# Supplementary material for: Genome-wide transcript and protein analysis highlights the role of protein homeostasis in the aging mouse heart
Source: Genome Res. 2022 May;32(5):838–52. doi: 10.1101/gr.275672.121 (PMC9104701; doi:10.1101/gr.275672.121)
Supplement: Supplemental Material [file supp_gr.275672.121_Supplemental_Data_S1.xls]

## Sheet: README
Differential expression results for transcripts with corresponding protein data
The effects of age, sex, and age-by-sex interaction are reported for the 4,047 transcripts that
have corresponding protein data. Effect estimates (log2 fold change), standard errors, p-values,
and adjusted p-values (Benjaminin-Hochberg false discovery rate) were obtained using the
DESeq2 software package (see Methods).
Columns dictionary:
Gene_ID: ENSEMBL gene ID (release 84)
Gene_symbol: ENSEMBL gene symbol (release 84)
Effect: covariate effect estimate (for age effect: log2 fold change per year;
for sex: female as the reference group)
Effect_SE: covariate effect standard error
p: test p-value
adjusted_p: test adjusted p-value

## Sheet: Age effect
Gene_ID	Gene_symbol	Effect	Effect_SE	p	adjusted_p
ENSMUSG00000000049	"Apoh"	-0.0753008	0.252301	0.753075	0.870521
ENSMUSG00000000058	"Cav2"	-0.0271387	0.035637	0.444156	0.661306
ENSMUSG00000000088	"Cox5a"	0.0414972	0.0381099	0.277304	0.509188
ENSMUSG00000000127	"Fer"	-0.0219823	0.0244041	0.366538	0.598569
ENSMUSG00000000149	"Gna12"	-0.0491461	0.0359317	0.171919	0.387608
ENSMUSG00000000168	"Dlat"	-0.0607645	0.0224002	0.0070071	0.0523205
ENSMUSG00000000171	"Sdhd"	0.0306137	0.0231643	0.187398	0.406867
ENSMUSG00000000253	"Gmpr"	-0.0336147	0.0519725	0.517499	0.718709
ENSMUSG00000000275	"Trim25"	-0.00243542	0.0500961	0.960831	0.982379
ENSMUSG00000000278	"Scpep1"	0.0696795	0.0427246	0.103103	0.28856
ENSMUSG00000000290	"Itgb2"	0.256149	0.10285	0.0127363	0.0749182
ENSMUSG00000000295	"Hddc2"	0.0222619	0.12117	0.855561	0.932271
ENSMUSG00000000320	"Alox12"	0.285242	0.0970258	0.00300681	0.0302701
ENSMUSG00000000325	"Arvcf"	-0.0881047	0.0428059	0.0385678	0.157184
ENSMUSG00000000326	"Comt"	0.198498	0.0604587	0.000949982	0.0149594
ENSMUSG00000000339	"Rtca"	0.0511748	0.0390228	0.189219	0.409216
ENSMUSG00000000340	"Dbt"	-0.0987012	0.0371858	0.00810547	0.0573193
ENSMUSG00000000355	"Mcts1"	0.0254245	0.0259563	0.326967	0.559744
ENSMUSG00000000374	"Trappc10"	-0.0163149	0.028784	0.569966	0.752088
ENSMUSG00000000384	"Tbrg4"	-0.0289253	0.0307701	0.350858	0.580984
ENSMUSG00000000399	"Ndufa9"	0.0201605	0.0311746	0.518846	0.719806
ENSMUSG00000000439	"Mkrn2"	-0.0362011	0.0175882	0.0392905	0.158954
ENSMUSG00000000441	"Raf1"	-0.0839314	0.0242311	0.000538212	0.0104217
ENSMUSG00000000538	"Tom1l2"	-0.0244043	0.0256896	0.34127	0.570805
ENSMUSG00000000555	"Itga5"	0.0124216	0.0545232	0.818795	0.912352
ENSMUSG00000000561	"Wdr77"	0.0445663	0.0218728	0.0414599	0.165472
ENSMUSG00000000563	"Atp5f1"	-0.00561292	0.0222032	0.80135	0.903858
ENSMUSG00000000568	"Hnrnpd"	0.00965346	0.0218534	0.659578	0.814559
ENSMUSG00000000628	"Hk2"	-0.0778016	0.036934	0.0345234	0.146494
ENSMUSG00000000631	"Myo18a"	-0.0661435	0.0293854	0.0244086	0.118534
ENSMUSG00000000711	"Rab5b"	-0.0247432	0.0142529	0.082786	0.253622
ENSMUSG00000000738	"Spg7"	-0.00523507	0.0345921	0.880503	0.943196
ENSMUSG00000000740	"Rpl13"	0.133566	0.0428782	0.00187081	0.0226261
ENSMUSG00000000743	"Chmp1a"	0.0329612	0.0177465	0.0631955	0.214557
ENSMUSG00000000751	"Rpa1"	0.0027398	0.026039	0.916431	0.961454
ENSMUSG00000000753	"Serpinf1"	-0.0428167	0.0719435	0.548598	0.736621
ENSMUSG00000000787	"Ddx3x"	0.0120828	0.0322903	0.708046	0.841962
ENSMUSG00000000805	"Car4"	-0.182263	0.0725968	0.0117362	0.071316
ENSMUSG00000000811	"Txnrd3"	-0.0161951	0.0337547	0.632859	0.796883
ENSMUSG00000000826	"Dnajc5"	-0.0447735	0.0208789	0.0319068	0.140355
ENSMUSG00000000827	"Tpd52l2"	-0.0123311	0.0145229	0.396011	0.621907
ENSMUSG00000000838	"Fmr1"	0.0204741	0.0350288	0.557419	0.742308
ENSMUSG00000000915	"Hip1r"	0.115352	0.0322098	0.000327119	0.0075679
ENSMUSG00000000959	"Oxa1l"	-0.00668393	0.0247507	0.787867	0.893363
ENSMUSG00000001016	"Ilf2"	0.0408314	0.0286726	0.152337	0.364367
ENSMUSG00000001018	"Snapin"	0.0533895	0.0290421	0.0663697	0.221068
ENSMUSG00000001020	"S100a4"	0.38912	0.0869808	6.80464e-06	0.0004748
ENSMUSG00000001025	"S100a6"	0.317082	0.0608781	2.06789e-07	2.98883e-05
ENSMUSG00000001029	"Icam2"	0.107158	0.0518473	0.0364053	0.151732
ENSMUSG00000001036	"Epn2"	-0.0189493	0.0236552	0.420947	0.643023
ENSMUSG00000001052	"Sec24b"	-0.030244	0.0267412	0.256587	0.487731
ENSMUSG00000001056	"Nhp2"	0.10769	0.0476588	0.0237511	0.116088
ENSMUSG00000001100	"Poldip2"	0.0258775	0.0224058	0.248657	0.479687
ENSMUSG00000001119	"Col6a1"	-0.142168	0.0639263	0.0247291	0.119283
ENSMUSG00000001120	"Pcbp3"	0.191898	0.0587878	0.00103025	0.0155821
ENSMUSG00000001143	"Lman2l"	-0.0920368	0.0267438	0.000582514	0.011016
ENSMUSG00000001151	"Pcnt"	-0.0655021	0.0437782	0.136345	0.341666
ENSMUSG00000001211	"Agpat3"	-0.125778	0.0373808	0.000775747	0.0132466
ENSMUSG00000001229	"Dpp9"	-0.0717833	0.0248168	0.00373534	0.0350105
ENSMUSG00000001270	"Ckb"	0.192318	0.0586334	0.00100575	0.0154177
ENSMUSG00000001285	"Myg1"	0.0298283	0.0332572	0.370479	0.599634
ENSMUSG00000001289	"Pfdn5"	0.0375047	0.0293566	0.202251	0.42699
ENSMUSG00000001333	"Sync"	-0.0640229	0.0703574	0.365955	0.598033
ENSMUSG00000001349	"Cnn1"	-0.022592	0.121717	0.85103	0.928711
ENSMUSG00000001380	"Hars"	0.024452	0.017729	0.167608	0.383724
ENSMUSG00000001416	"Cct3"	-0.0297357	0.0222427	0.180278	0.398899
ENSMUSG00000001424	"Snd1"	-0.0030018	0.0331134	0.927809	0.964858
ENSMUSG00000001435	"Col18a1"	0.0749336	0.0738058	0.306869	0.539019
ENSMUSG00000001440	"Kpnb1"	0.0209866	0.0192081	0.274238	0.505676
ENSMUSG00000001441	"Npepps"	-0.1105	0.0311435	0.000389852	0.00836627
ENSMUSG00000001445	"Mrpl10"	-0.0112739	0.032426	0.727362	0.853474
ENSMUSG00000001473	"Tubb6"	0.0482878	0.058769	0.412008	0.635667
ENSMUSG00000001506	"Col1a1"	-0.136745	0.122496	0.263566	0.497041
ENSMUSG00000001508	"Sgca"	0.0220152	0.0441881	0.620151	0.789552
ENSMUSG00000001525	"Tubb5"	0.0711168	0.0425404	0.093578	0.270894
ENSMUSG00000001552	"Jup"	-0.0565744	0.0293927	0.0544105	0.198007
ENSMUSG00000001576	"Ergic1"	-0.0101117	0.026471	0.701965	0.837765
ENSMUSG00000001604	"Tcea3"	-0.0806222	0.0505995	0.113873	0.305718
ENSMUSG00000001630	"Stk38l"	-0.00582011	0.0293127	0.842418	0.924422
ENSMUSG00000001642	"Akr1b3"	0.0392256	0.0512875	0.444302	0.661306
ENSMUSG00000001663	"Gstt1"	0.0732978	0.0929123	0.436175	0.65499
ENSMUSG00000001665	"Gstt3"	0.175911	0.0632174	0.00552436	0.0443593
ENSMUSG00000001666	"Ddt"	0.0435803	0.0447411	0.329538	0.561061
ENSMUSG00000001707	"Eef1e1"	0.0239773	0.0304583	0.431998	0.651376
ENSMUSG00000001729	"Akt1"	-0.0243515	0.0384643	0.525884	0.722105
ENSMUSG00000001755	"Coasy"	-0.024753	0.0296861	0.403886	0.62939
ENSMUSG00000001774	"Chordc1"	-0.246741	0.0440225	1.56858e-08	3.34107e-06
ENSMUSG00000001783	"Rtcb"	0.0086664	0.0211837	0.682039	0.825991
ENSMUSG00000001794	"Capns1"	0.0339023	0.0376825	0.36727	0.598992
ENSMUSG00000001829	"Clpb"	-0.0715317	0.0276537	0.00981155	0.0641773
ENSMUSG00000001833	"Sept7"	0.0159554	0.0208936	0.444665	0.66136
ENSMUSG00000001847	"Rac1"	0.0352838	0.0137483	0.0101159	0.0656076
ENSMUSG00000001855	"Nup214"	-0.0828635	0.0323971	0.0104901	0.0671968
ENSMUSG00000001865	"Cpa3"	0.0714959	0.188171	0.707774	0.841962
ENSMUSG00000001870	"Ltbp1"	-0.0337934	0.0422307	0.423286	0.64497
ENSMUSG00000001891	"Ugp2"	0.0846888	0.0432169	0.0504193	0.189173
ENSMUSG00000001911	"Nfix"	-0.06993	0.051336	0.171464	0.386862
ENSMUSG00000001924	"Uba1"	-0.0121236	0.0133945	0.365665	0.597918
ENSMUSG00000001930	"Vwf"	0.213484	0.0680211	0.00148776	0.0194853
ENSMUSG00000001946	"Esam"	0.0624051	0.0360223	0.0801444	0.247642
ENSMUSG00000001962	"Fam50a"	0.0821187	0.0305027	0.00699451	0.0523205
ENSMUSG00000001964	"Emd"	0.0200589	0.0280631	0.473144	0.68416
ENSMUSG00000001983	"Taco1"	-0.0632084	0.0315128	0.0448156	0.174785
ENSMUSG00000001999	"Blvra"	0.0802306	0.0287661	0.00550522	0.0443364
ENSMUSG00000002010	"Idh3g"	-0.021019	0.0317245	0.508969	0.711464
ENSMUSG00000002014	"Ssr4"	0.0892969	0.0315849	0.00465382	0.0403298
ENSMUSG00000002015	"Bcap31"	0.0457026	0.0205135	0.0258809	0.1235
ENSMUSG00000002017	"Fam98a"	0.0114448	0.0251154	0.647528	0.807235
ENSMUSG00000002052	"Supt6"	-0.0412231	0.0263062	0.115801	0.30893
ENSMUSG00000002100	"Mybpc3"	-0.0179655	0.0346646	0.605231	0.778814
ENSMUSG00000002102	"Psmc3"	0.0211371	0.0250745	0.398512	0.625351
ENSMUSG00000002107	"Celf2"	0.018457	0.0361151	0.610052	0.783076
ENSMUSG00000002129	"Sf3a1"	-0.087922	0.0270534	0.00118306	0.0168586
ENSMUSG00000002147	"Stat6"	0.0264603	0.0244449	0.278216	0.510167
ENSMUSG00000002233	"Rhoc"	0.114938	0.0519026	0.0254385	0.122246
ENSMUSG00000002279	"Lmf1"	-0.0714945	0.036742	0.0519953	0.192874
ENSMUSG00000002280	"Narfl"	-0.00148465	0.0257077	0.95412	0.979534
ENSMUSG00000002319	"Ipo4"	-0.011074	0.0285232	0.697722	0.836894
ENSMUSG00000002326	"Gmpr2"	0.101962	0.0285304	0.000360783	0.00809629
ENSMUSG00000002329	"Mdp1"	0.0779208	0.0293752	0.00834692	0.0584429
ENSMUSG00000002332	"Dhrs1"	0.0359635	0.0292579	0.220781	0.450225
ENSMUSG00000002343	"Armc6"	-0.0512621	0.0455096	0.261638	0.494558
ENSMUSG00000002346	"Slc25a42"	-0.154236	0.0449215	0.000641954	0.011863
ENSMUSG00000002365	"Snx9"	-0.00461789	0.0255605	0.856547	0.932418
ENSMUSG00000002372	"Ranbp3"	0.050955	0.0235958	0.0307421	0.137321
ENSMUSG00000002379	"Ndufa11"	0.127813	0.0406657	0.0016412	0.0209738
ENSMUSG00000002395	"Use1"	0.124755	0.0397682	0.00169422	0.0212386
ENSMUSG00000002416	"Ndufb2"	0.0238923	0.0578895	0.682101	0.825991
ENSMUSG00000002455	"Prpf6"	0.0229147	0.0173156	0.186186	0.405323
ENSMUSG00000002477	"Snrpd1"	0.0225834	0.0271646	0.406201	0.631781
ENSMUSG00000002496	"Tsc2"	-0.0618228	0.0320788	0.053776	0.196888
ENSMUSG00000002500	"Rpl3l"	-0.130247	0.0477671	0.00689741	0.0521754
ENSMUSG00000002504	"Slc9a3r2"	-0.00122649	0.0386232	0.974503	0.986694
ENSMUSG00000002524	"Puf60"	0.0283913	0.0234153	0.225784	0.454374
ENSMUSG00000002546	"Golga2"	0.00720527	0.02306	0.754709	0.871166
ENSMUSG00000002580	"Mien1"	0.033811	0.0408283	0.407485	0.633049
ENSMUSG00000002588	"Pon1"	0.429342	0.26209	0.0928337	0.269125
ENSMUSG00000002660	"Clpp"	-0.00815033	0.0367605	0.825886	0.9147
ENSMUSG00000002661	"Alkbh7"	0.0625761	0.0449937	0.165061	0.381519
ENSMUSG00000002718	"Cse1l"	-0.015795	0.0209054	0.450134	0.665823
ENSMUSG00000002728	"Naa20"	-0.0395576	0.0214249	0.0652426	0.218574
ENSMUSG00000002731	"Prkra"	0.0123743	0.029209	0.672877	0.820602
ENSMUSG00000002732	"Fkbp7"	0.0723289	0.0291467	0.012991	0.0759749
ENSMUSG00000002741	"Ykt6"	0.0562751	0.0200913	0.00496069	0.0418248
ENSMUSG00000002748	"Baz1b"	-0.0558977	0.0391673	0.153572	0.366632
ENSMUSG00000002767	"Mrpl2"	0.017102	0.0313162	0.586668	0.765893
ENSMUSG00000002781	"Tmem143"	-0.0564112	0.0481855	0.247576	0.478481
ENSMUSG00000002797	"Ggct"	-0.00723202	0.0432917	0.867739	0.937214
ENSMUSG00000002808	"Epdr1"	-0.0520692	0.0556106	0.347479	0.576568
ENSMUSG00000002812	"Flii"	-0.0256018	0.0197411	0.195346	0.417697
ENSMUSG00000002831	"Plin4"	-0.124804	0.0519618	0.0169767	0.0928441
ENSMUSG00000002833	"Hdgfrp2"	0.0104225	0.0216696	0.630745	0.795439
ENSMUSG00000002844	"Adprh"	0.000680952	0.0289646	0.981298	0.990353
ENSMUSG00000002846	"Timmdc1"	0.00978853	0.0275285	0.722411	0.852112
ENSMUSG00000002900	"Lamb1"	-0.147339	0.0409111	0.000308693	0.00730574
ENSMUSG00000002944	"Cd36"	0.00138069	0.0275307	0.960044	0.982377
ENSMUSG00000002949	"Timm44"	-0.00405345	0.0205725	0.844297	0.92573
ENSMUSG00000002957	"Ap2a2"	-0.0165076	0.0199605	0.408109	0.633532
ENSMUSG00000002980	"Bcam"	0.102464	0.0584347	0.0807566	0.249102
ENSMUSG00000002981	"Clptm1"	0.0100446	0.0183885	0.585555	0.765668
ENSMUSG00000002984	"Tomm40"	0.0320542	0.0281459	0.256302	0.487516
ENSMUSG00000002985	"Apoe"	0.156092	0.0554342	0.00502744	0.0419972
ENSMUSG00000003033	"Ap1m1"	-0.0487811	0.0230842	0.0343944	0.146212
ENSMUSG00000003037	"Rab8a"	0.0399917	0.0236917	0.0908076	0.264959
ENSMUSG00000003072	"Atp5d"	0.0477708	0.0450884	0.293661	0.525164
ENSMUSG00000003099	"Ppp5c"	-0.000324709	0.0198554	0.986983	0.993495
ENSMUSG00000003123	"Lipe"	0.00913079	0.0596315	0.878801	0.942619
ENSMUSG00000003131	"Pafah1b2"	0.0451195	0.0215469	0.0359052	0.150403
ENSMUSG00000003153	"Slc2a3"	0.411552	0.098485	2.59382e-05	0.0012206
ENSMUSG00000003161	"Sri"	0.0846161	0.0521879	0.103012	0.288506
ENSMUSG00000003200	"Sh3gl1"	-0.00409928	0.0360625	0.909158	0.956996
ENSMUSG00000003226	"Ranbp2"	-0.0192112	0.0443253	0.664602	0.817531
ENSMUSG00000003234	"Abcf3"	0.0335368	0.0253623	0.184954	0.403949
ENSMUSG00000003235	"Eif2b5"	0.0542069	0.0179796	0.0024956	0.0269325
ENSMUSG00000003299	"Mrpl4"	0.0125681	0.0434078	0.773045	0.883262
ENSMUSG00000003316	"Glg1"	-0.113971	0.0475624	0.0164787	0.0906106
ENSMUSG00000003360	"Ddx23"	-0.0167443	0.0187865	0.372613	0.600358
ENSMUSG00000003380	"Rabac1"	0.0532764	0.0476176	0.26502	0.497782
ENSMUSG00000003402	"Prkcsh"	0.00493664	0.0317724	0.876233	0.941302
ENSMUSG00000003411	"Rab3b"	0.027702	0.193373	0.886166	0.946007
ENSMUSG00000003420	"Fcgrt"	0.0369564	0.0386596	0.341147	0.570805
ENSMUSG00000003429	"Rps11"	0.0875427	0.0355896	0.0135165	0.0781445
ENSMUSG00000003435	"Supt5"	-0.00722084	0.0216001	0.737825	0.860513
ENSMUSG00000003438	"Timm50"	0.0466011	0.036229	0.197978	0.421472
ENSMUSG00000003458	"Ncstn"	-0.0249575	0.0252245	0.322528	0.555596
ENSMUSG00000003464	"Pex19"	-0.0377189	0.0267636	0.15765	0.371408
ENSMUSG00000003477	"Inmt"	-0.124123	0.168482	0.461666	0.675697
ENSMUSG00000003500	"Impdh1"	0.0637164	0.0323805	0.0482809	0.183803
ENSMUSG00000003518	"Dusp3"	0.138992	0.0493433	0.0047804	0.0409879
ENSMUSG00000003526	"Prodh"	0.0464964	0.0710391	0.515053	0.716296
ENSMUSG00000003528	"Slc25a1"	0.211604	0.0993517	0.0336525	0.145184
ENSMUSG00000003546	"Klc4"	0.0120443	0.0297034	0.685291	0.827873
ENSMUSG00000003559	"As3mt"	-0.0628469	0.0656092	0.340538	0.570805
ENSMUSG00000003573	"Homer3"	0.135558	0.0420316	0.00115304	0.0166656
ENSMUSG00000003585	"Sec14l2"	0.217857	0.101197	0.0320761	0.140947
ENSMUSG00000003617	"Cp"	0.25615	0.086403	0.00272403	0.0284744
ENSMUSG00000003623	"Crot"	0.0236034	0.0262742	0.368935	0.59962
ENSMUSG00000003660	"Snrnp200"	-0.0152533	0.024546	0.533223	0.727347
ENSMUSG00000003731	"Kpna6"	-0.0674479	0.0234476	0.00411617	0.0373501
ENSMUSG00000003762	"Adck4"	0.0780529	0.0481159	0.103288	0.288877
ENSMUSG00000003808	"Farsa"	-0.0375981	0.0219663	0.0872379	0.260747
ENSMUSG00000003809	"Gcdh"	-0.000823952	0.0378137	0.982601	0.990926
ENSMUSG00000003810	"Mast2"	-0.0256158	0.0284528	0.369986	0.599634
ENSMUSG00000003813	"Rad23a"	-0.0685896	0.024213	0.00460984	0.0401205
ENSMUSG00000003814	"Calr"	-0.129624	0.0359778	0.000271478	0.00669921
ENSMUSG00000003849	"Nqo1"	0.1715	0.0693471	0.0142654	0.0810844
ENSMUSG00000003865	"Gys1"	-0.082033	0.0287895	0.0044215	0.0395007
ENSMUSG00000003868	"Ruvbl2"	-0.0124908	0.0387451	0.748101	0.867746
ENSMUSG00000003923	"Tfam"	0.0148374	0.0209792	0.480596	0.687755
ENSMUSG00000003955	"Fam162a"	0.1085	0.0327771	0.00095949	0.0150506
ENSMUSG00000003970	"Rpl8"	0.0489461	0.0382604	0.20102	0.425482
ENSMUSG00000004032	"Gstm5"	0.00398341	0.0606527	0.948005	0.975732
ENSMUSG00000004035	"Gstm7"	0.0752567	0.0954062	0.428973	0.649477
ENSMUSG00000004040	"Stat3"	0.018835	0.0418042	0.651295	0.809269
ENSMUSG00000004044	"Ptrf"	0.00629494	0.0371919	0.865126	0.936482
ENSMUSG00000004056	"Akt2"	-0.0867251	0.0216353	6.26458e-05	0.00236942
ENSMUSG00000004069	"Dnaja3"	-0.0328569	0.0193211	0.090049	0.264628
ENSMUSG00000004070	"Hmox2"	0.0499676	0.0279842	0.0749231	0.239127
ENSMUSG00000004085	"Zak"	-0.0470092	0.0340704	0.166494	0.383361
ENSMUSG00000004096	"Cwc15"	0.0613717	0.0205926	0.0029001	0.0294153
ENSMUSG00000004105	"Angptl2"	0.0108522	0.0391528	0.781384	0.888569
ENSMUSG00000004207	"Psap"	-0.0415851	0.0224774	0.0649411	0.217924
ENSMUSG00000004233	"Wars2"	-0.0454129	0.0314147	0.148243	0.358601
ENSMUSG00000004264	"Phb2"	0.0110376	0.0319087	0.729821	0.855616
ENSMUSG00000004266	"Ptpn6"	0.338321	0.111536	0.00259024	0.0275861
ENSMUSG00000004267	"Eno2"	0.392831	0.0942004	2.39769e-05	0.00114158
ENSMUSG00000004270	"Lpcat3"	-0.0691335	0.0305389	0.0240484	0.117258
ENSMUSG00000004285	"Atp6v1f"	0.0531078	0.030835	0.0840262	0.255405
ENSMUSG00000004347	"Pde1c"	-0.30635	0.116587	0.00911242	0.0611575
ENSMUSG00000004364	"Cul3"	-0.0365663	0.0190024	0.0547938	0.198331
ENSMUSG00000004394	"Tmed4"	0.00800448	0.0182969	0.660864	0.814664
ENSMUSG00000004446	"Bid"	0.354084	0.107651	0.00093902	0.0148446
ENSMUSG00000004451	"Ralb"	0.0336104	0.0288593	0.242653	0.471897
ENSMUSG00000004455	"Ppp1cc"	-0.0457549	0.0503906	0.36728	0.598992
ENSMUSG00000004460	"Dnajb11"	-0.117994	0.0267443	9.0056e-06	0.000578502
ENSMUSG00000004530	"Coro1c"	0.0369388	0.0309674	0.231243	0.461688
ENSMUSG00000004558	"Ndrg2"	-0.0388724	0.0227199	0.0881356	0.262445
ENSMUSG00000004610	"Etfb"	-0.021977	0.0351213	0.534069	0.727981
ENSMUSG00000004631	"Sgce"	-0.00879558	0.029148	0.76237	0.876173
ENSMUSG00000004655	"Aqp1"	-0.199809	0.0653294	0.00219974	0.0250066
ENSMUSG00000004665	"Cnn2"	0.180466	0.0513798	0.000429473	0.00886774
ENSMUSG00000004677	"Myo9b"	-0.0190704	0.0389854	0.623512	0.790518
ENSMUSG00000004748	"Mtfp1"	-0.0618016	0.0366591	0.0942341	0.272209
ENSMUSG00000004788	"Eif2b2"	0.0586799	0.027201	0.0310529	0.13796
ENSMUSG00000004789	"Dlst"	-0.0308146	0.0195948	0.117541	0.312131
ENSMUSG00000004843	"Chmp2b"	-0.0445762	0.0245308	0.0696139	0.228511
ENSMUSG00000004846	"Plod3"	-0.00713386	0.0295547	0.808732	0.907134
ENSMUSG00000004880	"Lbr"	-0.0203992	0.0334453	0.541497	0.732262
ENSMUSG00000004891	"Nes"	0.0939119	0.0777536	0.220922	0.450225
ENSMUSG00000004897	"Hdgf"	-0.0375111	0.0199362	0.0598151	0.207431
ENSMUSG00000004929	"Thop1"	-0.0265186	0.0323197	0.412155	0.635667
ENSMUSG00000004936	"Map2k1"	-0.0361577	0.0366694	0.323827	0.556961
ENSMUSG00000004937	"Sgta"	0.0535313	0.0260548	0.0406371	0.162508
ENSMUSG00000004951	"Hspb1"	-0.152259	0.0821025	0.0597428	0.207431
ENSMUSG00000004980	"Hnrnpa2b1"	-0.0428466	0.018411	0.0199992	0.1035
ENSMUSG00000004996	"Mri1"	0.116991	0.0647685	0.069912	0.228911
ENSMUSG00000005034	"Prkacb"	-0.025516	0.028508	0.370611	0.599634
ENSMUSG00000005054	"Cstb"	0.149919	0.0507182	0.00321439	0.031806
ENSMUSG00000005087	"Cd44"	0.174861	0.0865225	0.0424219	0.168315
ENSMUSG00000005103	"Wdr1"	0.0405862	0.0304691	0.181139	0.399712
ENSMUSG00000005125	"Ndrg1"	0.16071	0.0424445	0.000129313	0.00402561
ENSMUSG00000005161	"Prdx2"	0.0219498	0.0298807	0.463851	0.677692
ENSMUSG00000005198	"Polr2a"	-0.00826392	0.0400136	0.835943	0.921456
ENSMUSG00000005262	"Ufd1l"	0.027391	0.0305447	0.368126	0.59962
ENSMUSG00000005299	"Letm1"	-0.0474542	0.0288869	0.100841	0.284789
ENSMUSG00000005312	"Ubqln1"	-0.0248539	0.0170034	0.143773	0.351782
ENSMUSG00000005354	"Txn2"	0.0123902	0.0261444	0.636722	0.800253
ENSMUSG00000005362	"Crbn"	0.0558979	0.0336537	0.0951741	0.273752
ENSMUSG00000005397	"Nid1"	-0.167372	0.0460307	0.000253178	0.00659611
ENSMUSG00000005417	"Mprip"	-0.0380109	0.0214738	0.0751045	0.239518
ENSMUSG00000005447	"Pafah1b3"	0.171664	0.0846052	0.0441342	0.172891
ENSMUSG00000005469	"Prkaca"	-0.0473487	0.0253421	0.062244	0.21281
ENSMUSG00000005481	"Ddx39"	0.129488	0.0320438	5.12163e-05	0.00207273
ENSMUSG00000005483	"Dnajb1"	-0.312714	0.125306	0.0116886	0.0711335
ENSMUSG00000005506	"Celf1"	-0.0353374	0.0308914	0.251872	0.48254
ENSMUSG00000005510	"Ndufs3"	0.0115952	0.0314069	0.713411	0.84544
ENSMUSG00000005514	"Por"	0.0506024	0.0769924	0.509485	0.711731
ENSMUSG00000005534	"Insr"	0.0177721	0.0519328	0.732227	0.856452
ENSMUSG00000005566	"Trim28"	-0.0439124	0.0231147	0.0577839	0.204416
ENSMUSG00000005575	"Ube2m"	0.0286274	0.0256622	0.264636	0.497782
ENSMUSG00000005610	"Eif4g2"	-0.031878	0.0203236	0.117487	0.312131
ENSMUSG00000005611	"Mrvi1"	-0.0209144	0.0629591	0.738301	0.860572
ENSMUSG00000005615	"Pcyt1a"	-0.080667	0.0297143	0.0064684	0.0493917
ENSMUSG00000005625	"Psmd4"	0.0450035	0.019445	0.0206993	0.105239
ENSMUSG00000005628	"Tmod4"	0.0356056	0.0819862	0.666947	0.818094
ENSMUSG00000005656	"Snx6"	0.0335061	0.020891	0.108744	0.298474
ENSMUSG00000005674	"Tomm40l"	-0.0403398	0.0248389	0.105755	0.293345
ENSMUSG00000005681	"Apoa2"	1.75031	0.370333	3.33121e-07	4.34293e-05
ENSMUSG00000005683	"Cs"	-0.0688851	0.0206269	0.000895438	0.0146122
ENSMUSG00000005686	"Ampd3"	-0.0697387	0.0516361	0.177541	0.394569
ENSMUSG00000005732	"Ranbp1"	0.0445734	0.0286736	0.119966	0.316494
ENSMUSG00000005779	"Psmb4"	0.08016	0.0320348	0.0124934	0.0743539
ENSMUSG00000005803	"Sqrdl"	-0.0350123	0.0371047	0.347429	0.576568
ENSMUSG00000005813	"Metap1"	-0.00333242	0.0190763	0.861311	0.935514
ENSMUSG00000005846	"Rsl1d1"	0.0181939	0.0216587	0.402062	0.627999
ENSMUSG00000005873	"Reep5"	-0.168365	0.0448187	0.000170785	0.00497241
ENSMUSG00000005882	"Uqcc1"	0.0369443	0.041772	0.379626	0.606292
ENSMUSG00000005973	"Rcn1"	0.0383026	0.0350807	0.274267	0.505676
ENSMUSG00000005981	"Trap1"	-0.0723207	0.020407	0.000401817	0.00846954
ENSMUSG00000006005	"Tpr"	-0.000107083	0.029645	0.997116	0.998103
ENSMUSG00000006024	"Napa"	0.0491913	0.0287597	0.0874966	0.261327
ENSMUSG00000006050	"Sra1"	0.0517996	0.0369246	0.160143	0.375273
ENSMUSG00000006058	"Snf8"	0.00090134	0.0281738	0.974461	0.986694
ENSMUSG00000006095	"Tbcb"	0.0581856	0.0395211	0.14185	0.349618
ENSMUSG00000006134	"Crkl"	-0.112924	0.0421602	0.00733849	0.0538023
ENSMUSG00000006169	"Clint1"	-0.0018195	0.0219844	0.934053	0.967032
ENSMUSG00000006205	"Htra1"	-0.0111019	0.0397497	0.779696	0.887535
ENSMUSG00000006219	"Fblim1"	-0.0774655	0.0303738	0.0110607	0.0688658
ENSMUSG00000006221	"Hspb7"	0.0578774	0.0361467	0.110161	0.300539
ENSMUSG00000006273	"Atp6v1b2"	-0.0243008	0.0254284	0.336617	0.56833
ENSMUSG00000006276	"Eps15l1"	-0.00512701	0.019088	0.788043	0.893363
ENSMUSG00000006289	"Osgep"	-0.0360579	0.0220107	0.102378	0.287724
ENSMUSG00000006299	"Aamp"	-0.00458559	0.018475	0.803859	0.904844
ENSMUSG00000006304	"Arpc2"	0.110914	0.0226048	9.3159e-07	0.000107718
ENSMUSG00000006333	"Rps9"	0.0633522	0.0398831	0.113279	0.304612
ENSMUSG00000006344	"Ggt5"	0.0789694	0.0744671	0.287999	0.519863
ENSMUSG00000006356	"Crip2"	-0.114164	0.0527011	0.0306608	0.13711
ENSMUSG00000006360	"Crip1"	0.166403	0.057426	0.00364813	0.0347388
ENSMUSG00000006369	"Fbln1"	-0.0798807	0.0565257	0.1556	0.369321
ENSMUSG00000006373	"Pgrmc1"	0.0964161	0.0300949	0.00136274	0.0183223
ENSMUSG00000006378	"Gcat"	-0.0403629	0.0712326	0.574415	0.755741
ENSMUSG00000006395	"Hyi"	0.141513	0.093076	0.130855	0.332853
ENSMUSG00000006412	"Pfdn2"	0.0418535	0.0308706	0.175641	0.391204
ENSMUSG00000006418	"Rnf114"	-0.00937916	0.0289138	0.745831	0.866354
ENSMUSG00000006442	"Srm"	0.0458956	0.0418538	0.273579	0.504867
ENSMUSG00000006456	"Rbm14"	-0.0330058	0.0349438	0.345688	0.57572
ENSMUSG00000006457	"Actn3"	-0.131214	0.176912	0.463174	0.677191
ENSMUSG00000006494	"Pdk1"	0.0577929	0.0583133	0.323207	0.556367
ENSMUSG00000006498	"Ptbp1"	0.036978	0.0352191	0.291956	0.523734
ENSMUSG00000006522	"Itih3"	0.541306	0.147452	0.000168963	0.00495502
ENSMUSG00000006574	"Slc4a1"	1.18056	0.313517	0.000228354	0.00607993
ENSMUSG00000006576	"Slc4a3"	-0.109824	0.042035	0.00950371	0.0627431
ENSMUSG00000006589	"Aprt"	0.0658018	0.0596872	0.269454	0.501602
ENSMUSG00000006676	"Usp19"	-0.0822403	0.0257631	0.00143855	0.0190879
ENSMUSG00000006699	"Cdc42"	0.0347959	0.0174532	0.0457949	0.178032
ENSMUSG00000006717	"Acot13"	0.0976414	0.0573577	0.089247	0.263944
ENSMUSG00000006740	"Kif5b"	0.0183521	0.0517476	0.722722	0.852225
ENSMUSG00000006782	"Cnp"	0.0228109	0.0646905	0.723349	0.852225
ENSMUSG00000006818	"Sod2"	-0.118961	0.0384675	0.00200006	0.023497
ENSMUSG00000006906	"Stambp"	0.0122644	0.0217712	0.573537	0.755512
ENSMUSG00000006932	"Ctnnb1"	0.000615824	0.0177214	0.972188	0.98562
ENSMUSG00000006998	"Psmd2"	-0.0377648	0.0162532	0.0199826	0.1035
ENSMUSG00000007021	"Syngr3"	0.0200103	0.16517	0.904565	0.955426
ENSMUSG00000007029	"Vars"	0.016137	0.0305004	0.596992	0.772633
ENSMUSG00000007036	"Abhd16a"	0.00571141	0.0276621	0.836983	0.921456
ENSMUSG00000007039	"Ddah2"	-0.0457871	0.0470589	0.331312	0.562188
ENSMUSG00000007041	"Clic1"	0.136239	0.0496394	0.00557729	0.0446956
ENSMUSG00000007050	"Lsm2"	0.00493688	0.042964	0.908349	0.956996
ENSMUSG00000007097	"Atp1a2"	-0.0622657	0.0513643	0.223512	0.452502
ENSMUSG00000007107	"Atp1a4"	-0.12983	0.238935	0.596313	0.772245
ENSMUSG00000007338	"Mrpl49"	0.0641765	0.025613	0.0123855	0.0738203
ENSMUSG00000007411	"Mark3"	-0.0179326	0.0168959	0.288291	0.520016
ENSMUSG00000007458	"M6pr"	0.0229345	0.0142368	0.107328	0.296288
ENSMUSG00000007564	"Ppp2r1a"	0.000234462	0.0223938	0.991665	0.995108
ENSMUSG00000007617	"Homer1"	-0.0733861	0.0511377	0.153737	0.366632
ENSMUSG00000007655	"Cav1"	0.0387736	0.0317828	0.21938	0.448172
ENSMUSG00000007656	"Arpp19"	0.0450551	0.0280234	0.108224	0.297543
ENSMUSG00000007659	"Bcl2l1"	0.0761437	0.0729015	0.301955	0.532505
ENSMUSG00000007670	"Khsrp"	-0.0217557	0.0367559	0.551949	0.737795
ENSMUSG00000007721	"Ccdc124"	0.0734152	0.0578453	0.202656	0.427402
ENSMUSG00000007739	"Cct4"	-0.04155	0.0220448	0.0592235	0.206704
ENSMUSG00000007815	"Rhoa"	-0.00785179	0.0174126	0.652133	0.809363
ENSMUSG00000007833	"Aldh16a1"	-0.0120873	0.0523408	0.817229	0.91136
ENSMUSG00000007836	"Hnrnpa0"	0.0531714	0.0301462	0.0790499	0.246088
ENSMUSG00000007850	"Hnrnph1"	-0.0686413	0.0379496	0.0697943	0.228711
ENSMUSG00000007877	"Tcap"	0.176683	0.0682176	0.0095855	0.063001
ENSMUSG00000007891	"Ctsd"	0.0919751	0.0294763	0.00187293	0.0226261
ENSMUSG00000007892	"Rplp1"	0.0554947	0.0577364	0.337751	0.569148
ENSMUSG00000008036	"Ap2s1"	0.0588134	0.033301	0.0773096	0.242913
ENSMUSG00000008136	"Fhl2"	-0.0409741	0.0430732	0.34313	0.572874
ENSMUSG00000008226	"Scrn3"	0.0129973	0.031577	0.681322	0.825762
ENSMUSG00000008333	"Snrpb2"	0.00673081	0.0264661	0.799185	0.90233
ENSMUSG00000008373	"Prpf31"	0.0471373	0.0234852	0.044254	0.17304
ENSMUSG00000008393	"Carhsp1"	0.0568502	0.0471038	0.223489	0.452502
ENSMUSG00000008435	"Rdh13"	-0.0272631	0.0431831	0.529423	0.724578
ENSMUSG00000008475	"Arpc5"	0.140649	0.0386307	0.00027046	0.00669921
ENSMUSG00000008540	"Mgst1"	0.157942	0.0892604	0.0762347	0.240783
ENSMUSG00000008575	"Nfib"	0.0269684	0.0300575	0.369077	0.59962
ENSMUSG00000008604	"Ubqln4"	-0.0259154	0.026055	0.319748	0.552057
ENSMUSG00000008668	"Rps18"	0.101694	0.0370965	0.00613177	0.0472672
ENSMUSG00000008682	"Rpl10"	0.0853402	0.0551863	0.12035	0.317252
ENSMUSG00000008683	"Rps15a"	0.187317	0.0758577	0.0143549	0.0812508
ENSMUSG00000008822	"Acyp1"	0.0582814	0.0518927	0.261613	0.494558
ENSMUSG00000008845	"Cd163"	-0.181523	0.0931739	0.0514865	0.191741
ENSMUSG00000008859	"Rala"	-0.0589442	0.0213694	0.00582316	0.0459906
ENSMUSG00000008892	"Vdac3"	0.0449541	0.0235966	0.0576177	0.204006
ENSMUSG00000009013	"Dynll1"	0.0467629	0.0523556	0.369782	0.599634
ENSMUSG00000009079	"Ewsr1"	0.000972438	0.0296507	0.973783	0.98662
ENSMUSG00000009090	"Ap1b1"	-0.0571522	0.0381662	0.134779	0.339634
ENSMUSG00000009112	"Bcl2l13"	-0.0718293	0.0218104	0.00100299	0.0154177
ENSMUSG00000009207	"Lnp"	-0.0593709	0.0372665	0.111077	0.301903
ENSMUSG00000009293	"Ube2g2"	0.0328443	0.0239818	0.170997	0.386605
ENSMUSG00000009394	"Syn2"	0.625921	0.117042	7.7533e-08	1.49417e-05
ENSMUSG00000009470	"Tnpo1"	-0.022434	0.0378159	0.552024	0.737795
ENSMUSG00000009535	"Rnmt"	-0.0110311	0.0264979	0.676136	0.822707
ENSMUSG00000009549	"Srp14"	0.0275229	0.0263411	0.297389	0.529026
ENSMUSG00000009575	"Cbx5"	0.0187446	0.041437	0.649453	0.808222
ENSMUSG00000009630	"Ppp2cb"	-0.0083679	0.0186987	0.653876	0.810901
ENSMUSG00000009647	"Mcu"	-0.0495833	0.0254725	0.0524733	0.194113
ENSMUSG00000009681	"Bcr"	0.0939389	0.0531417	0.0757452	0.240469
ENSMUSG00000009863	"Sdhb"	-0.00316964	0.0356793	0.929742	0.965528
ENSMUSG00000009894	"Snap47"	0.126012	0.0405808	0.00183268	0.0224753
ENSMUSG00000009907	"Vps4b"	0.00440348	0.0185347	0.812093	0.908418
ENSMUSG00000009927	"Rps25"	0.223668	0.0806401	0.00549219	0.0443364
ENSMUSG00000010025	"Aldh3a2"	0.00947322	0.0229923	0.680276	0.825309
ENSMUSG00000010095	"Slc3a2"	0.0619033	0.039995	0.122856	0.320565
ENSMUSG00000010097	"Nxf1"	-0.0144227	0.0201592	0.473443	0.68416
ENSMUSG00000010110	"Stx5a"	-0.0215831	0.0220133	0.325681	0.558703
ENSMUSG00000010205	"Raver1"	-0.0272652	0.0283762	0.337954	0.569148
ENSMUSG00000010358	"Ifi35"	0.0224264	0.0621169	0.718266	0.849203
ENSMUSG00000010376	"Nedd8"	0.0913459	0.0346247	0.00815173	0.0574739
ENSMUSG00000010392	"Gosr1"	-0.0623615	0.0244008	0.0105439	0.0674108
ENSMUSG00000010517	"Faf1"	-0.00509545	0.0223548	0.820018	0.913212
ENSMUSG00000010608	"Rbm25"	-0.0415149	0.0384641	0.279508	0.511377
ENSMUSG00000010660	"Plcd1"	0.00555555	0.031812	0.860949	0.935514
ENSMUSG00000010755	"Cars"	-0.00885126	0.033234	0.789696	0.894209
ENSMUSG00000010911	"Apip"	-0.0392195	0.0459362	0.393691	0.620403
ENSMUSG00000010914	"Pdhx"	0.0181727	0.0316059	0.565797	0.748783
ENSMUSG00000010936	"Vac14"	0.0381012	0.0304744	0.21148	0.439578
ENSMUSG00000011096	"Akt1s1"	-0.0104062	0.0465188	0.823712	0.91399
ENSMUSG00000011148	"Adssl1"	0.101547	0.0468982	0.0315955	0.139289
ENSMUSG00000011305	"Plin5"	-0.0955362	0.0536725	0.0794087	0.246447
ENSMUSG00000011382	"Dhdh"	-0.0116114	0.0484454	0.812819	0.908696
ENSMUSG00000011751	"Sptbn4"	-0.0459659	0.120587	0.704812	0.840078
ENSMUSG00000011752	"Pgam1"	-0.026481	0.0523651	0.615438	0.787193
ENSMUSG00000011877	"Git1"	-0.0812053	0.0333781	0.0149466	0.083896
ENSMUSG00000011884	"Gltp"	0.213934	0.0372514	1.00282e-08	2.96692e-06
ENSMUSG00000012405	"Rpl15"	-0.037263	0.0588518	0.525187	0.721901
ENSMUSG00000012422	"Tmem167"	-0.0100389	0.0318175	0.751321	0.86975
ENSMUSG00000012428	"Steap4"	-0.00310479	0.0465892	0.946866	0.975266
ENSMUSG00000012535	"Tnpo3"	-0.00393597	0.0193806	0.838911	0.922323
ENSMUSG00000012705	"Retn"	0.487001	0.260349	0.0617367	0.211736
ENSMUSG00000012848	"Rps5"	0.0899589	0.0406047	0.0267868	0.125939
ENSMUSG00000013160	"Atp6v0d1"	0.0436174	0.0200526	0.0294208	0.134102
ENSMUSG00000013539	"Tango2"	-0.0345576	0.0402165	0.390107	0.616516
ENSMUSG00000013584	"Aldh1a2"	0.0651425	0.10211	0.520245	0.719806
ENSMUSG00000013593	"Ndufs2"	-0.0105501	0.0266825	0.694015	0.834129
ENSMUSG00000013629	"Cad"	-0.0595634	0.0376071	0.114995	0.30741
ENSMUSG00000013662	"Atad1"	-0.0644961	0.024623	0.00896406	0.0610768
ENSMUSG00000013698	"Pea15a"	0.052638	0.031356	0.0903398	0.264628
ENSMUSG00000013736	"Trnt1"	0.0781791	0.0223528	0.00047131	0.00953695
ENSMUSG00000013936	"Myl2"	0.046194	0.0379778	0.22516	0.453795
ENSMUSG00000013997	"Nit1"	0.0247008	0.0228099	0.279253	0.511374
ENSMUSG00000014077	"Chp1"	-0.0158068	0.0251854	0.530188	0.724888
ENSMUSG00000014195	"Dnajc7"	0.0553908	0.0245928	0.0244273	0.118534
ENSMUSG00000014226	"Cacybp"	-0.118347	0.0300751	7.98792e-05	0.00273959
ENSMUSG00000014294	"Ndufa2"	0.0921154	0.0487046	0.0590475	0.206704
ENSMUSG00000014301	"Pam16"	0.064813	0.116371	0.585965	0.765807
ENSMUSG00000014313	"Cox6c"	0.0149456	0.0334265	0.655742	0.81106
ENSMUSG00000014349	"Ube2z"	0.00813013	0.0165655	0.623133	0.790518
ENSMUSG00000014402	"Tsg101"	0.027343	0.019827	0.16749	0.383724
ENSMUSG00000014496	"Ankrd28"	0.0975371	0.0465626	0.0358152	0.150201
ENSMUSG00000014551	"Mrps25"	0.00113105	0.0439626	0.979566	0.989839
ENSMUSG00000014554	"Dguok"	0.0135917	0.0332006	0.683073	0.826461
ENSMUSG00000014601	"Strip1"	-0.0257792	0.0200988	0.199807	0.424027
ENSMUSG00000014606	"Slc25a11"	0.021869	0.0290936	0.454875	0.66941
ENSMUSG00000014633	"Cmc2"	0.00123298	0.0397419	0.975341	0.987206
ENSMUSG00000014769	"Psmb1"	-0.00246427	0.0328408	0.940493	0.971706
ENSMUSG00000014776	"Nol3"	0.0422066	0.0476186	0.379187	0.606071
ENSMUSG00000014778	"Fhod1"	-0.054849	0.0434021	0.203573	0.429093
ENSMUSG00000014846	"Tppp3"	-0.139938	0.0652378	0.0307921	0.137393
ENSMUSG00000014867	"Surf4"	-0.036457	0.0153035	0.0169123	0.0926174
ENSMUSG00000014932	"Yes1"	-0.0399892	0.0380829	0.291562	0.523678
ENSMUSG00000014956	"Ppp1cb"	-0.000382544	0.0220698	0.986184	0.993301
ENSMUSG00000014959	"Gorasp2"	-0.00846656	0.0176408	0.630926	0.795439
ENSMUSG00000015002	"Efr3a"	-0.0587127	0.0277553	0.0341418	0.145597
ENSMUSG00000015013	"Trappc2l"	0.0129364	0.0427188	0.762205	0.876173
ENSMUSG00000015016	"Acsf3"	0.0210748	0.0370489	0.573181	0.755345
ENSMUSG00000015023	"Ddx19a"	0.00440416	0.0467734	0.925126	0.963951
ENSMUSG00000015083	"C8g"	0.102089	0.0622547	0.0999031	0.282931
ENSMUSG00000015085	"Entpd2"	0.162689	0.0560678	0.00366994	0.0347828
ENSMUSG00000015087	"Rabl6"	-0.0322845	0.0205428	0.115079	0.30741
ENSMUSG00000015090	"Ptgds"	0.288735	0.129019	0.0287846	0.132829
ENSMUSG00000015092	"Edf1"	0.0855523	0.0421456	0.0422848	0.168101
ENSMUSG00000015112	"Slc25a13"	-0.0231865	0.0374723	0.539043	0.731558
ENSMUSG00000015120	"Ube2i"	0.0436724	0.0213757	0.0408022	0.163007
ENSMUSG00000015143	"Actn1"	0.0940047	0.058228	0.10272	0.288087
ENSMUSG00000015149	"Sirt2"	-0.000441034	0.0222322	0.984149	0.991746
ENSMUSG00000015165	"Hnrnpl"	-0.0160676	0.0316122	0.610091	0.783076
ENSMUSG00000015176	"Nolc1"	0.0219313	0.0228569	0.337162	0.569013
ENSMUSG00000015247	"Nipsnap3b"	0.148381	0.0454159	0.00105333	0.01573
ENSMUSG00000015290	"Ubl4a"	-0.0428364	0.0171804	0.0125374	0.0745065
ENSMUSG00000015291	"Gdi1"	-0.0321947	0.0227341	0.156411	0.370388
ENSMUSG00000015337	"Endog"	0.0854038	0.0958817	0.378212	0.606071
ENSMUSG00000015357	"Clpx"	-0.00049415	0.0366186	0.989262	0.993955
ENSMUSG00000015363	"Trabd"	0.00893869	0.0337581	0.791114	0.895313
ENSMUSG00000015536	"Mocs2"	-1.33877e-05	0.0304776	0.99965	0.999859
ENSMUSG00000015568	"Lpl"	-0.0385828	0.035163	0.270548	0.50192
ENSMUSG00000015647	"Lama5"	-0.168672	0.080418	0.0356849	0.14981
ENSMUSG00000015656	"Hspa8"	-0.172323	0.0619979	0.00530391	0.0434513
ENSMUSG00000015671	"Psma2"	0.052489	0.0222482	0.0183549	0.0969378
ENSMUSG00000015711	"Prune"	-0.00417365	0.0219823	0.849351	0.928254
ENSMUSG00000015733	"Capza2"	0.0152053	0.0172491	0.379074	0.606071
ENSMUSG00000015747	"Vps45"	0.0224686	0.0276068	0.414368	0.637492
ENSMUSG00000015749	"Anp32e"	0.0074584	0.0249188	0.764711	0.877207
ENSMUSG00000015790	"Surf1"	0.0189615	0.0325711	0.56161	0.745356
ENSMUSG00000015806	"Qdpr"	0.0247808	0.0218061	0.255503	0.486977
ENSMUSG00000015829	"Tnr"	0.154631	0.156958	0.323383	0.556433
ENSMUSG00000015837	"Sqstm1"	0.058398	0.0304361	0.0546899	0.198147
ENSMUSG00000015843	"Rxrg"	-0.0373552	0.03757	0.325013	0.558243
ENSMUSG00000015854	"Cd5l"	0.555984	0.30172	0.0848841	0.256363
ENSMUSG00000015869	"Prpsap1"	0.0790224	0.0322849	0.014299	0.0811612
ENSMUSG00000015889	"Lta4h"	-0.0122373	0.0299462	0.682759	0.826461
ENSMUSG00000015932	"Dstn"	0.159429	0.0544994	0.00375492	0.035095
ENSMUSG00000015937	"H2afy"	-0.00466828	0.0318406	0.883631	0.944547
ENSMUSG00000015942	"Gtf2ird2"	-0.0349529	0.0359292	0.330124	0.561383
ENSMUSG00000015943	"Bola1"	0.069203	0.0908712	0.449553	0.665589
ENSMUSG00000015961	"Adss"	0.0324796	0.0315648	0.301633	0.532367
ENSMUSG00000015968	"Cacna1d"	0.0880937	0.0871601	0.310973	0.543397
ENSMUSG00000015994	"Fnta"	0.0377008	0.0236834	0.111527	0.302514
ENSMUSG00000016018	"Skiv2l2"	-0.0234816	0.0192344	0.222739	0.451843
ENSMUSG00000016194	"Hsd11b1"	0.18228	0.0569067	0.00128668	0.0178942
ENSMUSG00000016252	"Atp5e"	0.0350932	0.0482997	0.470098	0.682795
ENSMUSG00000016255	"Tubb1"	0.622461	0.272065	0.018011	0.0957355
ENSMUSG00000016256	"Ctsz"	0.265733	0.0457541	6.21851e-09	2.14242e-06
ENSMUSG00000016319	"Slc25a5"	0.0600969	0.0318883	0.060231	0.207982
ENSMUSG00000016344	"Ppdpf"	0.0722368	0.0522684	0.169298	0.384916
ENSMUSG00000016349	"Eef1a2"	-0.086369	0.0313232	0.00608793	0.0470188
ENSMUSG00000016382	"Pls3"	0.0474404	0.0376901	0.204252	0.429854
ENSMUSG00000016427	"Ndufa1"	0.0490056	0.0412828	0.234579	0.463772
ENSMUSG00000016481	"Cr1l"	-0.0310883	0.0171617	0.0700235	0.229091
ENSMUSG00000016487	"Ppfibp1"	0.0300373	0.0461081	0.513617	0.715302
ENSMUSG00000016494	"Cd34"	-0.0289242	0.0322447	0.367358	0.598992
ENSMUSG00000016495	"Plgrkt"	0.0621692	0.0477059	0.192839	0.41463
ENSMUSG00000016528	"Mapkapk2"	-0.0531379	0.0255649	0.0365496	0.151865
ENSMUSG00000016534	"Lamp2"	0.03471	0.0243726	0.154933	0.368182
ENSMUSG00000016541	"Atxn10"	0.073417	0.0230637	0.00145215	0.0191428
ENSMUSG00000016554	"Eif3d"	0.00161004	0.0217151	0.940833	0.97181
ENSMUSG00000016559	"H3f3b"	0.0947492	0.035936	0.00837728	0.0585542
ENSMUSG00000016664	"Pacsin2"	-0.0492751	0.0285083	0.0844913	0.255948
ENSMUSG00000016757	"Ttll12"	0.0316258	0.042876	0.459233	0.67385
ENSMUSG00000016921	"Srsf6"	-0.0245664	0.0232574	0.291716	0.523678
ENSMUSG00000016933	"Plcg1"	-0.0596156	0.0326213	0.0674127	0.222709
ENSMUSG00000017132	"Cyth1"	-0.0811538	0.0253178	0.00132916	0.0181727
ENSMUSG00000017176	"Nt5c3b"	-0.0549727	0.0300706	0.0679871	0.224241
ENSMUSG00000017188	"Coa3"	0.036819	0.0329526	0.264429	0.497782
ENSMUSG00000017221	"Psmd3"	-0.0104483	0.0196434	0.595213	0.771828
ENSMUSG00000017286	"Glod4"	0.00628339	0.018759	0.738273	0.860572
ENSMUSG00000017291	"Taok1"	-0.0527422	0.0430862	0.221719	0.450676
ENSMUSG00000017307	"Acot8"	-0.0112966	0.0368309	0.758876	0.874479
ENSMUSG00000017309	"Cd300lg"	0.0957089	0.0384168	0.0119058	0.0717003
ENSMUSG00000017344	"Vtn"	-0.076915	0.0588668	0.189289	0.409216
ENSMUSG00000017390	"Aldoc"	0.319728	0.204787	0.1301	0.332187
ENSMUSG00000017404	"Rpl19"	0.0630882	0.298484	0.833825	0.91973
ENSMUSG00000017421	"Zfp207"	-0.0143234	0.0231436	0.535633	0.729204
ENSMUSG00000017428	"Psmd11"	0.0121521	0.0171139	0.477264	0.684512
ENSMUSG00000017485	"Top2b"	-0.0141501	0.0309516	0.647686	0.807235
ENSMUSG00000017631	"Abr"	-0.0236125	0.0357923	0.508451	0.711023
ENSMUSG00000017670	"Elmo2"	0.0129053	0.0283385	0.647863	0.807235
ENSMUSG00000017686	"Rhot1"	-0.0172937	0.018136	0.340777	0.570805
ENSMUSG00000017707	"Serinc3"	0.046531	0.0377811	0.220209	0.44964
ENSMUSG00000017713	"Tha1"	-0.0528499	0.057076	0.359299	0.590851
ENSMUSG00000017721	"Pigt"	-0.0378666	0.0308463	0.216225	0.445097
ENSMUSG00000017754	"Pltp"	0.108779	0.048748	0.0264288	0.125097
ENSMUSG00000017756	"Slc12a7"	-0.0290416	0.0365065	0.424731	0.646186
ENSMUSG00000017760	"Ctsa"	0.0789411	0.0301361	0.00902891	0.0610768
ENSMUSG00000017765	"Slc12a4"	0.02226	0.0424866	0.600945	0.774947
ENSMUSG00000017774	"Myo1c"	0.0381449	0.0273969	0.161806	0.377424
ENSMUSG00000017776	"Crk"	-0.0067647	0.0216286	0.754069	0.870924
ENSMUSG00000017778	"Cox7c"	0.0603517	0.0425057	0.155686	0.369321
ENSMUSG00000017781	"Pitpna"	0.0397662	0.0213453	0.0622602	0.21281
ENSMUSG00000017802	"Fam134c"	-0.0187984	0.0199321	0.343913	0.573708
ENSMUSG00000017817	"Jph2"	-0.0456991	0.0322222	0.156226	0.370168
ENSMUSG00000017831	"Rab5a"	-0.0164032	0.0196357	0.403515	0.629298
ENSMUSG00000017843	"Ppp2r5c"	-0.0745929	0.0402534	0.063117	0.21447
ENSMUSG00000017969	"Ptgis"	0.0928869	0.0637413	0.141295	0.349097
ENSMUSG00000018042	"Cyb5r3"	0.10589	0.0359179	0.00287149	0.0292718
ENSMUSG00000018189	"Uchl5"	0.045817	0.029793	0.124755	0.323229
ENSMUSG00000018196	"Glrx2"	-0.0603968	0.0349864	0.0859375	0.258772
ENSMUSG00000018199	"Trove2"	0.0836454	0.0436883	0.0558272	0.200437
ENSMUSG00000018286	"Psmb6"	0.0348811	0.0276953	0.207542	0.434068
ENSMUSG00000018287	"Spag7"	-0.00244558	0.0184932	0.895115	0.951583
ENSMUSG00000018293	"Pfn1"	0.0984288	0.0265038	0.000198133	0.00545712
ENSMUSG00000018322	"Tomm34"	-0.00780542	0.0248718	0.753893	0.870924
ENSMUSG00000018326	"Ywhab"	0.0119082	0.0188936	0.528217	0.723906
ENSMUSG00000018339	"Gpx3"	0.150273	0.0777806	0.0515149	0.191741
ENSMUSG00000018340	"Anxa6"	0.0186118	0.0256842	0.469796	0.68268
ENSMUSG00000018362	"Kpna2"	-0.0224838	0.101377	0.824798	0.914086
ENSMUSG00000018379	"Srsf1"	-0.0639492	0.0211042	0.0024897	0.0269325
ENSMUSG00000018398	"Sept8"	-0.062437	0.0356611	0.0780692	0.244351
ENSMUSG00000018405	"Mrm1"	-0.0660721	0.0347695	0.0595778	0.20714
ENSMUSG00000018411	"Mapt"	-0.0164223	0.0452694	0.716929	0.848615
ENSMUSG00000018417	"Myo1b"	-0.0642678	0.0417832	0.121582	0.318887
ENSMUSG00000018428	"Akap1"	-0.170048	0.0369857	5.09002e-06	0.000381469
ENSMUSG00000018446	"C1qbp"	0.0343966	0.0262217	0.191598	0.412665
ENSMUSG00000018509	"Cenpv"	-0.0137702	0.0431204	0.749301	0.86864
ENSMUSG00000018547	"Pip4k2b"	-0.054514	0.0315814	0.0840621	0.255405
ENSMUSG00000018554	"Ybx2"	-0.255097	0.0771195	0.00104054	0.0156545
ENSMUSG00000018566	"Slc2a4"	-0.0475349	0.025633	0.0643428	0.216455
ENSMUSG00000018574	"Acadvl"	-0.0378731	0.0316391	0.234821	0.463926
ENSMUSG00000018583	"G3bp1"	-0.0175365	0.0160797	0.275294	0.507338
ENSMUSG00000018585	"Atox1"	0.167933	0.0503759	0.000833931	0.0140038
ENSMUSG00000018593	"Sparc"	0.0113831	0.0645988	0.857995	0.933165
ENSMUSG00000018659	"Pnpo"	0.0137687	0.0448796	0.760603	0.875563
ENSMUSG00000018666	"Cbx1"	-0.0470781	0.0227367	0.0377957	0.155043
ENSMUSG00000018669	"Cdk5rap3"	0.0796734	0.0360129	0.0267511	0.125939
ENSMUSG00000018672	"Copz2"	0.00122576	0.0556665	0.982447	0.990926
ENSMUSG00000018707	"Dync1h1"	0.00695159	0.0438086	0.873574	0.94108
ENSMUSG00000018740	"Slc25a35"	-0.0757601	0.0461729	0.104631	0.291628
ENSMUSG00000018765	"Fxr2"	-0.0163338	0.0264126	0.535751	0.729204
ENSMUSG00000018770	"Atp5g3"	0.061896	0.0356249	0.0835716	0.254871
ENSMUSG00000018796	"Acsl1"	-0.0867381	0.028016	0.00203257	0.0236374
ENSMUSG00000018830	"Myh11"	-0.00950884	0.0790817	0.902666	0.954609
ENSMUSG00000018845	"Unc45b"	-0.221717	0.0382906	6.35261e-09	2.14242e-06
ENSMUSG00000018848	"Rars"	-0.00884474	0.0178279	0.619427	0.789552
ENSMUSG00000018858	"Ict1"	0.072077	0.0390697	0.0657505	0.219581
ENSMUSG00000018861	"Fdxr"	0.0482984	0.0409258	0.239841	0.468931
ENSMUSG00000018882	"Mrpl45"	-0.0170127	0.0306041	0.577719	0.758539
ENSMUSG00000018893	"Mb"	0.0290026	0.0335253	0.386258	0.612594
ENSMUSG00000018909	"Arrb1"	0.0888315	0.0493272	0.0703426	0.229763
ENSMUSG00000018932	"Map2k3"	-0.0288213	0.0257938	0.262861	0.496174
ENSMUSG00000018965	"Ywhah"	0.0116159	0.0340032	0.733131	0.857014
ENSMUSG00000018974	"Sart3"	-0.0740021	0.0314821	0.0187262	0.0985501
ENSMUSG00000018995	"Nars2"	0.105108	0.0323072	0.00116604	0.0167546
ENSMUSG00000019054	"Fis1"	0.0848898	0.0322736	0.00873629	0.0600369
ENSMUSG00000019055	"Plod1"	-0.143913	0.0358312	4.87737e-05	0.00205612
ENSMUSG00000019082	"Slc25a22"	-0.202385	0.060703	0.000906985	0.0146238
ENSMUSG00000019087	"Atp6ap1"	0.00859077	0.0139936	0.538162	0.731098
ENSMUSG00000019102	"Aldh3a1"	0.131296	0.167949	0.448461	0.66505
ENSMUSG00000019124	"Scrn1"	-0.102227	0.062238	0.100625	0.284577
ENSMUSG00000019139	"Isyna1"	-0.048457	0.0576045	0.399831	0.62598
ENSMUSG00000019143	"Hars2"	-0.0292346	0.0215077	0.175028	0.391204
ENSMUSG00000019158	"Tmem160"	0.0869472	0.0754265	0.24985	0.480581
ENSMUSG00000019173	"Rab5c"	0.0442502	0.0252905	0.0798905	0.247184
ENSMUSG00000019179	"Mdh2"	-0.0346339	0.0267163	0.197411	0.420708
ENSMUSG00000019188	"H13"	0.00100512	0.0237804	0.966204	0.983452
ENSMUSG00000019210	"Atp6v1e1"	0.0409796	0.0239633	0.0878654	0.261849
ENSMUSG00000019254	"Ppp1r12c"	0.0380093	0.0350555	0.278594	0.510399
ENSMUSG00000019261	"Map1s"	0.0392827	0.0606663	0.519843	0.719806
ENSMUSG00000019278	"Dpep1"	-0.0174763	0.0603314	0.77304	0.883262
ENSMUSG00000019302	"Atp6v0a1"	-0.065699	0.036071	0.0681631	0.224638
ENSMUSG00000019326	"Aoc3"	0.0545309	0.0803371	0.495913	0.702471
ENSMUSG00000019373	"Cops3"	0.017398	0.0206284	0.398828	0.625604
ENSMUSG00000019428	"Fkbp8"	0.0476403	0.0389587	0.221301	0.450506
ENSMUSG00000019432	"Ddx39b"	0.0183608	0.023854	0.44084	0.658829
ENSMUSG00000019433	"Gipc1"	0.068092	0.0438983	0.122212	0.320123
ENSMUSG00000019461	"Plscr3"	0.074348	0.0337934	0.0270185	0.126556
ENSMUSG00000019471	"Cdc37"	-0.029239	0.0236641	0.217704	0.446553
ENSMUSG00000019487	"Trip10"	-0.0264817	0.032483	0.414441	0.637492
ENSMUSG00000019494	"Cops6"	0.00322989	0.0267153	0.903936	0.955151
ENSMUSG00000019528	"Gyg"	0.146853	0.0292261	4.83825e-07	5.93345e-05
ENSMUSG00000019539	"Rcn3"	0.0663912	0.0602513	0.269241	0.501435
ENSMUSG00000019577	"Pdk4"	-0.218942	0.160266	0.167324	0.383724
ENSMUSG00000019578	"Ubxn6"	0.0357439	0.032677	0.272198	0.50285
ENSMUSG00000019579	"Mydgf"	0.0161181	0.0329837	0.624938	0.790882
ENSMUSG00000019689	"1110001J03Rik"	-0.0118793	0.0530333	0.823635	0.91399
ENSMUSG00000019710	"Mrpl24"	0.00678838	0.0200583	0.735406	0.85868
ENSMUSG00000019718	"L3hypdh"	-0.0515235	0.0809428	0.529897	0.724888
ENSMUSG00000019761	"Krt10"	0.0578826	0.0683428	0.398994	0.625621
ENSMUSG00000019763	"Rmnd1"	-0.0332603	0.0804325	0.683102	0.826461
ENSMUSG00000019777	"Hdac2"	-0.0280533	0.0173251	0.106074	0.293755
ENSMUSG00000019782	"Rwdd1"	0.0467008	0.0422051	0.26901	0.501435
ENSMUSG00000019787	"Trdn"	-0.034268	0.0310102	0.269842	0.501861
ENSMUSG00000019791	"Hint3"	-0.11742	0.116614	0.311881	0.544335
ENSMUSG00000019795	"Pcmt1"	0.0240343	0.017719	0.174381	0.390936
ENSMUSG00000019797	"1700021F05Rik"	0.0166386	0.0273436	0.544982	0.733315
ENSMUSG00000019802	"Sec63"	-0.0129279	0.0212616	0.542457	0.732262
ENSMUSG00000019804	"Snx3"	-0.0345536	0.0424313	0.41487	0.63791
ENSMUSG00000019809	"Pex3"	0.0452988	0.0204227	0.0263811	0.125017
ENSMUSG00000019820	"Utrn"	0.0466274	0.0550399	0.391821	0.618053
ENSMUSG00000019822	"Smpd2"	-0.0393726	0.0335081	0.240346	0.469142
ENSMUSG00000019823	"Mical1"	0.118689	0.0512095	0.0201602	0.10365
ENSMUSG00000019838	"Slc16a10"	-0.160703	0.0411525	0.000100884	0.00329256
ENSMUSG00000019841	"Rev3l"	-0.0821971	0.0514523	0.111222	0.301903
ENSMUSG00000019846	"Lama4"	-0.0564113	0.0397099	0.154009	0.367065
ENSMUSG00000019849	"Prep"	-0.0150495	0.0291214	0.60558	0.779016
ENSMUSG00000019861	"Gopc"	0.00101433	0.0311483	0.973943	0.98662
ENSMUSG00000019863	"Qrsl1"	-0.0273865	0.0332533	0.412969	0.63668
ENSMUSG00000019864	"Rtn4ip1"	-0.0536695	0.0281135	0.0572427	0.20339
ENSMUSG00000019868	"Vta1"	0.0174554	0.0244099	0.474005	0.68416
ENSMUSG00000019883	"Echdc1"	-0.0377441	0.048095	0.43479	0.654368
ENSMUSG00000019899	"Lama2"	-0.173995	0.0422174	3.61064e-05	0.00158829
ENSMUSG00000019906	"Lin7a"	-0.0160389	0.0650392	0.805294	0.90511
ENSMUSG00000019907	"Ppp1r12a"	-0.0653444	0.0598509	0.272237	0.50285
ENSMUSG00000019916	"P4ha1"	-0.188434	0.0551283	0.000497636	0.00987222
ENSMUSG00000019917	"Sept10"	0.0203929	0.027535	0.458419	0.673402
ENSMUSG00000019920	"Lims1"	-0.133955	0.0345777	0.000102757	0.00332686
ENSMUSG00000019927	"Ube2d1"	-0.10418	0.0256373	5.03196e-05	0.00207273
ENSMUSG00000019929	"Dcn"	-0.0229268	0.0392857	0.561245	0.745356
ENSMUSG00000019943	"Atp2b1"	-0.0409795	0.0338485	0.225673	0.454374
ENSMUSG00000019961	"Tmpo"	-0.000958791	0.0311655	0.975497	0.987206
ENSMUSG00000019977	"Hbs1l"	-0.0098269	0.0223022	0.658613	0.814113
ENSMUSG00000019978	"Epb41l2"	-0.0147993	0.03179	0.639696	0.802246
ENSMUSG00000019984	"Med23"	-0.0396549	0.0281742	0.157851	0.371408
ENSMUSG00000019997	"Ctgf"	0.34345	0.123748	0.00509092	0.0419972
ENSMUSG00000019998	"Stx7"	0.0306624	0.0177341	0.0838191	0.255257
ENSMUSG00000020015	"Cdk17"	-0.0706508	0.0390958	0.0696227	0.228511
ENSMUSG00000020022	"Ndufa12"	0.0422141	0.0457101	0.358288	0.589428
ENSMUSG00000020029	"Nudt4"	-0.0848032	0.071812	0.235001	0.463926
ENSMUSG00000020034	"Tcp11l2"	-0.0159961	0.0546412	0.769051	0.880937
ENSMUSG00000020044	"Timp3"	0.0512274	0.0584261	0.377408	0.605517
ENSMUSG00000020048	"Hsp90b1"	-0.175241	0.0407377	1.32242e-05	0.000743312
ENSMUSG00000020064	"Herc4"	-0.0148633	0.0203824	0.466752	0.680456
ENSMUSG00000020067	"Mypn"	-0.1234	0.044198	0.00511468	0.0420713
ENSMUSG00000020069	"Hnrnph3"	-0.0801108	0.0245535	0.00110336	0.0161787
ENSMUSG00000020072	"Pbld2"	0.0586263	0.142984	0.680883	0.825752
ENSMUSG00000020074	"Ccar1"	-0.0266221	0.0380174	0.482312	0.688993
ENSMUSG00000020075	"Ddx21"	0.00457122	0.0338634	0.892409	0.950665
ENSMUSG00000020078	"Vps26a"	0.0200464	0.0310404	0.519261	0.719806
ENSMUSG00000020079	"Supv3l1"	-0.00433328	0.0212295	0.838904	0.922323
ENSMUSG00000020085	"Aifm2"	0.000497593	0.035756	0.98893	0.993955
ENSMUSG00000020086	"H2afy2"	0.041223	0.0525149	0.431857	0.651376
ENSMUSG00000020088	"Sar1a"	-0.005526	0.0191961	0.773834	0.883665
ENSMUSG00000020089	"Ppa1"	0.146508	0.0514637	0.00432997	0.0389408
ENSMUSG00000020092	"Pald1"	0.0342278	0.0494203	0.486617	0.692563
ENSMUSG00000020097	"Sgpl1"	0.0610469	0.0466768	0.192008	0.413107
ENSMUSG00000020098	"Pcbd1"	0.32754	0.143418	0.0224315	0.112213
ENSMUSG00000020109	"Dnajb12"	-0.00708298	0.021537	0.742399	0.863359
ENSMUSG00000020111	"Micu1"	0.152656	0.043261	0.000419714	0.00875558
ENSMUSG00000020114	"Cand1"	-0.0365248	0.0249495	0.142435	0.350081
ENSMUSG00000020120	"Plek"	0.395234	0.0970433	5.0423e-05	0.00207273
ENSMUSG00000020122	"Egfr"	0.0124581	0.0622569	0.841729	0.923915
ENSMUSG00000020124	"Usp15"	0.00303122	0.0294219	0.91774	0.961454
ENSMUSG00000020130	"Tbc1d15"	0.0452032	0.0242117	0.0614209	0.210893
ENSMUSG00000020132	"Rab21"	-0.0479122	0.0278924	0.0856446	0.258082
ENSMUSG00000020149	"Rab1a"	-0.0142045	0.0158682	0.370655	0.599634
ENSMUSG00000020152	"Actr2"	0.0426757	0.0290252	0.141762	0.349618
ENSMUSG00000020153	"Ndufs7"	0.0353637	0.0593945	0.556143	0.74144
ENSMUSG00000020176	"Grb10"	-0.0303411	0.0442111	0.490869	0.697278
ENSMUSG00000020180	"Snrpd3"	0.00701037	0.0198852	0.724923	0.852962
ENSMUSG00000020182	"Ddc"	-0.633944	0.166326	0.000159991	0.00479616
ENSMUSG00000020186	"Csrp2"	0.0430484	0.0733741	0.559442	0.743778
ENSMUSG00000020189	"Osbpl8"	-0.0153806	0.0513316	0.765079	0.87738
ENSMUSG00000020198	"Ap3d1"	-0.0570119	0.0227435	0.0121095	0.072496
ENSMUSG00000020211	"Sf3a2"	-0.014819	0.032212	0.646425	0.807235
ENSMUSG00000020219	"Timm13"	0.070508	0.0589649	0.23568	0.464277
ENSMUSG00000020220	"Vps13d"	0.00573205	0.0507855	0.910111	0.957427
ENSMUSG00000020238	"Ncln"	-0.0396041	0.0332412	0.233154	0.463673
ENSMUSG00000020241	"Col6a2"	-0.150886	0.0647304	0.0188083	0.0987251
ENSMUSG00000020250	"Txnrd1"	0.0806996	0.0486322	0.0955269	0.274377
ENSMUSG00000020256	"Aldh1l2"	-0.622329	0.171461	0.000409254	0.00858161
ENSMUSG00000020257	"Wdr82"	-0.064842	0.0262106	0.013362	0.0775841
ENSMUSG00000020260	"Pofut2"	0.018999	0.0304241	0.531972	0.726591
ENSMUSG00000020263	"Appl2"	0.141509	0.0710814	0.0454795	0.17698
ENSMUSG00000020267	"Hint1"	0.059485	0.0378098	0.116987	0.311274
ENSMUSG00000020268	"Lyrm7"	-0.022073	0.0869816	0.802293	0.903919
ENSMUSG00000020275	"Rel"	-0.0244384	0.0595785	0.680314	0.825309
ENSMUSG00000020277	"Pfkl"	0.0477695	0.0393273	0.224959	0.453795
ENSMUSG00000020288	"Ahsa2"	-0.16082	0.0473765	0.00064752	0.0118793
ENSMUSG00000020290	"Xpo1"	-0.0591948	0.0340499	0.0808844	0.249306
ENSMUSG00000020307	"Cdc34"	-0.0152623	0.0395472	0.700278	0.837524
ENSMUSG00000020311	"Erlec1"	0.0893312	0.0342622	0.00916356	0.0612248
ENSMUSG00000020315	"Sptbn1"	-0.02095	0.0413256	0.610545	0.783333
ENSMUSG00000020321	"Mdh1"	0.00389862	0.0213946	0.85591	0.932401
ENSMUSG00000020328	"Nudcd2"	0.0428093	0.0261178	0.101503	0.28626
ENSMUSG00000020333	"Acsl6"	0.218773	0.0868004	0.0126584	0.0749182
ENSMUSG00000020349	"Ppp2ca"	0.0236409	0.0208267	0.256165	0.487516
ENSMUSG00000020354	"Sgcd"	-0.109782	0.0723183	0.125007	0.323261
ENSMUSG00000020358	"Hnrnpab"	-0.00646875	0.015214	0.67097	0.820329
ENSMUSG00000020359	"Phykpl"	0.0183759	0.0397775	0.643552	0.805456
ENSMUSG00000020361	"Hspa4"	-0.0450257	0.0218624	0.0392833	0.158954
ENSMUSG00000020366	"Mapk9"	-0.0777059	0.0275166	0.00474113	0.0409112
ENSMUSG00000020368	"Canx"	-0.135192	0.0339242	5.8833e-05	0.00226759
ENSMUSG00000020372	"Gnb2l1"	0.0325693	0.0240628	0.175628	0.391204
ENSMUSG00000020375	"Rufy1"	-0.0520204	0.0322835	0.106266	0.293755
ENSMUSG00000020386	"Sar1b"	0.0294681	0.0264586	0.26661	0.498601
ENSMUSG00000020388	"Pdlim4"	0.393743	0.117021	0.00103036	0.0155821
ENSMUSG00000020390	"Ube2b"	-0.0522273	0.0195855	0.00773459	0.0555365
ENSMUSG00000020402	"Vdac1"	-0.0539581	0.0226663	0.0173314	0.093645
ENSMUSG00000020422	"Tns3"	0.0796534	0.0569478	0.163974	0.379853
ENSMUSG00000020432	"Tcn2"	0.0391362	0.0308881	0.205716	0.43141
ENSMUSG00000020439	"Smtn"	-0.113255	0.0317735	0.000390715	0.00836627
ENSMUSG00000020440	"Arf5"	0.0289446	0.0395167	0.465081	0.679008
ENSMUSG00000020444	"Guk1"	0.0895406	0.0559264	0.112842	0.30407
ENSMUSG00000020456	"Ogdh"	-0.107528	0.0285837	0.000176332	0.0050611
ENSMUSG00000020457	"Drg1"	0.0390276	0.0352281	0.268254	0.500891
ENSMUSG00000020458	"Rtn4"	0.16272	0.0530252	0.00227146	0.0254985
ENSMUSG00000020459	"Mtif2"	-0.0274222	0.0296472	0.356322	0.586669
ENSMUSG00000020460	"Rps27a"	0.266038	0.098551	0.00645157	0.0493917
ENSMUSG00000020464	"Pnpt1"	-0.0461653	0.0220686	0.0366678	0.15216
ENSMUSG00000020467	"Efemp1"	0.0553669	0.0722728	0.449026	0.665157
ENSMUSG00000020469	"Myl7"	-0.0452665	0.121655	0.709452	0.842474
ENSMUSG00000020475	"Pgam2"	0.0022179	0.0407264	0.956645	0.981131
ENSMUSG00000020476	"Dbnl"	0.0676107	0.0325873	0.0381195	0.155671
ENSMUSG00000020477	"Mrps24"	0.0355075	0.0421568	0.40009	0.626127
ENSMUSG00000020483	"Dynll2"	-0.0121567	0.0267269	0.649796	0.8084
ENSMUSG00000020486	"Sept4"	0.00227763	0.0451322	0.959626	0.982377
ENSMUSG00000020514	"Mrpl22"	0.0430664	0.0322452	0.182042	0.401023
ENSMUSG00000020523	"Fam114a2"	0.0274887	0.030546	0.370581	0.599634
ENSMUSG00000020528	"Prpsap2"	0.0265804	0.0285028	0.352253	0.581994
ENSMUSG00000020532	"Acaca"	0.148381	0.124655	0.242956	0.472259
ENSMUSG00000020534	"Shmt1"	0.110339	0.0896079	0.22287	0.451881
ENSMUSG00000020537	"Drg2"	0.0292852	0.0255453	0.252411	0.48321
ENSMUSG00000020541	"Tom1l1"	-0.0944403	0.0316241	0.00276342	0.0286758
ENSMUSG00000020547	"Bzw2"	-0.0136196	0.0301493	0.651746	0.809334
ENSMUSG00000020549	"Elac2"	0.00278108	0.0257258	0.913603	0.959354
ENSMUSG00000020570	"Sypl"	-0.00866573	0.0203737	0.671111	0.820329
ENSMUSG00000020571	"Pdia6"	-0.163837	0.041639	6.60322e-05	0.0024075
ENSMUSG00000020572	"Nampt"	0.0305871	0.0520375	0.559706	0.743886
ENSMUSG00000020576	"Nbas"	-0.0544725	0.0424876	0.19897	0.422917
ENSMUSG00000020580	"Rock2"	-0.0466552	0.0426425	0.271453	0.5025
ENSMUSG00000020593	"Lpin1"	-0.170125	0.042241	5.18873e-05	0.00207909
ENSMUSG00000020594	"Pum2"	-0.0497303	0.0293521	0.0905634	0.264628
ENSMUSG00000020605	"Hs1bp3"	0.0842147	0.04385	0.0540515	0.197153
ENSMUSG00000020609	"Apob"	1.48539	0.470674	0.00109358	0.0161523
ENSMUSG00000020611	"Gna13"	0.0221482	0.0390025	0.567442	0.750225
ENSMUSG00000020612	"Prkar1a"	0.0496484	0.0362495	0.170899	0.386605
ENSMUSG00000020620	"Abca8b"	-0.071591	0.0661868	0.277236	0.509188
ENSMUSG00000020621	"Rdh14"	-0.000909389	0.0209698	0.965567	0.983338
ENSMUSG00000020623	"Map2k6"	0.07578	0.0712646	0.286493	0.517837
ENSMUSG00000020628	"Trappc12"	0.017975	0.0298743	0.546914	0.73461
ENSMUSG00000020629	"Adi1"	-0.0554906	0.0443929	0.213258	0.441941
ENSMUSG00000020638	"Cmpk2"	-0.0357302	0.0837971	0.666026	0.818094
ENSMUSG00000020640	"Itsn2"	-0.0631091	0.0471239	0.178524	0.396101
ENSMUSG00000020650	"Bcap29"	0.0270396	0.0276319	0.330564	0.561461
ENSMUSG00000020664	"Dld"	-0.0085762	0.0210108	0.684143	0.826772
ENSMUSG00000020671	"Rab10"	-0.0184096	0.0204522	0.368639	0.59962
ENSMUSG00000020674	"Pxdn"	-0.154813	0.0473441	0.000922047	0.0148055
ENSMUSG00000020680	"Taf15"	-0.0138428	0.0251295	0.580252	0.760453
ENSMUSG00000020681	"Ace"	0.15327	0.0727217	0.0347316	0.146875
ENSMUSG00000020689	"Itgb3"	0.345838	0.11336	0.00191983	0.0231034
ENSMUSG00000020698	"Cct6b"	-0.0338132	0.13922	0.806334	0.905447
ENSMUSG00000020705	"Ddx42"	-0.0150973	0.0231236	0.513169	0.715302
ENSMUSG00000020708	"Psmc5"	0.0311734	0.0211978	0.140702	0.348464
ENSMUSG00000020717	"Pecam1"	0.0264724	0.0404958	0.506272	0.709202
ENSMUSG00000020718	"Polg2"	0.00926738	0.0425231	0.826903	0.914982
ENSMUSG00000020719	"Ddx5"	-0.0294071	0.0289281	0.308965	0.540822
ENSMUSG00000020720	"Psmd12"	0.0292093	0.0163408	0.0742257	0.237651
ENSMUSG00000020733	"Slc9a3r1"	0.0107397	0.0755392	0.886884	0.946274
ENSMUSG00000020736	"Nt5c"	0.184566	0.0586318	0.00161616	0.0207638
ENSMUSG00000020737	"Hn1"	0.13368	0.0478883	0.00505395	0.0419972
ENSMUSG00000020738	"Sumo2"	0.0118293	0.0169772	0.486438	0.692563
ENSMUSG00000020740	"Gga3"	-0.0638687	0.0273944	0.0196338	0.102261
ENSMUSG00000020741	"Cluh"	-0.104097	0.0291488	0.000390391	0.00836627
ENSMUSG00000020744	"Slc25a19"	-0.0108833	0.0401177	0.788067	0.893363
ENSMUSG00000020745	"Pafah1b1"	-0.0633106	0.0248686	0.0108828	0.0682911
ENSMUSG00000020766	"Galk1"	0.103846	0.0529339	0.0504369	0.189173
ENSMUSG00000020775	"Mrpl38"	-0.0185618	0.0408057	0.650255	0.808474
ENSMUSG00000020777	"Acox1"	0.0269152	0.0341133	0.431221	0.65069
ENSMUSG00000020780	"Srp68"	-0.00261944	0.0167925	0.876032	0.941302
ENSMUSG00000020788	"Atp2a3"	0.175355	0.0563627	0.00185082	0.0226261
ENSMUSG00000020790	"Ankfy1"	0.00389164	0.0353026	0.911683	0.958333
ENSMUSG00000020792	"Exoc7"	-0.0349217	0.0199617	0.0795785	0.246785
ENSMUSG00000020794	"Ube2g1"	-0.0580005	0.0204196	0.00451193	0.0400185
ENSMUSG00000020802	"Ube2o"	-0.00353955	0.0304556	0.907421	0.956835
ENSMUSG00000020803	"Txndc17"	0.0958565	0.024198	7.24587e-05	0.00257228
ENSMUSG00000020810	"Cygb"	0.205935	0.0433003	1.82978e-06	0.000162385
ENSMUSG00000020814	"Mxra7"	0.0616559	0.0428484	0.147782	0.3577
ENSMUSG00000020817	"Rabep1"	0.0133761	0.0214133	0.532552	0.726893
ENSMUSG00000020821	"Kif1c"	-0.0675527	0.0318451	0.0340609	0.145406
ENSMUSG00000020827	"Mink1"	-0.0163121	0.025431	0.521625	0.720096
ENSMUSG00000020836	"Coro6"	-0.0343699	0.0294692	0.24334	0.472779
ENSMUSG00000020840	"Blmh"	-0.0662886	0.0147322	6.55548e-06	0.000465439
ENSMUSG00000020841	"Cpd"	-0.0178418	0.0391923	0.64651	0.807235
ENSMUSG00000020843	"Timm22"	0.041312	0.0297155	0.163688	0.379688
ENSMUSG00000020849	"Ywhae"	-0.0118767	0.0141961	0.403266	0.629298
ENSMUSG00000020850	"Prpf8"	-0.0654815	0.0256226	0.0104938	0.0671968
ENSMUSG00000020859	"Spag9"	-0.0406574	0.0387043	0.292794	0.524773
ENSMUSG00000020863	"Luc7l3"	-0.0549657	0.0265167	0.0378232	0.155043
ENSMUSG00000020869	"Lrrc59"	0.00675145	0.0280593	0.809406	0.907386
ENSMUSG00000020877	"Scrn2"	-0.0321325	0.0406965	0.430692	0.650376
ENSMUSG00000020883	"Fbxl20"	0.0133299	0.0441616	0.761112	0.875809
ENSMUSG00000020899	"Pfas"	0.00793999	0.0518506	0.877951	0.942208
ENSMUSG00000020900	"Myh10"	-0.00865204	0.0515411	0.865193	0.936482
ENSMUSG00000020903	"Stx8"	0.0786247	0.0286255	0.0059786	0.0466635
ENSMUSG00000020908	"Myh3"	0.473794	0.279345	0.088195	0.262445
ENSMUSG00000020911	"Krt19"	-0.0570313	0.149122	0.700289	0.837524
ENSMUSG00000020917	"Acly"	0.0849398	0.0780185	0.277097	0.509188
ENSMUSG00000020919	"Stat5b"	-0.113484	0.0266858	2.13274e-05	0.00106558
ENSMUSG00000020922	"Lsm12"	0.006261	0.022759	0.783262	0.890161
ENSMUSG00000020923	"Ubtf"	-0.0599492	0.0263605	0.0227479	0.112911
ENSMUSG00000020925	"Ccdc43"	0.00856294	0.0262479	0.744069	0.864803
ENSMUSG00000020929	"Eftud2"	0.0410633	0.0260767	0.114882	0.30741
ENSMUSG00000020935	"Dcakd"	-0.172975	0.0597843	0.00391491	0.0360764
ENSMUSG00000020936	"Nmt1"	0.00363295	0.0144983	0.801815	0.903858
ENSMUSG00000020937	"Plcd3"	-0.0505823	0.0685379	0.460458	0.674438
ENSMUSG00000020946	"Gosr2"	-0.0293371	0.0303262	0.32948	0.561061
ENSMUSG00000020949	"Fkbp3"	0.00095329	0.037397	0.979839	0.989868
ENSMUSG00000020952	"Scfd1"	0.0336962	0.0213197	0.114128	0.306081
ENSMUSG00000020954	"Strn3"	-0.0769611	0.0290546	0.00793734	0.0565536
ENSMUSG00000020964	"Sel1l"	-0.0637607	0.0349533	0.0666177	0.221389
ENSMUSG00000020978	"Klhdc2"	0.023922	0.0198612	0.228285	0.458041
ENSMUSG00000020982	"Nemf"	0.00293542	0.0175576	0.867097	0.93702
ENSMUSG00000020986	"Sec23a"	-0.0778106	0.0297176	0.00866084	0.0597111
ENSMUSG00000020988	"L2hgdh"	-0.0722612	0.0268152	0.0072537	0.0535688
ENSMUSG00000020993	"Trappc6b"	0.00784322	0.0202374	0.698316	0.836987
ENSMUSG00000020994	"Pnn"	-0.0375069	0.0244275	0.123792	0.321668
ENSMUSG00000021000	"Ctage5"	-0.0655746	0.04401	0.13657	0.341804
ENSMUSG00000021018	"Polr2h"	0.0615482	0.0444052	0.166572	0.383361
ENSMUSG00000021024	"Psma6"	0.0494953	0.0215743	0.0220507	0.110994
ENSMUSG00000021027	"Ralgapa1"	-0.0991506	0.0376545	0.00844213	0.0587202
ENSMUSG00000021033	"Gstz1"	0.0216082	0.0355533	0.544294	0.733315
ENSMUSG00000021037	"Ahsa1"	-0.107467	0.0296202	0.000269463	0.00669921
ENSMUSG00000021038	"Vipas39"	0.00634988	0.0207881	0.760682	0.875563
ENSMUSG00000021040	"Slirp"	0.104704	0.0402204	0.00923812	0.0615925
ENSMUSG00000021044	"Adck1"	-0.0279871	0.0362902	0.44196	0.659623
ENSMUSG00000021048	"Mthfd1"	-0.020281	0.0269371	0.452109	0.667535
ENSMUSG00000021051	"Ppp2r5e"	-0.0374334	0.0209008	0.0734004	0.235975
ENSMUSG00000021061	"Sptb"	-0.131227	0.0450298	0.00357906	0.0342841
ENSMUSG00000021069	"Pygl"	0.192263	0.147217	0.204249	0.429854
ENSMUSG00000021072	"Tmx1"	-0.0585394	0.0720179	0.415867	0.638269
ENSMUSG00000021076	"Actr10"	0.0131048	0.0148856	0.379038	0.606071
ENSMUSG00000021079	"Timm9"	0.0212983	0.0400234	0.595995	0.772085
ENSMUSG00000021087	"Rtn1"	0.223585	0.0615915	0.000290995	0.00700987
ENSMUSG00000021091	"Serpina3n"	0.669717	0.155265	1.16973e-05	0.000692075
ENSMUSG00000021094	"Dhrs7"	-0.00724243	0.0730693	0.92135	0.962193
ENSMUSG00000021096	"Ppm1a"	0.0309409	0.0171612	0.0716086	0.232025
ENSMUSG00000021102	"Glrx5"	0.0145225	0.0371515	0.698186	0.836987
ENSMUSG00000021114	"Atp6v1d"	0.0524089	0.0289917	0.0707756	0.230619
ENSMUSG00000021116	"Eif2s1"	0.0128417	0.0162936	0.430429	0.650222
ENSMUSG00000021124	"Vti1b"	-0.0504606	0.0229379	0.0280903	0.13007
ENSMUSG00000021131	"Erh"	0.116316	0.0494725	0.0187161	0.0985501
ENSMUSG00000021134	"Srsf5"	0.073683	0.0379029	0.052738	0.194559
ENSMUSG00000021139	"Gm20498"	0.0274555	0.0457436	0.545048	0.733315
ENSMUSG00000021144	"Mta1"	-0.0669985	0.0282314	0.0175874	0.094649
ENSMUSG00000021147	"Wdr37"	0.0294265	0.0304737	0.332666	0.563939
ENSMUSG00000021149	"Gtpbp4"	0.0172907	0.0270554	0.522465	0.720169
ENSMUSG00000021171	"Esyt2"	0.00408243	0.0364847	0.91071	0.95767
ENSMUSG00000021178	"Psmc1"	0.0630535	0.0227226	0.00546925	0.0442681
ENSMUSG00000021185	"9030617O03Rik"	-0.209594	0.053802	0.000120126	0.00382795
ENSMUSG00000021186	"Fbln5"	0.0354873	0.0403411	0.377374	0.605517
ENSMUSG00000021188	"Trip11"	-0.0418756	0.0507414	0.408632	0.633652
ENSMUSG00000021190	"Lgmn"	0.0627134	0.0402191	0.118466	0.313969
ENSMUSG00000021192	"Golga5"	-0.010724	0.024788	0.664812	0.817531
ENSMUSG00000021193	"Pitrm1"	-0.0447802	0.0234404	0.0559209	0.200453
ENSMUSG00000021196	"Pfkp"	-0.0822578	0.124243	0.504882	0.708234
ENSMUSG00000021200	"Asb2"	-0.0666637	0.0345692	0.0546623	0.198147
ENSMUSG00000021218	"Gdi2"	0.0311707	0.0200443	0.120558	0.317324
ENSMUSG00000021219	"Rgs6"	-0.0640876	0.12088	0.595679	0.772085
ENSMUSG00000021223	"Papln"	-0.0213413	0.0963475	0.82288	0.91399
ENSMUSG00000021226	"Acot2"	-0.0987219	0.0649477	0.130211	0.332261
ENSMUSG00000021235	"Coq6"	-0.0176128	0.0390201	0.653558	0.810836
ENSMUSG00000021236	"Entpd5"	-0.0199919	0.0663605	0.763785	0.877139
ENSMUSG00000021238	"Aldh6a1"	-0.0595267	0.0349196	0.0903474	0.264628
ENSMUSG00000021241	"Isca2"	0.0590026	0.0276598	0.0335898	0.145078
ENSMUSG00000021244	"Ylpm1"	-0.0584176	0.0347886	0.0930206	0.269474
ENSMUSG00000021248	"Tmed10"	-0.0109476	0.018388	0.550758	0.737319
ENSMUSG00000021265	"Slc25a29"	-0.11492	0.0748978	0.127263	0.327212
ENSMUSG00000021266	"Wars"	-0.101232	0.0633614	0.107465	0.296463
ENSMUSG00000021270	"Hsp90aa1"	-0.247789	0.0816386	0.00185796	0.0226261
ENSMUSG00000021279	"Cdc42bpb"	0.0072848	0.036157	0.839937	0.922951
ENSMUSG00000021282	"Eif5"	-0.0271708	0.0269452	0.313464	0.546334
ENSMUSG00000021288	"Klc1"	-0.0050023	0.0204005	0.806272	0.905447
ENSMUSG00000021290	"2010107E04Rik"	0.0640701	0.0399754	0.110189	0.300539
ENSMUSG00000021302	"Ggps1"	-0.01418	0.0329321	0.666833	0.818094
ENSMUSG00000021311	"Mtr"	-0.192328	0.0847556	0.0231484	0.114385
ENSMUSG00000021313	"Ryr2"	-0.0808361	0.0500046	0.105051	0.292394
ENSMUSG00000021339	"Mrs2"	-0.126006	0.0467751	0.00706002	0.0526186
ENSMUSG00000021340	"Gpld1"	-0.0749122	0.0398326	0.0594578	0.207135
ENSMUSG00000021357	"Exoc2"	-0.0229939	0.0264527	0.384239	0.610769
ENSMUSG00000021371	"Mcur1"	-0.0264823	0.0229497	0.249796	0.480581
ENSMUSG00000021373	"Cap2"	-0.0448775	0.0319342	0.160378	0.375432
ENSMUSG00000021375	"Kif13a"	-0.0814473	0.0463088	0.0770145	0.242174
ENSMUSG00000021376	"Tpmt"	0.0345772	0.0558794	0.537528	0.730973
ENSMUSG00000021377	"Dek"	0.0482793	0.0238415	0.0428444	0.169659
ENSMUSG00000021388	"Aspn"	0.197303	0.0618923	0.00134298	0.0181774
ENSMUSG00000021390	"Ogn"	-0.0954143	0.0382409	0.0129045	0.0755782
ENSMUSG00000021416	"Eci3"	0.481864	0.196154	0.0157571	0.087595
ENSMUSG00000021417	"Eci2"	0.0073924	0.0424982	0.86249	0.93579
ENSMUSG00000021420	"Fars2"	-0.019657	0.0300131	0.513	0.715302
ENSMUSG00000021427	"Ssr1"	0.00152597	0.0251746	0.951541	0.977878
ENSMUSG00000021456	"Fbp2"	0.0899551	0.0985887	0.361395	0.593428
ENSMUSG00000021457	"Syk"	0.116106	0.0488672	0.0172621	0.0935205
ENSMUSG00000021460	"Auh"	-0.00331664	0.0368318	0.928409	0.964858
ENSMUSG00000021484	"Lman2"	-0.137493	0.0485415	0.00465094	0.0403298
ENSMUSG00000021493	"Pdlim7"	0.0566584	0.0546137	0.30017	0.532079
ENSMUSG00000021496	"Pcbd2"	0.10648	0.0682728	0.12137	0.318537
ENSMUSG00000021500	"Ddx46"	-0.0118759	0.0306753	0.698626	0.836987
ENSMUSG00000021520	"Uqcrb"	0.017263	0.033094	0.603238	0.776744
ENSMUSG00000021546	"Hnrnpk"	0.0387019	0.018184	0.0332609	0.144419
ENSMUSG00000021549	"Rasa1"	0.0285113	0.0320163	0.372795	0.600358
ENSMUSG00000021550	"2210016F16Rik"	0.0613351	0.0333188	0.0653194	0.21865
ENSMUSG00000021555	"Naa35"	-0.0238779	0.0232243	0.304178	0.535686
ENSMUSG00000021573	"Tppp"	-0.209102	0.0471284	8.556e-06	0.000567642
ENSMUSG00000021576	"Pdcd6"	0.0612081	0.0259045	0.0179418	0.0956661
ENSMUSG00000021577	"Sdha"	-0.0510575	0.0269704	0.0592481	0.206704
ENSMUSG00000021578	"Ccdc127"	-0.0126661	0.0263194	0.630068	0.7951
ENSMUSG00000021583	"Erap1"	-0.0671307	0.0492941	0.172771	0.388231
ENSMUSG00000021585	"Cast"	0.0226076	0.0388973	0.561346	0.745356
ENSMUSG00000021591	"Glrx"	-0.0663579	0.0575535	0.251942	0.48254
ENSMUSG00000021595	"Nsun2"	0.0197974	0.0201988	0.327796	0.560216
ENSMUSG00000021606	"Ndufs6"	0.0701831	0.0508375	0.167107	0.383724
ENSMUSG00000021614	"Vcan"	0.118544	0.0840009	0.151745	0.36338
ENSMUSG00000021622	"Ckmt2"	-0.0823367	0.0319231	0.00993347	0.0647255
ENSMUSG00000021646	"Mccc2"	-0.0645754	0.0355896	0.0712174	0.231128
ENSMUSG00000021650	"Ptcd2"	0.0193472	0.0431858	0.655279	0.81106
ENSMUSG00000021660	"Btf3"	0.0391896	0.0200063	0.0503355	0.189173
ENSMUSG00000021665	"Hexb"	0.134704	0.0408978	0.00108944	0.0161501
ENSMUSG00000021666	"Gfm2"	-0.0144047	0.031115	0.643848	0.805456
ENSMUSG00000021669	"Col4a3bp"	-0.0649532	0.0365247	0.0757673	0.240469
ENSMUSG00000021676	"Iqgap2"	0.223029	0.156195	0.159476	0.374145
ENSMUSG00000021686	"Ap3b1"	0.0354916	0.0260975	0.172727	0.388231
ENSMUSG00000021687	"Scamp1"	0.0257697	0.032002	0.421407	0.643317
ENSMUSG00000021690	"Jmy"	-0.0634924	0.0334112	0.0567916	0.202856
ENSMUSG00000021693	"Kif2a"	-0.0799041	0.0251206	0.00144828	0.0191428
ENSMUSG00000021709	"Erbb2ip"	0.0651447	0.038276	0.0885483	0.263074
ENSMUSG00000021710	"Nln"	-0.0219241	0.0385347	0.57031	0.752296
ENSMUSG00000021711	"Trappc13"	-0.00980369	0.0165294	0.552758	0.738531
ENSMUSG00000021712	"Trim23"	0.0178159	0.0282674	0.528726	0.724273
ENSMUSG00000021728	"Emb"	0.41598	0.126205	0.000975497	0.015184
ENSMUSG00000021731	"Mrps30"	-0.0161351	0.0320202	0.615335	0.787193
ENSMUSG00000021737	"Psmd6"	0.0528199	0.0213398	0.01329	0.0772766
ENSMUSG00000021748	"Pdhb"	-0.0291658	0.0274888	0.289681	0.52104
ENSMUSG00000021756	"Il6st"	0.00786314	0.0331327	0.812186	0.908418
ENSMUSG00000021760	"Gpx8"	0.0768972	0.0383571	0.0444125	0.173492
ENSMUSG00000021764	"Ndufs4"	0.0251506	0.0350836	0.474338	0.68416
ENSMUSG00000021771	"Vdac2"	0.0529718	0.019998	0.00824617	0.057938
ENSMUSG00000021773	"Comtd1"	0.307772	0.0822109	0.000194238	0.00542126
ENSMUSG00000021785	"Ngly1"	-0.00716741	0.0153822	0.64149	0.803998
ENSMUSG00000021786	"Oxsm"	-0.0189908	0.0302894	0.531219	0.725807
ENSMUSG00000021792	"Fam213a"	0.111443	0.0453129	0.0147405	0.0829691
ENSMUSG00000021794	"Glud1"	-0.00676379	0.0219694	0.758643	0.87446
ENSMUSG00000021798	"Ldb3"	-0.0290201	0.0225171	0.198117	0.421545
ENSMUSG00000021806	"Nid2"	-0.0417115	0.0612868	0.490024	0.696346
ENSMUSG00000021807	"2700060E02Rik"	0.0645449	0.0256243	0.0119047	0.0717003
ENSMUSG00000021809	"Nudt13"	0.157603	0.0479141	0.00102817	0.0155821
ENSMUSG00000021811	"Dnajc9"	0.0863788	0.0310202	0.0054091	0.0439571
ENSMUSG00000021814	"Anxa7"	0.154066	0.0510621	0.00258073	0.0275573
ENSMUSG00000021816	"Ppp3cb"	-0.0177309	0.0184869	0.339289	0.570225
ENSMUSG00000021820	"Camk2g"	-0.0624377	0.0286048	0.0293438	0.134102
ENSMUSG00000021823	"Vcl"	-0.0532176	0.041791	0.202665	0.427402
ENSMUSG00000021824	"Ap3m1"	0.0408888	0.0257838	0.112905	0.30407
ENSMUSG00000021832	"Psmc6"	0.0124724	0.019007	0.511793	0.714463
ENSMUSG00000021843	"Ktn1"	-0.0457555	0.0441567	0.298437	0.53024
ENSMUSG00000021866	"Anxa11"	-0.0474247	0.0359193	0.188064	0.407874
ENSMUSG00000021868	"Ppif"	-0.0573725	0.0425705	0.180947	0.399506
ENSMUSG00000021870	"Slmap"	-0.00703298	0.0418705	0.866351	0.936482
ENSMUSG00000021871	"Pnp"	0.218731	0.0684478	0.00131783	0.0180788
ENSMUSG00000021877	"Arf4"	0.00904666	0.0259497	0.726916	0.853446
ENSMUSG00000021884	"Hacl1"	0.0673545	0.0267589	0.0118423	0.0716262
ENSMUSG00000021893	"Capn7"	-0.0383669	0.0245518	0.119157	0.314771
ENSMUSG00000021906	"Oxnad1"	0.00189839	0.0263289	0.942676	0.972505
ENSMUSG00000021910	"Nisch"	-0.0316899	0.0254456	0.212342	0.441144
ENSMUSG00000021913	"Ogdhl"	0.153346	0.24843	0.532388	0.726893
ENSMUSG00000021917	"Spcs1"	0.0513864	0.0212965	0.0158275	0.0878655
ENSMUSG00000021922	"Itih4"	0.430075	0.150081	0.00330712	0.03233
ENSMUSG00000021929	"Kpna3"	-0.00323693	0.0295933	0.913038	0.959259
ENSMUSG00000021930	"Spryd7"	-0.119058	0.0600004	0.0480638	0.183158
ENSMUSG00000021938	"Pspc1"	0.0848877	0.0331418	0.0103776	0.066876
ENSMUSG00000021939	"Ctsb"	0.0370532	0.0218025	0.0899133	0.264628
ENSMUSG00000021947	"Cryl1"	0.275119	0.0478773	1.12503e-08	2.96692e-06
ENSMUSG00000021948	"Prkcd"	0.15597	0.058891	0.00801919	0.0569363
ENSMUSG00000021951	"N6amt2"	0.125141	0.0727357	0.0869489	0.260494
ENSMUSG00000021957	"Tkt"	0.165981	0.0871498	0.0595007	0.207135
ENSMUSG00000021967	"Mrpl57"	-0.0189481	0.034846	0.587663	0.766196
ENSMUSG00000021981	"Cab39l"	-0.0170334	0.0372301	0.646915	0.807235
ENSMUSG00000021993	"Mipep"	-0.0640737	0.0252908	0.0113618	0.0696683
ENSMUSG00000021996	"Esd"	0.077142	0.0396284	0.0513534	0.191546
ENSMUSG00000021998	"Lcp1"	0.402663	0.0862477	3.93221e-06	0.000312032
ENSMUSG00000022013	"Dnajc15"	0.0412909	0.0397859	0.301635	0.532367
ENSMUSG00000022020	"Naa16"	-0.115127	0.041031	0.00499016	0.0419858
ENSMUSG00000022022	"Mtrf1"	0.0337801	0.0377026	0.370715	0.599634
ENSMUSG00000022024	"Sugt1"	0.00673928	0.0175749	0.701502	0.837765
ENSMUSG00000022035	"Ccdc25"	0.00253585	0.0733778	0.972049	0.98562
ENSMUSG00000022037	"Clu"	0.0872538	0.0791533	0.268832	0.501366
ENSMUSG00000022040	"Ephx2"	-0.0200848	0.0727652	0.785885	0.89264
ENSMUSG00000022048	"Dpysl2"	0.0530886	0.0664976	0.415892	0.638269
ENSMUSG00000022052	"Ppp2r2a"	-0.0194253	0.0209649	0.3552	0.585299
ENSMUSG00000022054	"Nefm"	0.807939	0.153272	2.49944e-07	3.48802e-05
ENSMUSG00000022055	"Nefl"	0.719383	0.23877	0.00343817	0.0332878
ENSMUSG00000022091	"Sorbs3"	0.132669	0.0419707	0.00153611	0.0199252
ENSMUSG00000022092	"Ppp3cc"	0.0642905	0.0269739	0.0177293	0.0950655
ENSMUSG00000022099	"Dmtn"	0.0490014	0.0424089	0.246178	0.476918
ENSMUSG00000022100	"Xpo7"	-0.0410892	0.0242646	0.0904917	0.264628
ENSMUSG00000022108	"Itm2b"	0.0588238	0.0239432	0.0143361	0.0812508
ENSMUSG00000022110	"Sucla2"	-0.100086	0.0288618	0.00054569	0.010469
ENSMUSG00000022111	"Uchl3"	0.0926452	0.0334598	0.00582979	0.0459906
ENSMUSG00000022136	"Dnajc3"	-0.128922	0.0361694	0.000316888	0.00741298
ENSMUSG00000022142	"Nup155"	0.000738705	0.0393915	0.985001	0.992357
ENSMUSG00000022150	"Dab2"	0.0387648	0.0514756	0.449929	0.665764
ENSMUSG00000022174	"Dad1"	0.0688425	0.0333526	0.0390667	0.15842
ENSMUSG00000022181	"C6"	0.894104	0.227805	8.7552e-05	0.00297751
ENSMUSG00000022185	"Acin1"	-0.0662541	0.0286409	0.0205307	0.104909
ENSMUSG00000022186	"Oxct1"	-0.0563456	0.0288747	0.0509012	0.190327
ENSMUSG00000022193	"Psmb5"	0.0418308	0.0348822	0.231426	0.461825
ENSMUSG00000022200	"Golph3"	-0.0383366	0.0194352	0.0488299	0.185206
ENSMUSG00000022201	"Zfr"	-0.0605406	0.0256305	0.0180258	0.0957355
ENSMUSG00000022205	"Sub1"	0.0177227	0.0291371	0.541994	0.732262
ENSMUSG00000022210	"Dhrs4"	0.00768914	0.0340892	0.823281	0.91399
ENSMUSG00000022214	"Dcaf11"	0.0141827	0.0209644	0.499408	0.704818
ENSMUSG00000022215	"Fitm1"	-0.0587629	0.0493792	0.237313	0.466217
ENSMUSG00000022216	"Psme1"	-0.0221109	0.051446	0.669094	0.819587
ENSMUSG00000022223	"Sdr39u1"	0.104339	0.0372911	0.00546247	0.0442681
ENSMUSG00000022225	"Cma1"	0.00267783	0.17789	0.988144	0.993933
ENSMUSG00000022234	"Cct5"	-0.0231495	0.0202585	0.253649	0.484435
ENSMUSG00000022235	"Cmbl"	-0.0744872	0.0477748	0.120594	0.317324
ENSMUSG00000022241	"Tars"	0.000425937	0.0289515	0.988285	0.993933
ENSMUSG00000022244	"Amacr"	-0.0336218	0.0260465	0.198789	0.422753
ENSMUSG00000022253	"Nadk2"	-0.0829169	0.0324908	0.0109594	0.0685513
ENSMUSG00000022255	"Mtdh"	-0.0284879	0.039952	0.475526	0.68416
ENSMUSG00000022265	"Ank"	-0.0725564	0.0314129	0.021518	0.108583
ENSMUSG00000022270	"Fam134b"	-0.0481514	0.0576318	0.400387	0.626323
ENSMUSG00000022283	"Pabpc1"	0.0568909	0.0358873	0.112576	0.30407
ENSMUSG00000022285	"Ywhaz"	0.0322478	0.0289485	0.265172	0.497782
ENSMUSG00000022295	"Atp6v1c1"	0.0528544	0.0245117	0.0313643	0.138723
ENSMUSG00000022299	"Slc25a32"	-0.0191172	0.0411333	0.640437	0.802927
ENSMUSG00000022307	"Oxr1"	-0.0127038	0.0212291	0.550258	0.736922
ENSMUSG00000022312	"Eif3h"	0.0414163	0.0251013	0.0994567	0.282457
ENSMUSG00000022314	"Rad21"	-0.0499609	0.0286424	0.0798405	0.247184
ENSMUSG00000022323	"Hrsp12"	0.0905084	0.037948	0.0173047	0.0936258
ENSMUSG00000022332	"Khdrbs3"	-0.066159	0.0365236	0.0707155	0.230609
ENSMUSG00000022336	"Eif3e"	0.00452756	0.0237532	0.849195	0.928254
ENSMUSG00000022337	"Emc2"	0.0474694	0.0254358	0.0625703	0.213295
ENSMUSG00000022347	"A1bg"	0.130328	0.214956	0.542168	0.732262
ENSMUSG00000022354	"Ndufb9"	0.0278866	0.0363495	0.443966	0.661306
ENSMUSG00000022365	"Derl1"	0.00456713	0.0199454	0.818792	0.912352
ENSMUSG00000022370	"Mrpl13"	0.0521712	0.0346246	0.132624	0.335834
ENSMUSG00000022371	"Col14a1"	-0.0374184	0.0828513	0.6487	0.80803
ENSMUSG00000022378	"Fam49b"	0.0854248	0.0300741	0.00453869	0.0400185
ENSMUSG00000022386	"Trmu"	0.00470027	0.0350556	0.893491	0.951246
ENSMUSG00000022391	"Rangap1"	-0.0196082	0.027668	0.476539	0.684512
ENSMUSG00000022400	"Rbx1"	0.0820521	0.0286331	0.00429471	0.0387962
ENSMUSG00000022401	"Xpnpep3"	-0.077419	0.0357328	0.029915	0.135421
ENSMUSG00000022403	"St13"	-0.0934669	0.0210949	8.84145e-06	0.000577118
ENSMUSG00000022407	"Adsl"	0.00527081	0.0317143	0.867628	0.937214
ENSMUSG00000022412	"Mief1"	-0.0837181	0.0314213	0.00764927	0.0551811
ENSMUSG00000022414	"Tab1"	-0.0642973	0.0330047	0.0509796	0.190327
ENSMUSG00000022415	"Syngr1"	0.0746289	0.037591	0.0467396	0.180491
ENSMUSG00000022425	"Enpp2"	0.197506	0.0692058	0.00475972	0.0409709
ENSMUSG00000022427	"Tomm22"	0.084692	0.0277885	0.0023897	0.0261342
ENSMUSG00000022437	"Samm50"	0.0116344	0.0293355	0.691888	0.832611
ENSMUSG00000022438	"Parvb"	-0.0669874	0.0303814	0.0272396	0.127296
ENSMUSG00000022443	"Myh9"	0.0500276	0.0529393	0.341049	0.570805
ENSMUSG00000022450	"Ndufa6"	0.06924	0.0462521	0.135816	0.341129
ENSMUSG00000022451	"Twf1"	0.0423942	0.0301426	0.157782	0.371408
ENSMUSG00000022453	"Naga"	0.0457874	0.029638	0.122352	0.320284
ENSMUSG00000022477	"Aco2"	-0.040771	0.0195338	0.0374398	0.154139
ENSMUSG00000022514	"Il1rap"	0.0344115	0.0444143	0.43562	0.65499
ENSMUSG00000022519	"Srl"	-0.0634057	0.0298423	0.0337334	0.145184
ENSMUSG00000022536	"Glyr1"	-0.0315626	0.0192971	0.101642	0.286451
ENSMUSG00000022546	"Gpt"	-0.0647518	0.0565775	0.252862	0.483351
ENSMUSG00000022550	"Adck5"	0.0514893	0.0509396	0.313829	0.546736
ENSMUSG00000022551	"Cyc1"	-0.0119575	0.0338151	0.724404	0.852844
ENSMUSG00000022562	"Oplah"	-0.0116828	0.0597657	0.844976	0.925863
ENSMUSG00000022565	"Plec"	-0.0620347	0.0358529	0.0845968	0.255948
ENSMUSG00000022568	"Scrib"	-0.0853592	0.030805	0.00560786	0.0448518
ENSMUSG00000022570	"Tsta3"	0.0457644	0.0310393	0.140441	0.348219
ENSMUSG00000022571	"Pycrl"	-0.0662175	0.042878	0.122551	0.32039
ENSMUSG00000022574	"Naprt"	-0.0768004	0.0576483	0.182409	0.401201
ENSMUSG00000022575	"Gsdmd"	0.0666611	0.0527991	0.205503	0.43141
ENSMUSG00000022579	"Gpihbp1"	0.173241	0.0591626	0.00328161	0.0323131
ENSMUSG00000022607	"Ptk2"	-0.0288924	0.0235687	0.216486	0.445204
ENSMUSG00000022610	"Mapk12"	0.0899247	0.0346924	0.00947309	0.0626431
ENSMUSG00000022617	"Chkb"	-0.0293883	0.0357006	0.410773	0.634745
ENSMUSG00000022620	"Arsa"	0.0672008	0.0326647	0.0394197	0.159213
ENSMUSG00000022623	"Shank3"	0.0160277	0.0401032	0.686989	0.829676
ENSMUSG00000022661	"Cd200"	-0.0860846	0.0439966	0.0483693	0.183803
ENSMUSG00000022663	"Atg3"	0.0373187	0.0216419	0.084552	0.255948
ENSMUSG00000022674	"Ube2v2"	0.0169554	0.0228864	0.459556	0.67385
ENSMUSG00000022678	"Nde1"	0.0291058	0.0235216	0.215095	0.443449
ENSMUSG00000022680	"Pdxdc1"	0.0257177	0.0365205	0.481459	0.688473
ENSMUSG00000022698	"Naa50"	-0.00272797	0.0276339	0.921391	0.962193
ENSMUSG00000022706	"Mrpl40"	0.00281068	0.0371534	0.939374	0.970799
ENSMUSG00000022707	"Gbe1"	0.0507588	0.0318437	0.112687	0.30407
ENSMUSG00000022710	"Usp7"	0.00640917	0.02685	0.811337	0.908418
ENSMUSG00000022711	"Pmm2"	0.0571425	0.0265464	0.0305124	0.1369
ENSMUSG00000022742	"Cpox"	-0.198827	0.0411424	1.20894e-06	0.000123282
ENSMUSG00000022749	"Tbc1d23"	0.0136601	0.0361296	0.705092	0.840078
ENSMUSG00000022751	"Nit2"	0.0355528	0.0301927	0.240082	0.469142
ENSMUSG00000022752	"Tomm70a"	-0.00472619	0.0211287	0.823175	0.91399
ENSMUSG00000022757	"Tfg"	-0.0229202	0.0182352	0.209289	0.436145
ENSMUSG00000022765	"Snap29"	0.00205889	0.0311629	0.947312	0.975266
ENSMUSG00000022766	"Serpind1"	0.0415275	0.224291	0.852303	0.929722
ENSMUSG00000022770	"Dlg1"	-0.0445243	0.0353194	0.205738	0.43141
ENSMUSG00000022774	"Ncbp2"	-0.0699355	0.0275735	0.0112303	0.0689664
ENSMUSG00000022781	"Pak2"	-0.0221532	0.03468	0.522965	0.720368
ENSMUSG00000022789	"Dnm1l"	-0.0242224	0.0261083	0.353418	0.582899
ENSMUSG00000022792	"Yars2"	-0.0339592	0.0285521	0.234888	0.463926
ENSMUSG00000022797	"Tfrc"	0.0328848	0.098429	0.73567	0.858741
ENSMUSG00000022800	"Fyttd1"	-0.0225413	0.0304184	0.459387	0.67385
ENSMUSG00000022803	"Popdc2"	0.0348067	0.0337888	0.305262	0.536895
ENSMUSG00000022807	"Osbpl11"	-0.0497424	0.026124	0.0580527	0.205187
ENSMUSG00000022812	"Gsk3b"	-0.0655224	0.0389659	0.092	0.26709
ENSMUSG00000022814	"Umps"	0.0932888	0.0399919	0.0193176	0.101136
ENSMUSG00000022817	"Itgb5"	0.0776084	0.0308873	0.0117889	0.0714218
ENSMUSG00000022820	"Ndufb4"	-0.0572239	0.054569	0.296625	0.528223
ENSMUSG00000022831	"Hcls1"	0.201152	0.0734868	0.00601937	0.0466675
ENSMUSG00000022836	"Mylk"	-0.0197412	0.0503932	0.691502	0.832515
ENSMUSG00000022840	"Adcy5"	-0.121045	0.0475306	0.0111786	0.0689664
ENSMUSG00000022841	"Ap2m1"	0.0487299	0.0258166	0.0590692	0.206704
ENSMUSG00000022853	"Ehhadh"	-0.207461	0.0795824	0.00850824	0.0588595
ENSMUSG00000022858	"Tra2b"	-0.0109996	0.0308077	0.720959	0.851144
ENSMUSG00000022865	"Cxadr"	-0.0358168	0.0610217	0.558112	0.742933
ENSMUSG00000022867	"Usp25"	0.0522414	0.0505687	0.300701	0.532079
ENSMUSG00000022868	"Ahsg"	0.502179	0.13092	0.000125146	0.00392609
ENSMUSG00000022871	"Fetub"	0.793466	0.160167	5.77383e-07	6.87256e-05
ENSMUSG00000022878	"Adipoq"	0.400181	0.253803	0.129179	0.330459
ENSMUSG00000022884	"Eif4a2"	-0.095844	0.0314188	0.00230224	0.0256672
ENSMUSG00000022889	"Mrpl39"	-0.0473892	0.0361628	0.193336	0.415083
ENSMUSG00000022890	"Atp5j"	-0.000784245	0.0301305	0.979308	0.989825
ENSMUSG00000022898	"Dscr3"	0.0215035	0.0331764	0.517379	0.718709
ENSMUSG00000022905	"Kpna1"	-0.0694431	0.0282712	0.0140565	0.0804622
ENSMUSG00000022913	"Psmg1"	-0.00887287	0.0393393	0.821829	0.91399
ENSMUSG00000022947	"Cbr3"	0.130178	0.0656665	0.0475467	0.182016
ENSMUSG00000022949	"Clic6"	0.634246	0.194867	0.00125241	0.0174776
ENSMUSG00000022956	"Atp5o"	0.0279875	0.0273597	0.308027	0.540114
ENSMUSG00000022957	"Itsn1"	0.0027393	0.0353725	0.938219	0.969852
ENSMUSG00000022961	"Son"	-0.0094812	0.0431985	0.8261	0.9147
ENSMUSG00000022962	"Gart"	-0.000198481	0.0200553	0.992118	0.995237
ENSMUSG00000022973	"Synj1"	-0.0227307	0.0332898	0.49377	0.700416
ENSMUSG00000022982	"Sod1"	0.0227967	0.0352956	0.521295	0.720096
ENSMUSG00000022994	"Adcy6"	-0.113907	0.0375685	0.00239579	0.0261342
ENSMUSG00000022995	"Enah"	0.0393434	0.0568322	0.486641	0.692563
ENSMUSG00000023004	"Tuba1b"	-0.00951066	0.0503599	0.850383	0.928711
ENSMUSG00000023008	"Fmnl3"	0.0652296	0.0338605	0.0515606	0.191741
ENSMUSG00000023019	"Gpd1"	0.208411	0.0905232	0.0237471	0.116088
ENSMUSG00000023020	"Cox14"	0.0666497	0.0381242	0.0820547	0.251954
ENSMUSG00000023022	"Lima1"	0.0875532	0.0338454	0.00915217	0.0612248
ENSMUSG00000023025	"Larp4"	-0.0691116	0.0361786	0.0572222	0.20339
ENSMUSG00000023026	"Dip2b"	0.0410638	0.0388931	0.289138	0.520526
ENSMUSG00000023039	"Krt7"	-0.115877	0.152008	0.447041	0.663673
ENSMUSG00000023044	"Csad"	0.0433865	0.0389408	0.268411	0.500891
ENSMUSG00000023051	"Tarbp2"	-0.0765307	0.0243605	0.00173259	0.0215747
ENSMUSG00000023064	"Sncg"	0.257727	0.064288	6.85393e-05	0.0024766
ENSMUSG00000023088	"Abcc1"	0.0602875	0.0441217	0.172711	0.388231
ENSMUSG00000023089	"Ndufa5"	0.046504	0.0334381	0.165501	0.382078
ENSMUSG00000023092	"Fhl1"	0.159965	0.0728155	0.0267935	0.125939
ENSMUSG00000023094	"Msrb2"	0.0586345	0.0375187	0.118574	0.314052
ENSMUSG00000023106	"Denr"	0.0248584	0.0208512	0.234464	0.463772
ENSMUSG00000023110	"Prmt5"	-0.0234679	0.019751	0.234138	0.463729
ENSMUSG00000023150	"Ivns1abp"	-0.0234887	0.0469272	0.620908	0.789552
ENSMUSG00000023175	"Bsg"	0.0543811	0.038854	0.16284	0.379137
ENSMUSG00000023176	"Cpn2"	-0.0890141	0.130276	0.494596	0.701096
ENSMUSG00000023186	"Vwa5a"	0.0680176	0.0379395	0.0718362	0.232256
ENSMUSG00000023216	"Epb42"	1.05232	0.347619	0.00204666	0.0237331
ENSMUSG00000023224	"Serping1"	0.137744	0.0454215	0.00238689	0.0261342
ENSMUSG00000023249	"Parp3"	0.0490359	0.0686854	0.473528	0.68416
ENSMUSG00000023262	"Acy1"	-0.0400198	0.0470377	0.395153	0.621043
ENSMUSG00000023272	"Creld2"	-0.119814	0.0516682	0.0188045	0.0987251
ENSMUSG00000023277	"Twf2"	0.0271907	0.0570154	0.631774	0.795999
ENSMUSG00000023307	"March5"	0.0284357	0.0204636	0.165071	0.381519
ENSMUSG00000023452	"Pisd"	0.145175	0.0312202	3.56003e-06	0.000288187
ENSMUSG00000023456	"Tpi1"	0.0993401	0.0261927	0.000154012	0.00465139
ENSMUSG00000023460	"Rab12"	-0.00547396	0.0233683	0.815258	0.910181
ENSMUSG00000023484	"Prph"	0.458227	0.200301	0.0215779	0.108749
ENSMUSG00000023723	"Mrps23"	0.0506478	0.0254609	0.0471877	0.181702
ENSMUSG00000023809	"Rps6ka2"	-0.0551359	0.0541305	0.307065	0.539129
ENSMUSG00000023828	"Slc22a3"	0.0119312	0.0752493	0.87414	0.94108
ENSMUSG00000023830	"Igf2r"	-0.0495641	0.0498767	0.316825	0.550655
ENSMUSG00000023845	"Lnpep"	-0.121261	0.085762	0.156844	0.370898
ENSMUSG00000023861	"Mpc1"	0.00542793	0.0343658	0.875039	0.94108
ENSMUSG00000023921	"Mut"	-0.0899589	0.0444684	0.0441231	0.172891
ENSMUSG00000023923	"Tbc1d5"	-0.0232332	0.0304406	0.443715	0.661306
ENSMUSG00000023932	"Cdc5l"	0.00918196	0.024553	0.708145	0.841962
ENSMUSG00000023938	"Aars2"	-0.0799016	0.0313351	0.0107174	0.0679708
ENSMUSG00000023939	"Mrpl14"	0.00849414	0.0560407	0.87908	0.942619
ENSMUSG00000023942	"Slc29a1"	-0.0931283	0.0289064	0.00131497	0.0180788
ENSMUSG00000023944	"Hsp90ab1"	-0.147392	0.0285149	2.02128e-07	2.98883e-05
ENSMUSG00000023959	"Clic5"	0.0504324	0.0441998	0.251763	0.48254
ENSMUSG00000023961	"Enpp4"	0.0057277	0.0267621	0.830604	0.917427
ENSMUSG00000024006	"Stk38"	0.00811771	0.0311855	0.79308	0.896785
ENSMUSG00000024007	"Ppil1"	-0.0644005	0.0769091	0.400913	0.626689
ENSMUSG00000024011	"Pi16"	0.02955	0.081148	0.713098	0.845315
ENSMUSG00000024012	"Mtch1"	0.0115678	0.029157	0.691423	0.832515
ENSMUSG00000024019	"Cmtr1"	0.0219201	0.0243976	0.368175	0.59962
ENSMUSG00000024026	"Glo1"	0.0254299	0.0834018	0.760296	0.875563
ENSMUSG00000024038	"Ndufv3"	-0.0161587	0.0455901	0.723171	0.852225
ENSMUSG00000024044	"Epb41l3"	-0.20192	0.147858	0.169493	0.384926
ENSMUSG00000024048	"Myl12a"	0.0512738	0.0371803	0.166632	0.383361
ENSMUSG00000024049	"Myom1"	0.0266551	0.0330492	0.420637	0.643023
ENSMUSG00000024065	"Ehd3"	0.285609	0.0499691	1.17298e-08	2.96692e-06
ENSMUSG00000024066	"Xdh"	-0.069067	0.0647187	0.285453	0.516881
ENSMUSG00000024073	"Birc6"	-0.00355158	0.0499635	0.943323	0.972505
ENSMUSG00000024077	"Strn"	0.0523132	0.0453347	0.248674	0.479687
ENSMUSG00000024082	"Ndufaf7"	0.00933676	0.0220628	0.6721	0.820509
ENSMUSG00000024091	"Vapa"	-0.0175553	0.0312434	0.573088	0.755345
ENSMUSG00000024095	"Hnrnpll"	0.026412	0.0222241	0.234269	0.463729
ENSMUSG00000024097	"Srsf7"	-0.0621175	0.0328613	0.0592431	0.206704
ENSMUSG00000024099	"Ndufv2"	-0.0359934	0.035402	0.311913	0.544335
ENSMUSG00000024104	"Fam21"	-0.0537866	0.0406573	0.184825	0.403949
ENSMUSG00000024120	"Lrpprc"	-0.0717372	0.0423866	0.0919017	0.26709
ENSMUSG00000024122	"Pdpk1"	-0.0431135	0.0439607	0.325806	0.558703
ENSMUSG00000024127	"Prepl"	-0.141388	0.0683851	0.0377104	0.154938
ENSMUSG00000024132	"Eci1"	-0.0441962	0.0445838	0.325125	0.558243
ENSMUSG00000024158	"Hagh"	0.108824	0.0495092	0.0278689	0.129363
ENSMUSG00000024163	"Mapk8ip3"	-0.0858237	0.0275348	0.00186737	0.0226261
ENSMUSG00000024164	"C3"	0.343747	0.113178	0.00225981	0.0254748
ENSMUSG00000024181	"Mrpl28"	0.0278729	0.0529428	0.598613	0.773742
ENSMUSG00000024187	"Fam234a"	-0.039042	0.0289524	0.177872	0.394871
ENSMUSG00000024191	"Bnip1"	-0.00233288	0.0204223	0.909098	0.956996
ENSMUSG00000024194	"Cuta"	0.0413886	0.0380002	0.276574	0.50877
ENSMUSG00000024197	"Plin3"	0.0995886	0.0443639	0.0244082	0.118534
ENSMUSG00000024208	"Uqcc2"	0.032474	0.0418114	0.438355	0.656316
ENSMUSG00000024213	"Nudt3"	-0.0820081	0.0242957	0.000737904	0.0128167
ENSMUSG00000024219	"Anks1"	-0.16569	0.0362569	5.35145e-06	0.000393769
ENSMUSG00000024222	"Fkbp5"	0.197116	0.136974	0.161233	0.37652
ENSMUSG00000024228	"Nudt12"	0.0322951	0.0358919	0.369008	0.59962
ENSMUSG00000024231	"Cul2"	-0.00352534	0.0219757	0.873154	0.94108
ENSMUSG00000024236	"Svil"	-0.098528	0.069057	0.155238	0.368691
ENSMUSG00000024248	"Cox7a2l"	0.0895559	0.0313307	0.00457834	0.0400185
ENSMUSG00000024259	"Slc25a46"	-0.0440465	0.0232437	0.0585939	0.206077
ENSMUSG00000024271	"Elp2"	0.0242974	0.0192591	0.206788	0.432715
ENSMUSG00000024277	"Mapre2"	0.0440912	0.0305036	0.148462	0.35872
ENSMUSG00000024286	"Ccny"	-0.0152956	0.0226981	0.500328	0.705024
ENSMUSG00000024290	"Rock1"	-0.0555953	0.0363841	0.126979	0.326897
ENSMUSG00000024302	"Dtna"	-0.0248811	0.034052	0.465088	0.679008
ENSMUSG00000024304	"Cdh2"	-0.00623218	0.0280203	0.824396	0.914063
ENSMUSG00000024308	"Tapbp"	0.0278264	0.0466697	0.549874	0.736922
ENSMUSG00000024309	"Pfdn6"	0.0556406	0.0484247	0.24678	0.477627
ENSMUSG00000024319	"Vps52"	-0.0356781	0.0355749	0.316954	0.550655
ENSMUSG00000024331	"Dsc2"	-0.215313	0.0480526	8.07537e-06	0.000553915
ENSMUSG00000024338	"Psmb8"	0.0983423	0.146651	0.501501	0.705938
ENSMUSG00000024346	"Pfdn1"	0.0786483	0.0301396	0.00901511	0.0610768
ENSMUSG00000024359	"Hspa9"	-0.0290746	0.0175016	0.0979341	0.279506
ENSMUSG00000024360	"Etf1"	0.0137074	0.0224976	0.542002	0.732262
ENSMUSG00000024370	"Cdc23"	-0.0158838	0.0195219	0.416241	0.638563
ENSMUSG00000024381	"Bin1"	0.190158	0.0631012	0.00254517	0.0273217
ENSMUSG00000024387	"Csnk2b"	0.0185206	0.0240354	0.441543	0.659623
ENSMUSG00000024392	"Bag6"	0.0066979	0.0236808	0.778398	0.887374
ENSMUSG00000024395	"Lims2"	0.0693028	0.0488518	0.153548	0.366632
ENSMUSG00000024404	"Riok3"	0.068468	0.058148	0.241878	0.470615
ENSMUSG00000024413	"Npc1"	-0.200562	0.0497147	5.51651e-05	0.00217525
ENSMUSG00000024414	"Mrpl27"	0.0657924	0.0370201	0.0760166	0.240469
ENSMUSG00000024420	"Zfp521"	-0.0424822	0.0406001	0.293519	0.525164
ENSMUSG00000024429	"Gnl1"	0.0280501	0.02946	0.341913	0.57108
ENSMUSG00000024431	"Nr3c1"	-0.0359672	0.034374	0.293631	0.525164
ENSMUSG00000024436	"Mrps18b"	0.023583	0.0285156	0.40872	0.633652
ENSMUSG00000024456	"Diaph1"	0.0795714	0.0299706	0.00805088	0.0570612
ENSMUSG00000024471	"Myot"	0.474918	0.114418	2.3934e-05	0.00114158
ENSMUSG00000024474	"Ik"	0.0246924	0.0160384	0.123325	0.321088
ENSMUSG00000024477	"Pggt1b"	-0.0865415	0.0598634	0.147419	0.357514
ENSMUSG00000024480	"Ap3s1"	0.0601985	0.0384494	0.118869	0.314214
ENSMUSG00000024493	"Lars"	0.0195547	0.0238737	0.413433	0.636911
ENSMUSG00000024498	"Tcerg1"	-0.0112775	0.0252745	0.655694	0.81106
ENSMUSG00000024501	"Dpysl3"	-0.0779555	0.0673892	0.241321	0.470251
ENSMUSG00000024507	"Hsd17b4"	0.0134036	0.024204	0.582642	0.762844
ENSMUSG00000024511	"Rab27b"	0.044585	0.103924	0.666821	0.818094
ENSMUSG00000024525	"Impa2"	-0.283509	0.0646006	1.07795e-05	0.000671147
ENSMUSG00000024527	"Afg3l2"	-0.0242855	0.0307798	0.430193	0.650108
ENSMUSG00000024538	"Ppic"	0.0771805	0.0680603	0.250132	0.480894
ENSMUSG00000024556	"Me2"	0.154446	0.0444668	0.000494416	0.00986573
ENSMUSG00000024563	"Smad2"	-0.0154984	0.0231867	0.504027	0.708017
ENSMUSG00000024576	"Csnk1a1"	-0.00822868	0.026003	0.751438	0.86975
ENSMUSG00000024581	"Napg"	-0.00887446	0.0246867	0.718776	0.849558
ENSMUSG00000024583	"Txnl1"	0.0383975	0.0196119	0.0502514	0.189173
ENSMUSG00000024587	"Nars"	0.0174951	0.0246325	0.477301	0.684512
ENSMUSG00000024588	"Fech"	0.0406929	0.0280141	0.147707	0.3577
ENSMUSG00000024589	"Nedd4l"	-0.0208539	0.0291096	0.474291	0.68416
ENSMUSG00000024590	"Lmnb1"	0.0370014	0.0742626	0.61853	0.78939
ENSMUSG00000024592	"C330018D20Rik"	-0.0220031	0.0305706	0.471996	0.68416
ENSMUSG00000024594	"Prrc1"	-0.116469	0.0359477	0.00121249	0.0170549
ENSMUSG00000024597	"Slc12a2"	0.0305623	0.0451961	0.497388	0.703822
ENSMUSG00000024598	"Fbn2"	-0.0553208	0.143827	0.699267	0.837011
ENSMUSG00000024601	"Isoc1"	-0.0916777	0.0361677	0.0111944	0.0689664
ENSMUSG00000024603	"Dctn4"	0.0330072	0.0284414	0.244994	0.475079
ENSMUSG00000024608	"Rps14"	0.0797803	0.0432467	0.0659664	0.220087
ENSMUSG00000024613	"Tcof1"	-0.0334729	0.0333724	0.317563	0.551105
ENSMUSG00000024617	"Camk2a"	-0.0670863	0.0373454	0.0748092	0.239127
ENSMUSG00000024620	"Pdgfrb"	-0.0498072	0.0432475	0.244078	0.473757
ENSMUSG00000024639	"Gnaq"	-0.0398992	0.0333818	0.231122	0.461673
ENSMUSG00000024644	"Cndp2"	0.150795	0.0314027	1.46826e-06	0.000139872
ENSMUSG00000024645	"Timm21"	-0.0214751	0.0223364	0.338226	0.569148
ENSMUSG00000024646	"Cyb5a"	0.0844897	0.0579436	0.145495	0.354924
ENSMUSG00000024654	"Asrgl1"	-0.0155705	0.0650241	0.809289	0.907386
ENSMUSG00000024659	"Anxa1"	0.215334	0.070015	0.00222353	0.0251358
ENSMUSG00000024661	"Fth1"	-0.0250665	0.0386436	0.516869	0.718327
ENSMUSG00000024668	"Sdhaf2"	0.0347835	0.0233821	0.137226	0.342402
ENSMUSG00000024683	"Mrpl16"	0.0300581	0.0358922	0.401167	0.626843
ENSMUSG00000024687	"Osbp"	-0.0179611	0.028007	0.522234	0.720096
ENSMUSG00000024712	"Rfk"	-0.00447689	0.024583	0.855311	0.93225
ENSMUSG00000024725	"Ostf1"	0.104071	0.0279275	0.000181393	0.00514834
ENSMUSG00000024726	"Carnmt1"	-0.0334462	0.040925	0.415628	0.638269
ENSMUSG00000024735	"Prpf19"	-0.00177598	0.0244657	0.94209	0.972505
ENSMUSG00000024740	"Ddb1"	-0.00848257	0.0202594	0.674953	0.821762
ENSMUSG00000024758	"Rtn3"	-0.0089616	0.0233217	0.70139	0.837765
ENSMUSG00000024759	"Atl3"	0.0394094	0.0554576	0.475136	0.68416
ENSMUSG00000024767	"Otub1"	0.10227	0.0277114	0.000215625	0.0058566
ENSMUSG00000024772	"Ehd1"	-0.0314998	0.0369861	0.393826	0.620403
ENSMUSG00000024780	"Cdc37l1"	-0.0508896	0.0336237	0.131138	0.333365
ENSMUSG00000024782	"Ak3"	-0.0319227	0.0214844	0.137903	0.343443
ENSMUSG00000024787	"Snx15"	0.0153188	0.0334106	0.647738	0.807235
ENSMUSG00000024789	"Jak2"	0.023181	0.0320992	0.468782	0.682187
ENSMUSG00000024792	"Zfpl1"	-0.0215687	0.0338075	0.522206	0.720096
ENSMUSG00000024803	"Ankrd1"	0.395431	0.0801448	1.03923e-06	0.000110678
ENSMUSG00000024812	"Tjp2"	0.0395395	0.0384073	0.301976	0.532505
ENSMUSG00000024829	"Mrpl21"	0.0151478	0.0277818	0.586291	0.765888
ENSMUSG00000024835	"Coro1b"	0.112618	0.0343886	0.00105042	0.01573
ENSMUSG00000024844	"Banf1"	0.0143835	0.0293924	0.624967	0.790882
ENSMUSG00000024847	"Aip"	0.0676737	0.0364752	0.0636663	0.215307
ENSMUSG00000024853	"Sf3b2"	0.0141813	0.0145974	0.332097	0.563284
ENSMUSG00000024855	"Pacs1"	-0.0204751	0.028625	0.473804	0.68416
ENSMUSG00000024858	"Adrbk1"	-0.0698667	0.0259624	0.00721183	0.053477
ENSMUSG00000024862	"Klc2"	-0.0205476	0.0248975	0.410231	0.63415
ENSMUSG00000024866	"Acy3"	0.0558866	0.0473505	0.240599	0.469255
ENSMUSG00000024869	"Nudt8"	-0.00992083	0.0619614	0.873732	0.94108
ENSMUSG00000024870	"Rab1b"	0.0321054	0.0218549	0.142539	0.350081
ENSMUSG00000024892	"Pcx"	-0.0420438	0.0573829	0.467312	0.680779
ENSMUSG00000024896	"Minpp1"	0.027052	0.022725	0.233601	0.463729
ENSMUSG00000024900	"Cpt1a"	-0.00241921	0.0552413	0.964738	0.983202
ENSMUSG00000024902	"Mrpl11"	0.0476161	0.0344963	0.168633	0.384484
ENSMUSG00000024908	"Ppp6r3"	-0.0434273	0.0256241	0.0899269	0.264628
ENSMUSG00000024921	"Smarca2"	0.0132995	0.0312369	0.67053	0.820325
ENSMUSG00000024924	"Vldlr"	-0.0899991	0.0336886	0.00756125	0.0549378
ENSMUSG00000024927	"Rela"	0.0214446	0.0300431	0.474512	0.68416
ENSMUSG00000024937	"Ehbp1l1"	0.0189321	0.0354413	0.594516	0.771828
ENSMUSG00000024942	"Capn1"	-0.0510557	0.0447112	0.252813	0.483351
ENSMUSG00000024944	"Arl2"	0.0336614	0.0411953	0.415197	0.63817
ENSMUSG00000024949	"Sf1"	-0.0479802	0.0264967	0.069521	0.228511
ENSMUSG00000024953	"Prdx5"	0.0314538	0.0350981	0.372491	0.600358
ENSMUSG00000024960	"Plcb3"	-0.0708736	0.0327269	0.0305997	0.13711
ENSMUSG00000024965	"Fermt3"	0.193893	0.10091	0.0560162	0.200617
ENSMUSG00000024966	"Stip1"	-0.137186	0.0311337	9.33895e-06	0.000590543
ENSMUSG00000024974	"Smc3"	-0.0249748	0.0249279	0.316524	0.550483
ENSMUSG00000024978	"Gpam"	-0.110886	0.0678066	0.0998148	0.282931
ENSMUSG00000024990	"Rbp4"	0.470476	0.139156	0.000764922	0.0131448
ENSMUSG00000024991	"Eif3a"	0.0230337	0.0377898	0.540536	0.732262
ENSMUSG00000024993	"Fam45a"	0.0292078	0.0314499	0.351707	0.58191
ENSMUSG00000024997	"Prdx3"	-0.019847	0.0200218	0.322622	0.555596
ENSMUSG00000025006	"Sorbs1"	-0.108065	0.0777421	0.162488	0.378795
ENSMUSG00000025016	"Tm9sf3"	-0.025587	0.0245613	0.296807	0.528223
ENSMUSG00000025026	"Add3"	-0.0476808	0.0322195	0.138397	0.344258
ENSMUSG00000025027	"Xpnpep1"	-0.0120744	0.0297835	0.684176	0.826772
ENSMUSG00000025035	"Arl3"	0.0185014	0.0343208	0.590831	0.769088
ENSMUSG00000025037	"Maoa"	0.330411	0.0429721	2.06468e-14	4.17787e-11
ENSMUSG00000025041	"Nt5c2"	0.0150294	0.0343035	0.660655	0.814664
ENSMUSG00000025059	"Gk"	0.163292	0.0401685	4.80064e-05	0.00204507
ENSMUSG00000025060	"Slk"	-0.00781935	0.0412567	0.84907	0.928254
ENSMUSG00000025068	"Gsto1"	0.121252	0.0415425	0.00358343	0.0342841
ENSMUSG00000025075	"Habp2"	0.00434237	0.076411	0.954995	0.979991
ENSMUSG00000025078	"Nhlrc2"	-0.112662	0.0542962	0.0373413	0.154047
ENSMUSG00000025085	"Ablim1"	-0.0400927	0.0337878	0.232692	0.463332
ENSMUSG00000025092	"Hspa12a"	0.00218785	0.0828767	0.978978	0.989747
ENSMUSG00000025102	"3110040N11Rik"	0.0982586	0.0410435	0.0168848	0.0925918
ENSMUSG00000025104	"Hdgfrp3"	0.0462252	0.0303803	0.127452	0.327491
ENSMUSG00000025130	"P4hb"	0.0221282	0.021193	0.294594	0.526136
ENSMUSG00000025132	"Arhgdia"	0.0662066	0.0297546	0.0256638	0.123059
ENSMUSG00000025134	"Alyref"	0.0346386	0.0236035	0.142011	0.349731
ENSMUSG00000025137	"Pcyt2"	0.00592937	0.0338679	0.861178	0.935514
ENSMUSG00000025139	"Tollip"	-0.041792	0.0179597	0.0199439	0.103478
ENSMUSG00000025142	"Aspscr1"	0.065747	0.0327669	0.0441732	0.172891
ENSMUSG00000025147	"Mob2"	-0.0230922	0.0232428	0.319613	0.552057
ENSMUSG00000025150	"Cbr2"	0.380561	0.138313	0.00501402	0.0419972
ENSMUSG00000025153	"Fasn"	0.246608	0.200738	0.237452	0.466245
ENSMUSG00000025156	"Gps1"	0.0261824	0.0216918	0.227751	0.457196
ENSMUSG00000025159	"Mms19"	-0.0188049	0.0322423	0.558501	0.743015
ENSMUSG00000025173	"Wdr45b"	0.0177195	0.0234138	0.44795	0.664536
ENSMUSG00000025175	"Fn3k"	-0.00711039	0.0420699	0.865882	0.936482
ENSMUSG00000025178	"Pi4k2a"	0.030775	0.0269773	0.252962	0.483351
ENSMUSG00000025190	"Got1"	-0.0035945	0.0293418	0.902952	0.954609
ENSMUSG00000025193	"Cutc"	0.0382108	0.0405432	0.34747	0.576568
ENSMUSG00000025196	"Cpn1"	0.265976	0.342376	0.419814	0.642222
ENSMUSG00000025204	"Ndufb8"	0.00671392	0.0388645	0.864032	0.936271
ENSMUSG00000025208	"Mrpl43"	0.0786427	0.0344146	0.0224156	0.112213
ENSMUSG00000025212	"Sfxn3"	0.130408	0.0438553	0.00268309	0.0282772
ENSMUSG00000025220	"Mgea5"	-0.0240699	0.0308641	0.432704	0.651712
ENSMUSG00000025224	"Gbf1"	-0.0743393	0.0301823	0.0133882	0.0776245
ENSMUSG00000025228	"Actr1a"	0.0387614	0.0182392	0.0333189	0.144419
ENSMUSG00000025232	"Hexa"	0.0436223	0.0353125	0.217654	0.446553
ENSMUSG00000025234	"Arih1"	-0.0302784	0.0208804	0.146375	0.356425
ENSMUSG00000025239	"Limd1"	0.0579998	0.0442586	0.188838	0.408897
ENSMUSG00000025240	"Sacm1l"	0.0416986	0.0302737	0.169406	0.384926
ENSMUSG00000025241	"Fyco1"	-0.114711	0.0435479	0.00856146	0.0591267
ENSMUSG00000025245	"Lztfl1"	0.0115479	0.0395845	0.770979	0.881838
ENSMUSG00000025246	"Tbl1x"	-0.00749563	0.0311969	0.81054	0.908406
ENSMUSG00000025260	"Hsd17b10"	0.0409359	0.047119	0.384416	0.61081
ENSMUSG00000025261	"Huwe1"	-0.0160348	0.0431319	0.710157	0.842817
ENSMUSG00000025262	"Fam120c"	-0.0895931	0.0620952	0.150071	0.361296
ENSMUSG00000025264	"Tsr2"	0.0140817	0.0247372	0.569317	0.751476
ENSMUSG00000025271	"Pfkfb1"	0.0388218	0.100411	0.7018	0.837765
ENSMUSG00000025277	"Abhd6"	0.0338429	0.0462724	0.465671	0.679615
ENSMUSG00000025278	"Flnb"	0.0627298	0.0547057	0.243953	0.473741
ENSMUSG00000025287	"Acot9"	0.084233	0.0268332	0.00164494	0.0209738
ENSMUSG00000025289	"Prdx4"	0.120727	0.0384498	0.00169328	0.0212386
ENSMUSG00000025290	"Rps24"	0.0786925	0.0315422	0.0127289	0.0749182
ENSMUSG00000025326	"Ube3a"	-0.0592383	0.0412718	0.151148	0.362663
ENSMUSG00000025337	"Sbds"	0.0495727	0.0270362	0.0669712	0.221794
ENSMUSG00000025340	"Rabgef1"	-0.00475726	0.0248449	0.847901	0.928254
ENSMUSG00000025348	"Itga7"	-0.0135856	0.0345259	0.69418	0.834129
ENSMUSG00000025351	"Cd63"	0.164992	0.0357289	4.05379e-06	0.000315494
ENSMUSG00000025362	"Rps26"	0.0877731	0.0437275	0.0459334	0.1784
ENSMUSG00000025364	"Pa2g4"	0.052841	0.0170675	0.00194039	0.0231645
ENSMUSG00000025366	"Esyt1"	0.0372937	0.0356484	0.293997	0.525532
ENSMUSG00000025369	"Smarcc2"	-0.0289678	0.0237858	0.224076	0.452964
ENSMUSG00000025381	"Cnpy2"	0.0458791	0.0282314	0.103602	0.289355
ENSMUSG00000025393	"Atp5b"	-0.0347417	0.0245226	0.1578	0.371408
ENSMUSG00000025401	"Myo1a"	-0.201245	0.229599	0.384834	0.610994
ENSMUSG00000025403	"Shmt2"	-0.0469031	0.0304446	0.124962	0.323261
ENSMUSG00000025410	"Dctn2"	0.105665	0.0292521	0.000307694	0.00730574
ENSMUSG00000025417	"Pip4k2c"	0.0208494	0.0258224	0.419486	0.64208
ENSMUSG00000025421	"Hdhd2"	-0.100675	0.0275852	0.000277464	0.00676443
ENSMUSG00000025428	"Atp5a1"	-0.0305826	0.0200767	0.130016	0.33218
ENSMUSG00000025451	"Paip1"	-0.0131868	0.0296002	0.655665	0.81106
ENSMUSG00000025453	"Nnt"	-0.0535833	0.0595034	0.3706	0.599634
ENSMUSG00000025465	"Echs1"	-0.0337867	0.02727	0.216558	0.445204
ENSMUSG00000025477	"Inpp5a"	0.0556409	0.0239604	0.0201026	0.10365
ENSMUSG00000025486	"Sirt3"	0.021619	0.0318646	0.498463	0.703974
ENSMUSG00000025487	"Psmd13"	0.0608524	0.0189847	0.0013366	0.0181774
ENSMUSG00000025499	"Hras"	-0.0352757	0.0362016	0.328193	0.560391
ENSMUSG00000025503	"Taldo1"	0.0374465	0.0288483	0.194896	0.417546
ENSMUSG00000025508	"Rplp2"	0.0438589	0.0487988	0.372149	0.600358
ENSMUSG00000025510	"Cd151"	0.0455156	0.0555839	0.409779	0.633693
ENSMUSG00000025512	"Chid1"	0.00519581	0.0573759	0.927223	0.964858
ENSMUSG00000025525	"Apool"	0.0168443	0.0305477	0.582065	0.762582
ENSMUSG00000025531	"Chm"	0.321208	0.0824465	9.72554e-05	0.00319994
ENSMUSG00000025533	"Asl"	0.249598	0.0481649	1.90287e-07	2.96189e-05
ENSMUSG00000025537	"Phkg1"	-0.359669	0.103491	0.000501545	0.00990124
ENSMUSG00000025544	"Tm9sf2"	-0.0160697	0.0175358	0.361167	0.593428
ENSMUSG00000025545	"Clybl"	-0.00380669	0.0417692	0.928295	0.964858
ENSMUSG00000025558	"Dock9"	0.00404851	0.0410194	0.9206	0.962193
ENSMUSG00000025579	"Gaa"	0.0294023	0.0494324	0.55326	0.738714
ENSMUSG00000025580	"Eif4a3"	0.0651087	0.0288989	0.0241322	0.117525
ENSMUSG00000025583	"Rptor"	-0.0389285	0.0298474	0.190531	0.411242
ENSMUSG00000025607	"Copg2"	0.0369892	0.0223243	0.0976399	0.27906
ENSMUSG00000025608	"Podxl"	0.0170519	0.0397022	0.66329	0.816652
ENSMUSG00000025613	"Cct8"	0.0352987	0.0136231	0.0095463	0.0629216
ENSMUSG00000025630	"Hprt"	0.109849	0.0475451	0.0205687	0.10497
ENSMUSG00000025645	"Ccdc51"	-0.0260434	0.0304974	0.394354	0.620993
ENSMUSG00000025651	"Uqcrc1"	-0.069985	0.0378916	0.0665169	0.221377
ENSMUSG00000025666	"Tmem47"	0.00598099	0.113254	0.957333	0.981167
ENSMUSG00000025701	"Alox5"	-0.046865	0.117001	0.688985	0.830847
ENSMUSG00000025724	"Sec11a"	-0.0108888	0.0219406	0.619992	0.789552
ENSMUSG00000025726	"Slc28a1"	0.648299	0.209235	0.00175183	0.0217474
ENSMUSG00000025731	"0610011F06Rik"	0.0644678	0.0599145	0.284005	0.515643
ENSMUSG00000025732	"Fam195a"	0.0355553	0.0457563	0.437921	0.655909
ENSMUSG00000025733	"Rhot2"	-0.0459823	0.0426359	0.2802	0.511604
ENSMUSG00000025742	"Prps2"	0.42872	0.147951	0.00373723	0.0350105
ENSMUSG00000025745	"Hadha"	-0.0772203	0.0313337	0.0144879	0.0817867
ENSMUSG00000025757	"Hspa4l"	-0.0796034	0.0441637	0.0710437	0.231128
ENSMUSG00000025766	"D3Ertd751e"	0.029462	0.0771916	0.703755	0.839156
ENSMUSG00000025781	"Atp5c1"	-0.0162885	0.0242319	0.503637	0.707727
ENSMUSG00000025784	"Clec3b"	-0.0122666	0.0556995	0.825699	0.9147
ENSMUSG00000025791	"Pgm2"	0.019002	0.0237521	0.425336	0.646186
ENSMUSG00000025792	"Slc25a10"	0.0961273	0.0434621	0.0276477	0.128757
ENSMUSG00000025793	"Hgs"	-0.0128654	0.02616	0.622464	0.790193
ENSMUSG00000025794	"Rpl14"	0.0689224	0.0332335	0.0388112	0.157858
ENSMUSG00000025809	"Itgb1"	-0.0132637	0.0283143	0.637775	0.801135
ENSMUSG00000025810	"Nrp1"	-0.0106437	0.0396123	0.786274	0.892787
ENSMUSG00000025813	"Homer2"	-0.0386217	0.0515608	0.453177	0.667883
ENSMUSG00000025816	"Sec61a2"	-0.0925255	0.0308979	0.0027446	0.0285537
ENSMUSG00000025817	"Nudt5"	0.0160954	0.0391249	0.67998	0.825309
ENSMUSG00000025823	"Pdia4"	-0.156998	0.0449784	0.00038499	0.00836627
ENSMUSG00000025825	"Iscu"	0.130098	0.0368422	0.000423274	0.00878457
ENSMUSG00000025857	"Dnaaf5"	0.00543928	0.0323823	0.866196	0.936482
ENSMUSG00000025858	"Get4"	0.0349546	0.02545	0.171444	0.386862
ENSMUSG00000025873	"Faf2"	-0.0208244	0.0240321	0.386496	0.612671
ENSMUSG00000025877	"Hk3"	-0.122438	0.125371	0.326219	0.558937
ENSMUSG00000025889	"Snca"	0.686429	0.221343	0.00235268	0.0260857
ENSMUSG00000025903	"Lypla1"	-0.000913592	0.0261737	0.972225	0.98562
ENSMUSG00000025911	"Adhfe1"	-0.102983	0.0644587	0.109759	0.300131
ENSMUSG00000025917	"Cops5"	0.059465	0.0224419	0.00811564	0.0573193
ENSMUSG00000025934	"Gsta3"	0.109503	0.0882077	0.22314	0.452201
ENSMUSG00000025937	"Lactb2"	0.00964225	0.0320714	0.763727	0.877139
ENSMUSG00000025940	"Tmem70"	-0.0467311	0.039301	0.234239	0.463729
ENSMUSG00000025950	"Idh1"	0.0290189	0.0427738	0.498539	0.703974
ENSMUSG00000025958	"Creb1"	-0.0706912	0.040549	0.080161	0.247642
ENSMUSG00000025962	"Fastkd2"	0.00393376	0.0244112	0.871987	0.941011
ENSMUSG00000025967	"Eef1b2"	0.0401154	0.0290662	0.168751	0.384536
ENSMUSG00000025968	"Ndufs1"	-0.0764595	0.0190613	6.37715e-05	0.00238966
ENSMUSG00000025971	"9430016H08Rik"	-0.0032809	0.0261249	0.900476	0.954609
ENSMUSG00000025979	"Mob4"	-0.0059399	0.0183669	0.746551	0.866444
ENSMUSG00000025980	"Hspd1"	-0.140651	0.0247504	1.38219e-08	3.10762e-06
ENSMUSG00000025981	"Coq10b"	0.00345837	0.0666065	0.958508	0.981798
ENSMUSG00000025982	"Sf3b1"	-0.0022639	0.036042	0.949945	0.976735
ENSMUSG00000026000	"Lancl1"	-0.000757529	0.0266741	0.977352	0.988589
ENSMUSG00000026003	"Acadl"	-0.0511393	0.0264157	0.0540747	0.197153
ENSMUSG00000026014	"Raph1"	0.0561279	0.0525048	0.284684	0.516473
ENSMUSG00000026020	"Nop58"	-0.00161446	0.0294628	0.95636	0.981087
ENSMUSG00000026021	"Sumo1"	0.011769	0.0220609	0.593733	0.771449
ENSMUSG00000026028	"Trak2"	0.0110486	0.0339337	0.743739	0.864669
ENSMUSG00000026032	"Ndufb3"	0.0544612	0.0270092	0.04483	0.174785
ENSMUSG00000026035	"Ppil3"	0.0770044	0.0350728	0.0278737	0.129363
ENSMUSG00000026036	"Nif3l1"	0.00171251	0.0259072	0.947293	0.975266
ENSMUSG00000026064	"Ptp4a1"	0.0492926	0.0524414	0.346158	0.576265
ENSMUSG00000026078	"Pdcl3"	0.0297893	0.0243667	0.221493	0.45067
ENSMUSG00000026083	"Eif5b"	0.0125312	0.0184613	0.49798	0.703974
ENSMUSG00000026087	"Mrpl30"	0.0706458	0.0475911	0.139075	0.345298
ENSMUSG00000026096	"Osgepl1"	-0.0450116	0.0268369	0.0950465	0.27358
ENSMUSG00000026102	"Inpp1"	0.0360802	0.0420646	0.389083	0.615808
ENSMUSG00000026103	"Gls"	-0.0469964	0.0390063	0.228434	0.458114
ENSMUSG00000026104	"Stat1"	0.0363733	0.147788	0.807466	0.906468
ENSMUSG00000026113	"Inpp4a"	0.0489147	0.0465246	0.292211	0.52396
ENSMUSG00000026131	"Dst"	0.0196462	0.0528305	0.708396	0.841962
ENSMUSG00000026150	"Mff"	-0.0233089	0.0142096	0.10075	0.284732
ENSMUSG00000026154	"Sdhaf4"	0.0480964	0.0431599	0.264843	0.497782
ENSMUSG00000026159	"Agfg1"	-0.0526175	0.0254296	0.0380016	0.155364
ENSMUSG00000026170	"Cyp27a1"	0.0163252	0.0426101	0.702338	0.837765
ENSMUSG00000026172	"Bcs1l"	-0.00988513	0.0271674	0.71627	0.848082
ENSMUSG00000026179	"Pnkd"	0.00022581	0.0464413	0.996121	0.99792
ENSMUSG00000026181	"Ppm1f"	0.0501374	0.0329336	0.124351	0.322802
ENSMUSG00000026189	"Pecr"	0.0196987	0.0384076	0.611065	0.783333
ENSMUSG00000026192	"Atic"	0.0720249	0.0333919	0.0311237	0.13796
ENSMUSG00000026193	"Fn1"	0.06889	0.106646	0.520707	0.720096
ENSMUSG00000026198	"Abcb6"	0.0110286	0.0383083	0.77439	0.8838
ENSMUSG00000026202	"Tuba4a"	0.0306119	0.0427842	0.474743	0.68416
ENSMUSG00000026203	"Dnajb2"	-0.094158	0.0279228	0.000713976	0.0125909
ENSMUSG00000026207	"Speg"	-0.138058	0.0349014	7.9013e-05	0.00273959
ENSMUSG00000026208	"Des"	0.0536287	0.0390098	0.168091	0.383724
ENSMUSG00000026209	"Dnpep"	-0.0259883	0.0250029	0.301177	0.532079
ENSMUSG00000026211	"Obsl1"	-0.194634	0.0444595	1.40056e-05	0.000776447
ENSMUSG00000026219	"Trip12"	-0.00830975	0.0313497	0.790697	0.895091
ENSMUSG00000026222	"Sp100"	0.0434247	0.0618076	0.478911	0.685587
ENSMUSG00000026229	"Psmd1"	-0.0330508	0.0192999	0.0866682	0.260198
ENSMUSG00000026234	"Ncl"	0.0406271	0.0187846	0.0306453	0.13711
ENSMUSG00000026238	"Ptma"	0.0214543	0.0783868	0.782648	0.889713
ENSMUSG00000026239	"Pde6d"	0.0290543	0.0295908	0.327963	0.560264
ENSMUSG00000026245	"Farsb"	-0.00999465	0.0285946	0.726558	0.853305
ENSMUSG00000026248	"Mrpl44"	0.00290553	0.024391	0.905423	0.955475
ENSMUSG00000026260	"Ndufa10"	0.0134201	0.0249767	0.591863	0.769689
ENSMUSG00000026275	"Ppp1r7"	0.0514154	0.0173844	0.00314754	0.0312975
ENSMUSG00000026276	"Sept2"	0.0178131	0.0240656	0.457306	0.672255
ENSMUSG00000026279	"Thap4"	-0.0457018	0.0466274	0.331019	0.561928
ENSMUSG00000026280	"Atg4b"	-0.0377588	0.0181933	0.0375758	0.154542
ENSMUSG00000026281	"Dtymk"	0.000458682	0.0278203	0.986858	0.993495
ENSMUSG00000026289	"Atg16l1"	-0.0055761	0.0141743	0.693991	0.834129
ENSMUSG00000026305	"Lrrfip1"	-0.00829836	0.0373098	0.824105	0.91399
ENSMUSG00000026307	"Scly"	-0.0364847	0.0341867	0.285385	0.516881
ENSMUSG00000026309	"Ilkap"	0.0218343	0.0204524	0.285889	0.517207
ENSMUSG00000026319	"2310035C23Rik"	0.0194121	0.0312698	0.534349	0.728118
ENSMUSG00000026335	"Pam"	0.0708013	0.0534327	0.184036	0.403464
ENSMUSG00000026339	"Ccdc93"	-0.18974	0.0628351	0.00253505	0.0272855
ENSMUSG00000026341	"Actr3"	0.022183	0.0260101	0.394994	0.621043
ENSMUSG00000026353	"Ubxn4"	-0.0106271	0.0197654	0.590007	0.768262
ENSMUSG00000026356	"Dars"	0.0322441	0.0175383	0.0669202	0.221794
ENSMUSG00000026365	"Cfh"	0.0267015	0.0608915	0.659482	0.814559
ENSMUSG00000026374	"Tsn"	0.00444391	0.0179708	0.8046	0.905007
ENSMUSG00000026385	"Dbi"	-0.0102313	0.043696	0.815854	0.910329
ENSMUSG00000026389	"Steap3"	-0.109934	0.0482469	0.0227268	0.112911
ENSMUSG00000026393	"Nek7"	0.0350603	0.0347294	0.313426	0.546334
ENSMUSG00000026409	"Pfkfb2"	-0.0193857	0.0691862	0.779525	0.887535
ENSMUSG00000026414	"Tnnt2"	0.0550604	0.0309067	0.0755349	0.240469
ENSMUSG00000026421	"Csrp1"	0.0618701	0.0436618	0.152598	0.364775
ENSMUSG00000026434	"Nucks1"	-0.0096267	0.0387802	0.804083	0.904844
ENSMUSG00000026456	"Cyb5r1"	-0.00520212	0.0425936	0.902839	0.954609
ENSMUSG00000026463	"Atp2b4"	-0.0349252	0.0585219	0.545459	0.73338
ENSMUSG00000026466	"Tor1aip1"	-0.0603769	0.0313682	0.0544654	0.198007
ENSMUSG00000026473	"Glul"	0.0719404	0.0690922	0.295064	0.526694
ENSMUSG00000026478	"Lamc1"	-0.138548	0.0406386	0.000598628	0.011216
ENSMUSG00000026483	"Fam129a"	-0.00411235	0.0472367	0.930464	0.965794
ENSMUSG00000026489	"Adck3"	-0.0373424	0.0424833	0.382255	0.60881
ENSMUSG00000026490	"Cdc42bpa"	-0.0320284	0.0413947	0.436648	0.65499
ENSMUSG00000026492	"Tfb2m"	0.1242	0.0449254	0.0060048	0.0466675
ENSMUSG00000026496	"Parp1"	-0.0716868	0.0200166	0.000353712	0.00804198
ENSMUSG00000026499	"Acbd3"	-0.0234799	0.0235999	0.319927	0.55213
ENSMUSG00000026500	"Cox20"	0.0413561	0.0367473	0.260313	0.492743
ENSMUSG00000026509	"Capn2"	0.046999	0.0238711	0.0478951	0.18286
ENSMUSG00000026511	"Srp9"	0.0738835	0.0319309	0.0210115	0.106292
ENSMUSG00000026526	"Fh1"	-0.0507315	0.0279	0.0702979	0.229763
ENSMUSG00000026532	"Spta1"	-0.0692899	0.115663	0.540853	0.732262
ENSMUSG00000026536	"Mnda"	0.0659203	0.120368	0.580184	0.760453
ENSMUSG00000026544	"Dusp23"	-0.0434237	0.0815576	0.5965	0.772245
ENSMUSG00000026547	"Tagln2"	0.107556	0.0498806	0.0288991	0.133013
ENSMUSG00000026553	"Copa"	-0.0426553	0.0345575	0.214662	0.443449
ENSMUSG00000026554	"Dcaf8"	-0.0211641	0.019893	0.287471	0.519372
ENSMUSG00000026564	"Dusp27"	0.00268146	0.0598987	0.964626	0.983202
ENSMUSG00000026568	"Mpc2"	0.0443415	0.0470716	0.347117	0.576568
ENSMUSG00000026571	"Dcaf6"	-0.125095	0.0368152	0.000713369	0.0125909
ENSMUSG00000026574	"Dpt"	-0.0935711	0.049917	0.0611987	0.210426
ENSMUSG00000026576	"Atp1b1"	-0.0109623	0.0347842	0.752798	0.870449
ENSMUSG00000026579	"F5"	0.257482	0.207836	0.216716	0.445204
ENSMUSG00000026603	"Smyd2"	0.055669	0.0346004	0.10878	0.298474
ENSMUSG00000026615	"Eprs"	0.0214762	0.0335154	0.521664	0.720096
ENSMUSG00000026617	"Bpnt1"	-0.0546491	0.0360307	0.128859	0.32985
ENSMUSG00000026618	"Iars2"	-0.00199656	0.0175029	0.909466	0.956996
ENSMUSG00000026623	"Lpgat1"	-0.137898	0.0415543	0.000905769	0.0146238
ENSMUSG00000026626	"Ppp2r5a"	-0.0691075	0.0255267	0.0067198	0.0510225
ENSMUSG00000026662	"Sephs1"	-0.0176933	0.0254401	0.485831	0.692563
ENSMUSG00000026664	"Phyh"	-0.0044514	0.0359141	0.901751	0.954609
ENSMUSG00000026670	"Uap1"	-0.0530813	0.0300039	0.0769695	0.242174
ENSMUSG00000026672	"Optn"	0.0627518	0.0453116	0.166617	0.383361
ENSMUSG00000026687	"Aldh9a1"	0.000260158	0.0545192	0.99621	0.99792
ENSMUSG00000026688	"Mgst3"	-0.0257526	0.0481958	0.595118	0.771828
ENSMUSG00000026701	"Prdx6"	0.0141568	0.0292744	0.627555	0.793603
ENSMUSG00000026709	"Dars2"	-0.0275836	0.0217398	0.206104	0.431506
ENSMUSG00000026712	"Mrc1"	0.0876323	0.0742081	0.241485	0.470303
ENSMUSG00000026715	"Serpinc1"	0.62828	0.308129	0.0370427	0.153058
ENSMUSG00000026718	"Stam"	-0.0378588	0.0260997	0.146691	0.356745
ENSMUSG00000026721	"Rabgap1l"	-0.095416	0.0534754	0.0760563	0.240469
ENSMUSG00000026727	"Rsu1"	0.0534855	0.0281286	0.0571055	0.20339
ENSMUSG00000026728	"Vim"	0.111955	0.0498299	0.0238651	0.116504
ENSMUSG00000026730	"Pter"	0.0326274	0.0620066	0.598348	0.773646
ENSMUSG00000026737	"Pip4k2a"	0.124058	0.0496928	0.0127142	0.0749182
ENSMUSG00000026740	"Dnajc1"	-0.00467435	0.0381162	0.902353	0.954609
ENSMUSG00000026748	"Plxdc2"	-0.0645892	0.0479721	0.18237	0.401201
ENSMUSG00000026750	"Psmb7"	0.0365412	0.0315656	0.24725	0.478081
ENSMUSG00000026753	"Ppp6c"	-0.0125977	0.017465	0.470344	0.682795
ENSMUSG00000026755	"Arpc5l"	0.0549665	0.0283906	0.0530715	0.195136
ENSMUSG00000026768	"Itga8"	-0.0478982	0.116888	0.678818	0.824978
ENSMUSG00000026773	"Pfkfb3"	0.0828156	0.0850491	0.333229	0.564063
ENSMUSG00000026775	"Yme1l1"	-0.0336125	0.0252514	0.183412	0.402533
ENSMUSG00000026781	"Acbd5"	0.00754635	0.0364796	0.835928	0.921456
ENSMUSG00000026786	"Apbb1ip"	0.25212	0.076264	0.000970101	0.0151583
ENSMUSG00000026796	"Fam129b"	0.0391988	0.040631	0.329999	0.561383
ENSMUSG00000026797	"Stxbp1"	0.0270023	0.0508244	0.593899	0.771449
ENSMUSG00000026798	"Coq4"	0.0105968	0.0497352	0.830941	0.917549
ENSMUSG00000026814	"Eng"	0.105747	0.040123	0.00771771	0.0555365
ENSMUSG00000026817	"Ak1"	-0.0768265	0.028656	0.00740992	0.0541298
ENSMUSG00000026820	"Ptges2"	-0.0272317	0.0372135	0.465868	0.679656
ENSMUSG00000026827	"Gpd2"	0.0155942	0.0620425	0.801982	0.903858
ENSMUSG00000026843	"Fubp3"	0.00743324	0.0279812	0.789467	0.894199
ENSMUSG00000026848	"Tor1b"	0.000665929	0.0180071	0.970431	0.985282
ENSMUSG00000026853	"Crat"	-0.10623	0.0336065	0.00166068	0.0210024
ENSMUSG00000026857	"Ntmt1"	0.0458295	0.045854	0.318233	0.551323
ENSMUSG00000026858	"Fam73b"	-0.118376	0.0356906	0.000933077	0.0148085
ENSMUSG00000026860	"Sh3glb2"	-0.0338472	0.0332847	0.310259	0.542383
ENSMUSG00000026864	"Hspa5"	-0.168492	0.0435622	9.24431e-05	0.00308159
ENSMUSG00000026867	"Gapvd1"	-0.0227998	0.0236532	0.335097	0.566432
ENSMUSG00000026869	"Psmd5"	0.0221541	0.0243866	0.363265	0.595437
ENSMUSG00000026874	"Hc"	0.928169	0.314166	0.00193382	0.0231543
ENSMUSG00000026878	"Rab14"	-0.0353631	0.0216102	0.102183	0.287468
ENSMUSG00000026879	"Gsn"	-0.176695	0.0508735	0.000535283	0.0104149
ENSMUSG00000026880	"Stom"	0.0491143	0.0826804	0.555116	0.740703
ENSMUSG00000026887	"Mrrf"	-0.0896534	0.0342025	0.00884047	0.060537
ENSMUSG00000026888	"Grb14"	-0.0161078	0.0415876	0.699031	0.837011
ENSMUSG00000026893	"Gca"	-0.0708228	0.0492039	0.150502	0.361474
ENSMUSG00000026895	"Ndufa8"	0.0475655	0.0325489	0.145593	0.35495
ENSMUSG00000026914	"Psmd14"	0.0252137	0.0201766	0.21132	0.439535
ENSMUSG00000026917	"Wdr5"	-0.0575541	0.0160648	0.00034509	0.00789029
ENSMUSG00000026922	"Agpat2"	0.0288806	0.0465289	0.535867	0.729204
ENSMUSG00000026924	"Sec16a"	-0.0546262	0.0285171	0.0548878	0.198331
ENSMUSG00000026926	"Pmpca"	-0.0217583	0.0166593	0.19195	0.413107
ENSMUSG00000026930	"Gpsm1"	-0.0789181	0.0325589	0.0163389	0.0901073
ENSMUSG00000026938	"Fcna"	0.462428	0.111682	3.53303e-05	0.00157123
ENSMUSG00000026946	"Nmi"	0.139872	0.0567167	0.0141252	0.0807251
ENSMUSG00000026950	"Neb"	0.0545853	0.180445	0.76179	0.876091
ENSMUSG00000026956	"Uap1l1"	0.301178	0.0835871	0.000298536	0.00714897
ENSMUSG00000026986	"Hnmt"	0.0617671	0.0489098	0.210103	0.437615
ENSMUSG00000026988	"Wdsub1"	-0.0285755	0.0263043	0.276226	0.508593
ENSMUSG00000026991	"Pkp4"	-0.0100337	0.0347754	0.771364	0.881838
ENSMUSG00000027002	"Nckap1"	-0.00092309	0.0227479	0.967533	0.983697
ENSMUSG00000027006	"Dnajc10"	-0.0405604	0.0382249	0.287912	0.519863
ENSMUSG00000027010	"Slc25a12"	-0.0494482	0.0226078	0.0289229	0.133013
ENSMUSG00000027012	"Dync1i2"	0.000484349	0.0134415	0.971259	0.98562
ENSMUSG00000027022	"Xirp2"	0.16046	0.0882493	0.0666301	0.221389
ENSMUSG00000027030	"Stk39"	-0.0715439	0.0535653	0.180736	0.39933
ENSMUSG00000027067	"Ssrp1"	-0.042478	0.0248632	0.0875977	0.261436
ENSMUSG00000027070	"Lrp2"	-0.164159	0.178527	0.37508	0.603079
ENSMUSG00000027075	"Slc43a1"	-0.0671934	0.0603124	0.264471	0.497782
ENSMUSG00000027076	"Timm10"	0.0243831	0.0376005	0.51907	0.719806
ENSMUSG00000027078	"Ube2l6"	0.331945	0.116868	0.00454828	0.0400185
ENSMUSG00000027087	"Itgav"	0.005344	0.0467641	0.908824	0.956996
ENSMUSG00000027091	"Zc3h15"	0.00747731	0.0189464	0.692385	0.832961
ENSMUSG00000027099	"Mtx2"	0.0348446	0.0239532	0.147445	0.357514
ENSMUSG00000027108	"Ola1"	-0.0141765	0.0238044	0.551863	0.737795
ENSMUSG00000027111	"Itga6"	0.112259	0.05388	0.0370638	0.153058
ENSMUSG00000027131	"Emc4"	0.0511913	0.0275528	0.0636825	0.215307
ENSMUSG00000027162	"Lin7c"	-0.0495813	0.0264056	0.0600309	0.207823
ENSMUSG00000027170	"Eif3m"	0.0305545	0.0264825	0.249377	0.480581
ENSMUSG00000027184	"Caprin1"	-0.064773	0.0229169	0.0047683	0.0409709
ENSMUSG00000027187	"Cat"	-0.0122098	0.031187	0.696111	0.835705
ENSMUSG00000027193	"Api5"	1.67824e-05	0.0176667	0.999235	0.99973
ENSMUSG00000027195	"Hsd17b12"	0.093812	0.0340644	0.00579392	0.0459765
ENSMUSG00000027201	"Myef2"	-0.031378	0.0450896	0.483802	0.690877
ENSMUSG00000027203	"Dut"	-0.102311	0.034772	0.00336591	0.0326663
ENSMUSG00000027204	"Fbn1"	-0.00226658	0.0955671	0.980631	0.990173
ENSMUSG00000027206	"Cops2"	0.0362311	0.0178287	0.0421541	0.167911
ENSMUSG00000027207	"Galk2"	0.049635	0.0361288	0.169133	0.384916
ENSMUSG00000027222	"Pex16"	0.0701084	0.0381362	0.0667238	0.221519
ENSMUSG00000027227	"Sord"	-0.0954633	0.0577666	0.0980448	0.279625
ENSMUSG00000027238	"Frmd5"	-0.085094	0.0607145	0.161596	0.377151
ENSMUSG00000027245	"Hypk"	0.00327805	0.0391581	0.933389	0.967032
ENSMUSG00000027247	"Arhgap1"	0.0575021	0.0335819	0.0850841	0.256775
ENSMUSG00000027248	"Pdia3"	-0.129638	0.0342561	0.000132961	0.00410758
ENSMUSG00000027249	"F2"	1.0676	0.511061	0.0234496	0.115451
ENSMUSG00000027254	"Map1a"	0.190714	0.16996	0.266357	0.498492
ENSMUSG00000027255	"Arfgap2"	0.0264238	0.0164064	0.107967	0.297375
ENSMUSG00000027257	"Pacsin3"	-0.0256448	0.028277	0.36448	0.596735
ENSMUSG00000027282	"Mtch2"	0.0103125	0.018364	0.575526	0.756843
ENSMUSG00000027286	"Lrrc57"	0.0339289	0.0214784	0.113917	0.305718
ENSMUSG00000027287	"Snap23"	-0.0312898	0.0212756	0.140509	0.348219
ENSMUSG00000027293	"Ehd4"	0.103958	0.0398423	0.00903573	0.0610768
ENSMUSG00000027303	"Ptpra"	0.00187344	0.0180331	0.917143	0.961454
ENSMUSG00000027305	"Ndufaf1"	0.00489877	0.0291135	0.866367	0.936482
ENSMUSG00000027332	"Ivd"	-0.0428616	0.0343067	0.211319	0.439535
ENSMUSG00000027341	"Tmem230"	0.0307717	0.020175	0.127611	0.327692
ENSMUSG00000027342	"Pcna"	0.0352493	0.0255114	0.168033	0.383724
ENSMUSG00000027346	"Gpcpd1"	-0.0650097	0.0511777	0.204864	0.430916
ENSMUSG00000027349	"Fam98b"	-0.00399454	0.0196502	0.838517	0.922323
ENSMUSG00000027366	"Sppl2a"	-0.0740427	0.046844	0.11371	0.305566
ENSMUSG00000027367	"Stard7"	-0.0664907	0.0202274	0.00103188	0.0155821
ENSMUSG00000027371	"Fahd2a"	0.00874417	0.0460549	0.850131	0.928711
ENSMUSG00000027374	"Mrps5"	0.0250156	0.0335036	0.454842	0.66941
ENSMUSG00000027384	"Ndufaf5"	-0.0149877	0.0390053	0.702381	0.837765
ENSMUSG00000027404	"Snrpb"	0.059085	0.0372054	0.112825	0.30407
ENSMUSG00000027405	"Nop56"	0.00749233	0.0274074	0.784832	0.891694
ENSMUSG00000027406	"Idh3b"	-0.0840006	0.0298964	0.00518637	0.0425745
ENSMUSG00000027411	"Vps16"	0.0633846	0.0251785	0.0118581	0.0716262
ENSMUSG00000027422	"Rrbp1"	-0.0212173	0.023437	0.364873	0.597105
ENSMUSG00000027423	"Snx5"	0.0455486	0.0234608	0.0530875	0.195136
ENSMUSG00000027428	"Rbbp9"	0.0383286	0.0217604	0.0791157	0.246104
ENSMUSG00000027429	"Sec23b"	0.0198214	0.0444389	0.65401	0.810901
ENSMUSG00000027430	"Dtd1"	0.0730383	0.0323908	0.0247071	0.119283
ENSMUSG00000027435	"Cd93"	-0.0263647	0.0593322	0.650095	0.808474
ENSMUSG00000027438	"Napb"	0.00547117	0.0521556	0.916731	0.961454
ENSMUSG00000027447	"Cst3"	0.12819	0.0510635	0.0117708	0.0714189
ENSMUSG00000027452	"Acss1"	-0.0882086	0.0346064	0.0108233	0.0682273
ENSMUSG00000027455	"Nsfl1c"	0.0223194	0.0200957	0.266429	0.498492
ENSMUSG00000027479	"Mapre1"	0.0185547	0.0243779	0.445641	0.662325
ENSMUSG00000027488	"Snta1"	-0.0274639	0.0458395	0.551	0.7374
ENSMUSG00000027499	"Pkia"	-0.0443823	0.0376944	0.240371	0.469142
ENSMUSG00000027500	"Stmn2"	0.187663	0.0579044	0.00112166	0.0163674
ENSMUSG00000027506	"Tpd52"	0.105039	0.042755	0.0140396	0.0804622
ENSMUSG00000027509	"Rae1"	0.018321	0.0288338	0.525839	0.722105
ENSMUSG00000027510	"Rbm38"	-0.145179	0.0456383	0.00158016	0.0203659
ENSMUSG00000027519	"Rab22a"	-0.0577095	0.0193167	0.00282467	0.0289403
ENSMUSG00000027520	"Zdbf2"	-0.172022	0.155837	0.271111	0.502375
ENSMUSG00000027523	"Gnas"	0.0478765	0.0325817	0.142855	0.350384
ENSMUSG00000027531	"Impa1"	0.0181937	0.0238544	0.443989	0.661306
ENSMUSG00000027533	"Fabp5"	0.14771	0.066086	0.0246428	0.119151
ENSMUSG00000027540	"Ptpn1"	0.109867	0.0394135	0.00533706	0.0435465
ENSMUSG00000027546	"Atp9a"	0.0555609	0.0366468	0.126552	0.326421
ENSMUSG00000027559	"Car3"	0.441506	0.237268	0.0722768	0.233071
ENSMUSG00000027562	"Car2"	-0.051542	0.0734396	0.486261	0.692563
ENSMUSG00000027566	"Psma7"	0.0454291	0.0343076	0.186013	0.405164
ENSMUSG00000027575	"Arfgap1"	-0.00733732	0.0199295	0.71232	0.84464
ENSMUSG00000027593	"Raly"	0.00601133	0.0241994	0.803897	0.904844
ENSMUSG00000027597	"Ahcy"	0.0978125	0.234008	0.679888	0.825309
ENSMUSG00000027599	"Armc1"	0.0177066	0.021757	0.415806	0.638269
ENSMUSG00000027602	"Map1lc3a"	0.0483842	0.0639222	0.452116	0.667535
ENSMUSG00000027605	"Acss2"	-0.0337605	0.0304084	0.267092	0.499085
ENSMUSG00000027610	"Gss"	0.0797166	0.0309745	0.00994793	0.0647255
ENSMUSG00000027613	"Eif6"	0.0858582	0.0398735	0.030966	0.13796
ENSMUSG00000027618	"Nfs1"	0.00998422	0.0279778	0.72188	0.851735
ENSMUSG00000027620	"Rbm39"	-0.00239481	0.0240243	0.920787	0.962193
ENSMUSG00000027624	"Epb41l1"	0.0236744	0.0422094	0.573133	0.755345
ENSMUSG00000027639	"Samhd1"	-0.00467838	0.0563138	0.933532	0.967032
ENSMUSG00000027642	"Rpn2"	-0.0217892	0.0276498	0.429682	0.649579
ENSMUSG00000027651	"Rprd1b"	-0.0784923	0.0251909	0.00182193	0.0224114
ENSMUSG00000027652	"Ralgapb"	-0.0522148	0.0351524	0.137058	0.34239
ENSMUSG00000027668	"Mfn1"	-0.0567523	0.0212108	0.00781035	0.0557469
ENSMUSG00000027669	"Gnb4"	-0.0125146	0.0360954	0.725967	0.853305
ENSMUSG00000027671	"Actl6a"	0.0325572	0.0222571	0.14443	0.352751
ENSMUSG00000027673	"Ndufb5"	0.00459471	0.0290409	0.874725	0.94108
ENSMUSG00000027679	"Dnajc19"	0.0776785	0.0454628	0.0886015	0.263074
ENSMUSG00000027680	"Fxr1"	-0.0401395	0.0234253	0.0861376	0.258989
ENSMUSG00000027698	"Nceh1"	0.00107766	0.0409144	0.978987	0.989747
ENSMUSG00000027706	"Sec62"	0.0247322	0.018157	0.172041	0.387667
ENSMUSG00000027708	"Dcun1d1"	-0.0745859	0.0370794	0.0433949	0.171336
ENSMUSG00000027709	"Mccc1"	-0.0588823	0.0550232	0.28562	0.516952
ENSMUSG00000027710	"Acad9"	0.0266316	0.0428415	0.535752	0.729204
ENSMUSG00000027712	"Anxa5"	0.0461403	0.038837	0.235381	0.464223
ENSMUSG00000027722	"Spata5"	0.0138791	0.0251859	0.5824	0.762774
ENSMUSG00000027742	"Cog6"	-0.0645235	0.0453825	0.154742	0.367943
ENSMUSG00000027746	"Ufm1"	0.0619024	0.0193321	0.00134199	0.0181774
ENSMUSG00000027750	"Postn"	0.583655	0.141707	3.02368e-05	0.00137493
ENSMUSG00000027763	"Mbnl1"	0.0205832	0.0257995	0.42349	0.645005
ENSMUSG00000027774	"Gfm1"	-0.0582082	0.0258371	0.02454	0.118796
ENSMUSG00000027782	"Kpna4"	-0.0134066	0.0309178	0.66476	0.817531
ENSMUSG00000027784	"Ppm1l"	-0.0360392	0.0541265	0.508126	0.711023
ENSMUSG00000027792	"Bche"	0.177257	0.0864163	0.0401797	0.161158
ENSMUSG00000027804	"Ppid"	-0.0610217	0.0194092	0.00164805	0.0209738
ENSMUSG00000027805	"Pfn2"	-0.0562626	0.0352611	0.110205	0.300539
ENSMUSG00000027806	"Tsc22d2"	-0.0268304	0.0304236	0.378336	0.606071
ENSMUSG00000027809	"Etfdh"	-0.0620952	0.0273911	0.0244781	0.118638
ENSMUSG00000027810	"Eif2a"	-0.0109729	0.0205693	0.593957	0.771449
ENSMUSG00000027823	"Gmps"	-0.00910797	0.0249774	0.715331	0.847218
ENSMUSG00000027828	"Ssr3"	-0.0238906	0.0300813	0.426601	0.647339
ENSMUSG00000027835	"Pdcd10"	0.0642586	0.0228443	0.00494007	0.0417419
ENSMUSG00000027852	"Nras"	0.00227422	0.0371651	0.950775	0.97734
ENSMUSG00000027861	"Casq2"	-0.00775562	0.059164	0.89443	0.951566
ENSMUSG00000027864	"Ptgfrn"	-0.101271	0.0490489	0.0373821	0.154058
ENSMUSG00000027875	"Hmgcs2"	0.0102726	0.123696	0.933739	0.967032
ENSMUSG00000027879	"Sec22b"	0.0485674	0.0448269	0.276127	0.508593
ENSMUSG00000027882	"Stxbp3"	0.00572231	0.0466996	0.902551	0.954609
ENSMUSG00000027884	"Clcc1"	0.0285269	0.0197041	0.147529	0.357514
ENSMUSG00000027890	"Gstm4"	0.155819	0.0665861	0.0198162	0.102947
ENSMUSG00000027893	"Ahcyl1"	-0.00760846	0.0196507	0.69914	0.837011
ENSMUSG00000027907	"S100a11"	0.186893	0.0544801	0.00052884	0.0103392
ENSMUSG00000027940	"Tpm3"	0.0576163	0.094595	0.542757	0.732424
ENSMUSG00000027944	"Hax1"	0.0239962	0.024222	0.321745	0.555031
ENSMUSG00000027961	"Lrrc39"	-0.0382184	0.0319952	0.236227	0.464759
ENSMUSG00000027962	"Vcam1"	0.302903	0.0615555	9.97497e-07	0.000109105
ENSMUSG00000027984	"Hadh"	0.0116571	0.0607745	0.848218	0.928254
ENSMUSG00000027997	"Casp6"	0.0241218	0.033477	0.471231	0.683565
ENSMUSG00000028001	"Fga"	1.66505	0.578396	0.0027148	0.0284744
ENSMUSG00000028005	"Gucy1b3"	-0.0777226	0.0335974	0.0200338	0.103547
ENSMUSG00000028010	"Gar1"	0.0609153	0.0364616	0.0950168	0.27358
ENSMUSG00000028013	"Ppa2"	0.032855	0.0306142	0.285077	0.516742
ENSMUSG00000028024	"Enpep"	-0.011571	0.0726557	0.873837	0.94108
ENSMUSG00000028029	"Aimp1"	-0.00631507	0.026563	0.812346	0.908418
ENSMUSG00000028034	"Fubp1"	-0.0549789	0.0393164	0.160396	0.375432
ENSMUSG00000028035	"Dnajb4"	0.011334	0.0487437	0.815272	0.910181
ENSMUSG00000028048	"Gba"	0.074703	0.0388172	0.0526379	0.194367
ENSMUSG00000028049	"Scamp3"	-0.025075	0.029694	0.399828	0.62598
ENSMUSG00000028059	"Arhgef2"	-0.0228096	0.0358669	0.521708	0.720096
ENSMUSG00000028062	"Lamtor2"	0.050017	0.0307073	0.103582	0.289355
ENSMUSG00000028063	"Lmna"	0.00953246	0.0386428	0.80496	0.90511
ENSMUSG00000028070	"Apoa1bp"	0.0874638	0.0359034	0.0151969	0.0848303
ENSMUSG00000028080	"Lrba"	0.00223284	0.0475952	0.962432	0.982793
ENSMUSG00000028085	"Gatb"	-0.0313147	0.0302695	0.30084	0.532079
ENSMUSG00000028088	"Fmo5"	0.00412577	0.0395582	0.91683	0.961454
ENSMUSG00000028093	"Acp6"	-0.0701347	0.0260885	0.00727122	0.0536004
ENSMUSG00000028102	"Pex11b"	-0.00291062	0.0200429	0.88457	0.945051
ENSMUSG00000028107	"Tars2"	-0.0575955	0.0214561	0.00735777	0.0538461
ENSMUSG00000028108	"Ecm1"	0.183194	0.0604815	0.00237847	0.0261342
ENSMUSG00000028116	"Myoz2"	-0.00351516	0.0356328	0.921728	0.962193
ENSMUSG00000028124	"Gclm"	-0.00554002	0.0453863	0.902481	0.954609
ENSMUSG00000028127	"Abcd3"	-0.0352798	0.0294043	0.232764	0.463332
ENSMUSG00000028134	"Ptbp2"	-0.0197784	0.0289555	0.492834	0.699579
ENSMUSG00000028136	"Snx27"	-0.0751633	0.0300247	0.0123013	0.073427
ENSMUSG00000028138	"Adh5"	0.00722254	0.0282663	0.798846	0.902297
ENSMUSG00000028140	"Mrpl9"	0.00719531	0.0511427	0.88855	0.947802
ENSMUSG00000028145	"Them4"	-0.0847504	0.0255086	0.000902035	0.0146238
ENSMUSG00000028149	"Rap1gds1"	0.00928958	0.0265096	0.725028	0.852962
ENSMUSG00000028156	"Eif4e"	0.0060345	0.0286014	0.833746	0.91973
ENSMUSG00000028161	"Ppp3ca"	0.0136749	0.0166558	0.411943	0.635667
ENSMUSG00000028163	"Nfkb1"	-0.00746535	0.0233241	0.748447	0.867898
ENSMUSG00000028164	"Manba"	0.102618	0.0523005	0.049975	0.188665
ENSMUSG00000028165	"Cisd2"	0.0359	0.0234513	0.124637	0.323131
ENSMUSG00000028180	"Zranb2"	0.0115686	0.0220267	0.598831	0.773777
ENSMUSG00000028194	"Ddah1"	0.140767	0.0697951	0.043148	0.170694
ENSMUSG00000028199	"Cryz"	-0.0260382	0.042667	0.537025	0.730535
ENSMUSG00000028207	"Asph"	-0.0628009	0.0294273	0.0327728	0.142922
ENSMUSG00000028223	"Decr1"	-0.0888364	0.0409925	0.0312708	0.138461
ENSMUSG00000028228	"Cpne3"	-0.0137151	0.0399881	0.73161	0.855977
ENSMUSG00000028229	"Rmdn1"	0.00958744	0.0343289	0.781423	0.888569
ENSMUSG00000028234	"Rps20"	0.154833	0.0456651	0.000712382	0.0125909
ENSMUSG00000028247	"Coq3"	0.0074746	0.0284058	0.792974	0.896785
ENSMUSG00000028251	"Tstd3"	0.12311	0.0411183	0.00280535	0.0288443
ENSMUSG00000028261	"Ndufaf4"	-0.0858692	0.0293421	0.00346528	0.0334702
ENSMUSG00000028268	"Gbp3"	-0.12295	0.177261	0.484951	0.692274
ENSMUSG00000028270	"Gbp2"	0.00538102	0.11414	0.96239	0.982793
ENSMUSG00000028273	"Pdlim5"	0.0911592	0.0351281	0.00942099	0.0624005
ENSMUSG00000028278	"Rragd"	-0.0767713	0.0592474	0.19684	0.420153
ENSMUSG00000028289	"Epha7"	0.115125	0.0684687	0.0992223	0.281989
ENSMUSG00000028292	"Rars2"	0.122352	0.0493444	0.0126611	0.0749182
ENSMUSG00000028295	"Smim8"	0.100606	0.0476332	0.0339337	0.145322
ENSMUSG00000028307	"Aldob"	0.393543	0.142043	0.00698993	0.0523205
ENSMUSG00000028328	"Tmod1"	-0.0826073	0.0263065	0.0017011	0.021248
ENSMUSG00000028333	"Anp32b"	0.0483268	0.0230087	0.0353431	0.148684
ENSMUSG00000028334	"Nans"	0.0846821	0.0386219	0.028178	0.130327
ENSMUSG00000028339	"Col15a1"	-0.195679	0.079767	0.0134888	0.0780963
ENSMUSG00000028343	"Erp44"	-0.0764318	0.01778	1.75956e-05	0.000912941
ENSMUSG00000028348	"Murc"	-0.0209	0.0356192	0.556554	0.74144
ENSMUSG00000028367	"Txn1"	0.0391146	0.0274129	0.154713	0.367943
ENSMUSG00000028382	"Ptbp3"	0.0193071	0.0412977	0.638619	0.801344
ENSMUSG00000028383	"Hsdl2"	-0.0918795	0.041824	0.0293655	0.134102
ENSMUSG00000028393	"Alad"	-0.131296	0.0893294	0.142558	0.350081
ENSMUSG00000028398	"Tmem261"	0.036441	0.0357622	0.308614	0.540441
ENSMUSG00000028405	"Aco1"	-0.00149203	0.0263879	0.955049	0.979991
ENSMUSG00000028409	"Smu1"	0.00916841	0.0151786	0.54636	0.734347
ENSMUSG00000028410	"Dnaja1"	-0.297867	0.0855631	0.000381045	0.00833561
ENSMUSG00000028416	"Bag1"	-0.0221875	0.0288781	0.442787	0.660509
ENSMUSG00000028419	"Chmp5"	0.0242738	0.024532	0.322217	0.555372
ENSMUSG00000028426	"Rad23b"	-0.00173769	0.0158827	0.91294	0.959259
ENSMUSG00000028431	"Ikbkap"	0.00257158	0.0280635	0.92708	0.964858
ENSMUSG00000028443	"Nudt2"	0.045788	0.0366808	0.212618	0.441264
ENSMUSG00000028447	"Dctn3"	0.0487009	0.0338713	0.15037	0.361474
ENSMUSG00000028452	"Vcp"	0.0382993	0.0326685	0.241733	0.470559
ENSMUSG00000028455	"Stoml2"	-0.00150382	0.0211025	0.943428	0.972505
ENSMUSG00000028464	"Tpm2"	-0.0594137	0.0752471	0.427859	0.648575
ENSMUSG00000028465	"Tln1"	0.00614312	0.0308449	0.841501	0.923915
ENSMUSG00000028470	"Hint2"	0.109876	0.0614883	0.0740885	0.2374
ENSMUSG00000028478	"Clta"	0.0776501	0.0286273	0.00678545	0.0514246
ENSMUSG00000028480	"Glipr2"	0.0802972	0.077381	0.300901	0.532079
ENSMUSG00000028484	"Psip1"	-0.0380294	0.0292045	0.193082	0.414758
ENSMUSG00000028494	"Plin2"	0.0819449	0.0672821	0.221094	0.450311
ENSMUSG00000028495	"Rps6"	0.0483734	0.0808857	0.549225	0.736922
ENSMUSG00000028514	"Usp24"	0.000935143	0.0424127	0.982446	0.990926
ENSMUSG00000028517	"Plpp3"	-0.0326977	0.0316803	0.301209	0.532079
ENSMUSG00000028518	"Prkaa2"	-0.0772021	0.0503786	0.126472	0.326421
ENSMUSG00000028527	"Ak4"	-0.0563723	0.0523978	0.280054	0.511604
ENSMUSG00000028530	"Jak1"	-0.0840722	0.0457642	0.0667981	0.221583
ENSMUSG00000028551	"Cdkn2c"	0.114716	0.0686681	0.096247	0.27618
ENSMUSG00000028552	"Eps15"	-0.0549206	0.0305591	0.0722254	0.233071
ENSMUSG00000028556	"Dock7"	0.0461526	0.0371763	0.214945	0.443449
ENSMUSG00000028559	"Osbpl9"	0.0358027	0.0189501	0.0586369	0.206077
ENSMUSG00000028567	"Txndc12"	-0.00679817	0.0348605	0.845105	0.925863
ENSMUSG00000028568	"Btf3l4"	0.0658826	0.0214974	0.00221044	0.0250578
ENSMUSG00000028577	"Plaa"	0.0120597	0.0190425	0.527345	0.723446
ENSMUSG00000028582	"Cc2d1b"	0.00257891	0.0248997	0.917414	0.961454
ENSMUSG00000028597	"Gpx7"	-0.0002716	0.0465538	0.995344	0.997562
ENSMUSG00000028601	"Echdc2"	0.0430597	0.0575279	0.457658	0.672528
ENSMUSG00000028603	"Scp2"	0.0675972	0.0276301	0.0147743	0.0830436
ENSMUSG00000028607	"Cpt2"	-0.103453	0.0393161	0.00908532	0.0610769
ENSMUSG00000028608	"0610037L13Rik"	0.0424114	0.0398079	0.285121	0.516742
ENSMUSG00000028609	"Magoh"	0.0386397	0.0276121	0.163163	0.379415
ENSMUSG00000028622	"Mrpl37"	-0.0399522	0.0275677	0.148469	0.35872
ENSMUSG00000028633	"Ctps"	0.0439568	0.0312012	0.158094	0.371764
ENSMUSG00000028636	"Ppcs"	0.0879809	0.036287	0.0160187	0.0888052
ENSMUSG00000028639	"Ybx1"	-0.126276	0.02135	3.17165e-09	1.44001e-06
ENSMUSG00000028646	"Rragc"	0.0496058	0.0184533	0.00722805	0.053477
ENSMUSG00000028647	"Mycbp"	0.0633766	0.0249197	0.0111205	0.0689664
ENSMUSG00000028648	"Ndufs5"	0.0424746	0.0528076	0.423628	0.645005
ENSMUSG00000028649	"Macf1"	-0.0289365	0.0477494	0.542288	0.732262
ENSMUSG00000028656	"Cap1"	0.0743014	0.0352973	0.0346945	0.146871
ENSMUSG00000028657	"Ppt1"	-0.0166638	0.0482538	0.7305	0.855685
ENSMUSG00000028669	"Pithd1"	0.0649461	0.030513	0.0334402	0.144586
ENSMUSG00000028670	"Lypla2"	-0.0277597	0.0253391	0.27353	0.504867
ENSMUSG00000028672	"Hmgcl"	0.0169898	0.0268621	0.528135	0.723906
ENSMUSG00000028676	"Srsf10"	-0.0783512	0.0289372	0.00659096	0.0502328
ENSMUSG00000028683	"Eif2b3"	0.0672635	0.0294572	0.0223994	0.112213
ENSMUSG00000028684	"Urod"	0.0117931	0.0276704	0.670249	0.820229
ENSMUSG00000028691	"Prdx1"	0.0362104	0.0305973	0.239623	0.468931
ENSMUSG00000028692	"Akr1a1"	0.117302	0.0351446	0.00084832	0.0140703
ENSMUSG00000028693	"Nasp"	-0.0387047	0.0289877	0.181872	0.400892
ENSMUSG00000028698	"Pik3r3"	0.0783848	0.0502037	0.116791	0.311161
ENSMUSG00000028708	"Mknk1"	0.080769	0.0315461	0.0108841	0.0682911
ENSMUSG00000028710	"Atpaf1"	0.05415	0.0377334	0.154526	0.367862
ENSMUSG00000028713	"Cyp4b1"	0.0444507	0.062119	0.473309	0.68416
ENSMUSG00000028719	"Cmpk1"	0.031805	0.0242534	0.190851	0.411697
ENSMUSG00000028730	"Cfap57"	0.601189	0.347169	0.0906423	0.264668
ENSMUSG00000028737	"Aldh4a1"	-0.0435164	0.0539986	0.422431	0.643951
ENSMUSG00000028743	"Akr7a5"	-0.101465	0.0534528	0.0600876	0.207841
ENSMUSG00000028745	"Capzb"	0.0177693	0.0306264	0.562286	0.745356
ENSMUSG00000028757	"Ddost"	-0.00143061	0.0200249	0.942925	0.972505
ENSMUSG00000028759	"Hp1bp3"	-0.0400637	0.0338901	0.238552	0.467516
ENSMUSG00000028760	"Eif4g3"	-0.00895522	0.0395277	0.819797	0.913212
ENSMUSG00000028763	"Hspg2"	-0.0924618	0.052859	0.0762746	0.240783
ENSMUSG00000028766	"Alpl"	-0.0209018	0.0610355	0.731345	0.855915
ENSMUSG00000028771	"Ptpn12"	0.024188	0.0419458	0.562208	0.745356
ENSMUSG00000028776	"Tinagl1"	0.102978	0.0577834	0.0717481	0.232256
ENSMUSG00000028777	"Gnat3"	0.050663	0.115494	0.659944	0.814664
ENSMUSG00000028779	"Pef1"	0.0208754	0.0250496	0.403827	0.62939
ENSMUSG00000028790	"Khdrbs1"	-0.00104383	0.0196517	0.957701	0.981219
ENSMUSG00000028792	"Ak2"	0.00261963	0.0314451	0.933907	0.967032
ENSMUSG00000028798	"Eif3i"	0.033796	0.0245599	0.169249	0.384916
ENSMUSG00000028800	"Hdac1"	0.0301156	0.0380532	0.42708	0.647824
ENSMUSG00000028809	"Srrm1"	-0.0330176	0.0335083	0.324861	0.558243
ENSMUSG00000028811	"Yars"	0.0111976	0.0249991	0.654291	0.811
[truncated: 2,048 more rows]

## Sheet: Sex effect
Gene_ID	Gene_symbol	Effect	Effect_SE	p	adjusted_p
ENSMUSG00000000049	"Apoh"	-0.367807	0.224048	0.101297	0.199877
ENSMUSG00000000058	"Cav2"	0.128448	0.0289487	9.34036e-06	0.000107083
ENSMUSG00000000088	"Cox5a"	-0.0656648	0.0311088	0.0346267	0.0872023
ENSMUSG00000000127	"Fer"	0.028255	0.0199118	0.155681	0.274024
ENSMUSG00000000149	"Gna12"	0.170828	0.0293579	5.87946e-09	1.99951e-07
ENSMUSG00000000168	"Dlat"	0.0945394	0.0180013	1.53329e-07	3.35417e-06
ENSMUSG00000000171	"Sdhd"	-0.00910314	0.0188772	0.629585	0.749171
ENSMUSG00000000253	"Gmpr"	-0.111008	0.0424977	0.00900039	0.030253
ENSMUSG00000000275	"Trim25"	-0.0441657	0.0404768	0.275269	0.420859
ENSMUSG00000000278	"Scpep1"	-0.0681504	0.0349435	0.0511395	0.118792
ENSMUSG00000000290	"Itgb2"	-0.0605247	0.084096	0.471369	0.616359
ENSMUSG00000000295	"Hddc2"	-0.0842359	0.0989144	0.394423	0.544975
ENSMUSG00000000320	"Alox12"	0.0187738	0.0792162	0.812437	0.879918
ENSMUSG00000000325	"Arvcf"	0.0669741	0.0349387	0.0549348	0.125534
ENSMUSG00000000326	"Comt"	0.142449	0.0493273	0.00385266	0.0155106
ENSMUSG00000000339	"Rtca"	0.0958785	0.0319154	0.00266807	0.0116229
ENSMUSG00000000340	"Dbt"	0.0657402	0.0303815	0.0305526	0.0787896
ENSMUSG00000000355	"Mcts1"	0.0861577	0.0212366	4.95124e-05	0.000450285
ENSMUSG00000000374	"Trappc10"	0.146435	0.0234853	4.64042e-10	2.13407e-08
ENSMUSG00000000384	"Tbrg4"	0.0193815	0.0247415	0.433563	0.581576
ENSMUSG00000000399	"Ndufa9"	0.0334036	0.0253982	0.187911	0.316207
ENSMUSG00000000439	"Mkrn2"	0.0402671	0.0143623	0.00504951	0.0191701
ENSMUSG00000000441	"Raf1"	-0.0111365	0.0198146	0.57415	0.705614
ENSMUSG00000000538	"Tom1l2"	-0.0210766	0.0209381	0.314564	0.461916
ENSMUSG00000000555	"Itga5"	-0.014526	0.044324	0.743649	0.840273
ENSMUSG00000000561	"Wdr77"	-0.0217261	0.0178817	0.22445	0.35998
ENSMUSG00000000563	"Atp5f1"	-0.00200764	0.0179028	0.910679	0.941794
ENSMUSG00000000568	"Hnrnpd"	-0.0451625	0.0178082	0.011255	0.0360928
ENSMUSG00000000628	"Hk2"	-0.00755279	0.0301091	0.801972	0.873561
ENSMUSG00000000631	"Myo18a"	0.0131946	0.0240311	0.583119	0.711665
ENSMUSG00000000711	"Rab5b"	0.0270028	0.0116553	0.0205478	0.057548
ENSMUSG00000000738	"Spg7"	0.0384622	0.0281182	0.172216	0.296074
ENSMUSG00000000740	"Rpl13"	-0.117972	0.0350438	0.000756816	0.00421265
ENSMUSG00000000743	"Chmp1a"	0.0750186	0.0145201	2.39092e-07	4.9117e-06
ENSMUSG00000000751	"Rpa1"	-0.0893671	0.0212438	2.59917e-05	0.000262315
ENSMUSG00000000753	"Serpinf1"	0.0779785	0.0586076	0.183679	0.310375
ENSMUSG00000000787	"Ddx3x"	-0.571932	0.0263963	1.32768e-103	8.95522e-101
ENSMUSG00000000805	"Car4"	-0.017016	0.0593465	0.774019	0.858445
ENSMUSG00000000811	"Txnrd3"	0.0542526	0.0273917	0.0475172	0.11213
ENSMUSG00000000826	"Dnajc5"	0.0280729	0.0170603	0.10009	0.198173
ENSMUSG00000000827	"Tpd52l2"	-0.00952855	0.0118835	0.422682	0.571531
ENSMUSG00000000838	"Fmr1"	-0.0439808	0.0285045	0.123082	0.229545
ENSMUSG00000000915	"Hip1r"	0.0290985	0.0262074	0.26721	0.411491
ENSMUSG00000000959	"Oxa1l"	-0.0620816	0.0201073	0.00201635	0.00935799
ENSMUSG00000001016	"Ilf2"	-0.108214	0.0232142	3.12388e-06	4.31571e-05
ENSMUSG00000001018	"Snapin"	0.0430702	0.0237263	0.0693724	0.150779
ENSMUSG00000001020	"S100a4"	0.196363	0.0710749	0.00568468	0.0210677
ENSMUSG00000001025	"S100a6"	-0.0151158	0.0497469	0.761127	0.851403
ENSMUSG00000001029	"Icam2"	-0.13857	0.0418842	0.000916375	0.00490551
ENSMUSG00000001036	"Epn2"	0.00877319	0.0190965	0.645911	0.762998
ENSMUSG00000001052	"Sec24b"	-0.0434449	0.0217362	0.0457293	0.108735
ENSMUSG00000001056	"Nhp2"	0.0334965	0.0389993	0.390154	0.541108
ENSMUSG00000001100	"Poldip2"	0.0364458	0.0183116	0.0465672	0.110393
ENSMUSG00000001119	"Col6a1"	-0.143396	0.0519911	0.00577664	0.0213498
ENSMUSG00000001120	"Pcbp3"	-0.110699	0.0479294	0.0208268	0.0580882
ENSMUSG00000001143	"Lman2l"	-0.0986615	0.0218658	6.32712e-06	7.64353e-05
ENSMUSG00000001151	"Pcnt"	-0.058963	0.0357511	0.099534	0.197264
ENSMUSG00000001211	"Agpat3"	-0.0875187	0.0305459	0.00412774	0.0163294
ENSMUSG00000001229	"Dpp9"	0.0360101	0.0202365	0.0751528	0.160012
ENSMUSG00000001270	"Ckb"	0.0129511	0.0479387	0.786826	0.864389
ENSMUSG00000001285	"Myg1"	-0.131864	0.0271839	1.22094e-06	1.9844e-05
ENSMUSG00000001289	"Pfdn5"	-0.0691744	0.0239671	0.00388031	0.0155233
ENSMUSG00000001333	"Sync"	0.00942212	0.0575177	0.87036	0.922014
ENSMUSG00000001349	"Cnn1"	0.0846087	0.0986533	0.395662	0.545941
ENSMUSG00000001380	"Hars"	0.00849872	0.0145087	0.557837	0.691232
ENSMUSG00000001416	"Cct3"	-0.0464929	0.0181412	0.0103618	0.0337643
ENSMUSG00000001424	"Snd1"	-0.079296	0.0270804	0.00343412	0.0142548
ENSMUSG00000001435	"Col18a1"	0.141509	0.0600144	0.0188726	0.0539769
ENSMUSG00000001440	"Kpnb1"	0.0538541	0.0157048	0.000606061	0.00354544
ENSMUSG00000001441	"Npepps"	0.0696552	0.0254616	0.00619526	0.022608
ENSMUSG00000001445	"Mrpl10"	0.0426764	0.0264152	0.10647	0.208257
ENSMUSG00000001473	"Tubb6"	-0.212473	0.0480515	9.88217e-06	0.000112026
ENSMUSG00000001506	"Col1a1"	0.24037	0.100158	0.0164451	0.0485435
ENSMUSG00000001508	"Sgca"	0.000848032	0.0361045	0.981316	0.989877
ENSMUSG00000001525	"Tubb5"	-0.209053	0.0346665	1.74263e-09	7.40423e-08
ENSMUSG00000001552	"Jup"	-0.0188758	0.0240388	0.432166	0.580283
ENSMUSG00000001576	"Ergic1"	-0.0356463	0.0215551	0.098555	0.195612
ENSMUSG00000001604	"Tcea3"	-0.0448421	0.0411331	0.275748	0.421272
ENSMUSG00000001630	"Stk38l"	-0.0129607	0.0239493	0.58859	0.716398
ENSMUSG00000001642	"Akr1b3"	-0.0510493	0.0419358	0.222897	0.358643
ENSMUSG00000001663	"Gstt1"	-0.371535	0.0755574	8.85443e-07	1.50562e-05
ENSMUSG00000001665	"Gstt3"	-0.0430962	0.0516372	0.403277	0.552866
ENSMUSG00000001666	"Ddt"	-0.0957682	0.0365883	0.00873295	0.0295751
ENSMUSG00000001707	"Eef1e1"	-0.015188	0.0248748	0.541367	0.676761
ENSMUSG00000001729	"Akt1"	-0.0271206	0.0314399	0.38816	0.539238
ENSMUSG00000001755	"Coasy"	-0.00021386	0.024296	0.992964	0.995691
ENSMUSG00000001774	"Chordc1"	-0.129364	0.0355417	0.000272814	0.0018432
ENSMUSG00000001783	"Rtcb"	-0.0146853	0.0173156	0.3962	0.546497
ENSMUSG00000001794	"Capns1"	-0.0400028	0.0308049	0.193717	0.323555
ENSMUSG00000001829	"Clpb"	0.0516745	0.0225599	0.0218743	0.0604267
ENSMUSG00000001833	"Sept7"	0.0199412	0.017075	0.242947	0.383018
ENSMUSG00000001847	"Rac1"	-0.0165057	0.0111034	0.137342	0.248802
ENSMUSG00000001855	"Nup214"	-0.0938571	0.0264919	0.000398332	0.00253866
ENSMUSG00000001865	"Cpa3"	-0.0288593	0.153658	0.852969	0.910808
ENSMUSG00000001870	"Ltbp1"	0.0315978	0.0345242	0.36046	0.512033
ENSMUSG00000001891	"Ugp2"	0.180773	0.0353349	3.22286e-07	6.42509e-06
ENSMUSG00000001911	"Nfix"	-0.0138553	0.0418968	0.741018	0.839088
ENSMUSG00000001924	"Uba1"	-0.112311	0.010942	9.81745e-25	3.31094e-22
ENSMUSG00000001930	"Vwf"	-0.174793	0.0551033	0.00151795	0.00739246
ENSMUSG00000001946	"Esam"	-0.0354051	0.0287346	0.21802	0.354086
ENSMUSG00000001962	"Fam50a"	-0.0858687	0.0249401	0.000570517	0.0033805
ENSMUSG00000001964	"Emd"	-0.143472	0.0227833	3.06134e-10	1.54865e-08
ENSMUSG00000001983	"Taco1"	0.10441	0.0257758	5.15992e-05	0.000465082
ENSMUSG00000001999	"Blvra"	-0.0323812	0.0232144	0.162886	0.283892
ENSMUSG00000002010	"Idh3g"	-0.0489302	0.025851	0.0582403	0.13165
ENSMUSG00000002014	"Ssr4"	-0.0275142	0.0258351	0.28652	0.431699
ENSMUSG00000002015	"Bcap31"	0.00791401	0.016779	0.636997	0.755326
ENSMUSG00000002017	"Fam98a"	0.0216296	0.0204448	0.290038	0.434896
ENSMUSG00000002052	"Supt6"	-0.0535247	0.0213225	0.0121386	0.0382593
ENSMUSG00000002100	"Mybpc3"	0.0627655	0.0283179	0.0267527	0.0716534
ENSMUSG00000002102	"Psmc3"	-0.0120343	0.0205068	0.556679	0.690432
ENSMUSG00000002107	"Celf2"	0.0333436	0.0295378	0.259659	0.40293
ENSMUSG00000002129	"Sf3a1"	-0.150744	0.0221096	9.52475e-12	6.76257e-10
ENSMUSG00000002147	"Stat6"	-0.0596335	0.019964	0.00281545	0.0121602
ENSMUSG00000002233	"Rhoc"	0.0250778	0.0421544	0.551643	0.686078
ENSMUSG00000002279	"Lmf1"	0.0757354	0.0299965	0.0114616	0.0365931
ENSMUSG00000002280	"Narfl"	-0.000915791	0.0208733	0.965004	0.980756
ENSMUSG00000002319	"Ipo4"	-0.0233856	0.0233238	0.316262	0.463736
ENSMUSG00000002326	"Gmpr2"	-0.000109694	0.0232829	0.996226	0.997459
ENSMUSG00000002329	"Mdp1"	0.0034899	0.0237844	0.883366	0.927363
ENSMUSG00000002332	"Dhrs1"	0.0377518	0.0238132	0.113025	0.216578
ENSMUSG00000002343	"Armc6"	-0.192122	0.0371653	2.35611e-07	4.86488e-06
ENSMUSG00000002346	"Slc25a42"	-0.0522904	0.036552	0.152386	0.269658
ENSMUSG00000002365	"Snx9"	0.0120409	0.0209143	0.56473	0.697
ENSMUSG00000002372	"Ranbp3"	-0.0153378	0.0193076	0.426914	0.575524
ENSMUSG00000002379	"Ndufa11"	-0.015907	0.0332539	0.631925	0.750632
ENSMUSG00000002395	"Use1"	0.117493	0.0325253	0.000299742	0.00199516
ENSMUSG00000002416	"Ndufb2"	-0.0231752	0.0470603	0.622025	0.742577
ENSMUSG00000002455	"Prpf6"	-0.00984583	0.0141566	0.486869	0.631732
ENSMUSG00000002477	"Snrpd1"	-0.0662702	0.0222081	0.00283639	0.0121986
ENSMUSG00000002496	"Tsc2"	0.0343767	0.0262321	0.190014	0.318817
ENSMUSG00000002500	"Rpl3l"	-0.102193	0.038718	0.00832096	0.0285233
ENSMUSG00000002504	"Slc9a3r2"	-0.0441965	0.0313079	0.158125	0.277147
ENSMUSG00000002524	"Puf60"	-0.0969661	0.0191381	4.02787e-07	7.79942e-06
ENSMUSG00000002546	"Golga2"	0.028479	0.0188586	0.131288	0.23978
ENSMUSG00000002580	"Mien1"	0.0184815	0.0333744	0.578933	0.709042
ENSMUSG00000002588	"Pon1"	0.788926	0.213846	0.000276525	0.00185588
ENSMUSG00000002660	"Clpp"	-0.0418419	0.0295548	0.156542	0.274729
ENSMUSG00000002661	"Alkbh7"	-0.0982767	0.0367639	0.00746576	0.026273
ENSMUSG00000002718	"Cse1l"	-0.0236153	0.0170985	0.167328	0.289639
ENSMUSG00000002728	"Naa20"	-0.0608772	0.0174912	0.00050012	0.00304817
ENSMUSG00000002731	"Prkra"	0.0535222	0.0237231	0.0240128	0.065397
ENSMUSG00000002732	"Fkbp7"	-0.0255594	0.0238466	0.283575	0.428699
ENSMUSG00000002741	"Ykt6"	0.0536345	0.0163068	0.0010066	0.00531817
ENSMUSG00000002748	"Baz1b"	-0.155057	0.0320087	1.33647e-06	2.13783e-05
ENSMUSG00000002767	"Mrpl2"	-0.00898551	0.0253827	0.723127	0.825994
ENSMUSG00000002781	"Tmem143"	-0.0622711	0.0386629	0.107098	0.209081
ENSMUSG00000002797	"Ggct"	0.0559279	0.0353575	0.113773	0.217291
ENSMUSG00000002808	"Epdr1"	0.129661	0.0453692	0.00429719	0.0168352
ENSMUSG00000002812	"Flii"	0.00975919	0.016132	0.545377	0.680376
ENSMUSG00000002831	"Plin4"	-0.00759402	0.0424367	0.858296	0.914085
ENSMUSG00000002833	"Hdgfrp2"	-0.00852728	0.0177141	0.630111	0.749577
ENSMUSG00000002844	"Adprh"	-0.0731568	0.0236346	0.00197825	0.00920226
ENSMUSG00000002846	"Timmdc1"	0.0699498	0.0224772	0.0018396	0.00865682
ENSMUSG00000002900	"Lamb1"	-0.032461	0.0334437	0.33162	0.481199
ENSMUSG00000002944	"Cd36"	0.125992	0.022489	2.09754e-08	6.13682e-07
ENSMUSG00000002949	"Timm44"	0.0557397	0.0166479	0.000809953	0.0044476
ENSMUSG00000002957	"Ap2a2"	-0.00294092	0.0163178	0.857074	0.913986
ENSMUSG00000002980	"Bcam"	-0.155076	0.0477751	0.00120773	0.00619889
ENSMUSG00000002981	"Clptm1"	0.00844786	0.0149661	0.572248	0.704559
ENSMUSG00000002984	"Tomm40"	-0.0352994	0.0228707	0.122489	0.228968
ENSMUSG00000002985	"Apoe"	-0.0484828	0.0452678	0.283954	0.428952
ENSMUSG00000003033	"Ap1m1"	0.0141276	0.018878	0.45412	0.600793
ENSMUSG00000003037	"Rab8a"	-0.074067	0.0193541	0.000128946	0.0009921
ENSMUSG00000003072	"Atp5d"	-0.0737141	0.03645	0.0430211	0.103635
ENSMUSG00000003099	"Ppp5c"	-0.039153	0.0161513	0.0153341	0.0460707
ENSMUSG00000003123	"Lipe"	-0.109205	0.0487186	0.02516	0.0680632
ENSMUSG00000003131	"Pafah1b2"	-0.0333084	0.0175352	0.0576918	0.130508
ENSMUSG00000003153	"Slc2a3"	-0.0821041	0.0804211	0.307214	0.454255
ENSMUSG00000003161	"Sri"	0.0329317	0.042481	0.438772	0.586444
ENSMUSG00000003200	"Sh3gl1"	-0.0510202	0.0294323	0.0827736	0.171787
ENSMUSG00000003226	"Ranbp2"	0.00302891	0.0362254	0.933478	0.958342
ENSMUSG00000003234	"Abcf3"	0.00204851	0.0207124	0.921157	0.949547
ENSMUSG00000003235	"Eif2b5"	0.00391149	0.0146119	0.788828	0.864911
ENSMUSG00000003299	"Mrpl4"	-0.0137277	0.0353758	0.697713	0.806065
ENSMUSG00000003316	"Glg1"	-0.0664538	0.0388531	0.0878556	0.180117
ENSMUSG00000003360	"Ddx23"	-0.0176728	0.0153696	0.250077	0.391211
ENSMUSG00000003380	"Rabac1"	-0.111459	0.0388392	0.00407399	0.0161642
ENSMUSG00000003402	"Prkcsh"	-0.0892	0.0259649	0.000585764	0.00345567
ENSMUSG00000003411	"Rab3b"	-0.215877	0.158102	0.175217	0.299832
ENSMUSG00000003420	"Fcgrt"	-0.0359709	0.0314486	0.252219	0.393496
ENSMUSG00000003429	"Rps11"	-0.0826649	0.0290508	0.00438039	0.017102
ENSMUSG00000003435	"Supt5"	-0.0205743	0.0176345	0.243466	0.383536
ENSMUSG00000003438	"Timm50"	0.00980223	0.0296328	0.740642	0.838969
ENSMUSG00000003458	"Ncstn"	-0.0465638	0.0206278	0.0241182	0.0656397
ENSMUSG00000003464	"Pex19"	0.151641	0.0218503	3.90117e-12	3.09569e-10
ENSMUSG00000003477	"Inmt"	0.470772	0.137728	0.000633361	0.00367222
ENSMUSG00000003500	"Impdh1"	-0.00715048	0.0263679	0.786291	0.864237
ENSMUSG00000003518	"Dusp3"	0.208029	0.0403392	2.55593e-07	5.22417e-06
ENSMUSG00000003526	"Prodh"	-0.0595545	0.0580123	0.304726	0.452228
ENSMUSG00000003528	"Slc25a1"	-0.0332941	0.0811948	0.684323	0.794451
ENSMUSG00000003546	"Klc4"	0.0130445	0.0242939	0.591177	0.717819
ENSMUSG00000003559	"As3mt"	0.0265344	0.0535858	0.620664	0.741608
ENSMUSG00000003573	"Homer3"	-0.00576134	0.0337094	0.864283	0.918528
ENSMUSG00000003585	"Sec14l2"	0.299627	0.082838	0.000302677	0.00200421
ENSMUSG00000003617	"Cp"	0.187589	0.0703086	0.00769244	0.0268837
ENSMUSG00000003623	"Crot"	0.0146438	0.0214884	0.495748	0.63854
ENSMUSG00000003660	"Snrnp200"	0.00462603	0.0200061	0.81712	0.884194
ENSMUSG00000003731	"Kpna6"	0.0159876	0.0191288	0.403445	0.55291
ENSMUSG00000003762	"Adck4"	0.0996402	0.0393209	0.0111711	0.0358805
ENSMUSG00000003808	"Farsa"	-0.107206	0.0179643	2.38799e-09	9.3827e-08
ENSMUSG00000003809	"Gcdh"	0.00820236	0.030924	0.790609	0.866071
ENSMUSG00000003810	"Mast2"	-0.00256395	0.0232219	0.9122	0.942475
ENSMUSG00000003813	"Rad23a"	-0.0215409	0.0198025	0.276296	0.421474
ENSMUSG00000003814	"Calr"	-0.187697	0.0286901	6.01813e-11	3.63513e-09
ENSMUSG00000003849	"Nqo1"	0.159955	0.0565096	0.00471422	0.018188
ENSMUSG00000003865	"Gys1"	0.00370044	0.0235336	0.875042	0.923897
ENSMUSG00000003868	"Ruvbl2"	-0.125252	0.0315024	6.87997e-05	0.000598779
ENSMUSG00000003923	"Tfam"	0.0892799	0.0170377	1.59441e-07	3.45174e-06
ENSMUSG00000003955	"Fam162a"	0.0213751	0.0267295	0.423556	0.571949
ENSMUSG00000003970	"Rpl8"	-0.188191	0.0312829	1.75638e-09	7.40423e-08
ENSMUSG00000004032	"Gstm5"	-0.0663341	0.0493599	0.1787	0.304376
ENSMUSG00000004035	"Gstm7"	-0.156193	0.0779808	0.0455497	0.108435
ENSMUSG00000004040	"Stat3"	-0.0985981	0.0341049	0.00387746	0.0155233
ENSMUSG00000004044	"Ptrf"	0.0264791	0.0303396	0.382757	0.533776
ENSMUSG00000004056	"Akt2"	-0.0988065	0.0176869	2.35888e-08	6.58371e-07
ENSMUSG00000004069	"Dnaja3"	0.0187423	0.0156901	0.232397	0.369262
ENSMUSG00000004070	"Hmox2"	0.0275512	0.0227992	0.22663	0.362662
ENSMUSG00000004085	"Zak"	0.0398421	0.0278064	0.151954	0.269129
ENSMUSG00000004096	"Cwc15"	-0.0123652	0.0168464	0.46305	0.60922
ENSMUSG00000004105	"Angptl2"	-0.184359	0.0319823	8.59046e-09	2.82647e-07
ENSMUSG00000004207	"Psap"	0.0169641	0.0183321	0.354865	0.506931
ENSMUSG00000004233	"Wars2"	-0.0294727	0.0256987	0.251759	0.393069
ENSMUSG00000004264	"Phb2"	-0.0252766	0.0260432	0.331249	0.480833
ENSMUSG00000004266	"Ptpn6"	0.0242692	0.0910942	0.789897	0.865848
ENSMUSG00000004267	"Eno2"	-0.0857478	0.075858	0.26309	0.406694
ENSMUSG00000004270	"Lpcat3"	0.00675866	0.0248465	0.785474	0.864205
ENSMUSG00000004285	"Atp6v1f"	-0.0726543	0.0251785	0.00386855	0.0155233
ENSMUSG00000004347	"Pde1c"	-0.00773324	0.0953124	0.935547	0.959736
ENSMUSG00000004364	"Cul3"	0.0394	0.0154963	0.0110152	0.0354925
ENSMUSG00000004394	"Tmed4"	-0.00156685	0.0148435	0.915935	0.945402
ENSMUSG00000004446	"Bid"	0.0231589	0.0879868	0.792503	0.867296
ENSMUSG00000004451	"Ralb"	0.0364675	0.0234791	0.120526	0.226448
ENSMUSG00000004455	"Ppp1cc"	-0.0064832	0.0408878	0.873816	0.923566
ENSMUSG00000004460	"Dnajb11"	-0.0434126	0.0215054	0.0434236	0.10448
ENSMUSG00000004530	"Coro1c"	-0.038785	0.0251715	0.123608	0.230313
ENSMUSG00000004558	"Ndrg2"	-0.0127858	0.0184698	0.488747	0.633353
ENSMUSG00000004610	"Etfb"	-0.113162	0.0283903	6.6022e-05	0.000577087
ENSMUSG00000004631	"Sgce"	-0.0856485	0.0238243	0.000322126	0.0021232
ENSMUSG00000004655	"Aqp1"	-0.13038	0.0533692	0.0148017	0.0447581
ENSMUSG00000004665	"Cnn2"	-0.0889943	0.0419708	0.0340895	0.0861712
ENSMUSG00000004677	"Myo9b"	0.0410366	0.031757	0.19677	0.326803
ENSMUSG00000004748	"Mtfp1"	-0.00448508	0.0296669	0.879871	0.92625
ENSMUSG00000004788	"Eif2b2"	0.0174016	0.0222434	0.433703	0.581576
ENSMUSG00000004789	"Dlst"	0.055945	0.0158075	0.000404373	0.00256504
ENSMUSG00000004843	"Chmp2b"	0.029786	0.0200566	0.137753	0.249224
ENSMUSG00000004846	"Plod3"	-0.0769423	0.0241002	0.00140927	0.00701513
ENSMUSG00000004880	"Lbr"	-0.130709	0.0273392	1.76449e-06	2.74543e-05
ENSMUSG00000004891	"Nes"	-0.0866092	0.0630795	0.16961	0.292713
ENSMUSG00000004897	"Hdgf"	0.0877483	0.0163072	7.35028e-08	1.77063e-06
ENSMUSG00000004929	"Thop1"	-0.0353524	0.0264479	0.181134	0.30732
ENSMUSG00000004936	"Map2k1"	-0.00602762	0.029966	0.840811	0.90235
ENSMUSG00000004937	"Sgta"	0.00234807	0.0212111	0.911894	0.942475
ENSMUSG00000004951	"Hspb1"	0.0169306	0.0664533	0.798976	0.87172
ENSMUSG00000004980	"Hnrnpa2b1"	-0.0928652	0.0150461	7.05111e-10	3.17065e-08
ENSMUSG00000004996	"Mri1"	-0.0845617	0.0529415	0.110094	0.213222
ENSMUSG00000005034	"Prkacb"	0.019761	0.0233053	0.396849	0.546833
ENSMUSG00000005054	"Cstb"	0.0648696	0.0414169	0.117414	0.222149
ENSMUSG00000005087	"Cd44"	-0.111088	0.0705891	0.116759	0.221544
ENSMUSG00000005103	"Wdr1"	0.0540697	0.0247795	0.0291727	0.0759728
ENSMUSG00000005125	"Ndrg1"	0.0626969	0.0341078	0.0658905	0.145397
ENSMUSG00000005161	"Prdx2"	-0.014579	0.0243506	0.549127	0.68379
ENSMUSG00000005198	"Polr2a"	0.0177636	0.0326327	0.586764	0.714605
ENSMUSG00000005262	"Ufd1l"	0.0242519	0.024848	0.329249	0.478618
ENSMUSG00000005299	"Letm1"	0.0721154	0.0236121	0.00225918	0.0102384
ENSMUSG00000005312	"Ubqln1"	-0.0555385	0.0139069	6.54573e-05	0.000574633
ENSMUSG00000005354	"Txn2"	-0.0123466	0.0212459	0.560951	0.693815
ENSMUSG00000005362	"Crbn"	0.0949858	0.0273706	0.000520755	0.00314434
ENSMUSG00000005397	"Nid1"	0.189706	0.0374706	4.13183e-07	7.8875e-06
ENSMUSG00000005417	"Mprip"	0.00704415	0.0172275	0.682579	0.792881
ENSMUSG00000005447	"Pafah1b3"	-0.10481	0.0689491	0.128498	0.236734
ENSMUSG00000005469	"Prkaca"	-0.0474703	0.0206915	0.0217788	0.0602453
ENSMUSG00000005481	"Ddx39"	-0.027164	0.0261774	0.299289	0.446616
ENSMUSG00000005483	"Dnajb1"	-0.685381	0.101457	2.81536e-11	1.89896e-09
ENSMUSG00000005506	"Celf1"	0.0353582	0.0252097	0.161199	0.281897
ENSMUSG00000005510	"Ndufs3"	-0.0237722	0.0254085	0.348953	0.501318
ENSMUSG00000005514	"Por"	-0.0756345	0.0628844	0.229762	0.365938
ENSMUSG00000005534	"Insr"	0.00748683	0.0424585	0.860259	0.915694
ENSMUSG00000005566	"Trim28"	-0.12335	0.0188845	6.45684e-11	3.84277e-09
ENSMUSG00000005575	"Ube2m"	0.0396924	0.0209794	0.0582615	0.13165
ENSMUSG00000005610	"Eif4g2"	-0.0153562	0.0165782	0.35433	0.506525
ENSMUSG00000005611	"Mrvi1"	-0.05548	0.0512035	0.279853	0.425456
ENSMUSG00000005615	"Pcyt1a"	0.101681	0.0242392	2.72819e-05	0.000271891
ENSMUSG00000005625	"Psmd4"	0.00103521	0.0158877	0.948015	0.969578
ENSMUSG00000005628	"Tmod4"	0.0638742	0.0668237	0.339267	0.489503
ENSMUSG00000005656	"Snx6"	0.0253752	0.0170913	0.13776	0.249224
ENSMUSG00000005674	"Tomm40l"	-0.00604238	0.0201547	0.764339	0.852613
ENSMUSG00000005681	"Apoa2"	-0.356079	0.294762	0.229198	0.365327
ENSMUSG00000005683	"Cs"	-0.0363346	0.0165473	0.0280954	0.0740729
ENSMUSG00000005686	"Ampd3"	0.0259808	0.0422066	0.537955	0.674234
ENSMUSG00000005732	"Ranbp1"	-0.0157125	0.0234667	0.503051	0.645619
ENSMUSG00000005779	"Psmb4"	-0.0537827	0.0261422	0.0394488	0.0969335
ENSMUSG00000005803	"Sqrdl"	-0.0608495	0.0301758	0.0435285	0.10467
ENSMUSG00000005813	"Metap1"	0.0510035	0.0156046	0.00108551	0.00563934
ENSMUSG00000005846	"Rsl1d1"	0.0268487	0.0176288	0.127775	0.236013
ENSMUSG00000005873	"Reep5"	0.0111441	0.0366263	0.761241	0.851403
ENSMUSG00000005882	"Uqcc1"	0.087436	0.0339061	0.00991444	0.0326475
ENSMUSG00000005973	"Rcn1"	-0.0394628	0.0286603	0.168833	0.291621
ENSMUSG00000005981	"Trap1"	-0.0309342	0.016637	0.062761	0.139864
ENSMUSG00000006005	"Tpr"	0.0709063	0.0242343	0.00346216	0.0143119
ENSMUSG00000006024	"Napa"	-0.0994411	0.0235164	2.35773e-05	0.000243412
ENSMUSG00000006050	"Sra1"	0.0254404	0.0301991	0.399011	0.548344
ENSMUSG00000006058	"Snf8"	0.00107089	0.0230509	0.962915	0.979586
ENSMUSG00000006095	"Tbcb"	-0.0710608	0.0322846	0.0276724	0.0732442
ENSMUSG00000006134	"Crkl"	-0.0968284	0.034442	0.00499388	0.0190124
ENSMUSG00000006169	"Clint1"	0.0831434	0.0179834	3.83063e-06	5.11636e-05
ENSMUSG00000006205	"Htra1"	-0.090077	0.0325061	0.00553977	0.0205872
ENSMUSG00000006219	"Fblim1"	-0.0243933	0.0247515	0.32452	0.473785
ENSMUSG00000006221	"Hspb7"	0.140228	0.0295165	2.02939e-06	3.08757e-05
ENSMUSG00000006273	"Atp6v1b2"	0.0720711	0.0205548	0.000453396	0.00283163
ENSMUSG00000006276	"Eps15l1"	0.0272099	0.0156136	0.0812913	0.169493
ENSMUSG00000006289	"Osgep"	-0.0461667	0.0178789	0.00981008	0.0324093
ENSMUSG00000006299	"Aamp"	-0.0112535	0.0151116	0.45631	0.602226
ENSMUSG00000006304	"Arpc2"	0.0297352	0.0184848	0.107581	0.209693
ENSMUSG00000006333	"Rps9"	-0.165039	0.032572	4.06353e-07	7.831e-06
ENSMUSG00000006344	"Ggt5"	-0.0186193	0.0609026	0.7596	0.851403
ENSMUSG00000006356	"Crip2"	-0.157342	0.0430723	0.000257944	0.00177534
ENSMUSG00000006360	"Crip1"	-0.0638464	0.0469307	0.173405	0.297613
ENSMUSG00000006369	"Fbln1"	-0.208434	0.0460548	6.26932e-06	7.60371e-05
ENSMUSG00000006373	"Pgrmc1"	-0.0499414	0.0246203	0.0425616	0.10265
ENSMUSG00000006378	"Gcat"	-0.226368	0.0580301	9.78472e-05	0.000793562
ENSMUSG00000006395	"Hyi"	-0.0291993	0.0759876	0.700498	0.80859
ENSMUSG00000006412	"Pfdn2"	0.0220384	0.025253	0.38332	0.534376
ENSMUSG00000006418	"Rnf114"	-0.0738759	0.0236455	0.00178964	0.00845121
ENSMUSG00000006442	"Srm"	-0.12762	0.0342139	0.000189923	0.0013628
ENSMUSG00000006456	"Rbm14"	-0.251111	0.0285963	1.71511e-18	4.08297e-16
ENSMUSG00000006457	"Actn3"	-0.135272	0.144542	0.349449	0.501853
ENSMUSG00000006494	"Pdk1"	0.116449	0.0476669	0.0146995	0.0445608
ENSMUSG00000006498	"Ptbp1"	-0.100664	0.0286547	0.000448958	0.00281259
ENSMUSG00000006522	"Itih3"	-0.074154	0.119499	0.53512	0.67193
ENSMUSG00000006574	"Slc4a1"	0.042482	0.255991	0.870676	0.922014
ENSMUSG00000006576	"Slc4a3"	-0.0520675	0.0341332	0.12731	0.23537
ENSMUSG00000006589	"Aprt"	-0.123415	0.0488037	0.011442	0.0365764
ENSMUSG00000006676	"Usp19"	-0.0433492	0.0210586	0.0396509	0.0973118
ENSMUSG00000006699	"Cdc42"	0.0144105	0.0142279	0.311199	0.458138
ENSMUSG00000006717	"Acot13"	0.0844239	0.0468751	0.0714672	0.153926
ENSMUSG00000006740	"Kif5b"	0.1699	0.0422902	6.15058e-05	0.000545864
ENSMUSG00000006782	"Cnp"	-0.0961807	0.0528954	0.0685411	0.149696
ENSMUSG00000006818	"Sod2"	0.0204918	0.0314557	0.51481	0.656201
ENSMUSG00000006906	"Stambp"	0.030321	0.0178027	0.0885087	0.180917
ENSMUSG00000006932	"Ctnnb1"	-0.00693976	0.0143403	0.628506	0.748327
ENSMUSG00000006998	"Psmd2"	0.0591053	0.0132868	8.54298e-06	9.87813e-05
ENSMUSG00000007021	"Syngr3"	-0.299889	0.135308	0.0274168	0.0729014
ENSMUSG00000007029	"Vars"	-0.0460332	0.0249452	0.0649206	0.14357
ENSMUSG00000007036	"Abhd16a"	-0.0252128	0.0224875	0.262088	0.405518
ENSMUSG00000007039	"Ddah2"	-0.0655377	0.0384797	0.0885562	0.180917
ENSMUSG00000007041	"Clic1"	-0.0535137	0.0402108	0.182828	0.309325
ENSMUSG00000007050	"Lsm2"	-0.200452	0.0351406	1.15367e-08	3.67631e-07
ENSMUSG00000007097	"Atp1a2"	-0.00623161	0.041943	0.88184	0.926456
ENSMUSG00000007107	"Atp1a4"	-0.182034	0.195083	0.35418	0.506525
ENSMUSG00000007338	"Mrpl49"	0.0378506	0.0208743	0.0695766	0.150979
ENSMUSG00000007411	"Mark3"	-0.00454755	0.0138238	0.742183	0.840172
ENSMUSG00000007458	"M6pr"	-0.0274926	0.0116396	0.0181423	0.0522259
ENSMUSG00000007564	"Ppp2r1a"	-0.0512267	0.018268	0.005099	0.0192677
ENSMUSG00000007617	"Homer1"	0.00878604	0.0417495	0.833651	0.897283
ENSMUSG00000007655	"Cav1"	0.00486053	0.0257117	0.849996	0.908593
ENSMUSG00000007656	"Arpp19"	0.129578	0.0229192	1.63651e-08	4.83426e-07
ENSMUSG00000007659	"Bcl2l1"	0.0239313	0.0593275	0.68734	0.797267
ENSMUSG00000007670	"Khsrp"	-0.111296	0.0298417	0.000193871	0.00138621
ENSMUSG00000007721	"Ccdc124"	-0.0800112	0.0472849	0.0902407	0.183243
ENSMUSG00000007739	"Cct4"	-0.063373	0.018027	0.000435263	0.00273526
ENSMUSG00000007815	"Rhoa"	-0.0678532	0.0142408	1.90795e-06	2.9248e-05
ENSMUSG00000007833	"Aldh16a1"	0.0294943	0.0428121	0.490721	0.634448
ENSMUSG00000007836	"Hnrnpa0"	-0.00211842	0.0244761	0.931004	0.956503
ENSMUSG00000007850	"Hnrnph1"	-0.130156	0.0309479	2.66141e-05	0.000265944
ENSMUSG00000007877	"Tcap"	-0.145064	0.0557821	0.00930999	0.0310689
ENSMUSG00000007891	"Ctsd"	0.0965464	0.0240009	5.75084e-05	0.000514904
ENSMUSG00000007892	"Rplp1"	-0.108859	0.0471936	0.0211161	0.0587332
ENSMUSG00000008036	"Ap2s1"	-0.034293	0.0272425	0.207906	0.341613
ENSMUSG00000008136	"Fhl2"	-0.046623	0.035154	0.184681	0.311787
ENSMUSG00000008226	"Scrn3"	0.0920797	0.0257865	0.000356798	0.00231101
ENSMUSG00000008333	"Snrpb2"	0.0177008	0.0216583	0.413763	0.563228
ENSMUSG00000008373	"Prpf31"	-0.0203656	0.019185	0.288046	0.433395
ENSMUSG00000008393	"Carhsp1"	-0.0190285	0.0380515	0.617324	0.739512
ENSMUSG00000008435	"Rdh13"	-0.0128905	0.0353036	0.715668	0.821086
ENSMUSG00000008475	"Arpc5"	0.044084	0.0315914	0.163071	0.284092
ENSMUSG00000008540	"Mgst1"	0.356692	0.0729881	1.01133e-06	1.7125e-05
ENSMUSG00000008575	"Nfib"	-0.0637885	0.0245453	0.0094173	0.031342
ENSMUSG00000008604	"Ubqln4"	0.0551177	0.0213098	0.009698	0.0321385
ENSMUSG00000008668	"Rps18"	-0.123977	0.0303272	4.27128e-05	0.000396465
ENSMUSG00000008682	"Rpl10"	-0.184017	0.0450514	4.41405e-05	0.000407846
ENSMUSG00000008683	"Rps15a"	-0.0537995	0.0617804	0.383515	0.534465
ENSMUSG00000008822	"Acyp1"	0.060356	0.0424502	0.154864	0.273206
ENSMUSG00000008845	"Cd163"	0.247234	0.0761826	0.00121005	0.00619889
ENSMUSG00000008859	"Rala"	0.00559142	0.0174751	0.748882	0.843313
ENSMUSG00000008892	"Vdac3"	-0.00578155	0.0191938	0.763271	0.851657
ENSMUSG00000009013	"Dynll1"	-0.24943	0.0426957	5.34529e-09	1.88108e-07
ENSMUSG00000009079	"Ewsr1"	-0.0830829	0.0241708	0.000595272	0.00350664
ENSMUSG00000009090	"Ap1b1"	0.066147	0.0311961	0.0339253	0.0858635
ENSMUSG00000009112	"Bcl2l13"	0.0292637	0.0178226	0.100552	0.198858
ENSMUSG00000009207	"Lnp"	-0.0164435	0.0304754	0.589731	0.716925
ENSMUSG00000009293	"Ube2g2"	0.0123136	0.0196174	0.530375	0.668044
ENSMUSG00000009394	"Syn2"	0.539253	0.0954667	2.14587e-08	6.2031e-07
ENSMUSG00000009470	"Tnpo1"	0.0420616	0.0308833	0.173284	0.297531
ENSMUSG00000009535	"Rnmt"	-0.0031006	0.0215297	0.885504	0.927839
ENSMUSG00000009549	"Srp14"	-0.0209396	0.0214348	0.328265	0.477743
ENSMUSG00000009575	"Cbx5"	-0.0104596	0.0337313	0.756598	0.850115
ENSMUSG00000009630	"Ppp2cb"	-0.0497844	0.0152195	0.00107202	0.00558362
ENSMUSG00000009647	"Mcu"	0.0407163	0.0207644	0.0502099	0.116916
ENSMUSG00000009681	"Bcr"	-0.122034	0.0433248	0.00487015	0.0185939
ENSMUSG00000009863	"Sdhb"	-0.0162059	0.0287756	0.573073	0.704718
ENSMUSG00000009894	"Snap47"	0.0601085	0.0331336	0.0695002	0.150895
ENSMUSG00000009907	"Vps4b"	0.0295165	0.0151519	0.0515039	0.119419
ENSMUSG00000009927	"Rps25"	-0.154168	0.0659384	0.0192871	0.054891
ENSMUSG00000010025	"Aldh3a2"	-0.0261204	0.0188081	0.164962	0.286278
ENSMUSG00000010095	"Slc3a2"	-0.147146	0.0327052	7.16907e-06	8.45866e-05
ENSMUSG00000010097	"Nxf1"	-0.105598	0.0164361	1.31634e-10	7.00948e-09
ENSMUSG00000010110	"Stx5a"	-0.114595	0.017941	1.66119e-10	8.73098e-09
ENSMUSG00000010205	"Raver1"	-0.0799893	0.0231661	0.000559296	0.00333781
ENSMUSG00000010358	"Ifi35"	-0.122517	0.0507792	0.0156527	0.0468539
ENSMUSG00000010376	"Nedd8"	-0.0605107	0.0282948	0.0322786	0.0825215
ENSMUSG00000010392	"Gosr1"	-0.0326709	0.0199518	0.101606	0.200194
ENSMUSG00000010517	"Faf1"	-0.00263812	0.0182084	0.884654	0.927768
ENSMUSG00000010608	"Rbm25"	-0.0688171	0.0314049	0.0285599	0.074762
ENSMUSG00000010660	"Plcd1"	-0.0330999	0.0259027	0.201581	0.333115
ENSMUSG00000010755	"Cars"	0.00890117	0.0271766	0.743178	0.840248
ENSMUSG00000010911	"Apip"	0.0387128	0.0375525	0.302171	0.449864
ENSMUSG00000010914	"Pdhx"	0.197452	0.0258304	2.15277e-14	2.64008e-12
ENSMUSG00000010936	"Vac14"	0.0180261	0.0249197	0.469209	0.614926
ENSMUSG00000011096	"Akt1s1"	-0.0230265	0.0379514	0.54406	0.679153
ENSMUSG00000011148	"Adssl1"	0.111771	0.0380264	0.00326815	0.0136634
ENSMUSG00000011305	"Plin5"	0.00924771	0.0429127	0.829216	0.893698
ENSMUSG00000011382	"Dhdh"	-0.0867289	0.0388527	0.0255265	0.0688857
ENSMUSG00000011751	"Sptbn4"	-0.310371	0.098782	0.00172514	0.00822339
ENSMUSG00000011752	"Pgam1"	-0.142417	0.0427873	0.000914161	0.00490015
ENSMUSG00000011877	"Git1"	0.0721578	0.0273006	0.00821773	0.028304
ENSMUSG00000011884	"Gltp"	-0.0280829	0.0304219	0.355809	0.507564
ENSMUSG00000012405	"Rpl15"	-0.0430393	0.0481096	0.370358	0.520792
ENSMUSG00000012422	"Tmem167"	0.0282558	0.0258565	0.274521	0.42045
ENSMUSG00000012428	"Steap4"	0.0840404	0.0381005	0.0274786	0.0729296
ENSMUSG00000012535	"Tnpo3"	0.0198612	0.0158373	0.209858	0.344403
ENSMUSG00000012705	"Retn"	-0.890198	0.212512	6.5134e-05	0.000573038
ENSMUSG00000012848	"Rps5"	-0.150324	0.0331944	5.82238e-06	7.20587e-05
ENSMUSG00000013160	"Atp6v0d1"	-0.0598908	0.0163895	0.000257788	0.00177534
ENSMUSG00000013539	"Tango2"	0.036518	0.0328793	0.26604	0.410158
ENSMUSG00000013584	"Aldh1a2"	-0.149774	0.0834145	0.0721493	0.154983
ENSMUSG00000013593	"Ndufs2"	0.0168227	0.0215326	0.434257	0.582126
ENSMUSG00000013629	"Cad"	-0.0982304	0.0305441	0.00129207	0.00654442
ENSMUSG00000013662	"Atad1"	0.0172329	0.0200927	0.391123	0.541947
ENSMUSG00000013698	"Pea15a"	-0.0518903	0.025133	0.038807	0.0955534
ENSMUSG00000013736	"Trnt1"	0.091465	0.018282	5.62209e-07	1.01574e-05
ENSMUSG00000013936	"Myl2"	-0.149682	0.0309791	1.32364e-06	2.1257e-05
ENSMUSG00000013997	"Nit1"	0.0180921	0.0186487	0.331909	0.481446
ENSMUSG00000014077	"Chp1"	0.100682	0.0205958	1.03179e-06	1.72548e-05
ENSMUSG00000014195	"Dnajc7"	0.0351089	0.0201075	0.0808389	0.169072
ENSMUSG00000014226	"Cacybp"	-0.0463734	0.024531	0.0587379	0.132363
ENSMUSG00000014294	"Ndufa2"	-0.0300839	0.0397784	0.448763	0.595847
ENSMUSG00000014301	"Pam16"	-0.0753643	0.0944371	0.42672	0.575453
ENSMUSG00000014313	"Cox6c"	-0.0557804	0.0272373	0.0403874	0.0985037
ENSMUSG00000014349	"Ube2z"	0.0394567	0.0135417	0.00356016	0.0145977
ENSMUSG00000014402	"Tsg101"	0.00428632	0.0162024	0.791395	0.866317
ENSMUSG00000014496	"Ankrd28"	0.206057	0.0379901	6.35693e-08	1.54979e-06
ENSMUSG00000014551	"Mrps25"	0.0302276	0.0358523	0.399297	0.548344
ENSMUSG00000014554	"Dguok"	-0.0162937	0.0270438	0.546531	0.681417
ENSMUSG00000014601	"Strip1"	-0.0209792	0.0164437	0.201972	0.333488
ENSMUSG00000014606	"Slc25a11"	0.0148715	0.0234934	0.526585	0.664927
ENSMUSG00000014633	"Cmc2"	0.0956052	0.0324013	0.00316345	0.0133082
ENSMUSG00000014769	"Psmb1"	0.0411592	0.0266752	0.122852	0.229228
ENSMUSG00000014776	"Nol3"	0.0349258	0.0385952	0.365309	0.515843
ENSMUSG00000014778	"Fhod1"	-0.0174978	0.0352188	0.619432	0.740793
ENSMUSG00000014846	"Tppp3"	-0.413001	0.0532276	8.3771e-15	1.09362e-12
ENSMUSG00000014867	"Surf4"	-0.0410244	0.012345	0.000893916	0.00482357
ENSMUSG00000014932	"Yes1"	0.011946	0.0310231	0.700146	0.808413
ENSMUSG00000014956	"Ppp1cb"	0.06346	0.0180482	0.000443925	0.00278537
ENSMUSG00000014959	"Gorasp2"	-0.0154151	0.0144013	0.284604	0.429612
ENSMUSG00000015002	"Efr3a"	0.0196952	0.0226822	0.385205	0.53645
ENSMUSG00000015013	"Trappc2l"	-0.0590914	0.0349243	0.0904163	0.183508
ENSMUSG00000015016	"Acsf3"	0.0284005	0.0297189	0.339576	0.489759
ENSMUSG00000015023	"Ddx19a"	-0.00979798	0.0382466	0.798015	0.871443
ENSMUSG00000015083	"C8g"	0.0703239	0.0508603	0.167121	0.289404
ENSMUSG00000015085	"Entpd2"	0.013583	0.0458589	0.766853	0.854331
ENSMUSG00000015087	"Rabl6"	0.0886023	0.0167376	1.18837e-07	2.64249e-06
ENSMUSG00000015090	"Ptgds"	0.579522	0.103396	2.3472e-08	6.58371e-07
ENSMUSG00000015092	"Edf1"	-0.0843521	0.0344627	0.0142406	0.04343
ENSMUSG00000015112	"Slc25a13"	0.03129	0.0303626	0.303004	0.450665
ENSMUSG00000015120	"Ube2i"	-0.015822	0.0174421	0.364648	0.515554
ENSMUSG00000015143	"Actn1"	-0.0128676	0.0468895	0.784255	0.863406
ENSMUSG00000015149	"Sirt2"	-0.0073366	0.0181446	0.685852	0.795816
ENSMUSG00000015165	"Hnrnpl"	-0.0869311	0.0257047	0.000728796	0.00407944
ENSMUSG00000015176	"Nolc1"	-0.0765821	0.0186952	4.24141e-05	0.000394597
ENSMUSG00000015247	"Nipsnap3b"	0.0808937	0.0371001	0.0292876	0.0761251
ENSMUSG00000015290	"Ubl4a"	0.0220872	0.0140194	0.115176	0.219348
ENSMUSG00000015291	"Gdi1"	-0.103802	0.018557	2.28942e-08	6.53335e-07
ENSMUSG00000015337	"Endog"	-0.170457	0.078027	0.0286114	0.0748482
ENSMUSG00000015357	"Clpx"	0.0552786	0.0299128	0.064431	0.142643
ENSMUSG00000015363	"Trabd"	-0.057823	0.0275978	0.036336	0.0909147
ENSMUSG00000015536	"Mocs2"	0.0155609	0.0248888	0.531618	0.66916
ENSMUSG00000015568	"Lpl"	0.0595938	0.02867	0.0375622	0.0931793
ENSMUSG00000015647	"Lama5"	0.111221	0.0657532	0.0907011	0.183902
ENSMUSG00000015656	"Hspa8"	-0.121971	0.0506122	0.0161318	0.0479688
ENSMUSG00000015671	"Psma2"	0.0198122	0.0181683	0.274902	0.420457
ENSMUSG00000015711	"Prune"	0.0837416	0.0179833	3.22367e-06	4.39039e-05
ENSMUSG00000015733	"Capza2"	0.0439153	0.0140678	0.00180912	0.00852328
ENSMUSG00000015747	"Vps45"	-0.0270136	0.0225503	0.230369	0.366472
ENSMUSG00000015749	"Anp32e"	-0.0493493	0.020358	0.0155175	0.046518
ENSMUSG00000015790	"Surf1"	-0.0174241	0.0265323	0.51103	0.653105
ENSMUSG00000015806	"Qdpr"	0.0104476	0.0178334	0.558007	0.691232
ENSMUSG00000015829	"Tnr"	0.342773	0.128547	0.0079205	0.0275144
ENSMUSG00000015837	"Sqstm1"	0.0695842	0.0248666	0.00516466	0.0194607
ENSMUSG00000015843	"Rxrg"	-0.0275294	0.0300933	0.360376	0.512033
ENSMUSG00000015854	"Cd5l"	-0.157925	0.243823	0.518846	0.659109
ENSMUSG00000015869	"Prpsap1"	-0.102351	0.026411	0.000106061	0.000848277
ENSMUSG00000015889	"Lta4h"	-0.0475642	0.0244936	0.0519566	0.120016
ENSMUSG00000015932	"Dstn"	-0.0461384	0.0443959	0.30013	0.447541
ENSMUSG00000015937	"H2afy"	-0.0187215	0.0260453	0.47297	0.617454
ENSMUSG00000015942	"Gtf2ird2"	-0.0640553	0.0293408	0.0292264	0.0760151
ENSMUSG00000015943	"Bola1"	-0.0598103	0.0740955	0.419061	0.567584
ENSMUSG00000015961	"Adss"	0.0133883	0.0256499	0.60186	0.72665
ENSMUSG00000015968	"Cacna1d"	-0.068793	0.0711605	0.335546	0.48533
ENSMUSG00000015994	"Fnta"	0.00833069	0.0193521	0.66651	0.779733
ENSMUSG00000016018	"Skiv2l2"	0.00160329	0.0157112	0.918714	0.947512
ENSMUSG00000016194	"Hsd11b1"	0.940461	0.0465122	1.18582e-89	6.85572e-87
ENSMUSG00000016252	"Atp5e"	-0.0955471	0.0392809	0.0148791	0.0449372
ENSMUSG00000016255	"Tubb1"	-0.157089	0.221569	0.477344	0.621761
ENSMUSG00000016256	"Ctsz"	0.0387821	0.037422	0.299794	0.447205
ENSMUSG00000016319	"Slc25a5"	-0.000981449	0.0260363	0.96995	0.983547
ENSMUSG00000016344	"Ppdpf"	-0.0385519	0.0425361	0.364242	0.515415
ENSMUSG00000016349	"Eef1a2"	0.000926439	0.0254074	0.970915	0.983547
ENSMUSG00000016382	"Pls3"	0.0180752	0.0302603	0.550612	0.685217
ENSMUSG00000016427	"Ndufa1"	-0.0471733	0.033759	0.16156	0.282311
ENSMUSG00000016481	"Cr1l"	-0.0575885	0.0140385	4.08356e-05	0.000386125
ENSMUSG00000016487	"Ppfibp1"	0.0708921	0.0375846	0.0598604	0.134362
ENSMUSG00000016494	"Cd34"	-0.0322407	0.0262652	0.219229	0.35503
ENSMUSG00000016495	"Plgrkt"	-0.0607391	0.0390127	0.119508	0.224849
ENSMUSG00000016528	"Mapkapk2"	-0.00474141	0.0206025	0.817971	0.884641
ENSMUSG00000016534	"Lamp2"	-0.102446	0.0199164	2.68889e-07	5.44097e-06
ENSMUSG00000016541	"Atxn10"	-0.0436747	0.0188618	0.0206043	0.0576267
ENSMUSG00000016554	"Eif3d"	-0.0727378	0.017751	4.15791e-05	0.000389515
ENSMUSG00000016559	"H3f3b"	0.0859249	0.0293872	0.00348229	0.0143512
ENSMUSG00000016664	"Pacsin2"	0.0393731	0.0233026	0.091387	0.184737
ENSMUSG00000016757	"Ttll12"	-0.0235627	0.0350171	0.500816	0.643688
ENSMUSG00000016921	"Srsf6"	-0.107648	0.0190128	1.54297e-08	4.62547e-07
ENSMUSG00000016933	"Plcg1"	0.0888099	0.026679	0.000870002	0.00472604
ENSMUSG00000017132	"Cyth1"	0.0043105	0.0206766	0.834916	0.897928
ENSMUSG00000017176	"Nt5c3b"	-0.145779	0.0245519	2.83886e-09	1.07373e-07
ENSMUSG00000017188	"Coa3"	-0.0200475	0.0269205	0.456054	0.60217
ENSMUSG00000017221	"Psmd3"	0.00836211	0.0160319	0.601821	0.72665
ENSMUSG00000017286	"Glod4"	0.0656959	0.0152109	1.55583e-05	0.000170175
ENSMUSG00000017291	"Taok1"	0.0330643	0.0352346	0.34892	0.501318
ENSMUSG00000017307	"Acot8"	-0.00431986	0.0301528	0.886112	0.927839
ENSMUSG00000017309	"Cd300lg"	0.148535	0.0310157	1.63999e-06	2.56256e-05
ENSMUSG00000017344	"Vtn"	-0.0930536	0.0480946	0.0527367	0.121541
ENSMUSG00000017390	"Aldoc"	0.0269239	0.167247	0.874434	0.923736
ENSMUSG00000017404	"Rpl19"	-0.372989	0.243896	0.127234	0.235337
ENSMUSG00000017421	"Zfp207"	-0.0818996	0.0188906	1.48353e-05	0.000162706
ENSMUSG00000017428	"Psmd11"	0.0527417	0.0139982	0.000163846	0.0011969
ENSMUSG00000017485	"Top2b"	0.0120078	0.025312	0.63551	0.754225
ENSMUSG00000017631	"Abr"	-0.0887243	0.0292361	0.00240946	0.0107273
ENSMUSG00000017670	"Elmo2"	-0.055667	0.0231194	0.0159973	0.0476738
ENSMUSG00000017686	"Rhot1"	0.0327251	0.0148137	0.0271332	0.0723374
ENSMUSG00000017707	"Serinc3"	0.0823517	0.0308232	0.00762091	0.0266798
ENSMUSG00000017713	"Tha1"	-0.0526614	0.0459813	0.251614	0.393007
ENSMUSG00000017721	"Pigt"	-0.0110625	0.0247986	0.655339	0.772323
ENSMUSG00000017754	"Pltp"	0.0809468	0.0396681	0.0410719	0.0997108
ENSMUSG00000017756	"Slc12a7"	0.0423002	0.0297685	0.155465	0.273798
ENSMUSG00000017760	"Ctsa"	-0.0084829	0.024569	0.729937	0.830958
ENSMUSG00000017765	"Slc12a4"	0.00125692	0.0347445	0.971205	0.983547
ENSMUSG00000017774	"Myo1c"	0.0541472	0.0221408	0.0145337	0.0441246
ENSMUSG00000017776	"Crk"	-0.00894939	0.0176298	0.611922	0.735724
ENSMUSG00000017778	"Cox7c"	-0.0543985	0.0347491	0.116952	0.221584
ENSMUSG00000017781	"Pitpna"	-0.00529521	0.0174428	0.761533	0.851403
ENSMUSG00000017802	"Fam134c"	-0.010322	0.0160975	0.521438	0.660694
ENSMUSG00000017817	"Jph2"	-0.00874541	0.0263498	0.740095	0.838862
ENSMUSG00000017831	"Rab5a"	0.00997488	0.0160589	0.534711	0.671624
ENSMUSG00000017843	"Ppp2r5c"	0.0594589	0.0328428	0.0704558	0.152397
ENSMUSG00000017969	"Ptgis"	-0.0301391	0.0516814	0.56023	0.693349
ENSMUSG00000018042	"Cyb5r3"	0.0861078	0.0283839	0.00243832	0.0108319
ENSMUSG00000018189	"Uchl5"	0.00870961	0.0243368	0.720397	0.823762
ENSMUSG00000018196	"Glrx2"	-0.0811041	0.0284523	0.00438219	0.017102
ENSMUSG00000018199	"Trove2"	0.00498633	0.0357281	0.889146	0.929812
ENSMUSG00000018286	"Psmb6"	-0.049849	0.0226504	0.0276012	0.0731514
ENSMUSG00000018287	"Spag7"	-0.0395545	0.0149785	0.00826737	0.0284507
ENSMUSG00000018293	"Pfn1"	-0.0160809	0.0216354	0.457372	0.60273
ENSMUSG00000018322	"Tomm34"	-0.0954008	0.0203276	2.66498e-06	3.87957e-05
ENSMUSG00000018326	"Ywhab"	-0.0528136	0.0154292	0.000624398	0.00363066
ENSMUSG00000018339	"Gpx3"	0.0157166	0.0632989	0.804358	0.875145
ENSMUSG00000018340	"Anxa6"	-0.0382505	0.0209444	0.0677605	0.148874
ENSMUSG00000018362	"Kpna2"	-0.0731825	0.0828883	0.377545	0.528288
ENSMUSG00000018379	"Srsf1"	-0.13871	0.0172555	9.8586e-16	1.47769e-13
ENSMUSG00000018398	"Sept8"	0.00177673	0.0288177	0.950868	0.971758
ENSMUSG00000018405	"Mrm1"	-0.0752525	0.027935	0.00710129	0.0253877
ENSMUSG00000018411	"Mapt"	0.0568894	0.0370201	0.124441	0.231333
ENSMUSG00000018417	"Myo1b"	0.00992991	0.0339631	0.769875	0.856428
ENSMUSG00000018428	"Akap1"	0.0853574	0.0298143	0.00418767	0.0165019
ENSMUSG00000018446	"C1qbp"	0.0172069	0.0212216	0.417339	0.5663
ENSMUSG00000018509	"Cenpv"	-0.0566815	0.0352923	0.107824	0.209993
ENSMUSG00000018547	"Pip4k2b"	0.0441954	0.0258257	0.0870747	0.179079
ENSMUSG00000018554	"Ybx2"	-0.017343	0.0628178	0.782419	0.863053
ENSMUSG00000018566	"Slc2a4"	-0.00654273	0.020933	0.754803	0.848996
ENSMUSG00000018574	"Acadvl"	-0.0215581	0.0253902	0.395448	0.545831
ENSMUSG00000018583	"G3bp1"	-0.00646186	0.0131498	0.623188	0.743308
ENSMUSG00000018585	"Atox1"	-0.00190213	0.0411977	0.963127	0.979586
ENSMUSG00000018593	"Sparc"	0.123029	0.0521207	0.0181442	0.0522259
ENSMUSG00000018659	"Pnpo"	0.0452569	0.036356	0.212796	0.347813
ENSMUSG00000018666	"Cbx1"	-0.0626517	0.018416	0.000672154	0.00383128
ENSMUSG00000018669	"Cdk5rap3"	-0.0665383	0.0294063	0.0238248	0.0649476
ENSMUSG00000018672	"Copz2"	-0.0825214	0.0455127	0.0693724	0.150779
ENSMUSG00000018707	"Dync1h1"	0.0166289	0.0357634	0.642179	0.759912
ENSMUSG00000018740	"Slc25a35"	-0.0114658	0.036994	0.756638	0.850115
ENSMUSG00000018765	"Fxr2"	0.0296329	0.0215988	0.169824	0.292833
ENSMUSG00000018770	"Atp5g3"	-0.0279028	0.0289885	0.335383	0.485268
ENSMUSG00000018796	"Acsl1"	0.0301214	0.0228133	0.186691	0.314545
ENSMUSG00000018830	"Myh11"	0.106183	0.0633759	0.0953053	0.190658
ENSMUSG00000018845	"Unc45b"	-0.0497048	0.031227	0.111617	0.214541
ENSMUSG00000018848	"Rars"	0.0227444	0.0145798	0.118629	0.223884
ENSMUSG00000018858	"Ict1"	-0.0727915	0.0318637	0.0221753	0.0610084
ENSMUSG00000018861	"Fdxr"	-0.02741	0.0333837	0.411946	0.561329
ENSMUSG00000018882	"Mrpl45"	0.0358522	0.0250169	0.151744	0.268991
ENSMUSG00000018893	"Mb"	0.00982073	0.0274143	0.719865	0.823762
ENSMUSG00000018909	"Arrb1"	-0.0641357	0.0401989	0.110786	0.214009
ENSMUSG00000018932	"Map2k3"	0.0359362	0.0210384	0.0877791	0.180052
ENSMUSG00000018965	"Ywhah"	-0.0737872	0.0278047	0.00803071	0.0277464
ENSMUSG00000018974	"Sart3"	-0.116723	0.0257601	5.88281e-06	7.23639e-05
ENSMUSG00000018995	"Nars2"	-0.00608667	0.0264133	0.81785	0.884641
ENSMUSG00000019054	"Fis1"	-0.0411378	0.0262781	0.117122	0.221802
ENSMUSG00000019055	"Plod1"	-0.0798908	0.0286222	0.00519582	0.0195423
ENSMUSG00000019082	"Slc25a22"	-0.1444	0.049543	0.00354416	0.0145469
ENSMUSG00000019087	"Atp6ap1"	-0.00937282	0.0113143	0.407374	0.556786
ENSMUSG00000019102	"Aldh3a1"	-0.23504	0.136679	0.0884031	0.180917
ENSMUSG00000019124	"Scrn1"	-0.110381	0.0508971	0.0299669	0.0775731
ENSMUSG00000019139	"Isyna1"	-0.32781	0.0471077	3.52429e-12	2.91078e-10
ENSMUSG00000019143	"Hars2"	0.00945499	0.0175406	0.589974	0.717005
ENSMUSG00000019158	"Tmem160"	-0.12444	0.0616755	0.0433979	0.10448
ENSMUSG00000019173	"Rab5c"	-0.00629817	0.0206886	0.760654	0.851403
ENSMUSG00000019179	"Mdh2"	-0.029636	0.0216084	0.170344	0.293604
ENSMUSG00000019188	"H13"	-0.128177	0.0193621	3.67064e-11	2.35795e-09
ENSMUSG00000019210	"Atp6v1e1"	0.0425641	0.0195287	0.0291939	0.0759793
ENSMUSG00000019254	"Ppp1r12c"	-0.0627857	0.0286682	0.0287642	0.0751024
ENSMUSG00000019261	"Map1s"	-0.0549948	0.0494054	0.265594	0.409782
ENSMUSG00000019278	"Dpep1"	0.545626	0.0492647	2.63426e-28	1.18454e-25
ENSMUSG00000019302	"Atp6v0a1"	0.0725079	0.0294926	0.013937	0.0427618
ENSMUSG00000019326	"Aoc3"	-0.109049	0.0655166	0.0978987	0.1945
ENSMUSG00000019373	"Cops3"	0.0523601	0.016873	0.00190325	0.00888942
ENSMUSG00000019428	"Fkbp8"	-0.0434684	0.031857	0.171988	0.295808
ENSMUSG00000019432	"Ddx39b"	-0.123979	0.0194233	1.85366e-10	9.61763e-09
ENSMUSG00000019433	"Gipc1"	0.0120059	0.0357859	0.737051	0.837173
ENSMUSG00000019461	"Plscr3"	-0.00495666	0.0274216	0.856538	0.913682
ENSMUSG00000019471	"Cdc37"	-0.000273148	0.0192829	0.988694	0.994817
ENSMUSG00000019487	"Trip10"	-0.0440764	0.0265486	0.0970174	0.193128
ENSMUSG00000019494	"Cops6"	-0.0267461	0.021773	0.21872	0.354489
ENSMUSG00000019528	"Gyg"	0.0654321	0.0238879	0.00615465	0.02248
ENSMUSG00000019539	"Rcn3"	-0.11267	0.0492605	0.0220897	0.0609347
ENSMUSG00000019577	"Pdk4"	0.0717679	0.130703	0.582144	0.711334
ENSMUSG00000019578	"Ubxn6"	-0.0179079	0.0266374	0.501252	0.643989
ENSMUSG00000019579	"Mydgf"	-0.0720292	0.0269856	0.00755388	0.026468
ENSMUSG00000019689	"1110001J03Rik"	-0.150207	0.0432039	0.000501067	0.00304935
ENSMUSG00000019710	"Mrpl24"	0.00491331	0.0163226	0.763211	0.851657
ENSMUSG00000019718	"L3hypdh"	-0.0532266	0.0658077	0.420125	0.568834
ENSMUSG00000019761	"Krt10"	-0.0789428	0.0557441	0.15622	0.274282
ENSMUSG00000019763	"Rmnd1"	0.148085	0.0652265	0.0230514	0.0632468
ENSMUSG00000019777	"Hdac2"	-0.0616155	0.0141096	1.26024e-05	0.000140501
ENSMUSG00000019782	"Rwdd1"	0.0559981	0.034477	0.103793	0.204057
ENSMUSG00000019787	"Trdn"	0.108527	0.0253478	1.87077e-05	0.000200822
ENSMUSG00000019791	"Hint3"	-0.00781968	0.0953257	0.93457	0.958977
ENSMUSG00000019795	"Pcmt1"	0.0177269	0.0144538	0.22013	0.355919
ENSMUSG00000019797	"1700021F05Rik"	0.0402636	0.0220607	0.0678914	0.14889
ENSMUSG00000019802	"Sec63"	0.0331452	0.0173627	0.0562268	0.128008
ENSMUSG00000019804	"Snx3"	-0.045058	0.0346775	0.19413	0.32371
ENSMUSG00000019809	"Pex3"	0.0137936	0.0166939	0.40862	0.558111
ENSMUSG00000019820	"Utrn"	0.125437	0.0444368	0.00481036	0.0183829
ENSMUSG00000019822	"Smpd2"	0.024293	0.0273788	0.374339	0.525295
ENSMUSG00000019823	"Mical1"	0.05152	0.0418551	0.218483	0.354389
ENSMUSG00000019838	"Slc16a10"	-0.0896071	0.0334777	0.00735577	0.0260901
ENSMUSG00000019841	"Rev3l"	-0.0047945	0.0420646	0.909339	0.9416
ENSMUSG00000019846	"Lama4"	-0.106457	0.032389	0.00101947	0.00537211
ENSMUSG00000019849	"Prep"	0.0285849	0.0238147	0.229994	0.366163
ENSMUSG00000019861	"Gopc"	-0.0100219	0.02541	0.69335	0.801482
ENSMUSG00000019863	"Qrsl1"	0.0487987	0.0268363	0.0688125	0.150126
ENSMUSG00000019864	"Rtn4ip1"	0.0652155	0.0228208	0.00425348	0.0167145
ENSMUSG00000019868	"Vta1"	0.00265387	0.0199741	0.894224	0.933434
ENSMUSG00000019883	"Echdc1"	-0.0569443	0.0392227	0.146641	0.262109
ENSMUSG00000019899	"Lama2"	0.0623468	0.0344857	0.0707149	0.152631
ENSMUSG00000019906	"Lin7a"	0.0804382	0.0532187	0.131287	0.23978
ENSMUSG00000019907	"Ppp1r12a"	0.00158786	0.0487195	0.974041	0.984501
ENSMUSG00000019916	"P4ha1"	-0.016337	0.04337	0.706593	0.813305
ENSMUSG00000019917	"Sept10"	0.120819	0.0225303	8.05348e-08	1.90599e-06
ENSMUSG00000019920	"Lims1"	-0.069763	0.0280912	0.0132276	0.0409894
ENSMUSG00000019927	"Ube2d1"	0.0395103	0.0209127	0.0588731	0.13244
ENSMUSG00000019929	"Dcn"	0.123876	0.0320209	0.000110752	0.000877127
ENSMUSG00000019943	"Atp2b1"	0.0605193	0.0276695	0.0288471	0.0752219
ENSMUSG00000019961	"Tmpo"	-0.0561738	0.0254828	0.0276263	0.0731699
ENSMUSG00000019977	"Hbs1l"	0.0712274	0.0181379	8.64408e-05	0.000715391
ENSMUSG00000019978	"Epb41l2"	-0.0944495	0.0256863	0.000237806	0.00164795
ENSMUSG00000019984	"Med23"	-0.0319585	0.022944	0.163515	0.284622
ENSMUSG00000019997	"Ctgf"	0.134657	0.100352	0.184745	0.311787
ENSMUSG00000019998	"Stx7"	-0.0179576	0.0145097	0.215883	0.351723
ENSMUSG00000020015	"Cdk17"	-0.0297793	0.0318779	0.350189	0.502202
ENSMUSG00000020022	"Ndufa12"	-0.0123101	0.0371713	0.740197	0.838862
ENSMUSG00000020029	"Nudt4"	-0.0927776	0.0586562	0.113317	0.216726
ENSMUSG00000020034	"Tcp11l2"	-0.0678377	0.0446269	0.128916	0.237119
ENSMUSG00000020044	"Timp3"	0.00672656	0.0472595	0.887344	0.928888
ENSMUSG00000020048	"Hsp90b1"	-0.144973	0.0325058	8.0429e-06	9.38029e-05
ENSMUSG00000020064	"Herc4"	-0.0129088	0.0166654	0.43913	0.586444
ENSMUSG00000020067	"Mypn"	-0.0207901	0.0359985	0.564462	0.696881
ENSMUSG00000020069	"Hnrnph3"	-0.0591568	0.0200826	0.00323354	0.0135608
ENSMUSG00000020072	"Pbld2"	0.262138	0.116875	0.0256308	0.0690599
ENSMUSG00000020074	"Ccar1"	-0.0148518	0.0309648	0.631847	0.750632
ENSMUSG00000020075	"Ddx21"	0.0163809	0.0276468	0.553805	0.687711
ENSMUSG00000020078	"Vps26a"	0.0182324	0.0253189	0.47106	0.616353
ENSMUSG00000020079	"Supv3l1"	0.0650432	0.0171129	0.000144001	0.00108322
ENSMUSG00000020085	"Aifm2"	0.0888351	0.029188	0.00234731	0.0105317
ENSMUSG00000020086	"H2afy2"	-0.115084	0.0429672	0.0073491	0.0260893
ENSMUSG00000020088	"Sar1a"	-0.0141662	0.0156609	0.365669	0.515942
ENSMUSG00000020089	"Ppa1"	0.00196556	0.0420861	0.96267	0.979586
ENSMUSG00000020092	"Pald1"	0.122491	0.0403312	0.00239635	0.0106924
ENSMUSG00000020097	"Sgpl1"	0.00328904	0.0381259	0.931213	0.956503
ENSMUSG00000020098	"Pcbd1"	0.0719863	0.11728	0.538912	0.675225
ENSMUSG00000020109	"Dnajb12"	0.0237171	0.0176087	0.177869	0.303344
ENSMUSG00000020111	"Micu1"	0.104553	0.0353845	0.00314082	0.0132371
ENSMUSG00000020114	"Cand1"	-0.0862166	0.0203091	2.22903e-05	0.000233098
ENSMUSG00000020120	"Plek"	0.170051	0.0792863	0.0318528	0.0818464
ENSMUSG00000020122	"Egfr"	0.230319	0.0509041	6.19307e-06	7.5492e-05
ENSMUSG00000020124	"Usp15"	0.125924	0.0240496	1.61934e-07	3.4859e-06
ENSMUSG00000020130	"Tbc1d15"	0.0702688	0.0197326	0.000374144	0.00240725
ENSMUSG00000020132	"Rab21"	0.079467	0.0228132	0.000493693	0.00302723
ENSMUSG00000020149	"Rab1a"	0.00767848	0.012976	0.55416	0.68794
ENSMUSG00000020152	"Actr2"	0.058226	0.0237376	0.0142375	0.04343
ENSMUSG00000020153	"Ndufs7"	-0.0895866	0.048042	0.0620503	0.138433
ENSMUSG00000020176	"Grb10"	0.117527	0.0360994	0.0011272	0.00583347
ENSMUSG00000020180	"Snrpd3"	-0.0525492	0.0162332	0.00121258	0.00620391
ENSMUSG00000020182	"Ddc"	-0.432334	0.135807	0.00147283	0.00725127
ENSMUSG00000020186	"Csrp2"	-0.154082	0.0600108	0.0105429	0.0342159
ENSMUSG00000020189	"Osbpl8"	0.111958	0.0419735	0.00778315	0.0271156
ENSMUSG00000020198	"Ap3d1"	-0.0203693	0.0185618	0.272939	0.418402
ENSMUSG00000020211	"Sf3a2"	-0.129815	0.0262448	7.5238e-07	1.29569e-05
ENSMUSG00000020219	"Timm13"	-0.0542177	0.0479203	0.257646	0.400476
ENSMUSG00000020220	"Vps13d"	0.0961624	0.0415258	0.0206905	0.0577879
ENSMUSG00000020238	"Ncln"	-0.126641	0.0271898	3.16173e-06	4.33746e-05
ENSMUSG00000020241	"Col6a2"	-0.162272	0.0527356	0.00208559	0.00960226
ENSMUSG00000020250	"Txnrd1"	0.0321343	0.0396777	0.418002	0.566908
ENSMUSG00000020256	"Aldh1l2"	0.0180076	0.139576	0.897781	0.935539
ENSMUSG00000020257	"Wdr82"	-0.112301	0.0214151	1.6409e-07	3.51362e-06
ENSMUSG00000020260	"Pofut2"	-0.0344254	0.0248866	0.166271	0.288179
ENSMUSG00000020263	"Appl2"	-0.264531	0.0580583	5.20268e-06	6.55926e-05
ENSMUSG00000020267	"Hint1"	-0.102324	0.0308138	0.000891201	0.00481534
ENSMUSG00000020268	"Lyrm7"	0.0312545	0.0706752	0.658281	0.77387
ENSMUSG00000020275	"Rel"	0.0123796	0.048609	0.79913	0.87172
ENSMUSG00000020277	"Pfkl"	0.032585	0.0321559	0.31095	0.457963
ENSMUSG00000020288	"Ahsa2"	-0.0588519	0.0385894	0.127392	0.235413
ENSMUSG00000020290	"Xpo1"	-0.11122	0.0276521	5.88177e-05	0.000525464
ENSMUSG00000020307	"Cdc34"	-0.00990777	0.0322652	0.758523	0.851403
ENSMUSG00000020311	"Erlec1"	0.00492176	0.0280199	0.860595	0.915811
ENSMUSG00000020315	"Sptbn1"	0.0470034	0.0336294	0.162573	0.283469
ENSMUSG00000020321	"Mdh1"	-0.048485	0.0173442	0.00516931	0.0194607
ENSMUSG00000020328	"Nudcd2"	0.0386467	0.0213689	0.0705475	0.152432
ENSMUSG00000020333	"Acsl6"	0.186318	0.0707222	0.00850033	0.0290302
ENSMUSG00000020349	"Ppp2ca"	0.0180523	0.0170324	0.28896	0.434406
ENSMUSG00000020354	"Sgcd"	0.0817522	0.0588203	0.164362	0.285363
ENSMUSG00000020358	"Hnrnpab"	-0.0197884	0.0124399	0.1118	0.214738
ENSMUSG00000020359	"Phykpl"	0.00244239	0.0324353	0.940103	0.963189
ENSMUSG00000020361	"Hspa4"	0.0341208	0.017851	0.0561481	0.127946
ENSMUSG00000020366	"Mapk9"	0.0626548	0.022504	0.00538891	0.0201375
ENSMUSG00000020368	"Canx"	-0.0946601	0.0273134	0.000526694	0.00317192
ENSMUSG00000020372	"Gnb2l1"	-0.112121	0.0196755	1.20103e-08	3.79733e-07
ENSMUSG00000020375	"Rufy1"	-0.0271105	0.0263897	0.303808	0.451528
ENSMUSG00000020386	"Sar1b"	0.100289	0.0215289	3.13521e-06	4.31571e-05
ENSMUSG00000020388	"Pdlim4"	-0.0694443	0.094844	0.465419	0.610947
ENSMUSG00000020390	"Ube2b"	0.00716946	0.0159932	0.653871	0.771042
ENSMUSG00000020402	"Vdac1"	-0.00868907	0.0185349	0.639224	0.757301
ENSMUSG00000020422	"Tns3"	0.00868609	0.0464972	0.851897	0.909904
ENSMUSG00000020432	"Tcn2"	-0.0749356	0.025254	0.00300902	0.0128049
ENSMUSG00000020439	"Smtn"	-0.0685664	0.025848	0.00802716	0.0277464
ENSMUSG00000020440	"Arf5"	0.039449	0.0322704	0.221474	0.357094
ENSMUSG00000020444	"Guk1"	0.141493	0.045253	0.00175065	0.0083175
ENSMUSG00000020456	"Ogdh"	0.0267326	0.0233528	0.252905	0.394027
ENSMUSG00000020457	"Drg1"	0.045823	0.028789	0.111103	0.214379
ENSMUSG00000020458	"Rtn4"	0.226037	0.0432484	1.77716e-07	3.76553e-06
ENSMUSG00000020459	"Mtif2"	0.13873	0.0241568	9.24669e-09	3.01785e-07
ENSMUSG00000020460	"Rps27a"	-0.0127217	0.080476	0.874377	0.923736
ENSMUSG00000020464	"Pnpt1"	0.0215593	0.0180339	0.23186	0.368698
ENSMUSG00000020467	"Efemp1"	0.33911	0.0587309	8.44792e-09	2.80236e-07
ENSMUSG00000020469	"Myl7"	-0.239007	0.099985	0.0172253	0.0503013
ENSMUSG00000020475	"Pgam2"	0.0729189	0.033277	0.0283722	0.07456
ENSMUSG00000020476	"Dbnl"	-0.0181693	0.0266521	0.495317	0.63854
ENSMUSG00000020477	"Mrps24"	-0.000482768	0.034446	0.98881	0.994817
ENSMUSG00000020483	"Dynll2"	0.0727227	0.0218502	0.000886604	0.00479691
ENSMUSG00000020486	"Sept4"	0.058253	0.0369091	0.113749	0.217291
ENSMUSG00000020514	"Mrpl22"	-0.00419897	0.0263445	0.873212	0.923375
ENSMUSG00000020523	"Fam114a2"	0.0355177	0.0247739	0.151658	0.268958
ENSMUSG00000020528	"Prpsap2"	-0.061125	0.0231778	0.00832331	0.0285233
ENSMUSG00000020532	"Acaca"	-0.199736	0.101798	0.0526772	0.121473
ENSMUSG00000020534	"Shmt1"	0.190154	0.0731502	0.00959307	0.0318745
ENSMUSG00000020537	"Drg2"	-0.0225813	0.0208336	0.278058	0.423523
ENSMUSG00000020541	"Tom1l1"	-0.0191874	0.0257943	0.457322	0.60273
ENSMUSG00000020547	"Bzw2"	0.0252935	0.0246329	0.304335	0.451814
ENSMUSG00000020549	"Elac2"	0.0619088	0.0209595	0.0031189	0.0131755
ENSMUSG00000020570	"Sypl"	0.0697451	0.0166453	2.8208e-05	0.000278433
ENSMUSG00000020571	"Pdia6"	-0.209067	0.0328518	1.97509e-10	1.01179e-08
ENSMUSG00000020572	"Nampt"	0.115069	0.0423061	0.00654641	0.0237395
ENSMUSG00000020576	"Nbas"	-0.0577477	0.0347227	0.0963418	0.192167
ENSMUSG00000020580	"Rock2"	0.118945	0.0347117	0.000615547	0.00358951
ENSMUSG00000020593	"Lpin1"	-0.0599879	0.0343954	0.0811972	0.169471
ENSMUSG00000020594	"Pum2"	0.0562849	0.0240038	0.0191498	0.0545461
ENSMUSG00000020605	"Hs1bp3"	-0.0261854	0.0357493	0.464544	0.610591
ENSMUSG00000020609	"Apob"	-0.568254	0.380952	0.148916	0.265373
ENSMUSG00000020611	"Gna13"	-0.0344031	0.0314374	0.274586	0.42045
ENSMUSG00000020612	"Prkar1a"	0.0512073	0.029641	0.084362	0.174457
ENSMUSG00000020620	"Abca8b"	0.125376	0.0539487	0.0204808	0.0574271
ENSMUSG00000020621	"Rdh14"	0.0148797	0.0168654	0.377647	0.528288
ENSMUSG00000020623	"Map2k6"	0.00812494	0.0582801	0.88902	0.929812
ENSMUSG00000020628	"Trappc12"	0.0887079	0.0244002	0.000281805	0.00188507
ENSMUSG00000020629	"Adi1"	0.0222403	0.0362349	0.539607	0.675702
ENSMUSG00000020638	"Cmpk2"	0.0540396	0.0682444	0.427589	0.575814
ENSMUSG00000020640	"Itsn2"	-0.0373234	0.0383737	0.331248	0.480833
ENSMUSG00000020650	"Bcap29"	-0.00680305	0.0222333	0.759436	0.851403
ENSMUSG00000020664	"Dld"	0.0593341	0.0170522	0.00050219	0.0030516
ENSMUSG00000020671	"Rab10"	0.00460003	0.0167154	0.783231	0.863055
ENSMUSG00000020674	"Pxdn"	-0.0384281	0.0379679	0.310958	0.457963
ENSMUSG00000020680	"Taf15"	-0.0116349	0.020373	0.568019	0.700419
ENSMUSG00000020681	"Ace"	0.660426	0.0594655	2.09551e-28	1.06007e-25
ENSMUSG00000020689	"Itgb3"	-0.172109	0.0919292	0.061646	0.137911
ENSMUSG00000020698	"Cct6b"	-0.01549	0.113394	0.891242	0.931042
ENSMUSG00000020705	"Ddx42"	-0.0197903	0.0188639	0.294381	0.440103
ENSMUSG00000020708	"Psmc5"	0.0108006	0.0173365	0.53282	0.669873
ENSMUSG00000020717	"Pecam1"	0.00475629	0.03159	0.880247	0.92625
ENSMUSG00000020718	"Polg2"	0.00685607	0.0347008	0.843328	0.903853
ENSMUSG00000020719	"Ddx5"	-0.0978886	0.0236155	3.47978e-05	0.000336102
ENSMUSG00000020720	"Psmd12"	0.0384797	0.0133041	0.00380325	0.0153457
ENSMUSG00000020733	"Slc9a3r1"	-0.156534	0.0617835	0.0114039	0.0364836
ENSMUSG00000020736	"Nt5c"	-0.101134	0.0479688	0.0350394	0.0881321
ENSMUSG00000020737	"Hn1"	-0.0401906	0.0390261	0.303511	0.451252
ENSMUSG00000020738	"Sumo2"	-0.0543481	0.0138765	9.02066e-05	0.000740499
ENSMUSG00000020740	"Gga3"	-0.139949	0.022388	4.17955e-10	1.96682e-08
ENSMUSG00000020741	"Cluh"	-0.0523188	0.0235664	0.0265586	0.0712278
ENSMUSG00000020744	"Slc25a19"	-0.00231054	0.0323053	0.942988	0.965656
ENSMUSG00000020745	"Pafah1b1"	-0.0382422	0.0203248	0.0600854	0.134792
ENSMUSG00000020766	"Galk1"	-0.230154	0.0432425	1.00838e-07	2.27984e-06
ENSMUSG00000020775	"Mrpl38"	-0.0445996	0.0332969	0.180284	0.306302
ENSMUSG00000020777	"Acox1"	0.0582759	0.0278906	0.0369634	0.0921125
ENSMUSG00000020780	"Srp68"	-0.0410632	0.013739	0.00279277	0.0120752
ENSMUSG00000020788	"Atp2a3"	-0.0770911	0.0460853	0.0946118	0.189645
ENSMUSG00000020790	"Ankfy1"	-0.0209316	0.028568	0.463958	0.610217
ENSMUSG00000020792	"Exoc7"	-0.00315357	0.0162911	0.846408	0.906194
ENSMUSG00000020794	"Ube2g1"	0.102988	0.0166994	7.18531e-10	3.19549e-08
ENSMUSG00000020802	"Ube2o"	-0.000825232	0.0249145	0.973567	0.984501
ENSMUSG00000020803	"Txndc17"	0.0748418	0.0197846	0.00015385	0.00113619
ENSMUSG00000020810	"Cygb"	-0.0883825	0.0353485	0.0124005	0.0388996
ENSMUSG00000020814	"Mxra7"	-0.0933061	0.0348728	0.00742337	0.0262014
ENSMUSG00000020817	"Rabep1"	0.0400794	0.0175107	0.0221316	0.0609711
ENSMUSG00000020821	"Kif1c"	0.0542827	0.0260418	0.0373069	0.0926832
ENSMUSG00000020827	"Mink1"	0.0251021	0.0207871	0.227114	0.363149
ENSMUSG00000020836	"Coro6"	-0.0086315	0.0240977	0.720266	0.823762
ENSMUSG00000020840	"Blmh"	-0.0185077	0.0119919	0.122626	0.229116
ENSMUSG00000020841	"Cpd"	-0.00811333	0.0317516	0.798269	0.871485
ENSMUSG00000020843	"Timm22"	0.077025	0.0243014	0.00151456	0.00738486
ENSMUSG00000020849	"Ywhae"	-0.0419906	0.0115987	0.000294504	0.00196676
ENSMUSG00000020850	"Prpf8"	-0.0531243	0.0209251	0.011149	0.035838
ENSMUSG00000020859	"Spag9"	0.103741	0.0316123	0.00104772	0.00547819
ENSMUSG00000020863	"Luc7l3"	-0.0958107	0.0216119	9.4649e-06	0.000107899
ENSMUSG00000020869	"Lrrc59"	-0.0389641	0.0229255	0.0889964	0.181445
ENSMUSG00000020877	"Scrn2"	-0.0700684	0.033253	0.0350017	0.0880919
ENSMUSG00000020883	"Fbxl20"	0.127076	0.0358432	0.000393661	0.00251285
ENSMUSG00000020899	"Pfas"	-0.126691	0.0423677	0.0027858	0.0120579
ENSMUSG00000020900	"Myh10"	-0.0262591	0.0414726	0.526952	0.665135
ENSMUSG00000020903	"Stx8"	0.0108238	0.0234208	0.643688	0.761253
ENSMUSG00000020908	"Myh3"	-0.169378	0.228579	0.457918	0.603154
ENSMUSG00000020911	"Krt19"	-0.157964	0.121856	0.195675	0.325591
ENSMUSG00000020917	"Acly"	-0.145477	0.0637548	0.0233888	0.0640423
ENSMUSG00000020919	"Stat5b"	-0.0638899	0.0218256	0.00343872	0.0142587
ENSMUSG00000020922	"Lsm12"	-0.00687692	0.0186262	0.711968	0.818096
ENSMUSG00000020923	"Ubtf"	-0.105197	0.0215003	1.01602e-06	1.71326e-05
ENSMUSG00000020925	"Ccdc43"	0.0154326	0.0214743	0.472246	0.616709
ENSMUSG00000020929	"Eftud2"	-0.0749761	0.0213309	0.000433523	0.00273281
ENSMUSG00000020935	"Dcakd"	-0.0793777	0.0488635	0.104266	0.20454
ENSMUSG00000020936	"Nmt1"	-0.0087899	0.011808	0.456602	0.602304
ENSMUSG00000020937	"Plcd3"	-0.290805	0.0560462	2.19974e-07	4.56532e-06
ENSMUSG00000020946	"Gosr2"	0.0216775	0.024266	0.371751	0.522569
ENSMUSG00000020949	"Fkbp3"	-0.0174546	0.0300713	0.56139	0.693936
ENSMUSG00000020952	"Scfd1"	0.0233972	0.0174448	0.179924	0.305946
ENSMUSG00000020954	"Strn3"	0.100103	0.0236925	2.43329e-05	0.000249305
ENSMUSG00000020964	"Sel1l"	0.0190985	0.0283668	0.500858	0.643688
ENSMUSG00000020978	"Klhdc2"	0.0782733	0.016246	1.44376e-06	2.28238e-05
ENSMUSG00000020982	"Nemf"	0.00622484	0.0143505	0.664473	0.778416
ENSMUSG00000020986	"Sec23a"	0.0401408	0.0242434	0.0978158	0.194493
ENSMUSG00000020988	"L2hgdh"	0.00925812	0.0218238	0.671461	0.783378
ENSMUSG00000020993	"Trappc6b"	0.0773835	0.0165575	2.95605e-06	4.13949e-05
ENSMUSG00000020994	"Pnn"	-0.0828575	0.0199096	3.16936e-05	0.000310567
ENSMUSG00000021000	"Ctage5"	-0.0134031	0.0359894	0.709732	0.816222
ENSMUSG00000021018	"Polr2h"	-0.0835506	0.0362946	0.0212753	0.0590949
ENSMUSG00000021024	"Psma6"	0.0292655	0.017542	0.0949478	0.190131
ENSMUSG00000021027	"Ralgapa1"	0.0259701	0.0307881	0.399249	0.548344
ENSMUSG00000021033	"Gstz1"	0.000788559	0.0290173	0.978306	0.987579
ENSMUSG00000021037	"Ahsa1"	-0.0704367	0.0241097	0.00346654	0.0143154
ENSMUSG00000021038	"Vipas39"	-0.0603989	0.0169116	0.000356901	0.00231101
ENSMUSG00000021040	"Slirp"	-0.0200744	0.0328818	0.540899	0.676761
ENSMUSG00000021044	"Adck1"	0.0655545	0.0296109	0.0268721	0.0718361
ENSMUSG00000021048	"Mthfd1"	-0.0296192	0.022026	0.17889	0.304573
ENSMUSG00000021051	"Ppp2r5e"	0.0189447	0.0170997	0.268044	0.412148
ENSMUSG00000021061	"Sptb"	0.0268376	0.0368203	0.466541	0.612222
ENSMUSG00000021069	"Pygl"	-0.0549423	0.119463	0.646675	0.763668
ENSMUSG00000021072	"Tmx1"	0.0373974	0.0588871	0.525432	0.664092
ENSMUSG00000021076	"Actr10"	0.00540675	0.0121632	0.656634	0.773174
ENSMUSG00000021079	"Timm9"	-0.0199756	0.0325969	0.539627	0.675702
ENSMUSG00000021087	"Rtn1"	-0.142253	0.0503809	0.00476471	0.018277
ENSMUSG00000021091	"Serpina3n"	0.800705	0.126608	3.18845e-10	1.59305e-08
ENSMUSG00000021094	"Dhrs7"	-0.166577	0.0597077	0.00530457	0.019859
ENSMUSG00000021096	"Ppm1a"	0.146094	0.014025	2.13051e-25	7.83833e-23
ENSMUSG00000021102	"Glrx5"	0.0647647	0.029906	0.0303453	0.078371
ENSMUSG00000021114	"Atp6v1d"	0.0393958	0.0237025	0.0963446	0.192167
ENSMUSG00000021116	"Eif2s1"	0.017107	0.0133324	0.19923	0.330038
ENSMUSG00000021124	"Vti1b"	-0.0221031	0.0187048	0.237071	0.375216
ENSMUSG00000021131	"Erh"	-0.032671	0.0404598	0.418939	0.567584
ENSMUSG00000021134	"Srsf5"	0.0346403	0.0309613	0.263846	0.407395
ENSMUSG00000021139	"Gm20498"	0.0247653	0.0370952	0.503837	0.645875
ENSMUSG00000021144	"Mta1"	0.037995	0.0230985	0.0999757	0.198043
ENSMUSG00000021147	"Wdr37"	0.0885312	0.0247587	0.00035594	0.00231101
ENSMUSG00000021149	"Gtpbp4"	0.0762828	0.0221211	0.000567419	0.00337202
ENSMUSG00000021171	"Esyt2"	-0.00604827	0.0297223	0.839051	0.900714
ENSMUSG00000021178	"Psmc1"	0.0168294	0.0185824	0.36485	0.515554
ENSMUSG00000021185	"9030617O03Rik"	-0.101846	0.0432849	0.0185695	0.0531852
ENSMUSG00000021186	"Fbln5"	-0.0271459	0.0328761	0.409343	0.558534
ENSMUSG00000021188	"Trip11"	-0.0103676	0.0414537	0.802838	0.874115
ENSMUSG00000021190	"Lgmn"	0.0227072	0.03288	0.489878	0.634006
ENSMUSG00000021192	"Golga5"	0.0410904	0.0202586	0.0425465	0.10265
ENSMUSG00000021193	"Pitrm1"	-0.0196509	0.0191709	0.305152	0.452456
ENSMUSG00000021196	"Pfkp"	0.061364	0.101325	0.5443	0.679242
ENSMUSG00000021200	"Asb2"	-0.0715285	0.0281959	0.0112	0.0359447
ENSMUSG00000021218	"Gdi2"	0.00804792	0.0163408	0.622219	0.74259
ENSMUSG00000021219	"Rgs6"	-0.233124	0.0988345	0.0183404	0.0527156
ENSMUSG00000021223	"Papln"	0.100462	0.0785366	0.200843	0.332166
ENSMUSG00000021226	"Acot2"	-0.0701829	0.0530108	0.185033	0.312013
ENSMUSG00000021235	"Coq6"	0.026097	0.0316528	0.40923	0.558534
ENSMUSG00000021236	"Entpd5"	0.0419555	0.0542354	0.438964	0.586444
ENSMUSG00000021238	"Aldh6a1"	0.0399719	0.0283339	0.158581	0.277705
ENSMUSG00000021241	"Isca2"	0.0601081	0.022475	0.00748693	0.0262902
ENSMUSG00000021244	"Ylpm1"	-0.0995537	0.0284358	0.000471201	0.00292029
ENSMUSG00000021248	"Tmed10"	-0.0503098	0.0149677	0.000777023	0.00429592
ENSMUSG00000021265	"Slc25a29"	-0.152045	0.061197	0.0131462	0.0407682
ENSMUSG00000021266	"Wars"	-0.0792367	0.0516566	0.124619	0.231527
ENSMUSG00000021270	"Hsp90aa1"	-0.0940357	0.0642165	0.14449	0.258739
ENSMUSG00000021279	"Cdc42bpb"	0.0269179	0.0294677	0.361739	0.513497
ENSMUSG00000021282	"Eif5"	0.10607	0.0220355	1.50179e-06	2.35571e-05
ENSMUSG00000021288	"Klc1"	-0.0822443	0.0166739	8.28903e-07	1.42143e-05
ENSMUSG00000021290	"2010107E04Rik"	0.000527886	0.0325676	0.987046	0.99417
ENSMUSG00000021302	"Ggps1"	-0.0517809	0.0269347	0.0547858	0.125319
ENSMUSG00000021311	"Mtr"	0.00819474	0.0692979	0.905893	0.939827
ENSMUSG00000021313	"Ryr2"	0.0733867	0.0408554	0.0725398	0.155739
ENSMUSG00000021339	"Mrs2"	0.0697776	0.0382572	0.0680599	0.14889
ENSMUSG00000021340	"Gpld1"	0.0299002	0.0325419	0.358413	0.510559
ENSMUSG00000021357	"Exoc2"	0.00172077	0.0216274	0.936592	0.960564
ENSMUSG00000021371	"Mcur1"	-0.00457093	0.0187253	0.807265	0.877283
ENSMUSG00000021373	"Cap2"	-0.062255	0.0261139	0.0171859	0.0502903
ENSMUSG00000021375	"Kif13a"	0.0874218	0.0377091	0.0204904	0.0574271
ENSMUSG00000021376	"Tpmt"	0.24042	0.0456845	1.45988e-07	3.21093e-06
ENSMUSG00000021377	"Dek"	-0.0307812	0.0195009	0.114388	0.218362
ENSMUSG00000021388	"Aspn"	0.352217	0.0505231	3.25808e-12	2.74697e-10
ENSMUSG00000021390	"Ogn"	0.0261983	0.0311819	0.400577	0.549911
ENSMUSG00000021416	"Eci3"	-0.389523	0.159964	0.0151865	0.0456949
ENSMUSG00000021417	"Eci2"	0.00704766	0.0346821	0.839064	0.900714
ENSMUSG00000021420	"Fars2"	0.0786922	0.0245331	0.00133807	0.00673529
ENSMUSG00000021427	"Ssr1"	-0.0800252	0.0204952	9.52157e-05	0.000775328
ENSMUSG00000021456	"Fbp2"	0.0260367	0.0806139	0.746545	0.841914
ENSMUSG00000021457	"Syk"	-0.0300645	0.0399124	0.451759	0.598843
ENSMUSG00000021460	"Auh"	0.00979749	0.0300836	0.744626	0.840482
ENSMUSG00000021484	"Lman2"	-0.077324	0.0396945	0.0516136	0.119565
ENSMUSG00000021493	"Pdlim7"	-0.0779962	0.0446641	0.0810285	0.169341
ENSMUSG00000021496	"Pcbd2"	-0.161588	0.0556202	0.00366318	0.014906
ENSMUSG00000021500	"Ddx46"	-0.00612574	0.0250771	0.807203	0.877283
ENSMUSG00000021520	"Uqcrb"	0.00505938	0.0269114	0.850698	0.909103
ENSMUSG00000021546	"Hnrnpk"	-0.0226228	0.0148714	0.128262	0.23659
ENSMUSG00000021549	"Rasa1"	0.00495738	0.0261673	0.849876	0.908593
ENSMUSG00000021550	"2210016F16Rik"	0.0548243	0.0272551	0.0442205	0.106019
ENSMUSG00000021555	"Naa35"	-0.0542621	0.018992	0.0042747	0.0167633
ENSMUSG00000021573	"Tppp"	-0.320911	0.0384027	7.48422e-17	1.3169e-14
ENSMUSG00000021576	"Pdcd6"	0.069517	0.0211661	0.00102209	0.00537892
ENSMUSG00000021577	"Sdha"	-0.0352795	0.0219539	0.108057	0.210143
ENSMUSG00000021578	"Ccdc127"	-0.0746675	0.0215093	0.000521338	0.00314434
ENSMUSG00000021583	"Erap1"	-0.0790699	0.0403031	0.0498049	0.116173
ENSMUSG00000021585	"Cast"	0.0913004	0.0318066	0.00413936	0.0163593
ENSMUSG00000021591	"Glrx"	0.10022	0.0468333	0.0321458	0.0822338
ENSMUSG00000021595	"Nsun2"	0.0368081	0.0164823	0.0255321	0.0688857
ENSMUSG00000021606	"Ndufs6"	-0.0285105	0.0415706	0.492208	0.635599
ENSMUSG00000021614	"Vcan"	0.0729854	0.0679008	0.283287	0.428606
ENSMUSG00000021622	"Ckmt2"	0.0690671	0.0260844	0.00803529	0.0277464
ENSMUSG00000021646	"Mccc2"	0.0297215	0.0289074	0.304032	0.451591
ENSMUSG00000021650	"Ptcd2"	0.00979939	0.0351961	0.780419	0.862468
ENSMUSG00000021660	"Btf3"	-0.0245282	0.0163493	0.133457	0.24307
ENSMUSG00000021665	"Hexb"	-0.0151844	0.032998	0.64535	0.762772
ENSMUSG00000021666	"Gfm2"	0.0753788	0.0254236	0.00301958	0.0128229
ENSMUSG00000021669	"Col4a3bp"	0.0475255	0.0298602	0.111517	0.214541
ENSMUSG00000021676	"Iqgap2"	0.416677	0.12782	0.00126636	0.00643837
ENSMUSG00000021686	"Ap3b1"	0.0248745	0.0213113	0.242856	0.383018
ENSMUSG00000021687	"Scamp1"	-0.0296955	0.0261678	0.256788	0.399393
ENSMUSG00000021690	"Jmy"	-0.0503217	0.0272485	0.0650237	0.14372
ENSMUSG00000021693	"Kif2a"	-0.0429843	0.0205365	0.0363213	0.0909147
ENSMUSG00000021709	"Erbb2ip"	0.127495	0.0312874	4.70883e-05	0.000431146
ENSMUSG00000021710	"Nln"	0.168431	0.0315091	9.39269e-08	2.13552e-06
ENSMUSG00000021711	"Trappc13"	-0.0235631	0.0135091	0.0811123	0.169382
ENSMUSG00000021712	"Trim23"	0.079423	0.0231217	0.000597089	0.00351223
ENSMUSG00000021728	"Emb"	-0.242852	0.103146	0.0190337	0.0542842
ENSMUSG00000021731	"Mrps30"	-0.0222354	0.0260714	0.393244	0.544089
ENSMUSG00000021737	"Psmd6"	0.0304689	0.0174538	0.0806586	0.168929
ENSMUSG00000021748	"Pdhb"	0.0803982	0.0224523	0.000344792	0.00224698
ENSMUSG00000021756	"Il6st"	-0.00336051	0.0270726	0.901278	0.937486
ENSMUSG00000021760	"Gpx8"	-0.0465667	0.0313318	0.13717	0.248601
ENSMUSG00000021764	"Ndufs4"	-0.0308454	0.0286112	0.280224	0.42586
ENSMUSG00000021771	"Vdac2"	-0.000221056	0.0162554	0.989136	0.994817
ENSMUSG00000021773	"Comtd1"	0.102664	0.0669677	0.125233	0.232165
ENSMUSG00000021785	"Ngly1"	0.0388008	0.0125734	0.00202802	0.00938563
ENSMUSG00000021786	"Oxsm"	0.0812317	0.02476	0.00103657	0.00544099
ENSMUSG00000021792	"Fam213a"	-0.0877491	0.0366943	0.0168256	0.0494504
ENSMUSG00000021794	"Glud1"	0.040221	0.0179361	0.0249861	0.0676832
ENSMUSG00000021798	"Ldb3"	0.00809205	0.018411	0.660551	0.775755
ENSMUSG00000021806	"Nid2"	-0.0391622	0.0493688	0.42743	0.575814
ENSMUSG00000021807	"2700060E02Rik"	-0.00310195	0.0209169	0.882045	0.926456
ENSMUSG00000021809	"Nudt13"	0.108739	0.0391703	0.00551637	0.0205191
ENSMUSG00000021811	"Dnajc9"	-0.114435	0.0253639	6.40671e-06	7.71665e-05
ENSMUSG00000021814	"Anxa7"	0.0358465	0.0417574	0.391161	0.541947
ENSMUSG00000021816	"Ppp3cb"	0.0185222	0.0150102	0.217606	0.353955
ENSMUSG00000021820	"Camk2g"	0.0412167	0.0233781	0.078019	0.164364
ENSMUSG00000021823	"Vcl"	0.0192764	0.0341542	0.573042	0.704718
ENSMUSG00000021824	"Ap3m1"	0.00600665	0.0210809	0.775579	0.858526
ENSMUSG00000021832	"Psmc6"	0.0530644	0.0155429	0.000639055	0.00368413
ENSMUSG00000021843	"Ktn1"	-0.0271813	0.0360774	0.450697	0.597827
ENSMUSG00000021866	"Anxa11"	-0.121786	0.0293437	3.36965e-05	0.000327025
ENSMUSG00000021868	"Ppif"	-0.046739	0.0344704	0.174769	0.299489
ENSMUSG00000021870	"Slmap"	0.0830164	0.0341536	0.0152939	0.0459839
ENSMUSG00000021871	"Pnp"	-0.122926	0.0558935	0.0278543	0.0736292
ENSMUSG00000021877	"Arf4"	-0.0647371	0.0211585	0.00223605	0.010145
ENSMUSG00000021884	"Hacl1"	0.0106418	0.0219101	0.627238	0.747181
ENSMUSG00000021893	"Capn7"	0.0415073	0.0199885	0.0378133	0.0935965
ENSMUSG00000021906	"Oxnad1"	0.0625017	0.0214753	0.00362153	0.0147596
ENSMUSG00000021910	"Nisch"	-0.0234574	0.0207545	0.258794	0.401896
ENSMUSG00000021913	"Ogdhl"	0.185908	0.202946	0.359975	0.511883
ENSMUSG00000021917	"Spcs1"	0.00106374	0.0174182	0.951287	0.971941
ENSMUSG00000021922	"Itih4"	-0.250484	0.120839	0.0398723	0.0976183
ENSMUSG00000021929	"Kpna3"	0.109065	0.0241941	6.66188e-06	7.9296e-05
ENSMUSG00000021930	"Spryd7"	-0.13969	0.0490205	0.00438054	0.017102
ENSMUSG00000021938	"Pspc1"	0.0661101	0.0270952	0.0147849	0.0447527
ENSMUSG00000021939	"Ctsb"	0.0596657	0.0177696	0.000784071	0.00432307
ENSMUSG00000021947	"Cryl1"	-0.0595599	0.0388373	0.124983	0.231809
ENSMUSG00000021948	"Prkcd"	-0.00785965	0.0481509	0.870429	0.922014
ENSMUSG00000021951	"N6amt2"	-0.0596214	0.0593958	0.315368	0.46276
ENSMUSG00000021957	"Tkt"	-0.168861	0.0711887	0.0184428	0.0529347
ENSMUSG00000021967	"Mrpl57"	0.00300062	0.0283933	0.915816	0.945402
ENSMUSG00000021981	"Cab39l"	0.00231063	0.030453	0.939467	0.963025
ENSMUSG00000021993	"Mipep"	-0.0225183	0.020675	0.275924	0.421382
ENSMUSG00000021996	"Esd"	0.0400169	0.0324082	0.216483	0.352558
ENSMUSG00000021998	"Lcp1"	0.100882	0.0701944	0.150573	0.267385
ENSMUSG00000022013	"Dnajc15"	0.0520436	0.0323508	0.107366	0.209402
ENSMUSG00000022020	"Naa16"	-0.146794	0.0335399	1.23019e-05	0.00013753
ENSMUSG00000022022	"Mtrf1"	0.05434	0.0308319	0.0778471	0.164172
ENSMUSG00000022024	"Sugt1"	-0.0197811	0.0143807	0.169041	0.291855
ENSMUSG00000022035	"Ccdc25"	0.156153	0.0595494	0.00867748	0.0294365
ENSMUSG00000022037	"Clu"	0.0487883	0.0646691	0.451588	0.598813
ENSMUSG00000022040	"Ephx2"	0.00950938	0.0586984	0.871209	0.922014
ENSMUSG00000022048	"Dpysl2"	0.018761	0.0530009	0.723551	0.826086
ENSMUSG00000022052	"Ppp2r2a"	-0.0119358	0.0171057	0.485456	0.630704
ENSMUSG00000022054	"Nefm"	-0.0695725	0.124727	0.58124	0.71127
ENSMUSG00000022055	"Nefl"	-0.105664	0.195186	0.599228	0.724706
ENSMUSG00000022091	"Sorbs3"	-0.0851149	0.0342609	0.0130811	0.0405986
ENSMUSG00000022092	"Ppp3cc"	0.0655564	0.0217654	0.0025981	0.0113917
ENSMUSG00000022099	"Dmtn"	-0.129891	0.0345001	0.000167798	0.00122356
ENSMUSG00000022100	"Xpo7"	-0.0241433	0.0198473	0.223929	0.359761
ENSMUSG00000022108	"Itm2b"	-0.0445166	0.0194667	0.0221746	0.0610084
ENSMUSG00000022110	"Sucla2"	0.0720423	0.0234771	0.00213007	0.00975157
ENSMUSG00000022111	"Uchl3"	0.0945212	0.0271689	0.000498763	0.00304663
ENSMUSG00000022136	"Dnajc3"	-0.112945	0.0287034	8.46103e-05	0.000704564
ENSMUSG00000022142	"Nup155"	-0.00774019	0.0321746	0.809953	0.878552
ENSMUSG00000022150	"Dab2"	0.199622	0.0420723	2.09462e-06	3.15079e-05
ENSMUSG00000022174	"Dad1"	-0.102026	0.0272746	0.000181926	0.00131474
ENSMUSG00000022181	"C6"	-0.0853941	0.186161	0.645919	0.762998
ENSMUSG00000022185	"Acin1"	-0.140666	0.0233869	1.84904e-09	7.71452e-08
ENSMUSG00000022186	"Oxct1"	0.163045	0.023612	5.07566e-12	3.88623e-10
ENSMUSG00000022193	"Psmb5"	-0.0312116	0.0284534	0.272056	0.417524
ENSMUSG00000022200	"Golph3"	-0.0160087	0.0158933	0.314138	0.461458
ENSMUSG00000022201	"Zfr"	0.0130194	0.0209262	0.534171	0.671155
ENSMUSG00000022205	"Sub1"	-0.0431194	0.0237885	0.0698123	0.151329
ENSMUSG00000022210	"Dhrs4"	-0.0299204	0.0272433	0.272281	0.417711
ENSMUSG00000022214	"Dcaf11"	-0.0441591	0.017113	0.00985919	0.0325361
ENSMUSG00000022215	"Fitm1"	-0.1134	0.0401122	0.00466789	0.0180602
ENSMUSG00000022216	"Psme1"	-0.177109	0.041918	2.37227e-05	0.00024429
ENSMUSG00000022223	"Sdr39u1"	-0.0325154	0.0302522	0.282683	0.42815
ENSMUSG00000022225	"Cma1"	-0.129446	0.145267	0.379278	0.529654
ENSMUSG00000022234	"Cct5"	-0.0720114	0.0165412	1.32324e-05	0.000146716
ENSMUSG00000022235	"Cmbl"	0.00247409	0.0389918	0.949423	0.970527
ENSMUSG00000022241	"Tars"	-0.00791065	0.0236719	0.738571	0.837958
ENSMUSG00000022244	"Amacr"	0.00636724	0.0210492	0.762262	0.851403
ENSMUSG00000022253	"Nadk2"	-0.046026	0.0265351	0.0827617	0.171787
ENSMUSG00000022255	"Mtdh"	0.0645459	0.0326701	0.0483219	0.113565
ENSMUSG00000022265	"Ank"	-0.0170643	0.0255658	0.504712	0.646587
ENSMUSG00000022270	"Fam134b"	0.15403	0.0468945	0.00104056	0.00545487
ENSMUSG00000022283	"Pabpc1"	-0.0374977	0.0293431	0.201293	0.332774
ENSMUSG00000022285	"Ywhaz"	-0.08271	0.023669	0.000478959	0.0029503
ENSMUSG00000022295	"Atp6v1c1"	0.0694982	0.0200172	0.000517584	0.00313572
ENSMUSG00000022299	"Slc25a32"	0.087669	0.0335147	0.00887514	0.0299612
ENSMUSG00000022307	"Oxr1"	0.0461067	0.0173465	0.00789791	0.0274595
ENSMUSG00000022312	"Eif3h"	-0.00815781	0.0204945	0.690463	0.799387
ENSMUSG00000022314	"Rad21"	-0.0543374	0.023259	0.0195021	0.0553472
ENSMUSG00000022323	"Hrsp12"	0.0265147	0.0309783	0.391663	0.542458
ENSMUSG00000022332	"Khdrbs3"	-0.119013	0.0298703	7.00412e-05	0.000606973
ENSMUSG00000022336	"Eif3e"	-0.00297437	0.0193725	0.87797	0.925057
ENSMUSG00000022337	"Emc2"	0.0575569	0.0207199	0.00543778	0.020264
ENSMUSG00000022347	"A1bg"	-0.227832	0.17596	0.194109	0.32371
ENSMUSG00000022354	"Ndufb9"	-0.0180672	0.0296574	0.541917	0.676895
ENSMUSG00000022365	"Derl1"	-0.0739425	0.0163043	5.84023e-06	7.20592e-05
ENSMUSG00000022370	"Mrpl13"	0.0401711	0.0282742	0.155175	0.273635
ENSMUSG00000022371	"Col14a1"	-0.715381	0.0675418	5.11423e-26	2.06973e-23
ENSMUSG00000022378	"Fam49b"	0.0421583	0.0246002	0.0868249	0.178729
ENSMUSG00000022386	"Trmu"	-0.0424429	0.0286496	0.138268	0.249767
ENSMUSG00000022391	"Rangap1"	-0.0339481	0.0224514	0.130347	0.238737
ENSMUSG00000022400	"Rbx1"	-0.0698082	0.0232568	0.00266137	0.0116142
ENSMUSG00000022401	"Xpnpep3"	0.0576982	0.0291579	0.048053	0.113196
ENSMUSG00000022403	"St13"	-0.0212817	0.0171609	0.214789	0.350504
ENSMUSG00000022407	"Adsl"	-0.0389637	0.0258543	0.132002	0.240961
ENSMUSG00000022412	"Mief1"	0.0142958	0.025688	0.577951	0.708394
ENSMUSG00000022414	"Tab1"	-0.0413785	0.0269952	0.124799	0.23168
ENSMUSG00000022415	"Syngr1"	0.0656958	0.030726	0.0325618	0.082879
ENSMUSG00000022425	"Enpp2"	0.0866829	0.056178	0.123173	0.229609
ENSMUSG00000022427	"Tomm22"	0.0313571	0.0226184	0.165697	0.287307
ENSMUSG00000022437	"Samm50"	0.0444201	0.0239713	0.0636784	0.141241
ENSMUSG00000022438	"Parvb"	0.0544632	0.0248263	0.0283005	0.0744199
ENSMUSG00000022443	"Myh9"	-0.0555096	0.0429799	0.196954	0.326803
ENSMUSG00000022450	"Ndufa6"	0.00612798	0.0377488	0.871007	0.922014
ENSMUSG00000022451	"Twf1"	0.0170776	0.0244738	0.485408	0.630704
ENSMUSG00000022453	"Naga"	-0.0187464	0.0242494	0.439217	0.586444
ENSMUSG00000022477	"Aco2"	0.0062676	0.0158248	0.691875	0.800462
ENSMUSG00000022514	"Il1rap"	0.151493	0.0359307	2.56e-05	0.000259008
ENSMUSG00000022519	"Srl"	0.0810862	0.0244035	0.000896694	0.00482853
ENSMUSG00000022536	"Glyr1"	-0.00240206	0.0157696	0.878966	0.925625
ENSMUSG00000022546	"Gpt"	0.0192954	0.0462798	0.67683	0.788239
ENSMUSG00000022550	"Adck5"	-0.0609331	0.0415811	0.142707	0.256114
ENSMUSG00000022551	"Cyc1"	-0.0042872	0.0275544	0.876235	0.924914
ENSMUSG00000022562	"Oplah"	0.166567	0.048871	0.000662903	0.00378922
ENSMUSG00000022565	"Plec"	0.0606221	0.029314	0.0390752	0.0960736
ENSMUSG00000022568	"Scrib"	-0.0389846	0.0252013	0.12186	0.228001
ENSMUSG00000022570	"Tsta3"	-0.0232489	0.0253959	0.359629	0.511682
ENSMUSG00000022571	"Pycrl"	-0.16408	0.0350598	2.7645e-06	3.95333e-05
ENSMUSG00000022574	"Naprt"	0.0213877	0.0471577	0.649757	0.766861
ENSMUSG00000022575	"Gsdmd"	-0.0103594	0.0431744	0.810207	0.878592
ENSMUSG00000022579	"Gpihbp1"	0.0313648	0.0483165	0.516233	0.657393
ENSMUSG00000022607	"Ptk2"	0.0129333	0.0184659	0.483567	0.628652
ENSMUSG00000022610	"Mapk12"	-0.0763676	0.0283476	0.007119	0.0254152
ENSMUSG00000022617	"Chkb"	-0.0341298	0.0291951	0.242459	0.382695
ENSMUSG00000022620	"Arsa"	-0.02834	0.026722	0.288818	0.434355
ENSMUSG00000022623	"Shank3"	-0.0457567	0.0322346	0.156191	0.274282
ENSMUSG00000022661	"Cd200"	0.0589181	0.0356093	0.0978102	0.194493
ENSMUSG00000022663	"Atg3"	0.00218989	0.0177117	0.90156	0.937486
ENSMUSG00000022674	"Ube2v2"	-0.0397907	0.0187153	0.0336301	0.0853299
ENSMUSG00000022678	"Nde1"	-0.0275198	0.0191866	0.15155	0.268958
ENSMUSG00000022680	"Pdxdc1"	0.0574382	0.0298666	0.0546193	0.125025
ENSMUSG00000022698	"Naa50"	0.043021	0.0225995	0.0570332	0.129452
ENSMUSG00000022706	"Mrpl40"	-0.00158018	0.0303031	0.958341	0.977668
ENSMUSG00000022707	"Gbe1"	0.110562	0.0259337	2.05963e-05	0.000217065
ENSMUSG00000022710	"Usp7"	-0.0141498	0.0219547	0.519649	0.659254
ENSMUSG00000022711	"Pmm2"	0.0912178	0.0215703	2.2971e-05	0.000239597
ENSMUSG00000022742	"Cpox"	-0.0388033	0.0335508	0.247547	0.387816
ENSMUSG00000022749	"Tbc1d23"	0.0458452	0.029547	0.120819	0.226756
ENSMUSG00000022751	"Nit2"	-0.00403143	0.0245845	0.869588	0.922014
ENSMUSG00000022752	"Tomm70a"	0.0760461	0.01727	1.07158e-05	0.000120463
ENSMUSG00000022757	"Tfg"	-0.0261272	0.0149092	0.0797627	0.16734
ENSMUSG00000022765	"Snap29"	0.0671782	0.0254915	0.00838847	0.0286892
ENSMUSG00000022766	"Serpind1"	0.171257	0.183351	0.354701	0.506876
ENSMUSG00000022770	"Dlg1"	0.0633205	0.0287655	0.0278115	0.0735641
ENSMUSG00000022774	"Ncbp2"	-0.0694167	0.0225431	0.00205635	0.00950006
ENSMUSG00000022781	"Pak2"	-0.0325797	0.028351	0.251099	0.392354
ENSMUSG00000022789	"Dnm1l"	0.0339968	0.0213472	0.111485	0.214541
ENSMUSG00000022792	"Yars2"	0.0240798	0.0233289	0.301811	0.449864
ENSMUSG00000022797	"Tfrc"	0.0603411	0.0802485	0.452077	0.599069
ENSMUSG00000022800	"Fyttd1"	0.0777887	0.024881	0.00178804	0.00845121
ENSMUSG00000022803	"Popdc2"	-0.0216679	0.0275352	0.431728	0.579927
ENSMUSG00000022807	"Osbpl11"	0.00749709	0.0212389	0.724483	0.826843
ENSMUSG00000022812	"Gsk3b"	0.0357777	0.0318203	0.261235	0.404445
ENSMUSG00000022814	"Umps"	-0.0648213	0.0326687	0.0471561	0.111472
ENSMUSG00000022817	"Itgb5"	-0.000988606	0.0251996	0.968722	0.98305
ENSMUSG00000022820	"Ndufb4"	0.00939542	0.0444443	0.832274	0.896047
ENSMUSG00000022831	"Hcls1"	0.000669729	0.0600937	0.991059	0.995347
ENSMUSG00000022836	"Mylk"	0.0149958	0.0401498	0.70929	0.815946
ENSMUSG00000022840	"Adcy5"	-0.0345139	0.0388449	0.374893	0.525707
ENSMUSG00000022841	"Ap2m1"	-0.0105158	0.0211136	0.618448	0.740272
ENSMUSG00000022853	"Ehhadh"	0.194593	0.0649383	0.00268955	0.0117039
ENSMUSG00000022858	"Tra2b"	-0.215875	0.0251742	1.10442e-17	2.35241e-15
ENSMUSG00000022865	"Cxadr"	-0.0650366	0.0498946	0.192845	0.32261
ENSMUSG00000022867	"Usp25"	0.0440003	0.041325	0.287566	0.433114
ENSMUSG00000022868	"Ahsg"	-0.107238	0.106687	0.321419	0.469767
ENSMUSG00000022871	"Fetub"	0.484659	0.130512	0.000231481	0.00161611
ENSMUSG00000022878	"Adipoq"	-0.525823	0.207164	0.0141193	0.0432064
ENSMUSG00000022884	"Eif4a2"	-0.0148496	0.0256789	0.563847	0.696334
ENSMUSG00000022889	"Mrpl39"	-0.0590108	0.0292652	0.043847	0.105248
ENSMUSG00000022890	"Atp5j"	-0.0535742	0.024489	0.0285251	0.074762
ENSMUSG00000022898	"Dscr3"	0.0360623	0.0271069	0.183176	0.309654
ENSMUSG00000022905	"Kpna1"	0.0698226	0.0231155	0.00255004	0.0112052
ENSMUSG00000022913	"Psmg1"	-0.0309317	0.0321504	0.335721	0.485372
ENSMUSG00000022947	"Cbr3"	-0.0193536	0.0537673	0.718708	0.823464
ENSMUSG00000022949	"Clic6"	-0.686547	0.159053	2.53815e-05	0.000258087
ENSMUSG00000022956	"Atp5o"	-0.0778007	0.0222225	0.000458308	0.00285789
ENSMUSG00000022957	"Itsn1"	-0.00140876	0.0289245	0.961161	0.979173
ENSMUSG00000022961	"Son"	-0.0520781	0.0352832	0.140626	0.253084
ENSMUSG00000022962	"Gart"	-0.0681056	0.0163777	3.21146e-05	0.000313175
ENSMUSG00000022973	"Synj1"	0.0228342	0.0271609	0.400896	0.549975
ENSMUSG00000022982	"Sod1"	-0.0621085	0.0284558	0.0288938	0.0752949
ENSMUSG00000022994	"Adcy6"	-0.207522	0.0306384	1.41172e-11	9.85043e-10
ENSMUSG00000022995	"Enah"	0.233355	0.0463111	4.99027e-07	9.17983e-06
ENSMUSG00000023004	"Tuba1b"	-0.238818	0.0411768	7.18235e-09	2.40223e-07
ENSMUSG00000023008	"Fmnl3"	0.0155602	0.0267742	0.561121	0.693815
ENSMUSG00000023019	"Gpd1"	0.00380265	0.0735693	0.958875	0.977719
ENSMUSG00000023020	"Cox14"	-0.010009	0.0309873	0.746634	0.841914
ENSMUSG00000023022	"Lima1"	-0.0600992	0.0272462	0.0274668	0.0729296
ENSMUSG00000023025	"Larp4"	-0.109473	0.0295554	0.000219414	0.00154698
ENSMUSG00000023026	"Dip2b"	0.0378686	0.0316771	0.232197	0.369089
ENSMUSG00000023039	"Krt7"	-0.198465	0.124296	0.110281	0.21334
ENSMUSG00000023044	"Csad"	-0.121549	0.0315209	0.00011623	0.000912145
ENSMUSG00000023051	"Tarbp2"	0.00821994	0.0197945	0.677908	0.788813
ENSMUSG00000023064	"Sncg"	-0.107929	0.0524164	0.0395216	0.0970533
ENSMUSG00000023088	"Abcc1"	0.0467375	0.0360791	0.19574	0.325591
ENSMUSG00000023089	"Ndufa5"	-0.0295808	0.0272266	0.276598	0.421776
ENSMUSG00000023092	"Fhl1"	0.140942	0.0593447	0.0175995	0.0510574
ENSMUSG00000023094	"Msrb2"	0.0121888	0.0306488	0.69055	0.799387
ENSMUSG00000023106	"Denr"	0.0178654	0.0168887	0.289807	0.434711
ENSMUSG00000023110	"Prmt5"	-0.00936087	0.0161525	0.561967	0.694437
ENSMUSG00000023150	"Ivns1abp"	0.0642827	0.0379489	0.0910855	0.184404
ENSMUSG00000023175	"Bsg"	-0.0514602	0.0316843	0.103942	0.204101
ENSMUSG00000023176	"Cpn2"	0.0663088	0.106476	0.536394	0.673112
ENSMUSG00000023186	"Vwa5a"	-0.0234601	0.0309213	0.448072	0.595321
ENSMUSG00000023216	"Epb42"	-0.393717	0.283486	0.168612	0.291363
ENSMUSG00000023224	"Serping1"	0.0363921	0.0371236	0.327294	0.477146
ENSMUSG00000023249	"Parp3"	0.120385	0.056111	0.0319964	0.0820821
ENSMUSG00000023262	"Acy1"	-0.11631	0.0384747	0.00250352	0.0110488
ENSMUSG00000023272	"Creld2"	-0.197488	0.0415018	1.88106e-06	2.89454e-05
ENSMUSG00000023277	"Twf2"	0.127782	0.0465426	0.00605478	0.0221552
ENSMUSG00000023307	"March5"	0.0451534	0.0167064	0.00685219	0.0246277
ENSMUSG00000023452	"Pisd"	-0.0132937	0.025413	0.600622	0.725804
ENSMUSG00000023456	"Tpi1"	0.0360539	0.0213615	0.0913316	0.184737
ENSMUSG00000023460	"Rab12"	0.0886526	0.0190322	3.19748e-06	4.37169e-05
ENSMUSG00000023484	"Prph"	-0.20202	0.163443	0.221707	0.357186
ENSMUSG00000023723	"Mrps23"	0.136235	0.0207305	4.8854e-11	2.99564e-09
ENSMUSG00000023809	"Rps6ka2"	0.151615	0.0442363	0.00061232	0.00357584
ENSMUSG00000023828	"Slc22a3"	0.091578	0.0615105	0.135773	0.246843
ENSMUSG00000023830	"Igf2r"	0.030402	0.0406098	0.453622	0.600389
ENSMUSG00000023845	"Lnpep"	0.113764	0.0701077	0.105223	0.206118
ENSMUSG00000023861	"Mpc1"	0.0843321	0.0279782	0.00257949	0.0113223
ENSMUSG00000023921	"Mut"	-0.011134	0.0362605	0.75886	0.851403
ENSMUSG00000023923	"Tbc1d5"	0.0351967	0.024801	0.155801	0.274024
ENSMUSG00000023932	"Cdc5l"	-0.0242533	0.0200628	0.22687	0.362902
ENSMUSG00000023938	"Aars2"	0.0334221	0.0256372	0.191966	0.321293
ENSMUSG00000023939	"Mrpl14"	-0.0373388	0.045798	0.414424	0.563567
ENSMUSG00000023942	"Slc29a1"	-0.0913085	0.0235561	0.000105374	0.000844455
ENSMUSG00000023944	"Hsp90ab1"	-0.0671512	0.0230443	0.00356841	0.0146167
ENSMUSG00000023959	"Clic5"	0.181351	0.0359685	4.86726e-07	9.00113e-06
ENSMUSG00000023961	"Enpp4"	0.0430575	0.0218857	0.0494335	0.11565
ENSMUSG00000024006	"Stk38"	0.0309934	0.0249826	0.214973	0.350664
ENSMUSG00000024007	"Ppil1"	-0.081703	0.0628876	0.192912	0.32261
ENSMUSG00000024011	"Pi16"	1.68133e-05	0.0660535	0.999798	0.999798
ENSMUSG00000024012	"Mtch1"	-0.0249514	0.023845	0.295316	0.441337
ENSMUSG00000024019	"Cmtr1"	0.0270295	0.0199522	0.175183	0.299832
ENSMUSG00000024026	"Glo1"	0.0150196	0.0681919	0.825335	0.890702
ENSMUSG00000024038	"Ndufv3"	-0.0594874	0.0372661	0.109977	0.213159
ENSMUSG00000024044	"Epb41l3"	0.0538115	0.120834	0.655978	0.772774
ENSMUSG00000024048	"Myl12a"	0.153541	0.0303781	4.27478e-07	8.08413e-06
ENSMUSG00000024049	"Myom1"	0.0679268	0.0270241	0.0120447	0.0381317
ENSMUSG00000024065	"Ehd3"	-0.0224873	0.0408439	0.581916	0.71127
ENSMUSG00000024066	"Xdh"	0.119921	0.0529026	0.0236351	0.0646293
ENSMUSG00000024073	"Birc6"	-0.0139972	0.0408366	0.732268	0.832909
ENSMUSG00000024077	"Strn"	0.0494941	0.0370557	0.182655	0.309162
ENSMUSG00000024082	"Ndufaf7"	0.028322	0.0180514	0.116489	0.221328
ENSMUSG00000024091	"Vapa"	-0.00837361	0.0255324	0.742517	0.840248
ENSMUSG00000024095	"Hnrnpll"	-0.0161747	0.0181391	0.37304	0.523835
ENSMUSG00000024097	"Srsf7"	-0.229257	0.0268743	1.69488e-17	3.4296e-15
ENSMUSG00000024099	"Ndufv2"	0.000370836	0.0286626	0.989654	0.994817
ENSMUSG00000024104	"Fam21"	0.0114718	0.0331802	0.729808	0.830958
ENSMUSG00000024120	"Lrpprc"	0.100339	0.0346503	0.00388178	0.0155233
ENSMUSG00000024122	"Pdpk1"	0.0123014	0.0358774	0.732154	0.832909
ENSMUSG00000024127	"Prepl"	0.0961586	0.0558544	0.0849773	0.175282
ENSMUSG00000024132	"Eci1"	-0.0342019	0.0360861	0.342591	0.493081
ENSMUSG00000024158	"Hagh"	0.0958646	0.0404829	0.0177026	0.0513199
ENSMUSG00000024163	"Mapk8ip3"	-0.0322164	0.0224939	0.152167	0.269388
ENSMUSG00000024164	"C3"	-0.0113999	0.092462	0.901985	0.937486
ENSMUSG00000024181	"Mrpl28"	0.0524202	0.0432773	0.224969	0.360574
ENSMUSG00000024187	"Fam234a"	0.0284925	0.0236756	0.228956	0.365085
ENSMUSG00000024191	"Bnip1"	-0.0352792	0.016703	0.0345957	0.0871785
ENSMUSG00000024194	"Cuta"	-0.0581373	0.0310572	0.0609557	0.136593
ENSMUSG00000024197	"Plin3"	0.227627	0.0362284	3.56639e-10	1.73894e-08
ENSMUSG00000024208	"Uqcc2"	-0.0358127	0.0341187	0.293122	0.439033
ENSMUSG00000024213	"Nudt3"	-0.0546618	0.0198691	0.00592189	0.0217884
ENSMUSG00000024219	"Anks1"	-0.17268	0.0295858	5.51468e-09	1.90751e-07
ENSMUSG00000024222	"Fkbp5"	0.517792	0.111253	4.01199e-06	5.32346e-05
ENSMUSG00000024228	"Nudt12"	0.0837682	0.029353	0.00435796	0.0170567
ENSMUSG00000024231	"Cul2"	0.100144	0.0177147	1.59015e-08	4.73188e-07
ENSMUSG00000024236	"Svil"	0.0146653	0.0564297	0.795021	0.869346
ENSMUSG00000024248	"Cox7a2l"	0.0663367	0.0251272	0.00829074	0.0284827
ENSMUSG00000024259	"Slc25a46"	0.086709	0.0189591	4.79448e-06	6.14027e-05
ENSMUSG00000024271	"Elp2"	-0.0210368	0.0157536	0.181759	0.308032
ENSMUSG00000024277	"Mapre2"	0.0644648	0.0249434	0.00974008	0.0322043
ENSMUSG00000024286	"Ccny"	0.0900577	0.0185555	1.24057e-06	2.00823e-05
ENSMUSG00000024290	"Rock1"	-0.100918	0.0297469	0.000711063	0.00400469
ENSMUSG00000024302	"Dtna"	0.00534777	0.0278339	0.847882	0.907292
ENSMUSG00000024304	"Cdh2"	-0.0048476	0.0228814	0.832281	0.896047
ENSMUSG00000024308	"Tapbp"	-0.132706	0.0381389	0.000499114	0.00304663
ENSMUSG00000024309	"Pfdn6"	-0.15047	0.0393966	0.000130765	0.00100228
ENSMUSG00000024319	"Vps52"	-0.000264144	0.0290493	0.992741	0.995691
ENSMUSG00000024331	"Dsc2"	-0.10431	0.0392808	0.00803384	0.0277464
ENSMUSG00000024338	"Psmb8"	-0.501062	0.119892	2.87466e-05	0.00028306
ENSMUSG00000024346	"Pfdn1"	0.0233084	0.0246515	0.343882	0.494559
ENSMUSG00000024359	"Hspa9"	0.01384	0.0141523	0.328294	0.477743
ENSMUSG00000024360	"Etf1"	0.0786061	0.0183826	1.92498e-05	0.000206095
ENSMUSG00000024370	"Cdc23"	-0.0289429	0.015942	0.0693054	0.150779
ENSMUSG00000024381	"Bin1"	0.056807	0.0516149	0.270859	0.416002
ENSMUSG00000024387	"Csnk2b"	-0.0890731	0.0196292	5.62116e-06	7.02125e-05
ENSMUSG00000024392	"Bag6"	-0.0136088	0.0191684	0.478028	0.622452
ENSMUSG00000024395	"Lims2"	0.0511407	0.0398231	0.198741	0.329363
ENSMUSG00000024404	"Riok3"	0.158624	0.0473677	0.000812935	0.0044527
ENSMUSG00000024413	"Npc1"	-0.170768	0.0406517	2.63097e-05	0.000263553
ENSMUSG00000024414	"Mrpl27"	-0.0455962	0.030226	0.130977	0.23974
ENSMUSG00000024420	"Zfp521"	-0.144594	0.0331647	1.26654e-05	0.000140816
ENSMUSG00000024429	"Gnl1"	0.0614304	0.0240612	0.0106771	0.034568
ENSMUSG00000024431	"Nr3c1"	-0.0358484	0.027989	0.200476	0.331696
ENSMUSG00000024436	"Mrps18b"	0.0623656	0.0233034	0.007426	0.0262014
ENSMUSG00000024456	"Diaph1"	0.0667196	0.0245127	0.00658152	0.0238304
ENSMUSG00000024471	"Myot"	0.424528	0.092397	4.76715e-06	6.12465e-05
ENSMUSG00000024474	"Ik"	-0.0243018	0.0131028	0.0636404	0.141241
ENSMUSG00000024477	"Pggt1b"	0.0958568	0.0489043	0.0503879	0.117195
ENSMUSG00000024480	"Ap3s1"	0.0321775	0.0313614	0.305215	0.452456
ENSMUSG00000024493	"Lars"	0.0470519	0.0194989	0.0158096	0.047184
ENSMUSG00000024498	"Tcerg1"	-0.0161626	0.0206768	0.434871	0.582756
ENSMUSG00000024501	"Dpysl3"	-0.188223	0.0545734	0.000560013	0.00333781
ENSMUSG00000024507	"Hsd17b4"	0.0651171	0.019081	0.000638904	0.00368413
ENSMUSG00000024511	"Rab27b"	0.0924045	0.0847946	0.278582	0.424002
ENSMUSG00000024525	"Impa2"	-0.0223583	0.0528174	0.671805	0.783378
ENSMUSG00000024527	"Afg3l2"	0.113888	0.0251702	6.16403e-06	7.53651e-05
ENSMUSG00000024538	"Ppic"	0.0504109	0.0550173	0.359148	0.511246
ENSMUSG00000024556	"Me2"	0.177148	0.0363092	1.08552e-06	1.79311e-05
ENSMUSG00000024563	"Smad2"	-0.0103843	0.0189753	0.584339	0.712939
ENSMUSG00000024576	"Csnk1a1"	0.00273995	0.0212543	0.897444	0.935539
ENSMUSG00000024581	"Napg"	0.0394926	0.0201123	0.0497806	0.116173
ENSMUSG00000024583	"Txnl1"	-0.00766096	0.0160428	0.632934	0.751389
ENSMUSG00000024587	"Nars"	0.0756032	0.0201383	0.000175453	0.0012725
ENSMUSG00000024588	"Fech"	0.0558135	0.0228176	0.0144682	0.0439587
ENSMUSG00000024589	"Nedd4l"	-0.0593364	0.0238092	0.0127458	0.0397897
ENSMUSG00000024590	"Lmnb1"	-0.187137	0.0607286	0.00206357	0.00951904
ENSMUSG00000024592	"C330018D20Rik"	0.0920246	0.0249985	0.000231846	0.00161611
ENSMUSG00000024594	"Prrc1"	-0.0643458	0.0294044	0.0288209	0.0752018
ENSMUSG00000024597	"Slc12a2"	0.0494418	0.0368459	0.180202	0.306291
ENSMUSG00000024598	"Fbn2"	-0.180748	0.117613	0.12415	0.231005
ENSMUSG00000024601	"Isoc1"	-0.057602	0.0295368	0.0515211	0.119419
ENSMUSG00000024603	"Dctn4"	0.0234322	0.0232222	0.313139	0.460493
ENSMUSG00000024608	"Rps14"	-0.12346	0.0352871	0.000463033	0.00287407
ENSMUSG00000024613	"Tcof1"	-0.0648177	0.0271576	0.0169931	0.0498702
ENSMUSG00000024617	"Camk2a"	0.0294722	0.0301236	0.327926	0.477721
ENSMUSG00000024620	"Pdgfrb"	0.0294524	0.0345902	0.394694	0.545162
ENSMUSG00000024639	"Gnaq"	-0.0213688	0.0272608	0.433319	0.581447
ENSMUSG00000024644	"Cndp2"	0.0258422	0.0256681	0.313382	0.460682
ENSMUSG00000024645	"Timm21"	0.0585468	0.018075	0.00120086	0.00617522
ENSMUSG00000024646	"Cyb5a"	0.0648723	0.0473822	0.17153	0.295271
ENSMUSG00000024654	"Asrgl1"	0.0361748	0.0528025	0.494269	0.637853
ENSMUSG00000024659	"Anxa1"	0.0823375	0.0571682	0.149969	0.26678
ENSMUSG00000024661	"Fth1"	-0.0198579	0.031581	0.529004	0.66694
ENSMUSG00000024668	"Sdhaf2"	0.11505	0.0190908	1.63886e-09	7.05582e-08
ENSMUSG00000024683	"Mrpl16"	0.0428144	0.0292732	0.143998	0.258201
ENSMUSG00000024687	"Osbp"	0.157949	0.0228754	5.24072e-12	3.92763e-10
ENSMUSG00000024712	"Rfk"	0.0617116	0.0200752	0.0021259	0.0097435
ENSMUSG00000024725	"Ostf1"	0.010199	0.0227115	0.653039	0.770285
ENSMUSG00000024726	"Carnmt1"	-0.0186117	0.0333492	0.57644	0.707354
ENSMUSG00000024735	"Prpf19"	0.0187097	0.0199988	0.349642	0.501855
ENSMUSG00000024740	"Ddb1"	0.00632466	0.0165214	0.701983	0.809716
ENSMUSG00000024758	"Rtn3"	-0.0644408	0.0190364	0.000713395	0.00400987
ENSMUSG00000024759	"Atl3"	0.0545904	0.0452097	0.227722	0.363834
ENSMUSG00000024767	"Otub1"	-0.00405551	0.0226156	0.857638	0.914085
ENSMUSG00000024772	"Ehd1"	0.0507305	0.0302423	0.0933798	0.187641
ENSMUSG00000024780	"Cdc37l1"	0.126274	0.0274667	4.34576e-06	5.74748e-05
ENSMUSG00000024782	"Ak3"	0.123545	0.0175287	1.7988e-12	1.61772e-10
ENSMUSG00000024787	"Snx15"	-0.0535907	0.027093	0.0477162	0.112534
ENSMUSG00000024789	"Jak2"	0.103347	0.0261584	7.8685e-05	0.000670396
ENSMUSG00000024792	"Zfpl1"	-0.037631	0.0276274	0.172671	0.29673
ENSMUSG00000024803	"Ankrd1"	0.422723	0.0653796	1.21452e-10	6.55354e-09
ENSMUSG00000024812	"Tjp2"	0.0163656	0.0313632	0.601861	0.72665
ENSMUSG00000024829	"Mrpl21"	0.0291594	0.0226235	0.196865	0.326803
ENSMUSG00000024835	"Coro1b"	0.056287	0.028125	0.0451153	0.107654
ENSMUSG00000024844	"Banf1"	-0.0849355	0.0240215	0.000404098	0.00256504
ENSMUSG00000024847	"Aip"	-0.0368547	0.0298159	0.215866	0.351723
ENSMUSG00000024853	"Sf3b2"	-0.0338137	0.0118973	0.00448736	0.0174451
ENSMUSG00000024855	"Pacs1"	0.0355538	0.0234128	0.128633	0.236734
ENSMUSG00000024858	"Adrbk1"	-0.0553692	0.0212125	0.00904849	0.0303642
ENSMUSG00000024862	"Klc2"	0.0219045	0.020308	0.280741	0.426487
ENSMUSG00000024866	"Acy3"	-0.0590129	0.0385364	0.12555	0.232648
ENSMUSG00000024869	"Nudt8"	-0.0463083	0.0503702	0.35706	0.50917
ENSMUSG00000024870	"Rab1b"	0.0422835	0.0178127	0.0175495	0.0510455
ENSMUSG00000024892	"Pcx"	-0.136177	0.0467908	0.00369306	0.0149758
ENSMUSG00000024896	"Minpp1"	-0.00542352	0.0185942	0.770593	0.856756
ENSMUSG00000024900	"Cpt1a"	-0.0800933	0.0447078	0.0735137	0.157496
ENSMUSG00000024902	"Mrpl11"	0.00256811	0.0280855	0.927019	0.953946
ENSMUSG00000024908	"Ppp6r3"	-0.022903	0.0209463	0.274384	0.42045
ENSMUSG00000024921	"Smarca2"	0.0304159	0.0255459	0.233962	0.371273
ENSMUSG00000024924	"Vldlr"	0.0293695	0.0275428	0.285769	0.430774
ENSMUSG00000024927	"Rela"	-0.0467564	0.0245191	0.0566703	0.128773
ENSMUSG00000024937	"Ehbp1l1"	0.0736024	0.0289054	0.010904	0.0352183
ENSMUSG00000024942	"Capn1"	-0.0601397	0.0365235	0.10015	0.198195
ENSMUSG00000024944	"Arl2"	-0.0525571	0.0336128	0.117582	0.222362
ENSMUSG00000024949	"Sf1"	-0.127661	0.0215261	3.17821e-09	1.19094e-07
ENSMUSG00000024953	"Prdx5"	-0.0078519	0.0284693	0.782441	0.863053
ENSMUSG00000024960	"Plcb3"	-0.0958203	0.0267544	0.000341955	0.00223208
ENSMUSG00000024965	"Fermt3"	-0.107209	0.0824531	0.19388	0.323693
ENSMUSG00000024966	"Stip1"	-0.0846314	0.0251646	0.00077142	0.00427077
ENSMUSG00000024974	"Smc3"	-0.0347558	0.0203884	0.0882132	0.180667
ENSMUSG00000024978	"Gpam"	0.0845453	0.0553305	0.126393	0.233889
ENSMUSG00000024990	"Rbp4"	-0.233226	0.113767	0.0419589	0.101499
ENSMUSG00000024991	"Eif3a"	0.0388694	0.0307588	0.206743	0.340118
ENSMUSG00000024993	"Fam45a"	0.0817353	0.0256188	0.0014359	0.00713893
ENSMUSG00000024997	"Prdx3"	0.0639971	0.0163008	8.57984e-05	0.00071299
ENSMUSG00000025006	"Sorbs1"	0.0691656	0.0633639	0.276764	0.42187
ENSMUSG00000025016	"Tm9sf3"	0.013623	0.0200471	0.497031	0.639785
ENSMUSG00000025026	"Add3"	-0.0232452	0.0263451	0.377392	0.528288
ENSMUSG00000025027	"Xpnpep1"	0.0870281	0.0242633	0.000335186	0.00219498
ENSMUSG00000025035	"Arl3"	-0.0835025	0.0279804	0.00281989	0.0121664
ENSMUSG00000025037	"Maoa"	0.035507	0.0349779	0.310199	0.457498
ENSMUSG00000025041	"Nt5c2"	0.0375233	0.0279995	0.180534	0.306598
ENSMUSG00000025059	"Gk"	0.116892	0.0328479	0.000377584	0.00242553
ENSMUSG00000025060	"Slk"	-0.0177467	0.0335547	0.597451	0.723051
ENSMUSG00000025068	"Gsto1"	0.0707833	0.0339542	0.0371606	0.0923764
ENSMUSG00000025075	"Habp2"	-0.0646307	0.0624519	0.302244	0.449864
ENSMUSG00000025078	"Nhlrc2"	-0.023559	0.0443002	0.595332	0.721134
ENSMUSG00000025085	"Ablim1"	-0.0239167	0.0273889	0.382581	0.533714
ENSMUSG00000025092	"Hspa12a"	-0.0534779	0.0677613	0.43007	0.578507
ENSMUSG00000025102	"3110040N11Rik"	0.0686233	0.0335503	0.0407979	0.0992838
ENSMUSG00000025104	"Hdgfrp3"	-0.0164712	0.0248217	0.506992	0.649303
ENSMUSG00000025130	"P4hb"	-0.0686072	0.0171104	6.12991e-05	0.000545225
ENSMUSG00000025132	"Arhgdia"	-0.0897004	0.024243	0.000217241	0.00153702
ENSMUSG00000025134	"Alyref"	-0.0232713	0.0192967	0.228072	0.364106
ENSMUSG00000025137	"Pcyt2"	0.087059	0.0276771	0.00164972	0.00791982
ENSMUSG00000025139	"Tollip"	0.00925714	0.0146788	0.528563	0.666593
ENSMUSG00000025142	"Aspscr1"	-0.0178427	0.0267472	0.504506	0.646529
ENSMUSG00000025147	"Mob2"	-0.00997364	0.0189934	0.599355	0.724706
ENSMUSG00000025150	"Cbr2"	0.101994	0.112352	0.365762	0.515942
ENSMUSG00000025153	"Fasn"	-0.458677	0.163967	0.00707058	0.0253227
ENSMUSG00000025156	"Gps1"	-0.0161193	0.017723	0.362749	0.514201
ENSMUSG00000025159	"Mms19"	0.0064414	0.0262862	0.80644	0.876858
ENSMUSG00000025173	"Wdr45b"	-0.0116105	0.0190115	0.541643	0.676761
ENSMUSG00000025175	"Fn3k"	-0.0451329	0.0344021	0.189304	0.318154
ENSMUSG00000025178	"Pi4k2a"	-0.0268602	0.0220084	0.22237	0.358111
ENSMUSG00000025190	"Got1"	-0.043329	0.0238732	0.0696846	0.151133
ENSMUSG00000025193	"Cutc"	-0.0359311	0.0330283	0.27603	0.421386
ENSMUSG00000025196	"Cpn1"	-0.355327	0.279128	0.205232	0.337906
ENSMUSG00000025204	"Ndufb8"	-0.0174755	0.0312375	0.575439	0.706554
ENSMUSG00000025208	"Mrpl43"	0.109109	0.0281288	0.000103671	0.000834107
ENSMUSG00000025212	"Sfxn3"	0.0240598	0.0352978	0.495625	0.63854
ENSMUSG00000025220	"Mgea5"	0.0322911	0.0249749	0.195979	0.325854
ENSMUSG00000025224	"Gbf1"	-0.0313922	0.0244849	0.200114	0.331231
ENSMUSG00000025228	"Actr1a"	0.0417344	0.0149089	0.00509866	0.0192677
ENSMUSG00000025232	"Hexa"	0.0328678	0.0287885	0.252948	0.394027
ENSMUSG00000025234	"Arih1"	0.0135767	0.0170199	0.425324	0.573953
ENSMUSG00000025239	"Limd1"	0.107847	0.036111	0.00286395	0.0122967
ENSMUSG00000025240	"Sacm1l"	0.0242	0.0247432	0.328523	0.477905
ENSMUSG00000025241	"Fyco1"	-0.028378	0.0355997	0.425477	0.573968
ENSMUSG00000025245	"Lztfl1"	0.0560944	0.0323646	0.0833529	0.172635
ENSMUSG00000025246	"Tbl1x"	0.00663568	0.0255025	0.794894	0.869346
ENSMUSG00000025260	"Hsd17b10"	-0.0471454	0.038532	0.220542	0.356159
ENSMUSG00000025261	"Huwe1"	0.0622901	0.0352684	0.0777076	0.164049
ENSMUSG00000025262	"Fam120c"	-0.0332445	0.0507881	0.513284	0.655288
ENSMUSG00000025264	"Tsr2"	-0.0535234	0.020238	0.00814698	0.0280842
ENSMUSG00000025271	"Pfkfb1"	-0.0102283	0.0818981	0.900439	0.937263
ENSMUSG00000025277	"Abhd6"	0.021156	0.0377921	0.575363	0.706554
ENSMUSG00000025278	"Flnb"	-0.102077	0.0434405	0.018907	0.0540372
ENSMUSG00000025287	"Acot9"	0.0656187	0.0218223	0.00266319	0.0116142
ENSMUSG00000025289	"Prdx4"	-0.0661404	0.0314502	0.0353618	0.0887774
ENSMUSG00000025290	"Rps24"	-0.117074	0.025776	5.53739e-06	6.93802e-05
ENSMUSG00000025326	"Ube3a"	0.0513406	0.0337434	0.128542	0.236734
ENSMUSG00000025337	"Sbds"	0.00885274	0.022116	0.689207	0.798289
ENSMUSG00000025340	"Rabgef1"	0.0717783	0.0203027	0.000407388	0.00258013
ENSMUSG00000025348	"Itga7"	-0.0478507	0.0282268	0.0900008	0.18294
ENSMUSG00000025351	"Cd63"	-0.0210176	0.0291848	0.471261	0.616359
ENSMUSG00000025362	"Rps26"	-0.10383	0.0355767	0.00350458	0.014399
ENSMUSG00000025364	"Pa2g4"	-0.051422	0.0139523	0.00022738	0.00159205
ENSMUSG00000025366	"Esyt1"	-0.0788892	0.0290628	0.00667016	0.0241019
ENSMUSG00000025369	"Smarcc2"	-0.0332248	0.0194208	0.087121	0.179079
ENSMUSG00000025381	"Cnpy2"	-0.0515093	0.0230971	0.025582	0.0689742
ENSMUSG00000025393	"Atp5b"	-0.0528681	0.0199474	0.00800617	0.0277464
ENSMUSG00000025401	"Myo1a"	-0.495776	0.188694	0.00836525	0.0286414
ENSMUSG00000025403	"Shmt2"	-0.0713369	0.0247046	0.0038556	0.0155106
ENSMUSG00000025410	"Dctn2"	0.0541447	0.0239105	0.0235122	0.0643367
ENSMUSG00000025417	"Pip4k2c"	0.0192387	0.021122	0.362354	0.513821
ENSMUSG00000025421	"Hdhd2"	0.0186318	0.0223952	0.405246	0.554626
ENSMUSG00000025428	"Atp5a1"	-0.0208752	0.0159816	0.191402	0.32088
ENSMUSG00000025451	"Paip1"	0.0114497	0.0242086	0.635936	0.754499
ENSMUSG00000025453	"Nnt"	-0.103482	0.0485907	0.0334758	0.0850448
ENSMUSG00000025465	"Echs1"	-0.0259141	0.0222355	0.243701	0.383758
ENSMUSG00000025477	"Inpp5a"	0.0806489	0.0195932	3.82942e-05	0.000363795
ENSMUSG00000025486	"Sirt3"	0.0528559	0.0259603	0.0415026	0.100455
ENSMUSG00000025487	"Psmd13"	0.0388325	0.0155311	0.0123379	0.0387967
ENSMUSG00000025499	"Hras"	-0.0252069	0.0295783	0.393444	0.544179
ENSMUSG00000025503	"Taldo1"	-0.0793313	0.0235714	0.000760809	0.00422358
ENSMUSG00000025508	"Rplp2"	-0.0921516	0.0396527	0.0200636	0.0565158
ENSMUSG00000025510	"Cd151"	0.152069	0.0453717	0.000787715	0.00433725
ENSMUSG00000025512	"Chid1"	0.0587195	0.0467062	0.207641	0.341456
ENSMUSG00000025525	"Apool"	0.0202746	0.0249182	0.415372	0.564666
ENSMUSG00000025531	"Chm"	0.0714473	0.0674118	0.289582	0.434611
ENSMUSG00000025533	"Asl"	-0.022379	0.0392346	0.568193	0.70042
ENSMUSG00000025537	"Phkg1"	-0.212927	0.0845971	0.0119436	0.0379102
ENSMUSG00000025544	"Tm9sf2"	0.0343508	0.0141395	0.015104	0.0454807
ENSMUSG00000025545	"Clybl"	0.0236132	0.0331311	0.475465	0.620112
ENSMUSG00000025558	"Dock9"	0.0547188	0.0329363	0.0967161	0.192718
ENSMUSG00000025579	"Gaa"	-0.0701455	0.0403717	0.0822151	0.170979
ENSMUSG00000025580	"Eif4a3"	-0.0517647	0.0236372	0.0284876	0.0747176
ENSMUSG00000025583	"Rptor"	0.0433625	0.0242735	0.0741357	0.158577
ENSMUSG00000025607	"Copg2"	0.0307639	0.0182616	0.0921283	0.185771
ENSMUSG00000025608	"Podxl"	0.0804632	0.0312742	0.0101491	0.0333118
ENSMUSG00000025613	"Cct8"	-0.0118992	0.0111363	0.285428	0.430535
ENSMUSG00000025630	"Hprt"	-0.103383	0.0388466	0.00779876	0.0271381
ENSMUSG00000025645	"Ccdc51"	0.0562536	0.0248782	0.0237763	0.0648838
ENSMUSG00000025651	"Uqcrc1"	-0.0542703	0.0307283	0.0772822	0.163492
ENSMUSG00000025666	"Tmem47"	-0.0266067	0.092334	0.773224	0.858445
ENSMUSG00000025701	"Alox5"	-0.061147	0.0956533	0.521922	0.661101
ENSMUSG00000025724	"Sec11a"	-0.0510114	0.0179521	0.00451046	0.0175013
ENSMUSG00000025726	"Slc28a1"	-0.257737	0.170775	0.131296	0.23978
ENSMUSG00000025731	"0610011F06Rik"	-0.11613	0.0489492	0.0177396	0.0513536
ENSMUSG00000025732	"Fam195a"	-0.0136039	0.037374	0.715504	0.821086
ENSMUSG00000025733	"Rhot2"	0.0557626	0.0348662	0.109374	0.212296
ENSMUSG00000025742	"Prps2"	0.0988687	0.12096	0.413897	0.563228
ENSMUSG00000025745	"Hadha"	0.00396528	0.025146	0.874665	0.92374
ENSMUSG00000025757	"Hspa4l"	0.0906914	0.0360883	0.0120596	0.0381317
ENSMUSG00000025766	"D3Ertd751e"	0.0455068	0.0630684	0.470309	0.61557
ENSMUSG00000025781	"Atp5c1"	-0.0370853	0.0195441	0.057644	0.130473
ENSMUSG00000025784	"Clec3b"	-0.226213	0.0455499	6.94274e-07	1.21633e-05
ENSMUSG00000025791	"Pgm2"	0.0477662	0.0192461	0.0130211	0.0405172
ENSMUSG00000025792	"Slc25a10"	0.00571288	0.0354774	0.872193	0.922573
ENSMUSG00000025793	"Hgs"	-0.0324469	0.0214044	0.129368	0.23737
ENSMUSG00000025794	"Rpl14"	-0.136392	0.0270707	4.65232e-07	8.67646e-06
ENSMUSG00000025809	"Itgb1"	0.077324	0.0229626	0.000757797	0.00421265
ENSMUSG00000025810	"Nrp1"	-0.000354045	0.0319957	0.991166	0.995347
ENSMUSG00000025813	"Homer2"	0.193567	0.0421309	4.55565e-06	5.94733e-05
ENSMUSG00000025816	"Sec61a2"	-0.0325229	0.0252763	0.198334	0.328823
ENSMUSG00000025817	"Nudt5"	-0.0314752	0.03198	0.324653	0.473809
ENSMUSG00000025823	"Pdia4"	-0.179787	0.0353892	3.6398e-07	7.11607e-06
ENSMUSG00000025825	"Iscu"	0.103306	0.030115	0.000606238	0.00354544
ENSMUSG00000025857	"Dnaaf5"	0.0350008	0.0264156	0.185024	0.312013
ENSMUSG00000025858	"Get4"	-0.0227909	0.0205407	0.266989	0.411307
ENSMUSG00000025873	"Faf2"	-0.0666188	0.0196663	0.000711483	0.00400469
ENSMUSG00000025877	"Hk3"	0.00497054	0.102532	0.961262	0.979173
ENSMUSG00000025889	"Snca"	-0.0803892	0.180646	0.658372	0.77387
ENSMUSG00000025903	"Lypla1"	0.0905539	0.0213937	2.34984e-05	0.000243217
ENSMUSG00000025911	"Adhfe1"	-0.0881405	0.0527011	0.0945998	0.189645
ENSMUSG00000025917	"Cops5"	0.0476965	0.0183434	0.00931223	0.0310689
ENSMUSG00000025934	"Gsta3"	-0.119542	0.0716501	0.0969295	0.193048
ENSMUSG00000025937	"Lactb2"	0.040468	0.0262317	0.122855	0.229228
ENSMUSG00000025940	"Tmem70"	0.0173529	0.0321382	0.588829	0.716473
ENSMUSG00000025950	"Idh1"	0.194885	0.0349238	2.40727e-08	6.67277e-07
ENSMUSG00000025958	"Creb1"	-0.154095	0.0330029	3.12552e-06	4.31571e-05
ENSMUSG00000025962	"Fastkd2"	0.0847321	0.0199679	2.19283e-05	0.000229906
ENSMUSG00000025967	"Eef1b2"	-0.0702931	0.0236873	0.0029888	0.0127592
ENSMUSG00000025968	"Ndufs1"	-0.00332505	0.0154549	0.829624	0.893709
ENSMUSG00000025971	"9430016H08Rik"	-0.00568681	0.0211493	0.787977	0.864911
ENSMUSG00000025979	"Mob4"	-0.0014042	0.0150244	0.925557	0.953112
ENSMUSG00000025980	"Hspd1"	-0.0245663	0.0202263	0.224509	0.35998
ENSMUSG00000025981	"Coq10b"	-0.2221	0.0543767	4.69206e-05	0.000430584
ENSMUSG00000025982	"Sf3b1"	-0.0371862	0.0294615	0.20773	0.341463
ENSMUSG00000026000	"Lancl1"	0.00060429	0.0217941	0.977851	0.987509
ENSMUSG00000026003	"Acadl"	0.0361229	0.0214044	0.0915441	0.18487
ENSMUSG00000026014	"Raph1"	-0.000919268	0.0428825	0.982942	0.990529
ENSMUSG00000026020	"Nop58"	-0.0913925	0.0240808	0.000147465	0.00109906
ENSMUSG00000026021	"Sumo1"	0.00515867	0.0180426	0.77487	0.858445
ENSMUSG00000026028	"Trak2"	0.160747	0.0276124	6.05926e-09	2.04349e-07
ENSMUSG00000026032	"Ndufb3"	0.0571214	0.0218329	0.00887657	0.0299612
ENSMUSG00000026035	"Ppil3"	0.0163145	0.0286975	0.569238	0.701365
ENSMUSG00000026036	"Nif3l1"	0.000300988	0.0211986	0.988677	0.994817
ENSMUSG00000026064	"Ptp4a1"	-0.0674936	0.0427872	0.115594	0.219835
ENSMUSG00000026078	"Pdcl3"	0.0610465	0.0199319	0.00220037	0.010028
ENSMUSG00000026083	"Eif5b"	0.104653	0.0150572	3.65844e-12	2.96114e-10
ENSMUSG00000026087	"Mrpl30"	-0.00537046	0.0388257	0.889874	0.930333
ENSMUSG00000026096	"Osgepl1"	0.0207714	0.021738	0.339278	0.489503
ENSMUSG00000026102	"Inpp1"	0.107324	0.0342357	0.00174285	0.008298
ENSMUSG00000026103	"Gls"	0.026924	0.0318899	0.399301	0.548344
ENSMUSG00000026104	"Stat1"	-0.604468	0.120603	5.35187e-07	9.80047e-06
ENSMUSG00000026113	"Inpp4a"	0.068171	0.0380213	0.073143	0.156868
ENSMUSG00000026131	"Dst"	0.142896	0.0430194	0.00090747	0.00487073
ENSMUSG00000026150	"Mff"	0.000132698	0.0116096	0.990883	0.995347
ENSMUSG00000026154	"Sdhaf4"	0.0904875	0.0352988	0.0103101	0.0336803
ENSMUSG00000026159	"Agfg1"	-0.0327574	0.0206644	0.113191	0.216691
ENSMUSG00000026170	"Cyp27a1"	0.288341	0.034799	1.2315e-16	2.07661e-14
ENSMUSG00000026172	"Bcs1l"	0.0532079	0.0222078	0.0165662	0.048759
ENSMUSG00000026179	"Pnkd"	0.0242377	0.0379756	0.523236	0.661791
ENSMUSG00000026181	"Ppm1f"	0.027124	0.026312	0.302424	0.449968
ENSMUSG00000026189	"Pecr"	-0.00666895	0.0307258	0.828091	0.892723
ENSMUSG00000026192	"Atic"	-0.0717636	0.0273104	0.00866914	0.0294365
ENSMUSG00000026193	"Fn1"	0.179141	0.0871514	0.0401293	0.0980697
ENSMUSG00000026198	"Abcb6"	0.113583	0.0311213	0.000258388	0.00177538
ENSMUSG00000026202	"Tuba4a"	-0.16304	0.0349793	3.32395e-06	4.499e-05
ENSMUSG00000026203	"Dnajb2"	-0.100149	0.0227437	1.05423e-05	0.000118843
ENSMUSG00000026207	"Speg"	-0.128178	0.0285379	7.24706e-06	8.52583e-05
ENSMUSG00000026208	"Des"	0.111399	0.0318602	0.000473651	0.00292589
ENSMUSG00000026209	"Dnpep"	-0.00180289	0.0201709	0.928786	0.955221
ENSMUSG00000026211	"Obsl1"	-0.171438	0.0361202	2.10693e-06	3.15079e-05
ENSMUSG00000026219	"Trip12"	0.0616009	0.0256073	0.0162368	0.0481041
ENSMUSG00000026222	"Sp100"	-0.0376495	0.0503919	0.454543	0.601155
ENSMUSG00000026229	"Psmd1"	0.0583942	0.015785	0.000215124	0.00152471
ENSMUSG00000026234	"Ncl"	0.00547751	0.0153623	0.72154	0.824413
ENSMUSG00000026238	"Ptma"	-0.0347445	0.0639692	0.586608	0.714605
ENSMUSG00000026239	"Pde6d"	-0.03	0.0240287	0.211658	0.346373
ENSMUSG00000026245	"Farsb"	-0.0107807	0.0233879	0.644737	0.76227
ENSMUSG00000026248	"Mrpl44"	0.0353368	0.0198579	0.0750985	0.160012
ENSMUSG00000026260	"Ndufa10"	0.0417454	0.0203548	0.0401817	0.0980792
ENSMUSG00000026275	"Ppp1r7"	0.0195399	0.0141584	0.167433	0.289696
ENSMUSG00000026276	"Sept2"	0.0497001	0.0194837	0.010775	0.0348572
ENSMUSG00000026279	"Thap4"	-0.0177374	0.0377618	0.638427	0.756578
ENSMUSG00000026280	"Atg4b"	-0.0415928	0.014826	0.00501986	0.0190755
ENSMUSG00000026281	"Dtymk"	-0.16349	0.0227639	6.80644e-13	6.55849e-11
ENSMUSG00000026289	"Atg16l1"	0.00834857	0.011605	0.471876	0.616521
ENSMUSG00000026305	"Lrrfip1"	-0.0849162	0.0305091	0.00537911	0.0201195
ENSMUSG00000026307	"Scly"	0.0331532	0.0279792	0.235683	0.373458
ENSMUSG00000026309	"Ilkap"	-0.0759238	0.0167326	5.68362e-06	7.07742e-05
ENSMUSG00000026319	"2310035C23Rik"	0.0435615	0.0255458	0.0885226	0.180917
ENSMUSG00000026335	"Pam"	0.00537778	0.043533	0.902036	0.937486
ENSMUSG00000026339	"Ccdc93"	-0.0228021	0.0513747	0.65767	0.773668
ENSMUSG00000026341	"Actr3"	-0.0224903	0.0212191	0.289304	0.434439
ENSMUSG00000026353	"Ubxn4"	0.0251048	0.0161107	0.119112	0.224416
ENSMUSG00000026356	"Dars"	0.0478108	0.0141908	0.00075693	0.00421265
ENSMUSG00000026365	"Cfh"	0.0871797	0.0497184	0.0795042	0.166885
ENSMUSG00000026374	"Tsn"	0.00176146	0.0146766	0.90454	0.939116
ENSMUSG00000026385	"Dbi"	-0.0246258	0.0355583	0.488402	0.633108
ENSMUSG00000026389	"Steap3"	-0.0639171	0.0394459	0.104677	0.205245
ENSMUSG00000026393	"Nek7"	0.0789503	0.0283875	0.00542682	0.0202583
ENSMUSG00000026409	"Pfkfb2"	0.0515455	0.0565724	0.363468	0.51486
ENSMUSG00000026414	"Tnnt2"	-0.0752712	0.0252423	0.00286853	0.0122976
ENSMUSG00000026421	"Csrp1"	-0.0396453	0.0349612	0.257682	0.400476
ENSMUSG00000026434	"Nucks1"	0.0416725	0.0317148	0.189155	0.318035
ENSMUSG00000026456	"Cyb5r1"	0.0454981	0.0348323	0.191598	0.320942
ENSMUSG00000026463	"Atp2b4"	-0.0126378	0.0470633	0.788476	0.864911
ENSMUSG00000026466	"Tor1aip1"	-0.0572646	0.0256526	0.0257777	0.0693634
ENSMUSG00000026473	"Glul"	0.133657	0.0563894	0.0178478	0.0515194
ENSMUSG00000026478	"Lamc1"	0.0929234	0.0329194	0.00479517	0.0183482
ENSMUSG00000026483	"Fam129a"	0.0241335	0.0385662	0.531991	0.66916
ENSMUSG00000026489	"Adck3"	0.00769814	0.0345165	0.823392	0.888841
ENSMUSG00000026490	"Cdc42bpa"	0.0967836	0.0336418	0.00404893	0.0161121
ENSMUSG00000026492	"Tfb2m"	0.136472	0.0365728	0.000192469	0.00137862
ENSMUSG00000026496	"Parp1"	-0.03645	0.0162842	0.0252009	0.0681283
ENSMUSG00000026499	"Acbd3"	-0.0307473	0.0193078	0.111377	0.214537
ENSMUSG00000026500	"Cox20"	-0.150092	0.0300509	5.74317e-07	1.03301e-05
ENSMUSG00000026509	"Capn2"	0.0629468	0.0192439	0.00107722	0.00560347
ENSMUSG00000026511	"Srp9"	-0.00377791	0.0260524	0.884669	0.927768
ENSMUSG00000026526	"Fh1"	-0.0538548	0.0226078	0.017143	0.0502011
ENSMUSG00000026532	"Spta1"	-0.070021	0.0937997	0.455438	0.601946
ENSMUSG00000026536	"Mnda"	0.490794	0.0983235	6.2045e-07	1.1013e-05
ENSMUSG00000026544	"Dusp23"	-0.0771343	0.0665944	0.246549	0.386856
ENSMUSG00000026547	"Tagln2"	-0.157292	0.0398806	8.08713e-05	0.000682813
ENSMUSG00000026553	"Copa"	-0.0281682	0.0279886	0.31479	0.46208
ENSMUSG00000026554	"Dcaf8"	0.0481553	0.0162697	0.00308517	0.0130467
ENSMUSG00000026564	"Dusp27"	0.108884	0.048692	0.0254505	0.0687572
ENSMUSG00000026568	"Mpc2"	0.0299485	0.0384517	0.435588	0.583523
ENSMUSG00000026571	"Dcaf6"	0.0593233	0.0300384	0.0484361	0.113767
ENSMUSG00000026574	"Dpt"	-0.0645432	0.040804	0.11328	0.216726
ENSMUSG00000026576	"Atp1b1"	0.00911581	0.0284435	0.74866	0.843313
ENSMUSG00000026579	"F5"	0.163798	0.169879	0.334391	0.484005
ENSMUSG00000026603	"Smyd2"	0.0156492	0.0282151	0.579042	0.709042
ENSMUSG00000026615	"Eprs"	0.07056	0.0274073	0.0100942	0.0331722
ENSMUSG00000026617	"Bpnt1"	-0.078893	0.0294293	0.00740872	0.0262011
ENSMUSG00000026618	"Iars2"	0.0641149	0.0142122	6.5276e-06	7.81574e-05
ENSMUSG00000026623	"Lpgat1"	0.140467	0.03398	3.62925e-05	0.000349704
ENSMUSG00000026626	"Ppp2r5a"	-0.0345331	0.0208636	0.0978474	0.194493
ENSMUSG00000026662	"Sephs1"	-0.00310642	0.0207359	0.880966	0.926456
ENSMUSG00000026664	"Phyh"	0.0156284	0.0292822	0.593666	0.719546
ENSMUSG00000026670	"Uap1"	-0.00985246	0.0245233	0.688383	0.797791
ENSMUSG00000026672	"Optn"	0.218058	0.0370334	3.9233e-09	1.43041e-07
ENSMUSG00000026687	"Aldh9a1"	-0.0155661	0.0445366	0.727034	0.829286
ENSMUSG00000026688	"Mgst3"	-0.0338014	0.0392013	0.387827	0.538988
ENSMUSG00000026701	"Prdx6"	0.0907151	0.0238821	0.000144893	0.0010879
ENSMUSG00000026709	"Dars2"	0.0582771	0.0176299	0.000951979	0.00506929
ENSMUSG00000026712	"Mrc1"	0.336897	0.0604056	2.46305e-08	6.74797e-07
ENSMUSG00000026715	"Serpinc1"	-0.406026	0.251405	0.110977	0.214276
ENSMUSG00000026718	"Stam"	-0.00826468	0.0213451	0.698731	0.80701
ENSMUSG00000026721	"Rabgap1l"	-0.0117993	0.0436952	0.787702	0.864911
ENSMUSG00000026727	"Rsu1"	0.0280507	0.0230081	0.222848	0.358643
ENSMUSG00000026728	"Vim"	-0.0902111	0.0406016	0.0262821	0.0705329
ENSMUSG00000026730	"Pter"	0.192962	0.0507099	0.000142878	0.00107677
ENSMUSG00000026737	"Pip4k2a"	0.0116285	0.0406278	0.774855	0.858445
ENSMUSG00000026740	"Dnajc1"	-0.0712756	0.0311736	0.0221978	0.0610288
ENSMUSG00000026748	"Plxdc2"	-0.129978	0.0389161	0.000856975	0.0046678
ENSMUSG00000026750	"Psmb7"	0.0190789	0.0257842	0.458624	0.60379
ENSMUSG00000026753	"Ppp6c"	0.0249269	0.0142714	0.0807623	0.169
ENSMUSG00000026755	"Arpc5l"	0.0996879	0.0232003	1.71917e-05	0.000186029
ENSMUSG00000026768	"Itga8"	-0.0515015	0.094798	0.590327	0.717209
ENSMUSG00000026773	"Pfkfb3"	-0.104177	0.069493	0.134515	0.244777
ENSMUSG00000026775	"Yme1l1"	0.0071931	0.0206519	0.727767	0.829526
ENSMUSG00000026781	"Acbd5"	0.0361449	0.0298179	0.225731	0.361652
ENSMUSG00000026786	"Apbb1ip"	0.112512	0.0623563	0.0710961	0.15329
ENSMUSG00000026796	"Fam129b"	-0.0517451	0.0324975	0.111644	0.214541
ENSMUSG00000026797	"Stxbp1"	-0.149969	0.0415123	0.000301962	0.00200334
ENSMUSG00000026798	"Coq4"	0.0461761	0.0406626	0.256188	0.398613
ENSMUSG00000026814	"Eng"	-0.080631	0.0321359	0.0120927	0.0381659
ENSMUSG00000026817	"Ak1"	-0.00647358	0.023429	0.782369	0.863053
ENSMUSG00000026820	"Ptges2"	0.000381584	0.0302895	0.989933	0.99485
ENSMUSG00000026827	"Gpd2"	-0.144284	0.0507359	0.00454209	0.0176071
ENSMUSG00000026843	"Fubp3"	0.017901	0.0225647	0.427575	0.575814
ENSMUSG00000026848	"Tor1b"	-0.0730919	0.0146589	6.10994e-07	1.08929e-05
ENSMUSG00000026853	"Crat"	-0.00752227	0.0273336	0.783228	0.863055
ENSMUSG00000026857	"Ntmt1"	0.0210334	0.0374873	0.574568	0.705912
ENSMUSG00000026858	"Fam73b"	-0.0912473	0.0291738	0.00177756	0.00842872
ENSMUSG00000026860	"Sh3glb2"	0.00657351	0.027154	0.80859	0.877544
ENSMUSG00000026864	"Hspa5"	-0.138439	0.0350539	7.78058e-05	0.000664304
ENSMUSG00000026867	"Gapvd1"	-0.010185	0.0193307	0.598686	0.724329
ENSMUSG00000026869	"Psmd5"	-0.0354492	0.0199499	0.0755588	0.160686
ENSMUSG00000026874	"Hc"	0.255844	0.273072	0.350539	0.502526
ENSMUSG00000026878	"Rab14"	-0.0463943	0.0176703	0.00869541	0.0294726
ENSMUSG00000026879	"Gsn"	-0.107516	0.0415518	0.00963301	0.031981
ENSMUSG00000026880	"Stom"	0.0963096	0.0675017	0.153805	0.271812
ENSMUSG00000026887	"Mrrf"	-0.0593945	0.0279562	0.0335625	0.0852117
ENSMUSG00000026888	"Grb14"	0.0591665	0.0339855	0.0816203	0.169916
ENSMUSG00000026893	"Gca"	-0.151616	0.040232	0.000163388	0.00119572
ENSMUSG00000026895	"Ndufa8"	-0.0233078	0.0264192	0.37705	0.528
ENSMUSG00000026914	"Psmd14"	0.0391734	0.0165041	0.0175608	0.0510455
ENSMUSG00000026917	"Wdr5"	-0.0293731	0.0131103	0.0250353	0.067771
ENSMUSG00000026922	"Agpat2"	0.0408183	0.0379755	0.281946	0.427668
ENSMUSG00000026924	"Sec16a"	-0.0693786	0.023211	0.00283347	0.0121986
ENSMUSG00000026926	"Pmpca"	0.0329503	0.0136132	0.0155067	0.046518
ENSMUSG00000026930	"Gpsm1"	-0.0140071	0.0262329	0.594112	0.719872
ENSMUSG00000026938	"Fcna"	0.127684	0.0913165	0.16213	0.28291
ENSMUSG00000026946	"Nmi"	-0.175389	0.0462259	0.000146584	0.00109454
ENSMUSG00000026950	"Neb"	0.409882	0.14735	0.00605476	0.0221552
ENSMUSG00000026956	"Uap1l1"	-0.0117321	0.0683435	0.863549	0.917988
ENSMUSG00000026986	"Hnmt"	-0.0261856	0.0398149	0.511364	0.653105
ENSMUSG00000026988	"Wdsub1"	0.000895774	0.0214693	0.966699	0.981739
ENSMUSG00000026991	"Pkp4"	0.0718168	0.0279235	0.0102235	0.0334744
ENSMUSG00000027002	"Nckap1"	0.026845	0.0184954	0.146695	0.262109
ENSMUSG00000027006	"Dnajc10"	0.0446247	0.0312384	0.153334	0.271098
ENSMUSG00000027010	"Slc25a12"	0.0212469	0.0184829	0.25034	0.391471
ENSMUSG00000027012	"Dync1i2"	0.0122369	0.0109985	0.265915	0.410121
ENSMUSG00000027022	"Xirp2"	0.477102	0.0719142	3.92334e-11	2.4809e-09
ENSMUSG00000027030	"Stk39"	-0.0689887	0.0437988	0.114752	0.218747
ENSMUSG00000027067	"Ssrp1"	-0.0595007	0.0203314	0.00341187	0.0142056
ENSMUSG00000027070	"Lrp2"	-0.243791	0.144465	0.0928208	0.186796
ENSMUSG00000027075	"Slc43a1"	-0.102528	0.0492805	0.0378399	0.0936052
ENSMUSG00000027076	"Timm10"	0.0855607	0.0305247	0.00506122	0.0191786
ENSMUSG00000027078	"Ube2l6"	-0.0798585	0.0955474	0.403878	0.553315
ENSMUSG00000027087	"Itgav"	-0.018329	0.0381866	0.631609	0.750632
ENSMUSG00000027091	"Zc3h15"	0.0186966	0.0154551	0.226027	0.361983
ENSMUSG00000027099	"Mtx2"	0.0710303	0.0193581	0.000241651	0.00167173
ENSMUSG00000027108	"Ola1"	0.0592269	0.0194564	0.00232875	0.01046
ENSMUSG00000027111	"Itga6"	0.0366776	0.0440595	0.40472	0.554094
ENSMUSG00000027131	"Emc4"	-0.0460213	0.022471	0.0404193	0.0985037
ENSMUSG00000027162	"Lin7c"	-0.0626494	0.021498	0.00361654	0.0147542
ENSMUSG00000027170	"Eif3m"	0.00772465	0.0216095	0.720563	0.823762
ENSMUSG00000027184	"Caprin1"	-0.00956854	0.0187237	0.609354	0.733072
ENSMUSG00000027187	"Cat"	0.0780644	0.0254676	0.00218228	0.00995681
ENSMUSG00000027193	"Api5"	-0.0657739	0.0143582	4.66217e-06	6.00886e-05
ENSMUSG00000027195	"Hsd17b12"	-0.0928251	0.0278125	0.00085317	0.00465334
ENSMUSG00000027201	"Myef2"	-0.0700306	0.0365453	0.0556006	0.126841
ENSMUSG00000027203	"Dut"	-0.114775	0.0283485	5.15665e-05	0.000465082
ENSMUSG00000027204	"Fbn1"	0.207709	0.077619	0.007393	0.0261992
ENSMUSG00000027206	"Cops2"	0.0792225	0.0145829	5.56221e-08	1.381e-06
ENSMUSG00000027207	"Galk2"	-0.0508038	0.0295462	0.0856113	0.17641
ENSMUSG00000027222	"Pex16"	0.0402842	0.0310796	0.194402	0.323861
ENSMUSG00000027227	"Sord"	0.121417	0.0472328	0.0101801	0.0333865
ENSMUSG00000027238	"Frmd5"	-0.324811	0.0496077	7.22491e-11	4.17703e-09
ENSMUSG00000027245	"Hypk"	0.0452076	0.0319782	0.156951	0.275327
ENSMUSG00000027247	"Arhgap1"	-0.0100533	0.0272768	0.712358	0.818312
ENSMUSG00000027248	"Pdia3"	-0.155899	0.027489	1.37515e-08	4.21609e-07
ENSMUSG00000027249	"F2"	-0.0250861	0.430718	0.954184	0.973918
ENSMUSG00000027254	"Map1a"	0.257876	0.138786	0.0633801	0.140792
ENSMUSG00000027255	"Arfgap2"	-0.00571714	0.0133471	0.668371	0.781085
ENSMUSG00000027257	"Pacsin3"	0.054333	0.0231253	0.0188609	0.0539769
ENSMUSG00000027282	"Mtch2"	0.035841	0.0149153	0.0162823	0.0481562
ENSMUSG00000027286	"Lrrc57"	0.0319616	0.0175716	0.0689266	0.150294
ENSMUSG00000027287	"Snap23"	-0.0473693	0.0173189	0.00624955	0.0227855
ENSMUSG00000027293	"Ehd4"	-0.0641385	0.0325407	0.0492005	0.115295
ENSMUSG00000027303	"Ptpra"	-0.0216956	0.0147296	0.140707	0.253084
ENSMUSG00000027305	"Ndufaf1"	0.0865369	0.023807	0.000276124	0.00185588
ENSMUSG00000027332	"Ivd"	0.0564415	0.0280489	0.0443039	0.106156
ENSMUSG00000027341	"Tmem230"	-0.00837541	0.0164737	0.611022	0.734861
ENSMUSG00000027342	"Pcna"	-0.116419	0.0208256	2.2924e-08	6.53335e-07
ENSMUSG00000027346	"Gpcpd1"	0.0609016	0.0418473	0.146144	0.261354
ENSMUSG00000027349	"Fam98b"	-0.0419337	0.0159439	0.00853787	0.0291339
ENSMUSG00000027366	"Sppl2a"	-0.0211681	0.0383045	0.580475	0.710581
ENSMUSG00000027367	"Stard7"	-0.0312674	0.016534	0.0587925	0.132363
ENSMUSG00000027371	"Fahd2a"	0.0913013	0.0374838	0.0147662	0.0447296
ENSMUSG00000027374	"Mrps5"	0.0181508	0.0274045	0.507562	0.649622
ENSMUSG00000027384	"Ndufaf5"	0.000156267	0.0316522	0.996058	0.997459
ENSMUSG00000027404	"Snrpb"	-0.142493	0.0303998	2.7348e-06	3.93869e-05
ENSMUSG00000027405	"Nop56"	-0.092795	0.0224088	3.46711e-05	0.000335679
ENSMUSG00000027406	"Idh3b"	-0.009216	0.0242319	0.703647	0.811068
ENSMUSG00000027411	"Vps16"	-0.0368314	0.0205922	0.0735742	0.157542
ENSMUSG00000027422	"Rrbp1"	-0.07053	0.0191617	0.000232013	0.00161611
ENSMUSG00000027423	"Snx5"	0.0591145	0.0190158	0.00187575	0.00881669
ENSMUSG00000027428	"Rbbp9"	0.0293322	0.0175968	0.0954445	0.190748
ENSMUSG00000027429	"Sec23b"	-0.0452964	0.0361148	0.210464	0.344993
ENSMUSG00000027430	"Dtd1"	-0.0695107	0.0263276	0.00827991	0.0284697
ENSMUSG00000027435	"Cd93"	-0.0205016	0.0470329	0.66259	0.777649
ENSMUSG00000027438	"Napb"	0.0646929	0.042664	0.13037	0.238737
ENSMUSG00000027447	"Cst3"	-0.0339465	0.0417126	0.415609	0.564798
ENSMUSG00000027452	"Acss1"	-0.0438821	0.028297	0.121236	0.227045
ENSMUSG00000027455	"Nsfl1c"	-0.0328934	0.0164393	0.0452244	0.107847
ENSMUSG00000027479	"Mapre1"	0.00976559	0.0198863	0.623475	0.74343
ENSMUSG00000027488	"Snta1"	0.0690594	0.0373589	0.0644799	0.142674
ENSMUSG00000027499	"Pkia"	0.150048	0.0308085	1.1605e-06	1.90144e-05
ENSMUSG00000027500	"Stmn2"	0.0429889	0.0472221	0.362908	0.514247
ENSMUSG00000027506	"Tpd52"	0.0931386	0.0349692	0.00778561	0.0271156
ENSMUSG00000027509	"Rae1"	-0.050363	0.0235665	0.0326137	0.0829589
ENSMUSG00000027510	"Rbm38"	-0.170306	0.0370887	4.3792e-06	5.77284e-05
ENSMUSG00000027519	"Rab22a"	0.00701305	0.0158006	0.65718	0.773367
ENSMUSG00000027520	"Zdbf2"	-0.325666	0.127396	0.0113154	0.0362575
ENSMUSG00000027523	"Gnas"	-0.0302072	0.0265979	0.256184	0.398613
ENSMUSG00000027531	"Impa1"	-0.0108549	0.0193015	0.573983	0.705614
ENSMUSG00000027533	"Fabp5"	-0.0914027	0.0539652	0.0901282	0.183107
ENSMUSG00000027540	"Ptpn1"	0.000283901	0.0322371	0.992985	0.995691
ENSMUSG00000027546	"Atp9a"	0.00211671	0.0295557	0.942905	0.965656
ENSMUSG00000027559	"Car3"	-0.5224	0.193636	0.008674	0.0294365
ENSMUSG00000027562	"Car2"	-0.00134409	0.0599106	0.982125	0.990446
ENSMUSG00000027566	"Psma7"	-0.067469	0.0280334	0.0160345	0.0477496
ENSMUSG00000027575	"Arfgap1"	-0.0391015	0.0162598	0.0161888	0.0480323
ENSMUSG00000027593	"Raly"	-0.0673539	0.0197907	0.000664157	0.00379103
ENSMUSG00000027597	"Ahcy"	-0.0920764	0.191246	0.632767	0.751389
ENSMUSG00000027599	"Armc1"	-0.00785074	0.0177884	0.658721	0.774054
ENSMUSG00000027602	"Map1lc3a"	-0.004466	0.0521112	0.931692	0.956752
ENSMUSG00000027605	"Acss2"	0.0606564	0.0248731	0.0148088	0.0447581
ENSMUSG00000027610	"Gss"	0.0735837	0.0253285	0.00366482	0.014906
ENSMUSG00000027613	"Eif6"	-0.0886229	0.0326038	0.00652743	0.0237132
ENSMUSG00000027618	"Nfs1"	0.0364764	0.0227839	0.109125	0.211991
ENSMUSG00000027620	"Rbm39"	-0.084777	0.0196387	1.62483e-05	0.000176292
ENSMUSG00000027624	"Epb41l1"	-0.00888414	0.0344	0.796166	0.870363
ENSMUSG00000027639	"Samhd1"	-0.12373	0.0460106	0.00712153	0.0254152
ENSMUSG00000027642	"Rpn2"	-0.102105	0.0225694	6.05486e-06	7.42545e-05
ENSMUSG00000027651	"Rprd1b"	-0.0514717	0.020561	0.0124091	0.0388996
ENSMUSG00000027652	"Ralgapb"	0.0171996	0.0287295	0.549681	0.684269
ENSMUSG00000027668	"Mfn1"	0.0577684	0.0170017	0.000681682	0.00387467
ENSMUSG00000027669	"Gnb4"	-0.0462548	0.0286873	0.106725	0.208554
ENSMUSG00000027671	"Actl6a"	-0.0107639	0.0181092	0.552147	0.686494
ENSMUSG00000027673	"Ndufb5"	-0.0053647	0.0236185	0.820205	0.886347
ENSMUSG00000027679	"Dnajc19"	-0.0738717	0.0370939	0.0462612	0.10987
ENSMUSG00000027680	"Fxr1"	0.00232752	0.019155	0.90325	0.938258
ENSMUSG00000027698	"Nceh1"	-0.0411456	0.0334577	0.218979	0.354768
ENSMUSG00000027706	"Sec62"	0.00367287	0.0147321	0.803168	0.874239
ENSMUSG00000027708	"Dcun1d1"	0.0909154	0.0302092	0.00262129	0.0114685
ENSMUSG00000027709	"Mccc1"	-0.0663685	0.044978	0.14006	0.252369
ENSMUSG00000027710	"Acad9"	-0.0581537	0.0349442	0.095962	0.191687
ENSMUSG00000027712	"Anxa5"	0.0961203	0.0317418	0.00245241	0.0108588
ENSMUSG00000027722	"Spata5"	-0.0118139	0.0205786	0.566174	0.698569
ENSMUSG00000027742	"Cog6"	0.0108342	0.0370958	0.770505	0.856756
ENSMUSG00000027746	"Ufm1"	0.0829738	0.01576	1.42492e-07	3.15117e-06
ENSMUSG00000027750	"Postn"	0.309706	0.115494	0.00749015	0.0262902
ENSMUSG00000027763	"Mbnl1"	-0.00632512	0.0208738	0.762201	0.851403
ENSMUSG00000027774	"Gfm1"	0.0805239	0.0210987	0.000135683	0.00103022
ENSMUSG00000027782	"Kpna4"	0.135351	0.0252849	8.82512e-08	2.04087e-06
ENSMUSG00000027784	"Ppm1l"	-0.0916186	0.0441867	0.0384757	0.0949458
ENSMUSG00000027792	"Bche"	0.0781514	0.0706605	0.268487	0.412673
ENSMUSG00000027804	"Ppid"	-0.0598428	0.0158569	0.000160892	0.00117959
ENSMUSG00000027805	"Pfn2"	0.0983372	0.0288379	0.000646316	0.00371013
ENSMUSG00000027806	"Tsc22d2"	-0.0697222	0.0248851	0.00513617	0.0193719
ENSMUSG00000027809	"Etfdh"	0.0558624	0.0218086	0.0103696	0.0337643
ENSMUSG00000027810	"Eif2a"	0.0176418	0.0168201	0.294221	0.440027
ENSMUSG00000027823	"Gmps"	-0.00240881	0.0204203	0.906154	0.939827
ENSMUSG00000027828	"Ssr3"	-0.00552857	0.0245845	0.822116	0.887701
ENSMUSG00000027835	"Pdcd10"	0.0383029	0.0186894	0.0404486	0.0985037
ENSMUSG00000027852	"Nras"	0.0229241	0.0298529	0.442584	0.589966
ENSMUSG00000027861	"Casq2"	0.0999326	0.0476814	0.0363479	0.0909147
ENSMUSG00000027864	"Ptgfrn"	-0.0672415	0.0397587	0.0908356	0.184082
ENSMUSG00000027875	"Hmgcs2"	-0.00426079	0.101137	0.966407	0.981689
ENSMUSG00000027879	"Sec22b"	-0.112679	0.0365181	0.00202926	0.00938563
ENSMUSG00000027882	"Stxbp3"	0.056956	0.0381919	0.136097	0.24721
ENSMUSG00000027884	"Clcc1"	0.0132811	0.0161212	0.409763	0.558919
ENSMUSG00000027890	"Gstm4"	0.0584412	0.0543838	0.282677	0.42815
ENSMUSG00000027893	"Ahcyl1"	0.0268489	0.0160609	0.0948824	0.190094
ENSMUSG00000027907	"S100a11"	-0.0677041	0.0441516	0.124888	0.231738
ENSMUSG00000027940	"Tpm3"	-0.0499969	0.0773454	0.518639	0.659109
ENSMUSG00000027944	"Hax1"	-0.0764183	0.0198174	0.000114352	0.000900355
ENSMUSG00000027961	"Lrrc39"	0.0676066	0.0256496	0.0083934	0.0286892
ENSMUSG00000027962	"Vcam1"	-0.251924	0.0502936	5.79872e-07	1.03838e-05
ENSMUSG00000027984	"Hadh"	0.000387205	0.0496956	0.993797	0.996259
ENSMUSG00000027997	"Casp6"	0.0500024	0.0273842	0.067574	0.148545
ENSMUSG00000028001	"Fga"	-0.724525	0.468804	0.128975	0.237119
ENSMUSG00000028005	"Gucy1b3"	-0.0898471	0.0272597	0.000978562	0.00519036
ENSMUSG00000028010	"Gar1"	-0.0325026	0.0298533	0.27626	0.421474
ENSMUSG00000028013	"Ppa2"	0.00892627	0.0249359	0.72044	0.823762
ENSMUSG00000028024	"Enpep"	0.0258972	0.0593836	0.663014	0.777649
ENSMUSG00000028029	"Aimp1"	0.0132297	0.0216816	0.541384	0.676761
ENSMUSG00000028034	"Fubp1"	-0.141773	0.0319624	9.49146e-06	0.000107899
ENSMUSG00000028035	"Dnajb4"	0.0798789	0.0396806	0.0444409	0.106359
ENSMUSG00000028048	"Gba"	-0.00961956	0.0314483	0.759569	0.851403
ENSMUSG00000028049	"Scamp3"	-0.00640734	0.0241733	0.790842	0.866071
ENSMUSG00000028059	"Arhgef2"	-0.0293748	0.0289028	0.309685	0.456907
ENSMUSG00000028062	"Lamtor2"	-0.0638162	0.025099	0.010931	0.0352772
ENSMUSG00000028063	"Lmna"	-0.0568901	0.0315824	0.0718573	0.15452
ENSMUSG00000028070	"Apoa1bp"	-0.019807	0.0292473	0.497957	0.640487
ENSMUSG00000028080	"Lrba"	0.0960678	0.0388373	0.0134196	0.041489
ENSMUSG00000028085	"Gatb"	0.00163863	0.0247577	0.947207	0.96924
ENSMUSG00000028088	"Fmo5"	-0.0490249	0.0323498	0.129481	0.237431
ENSMUSG00000028093	"Acp6"	-0.116604	0.0213236	4.57689e-08	1.16495e-06
ENSMUSG00000028102	"Pex11b"	0.010759	0.0163875	0.511199	0.653105
ENSMUSG00000028107	"Tars2"	0.0241527	0.0174837	0.166862	0.28908
ENSMUSG00000028108	"Ecm1"	0.0796529	0.0494423	0.106952	0.208897
ENSMUSG00000028116	"Myoz2"	-0.00173516	0.0289546	0.95215	0.972578
ENSMUSG00000028124	"Gclm"	0.130386	0.0370324	0.000434661	0.00273526
ENSMUSG00000028127	"Abcd3"	0.0071885	0.0237919	0.762504	0.851403
ENSMUSG00000028134	"Ptbp2"	-0.0216868	0.0234446	0.355504	0.507308
ENSMUSG00000028136	"Snx27"	-0.00743048	0.0245565	0.762297	0.851403
ENSMUSG00000028138	"Adh5"	0.0529813	0.0230038	0.0211647	0.0588279
ENSMUSG00000028140	"Mrpl9"	0.132571	0.0417108	0.00146791	0.00725127
ENSMUSG00000028145	"Them4"	0.0431021	0.0208732	0.0390087	0.0959686
ENSMUSG00000028149	"Rap1gds1"	-0.0265709	0.0215143	0.216882	0.353066
ENSMUSG00000028156	"Eif4e"	0.144821	0.0231957	4.39072e-10	2.04244e-08
ENSMUSG00000028161	"Ppp3ca"	0.053607	0.0136264	8.4155e-05	0.000702217
ENSMUSG00000028163	"Nfkb1"	-0.0687965	0.0190298	0.00030068	0.00199812
ENSMUSG00000028164	"Manba"	-0.0597202	0.0427589	0.162182	0.28291
ENSMUSG00000028165	"Cisd2"	-0.0189969	0.0189825	0.31751	0.465062
ENSMUSG00000028180	"Zranb2"	0.0682144	0.0179731	0.000148366	0.00110375
ENSMUSG00000028194	"Ddah1"	0.111898	0.0570698	0.0497785	0.116173
ENSMUSG00000028199	"Cryz"	-0.053456	0.0339682	0.115664	0.219866
ENSMUSG00000028207	"Asph"	0.0535065	0.0240634	0.0262106	0.0703876
ENSMUSG00000028223	"Decr1"	0.052759	0.0332857	0.112815	0.216277
ENSMUSG00000028228	"Cpne3"	-0.016146	0.0326993	0.621749	0.742466
ENSMUSG00000028229	"Rmdn1"	0.0432866	0.0277161	0.118172	0.223308
ENSMUSG00000028234	"Rps20"	-0.144034	0.0373259	0.000113358	0.000896012
ENSMUSG00000028247	"Coq3"	0.0230249	0.023122	0.318914	0.46678
ENSMUSG00000028251	"Tstd3"	0.184576	0.0335616	3.69929e-08	9.59681e-07
ENSMUSG00000028261	"Ndufaf4"	-0.0420672	0.0239708	0.0790596	0.166124
ENSMUSG00000028268	"Gbp3"	-0.460694	0.144883	0.00145878	0.00722604
ENSMUSG00000028270	"Gbp2"	-0.384554	0.0933097	3.66661e-05	0.000352465
ENSMUSG00000028273	"Pdlim5"	0.0784342	0.0287223	0.00634119	0.0230988
ENSMUSG00000028278	"Rragd"	0.0284321	0.0483484	0.555959	0.68975
ENSMUSG00000028289	"Epha7"	-0.15553	0.0545031	0.00425812	0.0167145
ENSMUSG00000028292	"Rars2"	0.0706472	0.0402087	0.0789173	0.165952
ENSMUSG00000028295	"Smim8"	0.0691757	0.0388853	0.0751623	0.160012
ENSMUSG00000028307	"Aldob"	-0.0701341	0.115173	0.542321	0.67719
ENSMUSG00000028328	"Tmod1"	-0.0786665	0.0215089	0.000254227	0.00175573
ENSMUSG00000028333	"Anp32b"	-0.0270252	0.0188092	0.150386	0.267266
ENSMUSG00000028334	"Nans"	-0.115194	0.0315971	0.000265469	0.00181479
ENSMUSG00000028339	"Col15a1"	-0.179	0.0650955	0.00599206	0.0220053
ENSMUSG00000028343	"Erp44"	-0.033275	0.0145342	0.0221033	0.0609347
ENSMUSG00000028348	"Murc"	0.122988	0.0291095	2.39279e-05	0.000245778
ENSMUSG00000028367	"Txn1"	-0.0145819	0.0223344	0.513633	0.655319
ENSMUSG00000028382	"Ptbp3"	0.0156272	0.0335891	0.642142	0.759912
ENSMUSG00000028383	"Hsdl2"	0.00521859	0.0339122	0.877797	0.925057
ENSMUSG00000028393	"Alad"	0.00861143	0.0730105	0.905956	0.939827
ENSMUSG00000028398	"Tmem261"	-0.0314345	0.0292327	0.281742	0.427525
ENSMUSG00000028405	"Aco1"	0.0299595	0.0214891	0.163408	0.284558
ENSMUSG00000028409	"Smu1"	0.0183175	0.0123617	0.138307	0.249767
ENSMUSG00000028410	"Dnaja1"	-0.346887	0.0681668	4.08658e-07	7.8381e-06
ENSMUSG00000028416	"Bag1"	0.00338111	0.0235844	0.885862	0.927839
ENSMUSG00000028419	"Chmp5"	0.0166668	0.0200626	0.405672	0.555021
ENSMUSG00000028426	"Rad23b"	0.00647154	0.0129803	0.618047	0.740011
ENSMUSG00000028431	"Ikbkap"	0.0369827	0.0229515	0.107342	0.209402
ENSMUSG00000028443	"Nudt2"	0.0807104	0.0299687	0.00703843	0.0252299
ENSMUSG00000028447	"Dctn3"	-0.0228857	0.027705	0.40835	0.557931
ENSMUSG00000028452	"Vcp"	0.0135203	0.0267048	0.612736	0.735828
ENSMUSG00000028455	"Stoml2"	0.0529614	0.0169572	0.00178487	0.00844839
ENSMUSG00000028464	"Tpm2"	-0.0168249	0.0613308	0.784631	0.863585
ENSMUSG00000028465	"Tln1"	0.00870027	0.0250171	0.728385	0.829658
ENSMUSG00000028470	"Hint2"	0.00159344	0.0502663	0.974651	0.984872
ENSMUSG00000028478	"Clta"	-0.043758	0.0233252	0.0603421	0.135293
ENSMUSG00000028480	"Glipr2"	-0.0616197	0.0632501	0.329764	0.479194
ENSMUSG00000028484	"Psip1"	-0.12528	0.0238876	1.59495e-07	3.45174e-06
ENSMUSG00000028494	"Plin2"	0.086645	0.0549863	0.114594	0.21855
ENSMUSG00000028495	"Rps6"	-0.213366	0.0661334	0.00125455	0.00639439
ENSMUSG00000028514	"Usp24"	0.10566	0.0346812	0.00235427	0.0105512
ENSMUSG00000028517	"Plpp3"	-0.0291581	0.0258612	0.260028	0.403348
ENSMUSG00000028518	"Prkaa2"	0.0718718	0.0411739	0.0810511	0.169341
ENSMUSG00000028527	"Ak4"	0.0851176	0.0427554	0.046655	0.110481
ENSMUSG00000028530	"Jak1"	0.0212788	0.0373938	0.569307	0.701365
ENSMUSG00000028551	"Cdkn2c"	-0.0100076	0.0560268	0.858115	0.914085
ENSMUSG00000028552	"Eps15"	0.0956925	0.0249911	0.000129708	0.00099607
ENSMUSG00000028556	"Dock7"	-0.0261905	0.0303888	0.388539	0.539238
ENSMUSG00000028559	"Osbpl9"	0.107988	0.0154948	3.20343e-12	2.74697e-10
ENSMUSG00000028567	"Txndc12"	-0.110686	0.0284978	0.000101847	0.000821063
ENSMUSG00000028568	"Btf3l4"	0.0634728	0.0175649	0.000303082	0.00200421
ENSMUSG00000028577	"Plaa"	0.122471	0.0155191	3.03509e-15	4.38679e-13
ENSMUSG00000028582	"Cc2d1b"	0.031747	0.0203594	0.118975	0.224263
ENSMUSG00000028597	"Gpx7"	-0.0276321	0.0381019	0.46776	0.613423
ENSMUSG00000028601	"Echdc2"	-0.111665	0.0468777	0.0173456	0.0505746
ENSMUSG00000028603	"Scp2"	0.0639483	0.0225021	0.00449558	0.0174603
ENSMUSG00000028607	"Cpt2"	0.00184861	0.0316699	0.953415	0.973378
ENSMUSG00000028608	"0610037L13Rik"	-0.152308	0.0325266	2.75806e-06	3.95333e-05
ENSMUSG00000028609	"Magoh"	-0.0193616	0.0224411	0.388319	0.539238
ENSMUSG00000028622	"Mrpl37"	-0.0556084	0.0224682	0.013311	0.0411847
ENSMUSG00000028633	"Ctps"	0.0168573	0.025484	0.508398	0.650486
ENSMUSG00000028636	"Ppcs"	0.174779	0.0291517	2.01326e-09	8.31394e-08
ENSMUSG00000028639	"Ybx1"	-0.104101	0.0174417	2.36745e-09	9.3827e-08
ENSMUSG00000028646	"Rragc"	0.0521219	0.0150943	0.000556594	0.00332723
ENSMUSG00000028647	"Mycbp"	0.118614	0.0203602	5.73168e-09	1.96577e-07
ENSMUSG00000028648	"Ndufs5"	0.0369417	0.0430144	0.389926	0.540977
ENSMUSG00000028649	"Macf1"	0.050222	0.0388977	0.196737	0.326803
ENSMUSG00000028656	"Cap1"	-0.0513162	0.028779	0.0746717	0.159386
ENSMUSG00000028657	"Ppt1"	-0.0145819	0.0394427	0.711748	0.818075
ENSMUSG00000028669	"Pithd1"	-0.00255305	0.0249344	0.918372	0.947401
ENSMUSG00000028670	"Lypla2"	-0.0972194	0.0207247	2.69584e-06	3.91041e-05
ENSMUSG00000028672	"Hmgcl"	-0.0054876	0.0218986	0.802113	0.873561
ENSMUSG00000028676	"Srsf10"	-0.166934	0.0234718	1.22532e-12	1.15322e-10
ENSMUSG00000028683	"Eif2b3"	0.044654	0.0241038	0.0638737	0.141565
ENSMUSG00000028684	"Urod"	-0.0464592	0.0226044	0.0396756	0.0973135
ENSMUSG00000028691	"Prdx1"	0.0172348	0.0247181	0.485652	0.630756
ENSMUSG00000028692	"Akr1a1"	-0.00596449	0.0287371	0.835511	0.898018
ENSMUSG00000028693	"Nasp"	-0.0195153	0.0237126	0.410367	0.559554
ENSMUSG00000028698	"Pik3r3"	0.189002	0.0409766	4.00475e-06	5.32346e-05
ENSMUSG00000028708	"Mknk1"	0.0180006	0.0256249	0.482833	0.628102
ENSMUSG00000028710	"Atpaf1"	0.0734119	0.0304576	0.0159308	0.0475106
ENSMUSG00000028713	"Cyp4b1"	-0.0453005	0.050778	0.37252	0.523286
ENSMUSG00000028719	"Cmpk1"	0.0608197	0.0198054	0.0021549	0.00984296
ENSMUSG00000028730	"Cfap57"	-0.205835	0.283229	0.471785	0.616521
ENSMUSG00000028737	"Aldh4a1"	-0.0601991	0.0440639	0.171715	0.295464
ENSMUSG00000028743	"Akr7a5"	-0.117115	0.0431292	0.00651367	0.0236845
ENSMUSG00000028745	"Capzb"	0.00409018	0.0250218	0.870095	0.922014
ENSMUSG00000028757	"Ddost"	-0.128003	0.0163303	4.45272e-15	6.21384e-13
ENSMUSG00000028759	"Hp1bp3"	-0.0352018	0.0276535	0.203006	0.334567
ENSMUSG00000028760	"Eif4g3"	-0.0138413	0.0320862	0.666513	0.779733
ENSMUSG00000028763	"Hspg2"	-0.0367762	0.0423928	0.38595	0.537303
ENSMUSG00000028766	"Alpl"	-0.22227	0.049813	8.63619e-06	9.95746e-05
ENSMUSG00000028771	"Ptpn12"	0.0381933	0.0341123	0.263371	0.406972
ENSMUSG00000028776	"Tinagl1"	-0.0964536	0.046551	0.0386739	0.0953186
ENSMUSG00000028777	"Gnat3"	0.176663	0.0945693	0.0617935	0.138089
ENSMUSG00000028779	"Pef1"	-0.0860321	0.0204699	2.61409e-05	0.000262511
ENSMUSG00000028790	"Khdrbs1"	-0.116882	0.0160651	3.57361e-13	3.70831e-11
ENSMUSG00000028792	"Ak2"	-0.0818496	0.0255298	0.00134294	0.00674304
ENSMUSG00000028798	"Eif3i"	-0.045036	0.020057	0.0246298	0.0668973
ENSMUSG00000028800	"Hdac1"	0.00541886	0.0310527	0.86149	0.916351
ENSMUSG00000028809	"Srrm1"	-0.112318	0.0274029	4.22936e-05	0.000394383
ENSMUSG00000028811	"Yars"	0.0036958	0.0204504	0.856563	0.913682
[truncated: 2,048 more rows]

## Sheet: Age-sex interaction effect
Gene_ID	Gene_symbol	Effect	Effect_SE	p	adjusted_p
ENSMUSG00000000049	"Apoh"	-0.0553872	0.505878	0.908108	0.978465
ENSMUSG00000000058	"Cav2"	0.0633777	0.0713346	0.371929	0.752377
ENSMUSG00000000088	"Cox5a"	-0.0902411	0.0761617	0.237325	0.661016
ENSMUSG00000000127	"Fer"	-0.0704877	0.0486607	0.146512	0.567824
ENSMUSG00000000149	"Gna12"	-0.0929145	0.0717538	0.196107	0.615192
ENSMUSG00000000168	"Dlat"	0.0275363	0.0448969	0.542018	0.848882
ENSMUSG00000000171	"Sdhd"	-0.0128337	0.0464588	0.782887	0.939816
ENSMUSG00000000253	"Gmpr"	0.0116244	0.104252	0.91115	0.979656
ENSMUSG00000000275	"Trim25"	0.0231718	0.100477	0.815805	0.951622
ENSMUSG00000000278	"Scpep1"	-0.0015826	0.0856992	0.985277	0.996498
ENSMUSG00000000290	"Itgb2"	-0.183732	0.205869	0.372613	0.752377
ENSMUSG00000000295	"Hddc2"	-0.0518822	0.242997	0.832582	0.957417
ENSMUSG00000000320	"Alox12"	-0.30616	0.193336	0.110552	0.535108
ENSMUSG00000000325	"Arvcf"	-0.20399	0.0845227	0.0153792	0.317105
ENSMUSG00000000326	"Comt"	-0.129388	0.120909	0.281607	0.695766
ENSMUSG00000000339	"Rtca"	-0.0236344	0.0782648	0.762422	0.929095
ENSMUSG00000000340	"Dbt"	0.0192805	0.0745848	0.796494	0.942974
ENSMUSG00000000355	"Mcts1"	-0.0743991	0.0517635	0.150466	0.572811
ENSMUSG00000000374	"Trappc10"	0.0299648	0.0577046	0.602676	0.874108
ENSMUSG00000000384	"Tbrg4"	0.0255568	0.0617028	0.680982	0.905366
ENSMUSG00000000399	"Ndufa9"	-0.140077	0.0616803	0.0235465	0.378046
ENSMUSG00000000439	"Mkrn2"	-0.0133398	0.0352656	0.704855	0.912951
ENSMUSG00000000441	"Raf1"	0.0186176	0.0485889	0.701781	0.912636
ENSMUSG00000000538	"Tom1l2"	0.094798	0.0510513	0.062701	0.468684
ENSMUSG00000000555	"Itga5"	0.192065	0.108457	0.0745785	0.48328
ENSMUSG00000000561	"Wdr77"	0.0204809	0.0438471	0.640147	0.889889
ENSMUSG00000000563	"Atp5f1"	-0.0341473	0.0444693	0.444758	0.791148
ENSMUSG00000000568	"Hnrnpd"	0.0445352	0.0437084	0.309544	0.706157
ENSMUSG00000000628	"Hk2"	0.0347762	0.0740461	0.637269	0.888467
ENSMUSG00000000631	"Myo18a"	0.0413209	0.0588775	0.482728	0.815699
ENSMUSG00000000711	"Rab5b"	0.0297756	0.0285041	0.29645	0.699552
ENSMUSG00000000738	"Spg7"	0.137147	0.0686806	0.0471744	0.44827
ENSMUSG00000000740	"Rpl13"	-0.0464524	0.0859437	0.589518	0.870087
ENSMUSG00000000743	"Chmp1a"	0.0157291	0.0355793	0.658317	0.897013
ENSMUSG00000000751	"Rpa1"	0.0312366	0.0521898	0.550459	0.850896
ENSMUSG00000000753	"Serpinf1"	0.0484888	0.144274	0.734778	0.925793
ENSMUSG00000000787	"Ddx3x"	0.0373376	0.0647144	0.563578	0.856556
ENSMUSG00000000805	"Car4"	-0.154355	0.145183	0.286153	0.697341
ENSMUSG00000000811	"Txnrd3"	-0.0760459	0.067467	0.261966	0.682285
ENSMUSG00000000826	"Dnajc5"	0.0632236	0.0416113	0.128309	0.548327
ENSMUSG00000000827	"Tpd52l2"	0.0106048	0.0291175	0.715778	0.916694
ENSMUSG00000000838	"Fmr1"	0.0608261	0.0701224	0.383808	0.760144
ENSMUSG00000000915	"Hip1r"	0.0878965	0.0642755	0.169909	0.59207
ENSMUSG00000000959	"Oxa1l"	-0.0139998	0.0496363	0.778703	0.937362
ENSMUSG00000001016	"Ilf2"	-0.00466966	0.0575099	0.934948	0.985573
ENSMUSG00000001018	"Snapin"	-0.0599071	0.0580891	0.303177	0.702523
ENSMUSG00000001020	"S100a4"	-0.207315	0.173824	0.230356	0.653752
ENSMUSG00000001025	"S100a6"	-0.0569834	0.122047	0.641569	0.890713
ENSMUSG00000001029	"Icam2"	-0.267615	0.102094	0.00802723	0.284805
ENSMUSG00000001036	"Epn2"	0.0103909	0.0474456	0.825859	0.954657
ENSMUSG00000001052	"Sec24b"	0.055435	0.0534846	0.298357	0.700314
ENSMUSG00000001056	"Nhp2"	-0.063429	0.0954621	0.506242	0.832484
ENSMUSG00000001100	"Poldip2"	0.000632454	0.044946	0.988786	0.996498
ENSMUSG00000001119	"Col6a1"	-0.088441	0.128068	0.485826	0.817951
ENSMUSG00000001120	"Pcbp3"	-0.0264749	0.117866	0.821378	0.951676
ENSMUSG00000001143	"Lman2l"	-0.0567354	0.0534652	0.288958	0.697341
ENSMUSG00000001151	"Pcnt"	0.123732	0.0873489	0.15813	0.580071
ENSMUSG00000001211	"Agpat3"	-0.114198	0.074513	0.125937	0.548327
ENSMUSG00000001229	"Dpp9"	0.00926871	0.0497749	0.85191	0.963152
ENSMUSG00000001270	"Ckb"	-0.112571	0.117321	0.336193	0.726453
ENSMUSG00000001285	"Myg1"	-0.0197451	0.066675	0.767482	0.92994
ENSMUSG00000001289	"Pfdn5"	-0.0437592	0.0587994	0.457628	0.796639
ENSMUSG00000001333	"Sync"	0.30905	0.139338	0.0271752	0.399467
ENSMUSG00000001349	"Cnn1"	0.602773	0.240268	0.010701	0.284805
ENSMUSG00000001380	"Hars"	-0.0606032	0.0352593	0.0855837	0.501201
ENSMUSG00000001416	"Cct3"	-0.0112581	0.0446106	0.800308	0.944821
ENSMUSG00000001424	"Snd1"	0.0893954	0.0660989	0.17622	0.59679
ENSMUSG00000001435	"Col18a1"	0.309284	0.146321	0.0330048	0.420658
ENSMUSG00000001440	"Kpnb1"	-0.00174921	0.038533	0.963764	0.993214
ENSMUSG00000001441	"Npepps"	-0.0891774	0.0621259	0.151477	0.572845
ENSMUSG00000001445	"Mrpl10"	0.0834019	0.0647557	0.196214	0.615192
ENSMUSG00000001473	"Tubb6"	0.00619061	0.117879	0.958197	0.991548
ENSMUSG00000001506	"Col1a1"	-0.0748548	0.245645	0.760171	0.92899
ENSMUSG00000001508	"Sgca"	0.220071	0.0871696	0.0119048	0.295575
ENSMUSG00000001525	"Tubb5"	0.151097	0.0845954	0.0729455	0.48328
ENSMUSG00000001552	"Jup"	-0.030698	0.0589348	0.60274	0.874108
ENSMUSG00000001576	"Ergic1"	0.126095	0.0522592	0.0155586	0.317105
ENSMUSG00000001604	"Tcea3"	0.0171079	0.101494	0.867108	0.965529
ENSMUSG00000001630	"Stk38l"	0.0538891	0.0586614	0.357575	0.740965
ENSMUSG00000001642	"Akr1b3"	-0.128434	0.102454	0.210135	0.627511
ENSMUSG00000001663	"Gstt1"	-0.0497307	0.186319	0.792205	0.942413
ENSMUSG00000001665	"Gstt3"	-0.176182	0.12611	0.163832	0.583312
ENSMUSG00000001666	"Ddt"	-0.248346	0.0878474	0.00469466	0.260878
ENSMUSG00000001707	"Eef1e1"	-0.039644	0.0610142	0.516685	0.836744
ENSMUSG00000001729	"Akt1"	-0.0270854	0.0771346	0.724983	0.919412
ENSMUSG00000001755	"Coasy"	-0.0451227	0.0594344	0.447388	0.791259
ENSMUSG00000001774	"Chordc1"	0.0169316	0.0882989	0.846548	0.961201
ENSMUSG00000001783	"Rtcb"	-0.0329685	0.0424162	0.436426	0.784117
ENSMUSG00000001794	"Capns1"	-0.0813181	0.0753533	0.279682	0.695088
ENSMUSG00000001829	"Clpb"	-0.103652	0.0549443	0.0597371	0.464916
ENSMUSG00000001833	"Sept7"	0.0136632	0.0419005	0.744118	0.927476
ENSMUSG00000001847	"Rac1"	0.0523493	0.027291	0.0545071	0.457441
ENSMUSG00000001855	"Nup214"	0.0612032	0.0648311	0.344753	0.732013
ENSMUSG00000001865	"Cpa3"	0.00791617	0.377371	0.98361	0.996498
ENSMUSG00000001870	"Ltbp1"	0.074984	0.0845371	0.374535	0.75293
ENSMUSG00000001891	"Ugp2"	0.0513725	0.0866131	0.553615	0.852201
ENSMUSG00000001911	"Nfix"	0.0438082	0.102931	0.669176	0.900616
ENSMUSG00000001924	"Uba1"	-0.0288411	0.0267796	0.281818	0.695863
ENSMUSG00000001930	"Vwf"	0.0163623	0.136442	0.903388	0.977724
ENSMUSG00000001946	"Esam"	0.0360007	0.0722072	0.61453	0.879683
ENSMUSG00000001962	"Fam50a"	-0.0620997	0.0610029	0.307932	0.704778
ENSMUSG00000001964	"Emd"	0.0442754	0.0561791	0.428804	0.781751
ENSMUSG00000001983	"Taco1"	0.0322347	0.0631755	0.609726	0.877774
ENSMUSG00000001999	"Blvra"	-0.04823	0.0575894	0.40466	0.769939
ENSMUSG00000002010	"Idh3g"	-0.0519133	0.0635257	0.415358	0.77753
ENSMUSG00000002014	"Ssr4"	-0.0853367	0.0630427	0.175564	0.596064
ENSMUSG00000002015	"Bcap31"	-0.0580834	0.040919	0.155793	0.576321
ENSMUSG00000002017	"Fam98a"	-0.0159171	0.0503657	0.75124	0.928225
ENSMUSG00000002052	"Supt6"	0.0926162	0.0523142	0.0754903	0.48328
ENSMUSG00000002100	"Mybpc3"	0.0458419	0.0694568	0.51021	0.833069
ENSMUSG00000002102	"Psmc3"	-0.175133	0.0485847	0.000309207	0.133225
ENSMUSG00000002107	"Celf2"	0.123	0.0718924	0.0875333	0.506827
ENSMUSG00000002129	"Sf3a1"	0.075221	0.0539774	0.164169	0.583312
ENSMUSG00000002147	"Stat6"	0.00305999	0.049033	0.950158	0.989247
ENSMUSG00000002233	"Rhoc"	-0.114418	0.103777	0.266313	0.685539
ENSMUSG00000002279	"Lmf1"	-0.178539	0.0725132	0.0139981	0.313087
ENSMUSG00000002280	"Narfl"	-0.0053803	0.051566	0.917216	0.981004
ENSMUSG00000002319	"Ipo4"	0.0717519	0.0569814	0.207558	0.626694
ENSMUSG00000002326	"Gmpr2"	-0.070799	0.0569838	0.215144	0.633982
ENSMUSG00000002329	"Mdp1"	0.0121111	0.058919	0.838023	0.957992
ENSMUSG00000002332	"Dhrs1"	0.0300709	0.0586487	0.609482	0.877774
ENSMUSG00000002343	"Armc6"	0.053972	0.0911888	0.555193	0.853161
ENSMUSG00000002346	"Slc25a42"	-0.032363	0.0900809	0.720962	0.918305
ENSMUSG00000002365	"Snx9"	-0.0200527	0.0512498	0.695467	0.908575
ENSMUSG00000002372	"Ranbp3"	0.00331184	0.047327	0.944191	0.988811
ENSMUSG00000002379	"Ndufa11"	-0.155431	0.0807761	0.0540431	0.457441
ENSMUSG00000002395	"Use1"	-0.151097	0.0790076	0.0558336	0.459175
ENSMUSG00000002416	"Ndufb2"	-0.123649	0.115779	0.289398	0.697341
ENSMUSG00000002455	"Prpf6"	0.040338	0.0346015	0.244123	0.665971
ENSMUSG00000002477	"Snrpd1"	-0.0612943	0.0542863	0.259471	0.679076
ENSMUSG00000002496	"Tsc2"	-0.0109056	0.0643468	0.865327	0.964665
ENSMUSG00000002500	"Rpl3l"	0.0281822	0.0957991	0.770582	0.93266
ENSMUSG00000002504	"Slc9a3r2"	0.0318264	0.07744	0.679107	0.904135
ENSMUSG00000002524	"Puf60"	-0.00131572	0.0469608	0.977672	0.99624
ENSMUSG00000002546	"Golga2"	0.070238	0.0459658	0.126404	0.548327
ENSMUSG00000002580	"Mien1"	-0.273323	0.0794049	0.000581061	0.15677
ENSMUSG00000002588	"Pon1"	-0.373139	0.525266	0.469671	0.806773
ENSMUSG00000002660	"Clpp"	-0.085352	0.0734715	0.249225	0.670821
ENSMUSG00000002661	"Alkbh7"	-0.101745	0.0899309	0.259001	0.679076
ENSMUSG00000002718	"Cse1l"	0.0185496	0.0419109	0.658181	0.897013
ENSMUSG00000002728	"Naa20"	-0.027986	0.0429244	0.515147	0.836326
ENSMUSG00000002731	"Prkra"	-0.0791665	0.0583148	0.176175	0.59679
ENSMUSG00000002732	"Fkbp7"	-0.0354132	0.0583965	0.543897	0.849167
ENSMUSG00000002741	"Ykt6"	0.00491532	0.0403022	0.902631	0.977351
ENSMUSG00000002748	"Baz1b"	0.171772	0.0775354	0.0266052	0.396548
ENSMUSG00000002767	"Mrpl2"	-0.0853627	0.0624964	0.174044	0.594712
ENSMUSG00000002781	"Tmem143"	-0.047488	0.0965985	0.62733	0.885593
ENSMUSG00000002797	"Ggct"	-0.00575906	0.0868358	0.947275	0.988811
ENSMUSG00000002808	"Epdr1"	0.0252033	0.111414	0.820453	0.951676
ENSMUSG00000002812	"Flii"	0.0489397	0.0394337	0.215126	0.633982
ENSMUSG00000002831	"Plin4"	0.192174	0.103293	0.0640215	0.470227
ENSMUSG00000002833	"Hdgfrp2"	-0.0202959	0.0434264	0.640506	0.889889
ENSMUSG00000002844	"Adprh"	0.0695478	0.0578679	0.230697	0.653767
ENSMUSG00000002846	"Timmdc1"	-0.137982	0.0542627	0.0111191	0.284805
ENSMUSG00000002900	"Lamb1"	-0.0426484	0.0820078	0.6025	0.874108
ENSMUSG00000002944	"Cd36"	-0.0708679	0.0549791	0.198046	0.617482
ENSMUSG00000002949	"Timm44"	-0.0573036	0.0410406	0.164135	0.583312
ENSMUSG00000002957	"Ap2a2"	0.0690077	0.0397059	0.082049	0.494125
ENSMUSG00000002980	"Bcam"	0.206472	0.116252	0.0766212	0.486028
ENSMUSG00000002981	"Clptm1"	-0.0518539	0.0366851	0.15832	0.580071
ENSMUSG00000002984	"Tomm40"	-0.0623604	0.0562604	0.269401	0.685539
ENSMUSG00000002985	"Apoe"	-0.033299	0.111174	0.76539	0.929857
ENSMUSG00000003033	"Ap1m1"	-0.0243554	0.0462652	0.598264	0.873693
ENSMUSG00000003037	"Rab8a"	-0.0169512	0.0475021	0.720746	0.918305
ENSMUSG00000003072	"Atp5d"	-0.0545602	0.0903603	0.54958	0.850862
ENSMUSG00000003099	"Ppp5c"	-0.00600795	0.0398228	0.880374	0.971602
ENSMUSG00000003123	"Lipe"	0.062433	0.119533	0.603042	0.874108
ENSMUSG00000003131	"Pafah1b2"	0.077525	0.0428233	0.0696217	0.480672
ENSMUSG00000003153	"Slc2a3"	-0.000639153	0.197522	0.997462	0.999073
ENSMUSG00000003161	"Sri"	0.0973111	0.104446	0.348607	0.736304
ENSMUSG00000003200	"Sh3gl1"	-0.0842569	0.0720629	0.240792	0.662611
ENSMUSG00000003226	"Ranbp2"	0.148981	0.0882395	0.0909152	0.51173
ENSMUSG00000003234	"Abcf3"	-0.0801151	0.0505299	0.112115	0.535325
ENSMUSG00000003235	"Eif2b5"	-0.0595126	0.0357825	0.0953728	0.516008
ENSMUSG00000003299	"Mrpl4"	-0.0965129	0.0867847	0.26814	0.685539
ENSMUSG00000003316	"Glg1"	0.175309	0.0945351	0.0631916	0.468684
ENSMUSG00000003360	"Ddx23"	-0.00863094	0.0376769	0.818763	0.951676
ENSMUSG00000003380	"Rabac1"	-0.0856149	0.0953082	0.370975	0.752199
ENSMUSG00000003402	"Prkcsh"	-0.0643306	0.0635529	0.310417	0.707351
ENSMUSG00000003411	"Rab3b"	0.551696	0.386075	0.151715	0.572845
ENSMUSG00000003420	"Fcgrt"	-0.118115	0.0770647	0.127188	0.548327
ENSMUSG00000003429	"Rps11"	-0.134145	0.0707005	0.0568766	0.462208
ENSMUSG00000003435	"Supt5"	0.0412698	0.043217	0.338878	0.727333
ENSMUSG00000003438	"Timm50"	-0.0723064	0.0724746	0.318192	0.714935
ENSMUSG00000003458	"Ncstn"	0.089942	0.0501562	0.0728727	0.48328
ENSMUSG00000003464	"Pex19"	-0.057795	0.0535184	0.279031	0.69449
ENSMUSG00000003477	"Inmt"	-0.56366	0.335604	0.0935844	0.516008
ENSMUSG00000003500	"Impdh1"	0.0293814	0.0649133	0.649668	0.896176
ENSMUSG00000003518	"Dusp3"	-0.0037151	0.0989844	0.970005	0.9958
ENSMUSG00000003526	"Prodh"	0.0226841	0.142488	0.87415	0.968981
ENSMUSG00000003528	"Slc25a1"	0.494207	0.196156	0.0117327	0.29492
ENSMUSG00000003546	"Klc4"	-0.00805529	0.0595806	0.892512	0.974244
ENSMUSG00000003559	"As3mt"	0.0458098	0.131569	0.728894	0.922688
ENSMUSG00000003573	"Homer3"	0.0309915	0.0842707	0.710898	0.913788
ENSMUSG00000003585	"Sec14l2"	0.0194059	0.203168	0.924275	0.983113
ENSMUSG00000003617	"Cp"	0.0414802	0.173295	0.808709	0.948926
ENSMUSG00000003623	"Crot"	0.0406101	0.0526181	0.440046	0.787994
ENSMUSG00000003660	"Snrnp200"	-0.00370892	0.0492395	0.939782	0.987613
ENSMUSG00000003731	"Kpna6"	0.0360126	0.0469611	0.444189	0.791148
ENSMUSG00000003762	"Adck4"	-0.140932	0.0959462	0.140407	0.564904
ENSMUSG00000003808	"Farsa"	0.00362535	0.0440503	0.934463	0.985573
ENSMUSG00000003809	"Gcdh"	-0.121589	0.0753162	0.106358	0.534449
ENSMUSG00000003810	"Mast2"	0.1569	0.0558909	0.0051379	0.260878
ENSMUSG00000003813	"Rad23a"	-0.0716335	0.0482676	0.137828	0.560883
ENSMUSG00000003814	"Calr"	-0.00510536	0.0721711	0.943003	0.988811
ENSMUSG00000003849	"Nqo1"	0.0911506	0.138954	0.515351	0.836326
ENSMUSG00000003865	"Gys1"	-0.0141226	0.0577426	0.806996	0.947741
ENSMUSG00000003868	"Ruvbl2"	-0.148306	0.076943	0.0550266	0.457441
ENSMUSG00000003923	"Tfam"	-0.0588809	0.0418544	0.16069	0.581706
ENSMUSG00000003955	"Fam162a"	-0.0978239	0.0653524	0.13557	0.55814
ENSMUSG00000003970	"Rpl8"	-0.0471618	0.076672	0.538737	0.847416
ENSMUSG00000004032	"Gstm5"	-0.123745	0.121337	0.311698	0.70875
ENSMUSG00000004035	"Gstm7"	0.0906458	0.191262	0.634369	0.88769
ENSMUSG00000004040	"Stat3"	0.0707391	0.0836974	0.396558	0.766041
ENSMUSG00000004044	"Ptrf"	-0.00227064	0.0746064	0.975629	0.99616
ENSMUSG00000004056	"Akt2"	0.0608682	0.0431674	0.158985	0.580261
ENSMUSG00000004069	"Dnaja3"	0.0176259	0.0387372	0.650121	0.896176
ENSMUSG00000004070	"Hmox2"	-0.0703863	0.0558971	0.209256	0.627511
ENSMUSG00000004085	"Zak"	0.0112101	0.0683415	0.869348	0.966997
ENSMUSG00000004096	"Cwc15"	0.0180105	0.0412833	0.662841	0.899331
ENSMUSG00000004105	"Angptl2"	0.11512	0.0780763	0.139683	0.56433
ENSMUSG00000004207	"Psap"	0.013736	0.0450792	0.76112	0.92899
ENSMUSG00000004233	"Wars2"	0.0699262	0.0628161	0.265371	0.685539
ENSMUSG00000004264	"Phb2"	-0.12318	0.0633595	0.052387	0.456919
ENSMUSG00000004266	"Ptpn6"	-0.0954869	0.223603	0.671818	0.901475
ENSMUSG00000004267	"Eno2"	0.511612	0.185177	0.00501699	0.260878
ENSMUSG00000004270	"Lpcat3"	-0.076247	0.0610068	0.213029	0.631597
ENSMUSG00000004285	"Atp6v1f"	-0.0994063	0.0614136	0.104547	0.530951
ENSMUSG00000004347	"Pde1c"	0.303496	0.232843	0.194465	0.614635
ENSMUSG00000004364	"Cul3"	0.000603288	0.0381194	0.987397	0.996498
ENSMUSG00000004394	"Tmed4"	0.0121964	0.0366911	0.738856	0.927127
ENSMUSG00000004446	"Bid"	-0.113656	0.215753	0.596715	0.872947
ENSMUSG00000004451	"Ralb"	0.0518574	0.0577571	0.367589	0.74793
ENSMUSG00000004455	"Ppp1cc"	-0.190543	0.100128	0.0589486	0.463793
ENSMUSG00000004460	"Dnajb11"	-0.0416548	0.0535542	0.433825	0.782393
ENSMUSG00000004530	"Coro1c"	0.0759868	0.06185	0.217448	0.636768
ENSMUSG00000004558	"Ndrg2"	-0.00843702	0.0455726	0.853606	0.963152
ENSMUSG00000004610	"Etfb"	-0.110178	0.0699907	0.117908	0.543081
ENSMUSG00000004631	"Sgce"	-0.0614388	0.058276	0.290962	0.697341
ENSMUSG00000004655	"Aqp1"	0.208957	0.13016	0.107396	0.535108
ENSMUSG00000004665	"Cnn2"	0.0682676	0.102941	0.506014	0.832484
ENSMUSG00000004677	"Myo9b"	0.102511	0.077837	0.186056	0.607136
ENSMUSG00000004748	"Mtfp1"	0.0187486	0.0735255	0.800166	0.944821
ENSMUSG00000004788	"Eif2b2"	-0.0761702	0.0542528	0.160645	0.581706
ENSMUSG00000004789	"Dlst"	0.033975	0.0392278	0.388588	0.762665
ENSMUSG00000004843	"Chmp2b"	0.040524	0.0491143	0.40992	0.773528
ENSMUSG00000004846	"Plod3"	0.0279455	0.0592439	0.636152	0.887806
ENSMUSG00000004880	"Lbr"	0.0374369	0.0670257	0.576076	0.865045
ENSMUSG00000004891	"Nes"	-0.024664	0.155956	0.872703	0.968155
ENSMUSG00000004897	"Hdgf"	-0.03938	0.0398824	0.323371	0.716054
ENSMUSG00000004929	"Thop1"	-0.0462557	0.0647217	0.475102	0.810327
ENSMUSG00000004936	"Map2k1"	0.118121	0.0730443	0.105479	0.532423
ENSMUSG00000004937	"Sgta"	0.0472387	0.0521498	0.366627	0.746723
ENSMUSG00000004951	"Hspb1"	0.0458068	0.164657	0.777475	0.936998
ENSMUSG00000004980	"Hnrnpa2b1"	0.111078	0.0359944	0.00202272	0.242029
ENSMUSG00000004996	"Mri1"	-0.0203504	0.129892	0.875097	0.968981
ENSMUSG00000005034	"Prkacb"	0.0702691	0.0569502	0.216892	0.636182
ENSMUSG00000005054	"Cstb"	-0.0523506	0.101668	0.608087	0.877385
ENSMUSG00000005087	"Cd44"	0.290296	0.172267	0.0898859	0.510423
ENSMUSG00000005103	"Wdr1"	0.0364716	0.061063	0.548657	0.850782
ENSMUSG00000005125	"Ndrg1"	-0.0608402	0.0850244	0.469536	0.806773
ENSMUSG00000005161	"Prdx2"	-0.0565459	0.0597949	0.345707	0.732883
ENSMUSG00000005198	"Polr2a"	0.116324	0.0798097	0.143732	0.56758
ENSMUSG00000005262	"Ufd1l"	0.0402317	0.0611981	0.509283	0.833069
ENSMUSG00000005299	"Letm1"	-0.00656972	0.057946	0.909844	0.979211
ENSMUSG00000005312	"Ubqln1"	0.0326977	0.0340182	0.336342	0.726453
ENSMUSG00000005354	"Txn2"	-0.0477811	0.0523272	0.362914	0.743276
ENSMUSG00000005362	"Crbn"	0.000215085	0.0675107	0.997445	0.999073
ENSMUSG00000005397	"Nid1"	-0.0595895	0.0922316	0.515591	0.836326
ENSMUSG00000005417	"Mprip"	-0.00632186	0.0430746	0.882673	0.97255
ENSMUSG00000005447	"Pafah1b3"	-0.0201569	0.169654	0.906212	0.977724
ENSMUSG00000005469	"Prkaca"	0.0106393	0.0508307	0.834511	0.957818
ENSMUSG00000005481	"Ddx39"	-0.0255068	0.064242	0.690718	0.907683
ENSMUSG00000005483	"Dnajb1"	0.720503	0.245946	0.00284042	0.255446
ENSMUSG00000005506	"Celf1"	0.0907784	0.0616028	0.139723	0.56433
ENSMUSG00000005510	"Ndufs3"	-0.1192	0.0623913	0.0574622	0.463793
ENSMUSG00000005514	"Por"	0.129093	0.154157	0.40014	0.766383
ENSMUSG00000005534	"Insr"	0.138535	0.103684	0.181231	0.607136
ENSMUSG00000005566	"Trim28"	-0.00390677	0.0463603	0.932931	0.985084
ENSMUSG00000005575	"Ube2m"	-0.119915	0.0507114	0.0181162	0.330253
ENSMUSG00000005610	"Eif4g2"	0.00149202	0.0407697	0.970869	0.9958
ENSMUSG00000005611	"Mrvi1"	0.240801	0.125059	0.052364	0.456919
ENSMUSG00000005615	"Pcyt1a"	-0.0315278	0.0595611	0.595487	0.872947
ENSMUSG00000005625	"Psmd4"	-0.0845697	0.0384916	0.0281422	0.409682
ENSMUSG00000005628	"Tmod4"	-0.00906968	0.164454	0.95642	0.991548
ENSMUSG00000005656	"Snx6"	0.0213177	0.0418727	0.610622	0.878489
ENSMUSG00000005674	"Tomm40l"	0.00594636	0.04982	0.905369	0.977724
ENSMUSG00000005681	"Apoa2"	0.393876	0.742146	0.559486	0.855075
ENSMUSG00000005683	"Cs"	-0.0072908	0.0413749	0.860877	0.964422
ENSMUSG00000005686	"Ampd3"	-0.0583765	0.103492	0.573412	0.862676
ENSMUSG00000005732	"Ranbp1"	-0.0286487	0.0574719	0.618114	0.881743
ENSMUSG00000005779	"Psmb4"	-0.122421	0.0636266	0.054909	0.457441
ENSMUSG00000005803	"Sqrdl"	-0.107434	0.0740069	0.148459	0.569746
ENSMUSG00000005813	"Metap1"	0.0326642	0.0381894	0.392191	0.763281
ENSMUSG00000005846	"Rsl1d1"	-0.0323674	0.0433808	0.456868	0.796639
ENSMUSG00000005873	"Reep5"	0.123951	0.0894446	0.165072	0.584468
ENSMUSG00000005882	"Uqcc1"	-0.037219	0.0837515	0.658962	0.897013
ENSMUSG00000005973	"Rcn1"	0.0826952	0.0700954	0.237219	0.661016
ENSMUSG00000005981	"Trap1"	-0.0814562	0.0404819	0.0445619	0.446146
ENSMUSG00000006005	"Tpr"	0.0626607	0.0592897	0.290199	0.697341
ENSMUSG00000006024	"Napa"	0.0243049	0.0576612	0.673639	0.903019
ENSMUSG00000006050	"Sra1"	-0.150876	0.073237	0.03929	0.426035
ENSMUSG00000006058	"Snf8"	-0.102607	0.0560152	0.066895	0.473721
ENSMUSG00000006095	"Tbcb"	-0.0263288	0.0792461	0.740282	0.927366
ENSMUSG00000006134	"Crkl"	0.125848	0.0840508	0.13368	0.555444
ENSMUSG00000006169	"Clint1"	0.0378379	0.0440116	0.389979	0.763281
ENSMUSG00000006205	"Htra1"	-0.115743	0.0792712	0.143926	0.56758
ENSMUSG00000006219	"Fblim1"	0.0285849	0.0608944	0.639986	0.889889
ENSMUSG00000006221	"Hspb7"	-0.0327797	0.072472	0.651801	0.896328
ENSMUSG00000006273	"Atp6v1b2"	-0.0494918	0.050875	0.32822	0.719002
ENSMUSG00000006276	"Eps15l1"	-0.0223369	0.0382456	0.558874	0.855075
ENSMUSG00000006289	"Osgep"	-0.0318258	0.0440822	0.471677	0.809477
ENSMUSG00000006299	"Aamp"	-0.0200824	0.037029	0.587394	0.869642
ENSMUSG00000006304	"Arpc2"	-0.0402841	0.0452481	0.37347	0.752639
ENSMUSG00000006333	"Rps9"	0.0256417	0.0799836	0.749191	0.928225
ENSMUSG00000006344	"Ggt5"	-0.0923403	0.149223	0.535364	0.845989
ENSMUSG00000006356	"Crip2"	-0.0275093	0.1057	0.795097	0.942834
ENSMUSG00000006360	"Crip1"	-0.0500197	0.115134	0.662952	0.899331
ENSMUSG00000006369	"Fbln1"	0.145114	0.112888	0.196205	0.615192
ENSMUSG00000006373	"Pgrmc1"	0.0104887	0.0603613	0.862107	0.964445
ENSMUSG00000006378	"Gcat"	0.0796469	0.142769	0.580278	0.866621
ENSMUSG00000006395	"Hyi"	-0.0929042	0.186568	0.620885	0.882486
ENSMUSG00000006412	"Pfdn2"	0.0938457	0.0615443	0.127568	0.548327
ENSMUSG00000006418	"Rnf114"	0.0331658	0.0579507	0.567397	0.858478
ENSMUSG00000006442	"Srm"	0.0128908	0.0839265	0.878118	0.970703
ENSMUSG00000006456	"Rbm14"	0.161013	0.0690539	0.0198118	0.342642
ENSMUSG00000006457	"Actn3"	0.0110873	0.354757	0.975337	0.99616
ENSMUSG00000006494	"Pdk1"	0.0923703	0.116784	0.430136	0.782295
ENSMUSG00000006498	"Ptbp1"	0.0945693	0.0702903	0.176767	0.597833
ENSMUSG00000006522	"Itih3"	-0.0785488	0.295639	0.785577	0.940098
ENSMUSG00000006574	"Slc4a1"	-0.254612	0.62836	0.694145	0.908575
ENSMUSG00000006576	"Slc4a3"	0.0445338	0.0842589	0.599665	0.874013
ENSMUSG00000006589	"Aprt"	0.0237209	0.119703	0.842616	0.961201
ENSMUSG00000006676	"Usp19"	0.0523553	0.0515373	0.310413	0.707351
ENSMUSG00000006699	"Cdc42"	6.70838e-05	0.0350111	0.998467	0.999073
ENSMUSG00000006717	"Acot13"	-0.114153	0.114759	0.320928	0.715234
ENSMUSG00000006740	"Kif5b"	0.166458	0.103088	0.105879	0.533616
ENSMUSG00000006782	"Cnp"	-0.229413	0.12863	0.0736796	0.48328
ENSMUSG00000006818	"Sod2"	0.0135548	0.077161	0.860597	0.964422
ENSMUSG00000006906	"Stambp"	-0.0208231	0.0436294	0.633494	0.88769
ENSMUSG00000006932	"Ctnnb1"	0.0208487	0.0355155	0.555915	0.853163
ENSMUSG00000006998	"Psmd2"	-0.0788424	0.0320651	0.0138404	0.313087
ENSMUSG00000007021	"Syngr3"	0.867807	0.328033	0.00846384	0.284805
ENSMUSG00000007029	"Vars"	0.00788069	0.0611753	0.897566	0.975678
ENSMUSG00000007036	"Abhd16a"	-0.017224	0.0554665	0.757007	0.928225
ENSMUSG00000007039	"Ddah2"	0.0214277	0.0943706	0.82065	0.951676
ENSMUSG00000007041	"Clic1"	-0.0964988	0.0993124	0.326718	0.717669
ENSMUSG00000007050	"Lsm2"	-0.0148046	0.0861529	0.863322	0.964514
ENSMUSG00000007097	"Atp1a2"	-0.0417289	0.102993	0.684193	0.906251
ENSMUSG00000007107	"Atp1a4"	0.481535	0.478193	0.324395	0.716218
ENSMUSG00000007338	"Mrpl49"	-0.106848	0.0507747	0.0357713	0.420658
ENSMUSG00000007411	"Mark3"	-0.012773	0.0338787	0.706056	0.912951
ENSMUSG00000007458	"M6pr"	-0.026495	0.028484	0.352525	0.737995
ENSMUSG00000007564	"Ppp2r1a"	0.125715	0.0439221	0.00415248	0.260878
ENSMUSG00000007617	"Homer1"	0.164364	0.101881	0.108332	0.535108
ENSMUSG00000007655	"Cav1"	-0.0484292	0.0636556	0.443837	0.791148
ENSMUSG00000007656	"Arpp19"	0.0784721	0.0559141	0.160698	0.581706
ENSMUSG00000007659	"Bcl2l1"	0.162846	0.14577	0.268963	0.685539
ENSMUSG00000007670	"Khsrp"	0.076413	0.0735196	0.296145	0.699552
ENSMUSG00000007721	"Ccdc124"	-0.188473	0.115181	0.10082	0.52777
ENSMUSG00000007739	"Cct4"	-0.0602518	0.0439913	0.170465	0.59207
ENSMUSG00000007815	"Rhoa"	0.0371708	0.0348178	0.285777	0.697341
ENSMUSG00000007833	"Aldh16a1"	-0.035047	0.104959	0.738328	0.927127
ENSMUSG00000007836	"Hnrnpa0"	-0.0554748	0.0603358	0.360124	0.741811
ENSMUSG00000007850	"Hnrnph1"	0.112537	0.0756718	0.135736	0.558254
ENSMUSG00000007877	"Tcap"	0.0079223	0.136841	0.953801	0.99059
ENSMUSG00000007891	"Ctsd"	-0.0326139	0.0590825	0.582275	0.867902
ENSMUSG00000007892	"Rplp1"	0.0391516	0.115781	0.735857	0.925999
ENSMUSG00000008036	"Ap2s1"	-0.0387586	0.066738	0.56134	0.855522
ENSMUSG00000008136	"Fhl2"	-0.0296117	0.0863792	0.732709	0.924418
ENSMUSG00000008226	"Scrn3"	-0.00741886	0.0633428	0.906972	0.978022
ENSMUSG00000008333	"Snrpb2"	-0.0244298	0.0530572	0.645126	0.892768
ENSMUSG00000008373	"Prpf31"	-0.058697	0.0469051	0.20986	0.627511
ENSMUSG00000008393	"Carhsp1"	0.0940162	0.0942287	0.31403	0.710611
ENSMUSG00000008435	"Rdh13"	0.198642	0.0853893	0.0203483	0.346006
ENSMUSG00000008475	"Arpc5"	0.0337147	0.0774491	0.663162	0.899331
ENSMUSG00000008540	"Mgst1"	-0.341296	0.177355	0.0540113	0.457441
ENSMUSG00000008575	"Nfib"	0.0961184	0.0598747	0.107779	0.535108
ENSMUSG00000008604	"Ubqln4"	-0.0170199	0.052251	0.74459	0.927476
ENSMUSG00000008668	"Rps18"	-0.104466	0.0740158	0.158405	0.580071
ENSMUSG00000008682	"Rpl10"	-0.0105696	0.110696	0.923581	0.983096
ENSMUSG00000008683	"Rps15a"	-0.125293	0.151902	0.413886	0.77666
ENSMUSG00000008822	"Acyp1"	-0.0870603	0.103886	0.40239	0.769128
ENSMUSG00000008845	"Cd163"	0.146491	0.186604	0.432139	0.782393
ENSMUSG00000008859	"Rala"	-0.0847837	0.0424166	0.0457623	0.44658
ENSMUSG00000008892	"Vdac3"	0.0115317	0.0473285	0.808118	0.948783
ENSMUSG00000009013	"Dynll1"	0.10135	0.104752	0.330939	0.722331
ENSMUSG00000009079	"Ewsr1"	0.0987931	0.0590229	0.0933413	0.516008
ENSMUSG00000009090	"Ap1b1"	-0.0413464	0.0765014	0.58938	0.870087
ENSMUSG00000009112	"Bcl2l13"	-0.013042	0.0437414	0.765793	0.929857
ENSMUSG00000009207	"Lnp"	0.0631988	0.07461	0.396692	0.766041
ENSMUSG00000009293	"Ube2g2"	0.0507342	0.0479573	0.290116	0.697341
ENSMUSG00000009394	"Syn2"	0.360381	0.233375	0.119488	0.543698
ENSMUSG00000009470	"Tnpo1"	0.0128048	0.0758561	0.865596	0.964665
ENSMUSG00000009535	"Rnmt"	0.0027531	0.0531519	0.958571	0.991548
ENSMUSG00000009549	"Srp14"	-0.0768098	0.0525332	0.144915	0.56758
ENSMUSG00000009575	"Cbx5"	0.05367	0.0830353	0.515889	0.836326
ENSMUSG00000009630	"Ppp2cb"	0.0100067	0.0374905	0.789123	0.941226
ENSMUSG00000009647	"Mcu"	0.132267	0.0501591	0.00856405	0.284805
ENSMUSG00000009681	"Bcr"	0.0798582	0.106423	0.450678	0.793342
ENSMUSG00000009863	"Sdhb"	-0.0646203	0.0714179	0.369264	0.750583
ENSMUSG00000009894	"Snap47"	-0.0619658	0.0812583	0.444172	0.791148
ENSMUSG00000009907	"Vps4b"	0.0277872	0.0371222	0.453832	0.79578
ENSMUSG00000009927	"Rps25"	-0.079972	0.161654	0.62051	0.882486
ENSMUSG00000010025	"Aldh3a2"	0.0231989	0.0460908	0.614629	0.879683
ENSMUSG00000010095	"Slc3a2"	0.207801	0.0787555	0.00845119	0.284805
ENSMUSG00000010097	"Nxf1"	0.00808951	0.0404319	0.841099	0.960477
ENSMUSG00000010110	"Stx5a"	-0.0174716	0.0441308	0.691472	0.907683
ENSMUSG00000010205	"Raver1"	0.0831573	0.0565847	0.142627	0.56758
ENSMUSG00000010358	"Ifi35"	-0.208571	0.12365	0.0921294	0.514983
ENSMUSG00000010376	"Nedd8"	-0.114788	0.0689399	0.0951224	0.516008
ENSMUSG00000010392	"Gosr1"	0.0393256	0.0488578	0.420458	0.780415
ENSMUSG00000010517	"Faf1"	-0.123179	0.0438957	0.00510932	0.260878
ENSMUSG00000010608	"Rbm25"	0.0851015	0.076904	0.267281	0.685539
ENSMUSG00000010660	"Plcd1"	0.0712052	0.0635938	0.261272	0.682035
ENSMUSG00000010755	"Cars"	-0.0435513	0.0665747	0.512515	0.835003
ENSMUSG00000010911	"Apip"	-0.11961	0.0917297	0.192939	0.614635
ENSMUSG00000010914	"Pdhx"	-0.0312409	0.0633615	0.622429	0.882486
ENSMUSG00000010936	"Vac14"	-0.0533188	0.0609979	0.382446	0.759635
ENSMUSG00000011096	"Akt1s1"	-0.00270892	0.0933067	0.976937	0.99624
ENSMUSG00000011148	"Adssl1"	-0.12198	0.0936596	0.196299	0.615192
ENSMUSG00000011305	"Plin5"	-0.129983	0.107257	0.232641	0.654727
ENSMUSG00000011382	"Dhdh"	-0.0528574	0.0970976	0.590821	0.871375
ENSMUSG00000011751	"Sptbn4"	0.463991	0.240274	0.0542251	0.457441
ENSMUSG00000011752	"Pgam1"	0.293916	0.102835	0.00444759	0.260878
ENSMUSG00000011877	"Git1"	-0.0205296	0.0669389	0.759056	0.928337
ENSMUSG00000011884	"Gltp"	-0.0181381	0.0747052	0.80862	0.948926
ENSMUSG00000012405	"Rpl15"	-0.167913	0.117416	0.151635	0.572845
ENSMUSG00000012422	"Tmem167"	0.00643964	0.0638219	0.919267	0.981004
ENSMUSG00000012428	"Steap4"	0.0291101	0.0934355	0.755336	0.928225
ENSMUSG00000012535	"Tnpo3"	0.00956177	0.0388725	0.805499	0.946886
ENSMUSG00000012705	"Retn"	0.983304	0.518242	0.0579077	0.463793
ENSMUSG00000012848	"Rps5"	-0.085399	0.0812109	0.293289	0.697963
ENSMUSG00000013160	"Atp6v0d1"	-0.0077702	0.0402135	0.846625	0.961201
ENSMUSG00000013539	"Tango2"	-0.167806	0.0797228	0.0353807	0.420658
ENSMUSG00000013584	"Aldh1a2"	-0.194212	0.204319	0.338598	0.727333
ENSMUSG00000013593	"Ndufs2"	-0.0952803	0.0530643	0.0741078	0.48328
ENSMUSG00000013629	"Cad"	-0.0405326	0.0753632	0.592605	0.872848
ENSMUSG00000013662	"Atad1"	0.00118016	0.0493949	0.980981	0.996498
ENSMUSG00000013698	"Pea15a"	-0.0677597	0.0626977	0.275777	0.69034
ENSMUSG00000013736	"Trnt1"	-0.0495614	0.0446794	0.267566	0.685539
ENSMUSG00000013936	"Myl2"	-0.0915554	0.0758868	0.22911	0.651586
ENSMUSG00000013997	"Nit1"	-0.0179907	0.0457276	0.694288	0.908575
ENSMUSG00000014077	"Chp1"	0.0418711	0.0504293	0.40614	0.771108
ENSMUSG00000014195	"Dnajc7"	-0.00254604	0.049333	0.958876	0.991548
ENSMUSG00000014226	"Cacybp"	0.0208828	0.0603089	0.728419	0.922375
ENSMUSG00000014294	"Ndufa2"	-0.182766	0.0967853	0.059586	0.464641
ENSMUSG00000014301	"Pam16"	0.309528	0.232444	0.192022	0.612382
ENSMUSG00000014313	"Cox6c"	-0.098052	0.0666659	0.14273	0.56758
ENSMUSG00000014349	"Ube2z"	-0.0392212	0.033104	0.235608	0.658369
ENSMUSG00000014402	"Tsg101"	0.0135831	0.0397588	0.73236	0.924418
ENSMUSG00000014496	"Ankrd28"	0.184379	0.0924078	0.0453091	0.446146
ENSMUSG00000014551	"Mrps25"	0.00269549	0.0881896	0.975729	0.99616
ENSMUSG00000014554	"Dguok"	-0.11637	0.0660144	0.0789345	0.489611
ENSMUSG00000014601	"Strip1"	0.00168787	0.0403108	0.966616	0.99514
ENSMUSG00000014606	"Slc25a11"	-0.0446908	0.0582707	0.445842	0.791259
ENSMUSG00000014633	"Cmc2"	-0.0600723	0.0796022	0.452155	0.794425
ENSMUSG00000014769	"Psmb1"	-0.00746287	0.0658765	0.910253	0.979211
ENSMUSG00000014776	"Nol3"	-0.0559189	0.0954355	0.561108	0.855522
ENSMUSG00000014778	"Fhod1"	0.0691294	0.0869115	0.423414	0.780539
ENSMUSG00000014846	"Tppp3"	-0.119828	0.130547	0.355623	0.73929
ENSMUSG00000014867	"Surf4"	0.0484485	0.0304768	0.110854	0.535108
ENSMUSG00000014932	"Yes1"	-0.00933245	0.0763915	0.902324	0.977351
ENSMUSG00000014956	"Ppp1cb"	0.0810087	0.0438619	0.0648877	0.471455
ENSMUSG00000014959	"Gorasp2"	0.0456171	0.035218	0.194683	0.614635
ENSMUSG00000015002	"Efr3a"	-0.00591511	0.0556767	0.915257	0.980944
ENSMUSG00000015013	"Trappc2l"	-0.0797813	0.0854866	0.351277	0.737883
ENSMUSG00000015016	"Acsf3"	0.0708089	0.0741461	0.34408	0.732013
ENSMUSG00000015023	"Ddx19a"	0.0750259	0.0936704	0.423998	0.780539
ENSMUSG00000015083	"C8g"	0.0694261	0.1248	0.576717	0.865045
ENSMUSG00000015085	"Entpd2"	-0.131118	0.112052	0.241694	0.663143
ENSMUSG00000015087	"Rabl6"	-0.0349687	0.0411268	0.393926	0.764981
ENSMUSG00000015090	"Ptgds"	-0.0872379	0.258771	0.741854	0.927476
ENSMUSG00000015092	"Edf1"	-0.155612	0.0837593	0.0632494	0.468684
ENSMUSG00000015112	"Slc25a13"	0.0324266	0.0751346	0.668278	0.900616
ENSMUSG00000015120	"Ube2i"	0.0746168	0.0425207	0.078826	0.489611
ENSMUSG00000015143	"Actn1"	0.221107	0.115657	0.052944	0.457441
ENSMUSG00000015149	"Sirt2"	-0.0237617	0.0445605	0.593078	0.872848
ENSMUSG00000015165	"Hnrnpl"	0.102414	0.0629567	0.102448	0.529248
ENSMUSG00000015176	"Nolc1"	0.0812252	0.0454315	0.0736345	0.48328
ENSMUSG00000015247	"Nipsnap3b"	0.0482706	0.0910295	0.594799	0.872947
ENSMUSG00000015290	"Ubl4a"	0.00713782	0.0344585	0.835663	0.957852
ENSMUSG00000015291	"Gdi1"	0.0966875	0.0450259	0.0315422	0.420658
ENSMUSG00000015337	"Endog"	-0.277602	0.191264	0.151442	0.572845
ENSMUSG00000015357	"Clpx"	-0.099731	0.0730873	0.173252	0.5941
ENSMUSG00000015363	"Trabd"	0.104488	0.067271	0.120052	0.543698
ENSMUSG00000015536	"Mocs2"	-0.0634948	0.0609593	0.29643	0.699552
ENSMUSG00000015568	"Lpl"	-0.0549196	0.0704212	0.43362	0.782393
ENSMUSG00000015647	"Lama5"	-0.0353251	0.161293	0.826351	0.954952
ENSMUSG00000015656	"Hspa8"	0.144525	0.123918	0.241621	0.663143
ENSMUSG00000015671	"Psma2"	-0.156494	0.0431029	0.000286388	0.133225
ENSMUSG00000015711	"Prune"	-0.000224791	0.0440984	0.995931	0.998645
ENSMUSG00000015733	"Capza2"	0.0408886	0.0344667	0.236395	0.659332
ENSMUSG00000015747	"Vps45"	-0.191756	0.0535089	0.000329194	0.133225
ENSMUSG00000015749	"Anp32e"	0.14984	0.0487318	0.00209316	0.242029
ENSMUSG00000015790	"Surf1"	-0.091326	0.0649848	0.161283	0.581892
ENSMUSG00000015806	"Qdpr"	0.00806289	0.0437374	0.853643	0.963152
ENSMUSG00000015829	"Tnr"	0.464362	0.313934	0.136799	0.559854
ENSMUSG00000015837	"Sqstm1"	0.0404152	0.0609828	0.506855	0.832484
ENSMUSG00000015843	"Rxrg"	-0.00297111	0.0753638	0.968875	0.9958
ENSMUSG00000015854	"Cd5l"	-0.54822	0.603925	0.399365	0.76635
ENSMUSG00000015869	"Prpsap1"	-0.0267151	0.0647145	0.679534	0.904333
ENSMUSG00000015889	"Lta4h"	-0.113328	0.0594637	0.0567799	0.462208
ENSMUSG00000015932	"Dstn"	0.220959	0.108148	0.0426022	0.439125
ENSMUSG00000015937	"H2afy"	0.154013	0.0628603	0.014374	0.313504
ENSMUSG00000015942	"Gtf2ird2"	0.208804	0.0703637	0.00294045	0.255446
ENSMUSG00000015943	"Bola1"	-0.172735	0.181734	0.3456	0.732883
ENSMUSG00000015961	"Adss"	0.0363271	0.0632569	0.564223	0.857136
ENSMUSG00000015968	"Cacna1d"	0.340026	0.173109	0.0483697	0.44827
ENSMUSG00000015994	"Fnta"	-0.135754	0.0464375	0.00348886	0.260878
ENSMUSG00000016018	"Skiv2l2"	-0.0137287	0.0385682	0.722209	0.918325
ENSMUSG00000016194	"Hsd11b1"	-0.216708	0.113091	0.0543066	0.457441
ENSMUSG00000016252	"Atp5e"	-0.122592	0.0964774	0.206646	0.626439
ENSMUSG00000016255	"Tubb1"	-0.312005	0.544956	0.553716	0.852201
ENSMUSG00000016256	"Ctsz"	-0.0551009	0.0916913	0.54775	0.850508
ENSMUSG00000016319	"Slc25a5"	0.0473564	0.0638745	0.459641	0.79767
ENSMUSG00000016344	"Ppdpf"	-0.14326	0.10431	0.17217	0.593908
ENSMUSG00000016349	"Eef1a2"	-0.0311737	0.0627937	0.621403	0.882486
ENSMUSG00000016382	"Pls3"	0.0831316	0.0753543	0.265597	0.685539
ENSMUSG00000016427	"Ndufa1"	-0.206563	0.0814004	0.0111103	0.284805
ENSMUSG00000016481	"Cr1l"	-0.0117723	0.0344111	0.73225	0.924418
ENSMUSG00000016487	"Ppfibp1"	0.189837	0.0914338	0.0371044	0.424185
ENSMUSG00000016494	"Cd34"	-0.114935	0.0641194	0.071871	0.48328
ENSMUSG00000016495	"Plgrkt"	-0.00552927	0.0956918	0.953959	0.99059
ENSMUSG00000016528	"Mapkapk2"	-0.00902659	0.0512798	0.859485	0.964316
ENSMUSG00000016534	"Lamp2"	-0.00082991	0.0488914	0.986475	0.996498
ENSMUSG00000016541	"Atxn10"	0.0148848	0.0462492	0.747497	0.927586
ENSMUSG00000016554	"Eif3d"	-0.000515541	0.0435557	0.990542	0.996947
ENSMUSG00000016559	"H3f3b"	0.0446248	0.0720148	0.535441	0.845989
ENSMUSG00000016664	"Pacsin2"	0.0611129	0.0570123	0.28457	0.697341
ENSMUSG00000016757	"Ttll12"	0.0001412	0.0859989	0.998686	0.999073
ENSMUSG00000016921	"Srsf6"	0.0824763	0.0462494	0.0749591	0.48328
ENSMUSG00000016933	"Plcg1"	-0.0420066	0.0653655	0.520219	0.837924
ENSMUSG00000017132	"Cyth1"	0.0525497	0.0506403	0.298588	0.700314
ENSMUSG00000017176	"Nt5c3b"	-0.052362	0.0601786	0.385162	0.760144
ENSMUSG00000017188	"Coa3"	-0.0984499	0.0657043	0.134653	0.557198
ENSMUSG00000017221	"Psmd3"	-0.0451196	0.0392555	0.251092	0.673064
ENSMUSG00000017286	"Glod4"	-0.06001	0.0373511	0.109052	0.535108
ENSMUSG00000017291	"Taok1"	0.15524	0.0856874	0.0702049	0.480672
ENSMUSG00000017307	"Acot8"	0.0512605	0.0738088	0.486986	0.819172
ENSMUSG00000017309	"Cd300lg"	-0.149599	0.0762597	0.0478121	0.44827
ENSMUSG00000017344	"Vtn"	-0.134499	0.11766	0.251131	0.673064
ENSMUSG00000017390	"Aldoc"	1.06106	0.405409	0.0103708	0.284805
ENSMUSG00000017404	"Rpl19"	0.0846904	0.598348	0.888305	0.973667
ENSMUSG00000017421	"Zfp207"	0.0976084	0.0458477	0.0330143	0.420658
ENSMUSG00000017428	"Psmd11"	-0.0570893	0.0340622	0.093543	0.516008
ENSMUSG00000017485	"Top2b"	0.061227	0.061923	0.322877	0.716054
ENSMUSG00000017631	"Abr"	0.00824209	0.0717947	0.908404	0.978523
ENSMUSG00000017670	"Elmo2"	-0.0362516	0.0567731	0.521999	0.837924
ENSMUSG00000017686	"Rhot1"	-0.0370109	0.0362771	0.308148	0.704778
ENSMUSG00000017707	"Serinc3"	0.0920433	0.0754901	0.224589	0.644591
ENSMUSG00000017713	"Tha1"	-0.0866578	0.114287	0.453022	0.795047
ENSMUSG00000017721	"Pigt"	-0.0543085	0.0617445	0.375718	0.75293
ENSMUSG00000017754	"Pltp"	-0.150816	0.0971646	0.122778	0.543698
ENSMUSG00000017756	"Slc12a7"	0.0295128	0.0732014	0.685752	0.906251
ENSMUSG00000017760	"Ctsa"	0.0128845	0.0604458	0.831751	0.957227
ENSMUSG00000017765	"Slc12a4"	0.195227	0.0839964	0.0201741	0.345951
ENSMUSG00000017774	"Myo1c"	0.0721256	0.054693	0.184946	0.607136
ENSMUSG00000017776	"Crk"	0.0593476	0.0431585	0.168248	0.591057
ENSMUSG00000017778	"Cox7c"	-0.154614	0.0845083	0.0675002	0.474259
ENSMUSG00000017781	"Pitpna"	0.0410476	0.0427082	0.335994	0.726453
ENSMUSG00000017802	"Fam134c"	0.0118241	0.0399701	0.766554	0.929857
ENSMUSG00000017817	"Jph2"	0.0512923	0.0645286	0.426665	0.781751
ENSMUSG00000017831	"Rab5a"	0.04234	0.0392647	0.280743	0.695493
ENSMUSG00000017843	"Ppp2r5c"	0.0709736	0.0805815	0.376806	0.753799
ENSMUSG00000017969	"Ptgis"	0.1375	0.127469	0.275734	0.69034
ENSMUSG00000018042	"Cyb5r3"	0.0867331	0.071761	0.22135	0.641215
ENSMUSG00000018189	"Uchl5"	-0.0458286	0.0596687	0.443362	0.791148
ENSMUSG00000018196	"Glrx2"	0.0446184	0.0701095	0.526579	0.84089
ENSMUSG00000018199	"Trove2"	0.115438	0.0872293	0.185877	0.607136
ENSMUSG00000018286	"Psmb6"	-0.098619	0.0550749	0.073271	0.48328
ENSMUSG00000018287	"Spag7"	-0.00855166	0.0370888	0.818206	0.951676
ENSMUSG00000018293	"Pfn1"	0.0161543	0.0531501	0.760701	0.92899
ENSMUSG00000018322	"Tomm34"	-0.0347526	0.0498108	0.485879	0.817951
ENSMUSG00000018326	"Ywhab"	0.0602437	0.037633	0.109082	0.535108
ENSMUSG00000018339	"Gpx3"	0.203365	0.155318	0.186327	0.607136
ENSMUSG00000018340	"Anxa6"	-0.00644523	0.0515207	0.900683	0.976666
ENSMUSG00000018362	"Kpna2"	0.0610047	0.203299	0.764432	0.929857
ENSMUSG00000018379	"Srsf1"	0.107858	0.0415663	0.00955745	0.284805
ENSMUSG00000018398	"Sept8"	0.0713182	0.0713374	0.31413	0.710611
ENSMUSG00000018405	"Mrm1"	0.071075	0.0695516	0.31083	0.707896
ENSMUSG00000018411	"Mapt"	0.0106539	0.0908107	0.906651	0.977936
ENSMUSG00000018417	"Myo1b"	-0.0569712	0.0837105	0.493439	0.824504
ENSMUSG00000018428	"Akap1"	-0.0760185	0.0739857	0.308263	0.704778
ENSMUSG00000018446	"C1qbp"	-0.0501178	0.0524682	0.341793	0.730325
ENSMUSG00000018509	"Cenpv"	-0.166427	0.0855582	0.0517283	0.456919
ENSMUSG00000018547	"Pip4k2b"	0.0184286	0.0633438	0.770879	0.93266
ENSMUSG00000018554	"Ybx2"	-0.0747123	0.154591	0.631993	0.887151
ENSMUSG00000018566	"Slc2a4"	0.0615209	0.0512194	0.230758	0.653767
ENSMUSG00000018574	"Acadvl"	-0.0949243	0.0630874	0.135525	0.55814
ENSMUSG00000018583	"G3bp1"	0.0206058	0.0322164	0.522259	0.837924
ENSMUSG00000018585	"Atox1"	-0.180975	0.100161	0.0703133	0.480672
ENSMUSG00000018593	"Sparc"	-0.143933	0.129148	0.258034	0.678093
ENSMUSG00000018659	"Pnpo"	-0.135965	0.0894612	0.131461	0.552465
ENSMUSG00000018666	"Cbx1"	0.056195	0.0454103	0.214297	0.633499
ENSMUSG00000018669	"Cdk5rap3"	0.138626	0.0715124	0.0520631	0.456919
ENSMUSG00000018672	"Copz2"	-0.220531	0.110496	0.0461964	0.447522
ENSMUSG00000018707	"Dync1h1"	0.0664403	0.0877456	0.447488	0.791259
ENSMUSG00000018740	"Slc25a35"	0.0292477	0.0925954	0.754675	0.928225
ENSMUSG00000018765	"Fxr2"	-0.0749657	0.0526863	0.154398	0.575514
ENSMUSG00000018770	"Atp5g3"	-0.0806429	0.0712198	0.259583	0.679076
ENSMUSG00000018796	"Acsl1"	-0.0163764	0.0561884	0.771467	0.932814
ENSMUSG00000018830	"Myh11"	0.32004	0.156876	0.0376132	0.424383
ENSMUSG00000018845	"Unc45b"	0.0566484	0.0767001	0.458575	0.796865
ENSMUSG00000018848	"Rars"	-0.0485066	0.0355814	0.172434	0.593908
ENSMUSG00000018858	"Ict1"	-0.148558	0.0776122	0.0563777	0.460001
ENSMUSG00000018861	"Fdxr"	0.120202	0.081661	0.142417	0.56758
ENSMUSG00000018882	"Mrpl45"	-0.0264191	0.0613607	0.666319	0.900333
ENSMUSG00000018893	"Mb"	-0.122691	0.0666389	0.0653258	0.472163
ENSMUSG00000018909	"Arrb1"	0.0588991	0.0988554	0.549258	0.850782
ENSMUSG00000018932	"Map2k3"	0.0417108	0.0516488	0.418321	0.780415
ENSMUSG00000018965	"Ywhah"	0.0975629	0.0678213	0.150881	0.572811
ENSMUSG00000018974	"Sart3"	0.0155392	0.0631323	0.805566	0.946886
ENSMUSG00000018995	"Nars2"	0.0582036	0.0646556	0.368757	0.749929
ENSMUSG00000019054	"Fis1"	-0.0977485	0.0643428	0.13005	0.550616
ENSMUSG00000019055	"Plod1"	-0.135428	0.0711572	0.0544397	0.457441
ENSMUSG00000019082	"Slc25a22"	-0.0545442	0.121701	0.655626	0.897013
ENSMUSG00000019087	"Atp6ap1"	-0.00642851	0.0280666	0.818353	0.951676
ENSMUSG00000019102	"Aldh3a1"	0.630648	0.334382	0.0661019	0.473477
ENSMUSG00000019124	"Scrn1"	-0.105351	0.124599	0.398336	0.766333
ENSMUSG00000019139	"Isyna1"	0.0343164	0.115502	0.766141	0.929857
ENSMUSG00000019143	"Hars2"	0.0202669	0.0431212	0.639066	0.889889
ENSMUSG00000019158	"Tmem160"	-0.144962	0.150885	0.337799	0.727167
ENSMUSG00000019173	"Rab5c"	-0.0508321	0.050587	0.31466	0.711255
ENSMUSG00000019179	"Mdh2"	0.0287261	0.0535514	0.593709	0.872947
ENSMUSG00000019188	"H13"	0.0749034	0.0473557	0.112831	0.535325
ENSMUSG00000019210	"Atp6v1e1"	-0.0780723	0.0477237	0.102643	0.529248
ENSMUSG00000019254	"Ppp1r12c"	0.134063	0.0696175	0.0541862	0.457441
ENSMUSG00000019261	"Map1s"	-0.00783323	0.121661	0.948975	0.989148
ENSMUSG00000019278	"Dpep1"	-0.00993374	0.121028	0.934882	0.985573
ENSMUSG00000019302	"Atp6v0a1"	-0.0414988	0.072293	0.565512	0.857807
ENSMUSG00000019326	"Aoc3"	0.354992	0.159078	0.0249351	0.388125
ENSMUSG00000019373	"Cops3"	-0.0852547	0.0408931	0.0370886	0.424185
ENSMUSG00000019428	"Fkbp8"	-0.105277	0.077763	0.175936	0.59679
ENSMUSG00000019432	"Ddx39b"	0.148902	0.0465461	0.00134779	0.242029
ENSMUSG00000019433	"Gipc1"	-0.095668	0.0877627	0.277561	0.692534
ENSMUSG00000019461	"Plscr3"	0.025699	0.0677545	0.702997	0.912636
ENSMUSG00000019471	"Cdc37"	-0.0265823	0.0474279	0.576095	0.865045
ENSMUSG00000019487	"Trip10"	0.0535356	0.0650533	0.409903	0.773528
ENSMUSG00000019494	"Cops6"	-0.141506	0.0525564	0.00722308	0.284805
ENSMUSG00000019528	"Gyg"	-0.032971	0.0585786	0.573008	0.862389
ENSMUSG00000019539	"Rcn3"	-0.0471998	0.120802	0.695319	0.908575
ENSMUSG00000019577	"Pdk4"	-0.277324	0.320127	0.381631	0.758576
ENSMUSG00000019578	"Ubxn6"	-0.0467344	0.0654525	0.473694	0.809903
ENSMUSG00000019579	"Mydgf"	-0.0762727	0.0659238	0.247231	0.66926
ENSMUSG00000019689	"1110001J03Rik"	-0.11626	0.106016	0.27543	0.69034
ENSMUSG00000019710	"Mrpl24"	-0.121124	0.0392171	0.00205446	0.242029
ENSMUSG00000019718	"L3hypdh"	0.160397	0.161967	0.328582	0.719184
ENSMUSG00000019761	"Krt10"	-0.245116	0.135875	0.0726642	0.48328
ENSMUSG00000019763	"Rmnd1"	-0.218457	0.160588	0.17974	0.603658
ENSMUSG00000019777	"Hdac2"	-0.0155884	0.034725	0.654158	0.896617
ENSMUSG00000019782	"Rwdd1"	-0.224903	0.0830376	0.00685955	0.284805
ENSMUSG00000019787	"Trdn"	0.0133472	0.0622015	0.830297	0.957227
ENSMUSG00000019791	"Hint3"	-0.0827884	0.233831	0.722202	0.918325
ENSMUSG00000019795	"Pcmt1"	0.0195631	0.0355112	0.581108	0.867438
ENSMUSG00000019797	"1700021F05Rik"	-0.0552768	0.0546968	0.314874	0.711255
ENSMUSG00000019802	"Sec63"	-0.0294188	0.042591	0.489048	0.820554
ENSMUSG00000019804	"Snx3"	0.069785	0.0849623	0.410658	0.773528
ENSMUSG00000019809	"Pex3"	-0.0253723	0.0409114	0.534716	0.845989
ENSMUSG00000019820	"Utrn"	0.0877068	0.110222	0.420934	0.780415
ENSMUSG00000019822	"Smpd2"	-0.15562	0.0662275	0.0189405	0.340873
ENSMUSG00000019823	"Mical1"	0.0217339	0.102716	0.832024	0.957227
ENSMUSG00000019838	"Slc16a10"	-0.147519	0.0818183	0.0727166	0.48328
ENSMUSG00000019841	"Rev3l"	0.0818534	0.10304	0.428154	0.781751
ENSMUSG00000019846	"Lama4"	0.0353482	0.0796152	0.655972	0.897013
ENSMUSG00000019849	"Prep"	-0.00782867	0.0584135	0.893469	0.974244
ENSMUSG00000019861	"Gopc"	0.0140281	0.0624725	0.821863	0.951941
ENSMUSG00000019863	"Qrsl1"	-0.11027	0.066209	0.0979991	0.523222
ENSMUSG00000019864	"Rtn4ip1"	-0.0594879	0.0562231	0.2921	0.697963
ENSMUSG00000019868	"Vta1"	-0.113971	0.0482264	0.0180333	0.330253
ENSMUSG00000019883	"Echdc1"	-0.00762865	0.0964759	0.937298	0.98654
ENSMUSG00000019899	"Lama2"	0.0131941	0.0846845	0.875877	0.969261
ENSMUSG00000019906	"Lin7a"	0.136125	0.130125	0.295276	0.699552
ENSMUSG00000019907	"Ppp1r12a"	0.149787	0.119513	0.207131	0.626502
ENSMUSG00000019916	"P4ha1"	0.0910371	0.110381	0.400412	0.766541
ENSMUSG00000019917	"Sept10"	-0.111568	0.0545778	0.0407882	0.428514
ENSMUSG00000019920	"Lims1"	0.211126	0.067576	0.00170579	0.242029
ENSMUSG00000019927	"Ube2d1"	-0.00049036	0.0514281	0.99241	0.997353
ENSMUSG00000019929	"Dcn"	0.00812629	0.0788065	0.918253	0.981004
ENSMUSG00000019943	"Atp2b1"	0.0542251	0.0677831	0.42326	0.780539
ENSMUSG00000019961	"Tmpo"	0.0677299	0.0623187	0.277825	0.692764
ENSMUSG00000019977	"Hbs1l"	0.0124773	0.0447294	0.779667	0.937964
ENSMUSG00000019978	"Epb41l2"	0.0669722	0.0635708	0.289236	0.697341
ENSMUSG00000019984	"Med23"	-0.0279015	0.0564695	0.620092	0.882486
ENSMUSG00000019997	"Ctgf"	0.674771	0.2433	0.00483686	0.260878
ENSMUSG00000019998	"Stx7"	0.00186061	0.03557	0.958284	0.991548
ENSMUSG00000020015	"Cdk17"	-0.012809	0.0784074	0.86974	0.966997
ENSMUSG00000020022	"Ndufa12"	-0.152983	0.0910113	0.0947392	0.516008
ENSMUSG00000020029	"Nudt4"	-0.11424	0.143811	0.424614	0.781097
ENSMUSG00000020034	"Tcp11l2"	0.0679954	0.109497	0.533456	0.845989
ENSMUSG00000020044	"Timp3"	0.350862	0.114318	0.00194222	0.242029
ENSMUSG00000020048	"Hsp90b1"	-0.0971513	0.081399	0.226962	0.647298
ENSMUSG00000020064	"Herc4"	0.104808	0.040136	0.00911957	0.284805
ENSMUSG00000020067	"Mypn"	0.200812	0.0874172	0.0210475	0.354522
ENSMUSG00000020069	"Hnrnph3"	0.0436866	0.0491455	0.373932	0.752639
ENSMUSG00000020072	"Pbld2"	0.142887	0.286614	0.617406	0.881044
ENSMUSG00000020074	"Ccar1"	0.107475	0.0758484	0.154823	0.575514
ENSMUSG00000020075	"Ddx21"	0.0627347	0.0677717	0.353551	0.738297
ENSMUSG00000020078	"Vps26a"	-0.105724	0.0617749	0.0877717	0.507392
ENSMUSG00000020079	"Supv3l1"	-0.0211412	0.0425505	0.620701	0.882486
ENSMUSG00000020085	"Aifm2"	0.0242077	0.0717012	0.736365	0.92627
ENSMUSG00000020086	"H2afy2"	-0.0852729	0.1051	0.416706	0.778943
ENSMUSG00000020088	"Sar1a"	-0.0028694	0.0385066	0.940699	0.988064
ENSMUSG00000020089	"Ppa1"	-0.319506	0.100536	0.00147041	0.242029
ENSMUSG00000020092	"Pald1"	-0.0131878	0.0991336	0.893734	0.974244
ENSMUSG00000020097	"Sgpl1"	-0.0698457	0.0934907	0.456279	0.796639
ENSMUSG00000020098	"Pcbd1"	-0.7371	0.282882	0.00929396	0.284805
ENSMUSG00000020109	"Dnajb12"	-0.0218544	0.0431628	0.612888	0.879559
ENSMUSG00000020111	"Micu1"	-0.00128822	0.086782	0.988163	0.996498
ENSMUSG00000020114	"Cand1"	0.111298	0.0493491	0.0237691	0.378046
ENSMUSG00000020120	"Plek"	-0.146269	0.194372	0.45381	0.79578
ENSMUSG00000020122	"Egfr"	0.00199728	0.124897	0.987272	0.996498
ENSMUSG00000020124	"Usp15"	-0.0839889	0.058691	0.151681	0.572845
ENSMUSG00000020130	"Tbc1d15"	0.0698298	0.0482945	0.14734	0.568365
ENSMUSG00000020132	"Rab21"	-0.0409542	0.05587	0.463336	0.800909
ENSMUSG00000020149	"Rab1a"	0.0246178	0.0317775	0.438424	0.786133
ENSMUSG00000020152	"Actr2"	0.0519426	0.0580986	0.371506	0.752377
ENSMUSG00000020153	"Ndufs7"	-0.0724903	0.119029	0.547307	0.850508
ENSMUSG00000020176	"Grb10"	-0.0592028	0.0885822	0.502306	0.829797
ENSMUSG00000020180	"Snrpd3"	0.0301892	0.039824	0.449227	0.792195
ENSMUSG00000020182	"Ddc"	-0.148635	0.333293	0.658842	0.897013
ENSMUSG00000020186	"Csrp2"	0.313333	0.145437	0.031728	0.420658
ENSMUSG00000020189	"Osbpl8"	0.157611	0.102327	0.124187	0.546213
ENSMUSG00000020198	"Ap3d1"	0.102115	0.0449881	0.0230201	0.374146
ENSMUSG00000020211	"Sf3a2"	0.0292379	0.0645567	0.651514	0.896328
ENSMUSG00000020219	"Timm13"	-0.0516586	0.118213	0.664755	0.900055
ENSMUSG00000020220	"Vps13d"	0.0678008	0.101757	0.50487	0.832484
ENSMUSG00000020238	"Ncln"	-0.056324	0.0665371	0.397142	0.766041
ENSMUSG00000020241	"Col6a2"	-0.0414131	0.12981	0.747891	0.927586
ENSMUSG00000020250	"Txnrd1"	-0.00878396	0.0975559	0.927937	0.983435
ENSMUSG00000020256	"Aldh1l2"	0.282778	0.342234	0.419683	0.780415
ENSMUSG00000020257	"Wdr82"	0.136164	0.0515885	0.00826037	0.284805
ENSMUSG00000020260	"Pofut2"	-0.0626427	0.0608499	0.303014	0.702523
ENSMUSG00000020263	"Appl2"	-0.00942986	0.142582	0.94701	0.988811
ENSMUSG00000020267	"Hint1"	-0.062152	0.0757051	0.413478	0.776494
ENSMUSG00000020268	"Lyrm7"	-0.0368288	0.174456	0.835022	0.957852
ENSMUSG00000020275	"Rel"	0.0813925	0.119365	0.493122	0.824481
ENSMUSG00000020277	"Pfkl"	0.00537417	0.078891	0.945743	0.988811
ENSMUSG00000020288	"Ahsa2"	0.0541409	0.0949506	0.566427	0.85796
ENSMUSG00000020290	"Xpo1"	0.104561	0.0678617	0.12166	0.543698
ENSMUSG00000020307	"Cdc34"	-0.119519	0.0788433	0.130658	0.550813
ENSMUSG00000020311	"Erlec1"	-0.0100136	0.0687254	0.884242	0.972955
ENSMUSG00000020315	"Sptbn1"	0.0810558	0.082684	0.324385	0.716218
ENSMUSG00000020321	"Mdh1"	-0.0275644	0.0428703	0.521782	0.837924
ENSMUSG00000020328	"Nudcd2"	-0.0209742	0.0523578	0.688997	0.907159
ENSMUSG00000020333	"Acsl6"	0.0376531	0.174097	0.830509	0.957227
ENSMUSG00000020349	"Ppp2ca"	-0.0564215	0.0415709	0.174646	0.595526
ENSMUSG00000020354	"Sgcd"	-0.0612931	0.145002	0.669306	0.900616
ENSMUSG00000020358	"Hnrnpab"	0.0313434	0.0304251	0.30331	0.702523
ENSMUSG00000020359	"Phykpl"	0.208834	0.0782835	0.00746295	0.284805
ENSMUSG00000020361	"Hspa4"	0.071758	0.0435302	0.0988182	0.524826
ENSMUSG00000020366	"Mapk9"	0.0351829	0.0551394	0.523274	0.838358
ENSMUSG00000020368	"Canx"	-0.0240862	0.0680297	0.72112	0.918305
ENSMUSG00000020372	"Gnb2l1"	-0.00371828	0.0482691	0.93855	0.987567
ENSMUSG00000020375	"Rufy1"	-0.120886	0.0641391	0.0590053	0.463793
ENSMUSG00000020386	"Sar1b"	-0.111045	0.0524403	0.0347446	0.420658
ENSMUSG00000020388	"Pdlim4"	0.2239	0.234218	0.350133	0.73763
ENSMUSG00000020390	"Ube2b"	-0.0286904	0.0392315	0.46516	0.802562
ENSMUSG00000020402	"Vdac1"	0.00394653	0.0454686	0.930856	0.984637
ENSMUSG00000020422	"Tns3"	0.0548819	0.114167	0.632255	0.887151
ENSMUSG00000020432	"Tcn2"	0.0229117	0.0619323	0.711748	0.913875
ENSMUSG00000020439	"Smtn"	0.067613	0.0635432	0.289555	0.697341
ENSMUSG00000020440	"Arf5"	-0.0169358	0.0792577	0.831241	0.957227
ENSMUSG00000020444	"Guk1"	-0.162297	0.111573	0.149898	0.572299
ENSMUSG00000020456	"Ogdh"	0.104305	0.0568209	0.0669948	0.473721
ENSMUSG00000020457	"Drg1"	-0.136948	0.0699413	0.050534	0.456919
ENSMUSG00000020458	"Rtn4"	0.0028357	0.10637	0.978845	0.996337
ENSMUSG00000020459	"Mtif2"	-0.0705036	0.0592371	0.23537	0.658289
ENSMUSG00000020460	"Rps27a"	-0.326672	0.196278	0.0938804	0.516008
ENSMUSG00000020464	"Pnpt1"	-0.0211302	0.0442381	0.633319	0.88769
ENSMUSG00000020467	"Efemp1"	0.0635383	0.144912	0.664754	0.900055
ENSMUSG00000020469	"Myl7"	0.268725	0.243898	0.268748	0.685539
ENSMUSG00000020475	"Pgam2"	-0.054797	0.0815996	0.502622	0.829797
ENSMUSG00000020476	"Dbnl"	-0.0120699	0.065357	0.853584	0.963152
ENSMUSG00000020477	"Mrps24"	-0.226581	0.0829212	0.00637993	0.284805
ENSMUSG00000020483	"Dynll2"	0.079089	0.0532949	0.138397	0.561577
ENSMUSG00000020486	"Sept4"	-0.306532	0.0876515	0.000456122	0.153827
ENSMUSG00000020514	"Mrpl22"	-0.152595	0.0636968	0.016733	0.324804
ENSMUSG00000020523	"Fam114a2"	-0.0170406	0.0612617	0.781972	0.939816
ENSMUSG00000020528	"Prpsap2"	-0.0829462	0.0567827	0.145241	0.56758
ENSMUSG00000020532	"Acaca"	0.641444	0.245913	0.010205	0.284805
ENSMUSG00000020534	"Shmt1"	0.234341	0.178979	0.194179	0.614635
ENSMUSG00000020537	"Drg2"	-0.0721335	0.0509655	0.157798	0.580071
ENSMUSG00000020541	"Tom1l1"	0.0642319	0.0632592	0.308758	0.704778
ENSMUSG00000020547	"Bzw2"	-0.0964966	0.0600583	0.108737	0.535108
ENSMUSG00000020549	"Elac2"	-0.0798037	0.0512603	0.118359	0.543081
ENSMUSG00000020570	"Sypl"	0.0364633	0.0407817	0.371979	0.752377
ENSMUSG00000020571	"Pdia6"	0.0244423	0.083507	0.766513	0.929857
ENSMUSG00000020572	"Nampt"	-0.00856712	0.104386	0.935077	0.985573
ENSMUSG00000020576	"Nbas"	0.0230346	0.0852128	0.786506	0.940305
ENSMUSG00000020580	"Rock2"	0.0330673	0.085508	0.697373	0.910115
ENSMUSG00000020593	"Lpin1"	0.0242524	0.084717	0.773549	0.933673
ENSMUSG00000020594	"Pum2"	0.0715841	0.0586437	0.222535	0.641451
ENSMUSG00000020605	"Hs1bp3"	0.141274	0.0873454	0.104504	0.530951
ENSMUSG00000020609	"Apob"	1.36924	0.939696	0.120775	0.543698
ENSMUSG00000020611	"Gna13"	0.144222	0.0775022	0.060768	0.467888
ENSMUSG00000020612	"Prkar1a"	0.0768281	0.0724969	0.289168	0.697341
ENSMUSG00000020620	"Abca8b"	0.213618	0.131847	0.103051	0.529248
ENSMUSG00000020621	"Rdh14"	-0.0203692	0.0420338	0.629544	0.886487
ENSMUSG00000020623	"Map2k6"	-0.129817	0.142604	0.361832	0.741811
ENSMUSG00000020628	"Trappc12"	0.0936542	0.0595336	0.1151	0.539754
ENSMUSG00000020629	"Adi1"	0.0457671	0.0889894	0.608374	0.877385
ENSMUSG00000020638	"Cmpk2"	-0.264346	0.166942	0.109452	0.535108
ENSMUSG00000020640	"Itsn2"	0.105265	0.0942097	0.261388	0.682035
ENSMUSG00000020650	"Bcap29"	-0.0885222	0.0550417	0.109889	0.535108
ENSMUSG00000020664	"Dld"	-0.015921	0.042132	0.706461	0.912951
ENSMUSG00000020671	"Rab10"	0.0251038	0.0409805	0.540591	0.848164
ENSMUSG00000020674	"Pxdn"	-0.118847	0.094556	0.203067	0.620705
ENSMUSG00000020680	"Taf15"	0.024367	0.0503792	0.627294	0.885593
ENSMUSG00000020681	"Ace"	-0.0716626	0.145792	0.62256	0.882486
ENSMUSG00000020689	"Itgb3"	0.1908	0.226941	0.391807	0.763281
ENSMUSG00000020698	"Cct6b"	-0.110082	0.278784	0.690315	0.907637
ENSMUSG00000020705	"Ddx42"	0.0579113	0.0461852	0.209059	0.627511
ENSMUSG00000020708	"Psmc5"	-0.144962	0.0411348	0.00041875	0.153827
ENSMUSG00000020717	"Pecam1"	-0.0526908	0.0811398	0.509205	0.833069
ENSMUSG00000020718	"Polg2"	-0.0824211	0.085021	0.330875	0.722331
ENSMUSG00000020719	"Ddx5"	0.122536	0.0573153	0.0322568	0.420658
ENSMUSG00000020720	"Psmd12"	-0.0901451	0.0320862	0.00503468	0.260878
ENSMUSG00000020733	"Slc9a3r1"	0.120871	0.151231	0.423769	0.780539
ENSMUSG00000020736	"Nt5c"	0.0831083	0.117419	0.478264	0.812268
ENSMUSG00000020737	"Hn1"	0.0915273	0.0958279	0.337042	0.726497
ENSMUSG00000020738	"Sumo2"	0.0264759	0.0339961	0.436561	0.784117
ENSMUSG00000020740	"Gga3"	0.0971689	0.0544721	0.0740837	0.48328
ENSMUSG00000020741	"Cluh"	0.0831309	0.0581547	0.15554	0.57628
ENSMUSG00000020744	"Slc25a19"	0.0024393	0.0804744	0.97604	0.996225
ENSMUSG00000020745	"Pafah1b1"	0.0781345	0.0495484	0.114514	0.538255
ENSMUSG00000020766	"Galk1"	-0.0576976	0.10606	0.587617	0.869642
ENSMUSG00000020775	"Mrpl38"	-0.0309071	0.0818178	0.706579	0.912951
ENSMUSG00000020777	"Acox1"	0.126012	0.0678	0.0635148	0.468684
ENSMUSG00000020780	"Srp68"	-0.0354868	0.0335734	0.29058	0.697341
ENSMUSG00000020788	"Atp2a3"	0.0709766	0.112937	0.529323	0.843375
ENSMUSG00000020790	"Ankfy1"	0.0477841	0.0707402	0.496664	0.826481
ENSMUSG00000020792	"Exoc7"	-0.0616958	0.0397735	0.120145	0.543698
ENSMUSG00000020794	"Ube2g1"	0.050049	0.0407916	0.219786	0.638074
ENSMUSG00000020802	"Ube2o"	-0.052266	0.0609639	0.391173	0.763281
ENSMUSG00000020803	"Txndc17"	-0.0899108	0.0480863	0.0611596	0.467888
ENSMUSG00000020810	"Cygb"	0.0238447	0.0868394	0.782891	0.939816
ENSMUSG00000020814	"Mxra7"	-0.0814751	0.0857413	0.339455	0.727333
ENSMUSG00000020817	"Rabep1"	0.0173776	0.0429355	0.68591	0.906251
ENSMUSG00000020821	"Kif1c"	0.0815278	0.0635986	0.200026	0.61838
ENSMUSG00000020827	"Mink1"	-0.00731123	0.051007	0.886134	0.973468
ENSMUSG00000020836	"Coro6"	0.0153278	0.0591055	0.795327	0.942834
ENSMUSG00000020840	"Blmh"	-0.035874	0.0294344	0.222184	0.641451
ENSMUSG00000020841	"Cpd"	-0.0278706	0.0785933	0.720974	0.918305
ENSMUSG00000020843	"Timm22"	-0.0969522	0.059187	0.100907	0.52777
ENSMUSG00000020849	"Ywhae"	0.0125985	0.028461	0.658288	0.897013
ENSMUSG00000020850	"Prpf8"	0.038251	0.051321	0.455357	0.796639
ENSMUSG00000020859	"Spag9"	0.0971381	0.0773099	0.207969	0.626694
ENSMUSG00000020863	"Luc7l3"	0.0890358	0.0527747	0.0908511	0.51173
ENSMUSG00000020869	"Lrrc59"	-0.0732708	0.0560235	0.190067	0.609509
ENSMUSG00000020877	"Scrn2"	-0.0226058	0.0816226	0.782239	0.939816
ENSMUSG00000020883	"Fbxl20"	-0.00292914	0.0885939	0.973437	0.9958
ENSMUSG00000020899	"Pfas"	0.00541892	0.104004	0.958329	0.991548
ENSMUSG00000020900	"Myh10"	0.0872336	0.103189	0.392391	0.763281
ENSMUSG00000020903	"Stx8"	-0.128045	0.0566283	0.0237058	0.378046
ENSMUSG00000020908	"Myh3"	-0.10599	0.559951	0.849785	0.962681
ENSMUSG00000020911	"Krt19"	0.0853754	0.299006	0.773904	0.933807
ENSMUSG00000020917	"Acly"	0.393089	0.153904	0.0106227	0.284805
ENSMUSG00000020919	"Stat5b"	0.0608941	0.0533424	0.253729	0.675999
ENSMUSG00000020922	"Lsm12"	0.00727933	0.0456422	0.873274	0.968523
ENSMUSG00000020923	"Ubtf"	0.10283	0.0523133	0.0488698	0.448472
ENSMUSG00000020925	"Ccdc43"	-0.0305117	0.0525988	0.561631	0.855522
ENSMUSG00000020929	"Eftud2"	-0.108056	0.051663	0.0363473	0.422694
ENSMUSG00000020935	"Dcakd"	0.0144076	0.119917	0.904605	0.977724
ENSMUSG00000020936	"Nmt1"	0.0022037	0.0290805	0.939494	0.987567
ENSMUSG00000020937	"Plcd3"	0.0933233	0.137312	0.496555	0.826481
ENSMUSG00000020946	"Gosr2"	0.00507509	0.0608332	0.932994	0.985084
ENSMUSG00000020949	"Fkbp3"	-0.0697602	0.0748467	0.35567	0.73929
ENSMUSG00000020952	"Scfd1"	0.0155226	0.0427492	0.716568	0.916835
ENSMUSG00000020954	"Strn3"	0.0600836	0.0581131	0.299979	0.701338
ENSMUSG00000020964	"Sel1l"	0.0215668	0.0700998	0.757011	0.928225
ENSMUSG00000020978	"Klhdc2"	-0.0418189	0.0397214	0.292383	0.697963
ENSMUSG00000020982	"Nemf"	-0.0158813	0.0351946	0.651545	0.896328
ENSMUSG00000020986	"Sec23a"	0.00701745	0.059613	0.906035	0.977724
ENSMUSG00000020988	"L2hgdh"	0.0110967	0.0537874	0.837096	0.957852
ENSMUSG00000020993	"Trappc6b"	-0.057745	0.0403601	0.152645	0.574949
ENSMUSG00000020994	"Pnn"	0.0250459	0.0489642	0.608127	0.877385
ENSMUSG00000021000	"Ctage5"	0.030452	0.0882572	0.730316	0.923307
ENSMUSG00000021018	"Polr2h"	-0.0366316	0.0890209	0.68135	0.905389
ENSMUSG00000021024	"Psma6"	-0.117456	0.0423952	0.00571627	0.272997
ENSMUSG00000021027	"Ralgapa1"	0.0597562	0.0754095	0.427768	0.781751
ENSMUSG00000021033	"Gstz1"	-0.071013	0.0711228	0.319354	0.715234
ENSMUSG00000021037	"Ahsa1"	-0.0416217	0.0593339	0.481267	0.814455
ENSMUSG00000021038	"Vipas39"	0.0411699	0.0415824	0.323436	0.716054
ENSMUSG00000021040	"Slirp"	-0.214236	0.0791286	0.0068272	0.284805
ENSMUSG00000021044	"Adck1"	-0.01942	0.0727846	0.790313	0.941857
ENSMUSG00000021048	"Mthfd1"	0.047402	0.0539222	0.379908	0.756637
ENSMUSG00000021051	"Ppp2r5e"	0.0095233	0.0419238	0.820372	0.951676
ENSMUSG00000021061	"Sptb"	0.0926655	0.0900745	0.303437	0.702523
ENSMUSG00000021069	"Pygl"	0.122361	0.295142	0.687058	0.906508
ENSMUSG00000021072	"Tmx1"	0.00785493	0.144465	0.956584	0.991548
ENSMUSG00000021076	"Actr10"	-0.0232833	0.029806	0.435107	0.783491
ENSMUSG00000021079	"Timm9"	-0.114249	0.0798564	0.154202	0.575514
ENSMUSG00000021087	"Rtn1"	0.0768432	0.123397	0.534161	0.845989
ENSMUSG00000021091	"Serpina3n"	-0.346395	0.310424	0.256232	0.677296
ENSMUSG00000021094	"Dhrs7"	0.0132516	0.146566	0.928273	0.983435
ENSMUSG00000021096	"Ppm1a"	-0.0225814	0.0343869	0.511724	0.83405
ENSMUSG00000021102	"Glrx5"	-0.0298441	0.0744966	0.691116	0.907683
ENSMUSG00000021114	"Atp6v1d"	-0.0531928	0.0580212	0.359553	0.741785
ENSMUSG00000021116	"Eif2s1"	-0.0830133	0.0320953	0.00969549	0.284805
ENSMUSG00000021124	"Vti1b"	-0.0645106	0.0457659	0.159491	0.581259
ENSMUSG00000021131	"Erh"	-0.09216	0.099011	0.352076	0.737883
ENSMUSG00000021134	"Srsf5"	0.101319	0.0756697	0.181937	0.607136
ENSMUSG00000021139	"Gm20498"	-0.172402	0.0908068	0.0557974	0.459175
ENSMUSG00000021144	"Mta1"	0.0159274	0.05662	0.778364	0.937326
ENSMUSG00000021147	"Wdr37"	0.113476	0.0605466	0.0598903	0.465213
ENSMUSG00000021149	"Gtpbp4"	0.0247833	0.0542455	0.647498	0.894953
ENSMUSG00000021171	"Esyt2"	0.170863	0.072079	0.0173895	0.328857
ENSMUSG00000021178	"Psmc1"	-0.0701374	0.0452805	0.121129	0.543698
ENSMUSG00000021185	"9030617O03Rik"	-0.0800606	0.107767	0.463486	0.800909
ENSMUSG00000021186	"Fbln5"	0.0959479	0.0806179	0.232075	0.65405
ENSMUSG00000021188	"Trip11"	0.151865	0.101175	0.13249	0.553787
ENSMUSG00000021190	"Lgmn"	0.0181909	0.08067	0.821342	0.951676
ENSMUSG00000021192	"Golga5"	-0.0292507	0.049675	0.555493	0.853161
ENSMUSG00000021193	"Pitrm1"	-0.0347189	0.0469467	0.459317	0.79745
ENSMUSG00000021196	"Pfkp"	-0.144486	0.248566	0.55849	0.855075
ENSMUSG00000021200	"Asb2"	0.0126826	0.0693402	0.855389	0.963473
ENSMUSG00000021218	"Gdi2"	-0.0470322	0.040061	0.241236	0.662786
ENSMUSG00000021219	"Rgs6"	-0.0808596	0.242369	0.738731	0.927127
ENSMUSG00000021223	"Papln"	-0.0180871	0.193272	0.924683	0.983113
ENSMUSG00000021226	"Acot2"	-0.120854	0.129988	0.354882	0.739169
ENSMUSG00000021235	"Coq6"	-0.108589	0.0778666	0.165682	0.584916
ENSMUSG00000021236	"Entpd5"	-0.0543556	0.133059	0.683651	0.906251
ENSMUSG00000021238	"Aldh6a1"	0.0481039	0.0699619	0.494374	0.824908
ENSMUSG00000021241	"Isca2"	-0.0144823	0.0554758	0.794834	0.942834
ENSMUSG00000021244	"Ylpm1"	0.120422	0.0692125	0.0816089	0.492942
ENSMUSG00000021248	"Tmed10"	0.0205329	0.0368565	0.5766	0.865045
ENSMUSG00000021265	"Slc25a29"	0.166876	0.149767	0.267625	0.685539
ENSMUSG00000021266	"Wars"	-0.100224	0.126883	0.426243	0.781751
ENSMUSG00000021270	"Hsp90aa1"	0.295091	0.162295	0.061464	0.468684
ENSMUSG00000021279	"Cdc42bpb"	0.135487	0.0718254	0.0584452	0.463793
ENSMUSG00000021282	"Eif5"	0.0177213	0.0540377	0.743042	0.927476
ENSMUSG00000021288	"Klc1"	0.104489	0.0401732	0.00924831	0.284805
ENSMUSG00000021290	"2010107E04Rik"	-0.160821	0.079322	0.0434382	0.441695
ENSMUSG00000021302	"Ggps1"	0.0939201	0.0656925	0.152723	0.574949
ENSMUSG00000021311	"Mtr"	0.0267754	0.169999	0.874645	0.968981
ENSMUSG00000021313	"Ryr2"	0.0133473	0.100305	0.893849	0.974244
ENSMUSG00000021339	"Mrs2"	-0.0624305	0.0937184	0.505378	0.832484
ENSMUSG00000021340	"Gpld1"	0.038705	0.0798576	0.627141	0.885593
ENSMUSG00000021357	"Exoc2"	0.0179857	0.0530498	0.734286	0.925742
ENSMUSG00000021371	"Mcur1"	0.0551586	0.0458634	0.230185	0.653726
ENSMUSG00000021373	"Cap2"	0.0587655	0.0639139	0.358192	0.741486
ENSMUSG00000021375	"Kif13a"	0.031506	0.0928699	0.732975	0.924418
ENSMUSG00000021376	"Tpmt"	0.0554619	0.112069	0.621963	0.882486
ENSMUSG00000021377	"Dek"	-0.040633	0.0477284	0.394673	0.765632
ENSMUSG00000021388	"Aspn"	-0.10484	0.12392	0.394829	0.765632
ENSMUSG00000021390	"Ogn"	-0.0588184	0.0765901	0.444168	0.791148
ENSMUSG00000021416	"Eci3"	0.111446	0.393585	0.780828	0.939082
ENSMUSG00000021417	"Eci2"	0.0508552	0.0851704	0.552009	0.850896
ENSMUSG00000021420	"Fars2"	-0.0330118	0.0601566	0.583665	0.868447
ENSMUSG00000021427	"Ssr1"	0.0538123	0.0503393	0.283764	0.697264
ENSMUSG00000021456	"Fbp2"	-0.139154	0.197503	0.481388	0.814455
ENSMUSG00000021457	"Syk"	0.103506	0.0977325	0.288233	0.697341
ENSMUSG00000021460	"Auh"	-0.022266	0.0738652	0.763619	0.929857
ENSMUSG00000021484	"Lman2"	0.0905235	0.0971474	0.351389	0.737883
ENSMUSG00000021493	"Pdlim7"	0.0807735	0.109386	0.460728	0.799158
ENSMUSG00000021496	"Pcbd2"	-0.103832	0.136692	0.450892	0.793374
ENSMUSG00000021500	"Ddx46"	0.103428	0.0610535	0.0900228	0.510423
ENSMUSG00000021520	"Uqcrb"	-0.131457	0.0656813	0.0462229	0.447522
ENSMUSG00000021546	"Hnrnpk"	0.018448	0.0364581	0.612723	0.879559
ENSMUSG00000021549	"Rasa1"	0.0712191	0.064009	0.265345	0.685539
ENSMUSG00000021550	"2210016F16Rik"	-0.0547868	0.0667041	0.41102	0.773528
ENSMUSG00000021555	"Naa35"	-0.00673692	0.0465819	0.885088	0.973356
ENSMUSG00000021573	"Tppp"	0.149324	0.0938644	0.110165	0.535108
ENSMUSG00000021576	"Pdcd6"	-0.0223312	0.0519402	0.666735	0.900333
ENSMUSG00000021577	"Sdha"	0.000860868	0.0541035	0.987349	0.996498
ENSMUSG00000021578	"Ccdc127"	0.0508742	0.0526602	0.333532	0.723574
ENSMUSG00000021583	"Erap1"	0.0170771	0.0988759	0.86271	0.964445
ENSMUSG00000021585	"Cast"	0.0793608	0.0778051	0.307806	0.704778
ENSMUSG00000021591	"Glrx"	-0.18318	0.114678	0.11265	0.535325
ENSMUSG00000021595	"Nsun2"	-0.0207647	0.0404862	0.608651	0.877385
ENSMUSG00000021606	"Ndufs6"	-0.160879	0.101299	0.112217	0.535325
ENSMUSG00000021614	"Vcan"	0.119091	0.168273	0.472112	0.809477
ENSMUSG00000021622	"Ckmt2"	-0.134427	0.0632664	0.0337658	0.420658
ENSMUSG00000021646	"Mccc2"	0.00608942	0.0713923	0.932422	0.984994
ENSMUSG00000021650	"Ptcd2"	-0.165177	0.0857778	0.0551812	0.457619
ENSMUSG00000021660	"Btf3"	-0.0228934	0.0400961	0.568397	0.859283
ENSMUSG00000021665	"Hexb"	-0.0438962	0.0819728	0.595539	0.872947
ENSMUSG00000021666	"Gfm2"	-0.0452228	0.0623277	0.468767	0.806773
ENSMUSG00000021669	"Col4a3bp"	0.00250645	0.0732699	0.972745	0.9958
ENSMUSG00000021676	"Iqgap2"	0.561523	0.311214	0.0740773	0.48328
ENSMUSG00000021686	"Ap3b1"	-0.0705313	0.0520791	0.17467	0.595526
ENSMUSG00000021687	"Scamp1"	0.0697699	0.0639876	0.27612	0.690641
ENSMUSG00000021690	"Jmy"	0.0905305	0.0666885	0.173371	0.5941
ENSMUSG00000021693	"Kif2a"	-0.0321583	0.0503268	0.522382	0.837924
ENSMUSG00000021709	"Erbb2ip"	0.0846868	0.0765307	0.267936	0.685539
ENSMUSG00000021710	"Nln"	0.0875884	0.0770406	0.256432	0.677296
ENSMUSG00000021711	"Trappc13"	-0.0160286	0.0331298	0.628234	0.885926
ENSMUSG00000021712	"Trim23"	0.0319923	0.0566622	0.572489	0.862389
ENSMUSG00000021728	"Emb"	0.320314	0.252112	0.202572	0.620596
ENSMUSG00000021731	"Mrps30"	-0.141523	0.0633615	0.0260076	0.394205
ENSMUSG00000021737	"Psmd6"	-0.0973329	0.0422029	0.0211119	0.354522
ENSMUSG00000021748	"Pdhb"	0.0196197	0.0551247	0.722443	0.918325
ENSMUSG00000021756	"Il6st"	0.0604213	0.0663157	0.36156	0.741811
ENSMUSG00000021760	"Gpx8"	-0.0212311	0.0769229	0.782032	0.939816
ENSMUSG00000021764	"Ndufs4"	-0.184971	0.0690511	0.00754725	0.284805
ENSMUSG00000021771	"Vdac2"	-0.0304192	0.0400531	0.448805	0.792112
ENSMUSG00000021773	"Comtd1"	-0.163564	0.16447	0.322881	0.716054
ENSMUSG00000021785	"Ngly1"	-0.0358841	0.0307262	0.243267	0.664754
ENSMUSG00000021786	"Oxsm"	-0.0114933	0.0607554	0.850166	0.962681
ENSMUSG00000021792	"Fam213a"	0.0047002	0.090891	0.959115	0.991548
ENSMUSG00000021794	"Glud1"	0.0224168	0.0440406	0.611413	0.879028
ENSMUSG00000021798	"Ldb3"	0.0805316	0.0447744	0.0723272	0.48328
ENSMUSG00000021806	"Nid2"	-0.0278215	0.122914	0.818462	0.951676
ENSMUSG00000021807	"2700060E02Rik"	-0.067141	0.0511627	0.19022	0.609517
ENSMUSG00000021809	"Nudt13"	0.00356044	0.0961189	0.970505	0.9958
ENSMUSG00000021811	"Dnajc9"	-0.0329276	0.0621419	0.596652	0.872947
ENSMUSG00000021814	"Anxa7"	0.0903415	0.102218	0.377087	0.75393
ENSMUSG00000021816	"Ppp3cb"	0.0727624	0.0366888	0.0480622	0.44827
ENSMUSG00000021820	"Camk2g"	0.0320857	0.0573326	0.576346	0.865045
ENSMUSG00000021823	"Vcl"	0.130632	0.0832787	0.116213	0.542626
ENSMUSG00000021824	"Ap3m1"	-0.0708465	0.0514679	0.168947	0.59207
ENSMUSG00000021832	"Psmc6"	-0.0380261	0.0380227	0.317493	0.714294
ENSMUSG00000021843	"Ktn1"	-0.10745	0.088223	0.221769	0.641451
ENSMUSG00000021866	"Anxa11"	0.0809539	0.0718052	0.260836	0.681913
ENSMUSG00000021868	"Ppif"	-0.0975459	0.0850986	0.255402	0.677296
ENSMUSG00000021870	"Slmap"	0.174895	0.082986	0.0344864	0.420658
ENSMUSG00000021871	"Pnp"	-0.043799	0.137263	0.748533	0.927814
ENSMUSG00000021877	"Arf4"	0.0827985	0.0516874	0.108441	0.535108
ENSMUSG00000021884	"Hacl1"	0.0165958	0.0536603	0.757138	0.928225
ENSMUSG00000021893	"Capn7"	-0.0348379	0.0491819	0.480027	0.813684
ENSMUSG00000021906	"Oxnad1"	0.0148961	0.0528055	0.778442	0.937326
ENSMUSG00000021910	"Nisch"	0.0939413	0.0505632	0.0626491	0.468684
ENSMUSG00000021913	"Ogdhl"	0.0185523	0.498101	0.969984	0.9958
ENSMUSG00000021917	"Spcs1"	-0.0552893	0.0425236	0.193638	0.614635
ENSMUSG00000021922	"Itih4"	0.594075	0.297976	0.0396951	0.426035
ENSMUSG00000021929	"Kpna3"	0.0496516	0.0592522	0.402623	0.769128
ENSMUSG00000021930	"Spryd7"	0.016672	0.120352	0.890188	0.973673
ENSMUSG00000021938	"Pspc1"	0.0752582	0.0662521	0.255434	0.677296
ENSMUSG00000021939	"Ctsb"	-0.0266118	0.0436927	0.543325	0.849167
ENSMUSG00000021947	"Cryl1"	-0.0141015	0.0960091	0.883971	0.972922
ENSMUSG00000021948	"Prkcd"	0.0789521	0.117993	0.502758	0.829797
ENSMUSG00000021951	"N6amt2"	-0.0208913	0.145892	0.886696	0.973468
ENSMUSG00000021957	"Tkt"	0.367275	0.172845	0.0352422	0.420658
ENSMUSG00000021967	"Mrpl57"	-0.116994	0.0693571	0.0926949	0.516008
ENSMUSG00000021981	"Cab39l"	-0.0841227	0.0744206	0.257828	0.678093
ENSMUSG00000021993	"Mipep"	-0.0271266	0.0506931	0.592862	0.872848
ENSMUSG00000021996	"Esd"	-0.106769	0.0791085	0.176824	0.597833
ENSMUSG00000021998	"Lcp1"	-0.0810855	0.172907	0.642961	0.892033
ENSMUSG00000022013	"Dnajc15"	-0.118593	0.0793383	0.136955	0.559854
ENSMUSG00000022020	"Naa16"	0.107448	0.0819303	0.189137	0.608338
ENSMUSG00000022022	"Mtrf1"	-0.0701538	0.0754381	0.352908	0.737995
ENSMUSG00000022024	"Sugt1"	0.0117396	0.0352391	0.739104	0.927127
ENSMUSG00000022035	"Ccdc25"	-0.15082	0.146775	0.297976	0.700314
ENSMUSG00000022037	"Clu"	0.180837	0.158232	0.251062	0.673064
ENSMUSG00000022040	"Ephx2"	-0.116237	0.145728	0.432771	0.782393
ENSMUSG00000022048	"Dpysl2"	0.0569539	0.133324	0.663331	0.899331
ENSMUSG00000022052	"Ppp2r2a"	0.0294745	0.0419927	0.483613	0.81611
ENSMUSG00000022054	"Nefm"	0.855198	0.30236	0.00541415	0.267208
ENSMUSG00000022055	"Nefl"	1.39806	0.470229	0.00333439	0.255446
ENSMUSG00000022091	"Sorbs3"	0.122115	0.0837002	0.143454	0.56758
ENSMUSG00000022092	"Ppp3cc"	-0.0200893	0.0540873	0.71177	0.913875
ENSMUSG00000022099	"Dmtn"	0.167694	0.0841101	0.0452185	0.446146
ENSMUSG00000022100	"Xpo7"	0.0292275	0.0486288	0.547881	0.850508
ENSMUSG00000022108	"Itm2b"	-0.0194873	0.0480094	0.685812	0.906251
ENSMUSG00000022110	"Sucla2"	-0.123952	0.0571714	0.0307139	0.420658
ENSMUSG00000022111	"Uchl3"	-0.126438	0.0664719	0.0583337	0.463793
ENSMUSG00000022136	"Dnajc3"	0.0946232	0.0722071	0.185319	0.607136
ENSMUSG00000022142	"Nup155"	0.00479107	0.0790176	0.951541	0.989324
ENSMUSG00000022150	"Dab2"	-0.102342	0.102988	0.319181	0.715234
ENSMUSG00000022174	"Dad1"	-0.0390254	0.0668369	0.559448	0.855075
ENSMUSG00000022181	"C6"	-0.384176	0.45599	0.399599	0.76635
ENSMUSG00000022185	"Acin1"	0.0720905	0.0572024	0.206806	0.626455
ENSMUSG00000022186	"Oxct1"	-0.0241318	0.0578964	0.676659	0.903775
ENSMUSG00000022193	"Psmb5"	-0.141543	0.0691795	0.0412851	0.429613
ENSMUSG00000022200	"Golph3"	0.0619071	0.0387115	0.110113	0.535108
ENSMUSG00000022201	"Zfr"	0.0565673	0.0512408	0.268941	0.685539
ENSMUSG00000022205	"Sub1"	-0.0437495	0.0583612	0.452471	0.794425
ENSMUSG00000022210	"Dhrs4"	0.0347597	0.0683344	0.614442	0.879683
ENSMUSG00000022214	"Dcaf11"	-0.00824741	0.0420498	0.844763	0.961201
ENSMUSG00000022215	"Fitm1"	-0.0781475	0.0988868	0.432752	0.782393
ENSMUSG00000022216	"Psme1"	-0.046022	0.103144	0.657342	0.897013
ENSMUSG00000022223	"Sdr39u1"	0.0447979	0.0747689	0.551742	0.850896
ENSMUSG00000022225	"Cma1"	0.0641151	0.356721	0.860283	0.964422
ENSMUSG00000022234	"Cct5"	-0.0563731	0.0404206	0.16362	0.583312
ENSMUSG00000022235	"Cmbl"	0.0225827	0.0958232	0.814453	0.951238
ENSMUSG00000022241	"Tars"	0.127236	0.0573133	0.0266454	0.396548
ENSMUSG00000022244	"Amacr"	-0.0173757	0.052226	0.740518	0.927366
ENSMUSG00000022253	"Nadk2"	-0.0175645	0.0651635	0.788156	0.940905
ENSMUSG00000022255	"Mtdh"	0.0158163	0.0801404	0.84348	0.961201
ENSMUSG00000022265	"Ank"	0.0505278	0.0629062	0.423905	0.780539
ENSMUSG00000022270	"Fam134b"	0.111187	0.115321	0.331419	0.722331
ENSMUSG00000022283	"Pabpc1"	0.0019579	0.0719885	0.978284	0.996254
ENSMUSG00000022285	"Ywhaz"	0.0560807	0.0579211	0.332736	0.722804
ENSMUSG00000022295	"Atp6v1c1"	-0.000657097	0.049171	0.989355	0.996498
ENSMUSG00000022299	"Slc25a32"	-0.0607986	0.0823917	0.458441	0.796865
ENSMUSG00000022307	"Oxr1"	0.0434837	0.0424668	0.306574	0.70429
ENSMUSG00000022312	"Eif3h"	-0.0446704	0.0502455	0.374764	0.75293
ENSMUSG00000022314	"Rad21"	0.0206894	0.0574373	0.717541	0.916889
ENSMUSG00000022323	"Hrsp12"	-0.152535	0.075258	0.0431966	0.441359
ENSMUSG00000022332	"Khdrbs3"	0.190319	0.0719007	0.00818164	0.284805
ENSMUSG00000022336	"Eif3e"	0.00245978	0.0476484	0.958924	0.991548
ENSMUSG00000022337	"Emc2"	-0.0985996	0.0505034	0.0514885	0.456919
ENSMUSG00000022347	"A1bg"	-0.585642	0.428659	0.170177	0.59207
ENSMUSG00000022354	"Ndufb9"	-0.13292	0.072261	0.0665944	0.473721
ENSMUSG00000022365	"Derl1"	0.0465309	0.0398565	0.242821	0.664754
ENSMUSG00000022370	"Mrpl13"	-0.0680106	0.0692775	0.327208	0.717729
ENSMUSG00000022371	"Col14a1"	0.0100328	0.166182	0.951458	0.989324
ENSMUSG00000022378	"Fam49b"	0.0602862	0.0601575	0.31655	0.713747
ENSMUSG00000022386	"Trmu"	-0.0522012	0.0702012	0.457866	0.796639
ENSMUSG00000022391	"Rangap1"	-0.014943	0.0554842	0.786767	0.940305
ENSMUSG00000022400	"Rbx1"	-0.102275	0.0569402	0.0735774	0.48328
ENSMUSG00000022401	"Xpnpep3"	0.0924418	0.0713613	0.193962	0.614635
ENSMUSG00000022403	"St13"	-0.0189071	0.0422917	0.653862	0.896617
ENSMUSG00000022407	"Adsl"	0.0530165	0.0634958	0.402348	0.769128
ENSMUSG00000022412	"Mief1"	0.0194217	0.0630138	0.757657	0.928225
ENSMUSG00000022414	"Tab1"	-0.148183	0.0652727	0.0230128	0.374146
ENSMUSG00000022415	"Syngr1"	0.00836257	0.0754057	0.911558	0.979834
ENSMUSG00000022425	"Enpp2"	-0.0917455	0.138667	0.513493	0.835587
ENSMUSG00000022427	"Tomm22"	-0.00123862	0.0557433	0.982333	0.996498
ENSMUSG00000022437	"Samm50"	-0.0879031	0.0584888	0.13329	0.554395
ENSMUSG00000022438	"Parvb"	0.0229141	0.0609246	0.706398	0.912951
ENSMUSG00000022443	"Myh9"	0.0954853	0.105962	0.363723	0.743662
ENSMUSG00000022450	"Ndufa6"	-0.0357257	0.092745	0.701174	0.912636
ENSMUSG00000022451	"Twf1"	0.0163849	0.0604494	0.785443	0.940098
ENSMUSG00000022453	"Naga"	-0.0286358	0.0593992	0.629764	0.886488
ENSMUSG00000022477	"Aco2"	-0.0669328	0.0388697	0.0860808	0.50125
ENSMUSG00000022514	"Il1rap"	0.134921	0.0885356	0.124864	0.547078
ENSMUSG00000022519	"Srl"	0.0296925	0.0598258	0.61982	0.882486
ENSMUSG00000022536	"Glyr1"	0.0383823	0.0386093	0.319675	0.715234
ENSMUSG00000022546	"Gpt"	0.0289305	0.113499	0.798904	0.944165
ENSMUSG00000022550	"Adck5"	-0.0234727	0.102149	0.818925	0.951676
ENSMUSG00000022551	"Cyc1"	-0.105621	0.0673883	0.118245	0.543081
ENSMUSG00000022562	"Oplah"	0.0551131	0.119823	0.645256	0.892768
ENSMUSG00000022565	"Plec"	0.185672	0.0706147	0.00868944	0.284805
ENSMUSG00000022568	"Scrib"	0.0169219	0.0617812	0.784225	0.940098
ENSMUSG00000022570	"Tsta3"	-0.0403817	0.0621663	0.516146	0.836326
ENSMUSG00000022571	"Pycrl"	-0.207641	0.0845774	0.0141759	0.313087
ENSMUSG00000022574	"Naprt"	-0.146765	0.115126	0.202126	0.620023
ENSMUSG00000022575	"Gsdmd"	-0.0940084	0.105676	0.372604	0.752377
ENSMUSG00000022579	"Gpihbp1"	0.00252029	0.118678	0.982985	0.996498
ENSMUSG00000022607	"Ptk2"	-0.0183284	0.0472593	0.695743	0.908575
ENSMUSG00000022610	"Mapk12"	0.1047	0.0691538	0.129479	0.549846
ENSMUSG00000022617	"Chkb"	0.011249	0.0716086	0.875273	0.968981
ENSMUSG00000022620	"Arsa"	-0.0174012	0.0655068	0.79035	0.941857
ENSMUSG00000022623	"Shank3"	0.122578	0.079922	0.121773	0.543698
ENSMUSG00000022661	"Cd200"	-0.0662364	0.0881205	0.448332	0.791624
ENSMUSG00000022663	"Atg3"	-0.0853468	0.0429751	0.0470549	0.44827
ENSMUSG00000022674	"Ube2v2"	0.0649098	0.0456369	0.155504	0.57628
ENSMUSG00000022678	"Nde1"	0.0289419	0.0471205	0.53825	0.847257
ENSMUSG00000022680	"Pdxdc1"	0.0522957	0.0731619	0.474658	0.810327
ENSMUSG00000022698	"Naa50"	0.0106473	0.0554286	0.847733	0.96154
ENSMUSG00000022706	"Mrpl40"	-0.243746	0.0722911	0.000708541	0.179217
ENSMUSG00000022707	"Gbe1"	0.0779668	0.0636316	0.222478	0.641451
ENSMUSG00000022710	"Usp7"	0.0815014	0.0535189	0.127738	0.548327
ENSMUSG00000022711	"Pmm2"	-0.155941	0.0519625	0.00257364	0.255446
ENSMUSG00000022742	"Cpox"	-0.0568572	0.0824218	0.488728	0.820554
ENSMUSG00000022749	"Tbc1d23"	0.00885275	0.0724854	0.902695	0.977351
ENSMUSG00000022751	"Nit2"	-0.176755	0.0591269	0.00287529	0.255446
ENSMUSG00000022752	"Tomm70a"	0.00337612	0.0423786	0.936562	0.986021
ENSMUSG00000022757	"Tfg"	0.00193395	0.0365745	0.957873	0.991548
ENSMUSG00000022765	"Snap29"	-0.0696912	0.0623073	0.263545	0.684575
ENSMUSG00000022766	"Serpind1"	-0.945899	0.445303	0.0340628	0.420658
ENSMUSG00000022770	"Dlg1"	0.043268	0.0707804	0.539399	0.847747
ENSMUSG00000022774	"Ncbp2"	-0.084616	0.0549447	0.123803	0.545787
ENSMUSG00000022781	"Pak2"	0.120265	0.0689934	0.0811108	0.492718
ENSMUSG00000022789	"Dnm1l"	0.0453306	0.0522669	0.385599	0.760144
ENSMUSG00000022792	"Yars2"	-0.073866	0.0569859	0.195638	0.615192
ENSMUSG00000022797	"Tfrc"	-0.0115132	0.197433	0.953025	0.990216
ENSMUSG00000022800	"Fyttd1"	0.0740507	0.0607963	0.223711	0.644383
ENSMUSG00000022803	"Popdc2"	0.0850228	0.0674932	0.209677	0.627511
ENSMUSG00000022807	"Osbpl11"	0.121473	0.0515956	0.0190357	0.340873
ENSMUSG00000022812	"Gsk3b"	0.0691251	0.0780015	0.374343	0.75293
ENSMUSG00000022814	"Umps"	-0.0273413	0.0801741	0.732393	0.924418
ENSMUSG00000022817	"Itgb5"	0.0562651	0.0618277	0.361665	0.741811
ENSMUSG00000022820	"Ndufb4"	-0.266729	0.107733	0.0138276	0.313087
ENSMUSG00000022831	"Hcls1"	-0.221907	0.146508	0.128966	0.549479
ENSMUSG00000022836	"Mylk"	0.174098	0.10026	0.0782638	0.489611
ENSMUSG00000022840	"Adcy5"	0.124481	0.0949121	0.190919	0.609827
ENSMUSG00000022841	"Ap2m1"	0.0119406	0.0517804	0.81759	0.951676
ENSMUSG00000022853	"Ehhadh"	-0.576537	0.153966	0.000159319	0.0925152
ENSMUSG00000022858	"Tra2b"	0.109304	0.0612595	0.0741436	0.48328
ENSMUSG00000022865	"Cxadr"	0.0921405	0.122226	0.451701	0.794124
ENSMUSG00000022867	"Usp25"	0.0669172	0.101323	0.508233	0.833069
ENSMUSG00000022868	"Ahsg"	0.785682	0.256591	0.00200916	0.242029
ENSMUSG00000022871	"Fetub"	0.46186	0.319738	0.14304	0.56758
ENSMUSG00000022878	"Adipoq"	0.895789	0.505745	0.0883774	0.508767
ENSMUSG00000022884	"Eif4a2"	0.174703	0.0616898	0.00460367	0.260878
ENSMUSG00000022889	"Mrpl39"	0.0363407	0.0724939	0.618701	0.88227
ENSMUSG00000022890	"Atp5j"	-0.110682	0.0598904	0.0656639	0.472197
ENSMUSG00000022898	"Dscr3"	-0.087522	0.0662348	0.187171	0.607136
ENSMUSG00000022905	"Kpna1"	0.0838186	0.0563712	0.136894	0.559854
ENSMUSG00000022913	"Psmg1"	-0.0835911	0.0786564	0.288826	0.697341
ENSMUSG00000022947	"Cbr3"	-0.118914	0.13134	0.365753	0.746071
ENSMUSG00000022949	"Clic6"	1.16917	0.383029	0.002153	0.242033
ENSMUSG00000022956	"Atp5o"	-0.0840051	0.0545327	0.124907	0.547078
ENSMUSG00000022957	"Itsn1"	0.00849813	0.0709551	0.904596	0.977724
ENSMUSG00000022961	"Son"	0.15606	0.0858928	0.0686715	0.476639
ENSMUSG00000022962	"Gart"	0.0333825	0.0401607	0.406515	0.771108
ENSMUSG00000022973	"Synj1"	0.0756369	0.0665434	0.254449	0.677296
ENSMUSG00000022982	"Sod1"	-0.112202	0.0703239	0.113274	0.535542
ENSMUSG00000022994	"Adcy6"	0.188203	0.0740716	0.0108649	0.284805
ENSMUSG00000022995	"Enah"	0.136339	0.113567	0.227258	0.647686
ENSMUSG00000023004	"Tuba1b"	0.1863	0.100096	0.0626915	0.468684
ENSMUSG00000023008	"Fmnl3"	-0.00292351	0.0679226	0.965311	0.994303
ENSMUSG00000023019	"Gpd1"	0.279336	0.180505	0.128155	0.548327
ENSMUSG00000023020	"Cox14"	-0.034028	0.0764463	0.657969	0.897013
ENSMUSG00000023022	"Lima1"	0.0115798	0.0678859	0.863601	0.964514
ENSMUSG00000023025	"Larp4"	0.189944	0.0712164	0.0078582	0.284805
ENSMUSG00000023026	"Dip2b"	0.0621926	0.0778859	0.422509	0.780435
ENSMUSG00000023039	"Krt7"	-0.0766912	0.304795	0.802026	0.945726
ENSMUSG00000023044	"Csad"	0.0497953	0.0780272	0.526192	0.840702
ENSMUSG00000023051	"Tarbp2"	-0.000538664	0.0488634	0.991226	0.99714
ENSMUSG00000023064	"Sncg"	0.0265659	0.128942	0.837842	0.957992
ENSMUSG00000023088	"Abcc1"	0.108426	0.0881485	0.219253	0.637475
ENSMUSG00000023089	"Ndufa5"	-0.161044	0.0660217	0.0150662	0.317105
ENSMUSG00000023092	"Fhl1"	0.00448583	0.146065	0.975299	0.99616
ENSMUSG00000023094	"Msrb2"	-0.129608	0.0746518	0.0831087	0.496811
ENSMUSG00000023106	"Denr"	-0.105024	0.0411048	0.0108692	0.284805
ENSMUSG00000023110	"Prmt5"	-0.0382496	0.0394997	0.332276	0.722579
ENSMUSG00000023150	"Ivns1abp"	0.185712	0.0931688	0.048612	0.44827
ENSMUSG00000023175	"Bsg"	-0.119991	0.0774429	0.122543	0.543698
ENSMUSG00000023176	"Cpn2"	0.437594	0.259466	0.0910722	0.511752
ENSMUSG00000023186	"Vwa5a"	0.000851236	0.0761051	0.991041	0.99714
ENSMUSG00000023216	"Epb42"	-0.100594	0.697168	0.883671	0.972922
ENSMUSG00000023224	"Serping1"	0.0404013	0.0910685	0.656815	0.897013
ENSMUSG00000023249	"Parp3"	0.0231936	0.137772	0.865744	0.964665
ENSMUSG00000023262	"Acy1"	-0.00719875	0.0943425	0.939224	0.987567
ENSMUSG00000023272	"Creld2"	-0.170625	0.102847	0.0930138	0.516008
ENSMUSG00000023277	"Twf2"	-0.0293352	0.114353	0.796646	0.942974
ENSMUSG00000023307	"March5"	-0.0831238	0.0405899	0.0408567	0.428514
ENSMUSG00000023452	"Pisd"	-0.0868469	0.0622929	0.164771	0.584424
ENSMUSG00000023456	"Tpi1"	-0.0478273	0.0524239	0.362733	0.743276
ENSMUSG00000023460	"Rab12"	-0.030119	0.0468243	0.521246	0.837924
ENSMUSG00000023484	"Prph"	0.828435	0.398138	0.0352737	0.420658
ENSMUSG00000023723	"Mrps23"	-0.0937495	0.0506026	0.0646647	0.47068
ENSMUSG00000023809	"Rps6ka2"	-0.012878	0.108583	0.905338	0.977724
ENSMUSG00000023828	"Slc22a3"	-0.295577	0.149406	0.0482717	0.44827
ENSMUSG00000023830	"Igf2r"	-0.109904	0.0997241	0.267166	0.685539
ENSMUSG00000023845	"Lnpep"	0.11626	0.171827	0.497594	0.826776
ENSMUSG00000023861	"Mpc1"	-0.00970642	0.0689359	0.888506	0.973667
ENSMUSG00000023921	"Mut"	0.0265278	0.0891852	0.767184	0.929857
ENSMUSG00000023923	"Tbc1d5"	-0.013467	0.0610577	0.82484	0.954386
ENSMUSG00000023932	"Cdc5l"	0.0369609	0.0491724	0.451711	0.794124
ENSMUSG00000023938	"Aars2"	-0.117765	0.0622185	0.0583627	0.463793
ENSMUSG00000023939	"Mrpl14"	-0.0899945	0.112219	0.420994	0.780415
ENSMUSG00000023942	"Slc29a1"	-0.0432099	0.0578953	0.456834	0.796639
ENSMUSG00000023944	"Hsp90ab1"	0.0207198	0.0571815	0.715493	0.91662
ENSMUSG00000023959	"Clic5"	0.128024	0.0881612	0.144385	0.56758
ENSMUSG00000023961	"Enpp4"	0.11618	0.0529823	0.0283024	0.410537
ENSMUSG00000024006	"Stk38"	0.0445493	0.0624709	0.472384	0.809477
ENSMUSG00000024007	"Ppil1"	-0.314911	0.152565	0.0386255	0.424727
ENSMUSG00000024011	"Pi16"	0.0721345	0.162722	0.654363	0.896617
ENSMUSG00000024012	"Mtch1"	-0.00379759	0.058488	0.948209	0.989021
ENSMUSG00000024019	"Cmtr1"	-0.086094	0.0485119	0.0755909	0.48328
ENSMUSG00000024026	"Glo1"	-0.254555	0.166289	0.125931	0.548327
ENSMUSG00000024038	"Ndufv3"	-0.136872	0.090901	0.132597	0.553787
ENSMUSG00000024044	"Epb41l3"	-0.0937052	0.296448	0.750624	0.928225
ENSMUSG00000024048	"Myl12a"	-0.0914642	0.0742775	0.216998	0.636182
ENSMUSG00000024049	"Myom1"	0.0876273	0.0659824	0.184555	0.607136
ENSMUSG00000024065	"Ehd3"	0.0102599	0.100217	0.918641	0.981004
ENSMUSG00000024066	"Xdh"	0.123416	0.129514	0.339702	0.727393
ENSMUSG00000024073	"Birc6"	0.169925	0.0994474	0.0870397	0.50538
ENSMUSG00000024077	"Strn"	0.188722	0.0898715	0.0355486	0.420658
ENSMUSG00000024082	"Ndufaf7"	-0.0627886	0.0439935	0.153538	0.575514
ENSMUSG00000024091	"Vapa"	-0.177446	0.0612703	0.00369623	0.260878
ENSMUSG00000024095	"Hnrnpll"	0.0868544	0.0440992	0.0486262	0.44827
ENSMUSG00000024097	"Srsf7"	0.157433	0.0648795	0.0153777	0.317105
ENSMUSG00000024099	"Ndufv2"	-0.17105	0.0699026	0.014992	0.317105
ENSMUSG00000024104	"Fam21"	0.10184	0.0812129	0.208475	0.627511
ENSMUSG00000024120	"Lrpprc"	0.209205	0.0836333	0.0125962	0.310261
ENSMUSG00000024122	"Pdpk1"	0.157459	0.0874146	0.0708301	0.48328
ENSMUSG00000024127	"Prepl"	-0.0736187	0.137072	0.589316	0.870087
ENSMUSG00000024132	"Eci1"	-0.160414	0.0886696	0.072731	0.48328
ENSMUSG00000024158	"Hagh"	-0.228369	0.0978891	0.0196936	0.342365
ENSMUSG00000024163	"Mapk8ip3"	0.0315124	0.0551871	0.568681	0.859392
ENSMUSG00000024164	"C3"	0.0488786	0.22699	0.828544	0.956394
ENSMUSG00000024181	"Mrpl28"	-0.253169	0.104575	0.0155927	0.317105
ENSMUSG00000024187	"Fam234a"	0.0297722	0.0580375	0.608205	0.877385
ENSMUSG00000024191	"Bnip1"	-0.0678371	0.0406307	0.0952352	0.516008
ENSMUSG00000024194	"Cuta"	-0.111841	0.0757778	0.140543	0.564904
ENSMUSG00000024197	"Plin3"	0.0537652	0.0889091	0.544351	0.849167
ENSMUSG00000024208	"Uqcc2"	-0.187039	0.0827461	0.0241897	0.382405
ENSMUSG00000024213	"Nudt3"	-0.027533	0.0486944	0.571845	0.861921
ENSMUSG00000024219	"Anks1"	0.0850575	0.072461	0.242212	0.664115
ENSMUSG00000024222	"Fkbp5"	0.308853	0.273905	0.271506	0.688031
ENSMUSG00000024228	"Nudt12"	0.0742138	0.0717948	0.301863	0.701847
ENSMUSG00000024231	"Cul2"	-0.00122659	0.0440833	0.977904	0.99624
ENSMUSG00000024236	"Svil"	0.0183366	0.13852	0.895083	0.974244
ENSMUSG00000024248	"Cox7a2l"	-0.0255498	0.0628231	0.686686	0.906398
ENSMUSG00000024259	"Slc25a46"	-0.0347556	0.0465563	0.456318	0.796639
ENSMUSG00000024271	"Elp2"	-0.00379981	0.0386266	0.921591	0.98227
ENSMUSG00000024277	"Mapre2"	-0.030049	0.0611467	0.62326	0.88317
ENSMUSG00000024286	"Ccny"	0.0661942	0.0452646	0.143381	0.56758
ENSMUSG00000024290	"Rock1"	0.190434	0.0716196	0.00783542	0.284805
ENSMUSG00000024302	"Dtna"	0.146148	0.0674476	0.0301107	0.420658
ENSMUSG00000024304	"Cdh2"	0.02949	0.0561679	0.600385	0.874013
ENSMUSG00000024308	"Tapbp"	-0.0512423	0.0935393	0.582891	0.867902
ENSMUSG00000024309	"Pfdn6"	-0.197527	0.0960238	0.0383173	0.424727
ENSMUSG00000024319	"Vps52"	-0.0471313	0.0712764	0.50946	0.833069
ENSMUSG00000024331	"Dsc2"	0.160799	0.095672	0.0936861	0.516008
ENSMUSG00000024338	"Psmb8"	-0.541838	0.291671	0.062974	0.468684
ENSMUSG00000024346	"Pfdn1"	-0.132156	0.0596646	0.026725	0.396548
ENSMUSG00000024359	"Hspa9"	0.0241155	0.0350637	0.493222	0.824481
ENSMUSG00000024360	"Etf1"	0.0422639	0.0450223	0.347362	0.734086
ENSMUSG00000024370	"Cdc23"	-0.075284	0.0387288	0.0521999	0.456919
ENSMUSG00000024381	"Bin1"	-0.0428614	0.12653	0.734509	0.925742
ENSMUSG00000024387	"Csnk2b"	-0.0473374	0.0480811	0.32555	0.716813
ENSMUSG00000024392	"Bag6"	0.0661946	0.0472597	0.16332	0.583043
ENSMUSG00000024395	"Lims2"	-0.0777729	0.0978267	0.423983	0.780539
ENSMUSG00000024404	"Riok3"	-0.104493	0.116399	0.372743	0.752377
ENSMUSG00000024413	"Npc1"	-0.0612645	0.0996234	0.53877	0.847416
ENSMUSG00000024414	"Mrpl27"	-0.144986	0.0734973	0.0490462	0.449072
ENSMUSG00000024420	"Zfp521"	-0.14727	0.0806802	0.067055	0.473721
ENSMUSG00000024429	"Gnl1"	0.00560507	0.059095	0.924579	0.983113
ENSMUSG00000024431	"Nr3c1"	0.0545475	0.0688364	0.426265	0.781751
ENSMUSG00000024436	"Mrps18b"	-0.0630612	0.0570111	0.269359	0.685539
ENSMUSG00000024456	"Diaph1"	0.126752	0.0593822	0.0330517	0.420658
ENSMUSG00000024471	"Myot"	0.0845778	0.228933	0.706631	0.912951
ENSMUSG00000024474	"Ik"	0.0216579	0.0321321	0.499826	0.828675
ENSMUSG00000024477	"Pggt1b"	0.139859	0.119649	0.240978	0.662611
ENSMUSG00000024480	"Ap3s1"	0.0146653	0.0771143	0.849789	0.962681
ENSMUSG00000024493	"Lars"	-0.0215624	0.047864	0.652844	0.896617
ENSMUSG00000024498	"Tcerg1"	0.105105	0.0500977	0.0359339	0.420658
ENSMUSG00000024501	"Dpysl3"	-0.0309471	0.135158	0.81665	0.951622
ENSMUSG00000024507	"Hsd17b4"	-0.0938532	0.0480538	0.0527344	0.457441
ENSMUSG00000024511	"Rab27b"	0.438868	0.206071	0.0320376	0.420658
ENSMUSG00000024525	"Impa2"	-0.119705	0.129267	0.353338	0.738234
ENSMUSG00000024527	"Afg3l2"	0.0601811	0.0615878	0.328321	0.719002
ENSMUSG00000024538	"Ppic"	-0.076873	0.136378	0.567652	0.858478
ENSMUSG00000024556	"Me2"	0.0261017	0.0891842	0.769052	0.931285
ENSMUSG00000024563	"Smad2"	0.0420106	0.0463878	0.365158	0.745607
ENSMUSG00000024576	"Csnk1a1"	0.0156164	0.0521498	0.764365	0.929857
ENSMUSG00000024581	"Napg"	0.0904951	0.0490433	0.0644043	0.47068
ENSMUSG00000024583	"Txnl1"	-0.0236489	0.039301	0.54739	0.850508
ENSMUSG00000024587	"Nars"	0.0376095	0.0493359	0.445569	0.791259
ENSMUSG00000024588	"Fech"	-0.0018763	0.0561973	0.973456	0.9958
ENSMUSG00000024589	"Nedd4l"	0.0626658	0.0582175	0.28216	0.695976
ENSMUSG00000024590	"Lmnb1"	-0.0714327	0.14883	0.6318	0.887151
ENSMUSG00000024592	"C330018D20Rik"	-0.0436039	0.0612378	0.476841	0.811171
ENSMUSG00000024594	"Prrc1"	0.09477	0.0717795	0.187121	0.607136
ENSMUSG00000024597	"Slc12a2"	0.106996	0.09032	0.234233	0.656908
ENSMUSG00000024598	"Fbn2"	-0.163458	0.288147	0.569425	0.859897
ENSMUSG00000024601	"Isoc1"	0.151023	0.0716872	0.0348088	0.420658
ENSMUSG00000024603	"Dctn4"	0.0339329	0.0569976	0.550833	0.850896
ENSMUSG00000024608	"Rps14"	-0.064815	0.0866241	0.455897	0.796639
ENSMUSG00000024613	"Tcof1"	-0.0236223	0.066905	0.725078	0.919412
ENSMUSG00000024617	"Camk2a"	0.00306265	0.0749147	0.967651	0.995699
ENSMUSG00000024620	"Pdgfrb"	0.0464152	0.0866871	0.58802	0.869779
ENSMUSG00000024639	"Gnaq"	0.0525872	0.066853	0.430502	0.782295
ENSMUSG00000024644	"Cndp2"	-0.15626	0.0619252	0.0114317	0.290969
ENSMUSG00000024645	"Timm21"	-0.00648124	0.0448035	0.885427	0.973464
ENSMUSG00000024646	"Cyb5a"	0.103503	0.115989	0.372749	0.752377
ENSMUSG00000024654	"Asrgl1"	0.195003	0.12965	0.129021	0.549479
ENSMUSG00000024659	"Anxa1"	0.00979035	0.140446	0.944727	0.988811
ENSMUSG00000024661	"Fth1"	-0.125041	0.0769723	0.104694	0.530951
ENSMUSG00000024668	"Sdhaf2"	-0.106645	0.0462356	0.0212492	0.355354
ENSMUSG00000024683	"Mrpl16"	0.0919316	0.0716806	0.198216	0.617537
ENSMUSG00000024687	"Osbp"	0.0273667	0.0561489	0.626697	0.885593
ENSMUSG00000024712	"Rfk"	0.0486815	0.0491838	0.321544	0.71578
ENSMUSG00000024725	"Ostf1"	-0.132741	0.0551622	0.0156894	0.317474
ENSMUSG00000024726	"Carnmt1"	-0.0996485	0.0817827	0.225011	0.644591
ENSMUSG00000024735	"Prpf19"	0.0276207	0.0490361	0.572893	0.862389
ENSMUSG00000024740	"Ddb1"	0.0408049	0.0405287	0.313162	0.710061
ENSMUSG00000024758	"Rtn3"	0.0179039	0.0467633	0.702423	0.912636
ENSMUSG00000024759	"Atl3"	0.085971	0.111071	0.436455	0.784117
ENSMUSG00000024767	"Otub1"	-0.0199354	0.0555667	0.719096	0.917459
ENSMUSG00000024772	"Ehd1"	-0.0209935	0.0741784	0.776888	0.93657
ENSMUSG00000024780	"Cdc37l1"	0.0352092	0.0674014	0.602205	0.874108
ENSMUSG00000024782	"Ak3"	-0.0569578	0.042884	0.184844	0.607136
ENSMUSG00000024787	"Snx15"	-0.0963204	0.0665618	0.149441	0.571235
ENSMUSG00000024789	"Jak2"	0.0318741	0.0643522	0.619232	0.882406
ENSMUSG00000024792	"Zfpl1"	-0.142149	0.0669182	0.0332216	0.420658
ENSMUSG00000024803	"Ankrd1"	0.15288	0.160393	0.34466	0.732013
ENSMUSG00000024812	"Tjp2"	0.0247679	0.0770251	0.747115	0.927586
ENSMUSG00000024829	"Mrpl21"	-0.168328	0.0542959	0.00198663	0.242029
ENSMUSG00000024835	"Coro1b"	-0.14213	0.0681697	0.0370931	0.424185
ENSMUSG00000024844	"Banf1"	-0.0339249	0.0589039	0.565158	0.857591
ENSMUSG00000024847	"Aip"	-0.121279	0.0726236	0.0952189	0.516008
ENSMUSG00000024853	"Sf3b2"	0.0187242	0.0292497	0.52275	0.837945
ENSMUSG00000024855	"Pacs1"	-0.0839937	0.0570666	0.140702	0.564904
ENSMUSG00000024858	"Adrbk1"	0.00955524	0.0520724	0.854628	0.963152
ENSMUSG00000024862	"Klc2"	0.00462057	0.0499411	0.926447	0.983302
ENSMUSG00000024866	"Acy3"	-0.0307843	0.0949457	0.74721	0.927586
ENSMUSG00000024869	"Nudt8"	-0.208929	0.123361	0.09298	0.516008
ENSMUSG00000024870	"Rab1b"	-0.0549053	0.0436542	0.209386	0.627511
ENSMUSG00000024892	"Pcx"	0.175613	0.114411	0.127575	0.548327
ENSMUSG00000024896	"Minpp1"	0.0307849	0.0454953	0.498335	0.827485
ENSMUSG00000024900	"Cpt1a"	0.112005	0.110504	0.305931	0.70429
ENSMUSG00000024902	"Mrpl11"	-0.197053	0.0676646	0.00370277	0.260878
ENSMUSG00000024908	"Ppp6r3"	0.0407292	0.0513133	0.426949	0.781751
ENSMUSG00000024921	"Smarca2"	0.0332041	0.0626154	0.596141	0.872947
ENSMUSG00000024924	"Vldlr"	-0.115369	0.0670501	0.0854416	0.501133
ENSMUSG00000024927	"Rela"	0.0842831	0.0599293	0.15867	0.580071
ENSMUSG00000024937	"Ehbp1l1"	0.000399323	0.0710966	0.99553	0.998645
ENSMUSG00000024942	"Capn1"	0.130753	0.0891686	0.141762	0.56758
ENSMUSG00000024944	"Arl2"	-0.0826072	0.0824131	0.317699	0.714294
ENSMUSG00000024949	"Sf1"	0.141999	0.0520746	0.00622739	0.284805
ENSMUSG00000024953	"Prdx5"	-0.138042	0.0696751	0.0487694	0.448472
ENSMUSG00000024960	"Plcb3"	0.0400194	0.0655866	0.542303	0.848882
ENSMUSG00000024965	"Fermt3"	0.00765421	0.202379	0.969993	0.9958
ENSMUSG00000024966	"Stip1"	0.0285201	0.0624176	0.645696	0.892768
ENSMUSG00000024974	"Smc3"	-0.0241437	0.0499677	0.629134	0.886487
ENSMUSG00000024978	"Gpam"	-0.0444352	0.135981	0.742253	0.927476
ENSMUSG00000024990	"Rbp4"	0.504707	0.276868	0.0685197	0.476639
ENSMUSG00000024991	"Eif3a"	0.0780628	0.0755874	0.299542	0.701154
ENSMUSG00000024993	"Fam45a"	0.0687949	0.0628866	0.272525	0.689679
ENSMUSG00000024997	"Prdx3"	-0.0606561	0.0399488	0.129861	0.550616
ENSMUSG00000025006	"Sorbs1"	0.279987	0.154601	0.0681494	0.476618
ENSMUSG00000025016	"Tm9sf3"	0.05035	0.0491279	0.304576	0.703069
ENSMUSG00000025026	"Add3"	-0.0451067	0.064544	0.484211	0.81616
ENSMUSG00000025027	"Xpnpep1"	0.0116261	0.0597416	0.845173	0.961201
ENSMUSG00000025035	"Arl3"	-0.0940009	0.0684849	0.171207	0.59207
ENSMUSG00000025037	"Maoa"	0.0170969	0.0861937	0.843592	0.961201
ENSMUSG00000025041	"Nt5c2"	0.0705789	0.0686172	0.302401	0.701847
ENSMUSG00000025059	"Gk"	0.0521026	0.0804888	0.517287	0.837049
ENSMUSG00000025060	"Slk"	0.145771	0.0820468	0.0741506	0.48328
ENSMUSG00000025068	"Gsto1"	0.0142901	0.0833295	0.864091	0.964514
ENSMUSG00000025075	"Habp2"	0.28498	0.151901	0.0619571	0.468684
ENSMUSG00000025078	"Nhlrc2"	0.125113	0.108524	0.246824	0.669137
ENSMUSG00000025085	"Ablim1"	0.0204264	0.0677625	0.761652	0.92899
ENSMUSG00000025092	"Hspa12a"	0.0178201	0.166236	0.91478	0.980944
ENSMUSG00000025102	"3110040N11Rik"	-0.0204806	0.0823155	0.803889	0.946886
ENSMUSG00000025104	"Hdgfrp3"	0.000919232	0.0609406	0.987945	0.996498
ENSMUSG00000025130	"P4hb"	0.0620142	0.0422584	0.140571	0.564904
ENSMUSG00000025132	"Arhgdia"	0.062932	0.0595025	0.288751	0.697341
ENSMUSG00000025134	"Alyref"	0.0750539	0.0469746	0.109787	0.535108
ENSMUSG00000025137	"Pcyt2"	-0.0730837	0.0677147	0.281189	0.695493
ENSMUSG00000025139	"Tollip"	0.0750201	0.0355872	0.034913	0.420658
ENSMUSG00000025142	"Aspscr1"	-0.0266324	0.0656916	0.684295	0.906251
ENSMUSG00000025147	"Mob2"	-0.0386675	0.04653	0.405228	0.770251
ENSMUSG00000025150	"Cbr2"	0.082419	0.277354	0.761877	0.92899
ENSMUSG00000025153	"Fasn"	1.23562	0.394164	0.00236808	0.2522
ENSMUSG00000025156	"Gps1"	-0.0584137	0.0432928	0.17764	0.598678
ENSMUSG00000025159	"Mms19"	0.015407	0.0646673	0.811095	0.950691
ENSMUSG00000025173	"Wdr45b"	0.0703228	0.046669	0.13066	0.550813
ENSMUSG00000025175	"Fn3k"	-0.0602935	0.0842576	0.47472	0.810327
ENSMUSG00000025178	"Pi4k2a"	0.034086	0.0540517	0.527335	0.841532
ENSMUSG00000025190	"Got1"	0.0541277	0.0587264	0.358756	0.741515
ENSMUSG00000025193	"Cutc"	-0.176485	0.0802559	0.0284909	0.411795
ENSMUSG00000025196	"Cpn1"	-0.0450901	0.686939	0.945769	0.988811
ENSMUSG00000025204	"Ndufb8"	-0.128655	0.0773928	0.0995628	0.525867
ENSMUSG00000025208	"Mrpl43"	-0.127942	0.0683795	0.0616922	0.468684
ENSMUSG00000025212	"Sfxn3"	0.0215931	0.087957	0.804307	0.946886
ENSMUSG00000025220	"Mgea5"	-0.0167912	0.0619033	0.784949	0.940098
ENSMUSG00000025224	"Gbf1"	0.0732387	0.0602999	0.222437	0.641451
ENSMUSG00000025228	"Actr1a"	-0.0631618	0.0362797	0.0813283	0.492718
ENSMUSG00000025232	"Hexa"	-0.201129	0.0692517	0.00378762	0.260878
ENSMUSG00000025234	"Arih1"	0.0526526	0.0417018	0.205875	0.625271
ENSMUSG00000025239	"Limd1"	0.120705	0.0883364	0.170321	0.59207
ENSMUSG00000025240	"Sacm1l"	0.0845227	0.0604045	0.162508	0.582673
ENSMUSG00000025241	"Fyco1"	0.0282409	0.0873342	0.746809	0.927586
ENSMUSG00000025245	"Lztfl1"	0.0787523	0.0791951	0.320779	0.715234
ENSMUSG00000025246	"Tbl1x"	0.0822463	0.0622892	0.187429	0.607136
ENSMUSG00000025260	"Hsd17b10"	-0.141423	0.0939476	0.132035	0.553152
ENSMUSG00000025261	"Huwe1"	0.0955748	0.0862388	0.267572	0.685539
ENSMUSG00000025262	"Fam120c"	0.12222	0.124247	0.326045	0.717513
ENSMUSG00000025264	"Tsr2"	-0.0409	0.0495122	0.408999	0.773528
ENSMUSG00000025271	"Pfkfb1"	-0.267556	0.200387	0.186349	0.607136
ENSMUSG00000025277	"Abhd6"	-0.0596931	0.0927093	0.520801	0.837924
ENSMUSG00000025278	"Flnb"	0.110989	0.109427	0.302451	0.701847
ENSMUSG00000025287	"Acot9"	0.0699091	0.0535688	0.190527	0.609827
ENSMUSG00000025289	"Prdx4"	-0.0634207	0.0769713	0.410158	0.773528
ENSMUSG00000025290	"Rps24"	-0.0199436	0.0632572	0.752901	0.928225
ENSMUSG00000025326	"Ube3a"	0.0907844	0.0825222	0.2709	0.686966
ENSMUSG00000025337	"Sbds"	0.0865111	0.0538581	0.108405	0.535108
ENSMUSG00000025340	"Rabgef1"	-0.0169734	0.0498244	0.733002	0.924418
ENSMUSG00000025348	"Itga7"	-0.0309754	0.0692219	0.654926	0.896949
ENSMUSG00000025351	"Cd63"	-0.0368332	0.0716205	0.607824	0.877385
ENSMUSG00000025362	"Rps26"	-0.0370851	0.0876712	0.674061	0.903287
ENSMUSG00000025364	"Pa2g4"	-0.02943	0.0341617	0.388561	0.762665
ENSMUSG00000025366	"Esyt1"	0.0673913	0.071332	0.343192	0.731558
ENSMUSG00000025369	"Smarcc2"	-0.000462491	0.0477137	0.992277	0.997353
ENSMUSG00000025381	"Cnpy2"	-0.112202	0.0559992	0.0448989	0.446146
ENSMUSG00000025393	"Atp5b"	-0.0505617	0.0490516	0.304181	0.703069
ENSMUSG00000025401	"Myo1a"	0.26002	0.462628	0.577002	0.865045
ENSMUSG00000025403	"Shmt2"	-0.0727134	0.0608212	0.233946	0.656688
ENSMUSG00000025410	"Dctn2"	-0.0316924	0.0586334	0.58923	0.870087
ENSMUSG00000025417	"Pip4k2c"	0.00322361	0.0517983	0.950381	0.989247
ENSMUSG00000025421	"Hdhd2"	-0.0515389	0.0552029	0.35244	0.737995
ENSMUSG00000025428	"Atp5a1"	-0.0215816	0.0402434	0.59406	0.872947
ENSMUSG00000025451	"Paip1"	-0.122546	0.0586908	0.0366961	0.424185
ENSMUSG00000025453	"Nnt"	0.14187	0.118919	0.23509	0.657958
ENSMUSG00000025465	"Echs1"	-0.0239951	0.0546753	0.661589	0.899331
ENSMUSG00000025477	"Inpp5a"	-0.0508356	0.0479181	0.288353	0.697341
ENSMUSG00000025486	"Sirt3"	-0.152061	0.0629138	0.015956	0.320539
ENSMUSG00000025487	"Psmd13"	-0.104299	0.0372788	0.00512768	0.260878
ENSMUSG00000025499	"Hras"	-0.150394	0.0717607	0.0355699	0.420658
ENSMUSG00000025503	"Taldo1"	-0.0234244	0.0578408	0.68594	0.906251
ENSMUSG00000025508	"Rplp2"	-0.0474388	0.0978273	0.630188	0.886647
ENSMUSG00000025510	"Cd151"	-0.268002	0.109752	0.0140368	0.313087
ENSMUSG00000025512	"Chid1"	-0.317273	0.112678	0.00450639	0.260878
ENSMUSG00000025525	"Apool"	-0.127822	0.0605465	0.0351787	0.420658
ENSMUSG00000025531	"Chm"	0.0614908	0.165322	0.709581	0.913653
ENSMUSG00000025533	"Asl"	-0.0484233	0.0965237	0.614234	0.879683
ENSMUSG00000025537	"Phkg1"	0.10933	0.207436	0.597185	0.872947
ENSMUSG00000025544	"Tm9sf2"	-0.0345172	0.0350847	0.327	0.717669
ENSMUSG00000025545	"Clybl"	-0.165752	0.0829279	0.0485547	0.44827
ENSMUSG00000025558	"Dock9"	0.0269971	0.0822633	0.740239	0.927366
ENSMUSG00000025579	"Gaa"	-0.0169299	0.0991535	0.864862	0.964665
ENSMUSG00000025580	"Eif4a3"	-0.0234136	0.0579398	0.685941	0.906251
ENSMUSG00000025583	"Rptor"	0.0477951	0.0597772	0.422126	0.780423
ENSMUSG00000025607	"Copg2"	0.00876102	0.044777	0.844907	0.961201
ENSMUSG00000025608	"Podxl"	0.0483768	0.0795621	0.537649	0.846641
ENSMUSG00000025613	"Cct8"	0.0297243	0.0272384	0.274931	0.69034
ENSMUSG00000025630	"Hprt"	0.0343477	0.0953429	0.717969	0.916889
ENSMUSG00000025645	"Ccdc51"	0.049848	0.061068	0.415375	0.77753
ENSMUSG00000025651	"Uqcrc1"	-0.0237062	0.0759909	0.756592	0.928225
ENSMUSG00000025666	"Tmem47"	-0.0416603	0.227142	0.852922	0.963152
ENSMUSG00000025701	"Alox5"	-0.26006	0.233945	0.266903	0.685539
ENSMUSG00000025724	"Sec11a"	0.0493123	0.0438549	0.261144	0.682035
ENSMUSG00000025726	"Slc28a1"	0.191954	0.419999	0.645651	0.892768
ENSMUSG00000025731	"0610011F06Rik"	0.100446	0.119928	0.404068	0.769939
ENSMUSG00000025732	"Fam195a"	-0.15714	0.0910474	0.0850852	0.499768
ENSMUSG00000025733	"Rhot2"	-0.178053	0.084517	0.0351019	0.420658
ENSMUSG00000025742	"Prps2"	-0.0100169	0.296737	0.973041	0.9958
ENSMUSG00000025745	"Hadha"	-0.0445188	0.0627718	0.481746	0.814721
ENSMUSG00000025757	"Hspa4l"	0.0709961	0.0884411	0.421253	0.780415
ENSMUSG00000025766	"D3Ertd751e"	-0.0729414	0.154752	0.638723	0.889815
ENSMUSG00000025781	"Atp5c1"	-0.0413651	0.0485145	0.39631	0.766041
ENSMUSG00000025784	"Clec3b"	-0.0463371	0.111666	0.678508	0.904135
ENSMUSG00000025791	"Pgm2"	-0.0826532	0.0472505	0.0814746	0.492867
ENSMUSG00000025792	"Slc25a10"	0.103837	0.0868672	0.233715	0.656688
ENSMUSG00000025793	"Hgs"	-0.034698	0.0523919	0.507419	0.832736
ENSMUSG00000025794	"Rpl14"	-0.0276716	0.0666346	0.679084	0.904135
ENSMUSG00000025809	"Itgb1"	-0.0205382	0.0567791	0.716152	0.916835
ENSMUSG00000025810	"Nrp1"	-0.0848963	0.0792123	0.279775	0.695088
ENSMUSG00000025813	"Homer2"	0.139584	0.102925	0.174	0.594712
ENSMUSG00000025816	"Sec61a2"	0.0233201	0.0619502	0.706523	0.912951
ENSMUSG00000025817	"Nudt5"	-0.0666118	0.0783159	0.393908	0.764981
ENSMUSG00000025823	"Pdia4"	-0.136765	0.0896457	0.120909	0.543698
ENSMUSG00000025825	"Iscu"	0.00470704	0.0739049	0.949304	0.989148
ENSMUSG00000025857	"Dnaaf5"	0.00225508	0.0649534	0.972217	0.9958
ENSMUSG00000025858	"Get4"	-0.0495559	0.0509274	0.332706	0.722804
ENSMUSG00000025873	"Faf2"	0.100682	0.0476019	0.0344491	0.420658
ENSMUSG00000025877	"Hk3"	-0.170603	0.251113	0.494874	0.825199
ENSMUSG00000025889	"Snca"	-0.169326	0.443684	0.709538	0.913653
ENSMUSG00000025903	"Lypla1"	0.0687779	0.0522591	0.188784	0.608288
ENSMUSG00000025911	"Adhfe1"	0.0462382	0.129258	0.720227	0.918305
ENSMUSG00000025917	"Cops5"	-0.0296583	0.0449672	0.509984	0.833069
ENSMUSG00000025934	"Gsta3"	0.358624	0.175098	0.0439463	0.443518
ENSMUSG00000025937	"Lactb2"	-0.0322891	0.0642869	0.615576	0.880295
ENSMUSG00000025940	"Tmem70"	-0.127125	0.0782802	0.104364	0.530951
ENSMUSG00000025950	"Idh1"	-0.0954286	0.0855212	0.265977	0.685539
ENSMUSG00000025958	"Creb1"	0.130953	0.0807564	0.103383	0.529607
ENSMUSG00000025962	"Fastkd2"	-0.0579887	0.0487746	0.234566	0.656947
ENSMUSG00000025967	"Eef1b2"	-0.0462051	0.0582087	0.428751	0.781751
ENSMUSG00000025968	"Ndufs1"	-0.0222519	0.0382019	0.561528	0.855522
ENSMUSG00000025971	"9430016H08Rik"	-0.0368341	0.0523276	0.483313	0.816033
ENSMUSG00000025979	"Mob4"	0.00746452	0.0368368	0.839518	0.959213
ENSMUSG00000025980	"Hspd1"	-0.000847111	0.0496502	0.986402	0.996498
ENSMUSG00000025981	"Coq10b"	0.266329	0.13218	0.0431179	0.441359
ENSMUSG00000025982	"Sf3b1"	0.169124	0.0712244	0.0175026	0.329455
ENSMUSG00000026000	"Lancl1"	-0.136104	0.052538	0.00967347	0.284805
ENSMUSG00000026003	"Acadl"	0.011001	0.0529849	0.836306	0.957852
ENSMUSG00000026014	"Raph1"	0.223338	0.104032	0.0313742	0.420658
ENSMUSG00000026020	"Nop58"	-0.0205994	0.0590744	0.727737	0.92206
ENSMUSG00000026021	"Sumo1"	-0.0411159	0.0441486	0.351798	0.737883
ENSMUSG00000026028	"Trak2"	0.0572958	0.0679413	0.397044	0.766041
ENSMUSG00000026032	"Ndufb3"	-0.0411341	0.0540979	0.449439	0.792195
ENSMUSG00000026035	"Ppil3"	-0.148007	0.0694661	0.0329213	0.420658
ENSMUSG00000026036	"Nif3l1"	-0.0925953	0.0515141	0.072368	0.48328
ENSMUSG00000026064	"Ptp4a1"	0.207105	0.104095	0.045876	0.44658
ENSMUSG00000026078	"Pdcl3"	0.0131087	0.0488707	0.788528	0.941071
ENSMUSG00000026083	"Eif5b"	-0.020778	0.0370012	0.575055	0.864827
ENSMUSG00000026087	"Mrpl30"	-0.110799	0.0951247	0.24592	0.668829
ENSMUSG00000026096	"Osgepl1"	-0.0273314	0.0537962	0.61314	0.879609
ENSMUSG00000026102	"Inpp1"	0.111227	0.0839885	0.18323	0.607136
ENSMUSG00000026103	"Gls"	0.135472	0.0776089	0.0807686	0.492607
ENSMUSG00000026104	"Stat1"	-0.515628	0.29421	0.0830621	0.496811
ENSMUSG00000026113	"Inpp4a"	0.0486207	0.0932581	0.601342	0.874108
ENSMUSG00000026131	"Dst"	0.0783013	0.105822	0.456479	0.796639
ENSMUSG00000026150	"Mff"	0.0230388	0.0284479	0.417683	0.780048
ENSMUSG00000026154	"Sdhaf4"	-0.106232	0.0862294	0.217833	0.637054
ENSMUSG00000026159	"Agfg1"	0.0803107	0.0506629	0.111768	0.535297
ENSMUSG00000026170	"Cyp27a1"	-0.0442188	0.0854104	0.605684	0.875742
ENSMUSG00000026172	"Bcs1l"	-0.0208651	0.0544758	0.702052	0.912636
ENSMUSG00000026179	"Pnkd"	-0.0708012	0.0930166	0.447	0.791259
ENSMUSG00000026181	"Ppm1f"	-0.03141	0.0660246	0.63112	0.886856
ENSMUSG00000026189	"Pecr"	-0.0650794	0.0768834	0.401353	0.767978
ENSMUSG00000026192	"Atic"	0.102682	0.0665493	0.122927	0.543698
ENSMUSG00000026193	"Fn1"	0.069239	0.213858	0.747456	0.927586
ENSMUSG00000026198	"Abcb6"	-0.163772	0.0758976	0.0317681	0.420658
ENSMUSG00000026202	"Tuba4a"	0.180579	0.0847944	0.0332427	0.420658
ENSMUSG00000026203	"Dnajb2"	-0.0357524	0.0559474	0.521326	0.837924
ENSMUSG00000026207	"Speg"	0.112432	0.0695197	0.106288	0.534449
ENSMUSG00000026208	"Des"	0.00470188	0.0782546	0.951963	0.989367
ENSMUSG00000026209	"Dnpep"	0.0119048	0.0501451	0.813294	0.950691
ENSMUSG00000026211	"Obsl1"	0.0682211	0.0890445	0.446856	0.791259
ENSMUSG00000026219	"Trip12"	0.0683847	0.0626864	0.274506	0.69034
ENSMUSG00000026222	"Sp100"	-0.153714	0.123463	0.210076	0.627511
ENSMUSG00000026229	"Psmd1"	-0.0435636	0.0385803	0.258662	0.678861
ENSMUSG00000026234	"Ncl"	0.0435535	0.0375414	0.246092	0.668829
ENSMUSG00000026238	"Ptma"	-0.137262	0.156919	0.378274	0.754869
ENSMUSG00000026239	"Pde6d"	-0.0762235	0.0590889	0.198877	0.61838
ENSMUSG00000026245	"Farsb"	-0.0495515	0.0572402	0.386615	0.760475
ENSMUSG00000026248	"Mrpl44"	-0.0399735	0.0488264	0.414256	0.77666
ENSMUSG00000026260	"Ndufa10"	-0.0630268	0.0498873	0.207581	0.626694
ENSMUSG00000026275	"Ppp1r7"	-0.0444456	0.0347058	0.201077	0.618828
ENSMUSG00000026276	"Sept2"	0.0243885	0.0482401	0.611648	0.879028
ENSMUSG00000026279	"Thap4"	-0.0397183	0.0934839	0.673516	0.903019
ENSMUSG00000026280	"Atg4b"	0.0063209	0.036486	0.862205	0.964445
ENSMUSG00000026281	"Dtymk"	0.00710741	0.0557829	0.898703	0.976652
ENSMUSG00000026289	"Atg16l1"	0.00674911	0.0284246	0.812289	0.950691
ENSMUSG00000026305	"Lrrfip1"	-0.00206744	0.0748427	0.977979	0.99624
ENSMUSG00000026307	"Scly"	-0.10593	0.0680893	0.119518	0.543698
ENSMUSG00000026309	"Ilkap"	-0.0118053	0.0410059	0.773535	0.933673
ENSMUSG00000026319	"2310035C23Rik"	0.10108	0.0622773	0.104073	0.530951
ENSMUSG00000026335	"Pam"	0.282717	0.105158	0.00691804	0.284805
ENSMUSG00000026339	"Ccdc93"	0.138221	0.12564	0.270916	0.686966
ENSMUSG00000026341	"Actr3"	0.0218535	0.0521503	0.675967	0.90334
ENSMUSG00000026353	"Ubxn4"	-0.019757	0.0396208	0.617276	0.881044
ENSMUSG00000026356	"Dars"	0.0107226	0.0351727	0.761254	0.92899
ENSMUSG00000026365	"Cfh"	-0.0256062	0.122133	0.833168	0.957417
ENSMUSG00000026374	"Tsn"	0.0802272	0.0355322	0.0238206	0.378046
ENSMUSG00000026385	"Dbi"	-0.0488587	0.0875818	0.579094	0.866621
ENSMUSG00000026389	"Steap3"	-0.155093	0.0961073	0.106883	0.535108
ENSMUSG00000026393	"Nek7"	-0.00171346	0.0696688	0.98041	0.996498
ENSMUSG00000026409	"Pfkfb2"	0.15455	0.138333	0.264218	0.685003
ENSMUSG00000026414	"Tnnt2"	0.0288585	0.0619638	0.642106	0.891153
ENSMUSG00000026421	"Csrp1"	0.178125	0.0865788	0.0376134	0.424383
ENSMUSG00000026434	"Nucks1"	0.047091	0.0777186	0.544783	0.849167
ENSMUSG00000026456	"Cyb5r1"	-0.0203669	0.0854238	0.811745	0.950691
ENSMUSG00000026463	"Atp2b4"	0.100304	0.11716	0.385495	0.760144
ENSMUSG00000026466	"Tor1aip1"	0.10164	0.0624789	0.103958	0.530951
ENSMUSG00000026473	"Glul"	0.0272084	0.138585	0.843462	0.961201
ENSMUSG00000026478	"Lamc1"	0.0580251	0.0814111	0.472845	0.809477
ENSMUSG00000026483	"Fam129a"	0.124181	0.0943171	0.186569	0.607136
ENSMUSG00000026489	"Adck3"	-0.0742207	0.08505	0.385771	0.760144
ENSMUSG00000026490	"Cdc42bpa"	0.0702896	0.0828781	0.393619	0.764981
ENSMUSG00000026492	"Tfb2m"	0.029529	0.0900987	0.744563	0.927476
ENSMUSG00000026496	"Parp1"	-0.000524262	0.0401526	0.989604	0.996498
ENSMUSG00000026499	"Acbd3"	0.0215168	0.0473137	0.649379	0.896176
ENSMUSG00000026500	"Cox20"	-0.113459	0.0732301	0.121391	0.543698
ENSMUSG00000026509	"Capn2"	0.0413355	0.0477873	0.384661	0.760144
ENSMUSG00000026511	"Srp9"	-0.0407782	0.0639792	0.525004	0.839466
ENSMUSG00000026526	"Fh1"	-0.0595043	0.0557967	0.288532	0.697341
ENSMUSG00000026532	"Spta1"	-0.0371597	0.231977	0.87018	0.967133
ENSMUSG00000026536	"Mnda"	-0.247699	0.240797	0.299554	0.701154
ENSMUSG00000026544	"Dusp23"	-0.0725702	0.163478	0.658951	0.897013
ENSMUSG00000026547	"Tagln2"	0.0591287	0.0999583	0.548861	0.850782
ENSMUSG00000026553	"Copa"	0.0955817	0.0689607	0.163373	0.583043
ENSMUSG00000026554	"Dcaf8"	0.0123284	0.0398964	0.757354	0.928225
ENSMUSG00000026564	"Dusp27"	0.0352157	0.120129	0.771455	0.932814
ENSMUSG00000026568	"Mpc2"	-0.122325	0.0940014	0.19421	0.614635
ENSMUSG00000026571	"Dcaf6"	0.0486837	0.0737655	0.510801	0.833069
ENSMUSG00000026574	"Dpt"	-0.122946	0.0997427	0.218549	0.637225
ENSMUSG00000026576	"Atp1b1"	0.0146014	0.0697692	0.834333	0.957818
ENSMUSG00000026579	"F5"	-0.450771	0.415661	0.280327	0.695493
ENSMUSG00000026603	"Smyd2"	-0.0299334	0.0693729	0.667109	0.900387
ENSMUSG00000026615	"Eprs"	0.0365106	0.0671788	0.586802	0.869623
ENSMUSG00000026617	"Bpnt1"	0.11091	0.0718042	0.121757	0.543698
ENSMUSG00000026618	"Iars2"	0.0353845	0.0350136	0.313653	0.710611
ENSMUSG00000026623	"Lpgat1"	0.0477421	0.0832866	0.566364	0.85796
ENSMUSG00000026626	"Ppp2r5a"	-0.00353153	0.0512055	0.944946	0.988811
ENSMUSG00000026662	"Sephs1"	0.0344204	0.0509626	0.498495	0.827485
ENSMUSG00000026664	"Phyh"	0.0210651	0.0720288	0.770831	0.93266
ENSMUSG00000026670	"Uap1"	0.151808	0.0591195	0.0101881	0.284805
ENSMUSG00000026672	"Optn"	-0.0928367	0.0906424	0.306609	0.70429
ENSMUSG00000026687	"Aldh9a1"	0.094511	0.109151	0.388541	0.762665
ENSMUSG00000026688	"Mgst3"	-0.169674	0.0958886	0.0785731	0.489611
ENSMUSG00000026701	"Prdx6"	-0.0488868	0.0586145	0.402768	0.769128
ENSMUSG00000026709	"Dars2"	0.0280827	0.0435606	0.520546	0.837924
ENSMUSG00000026712	"Mrc1"	-0.217022	0.14804	0.146375	0.567824
ENSMUSG00000026715	"Serpinc1"	0.127407	0.617831	0.83362	0.95761
ENSMUSG00000026718	"Stam"	0.0346531	0.0522919	0.507248	0.832736
ENSMUSG00000026721	"Rabgap1l"	0.224536	0.10602	0.034946	0.420658
ENSMUSG00000026727	"Rsu1"	-9.45245e-05	0.0564243	0.998672	0.999073
ENSMUSG00000026728	"Vim"	0.0152413	0.099953	0.8781	0.970703
ENSMUSG00000026730	"Pter"	-0.0261566	0.124376	0.833216	0.957417
ENSMUSG00000026737	"Pip4k2a"	0.0139483	0.0996693	0.888964	0.973667
ENSMUSG00000026740	"Dnajc1"	-0.00968432	0.0764538	0.89915	0.976666
ENSMUSG00000026748	"Plxdc2"	0.130309	0.0957641	0.177604	0.598678
ENSMUSG00000026750	"Psmb7"	-0.188669	0.0617745	0.00228186	0.249586
ENSMUSG00000026753	"Ppp6c"	0.00338173	0.0350331	0.923035	0.982773
ENSMUSG00000026755	"Arpc5l"	-0.0793711	0.0566556	0.161754	0.581892
ENSMUSG00000026768	"Itga8"	0.604121	0.230379	0.00769119	0.284805
ENSMUSG00000026773	"Pfkfb3"	0.151374	0.170253	0.376524	0.753607
ENSMUSG00000026775	"Yme1l1"	0.0527712	0.0505041	0.296194	0.699552
ENSMUSG00000026781	"Acbd5"	0.0439579	0.0731074	0.547141	0.850508
ENSMUSG00000026786	"Apbb1ip"	-0.0800742	0.152871	0.601338	0.874108
ENSMUSG00000026796	"Fam129b"	0.104044	0.0811188	0.195102	0.614935
ENSMUSG00000026797	"Stxbp1"	-0.00389332	0.101943	0.969428	0.9958
ENSMUSG00000026798	"Coq4"	-0.0233786	0.0997502	0.81437	0.951238
ENSMUSG00000026814	"Eng"	-0.003759	0.080485	0.962348	0.992612
ENSMUSG00000026817	"Ak1"	0.0291719	0.0574447	0.611903	0.879081
ENSMUSG00000026820	"Ptges2"	-0.152295	0.0737999	0.0398523	0.426035
ENSMUSG00000026827	"Gpd2"	0.169048	0.123847	0.172899	0.5941
ENSMUSG00000026843	"Fubp3"	0.0210945	0.0561064	0.705493	0.912951
ENSMUSG00000026848	"Tor1b"	-0.0160408	0.0360932	0.656037	0.897013
ENSMUSG00000026853	"Crat"	0.0182925	0.0674023	0.787128	0.940305
ENSMUSG00000026857	"Ntmt1"	-0.0433045	0.091916	0.638036	0.889164
ENSMUSG00000026858	"Fam73b"	0.0514511	0.0714967	0.472694	0.809477
ENSMUSG00000026860	"Sh3glb2"	-0.091232	0.0664209	0.170738	0.59207
ENSMUSG00000026864	"Hspa5"	-0.0508999	0.0873053	0.555772	0.853163
ENSMUSG00000026867	"Gapvd1"	0.115213	0.0466619	0.0134809	0.313087
ENSMUSG00000026869	"Psmd5"	-0.0276113	0.0488655	0.571814	0.861921
ENSMUSG00000026874	"Hc"	-0.612166	0.562837	0.263081	0.684086
ENSMUSG00000026878	"Rab14"	0.0613856	0.0431098	0.154864	0.575514
ENSMUSG00000026879	"Gsn"	-0.0536322	0.101978	0.600146	0.874013
ENSMUSG00000026880	"Stom"	0.0121457	0.165849	0.941988	0.988811
ENSMUSG00000026887	"Mrrf"	-0.050395	0.0685044	0.462618	0.800434
ENSMUSG00000026888	"Grb14"	-0.0349812	0.083387	0.675395	0.90334
ENSMUSG00000026893	"Gca"	-0.0295782	0.098675	0.764608	0.929857
ENSMUSG00000026895	"Ndufa8"	-0.139462	0.0644851	0.0313503	0.420658
ENSMUSG00000026914	"Psmd14"	-0.0768781	0.0400686	0.0550467	0.457441
ENSMUSG00000026917	"Wdr5"	-0.023709	0.0321591	0.461498	0.799561
ENSMUSG00000026922	"Agpat2"	-0.14969	0.0926873	0.107524	0.535108
ENSMUSG00000026924	"Sec16a"	0.128887	0.0563958	0.021898	0.36172
ENSMUSG00000026926	"Pmpca"	0.00231361	0.0334185	0.944854	0.988811
ENSMUSG00000026930	"Gpsm1"	0.159599	0.0642574	0.013766	0.313087
ENSMUSG00000026938	"Fcna"	-0.185922	0.223621	0.406799	0.771108
ENSMUSG00000026946	"Nmi"	-0.133205	0.113324	0.242523	0.664517
ENSMUSG00000026950	"Neb"	0.615292	0.359347	0.084841	0.499768
ENSMUSG00000026956	"Uap1l1"	-0.138019	0.167327	0.407832	0.772705
ENSMUSG00000026986	"Hnmt"	0.12304	0.0976976	0.210952	0.627511
ENSMUSG00000026988	"Wdsub1"	-0.058186	0.0525603	0.267239	0.685539
ENSMUSG00000026991	"Pkp4"	0.129871	0.0690879	0.0580439	0.463793
ENSMUSG00000027002	"Nckap1"	0.00897443	0.0456275	0.843579	0.961201
ENSMUSG00000027006	"Dnajc10"	0.0335462	0.0766397	0.661059	0.899263
ENSMUSG00000027010	"Slc25a12"	-0.0015567	0.0453745	0.972664	0.9958
ENSMUSG00000027012	"Dync1i2"	-0.00253635	0.0269609	0.925054	0.983113
ENSMUSG00000027022	"Xirp2"	0.108296	0.176842	0.53633	0.84621
ENSMUSG00000027030	"Stk39"	-0.138409	0.10697	0.194855	0.614635
ENSMUSG00000027067	"Ssrp1"	-0.036457	0.0497966	0.464205	0.801809
ENSMUSG00000027070	"Lrp2"	-0.150967	0.357855	0.685768	0.906251
ENSMUSG00000027075	"Slc43a1"	0.20328	0.120033	0.089503	0.510423
ENSMUSG00000027076	"Timm10"	-0.0341273	0.0753849	0.652658	0.896617
ENSMUSG00000027078	"Ube2l6"	-0.152667	0.234155	0.515832	0.836326
ENSMUSG00000027087	"Itgav"	0.109276	0.0934634	0.240925	0.662611
ENSMUSG00000027091	"Zc3h15"	-0.0946728	0.0373325	0.0110459	0.284805
ENSMUSG00000027099	"Mtx2"	-0.0793889	0.0476907	0.0974743	0.521107
ENSMUSG00000027108	"Ola1"	-0.0377227	0.047665	0.429154	0.781751
ENSMUSG00000027111	"Itga6"	-0.10641	0.107802	0.323432	0.716054
ENSMUSG00000027131	"Emc4"	-0.0901171	0.0548728	0.101329	0.52777
ENSMUSG00000027162	"Lin7c"	0.147325	0.0518151	0.00436578	0.260878
ENSMUSG00000027170	"Eif3m"	-0.0770435	0.05282	0.145436	0.56758
ENSMUSG00000027184	"Caprin1"	0.0061241	0.0459695	0.894167	0.974244
ENSMUSG00000027187	"Cat"	0.0112335	0.0625568	0.857812	0.964291
ENSMUSG00000027193	"Api5"	0.0338839	0.0353428	0.336652	0.726453
ENSMUSG00000027195	"Hsd17b12"	0.0605737	0.0681799	0.373335	0.752639
ENSMUSG00000027201	"Myef2"	0.126137	0.089954	0.15799	0.580071
ENSMUSG00000027203	"Dut"	-0.000613756	0.0697359	0.993003	0.997353
ENSMUSG00000027204	"Fbn1"	-0.312466	0.190342	0.0953501	0.516008
ENSMUSG00000027206	"Cops2"	-0.0227271	0.0357248	0.524737	0.839372
ENSMUSG00000027207	"Galk2"	0.0400269	0.0724093	0.57997	0.866621
ENSMUSG00000027222	"Pex16"	-0.142107	0.0757743	0.0615748	0.468684
ENSMUSG00000027227	"Sord"	-0.00265791	0.11588	0.981681	0.996498
ENSMUSG00000027238	"Frmd5"	0.335826	0.119308	0.0048264	0.260878
ENSMUSG00000027245	"Hypk"	-0.156974	0.0776952	0.0437801	0.442945
ENSMUSG00000027247	"Arhgap1"	-0.0529065	0.0672461	0.429088	0.781751
ENSMUSG00000027248	"Pdia3"	-0.104418	0.0682765	0.122757	0.543698
ENSMUSG00000027249	"F2"	-1.06798	1.02066	0.253293	0.675999
ENSMUSG00000027254	"Map1a"	-0.423103	0.339611	0.218523	0.637225
ENSMUSG00000027255	"Arfgap2"	-0.0045019	0.0329074	0.891398	0.974149
ENSMUSG00000027257	"Pacsin3"	0.0490665	0.056608	0.385943	0.760144
ENSMUSG00000027282	"Mtch2"	0.00269142	0.0368379	0.941922	0.988811
ENSMUSG00000027286	"Lrrc57"	-0.0384216	0.0429725	0.370988	0.752199
ENSMUSG00000027287	"Snap23"	0.0323768	0.042611	0.446251	0.791259
ENSMUSG00000027293	"Ehd4"	0.174702	0.0788811	0.0265497	0.396548
ENSMUSG00000027303	"Ptpra"	-0.00617862	0.0361667	0.864178	0.964514
ENSMUSG00000027305	"Ndufaf1"	-0.0822141	0.0580872	0.157167	0.579286
ENSMUSG00000027332	"Ivd"	0.0419812	0.0687509	0.54112	0.848164
ENSMUSG00000027341	"Tmem230"	-0.0711588	0.040133	0.0766184	0.486028
ENSMUSG00000027342	"Pcna"	0.0246359	0.051136	0.630753	0.886647
ENSMUSG00000027346	"Gpcpd1"	0.0959151	0.102424	0.349796	0.737385
ENSMUSG00000027349	"Fam98b"	0.012375	0.0394055	0.752873	0.928225
ENSMUSG00000027366	"Sppl2a"	-0.00184405	0.0939701	0.98433	0.996498
ENSMUSG00000027367	"Stard7"	0.0688562	0.0402521	0.0875395	0.506827
ENSMUSG00000027371	"Fahd2a"	-0.140488	0.0918095	0.127917	0.548327
ENSMUSG00000027374	"Mrps5"	-0.0856281	0.0669029	0.200495	0.61838
ENSMUSG00000027384	"Ndufaf5"	-0.0834544	0.0779974	0.287446	0.697341
ENSMUSG00000027404	"Snrpb"	-0.0569206	0.0745111	0.445767	0.791259
ENSMUSG00000027405	"Nop56"	0.034189	0.0549104	0.533972	0.845989
ENSMUSG00000027406	"Idh3b"	-0.0320352	0.059926	0.594924	0.872947
ENSMUSG00000027411	"Vps16"	-0.0376638	0.050418	0.455369	0.796639
ENSMUSG00000027422	"Rrbp1"	-0.00418615	0.0470123	0.928988	0.983678
ENSMUSG00000027423	"Snx5"	-0.0468509	0.0469346	0.320094	0.715234
ENSMUSG00000027428	"Rbbp9"	-0.0474678	0.0434948	0.276719	0.691286
ENSMUSG00000027429	"Sec23b"	0.141271	0.0885169	0.108537	0.535108
ENSMUSG00000027430	"Dtd1"	-0.0206036	0.0649358	0.75201	0.928225
ENSMUSG00000027435	"Cd93"	-0.127238	0.118643	0.274066	0.69034
ENSMUSG00000027438	"Napb"	0.21515	0.103442	0.0378786	0.42464
ENSMUSG00000027447	"Cst3"	-0.021987	0.102421	0.829466	0.956913
ENSMUSG00000027452	"Acss1"	0.071912	0.0692189	0.298739	0.700314
ENSMUSG00000027455	"Nsfl1c"	-0.0756139	0.0399189	0.0581326	0.463793
ENSMUSG00000027479	"Mapre1"	0.0227769	0.0488774	0.640513	0.889889
ENSMUSG00000027488	"Snta1"	-0.0287964	0.0919306	0.755238	0.928225
ENSMUSG00000027499	"Pkia"	0.101317	0.0752486	0.179148	0.602168
ENSMUSG00000027500	"Stmn2"	0.017355	0.116146	0.880612	0.971602
ENSMUSG00000027506	"Tpd52"	0.0416541	0.0857154	0.627047	0.885593
ENSMUSG00000027509	"Rae1"	-0.0114139	0.0578275	0.843799	0.961201
ENSMUSG00000027510	"Rbm38"	-0.0100798	0.0915411	0.912897	0.980944
ENSMUSG00000027519	"Rab22a"	0.0114825	0.0387386	0.767002	0.929857
ENSMUSG00000027520	"Zdbf2"	0.619835	0.309592	0.0449068	0.446146
ENSMUSG00000027523	"Gnas"	0.0236906	0.0653348	0.71763	0.916889
ENSMUSG00000027531	"Impa1"	0.033972	0.0477796	0.47544	0.810327
ENSMUSG00000027533	"Fabp5"	-0.0562963	0.132499	0.669398	0.900616
ENSMUSG00000027540	"Ptpn1"	0.145348	0.0783375	0.0635091	0.468684
ENSMUSG00000027546	"Atp9a"	0.0232588	0.0734985	0.74975	0.928225
ENSMUSG00000027559	"Car3"	0.745465	0.473353	0.128513	0.548619
ENSMUSG00000027562	"Car2"	0.124792	0.147065	0.399535	0.76635
ENSMUSG00000027566	"Psma7"	-0.0652545	0.0686498	0.342644	0.731372
ENSMUSG00000027575	"Arfgap1"	0.0426908	0.0398515	0.283214	0.696708
ENSMUSG00000027593	"Raly"	-0.0229623	0.0485116	0.636184	0.887806
ENSMUSG00000027597	"Ahcy"	0.470692	0.46819	0.319599	0.715234
ENSMUSG00000027599	"Armc1"	-0.0939581	0.0430911	0.0293099	0.417101
ENSMUSG00000027602	"Map1lc3a"	-0.0269077	0.12821	0.83489	0.957852
ENSMUSG00000027605	"Acss2"	0.0478378	0.0609045	0.432315	0.782393
ENSMUSG00000027610	"Gss"	-0.0153954	0.0621181	0.803955	0.946886
ENSMUSG00000027613	"Eif6"	-0.0706604	0.0798087	0.375187	0.75293
ENSMUSG00000027618	"Nfs1"	-0.0886443	0.0557419	0.112835	0.535325
ENSMUSG00000027620	"Rbm39"	0.109133	0.047511	0.0218536	0.36172
ENSMUSG00000027624	"Epb41l1"	0.0086803	0.0846679	0.917965	0.981004
ENSMUSG00000027639	"Samhd1"	-0.0700557	0.112842	0.533299	0.845989
ENSMUSG00000027642	"Rpn2"	0.0122385	0.0554562	0.824918	0.954386
ENSMUSG00000027651	"Rprd1b"	0.138254	0.0494337	0.00509622	0.260878
ENSMUSG00000027652	"Ralgapb"	0.0657752	0.0703491	0.34915	0.73671
ENSMUSG00000027668	"Mfn1"	0.0073243	0.0425465	0.864099	0.964514
ENSMUSG00000027669	"Gnb4"	-0.028068	0.0723737	0.695058	0.908575
ENSMUSG00000027671	"Actl6a"	-0.0337119	0.0445733	0.450553	0.793342
ENSMUSG00000027673	"Ndufb5"	-0.0657404	0.0580544	0.25926	0.679076
ENSMUSG00000027679	"Dnajc19"	-0.0988959	0.0909013	0.278403	0.69378
ENSMUSG00000027680	"Fxr1"	-0.0380809	0.0469362	0.416522	0.778943
ENSMUSG00000027698	"Nceh1"	0.0300578	0.0820464	0.714118	0.915437
ENSMUSG00000027706	"Sec62"	0.0310573	0.0363474	0.391555	0.763281
ENSMUSG00000027708	"Dcun1d1"	0.00119778	0.0743815	0.987097	0.996498
ENSMUSG00000027709	"Mccc1"	0.0088773	0.110374	0.936027	0.985715
ENSMUSG00000027710	"Acad9"	-0.0361376	0.0858962	0.675204	0.90334
ENSMUSG00000027712	"Anxa5"	-0.0608213	0.0777809	0.434927	0.783491
ENSMUSG00000027722	"Spata5"	0.0917705	0.0500605	0.0672308	0.474012
ENSMUSG00000027742	"Cog6"	0.0852954	0.0908231	0.34713	0.733978
ENSMUSG00000027746	"Ufm1"	0.0381599	0.0386681	0.322887	0.716054
ENSMUSG00000027750	"Postn"	0.118895	0.284091	0.67091	0.901125
ENSMUSG00000027763	"Mbnl1"	0.152097	0.0505005	0.00249234	0.255446
ENSMUSG00000027774	"Gfm1"	-0.000815362	0.0518305	0.987471	0.996498
ENSMUSG00000027782	"Kpna4"	0.0299217	0.0619852	0.629392	0.886487
ENSMUSG00000027784	"Ppm1l"	0.150673	0.108024	0.165303	0.584569
ENSMUSG00000027792	"Bche"	-0.121415	0.173123	0.483329	0.816033
ENSMUSG00000027804	"Ppid"	0.00921912	0.0389266	0.812588	0.950691
ENSMUSG00000027805	"Pfn2"	-0.0719465	0.0705352	0.307327	0.704778
ENSMUSG00000027806	"Tsc22d2"	0.118182	0.0603919	0.0504457	0.456919
ENSMUSG00000027809	"Etfdh"	-0.0974185	0.0544801	0.0761179	0.485117
ENSMUSG00000027810	"Eif2a"	-0.0150811	0.041245	0.714829	0.916058
ENSMUSG00000027823	"Gmps"	0.0516298	0.0499552	0.301161	0.701847
ENSMUSG00000027828	"Ssr3"	0.0362732	0.0602841	0.546815	0.850508
ENSMUSG00000027835	"Pdcd10"	-0.0162399	0.0458095	0.723154	0.918583
ENSMUSG00000027852	"Nras"	0.0143323	0.0745337	0.846146	0.961201
ENSMUSG00000027861	"Casq2"	0.106799	0.118421	0.360925	0.741811
ENSMUSG00000027864	"Ptgfrn"	0.0394846	0.0983475	0.68554	0.906251
ENSMUSG00000027875	"Hmgcs2"	0.0165212	0.248107	0.946848	0.988811
ENSMUSG00000027879	"Sec22b"	-0.00315133	0.089928	0.971901	0.9958
ENSMUSG00000027882	"Stxbp3"	0.0414022	0.0936349	0.658461	0.897013
ENSMUSG00000027884	"Clcc1"	-0.0746271	0.039101	0.0562824	0.460001
ENSMUSG00000027890	"Gstm4"	-0.0125093	0.133563	0.925689	0.983302
ENSMUSG00000027893	"Ahcyl1"	0.0760388	0.0390135	0.0516168	0.456919
ENSMUSG00000027907	"S100a11"	-0.0692158	0.109164	0.521959	0.837924
ENSMUSG00000027940	"Tpm3"	0.130342	0.189511	0.49162	0.823227
ENSMUSG00000027944	"Hax1"	-0.033514	0.0485161	0.48972	0.821341
ENSMUSG00000027961	"Lrrc39"	-0.0259421	0.0641559	0.688457	0.906961
ENSMUSG00000027962	"Vcam1"	0.178988	0.12279	0.146715	0.567824
ENSMUSG00000027984	"Hadh"	0.221213	0.120846	0.0674583	0.474259
ENSMUSG00000027997	"Casp6"	-0.158203	0.0661246	0.0168113	0.324804
ENSMUSG00000028001	"Fga"	1.02497	1.15893	0.346951	0.733978
ENSMUSG00000028005	"Gucy1b3"	0.00111306	0.0673921	0.986751	0.996498
ENSMUSG00000028010	"Gar1"	-0.0137193	0.0730953	0.851236	0.963085
ENSMUSG00000028013	"Ppa2"	0.0197803	0.0613947	0.748208	0.927696
ENSMUSG00000028024	"Enpep"	-0.0292864	0.145727	0.841354	0.960496
ENSMUSG00000028029	"Aimp1"	-0.110614	0.0526516	0.0359643	0.420658
ENSMUSG00000028034	"Fubp1"	0.155097	0.0780259	0.0457686	0.44658
ENSMUSG00000028035	"Dnajb4"	0.128703	0.0973187	0.183474	0.607136
ENSMUSG00000028048	"Gba"	-0.0425966	0.0778011	0.581507	0.867438
ENSMUSG00000028049	"Scamp3"	-0.0552093	0.0594203	0.354348	0.738818
ENSMUSG00000028059	"Arhgef2"	0.0424791	0.0718769	0.551567	0.850896
ENSMUSG00000028062	"Lamtor2"	-0.096017	0.0611896	0.117014	0.543081
ENSMUSG00000028063	"Lmna"	0.0786037	0.077293	0.308468	0.704778
ENSMUSG00000028070	"Apoa1bp"	-0.075343	0.0718074	0.295892	0.699552
ENSMUSG00000028080	"Lrba"	0.0201575	0.095468	0.832104	0.957227
ENSMUSG00000028085	"Gatb"	-0.0450634	0.0606275	0.457353	0.796639
ENSMUSG00000028088	"Fmo5"	-0.0430876	0.0792846	0.586444	0.869623
ENSMUSG00000028093	"Acp6"	0.0384875	0.0522606	0.462088	0.799859
ENSMUSG00000028102	"Pex11b"	-0.0886318	0.0396529	0.0255021	0.390768
ENSMUSG00000028107	"Tars2"	-0.0683884	0.0427248	0.110105	0.535108
ENSMUSG00000028108	"Ecm1"	-0.0861531	0.121157	0.475848	0.810504
ENSMUSG00000028116	"Myoz2"	-0.175363	0.0703132	0.0130595	0.313087
ENSMUSG00000028124	"Gclm"	0.0242667	0.0910291	0.789028	0.941226
ENSMUSG00000028127	"Abcd3"	-0.0345129	0.0589316	0.560356	0.855522
ENSMUSG00000028134	"Ptbp2"	0.0972772	0.0576413	0.0900524	0.510423
ENSMUSG00000028136	"Snx27"	0.0388108	0.0601636	0.518795	0.837732
ENSMUSG00000028138	"Adh5"	-0.109446	0.0561164	0.0518703	0.456919
ENSMUSG00000028140	"Mrpl9"	-0.136015	0.102111	0.184739	0.607136
ENSMUSG00000028145	"Them4"	0.00954533	0.0511627	0.852116	0.963152
ENSMUSG00000028149	"Rap1gds1"	0.019846	0.0531563	0.707821	0.91315
ENSMUSG00000028156	"Eif4e"	0.0157189	0.0573644	0.785109	0.940098
ENSMUSG00000028161	"Ppp3ca"	0.0352605	0.0333075	0.289963	0.697341
ENSMUSG00000028163	"Nfkb1"	0.0243489	0.0467472	0.601753	0.874108
ENSMUSG00000028164	"Manba"	-0.082995	0.104728	0.428741	0.781751
ENSMUSG00000028165	"Cisd2"	0.109176	0.0463391	0.0180465	0.330253
ENSMUSG00000028180	"Zranb2"	0.0238452	0.0441522	0.588484	0.870087
ENSMUSG00000028194	"Ddah1"	-0.117951	0.139735	0.39769	0.766041
ENSMUSG00000028199	"Cryz"	0.0379604	0.0855371	0.653402	0.896617
ENSMUSG00000028207	"Asph"	0.00425489	0.0590315	0.942519	0.988811
ENSMUSG00000028223	"Decr1"	-0.0544351	0.0821367	0.510177	0.833069
ENSMUSG00000028228	"Cpne3"	0.0768812	0.0800188	0.336441	0.726453
ENSMUSG00000028229	"Rmdn1"	-0.0795746	0.0686119	0.249409	0.670821
ENSMUSG00000028234	"Rps20"	-0.0224233	0.0915873	0.806892	0.947741
ENSMUSG00000028247	"Coq3"	-0.121996	0.0562754	0.0306965	0.420658
ENSMUSG00000028251	"Tstd3"	-0.198917	0.0811684	0.0145272	0.313504
ENSMUSG00000028261	"Ndufaf4"	-0.0834047	0.0585367	0.154846	0.575514
ENSMUSG00000028268	"Gbp3"	-0.628141	0.352771	0.0731537	0.48328
ENSMUSG00000028270	"Gbp2"	-0.353976	0.227553	0.120341	0.543698
ENSMUSG00000028273	"Pdlim5"	0.0264264	0.0704418	0.707349	0.913099
ENSMUSG00000028278	"Rragd"	-0.156447	0.118305	0.18797	0.6076
ENSMUSG00000028289	"Epha7"	-0.223247	0.136377	0.108772	0.535108
ENSMUSG00000028292	"Rars2"	-0.0155648	0.0989786	0.874356	0.968981
ENSMUSG00000028295	"Smim8"	-0.0506986	0.0954812	0.593963	0.872947
ENSMUSG00000028307	"Aldob"	-0.0897075	0.284819	0.759054	0.928337
ENSMUSG00000028328	"Tmod1"	-0.00329222	0.0527708	0.950285	0.989247
ENSMUSG00000028333	"Anp32b"	-0.0955418	0.0456106	0.0359182	0.420658
ENSMUSG00000028334	"Nans"	-0.00414655	0.0774528	0.957262	0.991548
ENSMUSG00000028339	"Col15a1"	-0.0408585	0.159978	0.797161	0.943032
ENSMUSG00000028343	"Erp44"	0.0217704	0.0356241	0.541595	0.848562
ENSMUSG00000028348	"Murc"	-0.0342714	0.0714073	0.630657	0.886647
ENSMUSG00000028367	"Txn1"	-0.0540745	0.0548463	0.32553	0.716813
ENSMUSG00000028382	"Ptbp3"	0.105871	0.0824726	0.196949	0.615638
ENSMUSG00000028383	"Hsdl2"	0.0681613	0.083753	0.419318	0.780415
ENSMUSG00000028393	"Alad"	-0.177004	0.178733	0.32338	0.716054
ENSMUSG00000028398	"Tmem261"	-0.13787	0.0710158	0.0525084	0.456993
ENSMUSG00000028405	"Aco1"	-0.00270888	0.052938	0.959327	0.991548
ENSMUSG00000028409	"Smu1"	-0.0479561	0.0302351	0.113275	0.535542
ENSMUSG00000028410	"Dnaja1"	0.342983	0.169758	0.0385429	0.424727
ENSMUSG00000028416	"Bag1"	-0.145979	0.0569435	0.0104879	0.284805
ENSMUSG00000028419	"Chmp5"	-0.137241	0.0481513	0.00437941	0.260878
ENSMUSG00000028426	"Rad23b"	-0.0271062	0.0318004	0.394405	0.765543
ENSMUSG00000028431	"Ikbkap"	0.0629604	0.0561087	0.262258	0.682544
ENSMUSG00000028443	"Nudt2"	-0.117236	0.073075	0.109282	0.535108
ENSMUSG00000028447	"Dctn3"	-0.0852211	0.0676479	0.20772	0.626694
ENSMUSG00000028452	"Vcp"	0.0215843	0.0655149	0.742124	0.927476
ENSMUSG00000028455	"Stoml2"	-0.0458026	0.0421861	0.279787	0.695088
ENSMUSG00000028464	"Tpm2"	0.306141	0.149289	0.0389945	0.424727
ENSMUSG00000028465	"Tln1"	0.111774	0.0613166	0.0670725	0.473721
ENSMUSG00000028470	"Hint2"	-0.244441	0.122037	0.0454406	0.446354
ENSMUSG00000028478	"Clta"	-0.148524	0.0563638	0.00857239	0.284805
ENSMUSG00000028480	"Glipr2"	-0.0158436	0.155195	0.918951	0.981004
ENSMUSG00000028484	"Psip1"	0.0599924	0.0584139	0.304548	0.703069
ENSMUSG00000028494	"Plin2"	-0.175069	0.13436	0.190777	0.609827
ENSMUSG00000028495	"Rps6"	0.00320615	0.162249	0.98421	0.996498
ENSMUSG00000028514	"Usp24"	0.125946	0.0845763	0.136938	0.559854
ENSMUSG00000028517	"Plpp3"	0.0819608	0.0632623	0.194319	0.614635
ENSMUSG00000028518	"Prkaa2"	0.0374853	0.101024	0.711251	0.913788
ENSMUSG00000028527	"Ak4"	0.0546664	0.105036	0.601079	0.874108
ENSMUSG00000028530	"Jak1"	-0.0384675	0.0917605	0.675863	0.90334
ENSMUSG00000028551	"Cdkn2c"	-0.245136	0.136553	0.0743079	0.48328
ENSMUSG00000028552	"Eps15"	0.0227625	0.0612809	0.710198	0.913653
ENSMUSG00000028556	"Dock7"	-0.0567274	0.0744543	0.446781	0.791259
ENSMUSG00000028559	"Osbpl9"	-0.0239011	0.0379732	0.528804	0.842879
ENSMUSG00000028567	"Txndc12"	-0.0426345	0.069852	0.540914	0.848164
ENSMUSG00000028568	"Btf3l4"	0.00619434	0.043122	0.885935	0.973468
ENSMUSG00000028577	"Plaa"	-0.0208817	0.0381678	0.585103	0.868537
ENSMUSG00000028582	"Cc2d1b"	0.0263936	0.0499124	0.59652	0.872947
ENSMUSG00000028597	"Gpx7"	-0.140798	0.0928054	0.12926	0.549489
ENSMUSG00000028601	"Echdc2"	0.111626	0.115116	0.335569	0.726453
ENSMUSG00000028603	"Scp2"	0.0129362	0.0554188	0.816027	0.951622
ENSMUSG00000028607	"Cpt2"	-0.091578	0.0785849	0.248052	0.670395
ENSMUSG00000028608	"0610037L13Rik"	-0.110556	0.079425	0.162725	0.582786
ENSMUSG00000028609	"Magoh"	-0.0132306	0.0553753	0.811835	0.950691
ENSMUSG00000028622	"Mrpl37"	-0.00897692	0.0552938	0.8714	0.967771
ENSMUSG00000028633	"Ctps"	0.0249215	0.0625641	0.68973	0.907162
ENSMUSG00000028636	"Ppcs"	-0.0934856	0.0724641	0.200175	0.61838
ENSMUSG00000028639	"Ybx1"	-0.0150293	0.0428131	0.72517	0.919412
ENSMUSG00000028646	"Rragc"	0.0196286	0.0369865	0.595849	0.872947
ENSMUSG00000028647	"Mycbp"	-0.0216315	0.049968	0.665584	0.900333
ENSMUSG00000028648	"Ndufs5"	-0.137528	0.105457	0.194786	0.614635
ENSMUSG00000028649	"Macf1"	0.0135586	0.095782	0.886796	0.973468
ENSMUSG00000028656	"Cap1"	0.036091	0.0707521	0.608793	0.877385
ENSMUSG00000028657	"Ppt1"	0.0529905	0.0967197	0.584561	0.868537
ENSMUSG00000028669	"Pithd1"	-0.130622	0.0604331	0.0308909	0.420658
ENSMUSG00000028670	"Lypla2"	-0.00509619	0.0508127	0.92016	0.981004
ENSMUSG00000028672	"Hmgcl"	-0.0206758	0.0538588	0.701879	0.912636
ENSMUSG00000028676	"Srsf10"	0.124907	0.0572976	0.0286111	0.412061
ENSMUSG00000028683	"Eif2b3"	-0.0526572	0.0589623	0.371938	0.752377
ENSMUSG00000028684	"Urod"	-0.0898633	0.0550989	0.103356	0.529607
ENSMUSG00000028691	"Prdx1"	-0.014158	0.0613698	0.818719	0.951676
ENSMUSG00000028692	"Akr1a1"	-0.0394104	0.0704413	0.576022	0.865045
ENSMUSG00000028693	"Nasp"	-0.0411829	0.0580696	0.478363	0.812268
ENSMUSG00000028698	"Pik3r3"	-0.0317552	0.100687	0.751423	0.928225
ENSMUSG00000028708	"Mknk1"	0.101163	0.0628337	0.10913	0.535108
ENSMUSG00000028710	"Atpaf1"	-0.0356653	0.0756505	0.640023	0.889889
ENSMUSG00000028713	"Cyp4b1"	0.0255213	0.124593	0.837381	0.957852
ENSMUSG00000028719	"Cmpk1"	0.0623067	0.0484383	0.19935	0.61838
ENSMUSG00000028730	"Cfap57"	0.323902	0.696787	0.650375	0.896176
ENSMUSG00000028737	"Aldh4a1"	-0.0283604	0.1083	0.794325	0.942834
ENSMUSG00000028743	"Akr7a5"	-0.236613	0.10582	0.0268852	0.397097
ENSMUSG00000028745	"Capzb"	-0.0527388	0.0613131	0.390438	0.763281
ENSMUSG00000028757	"Ddost"	-0.0217625	0.0401306	0.58684	0.869623
ENSMUSG00000028759	"Hp1bp3"	-0.00269344	0.0679846	0.968493	0.9958
ENSMUSG00000028760	"Eif4g3"	0.0780469	0.0790821	0.320959	0.715234
ENSMUSG00000028763	"Hspg2"	0.0419456	0.10599	0.688388	0.906961
ENSMUSG00000028766	"Alpl"	0.224133	0.121325	0.0637069	0.468767
ENSMUSG00000028771	"Ptpn12"	0.0697476	0.083969	0.403766	0.769939
ENSMUSG00000028776	"Tinagl1"	0.214681	0.1148	0.0584371	0.463793
ENSMUSG00000028777	"Gnat3"	0.0498316	0.231796	0.829289	0.956913
ENSMUSG00000028779	"Pef1"	-0.0154963	0.0502279	0.757288	0.928225
ENSMUSG00000028790	"Khdrbs1"	0.0589438	0.0391677	0.132825	0.554166
[truncated: 2,053 more rows]
