# Supplementary material for: Genome-wide transcript and protein analysis highlights the role of protein homeostasis in the aging mouse heart
Source: Genome Res. 2022 May;32(5):838–52. doi: 10.1101/gr.275672.121 (PMC9104701; doi:10.1101/gr.275672.121)
Supplement: Supplemental Material [file supp_gr.275672.121_Supplemental_Data_S2.xls]

## Sheet: README
Differential expression results for proteins with corresponding transcript data
The effects of age, sex, and age-by-sex interaction are reported for the 4,117 proteins that
have corresponding transcript data. Effect estimates (log2 fold change), standard errors, p-values,
and adjusted p-values (Benjaminin-Hochberg false discovery rate) were obtained using linear
regression (see Methods).
Columns dictionary:
Protein_ID: ENSEMBL protein ID (release 84)
Gene_ID: ENSEMBL gene ID (release 84)
Gene_symbol: ENSEMBL gene symbol (release 84)
Effect: covariate effect estimate (for age effect: log2 fold change per year;
for sex: female as the reference group)
Effect_SE: covariate effect standard error
p: test p-value
adjusted_p: test adjusted p-value

## Sheet: Age effect
Protein_ID	Gene_ID	Gene_symbol	Effect	Effect_SE	p	adjusted_p
ENSMUSP00000000049	ENSMUSG00000000049	"Apoh"	-0.104538	0.0733711	0.155933	0.20925
ENSMUSP00000000058	ENSMUSG00000000058	"Cav2"	0.650147	0.0663851	2.81895e-18	1.43279e-16
ENSMUSP00000000090	ENSMUSG00000000088	"Cox5a"	-0.217527	0.0623348	0.000606669	0.00151007
ENSMUSP00000000129	ENSMUSG00000000127	"Fer"	0.272431	0.0745549	0.000348221	0.000902219
ENSMUSP00000000153	ENSMUSG00000000149	"Gna12"	-0.122082	0.0551543	0.0286941	0.0471968
ENSMUSP00000034567	ENSMUSG00000000168	"Dlat"	-0.0807226	0.0307053	0.00929725	0.017203
ENSMUSP00000000175	ENSMUSG00000000171	"Sdhd"	0.616011	0.0510521	5.19024e-25	7.36835e-23
ENSMUSP00000000260	ENSMUSG00000000253	"Gmpr"	0.0409713	0.0536297	0.445877	0.514916
ENSMUSP00000103528	ENSMUSG00000000275	"Trim25"	0.273577	0.0700766	0.000138566	0.000397821
ENSMUSP00000000287	ENSMUSG00000000278	"Scpep1"	0.330161	0.0565485	2.79705e-08	1.80211e-07
ENSMUSP00000000299	ENSMUSG00000000290	"Itgb2"	0.37138	0.0920914	0.000105339	0.000311552
ENSMUSP00000000304	ENSMUSG00000000295	"Hddc2"	-0.10663	0.174887	0.543188	0.605551
ENSMUSP00000000329	ENSMUSG00000000320	"Alox12"	0.434325	0.178009	0.0159146	0.0277451
ENSMUSP00000111278	ENSMUSG00000000325	"Arvcf"	1.33959	0.181104	1.82973e-11	2.25539e-10
ENSMUSP00000111272	ENSMUSG00000000326	"Comt"	-0.134737	0.0759793	0.0778452	0.11385
ENSMUSP00000000348	ENSMUSG00000000339	"Rtca"	-0.295788	0.105719	0.00572757	0.0111281
ENSMUSP00000000349	ENSMUSG00000000340	"Dbt"	0.0418446	0.0397309	0.293646	0.362718
ENSMUSP00000000365	ENSMUSG00000000355	"Mcts1"	-0.066597	0.0364124	0.0690413	0.102393
ENSMUSP00000000384	ENSMUSG00000000374	"Trappc10"	0.0478508	0.0591751	0.420748	0.490574
ENSMUSP00000114256	ENSMUSG00000000384	"Tbrg4"	-0.0740504	0.0330357	0.0262003	0.0435297
ENSMUSP00000085523	ENSMUSG00000000399	"Ndufa9"	0.206425	0.0335089	4.54285e-09	3.43173e-08
ENSMUSP00000000449	ENSMUSG00000000439	"Mkrn2"	0.224997	0.0771672	0.00399499	0.00809019
ENSMUSP00000108571	ENSMUSG00000000441	"Raf1"	0.0263854	0.0455063	0.563201	0.62515
ENSMUSP00000099744	ENSMUSG00000000538	"Tom1l2"	0.193047	0.0471111	6.27654e-05	0.000195338
ENSMUSP00000023128	ENSMUSG00000000555	"Itga5"	0.197403	0.0546896	0.000396408	0.0010181
ENSMUSP00000010278	ENSMUSG00000000561	"Wdr77"	0.234841	0.067077	0.000631271	0.00156187
ENSMUSP00000113022	ENSMUSG00000000563	"Atp5f1"	0.00573544	0.0254938	0.822252	0.852913
ENSMUSP00000019128	ENSMUSG00000000568	"Hnrnpd"	0.18507	0.0392025	4.67258e-06	1.85865e-05
ENSMUSP00000000642	ENSMUSG00000000628	"Hk2"	0.0818908	0.0296096	0.00626608	0.0120549
ENSMUSP00000090563	ENSMUSG00000000631	"Myo18a"	-0.00560186	0.0445194	0.900006	0.918523
ENSMUSP00000117044	ENSMUSG00000000631	"Myo18a"	-0.170355	0.0750826	0.0251556	0.0419294
ENSMUSP00000123256	ENSMUSG00000000631	"Myo18a"	-0.274667	0.0595057	7.89476e-06	3.02914e-05
ENSMUSP00000000727	ENSMUSG00000000711	"Rab5b"	0.0416025	0.046534	0.372489	0.442963
ENSMUSP00000120361	ENSMUSG00000000738	"Spg7"	-0.0861428	0.0289613	0.00333363	0.0068933
ENSMUSP00000000756	ENSMUSG00000000740	"Rpl13"	0.116398	0.0414402	0.00551552	0.0107822
ENSMUSP00000000759	ENSMUSG00000000743	"Chmp1a"	0.120493	0.068369	0.0804681	0.117187
ENSMUSP00000090585	ENSMUSG00000000751	"Rpa1"	0.284142	0.0514397	1.52157e-07	8.3972e-07
ENSMUSP00000000769	ENSMUSG00000000753	"Serpinf1"	0.103306	0.0585879	0.0795333	0.116031
ENSMUSP00000000804	ENSMUSG00000000787	"Ddx3x"	-0.0354953	0.029781	0.234861	0.299542
ENSMUSP00000099483	ENSMUSG00000000805	"Car4"	-0.102694	0.0567008	0.0717667	0.105901
ENSMUSP00000000828	ENSMUSG00000000811	"Txnrd3"	0.24483	0.0612857	0.00010028	0.000298735
ENSMUSP00000072175	ENSMUSG00000000826	"Dnajc5"	-0.444846	0.0611822	1.20313e-11	1.53352e-10
ENSMUSP00000117690	ENSMUSG00000000827	"Tpd52l2"	0.11725	0.0480343	0.0156055	0.0272815
ENSMUSP00000085906	ENSMUSG00000000838	"Fmr1"	-0.00608799	0.0289143	0.833472	0.863246
ENSMUSP00000000939	ENSMUSG00000000915	"Hip1r"	0.246123	0.0902372	0.00760136	0.014316
ENSMUSP00000000985	ENSMUSG00000000959	"Oxa1l"	0.115028	0.0335164	0.000741575	0.00179592
ENSMUSP00000001042	ENSMUSG00000001016	"Ilf2"	0.19093	0.0493508	0.000154985	0.000437635
ENSMUSP00000122090	ENSMUSG00000001018	"Snapin"	0.0970311	0.043329	0.0266624	0.0442081
ENSMUSP00000001046	ENSMUSG00000001020	"S100a4"	0.229321	0.0992477	0.0221161	0.0374238
ENSMUSP00000001051	ENSMUSG00000001025	"S100a6"	0.116717	0.0573894	0.0434265	0.0679797
ENSMUSP00000001055	ENSMUSG00000001029	"Icam2"	0.160554	0.0355235	1.11269e-05	4.15694e-05
ENSMUSP00000133315	ENSMUSG00000001029	"Icam2"	0.0773872	0.0633122	0.223889	0.287329
ENSMUSP00000104351	ENSMUSG00000001036	"Epn2"	0.396567	0.0677427	4.7855e-08	2.9188e-07
ENSMUSP00000001079	ENSMUSG00000001052	"Sec24b"	0.372194	0.0649653	5.19943e-08	3.15723e-07
ENSMUSP00000120014	ENSMUSG00000001056	"Nhp2"	0.0121491	0.102653	0.90604	0.92308
ENSMUSP00000001127	ENSMUSG00000001100	"Poldip2"	0.299827	0.0402811	3.77534e-12	5.47291e-11
ENSMUSP00000001147	ENSMUSG00000001119	"Col6a1"	-0.0100271	0.0597716	0.866961	0.89076
ENSMUSP00000129465	ENSMUSG00000001120	"Pcbp3"	-0.0185468	0.0237696	0.436243	0.505776
ENSMUSP00000117200	ENSMUSG00000001143	"Lman2l"	0.328038	0.0499171	1.26422e-09	1.08433e-08
ENSMUSP00000001179	ENSMUSG00000001151	"Pcnt"	-0.0419653	0.0940497	0.656369	0.710937
ENSMUSP00000001240	ENSMUSG00000001211	"Agpat3"	0.29855	0.0371978	1.20404e-13	2.35103e-12
ENSMUSP00000046604	ENSMUSG00000001229	"Dpp9"	0.181138	0.0379944	3.80686e-06	1.5426e-05
ENSMUSP00000001304	ENSMUSG00000001270	"Ckb"	0.226474	0.0421725	2.37944e-07	1.2511e-06
ENSMUSP00000109312	ENSMUSG00000001285	"Myg1"	0.113955	0.0412283	0.00629729	0.0121093
ENSMUSP00000129178	ENSMUSG00000001289	"Pfdn5"	0.104051	0.0540234	0.0557402	0.0848991
ENSMUSP00000099659	ENSMUSG00000001333	"Sync"	0.319071	0.0674246	4.44493e-06	1.77933e-05
ENSMUSP00000001384	ENSMUSG00000001349	"Cnn1"	-0.17832	0.0973548	0.0686376	0.101904
ENSMUSP00000001416	ENSMUSG00000001380	"Hars"	0.0519886	0.0230423	0.025246	0.0420631
ENSMUSP00000001452	ENSMUSG00000001416	"Cct3"	0.0313688	0.0201278	0.120857	0.168382
ENSMUSP00000001460	ENSMUSG00000001424	"Snd1"	0.151024	0.0231024	6.12039e-10	5.58706e-09
ENSMUSP00000080358	ENSMUSG00000001435	"Col18a1"	0.441348	0.0640735	8.89986e-11	9.51707e-10
ENSMUSP00000001479	ENSMUSG00000001440	"Kpnb1"	0.0726869	0.0247882	0.00379664	0.00773418
ENSMUSP00000001480	ENSMUSG00000001441	"Npepps"	-0.0219237	0.0253958	0.389118	0.460477
ENSMUSP00000001485	ENSMUSG00000001445	"Mrpl10"	0.188433	0.0590311	0.00171455	0.00383631
ENSMUSP00000001513	ENSMUSG00000001473	"Tubb6"	-0.159777	0.0861632	0.0655065	0.0979268
ENSMUSP00000001547	ENSMUSG00000001506	"Col1a1"	1.43701	0.172665	1.99364e-14	4.63719e-13
ENSMUSP00000099451	ENSMUSG00000001508	"Sgca"	0.0697159	0.0270784	0.0108309	0.0197043
ENSMUSP00000001566	ENSMUSG00000001525	"Tubb5"	-0.24253	0.0467432	5.61829e-07	2.73087e-06
ENSMUSP00000103026	ENSMUSG00000001552	"Jup"	0.0480098	0.0263313	0.069899	0.103516
ENSMUSP00000132922	ENSMUSG00000001576	"Ergic1"	-0.0165062	0.0434092	0.704257	0.754273
ENSMUSP00000099592	ENSMUSG00000001604	"Tcea3"	0.28189	0.0757637	0.000323964	0.000844152
ENSMUSP00000001675	ENSMUSG00000001630	"Stk38l"	-0.132532	0.037593	0.000534903	0.00134123
ENSMUSP00000100045	ENSMUSG00000001642	"Akr1b3"	-0.0142994	0.0405476	0.724753	0.771608
ENSMUSP00000001713	ENSMUSG00000001663	"Gstt1"	0.118773	0.0747222	0.113678	0.159297
ENSMUSP00000001715	ENSMUSG00000001665	"Gstt3"	-0.240633	0.058737	6.60368e-05	0.000204152
ENSMUSP00000001716	ENSMUSG00000001666	"Ddt"	0.0452352	0.0405386	0.265955	0.333011
ENSMUSP00000001757	ENSMUSG00000001707	"Eef1e1"	0.0703498	0.0478207	0.142986	0.195055
ENSMUSP00000001780	ENSMUSG00000001729	"Akt1"	0.378258	0.0541093	5.01592e-11	5.62685e-10
ENSMUSP00000001806	ENSMUSG00000001755	"Coasy"	0.00803207	0.0394336	0.83884	0.867714
ENSMUSP00000001825	ENSMUSG00000001774	"Chordc1"	0.296635	0.0612989	3.15598e-06	1.30192e-05
ENSMUSP00000001834	ENSMUSG00000001783	"Rtcb"	-0.0646092	0.0299604	0.0323579	0.0525306
ENSMUSP00000001845	ENSMUSG00000001794	"Capns1"	0.276041	0.0365366	1.96795e-12	3.01192e-11
ENSMUSP00000001884	ENSMUSG00000001829	"Clpb"	-0.0877317	0.023446	0.00024471	0.00065676
ENSMUSP00000110927	ENSMUSG00000001833	"Sept7"	-0.00925778	0.0319844	0.772569	0.812822
ENSMUSP00000079380	ENSMUSG00000001847	"Rac1"	-0.377237	0.0546051	7.94682e-11	8.54231e-10
ENSMUSP00000066492	ENSMUSG00000001855	"Nup214"	-0.144929	0.100061	0.149422	0.202451
ENSMUSP00000001921	ENSMUSG00000001865	"Cpa3"	0.55028	0.138221	0.000103071	0.000305383
ENSMUSP00000001927	ENSMUSG00000001870	"Ltbp1"	-0.185867	0.129003	0.152964	0.20607
ENSMUSP00000099939	ENSMUSG00000001891	"Ugp2"	0.0472459	0.0442326	0.286879	0.355213
ENSMUSP00000076005	ENSMUSG00000001911	"Nfix"	0.213677	0.0554954	0.000188598	0.000520414
ENSMUSP00000086626	ENSMUSG00000001924	"Uba1"	0.0285762	0.0197429	0.149502	0.202467
ENSMUSP00000107873	ENSMUSG00000001930	"Vwf"	0.362049	0.0798901	1.05659e-05	3.96174e-05
ENSMUSP00000002011	ENSMUSG00000001946	"Esam"	0.206968	0.0571892	0.000388631	0.00100062
ENSMUSP00000109797	ENSMUSG00000001962	"Fam50a"	0.191574	0.0922476	0.0397504	0.0628466
ENSMUSP00000002029	ENSMUSG00000001964	"Emd"	0.221889	0.0308734	1.64984e-11	2.04591e-10
ENSMUSP00000002048	ENSMUSG00000001983	"Taco1"	-0.34462	0.0368457	3.15875e-17	1.26258e-15
ENSMUSP00000002064	ENSMUSG00000001999	"Blvra"	0.0899728	0.0321006	0.0056145	0.0109446
ENSMUSP00000056502	ENSMUSG00000002010	"Idh3g"	-0.193855	0.0297402	6.77768e-10	6.13269e-09
ENSMUSP00000131386	ENSMUSG00000002014	"Ssr4"	-0.0144778	0.0592758	0.807395	0.841104
ENSMUSP00000002091	ENSMUSG00000002015	"Bcap31"	-0.0356655	0.0281135	0.206194	0.267455
ENSMUSP00000108126	ENSMUSG00000002017	"Fam98a"	0.0673924	0.0397594	0.0919958	0.132383
ENSMUSP00000002121	ENSMUSG00000002052	"Supt6"	0.144364	0.068673	0.0375756	0.0598912
ENSMUSP00000127070	ENSMUSG00000002100	"Mybpc3"	-0.201236	0.0520663	0.00015441	0.000436311
ENSMUSP00000071054	ENSMUSG00000002102	"Psmc3"	0.103483	0.034245	0.00287445	0.00603782
ENSMUSP00000097996	ENSMUSG00000002107	"Celf2"	-0.172269	0.0676026	0.0116958	0.0211562
ENSMUSP00000002198	ENSMUSG00000002129	"Sf3a1"	0.0115889	0.0403935	0.774516	0.81427
ENSMUSP00000089708	ENSMUSG00000002147	"Stat6"	0.109519	0.0625184	0.0827592	0.120087
ENSMUSP00000002303	ENSMUSG00000002233	"Rhoc"	-0.0516993	0.0281992	0.0683827	0.101563
ENSMUSP00000112340	ENSMUSG00000002279	"Lmf1"	0.477699	0.0849991	1.37304e-07	7.69088e-07
ENSMUSP00000117136	ENSMUSG00000002280	"Narfl"	0.448466	0.0528869	2.54864e-14	5.67177e-13
ENSMUSP00000036555	ENSMUSG00000002319	"Ipo4"	0.249135	0.0844162	0.00379067	0.00772583
ENSMUSP00000002397	ENSMUSG00000002326	"Gmpr2"	0.211244	0.0430615	2.05759e-06	8.95466e-06
ENSMUSP00000002400	ENSMUSG00000002329	"Mdp1"	0.34439	0.0482413	2.17019e-11	2.60486e-10
ENSMUSP00000002403	ENSMUSG00000002332	"Dhrs1"	0.101132	0.0324396	0.00211996	0.00462037
ENSMUSP00000019679	ENSMUSG00000002343	"Armc6"	0.182119	0.0735059	0.0148365	0.0261145
ENSMUSP00000105754	ENSMUSG00000002346	"Slc25a42"	-0.023834	0.0362247	0.511401	0.577307
ENSMUSP00000002436	ENSMUSG00000002365	"Snx9"	0.204931	0.0369188	9.92697e-08	5.74008e-07
ENSMUSP00000002445	ENSMUSG00000002372	"Ranbp3"	0.4923	0.0544094	4.36191e-16	1.48413e-14
ENSMUSP00000002452	ENSMUSG00000002379	"Ndufa11"	0.236257	0.0540074	2.04566e-05	7.25408e-05
ENSMUSP00000105681	ENSMUSG00000002395	"Use1"	0.168563	0.0424339	0.000102419	0.000304667
ENSMUSP00000118918	ENSMUSG00000002416	"Ndufb2"	0.00955686	0.041436	0.817853	0.849419
ENSMUSP00000121340	ENSMUSG00000002455	"Prpf6"	0.115463	0.0728367	0.115733	0.162065
ENSMUSP00000002551	ENSMUSG00000002477	"Snrpd1"	0.223876	0.0615288	0.000392159	0.00100813
ENSMUSP00000094986	ENSMUSG00000002496	"Tsc2"	0.0133692	0.0748413	0.858601	0.884158
ENSMUSP00000129325	ENSMUSG00000002500	"Rpl3l"	-0.116607	0.0292077	9.4811e-05	0.000283469
ENSMUSP00000002572	ENSMUSG00000002504	"Slc9a3r2"	0.194555	0.0474131	6.13613e-05	0.000191527
ENSMUSP00000098096	ENSMUSG00000002524	"Puf60"	0.138118	0.0458597	0.00296699	0.00619874
ENSMUSP00000097768	ENSMUSG00000002546	"Golga2"	0.373131	0.0547677	1.5414e-10	1.57078e-09
ENSMUSP00000002655	ENSMUSG00000002580	"Mien1"	-0.597382	0.0813854	8.11781e-12	1.10666e-10
ENSMUSP00000002663	ENSMUSG00000002588	"Pon1"	0.136574	0.0771643	0.0784164	0.114604
ENSMUSP00000002735	ENSMUSG00000002660	"Clpp"	-0.0749476	0.0505508	0.139905	0.191358
ENSMUSP00000002737	ENSMUSG00000002661	"Alkbh7"	0.127175	0.0664547	0.0576689	0.0874164
ENSMUSP00000002790	ENSMUSG00000002718	"Cse1l"	0.178	0.0279653	1.54239e-09	1.28763e-08
ENSMUSP00000105627	ENSMUSG00000002728	"Naa20"	0.12546	0.0503364	0.0139158	0.0247159
ENSMUSP00000002808	ENSMUSG00000002731	"Prkra"	0.287081	0.0604192	5.93349e-06	2.32207e-05
ENSMUSP00000002809	ENSMUSG00000002732	"Fkbp7"	-0.0575226	0.0669406	0.391433	0.462418
ENSMUSP00000002818	ENSMUSG00000002741	"Ykt6"	0.0633	0.024802	0.0115254	0.0208571
ENSMUSP00000002825	ENSMUSG00000002748	"Baz1b"	0.140753	0.0871245	0.109546	0.154241
ENSMUSP00000002844	ENSMUSG00000002767	"Mrpl2"	0.216896	0.0390881	1.00221e-07	5.78376e-07
ENSMUSP00000070405	ENSMUSG00000002781	"Tmem143"	0.282478	0.0665884	3.52006e-05	0.000116683
ENSMUSP00000120154	ENSMUSG00000002797	"Ggct"	-0.00851887	0.0479838	0.859284	0.884418
ENSMUSP00000002885	ENSMUSG00000002808	"Epdr1"	0.0999365	0.0918491	0.278391	0.346369
ENSMUSP00000002889	ENSMUSG00000002812	"Flii"	0.0511389	0.0492183	0.300172	0.36945
ENSMUSP00000002908	ENSMUSG00000002831	"Plin4"	-0.0799519	0.0319377	0.013182	0.0235126
ENSMUSP00000002911	ENSMUSG00000002833	"Hdgfrp2"	0.158012	0.0735463	0.0329977	0.0534428
ENSMUSP00000002923	ENSMUSG00000002844	"Adprh"	-0.255359	0.0451534	6.36333e-08	3.79679e-07
ENSMUSP00000002925	ENSMUSG00000002846	"Timmdc1"	0.236797	0.0577902	6.28064e-05	0.000195338
ENSMUSP00000132778	ENSMUSG00000002900	"Lamb1"	-0.143583	0.0297421	2.91703e-06	1.21062e-05
ENSMUSP00000080974	ENSMUSG00000002944	"Cd36"	0.117651	0.0359993	0.00129413	0.00298651
ENSMUSP00000003029	ENSMUSG00000002949	"Timm44"	-0.065132	0.0225864	0.00440454	0.00881551
ENSMUSP00000003038	ENSMUSG00000002957	"Ap2a2"	0.128107	0.0210835	7.03762e-09	5.08313e-08
ENSMUSP00000003061	ENSMUSG00000002980	"Bcam"	0.172183	0.0400934	2.84377e-05	9.66788e-05
ENSMUSP00000051293	ENSMUSG00000002981	"Clptm1"	0.385653	0.0529086	1.9455e-11	2.36272e-10
ENSMUSP00000032555	ENSMUSG00000002984	"Tomm40"	-0.0253185	0.0330724	0.444938	0.51412
ENSMUSP00000003066	ENSMUSG00000002985	"Apoe"	0.208276	0.0773416	0.007744	0.0145647
ENSMUSP00000003117	ENSMUSG00000003033	"Ap1m1"	0.280207	0.0405366	7.77183e-11	8.37608e-10
ENSMUSP00000003121	ENSMUSG00000003037	"Rab8a"	0.409238	0.0404529	2.27024e-19	1.29814e-17
ENSMUSP00000101006	ENSMUSG00000003072	"Atp5d"	0.28108	0.0586542	3.41396e-06	1.39437e-05
ENSMUSP00000003183	ENSMUSG00000003099	"Ppp5c"	0.0576491	0.0312259	0.0664881	0.0991781
ENSMUSP00000003207	ENSMUSG00000003123	"Lipe"	0.361788	0.0669996	2.06397e-07	1.10069e-06
ENSMUSP00000127851	ENSMUSG00000003131	"Pafah1b2"	0.144128	0.0622822	0.0218442	0.0370245
ENSMUSP00000032476	ENSMUSG00000003153	"Slc2a3"	0.760139	0.177999	3.88366e-05	0.000127708
ENSMUSP00000086165	ENSMUSG00000003161	"Sri"	0.123368	0.0593712	0.0391214	0.0619757
ENSMUSP00000003268	ENSMUSG00000003200	"Sh3gl1"	0.0924122	0.0469288	0.0505269	0.0779974
ENSMUSP00000003310	ENSMUSG00000003226	"Ranbp2"	0.175809	0.0442054	0.000102605	0.00030486
ENSMUSP00000003319	ENSMUSG00000003234	"Abcf3"	0.218628	0.0353161	3.87683e-09	3.00017e-08
ENSMUSP00000003320	ENSMUSG00000003235	"Eif2b5"	0.242303	0.0551959	2.40103e-05	8.34056e-05
ENSMUSP00000003386	ENSMUSG00000003299	"Mrpl4"	0.143482	0.0336876	3.37003e-05	0.000112434
ENSMUSP00000003404	ENSMUSG00000003316	"Glg1"	0.13633	0.0324576	4.16924e-05	0.000135476
ENSMUSP00000003450	ENSMUSG00000003360	"Ddx23"	0.120255	0.0860563	0.16503	0.219595
ENSMUSP00000076227	ENSMUSG00000003380	"Rabac1"	0.468857	0.058205	2.74112e-13	4.92803e-12
ENSMUSP00000110987	ENSMUSG00000003402	"Prkcsh"	0.181556	0.0527388	0.00071498	0.00174589
ENSMUSP00000102261	ENSMUSG00000003411	"Rab3b"	0.0633868	0.0899294	0.482592	0.549607
ENSMUSP00000003512	ENSMUSG00000003420	"Fcgrt"	-0.184025	0.0880322	0.0384689	0.0611146
ENSMUSP00000003521	ENSMUSG00000003429	"Rps11"	0.0900684	0.0291714	0.00233397	0.00504408
ENSMUSP00000003527	ENSMUSG00000003435	"Supt5"	0.124584	0.050098	0.014219	0.0252
ENSMUSP00000080614	ENSMUSG00000003438	"Timm50"	0.107215	0.0251943	3.33412e-05	0.000111598
ENSMUSP00000003550	ENSMUSG00000003458	"Ncstn"	0.349477	0.0535715	1.57175e-09	1.30725e-08
ENSMUSP00000075289	ENSMUSG00000003464	"Pex19"	-0.089197	0.0532961	0.0959247	0.137508
ENSMUSP00000003569	ENSMUSG00000003477	"Inmt"	0.0145257	0.10997	0.895061	0.914157
ENSMUSP00000125077	ENSMUSG00000003500	"Impdh1"	0.228697	0.0416374	1.40433e-07	7.84481e-07
ENSMUSP00000003612	ENSMUSG00000003518	"Dusp3"	0.249236	0.0403858	4.28711e-09	3.27752e-08
ENSMUSP00000003620	ENSMUSG00000003526	"Prodh"	0.188452	0.0586326	0.001548	0.00350172
ENSMUSP00000003622	ENSMUSG00000003528	"Slc25a1"	0.571901	0.0857661	3.39088e-10	3.21665e-09
ENSMUSP00000003642	ENSMUSG00000003546	"Klc4"	0.0919831	0.0424345	0.0314842	0.0512941
ENSMUSP00000003655	ENSMUSG00000003559	"As3mt"	-0.0870853	0.0646922	0.179929	0.236667
ENSMUSP00000117033	ENSMUSG00000003573	"Homer3"	0.128715	0.0698089	0.0670369	0.0998519
ENSMUSP00000003681	ENSMUSG00000003585	"Sec14l2"	-0.0489534	0.117307	0.677312	0.730794
ENSMUSP00000088857	ENSMUSG00000003617	"Cp"	0.0986847	0.0617883	0.111969	0.157259
ENSMUSP00000003720	ENSMUSG00000003623	"Crot"	0.156026	0.074865	0.0388249	0.0615669
ENSMUSP00000099509	ENSMUSG00000003660	"Snrnp200"	0.126612	0.0296052	3.05884e-05	0.000103223
ENSMUSP00000099650	ENSMUSG00000003731	"Kpna6"	0.233676	0.0469125	1.46256e-06	6.48855e-06
ENSMUSP00000003860	ENSMUSG00000003762	"Adck4"	0.162628	0.0589574	0.00643701	0.0123421
ENSMUSP00000003906	ENSMUSG00000003808	"Farsa"	-0.0575536	0.0300832	0.0572987	0.0869512
ENSMUSP00000003907	ENSMUSG00000003809	"Gcdh"	-0.0991913	0.0388271	0.0114468	0.020724
ENSMUSP00000003908	ENSMUSG00000003810	"Mast2"	0.132908	0.0687844	0.0556291	0.0847927
ENSMUSP00000003911	ENSMUSG00000003813	"Rad23a"	0.0389242	0.0528303	0.462206	0.529466
ENSMUSP00000003912	ENSMUSG00000003814	"Calr"	0.126875	0.0480194	0.00895527	0.0166151
ENSMUSP00000003947	ENSMUSG00000003849	"Nqo1"	0.18687	0.0611051	0.00256288	0.00547271
ENSMUSP00000003964	ENSMUSG00000003865	"Gys1"	0.238815	0.0370055	9.6083e-10	8.36308e-09
ENSMUSP00000033087	ENSMUSG00000003868	"Ruvbl2"	-0.0634117	0.0407122	0.121075	0.168571
ENSMUSP00000090086	ENSMUSG00000003923	"Tfam"	-0.0616676	0.03707	0.0979239	0.140129
ENSMUSP00000004057	ENSMUSG00000003955	"Fam162a"	0.178019	0.0481258	0.000286465	0.000757468
ENSMUSP00000004072	ENSMUSG00000003970	"Rpl8"	-0.360181	0.0476601	1.94408e-12	2.99767e-11
ENSMUSP00000004134	ENSMUSG00000004032	"Gstm5"	0.0826347	0.0391093	0.0359712	0.0576239
ENSMUSP00000004137	ENSMUSG00000004035	"Gstm7"	0.116138	0.0415817	0.00578044	0.0112149
ENSMUSP00000099403	ENSMUSG00000004040	"Stat3"	0.247624	0.0459891	2.357e-07	1.242e-06
ENSMUSP00000058321	ENSMUSG00000004044	"Ptrf"	0.0818965	0.032296	0.0120598	0.0217572
ENSMUSP00000103981	ENSMUSG00000004056	"Akt2"	0.250514	0.0384155	6.6729e-10	6.05117e-09
ENSMUSP00000053842	ENSMUSG00000004069	"Dnaja3"	-0.114119	0.0330069	0.000678932	0.00166776
ENSMUSP00000004172	ENSMUSG00000004070	"Hmox2"	0.684045	0.094345	1.1484e-11	1.48212e-10
ENSMUSP00000118983	ENSMUSG00000004085	"Zak"	0.180396	0.0317531	5.22179e-08	3.16338e-07
ENSMUSP00000004200	ENSMUSG00000004096	"Cwc15"	-0.172837	0.103552	0.0976438	0.139826
ENSMUSP00000004208	ENSMUSG00000004105	"Angptl2"	0.479203	0.0961056	2.80676e-06	1.16963e-05
ENSMUSP00000101105	ENSMUSG00000004207	"Psap"	0.591007	0.0825089	1.89283e-11	2.3124e-10
ENSMUSP00000004343	ENSMUSG00000004233	"Wars2"	-0.134546	0.0425139	0.00181962	0.00403847
ENSMUSP00000004375	ENSMUSG00000004264	"Phb2"	0.0159097	0.0229475	0.489001	0.556138
ENSMUSP00000108103	ENSMUSG00000004266	"Ptpn6"	0.467731	0.097308	4.76236e-06	1.88888e-05
ENSMUSP00000004378	ENSMUSG00000004267	"Eno2"	-0.659083	0.134128	1.98293e-06	8.67558e-06
ENSMUSP00000004381	ENSMUSG00000004270	"Lpcat3"	0.211781	0.0675727	0.00200965	0.00440795
ENSMUSP00000004396	ENSMUSG00000004285	"Atp6v1f"	0.336903	0.0527651	1.52449e-09	1.27827e-08
ENSMUSP00000046601	ENSMUSG00000004347	"Pde1c"	-0.21438	0.113548	0.0611874	0.0921055
ENSMUSP00000130738	ENSMUSG00000004364	"Cul3"	-0.0209586	0.0265854	0.431517	0.501002
ENSMUSP00000004508	ENSMUSG00000004394	"Tmed4"	-0.0251223	0.0325785	0.441628	0.511013
ENSMUSP00000125731	ENSMUSG00000004446	"Bid"	0.0966489	0.135662	0.477966	0.544641
ENSMUSP00000004565	ENSMUSG00000004451	"Ralb"	0.21107	0.0486514	2.44074e-05	8.45126e-05
ENSMUSP00000083474	ENSMUSG00000004455	"Ppp1cc"	0.160802	0.0229748	4.78422e-11	5.42607e-10
ENSMUSP00000004574	ENSMUSG00000004460	"Dnajb11"	0.377102	0.0486234	6.05156e-13	1.02528e-11
ENSMUSP00000004646	ENSMUSG00000004530	"Coro1c"	0.249016	0.0452005	1.29661e-07	7.35284e-07
ENSMUSP00000004673	ENSMUSG00000004558	"Ndrg2"	-0.251231	0.0370282	1.57889e-10	1.60106e-09
ENSMUSP00000004729	ENSMUSG00000004610	"Etfb"	0.164751	0.0273398	9.11801e-09	6.4834e-08
ENSMUSP00000111242	ENSMUSG00000004631	"Sgce"	0.163142	0.102923	0.116303	0.162809
ENSMUSP00000004774	ENSMUSG00000004655	"Aqp1"	0.382428	0.0635529	9.52941e-09	6.74099e-08
ENSMUSP00000004784	ENSMUSG00000004665	"Cnn2"	0.057948	0.0696971	0.406823	0.475686
ENSMUSP00000129220	ENSMUSG00000004677	"Myo9b"	-0.140779	0.049814	0.00526687	0.010375
ENSMUSP00000004868	ENSMUSG00000004748	"Mtfp1"	0.164044	0.0551728	0.00334536	0.00691409
ENSMUSP00000004910	ENSMUSG00000004788	"Eif2b2"	0.264427	0.0516461	8.12112e-07	3.81674e-06
ENSMUSP00000060346	ENSMUSG00000004789	"Dlst"	-0.194199	0.035399	1.36165e-07	7.64792e-07
ENSMUSP00000004965	ENSMUSG00000004843	"Chmp2b"	0.172092	0.0480185	0.000434595	0.00110994
ENSMUSP00000004968	ENSMUSG00000004846	"Plod3"	-0.0426916	0.086558	0.622891	0.681127
ENSMUSP00000005003	ENSMUSG00000004880	"Lbr"	0.0880974	0.0393087	0.0262237	0.0435511
ENSMUSP00000088493	ENSMUSG00000004891	"Nes"	0.605495	0.0768463	3.58646e-13	6.33711e-12
ENSMUSP00000005017	ENSMUSG00000004897	"Hdgf"	0.0319033	0.0522311	0.542087	0.604816
ENSMUSP00000005057	ENSMUSG00000004929	"Thop1"	0.0718593	0.0271628	0.00887055	0.0164802
ENSMUSP00000005066	ENSMUSG00000004936	"Map2k1"	-0.0348463	0.0420845	0.408751	0.477637
ENSMUSP00000005067	ENSMUSG00000004937	"Sgta"	0.0216684	0.050525	0.668529	0.722398
ENSMUSP00000005077	ENSMUSG00000004951	"Hspb1"	-0.0112482	0.0623524	0.857042	0.882772
ENSMUSP00000110103	ENSMUSG00000004980	"Hnrnpa2b1"	0.192916	0.0468113	5.71992e-05	0.000179489
ENSMUSP00000122623	ENSMUSG00000004996	"Mri1"	0.197512	0.0482473	6.37542e-05	0.000197946
ENSMUSP00000099573	ENSMUSG00000005034	"Prkacb"	0.149132	0.0976492	0.128784	0.177629
ENSMUSP00000005185	ENSMUSG00000005054	"Cstb"	-0.220807	0.0990823	0.0271341	0.0448819
ENSMUSP00000005218	ENSMUSG00000005087	"Cd44"	0.434218	0.102964	5.29301e-05	0.000167884
ENSMUSP00000005234	ENSMUSG00000005103	"Wdr1"	0.0517978	0.0237981	0.0308022	0.0503026
ENSMUSP00000005256	ENSMUSG00000005125	"Ndrg1"	0.137126	0.0713423	0.0569083	0.0865183
ENSMUSP00000105356	ENSMUSG00000005161	"Prdx2"	0.0623906	0.0547105	0.255627	0.321644
ENSMUSP00000050771	ENSMUSG00000005198	"Polr2a"	0.0641999	0.0583481	0.273067	0.340667
ENSMUSP00000111241	ENSMUSG00000005262	"Ufd1l"	0.0346304	0.0294773	0.241603	0.306622
ENSMUSP00000005431	ENSMUSG00000005299	"Letm1"	-0.0130672	0.028019	0.64151	0.698264
ENSMUSP00000075782	ENSMUSG00000005312	"Ubqln1"	0.367052	0.0671517	1.83079e-07	9.91761e-07
ENSMUSP00000134682	ENSMUSG00000005354	"Txn2"	-0.0585893	0.0579778	0.313575	0.383424
ENSMUSP00000061604	ENSMUSG00000005362	"Crbn"	0.0534536	0.0567742	0.348042	0.418348
ENSMUSP00000005532	ENSMUSG00000005397	"Nid1"	-0.133298	0.0370898	0.000419225	0.00107536
ENSMUSP00000071914	ENSMUSG00000005417	"Mprip"	0.374867	0.0747052	2.43035e-06	1.03365e-05
ENSMUSP00000104048	ENSMUSG00000005447	"Pafah1b3"	0.090963	0.065711	0.168286	0.22342
ENSMUSP00000005606	ENSMUSG00000005469	"Prkaca"	0.110295	0.0279553	0.000113627	0.000333191
ENSMUSP00000019576	ENSMUSG00000005481	"Ddx39"	0.315334	0.0296322	7.17267e-21	5.27319e-19
ENSMUSP00000005620	ENSMUSG00000005483	"Dnajb1"	0.115842	0.0392555	0.00358455	0.00734209
ENSMUSP00000064323	ENSMUSG00000005506	"Celf1"	0.187815	0.042929	2.15974e-05	7.59972e-05
ENSMUSP00000005647	ENSMUSG00000005510	"Ndufs3"	-0.313505	0.0408774	1.00669e-12	1.61897e-11
ENSMUSP00000005651	ENSMUSG00000005514	"Por"	0.254905	0.0522508	2.32432e-06	9.92659e-06
ENSMUSP00000088837	ENSMUSG00000005534	"Insr"	0.368003	0.0727976	1.04271e-06	4.7698e-06
ENSMUSP00000005705	ENSMUSG00000005566	"Trim28"	0.296785	0.0453449	5.86395e-10	5.36486e-09
ENSMUSP00000005714	ENSMUSG00000005575	"Ube2m"	-0.125594	0.0243147	6.2616e-07	3.00805e-06
ENSMUSP00000124551	ENSMUSG00000005610	"Eif4g2"	0.0822672	0.0208285	0.000111752	0.00032863
ENSMUSP00000120045	ENSMUSG00000005611	"Mrvi1"	0.417306	0.109675	0.000230703	0.00062364
ENSMUSP00000078721	ENSMUSG00000005615	"Pcyt1a"	0.245632	0.0616924	9.88455e-05	0.000294889
ENSMUSP00000071589	ENSMUSG00000005625	"Psmd4"	0.628605	0.11458	2.90668e-07	1.49329e-06
ENSMUSP00000102857	ENSMUSG00000005625	"Psmd4"	0.10773	0.0370663	0.00411032	0.00829925
ENSMUSP00000005769	ENSMUSG00000005628	"Tmod4"	0.386126	0.0730893	3.60422e-07	1.82136e-06
ENSMUSP00000005798	ENSMUSG00000005656	"Snx6"	0.139373	0.027641	1.10617e-06	5.03773e-06
ENSMUSP00000106959	ENSMUSG00000005674	"Tomm40l"	0.161521	0.0452485	0.000457231	0.00116076
ENSMUSP00000106953	ENSMUSG00000005681	"Apoa2"	0.786899	0.153751	7.80267e-07	3.67547e-06
ENSMUSP00000005826	ENSMUSG00000005683	"Cs"	-0.121298	0.0315654	0.000167944	0.000468635
ENSMUSP00000130495	ENSMUSG00000005686	"Ampd3"	-0.121267	0.0459315	0.00900621	0.016687
ENSMUSP00000111309	ENSMUSG00000005732	"Ranbp1"	0.00769547	0.0593973	0.897058	0.915742
ENSMUSP00000005923	ENSMUSG00000005779	"Psmb4"	0.220775	0.0368168	1.06104e-08	7.44172e-08
ENSMUSP00000005953	ENSMUSG00000005803	"Sqrdl"	-0.0553257	0.0477348	0.247966	0.313652
ENSMUSP00000029804	ENSMUSG00000005813	"Metap1"	-0.0495504	0.066572	0.457765	0.525989
ENSMUSP00000113431	ENSMUSG00000005846	"Rsl1d1"	0.00646952	0.0788544	0.934786	0.946046
ENSMUSP00000006027	ENSMUSG00000005873	"Reep5"	0.034639	0.0378795	0.361689	0.432242
ENSMUSP00000105264	ENSMUSG00000005882	"Uqcc1"	0.186701	0.0386103	2.81616e-06	1.17231e-05
ENSMUSP00000006128	ENSMUSG00000005973	"Rcn1"	0.49115	0.0816715	1.16489e-08	8.07384e-08
ENSMUSP00000006137	ENSMUSG00000005981	"Trap1"	-0.0903689	0.0313924	0.00447176	0.00894568
ENSMUSP00000117616	ENSMUSG00000006005	"Tpr"	0.201114	0.0416131	2.84849e-06	1.18457e-05
ENSMUSP00000006181	ENSMUSG00000006024	"Napa"	0.0519495	0.0258603	0.0460311	0.0717026
ENSMUSP00000133360	ENSMUSG00000006050	"Sra1"	0.302155	0.119767	0.0130189	0.0232541
ENSMUSP00000006217	ENSMUSG00000006058	"Snf8"	0.293955	0.118105	0.0137107	0.0243726
ENSMUSP00000006254	ENSMUSG00000006095	"Tbcb"	0.0843688	0.0434479	0.0537003	0.0822792
ENSMUSP00000006293	ENSMUSG00000006134	"Crkl"	0.333941	0.0470549	2.75504e-11	3.23148e-10
ENSMUSP00000104883	ENSMUSG00000006169	"Clint1"	0.15774	0.0371611	3.48297e-05	0.000115827
ENSMUSP00000006367	ENSMUSG00000006205	"Htra1"	0.457787	0.086704	5.12707e-07	2.52188e-06
ENSMUSP00000006381	ENSMUSG00000006219	"Fblim1"	0.0507811	0.0433722	0.243201	0.308554
ENSMUSP00000099544	ENSMUSG00000006221	"Hspb7"	-0.0815787	0.0572034	0.155548	0.208868
ENSMUSP00000006435	ENSMUSG00000006273	"Atp6v1b2"	0.196911	0.0317528	3.66426e-09	2.85715e-08
ENSMUSP00000129739	ENSMUSG00000006276	"Eps15l1"	0.180163	0.0355713	9.9719e-07	4.58707e-06
ENSMUSP00000125155	ENSMUSG00000006289	"Osgep"	0.0633843	0.0646458	0.328215	0.398184
ENSMUSP00000136644	ENSMUSG00000006299	"Aamp"	0.0986184	0.0658725	0.137715	0.188802
ENSMUSP00000109451	ENSMUSG00000006304	"Arpc2"	0.0990328	0.0322145	0.00243585	0.00523402
ENSMUSP00000006496	ENSMUSG00000006333	"Rps9"	0.177543	0.0274618	9.02856e-10	7.97652e-09
ENSMUSP00000072074	ENSMUSG00000006344	"Ggt5"	0.416426	0.0733457	6.17032e-08	3.68697e-07
ENSMUSP00000081943	ENSMUSG00000006356	"Crip2"	-0.634803	0.0797628	1.80469e-13	3.39604e-12
ENSMUSP00000006523	ENSMUSG00000006360	"Crip1"	-0.484886	0.105521	8.06087e-06	3.08426e-05
ENSMUSP00000054583	ENSMUSG00000006369	"Fbln1"	-0.0204284	0.0693978	0.768936	0.809644
ENSMUSP00000105058	ENSMUSG00000006369	"Fbln1"	-0.166052	0.0538555	0.00236604	0.00510266
ENSMUSP00000073061	ENSMUSG00000006373	"Pgrmc1"	0.206586	0.0552589	0.000251776	0.000673966
ENSMUSP00000006544	ENSMUSG00000006378	"Gcat"	-0.0383309	0.0778929	0.623462	0.68157
ENSMUSP00000006562	ENSMUSG00000006395	"Hyi"	0.14254	0.149573	0.342115	0.412441
ENSMUSP00000136821	ENSMUSG00000006395	"Hyi"	0.0398177	0.100564	0.692828	0.744162
ENSMUSP00000120106	ENSMUSG00000006412	"Pfdn2"	0.0184407	0.0487446	0.70564	0.755361
ENSMUSP00000104837	ENSMUSG00000006418	"Rnf114"	0.282441	0.0455863	3.77394e-09	2.93157e-08
ENSMUSP00000006611	ENSMUSG00000006442	"Srm"	0.15057	0.0460533	0.00130148	0.00300178
ENSMUSP00000006625	ENSMUSG00000006456	"Rbm14"	-0.0115784	0.0449623	0.797089	0.832475
ENSMUSP00000006626	ENSMUSG00000006457	"Actn3"	-1.83581	0.135131	1.76608e-29	7.27096e-27
ENSMUSP00000006669	ENSMUSG00000006494	"Pdk1"	-0.00128204	0.0410139	0.975097	0.979618
ENSMUSP00000126192	ENSMUSG00000006498	"Ptbp1"	-0.544289	0.0901042	1.13259e-08	7.87647e-08
ENSMUSP00000006697	ENSMUSG00000006522	"Itih3"	0.255313	0.111805	0.0235534	0.0395955
ENSMUSP00000006749	ENSMUSG00000006574	"Slc4a1"	0.113626	0.0925849	0.221308	0.284548
ENSMUSP00000116747	ENSMUSG00000006576	"Slc4a3"	0.0620434	0.0448594	0.168548	0.223626
ENSMUSP00000006764	ENSMUSG00000006589	"Aprt"	0.0839912	0.0560411	0.135673	0.186375
ENSMUSP00000135930	ENSMUSG00000006676	"Usp19"	0.295802	0.0591821	1.35331e-06	6.07232e-06
ENSMUSP00000054634	ENSMUSG00000006699	"Cdc42"	-0.181054	0.0362772	1.39907e-06	6.23374e-06
ENSMUSP00000006900	ENSMUSG00000006717	"Acot13"	-0.313971	0.0604602	5.50258e-07	2.68096e-06
ENSMUSP00000025083	ENSMUSG00000006740	"Kif5b"	-0.0140659	0.0245712	0.56772	0.628815
ENSMUSP00000099409	ENSMUSG00000006782	"Cnp"	-0.0090064	0.063422	0.887251	0.907531
ENSMUSP00000007012	ENSMUSG00000006818	"Sod2"	-0.217507	0.0433393	1.23227e-06	5.56891e-06
ENSMUSP00000070876	ENSMUSG00000006906	"Stambp"	0.207442	0.0490104	4.27648e-05	0.000138741
ENSMUSP00000007130	ENSMUSG00000006932	"Ctnnb1"	0.130801	0.0294213	1.51962e-05	5.49279e-05
ENSMUSP00000007212	ENSMUSG00000006998	"Psmd2"	-0.0320076	0.0263652	0.226318	0.289904
ENSMUSP00000007236	ENSMUSG00000007021	"Syngr3"	0.156042	0.0725319	0.0335588	0.0542448
ENSMUSP00000084572	ENSMUSG00000007029	"Vars"	0.173781	0.023658	6.64998e-12	9.21817e-11
ENSMUSP00000007251	ENSMUSG00000007036	"Abhd16a"	0.335466	0.0437194	9.8464e-13	1.58971e-11
ENSMUSP00000007255	ENSMUSG00000007039	"Ddah2"	-0.0908446	0.0474931	0.0573444	0.0869885
ENSMUSP00000007257	ENSMUSG00000007041	"Clic1"	0.0876952	0.0393438	0.0270411	0.0447641
ENSMUSP00000109644	ENSMUSG00000007050	"Lsm2"	0.10295	0.0389837	0.00898869	0.0166696
ENSMUSP00000083077	ENSMUSG00000007097	"Atp1a2"	0.111375	0.0490243	0.0242674	0.0405768
ENSMUSP00000106874	ENSMUSG00000007107	"Atp1a4"	-0.960773	0.107473	5.95373e-16	1.96092e-14
ENSMUSP00000007482	ENSMUSG00000007338	"Mrpl49"	-0.179874	0.0607263	0.00354759	0.00728087
ENSMUSP00000082017	ENSMUSG00000007411	"Mark3"	-0.0479376	0.0629362	0.448134	0.516509
ENSMUSP00000007602	ENSMUSG00000007458	"M6pr"	0.344415	0.0516626	3.02564e-10	2.91041e-09
ENSMUSP00000007708	ENSMUSG00000007564	"Ppp2r1a"	-0.143572	0.0198261	1.20862e-11	1.53577e-10
ENSMUSP00000079026	ENSMUSG00000007617	"Homer1"	0.128449	0.0423527	0.00277656	0.0058591
ENSMUSP00000105120	ENSMUSG00000007617	"Homer1"	0.12285	0.0751022	0.10383	0.147402
ENSMUSP00000111116	ENSMUSG00000007655	"Cav1"	0.0862999	0.0351571	0.0150406	0.0264173
ENSMUSP00000126618	ENSMUSG00000007656	"Arpp19"	0.52493	0.0833674	2.45361e-09	1.96528e-08
ENSMUSP00000007803	ENSMUSG00000007659	"Bcl2l1"	0.14177	0.0807527	0.0816441	0.118648
ENSMUSP00000007814	ENSMUSG00000007670	"Khsrp"	0.181062	0.0469162	0.000157805	0.000444076
ENSMUSP00000007865	ENSMUSG00000007721	"Ccdc124"	0.550009	0.104964	5.64403e-07	2.74015e-06
ENSMUSP00000133523	ENSMUSG00000007739	"Cct4"	0.0855371	0.0204712	4.55144e-05	0.000146622
ENSMUSP00000007959	ENSMUSG00000007815	"Rhoa"	-0.218626	0.0714147	0.00270198	0.00571342
ENSMUSP00000007977	ENSMUSG00000007833	"Aldh16a1"	-0.062385	0.0856401	0.467325	0.534587
ENSMUSP00000007980	ENSMUSG00000007836	"Hnrnpa0"	0.0711922	0.0818253	0.386296	0.457268
ENSMUSP00000104770	ENSMUSG00000007850	"Hnrnph1"	-0.0260187	0.0362174	0.47343	0.540369
ENSMUSP00000008021	ENSMUSG00000007877	"Tcap"	-0.0465663	0.0645028	0.471265	0.538496
ENSMUSP00000121203	ENSMUSG00000007891	"Ctsd"	0.208386	0.0536118	0.000142083	0.000406786
ENSMUSP00000008036	ENSMUSG00000007892	"Rplp1"	-0.0662778	0.0841466	0.432216	0.501673
ENSMUSP00000083281	ENSMUSG00000008036	"Ap2s1"	0.127669	0.0285202	1.33593e-05	4.91074e-05
ENSMUSP00000008280	ENSMUSG00000008136	"Fhl2"	-0.125702	0.0900468	0.164425	0.218932
ENSMUSP00000088320	ENSMUSG00000008226	"Scrn3"	0.118006	0.0455825	0.0104084	0.0190197
ENSMUSP00000008477	ENSMUSG00000008333	"Snrpb2"	-0.167606	0.0639305	0.00953377	0.0175696
ENSMUSP00000008517	ENSMUSG00000008373	"Prpf31"	0.0291891	0.0476114	0.541063	0.604001
ENSMUSP00000008537	ENSMUSG00000008393	"Carhsp1"	-0.0175362	0.0757311	0.817141	0.848895
ENSMUSP00000113433	ENSMUSG00000008435	"Rdh13"	-0.212158	0.0460304	7.59224e-06	2.92397e-05
ENSMUSP00000076933	ENSMUSG00000008475	"Arpc5"	0.103947	0.0486997	0.0341445	0.0550619
ENSMUSP00000008684	ENSMUSG00000008540	"Mgst1"	0.412919	0.101933	8.33437e-05	0.000252298
ENSMUSP00000102865	ENSMUSG00000008575	"Nfib"	0.452163	0.0614384	3.07462e-11	3.57577e-10
ENSMUSP00000008748	ENSMUSG00000008604	"Ubqln4"	0.28101	0.0631932	1.55891e-05	5.61563e-05
ENSMUSP00000008812	ENSMUSG00000008668	"Rps18"	0.0885483	0.0265316	0.00102514	0.00240758
ENSMUSP00000008826	ENSMUSG00000008682	"Rpl10"	-0.122865	0.0451716	0.00716195	0.0135754
ENSMUSP00000119975	ENSMUSG00000008683	"Rps15a"	0.230825	0.0318969	1.24311e-11	1.57473e-10
ENSMUSP00000008966	ENSMUSG00000008822	"Acyp1"	-0.0940627	0.0636224	0.141015	0.192749
ENSMUSP00000108160	ENSMUSG00000008845	"Cd163"	0.465108	0.102712	1.23737e-05	4.56883e-05
ENSMUSP00000009003	ENSMUSG00000008859	"Rala"	0.0122647	0.029763	0.680768	0.734081
ENSMUSP00000009036	ENSMUSG00000008892	"Vdac3"	0.10613	0.0259844	6.61489e-05	0.000204302
ENSMUSP00000009157	ENSMUSG00000009013	"Dynll1"	0.307883	0.0550547	8.10134e-08	4.74441e-07
ENSMUSP00000078867	ENSMUSG00000009079	"Ewsr1"	-0.177435	0.0473304	0.000241961	0.000650655
ENSMUSP00000009234	ENSMUSG00000009090	"Ap1b1"	0.168288	0.0215105	4.04354e-13	7.08393e-12
ENSMUSP00000009256	ENSMUSG00000009112	"Bcl2l13"	-0.0623882	0.0331093	0.0611172	0.0920335
ENSMUSP00000066891	ENSMUSG00000009207	"Lnp"	0.00445729	0.0332767	0.893593	0.913337
ENSMUSP00000133515	ENSMUSG00000009293	"Ube2g2"	0.0999211	0.0611062	0.104765	0.148423
ENSMUSP00000009538	ENSMUSG00000009394	"Syn2"	0.158757	0.0540866	0.00376275	0.0076744
ENSMUSP00000105026	ENSMUSG00000009470	"Tnpo1"	0.264857	0.0297468	5.43746e-16	1.82e-14
ENSMUSP00000009679	ENSMUSG00000009535	"Rnmt"	0.171962	0.0796767	0.033232	0.0538011
ENSMUSP00000009693	ENSMUSG00000009549	"Srp14"	0.163561	0.0379372	2.65449e-05	9.11776e-05
ENSMUSP00000113157	ENSMUSG00000009575	"Cbx5"	0.0630865	0.0607413	0.300739	0.370037
ENSMUSP00000009774	ENSMUSG00000009630	"Ppp2cb"	0.00788202	0.0293747	0.788751	0.826703
ENSMUSP00000020312	ENSMUSG00000009647	"Mcu"	0.165395	0.0464983	0.000478255	0.00121093
ENSMUSP00000126377	ENSMUSG00000009681	"Bcr"	0.149922	0.0699961	0.03479	0.0559494
ENSMUSP00000010007	ENSMUSG00000009863	"Sdhb"	0.111377	0.0280426	0.000102681	0.00030486
ENSMUSP00000010038	ENSMUSG00000009894	"Snap47"	0.233541	0.161218	0.150487	0.203533
ENSMUSP00000108356	ENSMUSG00000009907	"Vps4b"	0.291768	0.0593984	2.30576e-06	9.85753e-06
ENSMUSP00000079180	ENSMUSG00000009927	"Rps25"	0.0517597	0.0436473	0.237222	0.301712
ENSMUSP00000067767	ENSMUSG00000010025	"Aldh3a2"	-0.0326623	0.0388684	0.401826	0.471585
ENSMUSP00000130194	ENSMUSG00000010095	"Slc3a2"	0.178976	0.0555345	0.00153502	0.00347809
ENSMUSP00000010241	ENSMUSG00000010097	"Nxf1"	0.29806	0.0714257	6.70436e-05	0.000206867
ENSMUSP00000134854	ENSMUSG00000010110	"Stx5a"	-0.0179629	0.0574498	0.755145	0.798135
ENSMUSP00000111150	ENSMUSG00000010205	"Raver1"	0.265937	0.0744912	0.000510078	0.00128755
ENSMUSP00000010502	ENSMUSG00000010358	"Ifi35"	0.22553	0.0788975	0.00485395	0.00962607
ENSMUSP00000130492	ENSMUSG00000010376	"Nedd8"	0.12959	0.0472482	0.00673415	0.0128354
ENSMUSP00000010536	ENSMUSG00000010392	"Gosr1"	-0.103496	0.0561568	0.0677396	0.100826
ENSMUSP00000099785	ENSMUSG00000010517	"Faf1"	0.12441	0.039627	0.00197482	0.00434214
ENSMUSP00000048470	ENSMUSG00000010608	"Rbm25"	-0.0770877	0.0541573	0.156943	0.210399
ENSMUSP00000010804	ENSMUSG00000010660	"Plcd1"	0.113054	0.0324114	0.000610006	0.00151746
ENSMUSP00000010899	ENSMUSG00000010755	"Cars"	0.111836	0.0366995	0.00265227	0.00561987
ENSMUSP00000011055	ENSMUSG00000010911	"Apip"	0.00446627	0.0497938	0.928628	0.941434
ENSMUSP00000011058	ENSMUSG00000010914	"Pdhx"	-0.0288459	0.0362278	0.426932	0.496239
ENSMUSP00000034190	ENSMUSG00000010936	"Vac14"	0.303385	0.0992841	0.00262632	0.00557923
ENSMUSP00000103517	ENSMUSG00000011096	"Akt1s1"	0.0659482	0.0598871	0.273146	0.340667
ENSMUSP00000021726	ENSMUSG00000011148	"Adssl1"	-0.0533836	0.0444625	0.231449	0.295925
ENSMUSP00000019808	ENSMUSG00000011305	"Plin5"	-0.0783885	0.076673	0.308031	0.37743
ENSMUSP00000011526	ENSMUSG00000011382	"Dhdh"	0.00659686	0.046288	0.886829	0.907531
ENSMUSP00000011895	ENSMUSG00000011751	"Sptbn4"	-0.0921699	0.0548632	0.0946742	0.135952
ENSMUSP00000011896	ENSMUSG00000011752	"Pgam1"	-0.00490783	0.040746	0.90426	0.921814
ENSMUSP00000098375	ENSMUSG00000011877	"Git1"	0.0427061	0.0388847	0.273714	0.341065
ENSMUSP00000012028	ENSMUSG00000011884	"Gltp"	0.0506436	0.0590509	0.392914	0.463636
ENSMUSP00000079163	ENSMUSG00000012405	"Rpl15"	0.262743	0.0325977	9.80408e-14	1.96895e-12
ENSMUSP00000125314	ENSMUSG00000012422	"Tmem167"	1.13485	0.0971022	1.17933e-20	8.51808e-19
ENSMUSP00000111081	ENSMUSG00000012428	"Steap4"	0.383458	0.071779	2.71977e-07	1.40942e-06
ENSMUSP00000012679	ENSMUSG00000012535	"Tnpo3"	-0.0781243	0.0485623	0.109734	0.1544
ENSMUSP00000012849	ENSMUSG00000012705	"Retn"	0.171096	0.110567	0.124528	0.172561
ENSMUSP00000104179	ENSMUSG00000012848	"Rps5"	-0.0158009	0.0425209	0.71062	0.759704
ENSMUSP00000013304	ENSMUSG00000013160	"Atp6v0d1"	0.223909	0.030521	7.0158e-12	9.66022e-11
ENSMUSP00000111291	ENSMUSG00000013539	"Tango2"	0.24145	0.0411289	2.01879e-08	1.33421e-07
ENSMUSP00000034723	ENSMUSG00000013584	"Aldh1a2"	0.362421	0.123309	0.00413197	0.00833072
ENSMUSP00000013737	ENSMUSG00000013593	"Ndufs2"	-0.0543068	0.0308914	0.0804301	0.117173
ENSMUSP00000013773	ENSMUSG00000013629	"Cad"	0.425444	0.0580971	1.07633e-11	1.40674e-10
ENSMUSP00000069962	ENSMUSG00000013662	"Atad1"	-0.0825415	0.0246876	0.00100456	0.0023633
ENSMUSP00000013842	ENSMUSG00000013698	"Pea15a"	0.473126	0.0638978	4.73178e-12	6.76414e-11
ENSMUSP00000108875	ENSMUSG00000013736	"Trnt1"	0.0672847	0.0285968	0.0196968	0.0336759
ENSMUSP00000014080	ENSMUSG00000013936	"Myl2"	0.0888616	0.0568927	0.120045	0.167421
ENSMUSP00000106920	ENSMUSG00000013997	"Nit1"	0.0631392	0.0401991	0.117998	0.164845
ENSMUSP00000014221	ENSMUSG00000014077	"Chp1"	0.103498	0.0462051	0.0263731	0.0437638
ENSMUSP00000014339	ENSMUSG00000014195	"Dnajc7"	0.326257	0.0398501	4.54895e-14	9.55512e-13
ENSMUSP00000014370	ENSMUSG00000014226	"Cacybp"	0.143097	0.0328313	2.18556e-05	7.68397e-05
ENSMUSP00000014438	ENSMUSG00000014294	"Ndufa2"	-0.0410948	0.0425907	0.335888	0.406242
ENSMUSP00000014445	ENSMUSG00000014301	"Pam16"	-0.145522	0.0466944	0.00214532	0.00466823
ENSMUSP00000014457	ENSMUSG00000014313	"Cox6c"	0.132602	0.0536664	0.0143995	0.025476
ENSMUSP00000098097	ENSMUSG00000014349	"Ube2z"	0.190727	0.0283136	2.06481e-10	2.04839e-09
ENSMUSP00000014546	ENSMUSG00000014402	"Tsg101"	0.0759005	0.0354983	0.0338388	0.0546332
ENSMUSP00000014640	ENSMUSG00000014496	"Ankrd28"	-0.0663863	0.064195	0.302819	0.372151
ENSMUSP00000114402	ENSMUSG00000014551	"Mrps25"	0.210022	0.0587019	0.000457311	0.00116076
ENSMUSP00000014698	ENSMUSG00000014554	"Dguok"	0.0835373	0.0732563	0.25605	0.322077
ENSMUSP00000068587	ENSMUSG00000014601	"Strip1"	0.0968599	0.0494643	0.0528624	0.0811766
ENSMUSP00000014750	ENSMUSG00000014606	"Slc25a11"	-0.0385649	0.0363761	0.290471	0.35912
ENSMUSP00000077663	ENSMUSG00000014633	"Cmc2"	0.39146	0.066656	2.16052e-08	1.4209e-07
ENSMUSP00000014913	ENSMUSG00000014769	"Psmb1"	-0.0437982	0.0352127	0.215167	0.277693
ENSMUSP00000014920	ENSMUSG00000014776	"Nol3"	0.168653	0.0586361	0.00450463	0.00899396
ENSMUSP00000014922	ENSMUSG00000014778	"Fhod1"	0.540531	0.111764	5.28739e-06	2.08908e-05
ENSMUSP00000014990	ENSMUSG00000014846	"Tppp3"	0.0152682	0.0621953	0.806355	0.840234
ENSMUSP00000015011	ENSMUSG00000014867	"Surf4"	0.563016	0.0529708	1.32817e-20	9.26796e-19
ENSMUSP00000072154	ENSMUSG00000014932	"Yes1"	0.0442752	0.0524299	0.399647	0.469697
ENSMUSP00000015100	ENSMUSG00000014956	"Ppp1cb"	-0.0199709	0.0285263	0.484767	0.551779
ENSMUSP00000107820	ENSMUSG00000014959	"Gorasp2"	0.116776	0.045138	0.0104596	0.0190963
ENSMUSP00000015146	ENSMUSG00000015002	"Efr3a"	0.052892	0.0509789	0.301028	0.37017
ENSMUSP00000015157	ENSMUSG00000015013	"Trappc2l"	0.171461	0.0439414	0.000142554	0.000407565
ENSMUSP00000015160	ENSMUSG00000015016	"Acsf3"	0.118631	0.0354608	0.000997839	0.00235017
ENSMUSP00000047898	ENSMUSG00000015023	"Ddx19a"	0.0402934	0.0403997	0.31991	0.390358
ENSMUSP00000015227	ENSMUSG00000015083	"C8g"	-0.129193	0.108483	0.235421	0.299885
ENSMUSP00000028328	ENSMUSG00000015085	"Entpd2"	-0.355592	0.111397	0.001664	0.00374151
ENSMUSP00000058746	ENSMUSG00000015087	"Rabl6"	0.606847	0.10959	2.72161e-07	1.40942e-06
ENSMUSP00000109897	ENSMUSG00000015090	"Ptgds"	0.335415	0.107104	0.00204312	0.00446708
ENSMUSP00000015236	ENSMUSG00000015092	"Edf1"	0.0374057	0.0603974	0.536475	0.599856
ENSMUSP00000015256	ENSMUSG00000015112	"Slc25a13"	-0.11344	0.0361191	0.00196734	0.00433825
ENSMUSP00000055714	ENSMUSG00000015120	"Ube2i"	-0.2113	0.044711	4.57068e-06	1.82517e-05
ENSMUSP00000021554	ENSMUSG00000015143	"Actn1"	0.196495	0.0244547	1.14042e-13	2.24646e-12
ENSMUSP00000127176	ENSMUSG00000015143	"Actn1"	0.777447	0.0801034	2.1387e-17	9.07734e-16
ENSMUSP00000072732	ENSMUSG00000015149	"Sirt2"	0.319613	0.033347	7.16233e-18	3.20514e-16
ENSMUSP00000134734	ENSMUSG00000015165	"Hnrnpl"	-0.0667807	0.0282769	0.0192495	0.0330071
ENSMUSP00000128331	ENSMUSG00000015176	"Nolc1"	0.637944	0.0968478	8.11757e-10	7.24946e-09
ENSMUSP00000015391	ENSMUSG00000015247	"Nipsnap3b"	0.24925	0.0770249	0.0015275	0.00346295
ENSMUSP00000120461	ENSMUSG00000015290	"Ubl4"	0.198642	0.0512529	0.000161425	0.000453644
ENSMUSP00000015435	ENSMUSG00000015291	"Gdi1"	0.0552492	0.0324501	0.0903524	0.130245
ENSMUSP00000015481	ENSMUSG00000015337	"Endog"	0.0821112	0.0417182	0.0505599	0.0780191
ENSMUSP00000015501	ENSMUSG00000015357	"Clpx"	-0.0604108	0.0244494	0.0143995	0.025476
ENSMUSP00000080403	ENSMUSG00000015363	"Trabd"	0.0987921	0.12496	0.430981	0.500522
ENSMUSP00000139011	ENSMUSG00000015536	"Mocs2"	0.551689	0.0714003	4.896e-12	6.97468e-11
ENSMUSP00000132259	ENSMUSG00000015568	"Lpl"	-0.0258852	0.0333414	0.438539	0.508296
ENSMUSP00000015791	ENSMUSG00000015647	"Lama5"	0.186576	0.06653	0.00558874	0.0109047
ENSMUSP00000015800	ENSMUSG00000015656	"Hspa8"	-0.118438	0.0264144	1.29481e-05	4.76808e-05
ENSMUSP00000129767	ENSMUSG00000015671	"Psma2"	-0.219563	0.0449693	2.28288e-06	9.78002e-06
ENSMUSP00000015855	ENSMUSG00000015711	"Prune"	0.244813	0.0347764	3.8068e-11	4.37782e-10
ENSMUSP00000015877	ENSMUSG00000015733	"Capza2"	-0.0588361	0.0297155	0.0492132	0.0762268
ENSMUSP00000015891	ENSMUSG00000015747	"Vps45"	0.224276	0.0379627	1.98195e-08	1.31396e-07
ENSMUSP00000128483	ENSMUSG00000015749	"Anp32e"	-0.175358	0.0718715	0.0157639	0.0275156
ENSMUSP00000015934	ENSMUSG00000015790	"Surf1"	-0.0169807	0.0424263	0.689448	0.741306
ENSMUSP00000015950	ENSMUSG00000015806	"Qdpr"	-0.108709	0.040217	0.00752096	0.0141711
ENSMUSP00000122081	ENSMUSG00000015806	"Qdpr"	0.0622567	0.0424987	0.144672	0.197092
ENSMUSP00000107298	ENSMUSG00000015829	"Tnr"	1.74022	0.124877	1.86636e-26	2.95531e-24
ENSMUSP00000015981	ENSMUSG00000015837	"Sqstm1"	0.210025	0.0618808	0.000948105	0.0022434
ENSMUSP00000015987	ENSMUSG00000015843	"Rxrg"	-0.0903015	0.0625849	0.152064	0.205262
ENSMUSP00000015998	ENSMUSG00000015854	"Cd5l"	0.109739	0.133625	0.412786	0.481837
ENSMUSP00000101999	ENSMUSG00000015869	"Prpsap1"	-0.0458802	0.063549	0.471242	0.538496
ENSMUSP00000016033	ENSMUSG00000015889	"Lta4h"	-0.0300444	0.0252158	0.235013	0.299643
ENSMUSP00000099461	ENSMUSG00000015932	"Dstn"	0.0459618	0.0554724	0.408444	0.477445
ENSMUSP00000016081	ENSMUSG00000015937	"H2afy"	-0.115319	0.052546	0.0294566	0.0483159
ENSMUSP00000016086	ENSMUSG00000015942	"Gtf2ird2"	-0.358711	0.0554475	3.19416e-09	2.51441e-08
ENSMUSP00000102716	ENSMUSG00000015943	"Bola1"	0.166939	0.0529003	0.0018738	0.00414979
ENSMUSP00000016105	ENSMUSG00000015961	"Adss"	0.217842	0.0527298	5.49392e-05	0.000173322
ENSMUSP00000107869	ENSMUSG00000015968	"Cacna1d"	0.127788	0.0414765	0.00238353	0.00513708
ENSMUSP00000016138	ENSMUSG00000015994	"Fnta"	0.00639923	0.0375033	0.864714	0.888896
ENSMUSP00000022281	ENSMUSG00000016018	"Skiv2l2"	0.20836	0.0912489	0.0242751	0.0405768
ENSMUSP00000125620	ENSMUSG00000016194	"Hsd11b1"	0.484367	0.0789815	6.30374e-09	4.60968e-08
ENSMUSP00000016396	ENSMUSG00000016252	"Atp5e"	0.0877695	0.0441167	0.0481453	0.0746851
ENSMUSP00000016399	ENSMUSG00000016255	"Tubb1"	0.480345	0.167085	0.00455282	0.0090682
ENSMUSP00000016400	ENSMUSG00000016256	"Ctsz"	0.607377	0.0707409	3.9438e-15	1.08971e-13
ENSMUSP00000016463	ENSMUSG00000016319	"Slc25a5"	-0.0401718	0.043199	0.353642	0.424226
ENSMUSP00000016488	ENSMUSG00000016344	"Ppdpf"	0.264804	0.147429	0.075348	0.110591
ENSMUSP00000054556	ENSMUSG00000016349	"Eef1a2"	-0.0789703	0.0176853	1.40014e-05	5.10572e-05
ENSMUSP00000109693	ENSMUSG00000016382	"Pls3"	0.379049	0.0349016	1.68025e-21	1.42514e-19
ENSMUSP00000016571	ENSMUSG00000016427	"Ndufa1"	-1.07989	0.106221	1.63662e-19	9.76516e-18
ENSMUSP00000074902	ENSMUSG00000016481	"Cr1l"	-0.0917288	0.0589182	0.121438	0.169019
ENSMUSP00000016631	ENSMUSG00000016487	"Ppfibp1"	-0.144103	0.0900577	0.112116	0.157375
ENSMUSP00000016638	ENSMUSG00000016494	"Cd34"	-0.0180539	0.0684608	0.792301	0.829368
ENSMUSP00000120466	ENSMUSG00000016495	"Plgrkt"	0.0231679	0.119058	0.846033	0.87318
ENSMUSP00000016672	ENSMUSG00000016528	"Mapkapk2"	0.0847562	0.0452775	0.0629143	0.0944288
ENSMUSP00000074448	ENSMUSG00000016534	"Lamp2"	0.188742	0.0454433	5.03139e-05	0.0001606
ENSMUSP00000132450	ENSMUSG00000016541	"Atxn10"	0.241414	0.0328023	6.12963e-12	8.567e-11
ENSMUSP00000098053	ENSMUSG00000016554	"Eif3d"	0.0971393	0.0252776	0.000167845	0.000468635
ENSMUSP00000102062	ENSMUSG00000016559	"H3f3b"	-0.352216	0.0607365	2.89699e-08	1.85489e-07
ENSMUSP00000131504	ENSMUSG00000016664	"Pacsin2"	0.0305406	0.0385843	0.429666	0.499276
ENSMUSP00000016901	ENSMUSG00000016757	"Ttll12"	0.299017	0.0598415	1.42445e-06	6.33997e-06
ENSMUSP00000119065	ENSMUSG00000016921	"Srsf6"	0.222605	0.0591588	0.000226419	0.000612484
ENSMUSP00000099404	ENSMUSG00000016933	"Plcg1"	0.153695	0.0364363	3.97586e-05	0.000130427
ENSMUSP00000097756	ENSMUSG00000017132	"Cyth1"	0.00614028	0.0421065	0.884219	0.905413
ENSMUSP00000090360	ENSMUSG00000017176	"Nt5c3b"	-0.356768	0.0703627	1.14014e-06	5.18096e-06
ENSMUSP00000017332	ENSMUSG00000017188	"Coa3"	0.00905908	0.044903	0.840339	0.868829
ENSMUSP00000017365	ENSMUSG00000017221	"Psmd3"	0.15428	0.024162	1.3849e-09	1.17559e-08
ENSMUSP00000017430	ENSMUSG00000017286	"Glod4"	0.125536	0.0360844	0.000629847	0.00155928
ENSMUSP00000055470	ENSMUSG00000017291	"Taok1"	0.02582	0.0573628	0.653358	0.708486
ENSMUSP00000099383	ENSMUSG00000017307	"Acot8"	-0.0138326	0.0549457	0.801517	0.836463
ENSMUSP00000017453	ENSMUSG00000017309	"Cd300lg"	0.330683	0.040998	9.47342e-14	1.91187e-12
ENSMUSP00000017488	ENSMUSG00000017344	"Vtn"	0.579008	0.072988	2.10525e-13	3.88668e-12
ENSMUSP00000017534	ENSMUSG00000017390	"Aldoc"	0.196689	0.0506319	0.000143307	0.00040915
ENSMUSP00000103181	ENSMUSG00000017404	"Rpl19"	0.181783	0.0384762	4.59786e-06	1.83247e-05
ENSMUSP00000136727	ENSMUSG00000017421	"Zfp207"	0.108868	0.0524673	0.0397814	0.0628715
ENSMUSP00000133571	ENSMUSG00000017428	"Psmd11"	-0.00985282	0.0218261	0.652222	0.707748
ENSMUSP00000017629	ENSMUSG00000017485	"Top2b"	0.0976507	0.0514206	0.0591386	0.089381
ENSMUSP00000091551	ENSMUSG00000017631	"Abr"	0.0798576	0.0496255	0.110603	0.155484
ENSMUSP00000071619	ENSMUSG00000017670	"Elmo2"	0.159558	0.052215	0.00279085	0.00588021
ENSMUSP00000057669	ENSMUSG00000017686	"Rhot1"	0.0967117	0.0302799	0.00165422	0.00372155
ENSMUSP00000017851	ENSMUSG00000017707	"Serinc3"	0.553531	0.111994	2.96586e-06	1.22841e-05
ENSMUSP00000033230	ENSMUSG00000017713	"Tha1"	0.0330409	0.0477423	0.489778	0.556867
ENSMUSP00000099390	ENSMUSG00000017721	"Pigt"	0.248128	0.0526791	6.97596e-06	2.70029e-05
ENSMUSP00000104939	ENSMUSG00000017754	"Pltp"	0.44435	0.0892558	1.83072e-06	8.03527e-06
ENSMUSP00000017900	ENSMUSG00000017756	"Slc12a7"	-0.00355551	0.0290191	0.90262	0.920735
ENSMUSP00000099382	ENSMUSG00000017760	"Ctsa"	0.388049	0.0629463	4.43823e-09	3.35886e-08
ENSMUSP00000112130	ENSMUSG00000017765	"Slc12a4"	0.306482	0.0477532	1.45747e-09	1.22457e-08
ENSMUSP00000099563	ENSMUSG00000017774	"Myo1c"	0.0900561	0.0302764	0.00333316	0.0068933
ENSMUSP00000017920	ENSMUSG00000017776	"Crk"	0.0731989	0.0508785	0.151953	0.205179
ENSMUSP00000115419	ENSMUSG00000017778	"Cox7c"	0.614739	0.0457269	4.61597e-29	1.46184e-26
ENSMUSP00000115723	ENSMUSG00000017781	"Pitpna"	0.102918	0.0385611	0.00829623	0.0154901
ENSMUSP00000017946	ENSMUSG00000017802	"Fam134c"	0.993079	0.199142	2.46654e-06	1.04473e-05
ENSMUSP00000017961	ENSMUSG00000017817	"Jph2"	-0.0435379	0.0304205	0.154087	0.207245
ENSMUSP00000017975	ENSMUSG00000017831	"Rab5a"	-0.240498	0.0431741	9.01937e-08	5.23734e-07
ENSMUSP00000082053	ENSMUSG00000017843	"Ppp2r5c"	0.388493	0.0789515	2.68428e-06	1.12767e-05
ENSMUSP00000018113	ENSMUSG00000017969	"Ptgis"	0.293516	0.0625171	5.23241e-06	2.06934e-05
ENSMUSP00000018186	ENSMUSG00000018042	"Cyb5r3"	-0.0940045	0.039475	0.0182805	0.0313979
ENSMUSP00000018333	ENSMUSG00000018189	"Uchl5"	0.0133743	0.0385608	0.729116	0.77525
ENSMUSP00000121665	ENSMUSG00000018196	"Glrx2"	0.315123	0.066789	5.9053e-06	2.31544e-05
ENSMUSP00000125623	ENSMUSG00000018199	"Trove2"	0.103583	0.0477646	0.0315704	0.051394
ENSMUSP00000018430	ENSMUSG00000018286	"Psmb6"	0.212979	0.0463293	7.99483e-06	3.06184e-05
ENSMUSP00000018431	ENSMUSG00000018287	"Spag7"	0.304567	0.0746089	7.65497e-05	0.000233275
ENSMUSP00000018437	ENSMUSG00000018293	"Pfn1"	0.095408	0.0348631	0.0068222	0.0129672
ENSMUSP00000105010	ENSMUSG00000018322	"Tomm34"	-0.0388919	0.0513284	0.449663	0.517981
ENSMUSP00000018470	ENSMUSG00000018326	"Ywhab"	0.0314215	0.0304275	0.303129	0.372416
ENSMUSP00000081011	ENSMUSG00000018339	"Gpx3"	0.117023	0.0513591	0.0238567	0.0399911
ENSMUSP00000099788	ENSMUSG00000018340	"Anxa6"	0.712381	0.0887146	6.40288e-13	1.07157e-11
ENSMUSP00000104511	ENSMUSG00000018340	"Anxa6"	-0.059894	0.0305194	0.0512297	0.0790232
ENSMUSP00000018506	ENSMUSG00000018362	"Kpna2"	-0.0834558	0.059539	0.16303	0.217427
ENSMUSP00000120595	ENSMUSG00000018379	"Srsf1"	0.385535	0.0553035	5.592e-11	6.20546e-10
ENSMUSP00000104615	ENSMUSG00000018398	"Sept8"	0.117284	0.0380889	0.00239688	0.00515837
ENSMUSP00000018549	ENSMUSG00000018405	"Mrm1"	0.306538	0.0955466	0.00177559	0.00395141
ENSMUSP00000102602	ENSMUSG00000018411	"Mapt"	0.151042	0.0495226	0.0026304	0.00558503
ENSMUSP00000040447	ENSMUSG00000018417	"Myo1b"	0.161276	0.0522996	0.002363	0.00509879
ENSMUSP00000103536	ENSMUSG00000018428	"Akap1"	0.15277	0.047065	0.00139339	0.00318877
ENSMUSP00000077612	ENSMUSG00000018446	"C1qbp"	-0.0953177	0.0554363	0.0872398	0.126068
ENSMUSP00000018653	ENSMUSG00000018509	"Cenpv"	-0.0978111	0.0387429	0.0124368	0.0223104
ENSMUSP00000018691	ENSMUSG00000018547	"Pip4k2b"	-0.0871439	0.0411529	0.0362091	0.0579825
ENSMUSP00000018698	ENSMUSG00000018554	"Ybx2"	-0.109787	0.113433	0.334645	0.405069
ENSMUSP00000018710	ENSMUSG00000018566	"Slc2a4"	-0.159653	0.0476455	0.000979586	0.00231115
ENSMUSP00000099634	ENSMUSG00000018574	"Acadvl"	-0.0314664	0.0243132	0.197233	0.256721
ENSMUSP00000018727	ENSMUSG00000018583	"G3bp1"	0.0576439	0.0401062	0.152355	0.205587
ENSMUSP00000104485	ENSMUSG00000018585	"Atox1"	0.077235	0.0703174	0.273491	0.340891
ENSMUSP00000018737	ENSMUSG00000018593	"Sparc"	0.396674	0.0917378	3.2971e-05	0.000110449
ENSMUSP00000018803	ENSMUSG00000018659	"Pnpo"	0.170301	0.0728864	0.0205526	0.0350083
ENSMUSP00000091475	ENSMUSG00000018666	"Cbx1"	0.157133	0.0817252	0.0570135	0.0866461
ENSMUSP00000099441	ENSMUSG00000018669	"Cdk5rap3"	0.139449	0.0337089	5.37339e-05	0.00016991
ENSMUSP00000018816	ENSMUSG00000018672	"Copz2"	-0.0961573	0.0588917	0.104715	0.148403
ENSMUSP00000018851	ENSMUSG00000018707	"Dync1h1"	0.0895058	0.0253161	0.000516154	0.00130129
ENSMUSP00000099666	ENSMUSG00000018740	"Slc25a35"	0.174883	0.0615443	0.00500118	0.00988947
ENSMUSP00000018909	ENSMUSG00000018765	"Fxr2"	0.0680214	0.0377034	0.0729625	0.10755
ENSMUSP00000018914	ENSMUSG00000018770	"Atp5g3"	0.349429	0.0681901	7.57702e-07	3.57326e-06
ENSMUSP00000034046	ENSMUSG00000018796	"Acsl1"	-0.094881	0.0246916	0.000168012	0.000468635
ENSMUSP00000087756	ENSMUSG00000018830	"Myh11"	0.0143039	0.0988625	0.88512	0.906027
ENSMUSP00000103795	ENSMUSG00000018845	"Unc45b"	-0.0400323	0.0334295	0.232664	0.297108
ENSMUSP00000018992	ENSMUSG00000018848	"Rars"	-0.0339053	0.0231507	0.144769	0.197157
ENSMUSP00000116746	ENSMUSG00000018858	"Ict1"	0.128005	0.0443255	0.00434928	0.00871338
ENSMUSP00000021078	ENSMUSG00000018861	"Fdxr"	0.130592	0.037486	0.000619334	0.00153778
ENSMUSP00000019026	ENSMUSG00000018882	"Mrpl45"	0.12235	0.0328697	0.00026303	0.000702267
ENSMUSP00000128399	ENSMUSG00000018893	"Mb"	-0.00202523	0.0334821	0.951834	0.961324
ENSMUSP00000095866	ENSMUSG00000018909	"Arrb1"	0.247715	0.0577608	2.91332e-05	9.87984e-05
ENSMUSP00000019076	ENSMUSG00000018932	"Map2k3"	-0.106551	0.0342475	0.00218201	0.00474555
ENSMUSP00000019109	ENSMUSG00000018965	"Ywhah"	0.0396747	0.0400175	0.322791	0.393407
ENSMUSP00000019118	ENSMUSG00000018974	"Sart3"	0.175012	0.0623945	0.00564521	0.010994
ENSMUSP00000044937	ENSMUSG00000018995	"Nars2"	0.313851	0.0629982	1.45725e-06	6.47197e-06
ENSMUSP00000106723	ENSMUSG00000019054	"Fis1"	-0.322264	0.0458452	4.03288e-11	4.62489e-10
ENSMUSP00000019199	ENSMUSG00000019055	"Plod1"	0.191632	0.0493548	0.000153628	0.000434868
ENSMUSP00000101629	ENSMUSG00000019082	"Slc25a22"	-0.145713	0.0419138	0.000635264	0.00156986
ENSMUSP00000019231	ENSMUSG00000019087	"Atp6ap1"	-0.0393641	0.10527	0.709048	0.758221
ENSMUSP00000104356	ENSMUSG00000019102	"Aldh3a1"	0.381898	0.154485	0.0149238	0.0262458
ENSMUSP00000019268	ENSMUSG00000019124	"Scrn1"	0.215911	0.0942932	0.0237241	0.0398337
ENSMUSP00000019283	ENSMUSG00000019139	"Isyna1"	0.220492	0.05332	5.40778e-05	0.000170735
ENSMUSP00000117231	ENSMUSG00000019143	"Hars2"	-0.00168476	0.0333469	0.959762	0.96728
ENSMUSP00000019302	ENSMUSG00000019158	"Tmem160"	0.173969	0.0725414	0.0176803	0.0304409
ENSMUSP00000102987	ENSMUSG00000019173	"Rab5c"	0.165086	0.0326873	1.06538e-06	4.86273e-06
ENSMUSP00000019323	ENSMUSG00000019179	"Mdh2"	0.0922508	0.0328182	0.0054804	0.0107391
ENSMUSP00000120068	ENSMUSG00000019188	"H13"	0.343788	0.047251	1.16991e-11	1.50516e-10
ENSMUSP00000019354	ENSMUSG00000019210	"Atp6v1e1"	-0.00178887	0.0409939	0.965241	0.971376
ENSMUSP00000013886	ENSMUSG00000019254	"Ppp1r12c"	0.468334	0.0447895	2.4381e-20	1.64552e-18
ENSMUSP00000019405	ENSMUSG00000019261	"Map1s"	0.0657955	0.0569441	0.249723	0.315496
ENSMUSP00000019422	ENSMUSG00000019278	"Dpep1"	0.282077	0.047206	1.18264e-08	8.1831e-08
ENSMUSP00000044838	ENSMUSG00000019302	"Atp6v0a1"	-0.00134453	0.0457884	0.976606	0.980656
ENSMUSP00000099394	ENSMUSG00000019326	"Aoc3"	0.314168	0.0707414	1.55001e-05	5.5928e-05
ENSMUSP00000019517	ENSMUSG00000019373	"Cops3"	-0.0276567	0.0244485	0.25945	0.325756
ENSMUSP00000112527	ENSMUSG00000019428	"Fkbp8"	0.135534	0.0366533	0.000291834	0.000769194
ENSMUSP00000070682	ENSMUSG00000019432	"Ddx39b"	0.120051	0.0406899	0.00359126	0.00735218
ENSMUSP00000019577	ENSMUSG00000019433	"Gipc1"	0.291376	0.0733855	0.000116848	0.000341908
ENSMUSP00000104272	ENSMUSG00000019461	"Plscr3"	0.00862223	0.111569	0.938507	0.949578
ENSMUSP00000019615	ENSMUSG00000019471	"Cdc37"	-0.0256825	0.0302707	0.397314	0.467491
ENSMUSP00000019631	ENSMUSG00000019487	"Trip10"	0.10482	0.0354322	0.00350409	0.00719518
ENSMUSP00000019638	ENSMUSG00000019494	"Cops6"	-0.0664618	0.032192	0.0403847	0.0636539
ENSMUSP00000114019	ENSMUSG00000019528	"Gyg"	0.0339587	0.0521685	0.515904	0.581433
ENSMUSP00000112739	ENSMUSG00000019539	"Rcn3"	0.612525	0.0972188	2.40412e-09	1.93588e-08
ENSMUSP00000019721	ENSMUSG00000019577	"Pdk4"	-0.268062	0.0787956	0.000822465	0.00197901
ENSMUSP00000019722	ENSMUSG00000019578	"Ubxn6"	-0.00813562	0.0365736	0.824232	0.854751
ENSMUSP00000019723	ENSMUSG00000019579	"D17Wsu104e"	0.289717	0.054788	3.51933e-07	1.78437e-06
ENSMUSP00000019833	ENSMUSG00000019689	"1110001J03Rik"	0.0611807	0.0507353	0.229611	0.293756
ENSMUSP00000019854	ENSMUSG00000019710	"Mrpl24"	-0.0715532	0.0378296	0.0601511	0.0907113
ENSMUSP00000019862	ENSMUSG00000019718	"L3hypdh"	0.0768886	0.0618492	0.215407	0.277916
ENSMUSP00000099420	ENSMUSG00000019761	"Krt10"	0.129518	0.124021	0.297721	0.366872
ENSMUSP00000043355	ENSMUSG00000019763	"Rmnd1"	-0.0957681	0.0518357	0.0662936	0.0989596
ENSMUSP00000019911	ENSMUSG00000019777	"Hdac2"	0.234394	0.0618291	0.000242485	0.000651638
ENSMUSP00000019917	ENSMUSG00000019782	"Rwdd1"	0.203962	0.0490009	4.95658e-05	0.000158803
ENSMUSP00000093436	ENSMUSG00000019787	"Trdn"	0.0278611	0.0496579	0.575446	0.637029
ENSMUSP00000125552	ENSMUSG00000019791	"Hint3"	-0.128193	0.112917	0.257746	0.324012
ENSMUSP00000123866	ENSMUSG00000019795	"Pcmt1"	-0.0187273	0.0394346	0.635431	0.692632
ENSMUSP00000019932	ENSMUSG00000019797	"1700021F05Rik"	0.272022	0.047882	5.22491e-08	3.16338e-07
ENSMUSP00000019937	ENSMUSG00000019802	"Sec63"	0.17267	0.0430945	8.96391e-05	0.000269375
ENSMUSP00000019939	ENSMUSG00000019804	"Snx3"	0.0153053	0.0428171	0.721163	0.768779
ENSMUSP00000019945	ENSMUSG00000019809	"Pex3"	-0.0308134	0.057716	0.594309	0.655268
ENSMUSP00000076093	ENSMUSG00000019820	"Utrn"	0.090285	0.0277731	0.00137108	0.00314301
ENSMUSP00000019965	ENSMUSG00000019822	"Smpd2"	0.326675	0.0414948	3.01733e-13	5.40102e-12
ENSMUSP00000113783	ENSMUSG00000019823	"Mical1"	-0.845894	0.13654	7.87246e-09	5.65636e-08
ENSMUSP00000090227	ENSMUSG00000019838	"Slc16a10"	0.0172692	0.0752205	0.818726	0.849683
ENSMUSP00000019986	ENSMUSG00000019841	"Rev3l"	-0.173398	0.053581	0.00146726	0.00334481
ENSMUSP00000019992	ENSMUSG00000019846	"Lama4"	0.0880299	0.0297563	0.00350369	0.00719518
ENSMUSP00000097444	ENSMUSG00000019849	"Prep"	-0.0280749	0.0264386	0.289692	0.358372
ENSMUSP00000020008	ENSMUSG00000019861	"Gopc"	0.425089	0.0647036	1.24901e-09	1.07352e-08
ENSMUSP00000020012	ENSMUSG00000019863	"Qrsl1"	0.108743	0.0400095	0.00720399	0.01363
ENSMUSP00000060940	ENSMUSG00000019864	"Rtn4ip1"	-0.0477517	0.0333981	0.154497	0.20766
ENSMUSP00000119829	ENSMUSG00000019868	"Vta1"	0.095111	0.0340552	0.00581316	0.0112731
ENSMUSP00000125553	ENSMUSG00000019883	"Echdc1"	-0.0375858	0.058771	0.523283	0.5883
ENSMUSP00000090304	ENSMUSG00000019899	"Lama2"	-0.088491	0.0237923	0.000265907	0.000709028
ENSMUSP00000020057	ENSMUSG00000019906	"Lin7a"	-0.101179	0.0442377	0.0233373	0.0392504
ENSMUSP00000069257	ENSMUSG00000019907	"Ppp1r12a"	0.215387	0.0488271	1.75621e-05	6.29269e-05
ENSMUSP00000009789	ENSMUSG00000019916	"P4ha1"	-0.135542	0.0562282	0.0170475	0.0294645
ENSMUSP00000129023	ENSMUSG00000019917	"Sept10"	0.30406	0.068019	1.57171e-05	5.65622e-05
ENSMUSP00000101108	ENSMUSG00000019920	"Lims1"	-0.151866	0.0361711	4.19814e-05	0.000136307
ENSMUSP00000020085	ENSMUSG00000019927	"Ube2d1"	0.0157914	0.0484944	0.745255	0.78915
ENSMUSP00000100924	ENSMUSG00000019929	"Dcn"	-0.16669	0.0525903	0.00179111	0.00398164
ENSMUSP00000020107	ENSMUSG00000019943	"Atp2b1"	0.157541	0.0289744	1.72401e-07	9.38857e-07
ENSMUSP00000020123	ENSMUSG00000019961	"Tmpo"	0.115808	0.0668061	0.0848997	0.123031
ENSMUSP00000072092	ENSMUSG00000019961	"Tmpo"	0.063213	0.037244	0.0913557	0.131507
ENSMUSP00000020153	ENSMUSG00000019977	"Hbs1l"	0.06142	0.05752	0.287397	0.355746
ENSMUSP00000055122	ENSMUSG00000019978	"Epb4.1l2"	0.0530082	0.0372739	0.156701	0.210142
ENSMUSP00000090316	ENSMUSG00000019984	"Med23"	0.991679	0.280823	0.000617807	0.00153501
ENSMUSP00000020171	ENSMUSG00000019997	"Ctgf"	0.665898	0.103478	1.0604e-09	9.15237e-09
ENSMUSP00000020174	ENSMUSG00000019998	"Stx7"	0.137589	0.0462029	0.00329741	0.00682527
ENSMUSP00000070355	ENSMUSG00000020015	"Cdk17"	-0.274711	0.104234	0.00982663	0.0180528
ENSMUSP00000020209	ENSMUSG00000020022	"Ndufa12"	-0.224718	0.0485634	7.01834e-06	2.7131e-05
ENSMUSP00000020217	ENSMUSG00000020029	"Nudt4"	0.112238	0.0645843	0.0839274	0.121708
ENSMUSP00000020223	ENSMUSG00000020034	"Tcp11l2"	0.342589	0.104176	0.00131081	0.00302161
ENSMUSP00000020234	ENSMUSG00000020044	"Timp3"	0.544537	0.12455	2.45029e-05	8.4703e-05
ENSMUSP00000020238	ENSMUSG00000020048	"Hsp90b1"	0.0724198	0.039001	0.0649453	0.0971584
ENSMUSP00000020258	ENSMUSG00000020064	"Herc4"	0.175664	0.0381985	7.93848e-06	3.04308e-05
ENSMUSP00000093240	ENSMUSG00000020067	"Mypn"	0.0483635	0.0293348	0.100939	0.143845
ENSMUSP00000112424	ENSMUSG00000020069	"Hnrnph3"	-0.215553	0.0494867	2.2108e-05	7.75947e-05
ENSMUSP00000136589	ENSMUSG00000020072	"Pbld1"	0.163704	0.158029	0.30189	0.37112
ENSMUSP00000020268	ENSMUSG00000020074	"Ccar1"	-0.0128801	0.0499353	0.796804	0.832475
ENSMUSP00000042691	ENSMUSG00000020075	"Ddx21"	0.150228	0.060473	0.0142164	0.0252
ENSMUSP00000101087	ENSMUSG00000020078	"Vps26a"	0.0597719	0.0364844	0.10309	0.146605
ENSMUSP00000020273	ENSMUSG00000020079	"Supv3l1"	0.173412	0.0275691	2.29614e-09	1.85357e-08
ENSMUSP00000101095	ENSMUSG00000020085	"Aifm2"	0.0847806	0.0481916	0.0806756	0.117364
ENSMUSP00000020283	ENSMUSG00000020086	"H2afy2"	0.0340254	0.0655174	0.604196	0.664389
ENSMUSP00000020285	ENSMUSG00000020088	"Sar1a"	0.25405	0.0252107	2.93583e-19	1.63335e-17
ENSMUSP00000020286	ENSMUSG00000020089	"Ppa1"	-0.112739	0.0517795	0.0307451	0.0502293
ENSMUSP00000020289	ENSMUSG00000020092	"Pald1"	-0.129463	0.134574	0.337913	0.408381
ENSMUSP00000090155	ENSMUSG00000020097	"Sgpl1"	0.230593	0.0532352	2.75968e-05	9.42873e-05
ENSMUSP00000020298	ENSMUSG00000020098	"Pcbd1"	0.266327	0.0861551	0.00250563	0.00536436
ENSMUSP00000116577	ENSMUSG00000020109	"Dnajb12"	0.131986	0.0690557	0.0584995	0.0885775
ENSMUSP00000126597	ENSMUSG00000020111	"Micu1"	0.421122	0.0695031	1.15262e-08	8.00228e-08
ENSMUSP00000020315	ENSMUSG00000020114	"Cand1"	0.0124464	0.0250183	0.619443	0.677717
ENSMUSP00000099945	ENSMUSG00000020120	"Plek"	0.363658	0.194549	0.0641788	0.0960816
ENSMUSP00000099948	ENSMUSG00000020122	"Egfr"	0.153196	0.107644	0.156401	0.209809
ENSMUSP00000020334	ENSMUSG00000020124	"Usp15"	0.162871	0.0325254	1.29684e-06	5.84146e-06
ENSMUSP00000020339	ENSMUSG00000020130	"Tbc1d15"	0.356096	0.0806335	2.42891e-05	8.41737e-05
ENSMUSP00000020343	ENSMUSG00000020132	"Rab21"	0.350088	0.0343427	1.36686e-19	8.39904e-18
ENSMUSP00000020358	ENSMUSG00000020149	"Rab1"	0.113101	0.0263323	2.83668e-05	9.6597e-05
ENSMUSP00000000137	ENSMUSG00000020152	"Actr2"	-0.0831508	0.0275212	0.00287899	0.00604119
ENSMUSP00000101003	ENSMUSG00000020153	"Ndufs7"	0.179912	0.0344852	4.91564e-07	2.42368e-06
ENSMUSP00000091011	ENSMUSG00000020176	"Grb10"	0.214146	0.0723692	0.00382108	0.00778011
ENSMUSP00000020397	ENSMUSG00000020180	"Snrpd3"	0.423421	0.0778644	1.95337e-07	1.04987e-06
ENSMUSP00000068525	ENSMUSG00000020182	"Ddc"	0.329172	0.111224	0.0038897	0.00790809
ENSMUSP00000020403	ENSMUSG00000020186	"Csrp2"	0.341614	0.0887688	0.000164431	0.000459894
ENSMUSP00000100911	ENSMUSG00000020189	"Osbpl8"	0.258048	0.0777147	0.0011253	0.00262039
ENSMUSP00000020420	ENSMUSG00000020198	"Ap3d1"	0.323183	0.0483065	2.65788e-10	2.5747e-09
ENSMUSP00000117160	ENSMUSG00000020211	"Sf3a2"	0.173456	0.0608519	0.00512091	0.0101117
ENSMUSP00000020440	ENSMUSG00000020219	"Timm13"	0.227064	0.0587034	0.000152675	0.000432894
ENSMUSP00000043240	ENSMUSG00000020220	"Vps13d"	0.174643	0.0356504	2.12207e-06	9.22552e-06
ENSMUSP00000020463	ENSMUSG00000020238	"Ncln"	0.317277	0.0476048	3.05557e-10	2.93235e-09
ENSMUSP00000001181	ENSMUSG00000020241	"Col6a2"	0.158197	0.0642656	0.0147632	0.0260077
ENSMUSP00000020484	ENSMUSG00000020250	"Txnrd1"	0.116704	0.031565	0.000288326	0.000761898
ENSMUSP00000020497	ENSMUSG00000020256	"Aldh1l2"	-0.395233	0.132305	0.00320274	0.00663597
ENSMUSP00000020490	ENSMUSG00000020257	"Wdr82"	0.150192	0.0535361	0.00598883	0.0115702
ENSMUSP00000020493	ENSMUSG00000020260	"Pofut2"	0.302207	0.0662554	1.2041e-05	4.458e-05
ENSMUSP00000020500	ENSMUSG00000020263	"Appl2"	0.0395276	0.0572621	0.4913	0.558136
ENSMUSP00000020504	ENSMUSG00000020267	"Hint1"	-0.0463714	0.060459	0.444082	0.513419
ENSMUSP00000118373	ENSMUSG00000020268	"Lyrm7"	-0.0382869	0.0874724	0.662121	0.716601
ENSMUSP00000099928	ENSMUSG00000020275	"Rel"	0.36594	0.0662279	2.07471e-07	1.10499e-06
ENSMUSP00000020522	ENSMUSG00000020277	"Pfkl"	0.0166899	0.0268416	0.534857	0.598371
ENSMUSP00000105166	ENSMUSG00000020288	"Ahsa2"	0.297453	0.0823586	0.000431042	0.00110223
ENSMUSP00000099934	ENSMUSG00000020290	"Xpo1"	0.161778	0.030307	2.77525e-07	1.43539e-06
ENSMUSP00000020550	ENSMUSG00000020307	"Cdc34"	0.0922279	0.0473671	0.0533556	0.0818119
ENSMUSP00000072929	ENSMUSG00000020311	"Erlec1"	-0.0520151	0.0557522	0.352825	0.423369
ENSMUSP00000006629	ENSMUSG00000020315	"Sptbn1"	-0.0921161	0.0271533	0.0008499	0.00204026
ENSMUSP00000099902	ENSMUSG00000020315	"Sptbn1"	-0.565446	0.125002	1.4124e-05	5.14588e-05
ENSMUSP00000099938	ENSMUSG00000020321	"Mdh1"	-0.0520339	0.0263095	0.0494646	0.076501
ENSMUSP00000020578	ENSMUSG00000020328	"Nudcd2"	0.0303906	0.0759862	0.689691	0.741372
ENSMUSP00000090795	ENSMUSG00000020333	"Acsl6"	0.349045	0.0702224	1.60379e-06	7.07695e-06
ENSMUSP00000020608	ENSMUSG00000020349	"Ppp2ca"	-0.0239505	0.052048	0.645981	0.701901
ENSMUSP00000076459	ENSMUSG00000020354	"Sgcd"	0.0280313	0.0223206	0.210781	0.272803
ENSMUSP00000074238	ENSMUSG00000020358	"Hnrnpab"	-0.122474	0.0483168	0.0120932	0.0217984
ENSMUSP00000132190	ENSMUSG00000020359	"Phykpl"	0.261086	0.0825705	0.0019703	0.00434214
ENSMUSP00000020630	ENSMUSG00000020361	"Hspa4"	-0.00914902	0.0299538	0.760382	0.802896
ENSMUSP00000020634	ENSMUSG00000020366	"Mapk9"	0.271389	0.0552134	2.56462e-06	1.08182e-05
ENSMUSP00000020637	ENSMUSG00000020368	"Canx"	0.0768887	0.0340551	0.0251474	0.0419294
ENSMUSP00000020640	ENSMUSG00000020372	"Gnb2l1"	0.196379	0.0240932	5.67011e-14	1.17898e-12
ENSMUSP00000020643	ENSMUSG00000020375	"Rufy1"	0.0710787	0.0371501	0.0572814	0.0869512
ENSMUSP00000020653	ENSMUSG00000020386	"Sar1b"	0.00816211	0.0289349	0.778198	0.817098
ENSMUSP00000018755	ENSMUSG00000020388	"Pdlim4"	0.594422	0.0956063	3.3686e-09	2.64162e-08
ENSMUSP00000020657	ENSMUSG00000020390	"Ube2b"	-0.330038	0.099593	0.00123387	0.00285865
ENSMUSP00000099819	ENSMUSG00000020402	"Vdac1"	-0.220615	0.0332681	3.66717e-10	3.46279e-09
ENSMUSP00000020695	ENSMUSG00000020422	"Tns3"	-0.0843147	0.0403118	0.0378655	0.0602599
ENSMUSP00000105615	ENSMUSG00000020432	"Tcn2"	0.320182	0.113546	0.00576374	0.0111878
ENSMUSP00000020718	ENSMUSG00000020439	"Smtn"	0.0215575	0.0712409	0.762578	0.804596
ENSMUSP00000133155	ENSMUSG00000020439	"Smtn"	0.134062	0.0576851	0.0212281	0.0361141
ENSMUSP00000020717	ENSMUSG00000020440	"Arf5"	0.415232	0.0498378	1.88537e-14	4.43547e-13
ENSMUSP00000130214	ENSMUSG00000020444	"Guk1"	0.377585	0.0656044	3.60564e-08	2.27675e-07
ENSMUSP00000003461	ENSMUSG00000020456	"Ogdh"	-0.0264401	0.0235439	0.262911	0.3297
ENSMUSP00000020741	ENSMUSG00000020457	"Drg1"	0.22127	0.0279215	2.21099e-13	4.00998e-12
ENSMUSP00000053754	ENSMUSG00000020458	"Rtn4"	0.887197	0.232075	0.000224999	0.000610223
ENSMUSP00000099907	ENSMUSG00000020458	"Rtn4"	0.192538	0.0463598	5.03607e-05	0.0001606
ENSMUSP00000020749	ENSMUSG00000020459	"Mtif2"	0.017794	0.0424937	0.675896	0.729592
ENSMUSP00000099909	ENSMUSG00000020460	"Rps27a"	-0.0814563	0.0789057	0.303459	0.372536
ENSMUSP00000020756	ENSMUSG00000020464	"Pnpt1"	-0.104633	0.0311506	0.000952984	0.00225355
ENSMUSP00000020759	ENSMUSG00000020467	"Efemp1"	0.0496221	0.073309	0.499435	0.565816
ENSMUSP00000099985	ENSMUSG00000020469	"Myl7"	0.0244075	0.11354	0.830033	0.859903
ENSMUSP00000020768	ENSMUSG00000020475	"Pgam2"	-0.175194	0.034176	7.51035e-07	3.55404e-06
ENSMUSP00000105471	ENSMUSG00000020476	"Dbnl"	0.176467	0.049865	0.000510022	0.00128755
ENSMUSP00000119535	ENSMUSG00000020477	"Mrps24"	0.270624	0.0469903	3.78283e-08	2.37046e-07
ENSMUSP00000020775	ENSMUSG00000020483	"Dynll2"	-0.420314	0.0389969	2.90272e-21	2.34323e-19
ENSMUSP00000103596	ENSMUSG00000020486	"Sept4"	0.00473316	0.0446085	0.915616	0.930534
ENSMUSP00000020820	ENSMUSG00000020514	"Mrpl22"	-0.111446	0.0389402	0.00470365	0.00934601
ENSMUSP00000020831	ENSMUSG00000020523	"Fam114a2"	0.210514	0.0415908	1.01244e-06	4.64686e-06
ENSMUSP00000004955	ENSMUSG00000020528	"Prpsap2"	0.1638	0.0771433	0.0352462	0.0566167
ENSMUSP00000099490	ENSMUSG00000020532	"Acaca"	0.71968	0.116779	5.40392e-09	3.99424e-08
ENSMUSP00000018744	ENSMUSG00000020534	"Shmt1"	0.226067	0.0812544	0.00596821	0.0115412
ENSMUSP00000018568	ENSMUSG00000020537	"Drg2"	0.220377	0.0312657	3.62022e-11	4.17491e-10
ENSMUSP00000020849	ENSMUSG00000020541	"Tom1l1"	0.377082	0.09816	0.000202319	0.000554558
ENSMUSP00000020856	ENSMUSG00000020547	"Bzw2"	0.0478311	0.0278995	0.0881559	0.127257
ENSMUSP00000071788	ENSMUSG00000020549	"Elac2"	0.281395	0.06779	5.33701e-05	0.000168889
ENSMUSP00000075990	ENSMUSG00000020570	"Sypl"	0.319071	0.0514886	3.75053e-09	2.91889e-08
ENSMUSP00000052912	ENSMUSG00000020571	"Pdia6"	-0.0564521	0.037519	0.134153	0.184411
ENSMUSP00000020886	ENSMUSG00000020572	"Nampt"	-0.0408758	0.0341055	0.232277	0.296706
ENSMUSP00000036082	ENSMUSG00000020576	"Nbas"	0.337064	0.0488773	1.55837e-10	1.58415e-09
ENSMUSP00000020904	ENSMUSG00000020580	"Rock2"	0.105702	0.0255045	5.2138e-05	0.000165627
ENSMUSP00000106696	ENSMUSG00000020593	"Lpin1"	0.26433	0.0709379	0.000273542	0.000727503
ENSMUSP00000106752	ENSMUSG00000020594	"Pum2"	0.42365	0.145454	0.00432023	0.00866361
ENSMUSP00000020927	ENSMUSG00000020605	"Hs1bp3"	0.039948	0.045132	0.377251	0.447591
ENSMUSP00000036044	ENSMUSG00000020609	"Apob"	0.263864	0.081073	0.00136711	0.00313908
ENSMUSP00000020930	ENSMUSG00000020611	"Gna13"	0.137655	0.0338323	7.03514e-05	0.000216308
ENSMUSP00000102288	ENSMUSG00000020612	"Prkar1a"	0.14989	0.039152	0.000177249	0.000491735
ENSMUSP00000020948	ENSMUSG00000020620	"Abca8b"	0.113921	0.114932	0.323248	0.393731
ENSMUSP00000020947	ENSMUSG00000020621	"Rdh14"	0.221226	0.0304099	9.98884e-12	1.31808e-10
ENSMUSP00000020949	ENSMUSG00000020623	"Map2k6"	-0.146818	0.0686544	0.0344532	0.0554728
ENSMUSP00000020954	ENSMUSG00000020628	"Trappc12"	0.156782	0.0419805	0.000270764	0.000721046
ENSMUSP00000020957	ENSMUSG00000020629	"Adi1"	0.360367	0.086756	5.02249e-05	0.0001606
ENSMUSP00000020969	ENSMUSG00000020638	"Cmpk2"	0.236226	0.0578071	6.70798e-05	0.000206867
ENSMUSP00000052758	ENSMUSG00000020640	"Itsn2"	0.122644	0.055799	0.0301699	0.0493874
ENSMUSP00000137260	ENSMUSG00000020650	"Bcap29"	-0.00362986	0.0328343	0.912094	0.927871
ENSMUSP00000106481	ENSMUSG00000020664	"Dld"	-0.11922	0.0283111	3.99154e-05	0.00013066
ENSMUSP00000021001	ENSMUSG00000020671	"Rab10"	0.257508	0.0248401	4.40173e-20	2.78799e-18
ENSMUSP00000113703	ENSMUSG00000020674	"Pxdn"	-0.00590183	0.0696732	0.932676	0.944461
ENSMUSP00000021018	ENSMUSG00000020680	"Taf15"	-0.344298	0.0483135	2.3307e-11	2.78939e-10
ENSMUSP00000001963	ENSMUSG00000020681	"Ace"	0.212737	0.067973	0.00203836	0.00445906
ENSMUSP00000021028	ENSMUSG00000020689	"Itgb3"	0.595584	0.140018	3.44663e-05	0.000114804
ENSMUSP00000021040	ENSMUSG00000020698	"Cct6b"	-0.149228	0.0377883	0.000112052	0.000329108
ENSMUSP00000021046	ENSMUSG00000020705	"Ddx42"	0.112961	0.0599647	0.0617603	0.092866
ENSMUSP00000021049	ENSMUSG00000020708	"Psmc5"	0.0571673	0.0256735	0.0271935	0.0449441
ENSMUSP00000102408	ENSMUSG00000020717	"Pecam1"	0.329213	0.0415324	2.18547e-13	3.98122e-12
ENSMUSP00000021060	ENSMUSG00000020718	"Polg2"	0.260133	0.068799	0.000240767	0.000648293
ENSMUSP00000021062	ENSMUSG00000020719	"Ddx5"	-0.0686401	0.030729	0.0267191	0.0442666
ENSMUSP00000021063	ENSMUSG00000020720	"Psmd12"	0.0884784	0.0246663	0.000429713	0.0011002
ENSMUSP00000021077	ENSMUSG00000020733	"Slc9a3r1"	0.331224	0.079387	5.05467e-05	0.000161069
ENSMUSP00000021082	ENSMUSG00000020736	"Nt5c"	-0.0988741	0.0764604	0.197601	0.257118
ENSMUSP00000021083	ENSMUSG00000020737	"Hn1"	0.445006	0.0702906	2.26827e-09	1.83828e-08
ENSMUSP00000115044	ENSMUSG00000020738	"Sumo2"	-0.0134591	0.0593714	0.820916	0.851742
ENSMUSP00000138597	ENSMUSG00000020740	"Gga3"	0.12459	0.0599078	0.0400356	0.0631762
ENSMUSP00000090593	ENSMUSG00000020741	"Cluh"	0.10501	0.0249323	3.97956e-05	0.000130445
ENSMUSP00000137534	ENSMUSG00000020744	"Slc25a19"	0.255143	0.0602147	3.78745e-05	0.000124843
ENSMUSP00000021091	ENSMUSG00000020745	"Pafah1b1"	0.161801	0.0322218	1.21669e-06	5.50451e-06
ENSMUSP00000021114	ENSMUSG00000020766	"Galk1"	0.206019	0.0355567	2.97017e-08	1.89879e-07
ENSMUSP00000102047	ENSMUSG00000020775	"Mrpl38"	0.354153	0.0348085	1.55433e-19	9.41058e-18
ENSMUSP00000063325	ENSMUSG00000020777	"Acox1"	0.00822687	0.0564552	0.884301	0.905413
ENSMUSP00000021133	ENSMUSG00000020780	"Srp68"	0.227223	0.0330191	9.23327e-11	9.84802e-10
ENSMUSP00000104126	ENSMUSG00000020788	"Atp2a3"	0.610375	0.105019	3.47137e-08	2.19871e-07
ENSMUSP00000118751	ENSMUSG00000020790	"Ankfy1"	0.209915	0.0801097	0.0101122	0.0185277
ENSMUSP00000102019	ENSMUSG00000020792	"Exoc7"	0.0767562	0.0399351	0.0563576	0.0857443
ENSMUSP00000021148	ENSMUSG00000020794	"Ube2g1"	0.216341	0.0513345	3.93914e-05	0.000129429
ENSMUSP00000080791	ENSMUSG00000020802	"Ube2o"	0.3206	0.0629416	8.73453e-07	4.08637e-06
ENSMUSP00000021158	ENSMUSG00000020803	"Txndc17"	-0.0389564	0.0611018	0.524558	0.588929
ENSMUSP00000021166	ENSMUSG00000020810	"Cygb"	0.522197	0.0463627	1.14592e-22	1.20968e-20
ENSMUSP00000021170	ENSMUSG00000020814	"Mxra7"	0.194841	0.0579144	0.000999188	0.00235201
ENSMUSP00000075619	ENSMUSG00000020817	"Rabep1"	0.0759815	0.0467198	0.105711	0.149609
ENSMUSP00000099614	ENSMUSG00000020821	"Kif1c"	0.0629829	0.0386313	0.104855	0.1485
ENSMUSP00000072649	ENSMUSG00000020827	"Mink1"	0.412273	0.0646312	1.43281e-09	1.20632e-08
ENSMUSP00000056862	ENSMUSG00000020836	"Coro6"	-0.16653	0.0472693	0.000539489	0.00135102
ENSMUSP00000021197	ENSMUSG00000020840	"Blmh"	0.0530462	0.030663	0.0853302	0.123525
ENSMUSP00000021201	ENSMUSG00000020841	"Cpd"	0.213896	0.0928193	0.0226484	0.0382459
ENSMUSP00000021203	ENSMUSG00000020843	"Timm22"	-0.168851	0.054009	0.00211868	0.00462002
ENSMUSP00000070993	ENSMUSG00000020849	"Ywhae"	0.160115	0.0347752	7.7508e-06	2.98225e-05
ENSMUSP00000018449	ENSMUSG00000020850	"Prpf8"	0.126714	0.0342556	0.000286427	0.000757468
ENSMUSP00000042271	ENSMUSG00000020859	"Spag9"	0.224729	0.0316535	2.71118e-11	3.19826e-10
ENSMUSP00000129919	ENSMUSG00000020863	"Luc7l3"	0.196941	0.0518189	0.00020795	0.000568103
ENSMUSP00000021239	ENSMUSG00000020869	"Lrrc59"	-0.00209959	0.0404577	0.958669	0.966652
ENSMUSP00000021249	ENSMUSG00000020877	"Scrn2"	0.155845	0.0423083	0.000303117	0.000794863
ENSMUSP00000099432	ENSMUSG00000020883	"Fbxl20"	0.594913	0.113723	1.0018e-06	4.60314e-06
ENSMUSP00000021282	ENSMUSG00000020899	"Pfas"	0.175991	0.0713672	0.0146442	0.0258313
ENSMUSP00000099671	ENSMUSG00000020900	"Myh10"	0.112376	0.059617	0.0610274	0.0919318
ENSMUSP00000021285	ENSMUSG00000020903	"Stx8"	0.27481	0.0422304	9.11411e-10	8.01769e-09
ENSMUSP00000104329	ENSMUSG00000020908	"Myh3"	-0.222113	0.159547	0.165673	0.220309
ENSMUSP00000007317	ENSMUSG00000020911	"Krt19"	0.0303804	0.0913921	0.739976	0.784688
ENSMUSP00000127632	ENSMUSG00000020917	"Acly"	0.161844	0.0904369	0.0751849	0.110428
ENSMUSP00000102981	ENSMUSG00000020919	"Stat5b"	0.0835781	0.0402569	0.0392881	0.0621634
ENSMUSP00000021297	ENSMUSG00000020922	"Lsm12"	0.117822	0.0655519	0.0743848	0.109372
ENSMUSP00000133844	ENSMUSG00000020923	"Ubtf"	0.172574	0.0578298	0.0033802	0.00697908
ENSMUSP00000090230	ENSMUSG00000020925	"Ccdc43"	0.28566	0.0700464	8.09302e-05	0.000245534
ENSMUSP00000021306	ENSMUSG00000020929	"Eftud2"	-0.089286	0.028436	0.00197248	0.00434214
ENSMUSP00000021313	ENSMUSG00000020935	"Dcakd"	0.366403	0.0523615	4.82388e-11	5.45602e-10
ENSMUSP00000021314	ENSMUSG00000020936	"Nmt1"	-0.13572	0.0446225	0.00270167	0.00571342
ENSMUSP00000099366	ENSMUSG00000020937	"Plcd3"	0.20909	0.0858347	0.0163869	0.0284903
ENSMUSP00000021329	ENSMUSG00000020946	"Gosr2"	-0.0167858	0.0445615	0.706931	0.75635
ENSMUSP00000021332	ENSMUSG00000020949	"Fkbp3"	0.00314081	0.0520877	0.951984	0.961324
ENSMUSP00000021335	ENSMUSG00000020952	"Scfd1"	0.0387837	0.0286732	0.177859	0.234468
ENSMUSP00000013130	ENSMUSG00000020954	"Strn3"	0.225746	0.0376967	1.10618e-08	7.71887e-08
ENSMUSP00000021347	ENSMUSG00000020964	"Sel1l"	-0.00188257	0.0727942	0.979418	0.98276
ENSMUSP00000021362	ENSMUSG00000020978	"Klhdc2"	-0.289447	0.219916	0.191317	0.24981
ENSMUSP00000021368	ENSMUSG00000020982	"Nemf"	-0.0384248	0.0687369	0.577469	0.638925
ENSMUSP00000021375	ENSMUSG00000020986	"Sec23a"	0.14773	0.0350873	4.00286e-05	0.000130896
ENSMUSP00000021370	ENSMUSG00000020988	"L2hgdh"	-0.0116363	0.0257755	0.652203	0.707748
ENSMUSP00000021380	ENSMUSG00000020993	"Trappc6b"	0.204001	0.0477472	3.67218e-05	0.000121335
ENSMUSP00000021381	ENSMUSG00000020994	"Pnn"	0.244484	0.0890096	0.00662459	0.0126385
ENSMUSP00000135251	ENSMUSG00000021000	"Ctage5"	0.312451	0.0488938	1.34718e-09	1.14831e-08
ENSMUSP00000021405	ENSMUSG00000021018	"Polr2h"	0.691413	0.109767	4.12833e-09	3.16505e-08
ENSMUSP00000021412	ENSMUSG00000021024	"Psma6"	0.0972384	0.033606	0.00427529	0.00858603
ENSMUSP00000106315	ENSMUSG00000021027	"Ralgapa1"	0.0526132	0.0491412	0.286421	0.354944
ENSMUSP00000053540	ENSMUSG00000021033	"Gstz1"	-0.0205106	0.0718066	0.775481	0.81503
ENSMUSP00000021425	ENSMUSG00000021037	"Ahsa1"	0.126276	0.037081	0.000812823	0.0019578
ENSMUSP00000072527	ENSMUSG00000021038	"Vipas39"	0.128211	0.0521398	0.0157427	0.0275077
ENSMUSP00000125341	ENSMUSG00000021040	"Slirp"	0.0180195	0.0553191	0.744997	0.78908
ENSMUSP00000098724	ENSMUSG00000021044	"Adck1"	0.100044	0.03964	0.0124645	0.0223503
ENSMUSP00000021443	ENSMUSG00000021048	"Mthfd1"	-0.0424959	0.0342483	0.21627	0.278803
ENSMUSP00000021447	ENSMUSG00000021051	"Ppp2r5e"	0.0470587	0.0334436	0.1611	0.215062
ENSMUSP00000021458	ENSMUSG00000021061	"Sptb"	-0.136532	0.0579683	0.0195735	0.033479
ENSMUSP00000071231	ENSMUSG00000021069	"Pygl"	-0.255687	0.0457733	8.35909e-08	4.88841e-07
ENSMUSP00000021471	ENSMUSG00000021072	"Tmx1"	0.0563202	0.0630596	0.372969	0.443405
ENSMUSP00000021479	ENSMUSG00000021076	"Actr10"	0.242132	0.0404176	1.09323e-08	7.64145e-08
ENSMUSP00000021486	ENSMUSG00000021079	"Timm9"	0.664523	0.0756092	1.11601e-15	3.48077e-14
ENSMUSP00000077594	ENSMUSG00000021087	"Rtn1"	0.604859	0.0414542	1.94923e-32	1.50143e-29
ENSMUSP00000021506	ENSMUSG00000021091	"Serpina3n"	0.207022	0.0818614	0.0122904	0.0220862
ENSMUSP00000021512	ENSMUSG00000021094	"Dhrs7"	-0.114588	0.0611971	0.0627497	0.0942161
ENSMUSP00000021514	ENSMUSG00000021096	"Ppm1a"	0.0653134	0.0339423	0.0558837	0.0850863
ENSMUSP00000021522	ENSMUSG00000021102	"Glrx5"	0.303319	0.0619883	2.26932e-06	9.73207e-06
ENSMUSP00000021536	ENSMUSG00000021114	"Atp6v1d"	0.45781	0.047966	3.15307e-17	1.26258e-15
ENSMUSP00000071214	ENSMUSG00000021116	"Eif2s1"	0.0648548	0.0254989	0.0118089	0.0213514
ENSMUSP00000057462	ENSMUSG00000021124	"Vti1b"	0.396827	0.059107	2.64875e-10	2.57191e-09
ENSMUSP00000021559	ENSMUSG00000021131	"Erh"	0.219573	0.054676	8.65118e-05	0.00026093
ENSMUSP00000105983	ENSMUSG00000021134	"Srsf5"	0.134241	0.0687987	0.0526562	0.0809203
ENSMUSP00000131728	ENSMUSG00000021139	"Gm20498"	0.128101	0.0318625	8.49928e-05	0.000256724
ENSMUSP00000009099	ENSMUSG00000021144	"Mta1"	-0.0327174	0.0456429	0.47459	0.541393
ENSMUSP00000021572	ENSMUSG00000021147	"Wdr37"	0.176815	0.0431943	6.38151e-05	0.000197985
ENSMUSP00000021574	ENSMUSG00000021149	"Gtpbp4"	0.138327	0.0724087	0.0588407	0.0889961
ENSMUSP00000098548	ENSMUSG00000021171	"Esyt2"	0.241799	0.0321384	2.36568e-12	3.5807e-11
ENSMUSP00000021595	ENSMUSG00000021178	"Psmc1"	0.0122642	0.0317233	0.699505	0.75016
ENSMUSP00000129876	ENSMUSG00000021185	"9030617O03Rik"	-0.14845	0.0440449	0.00091643	0.00217837
ENSMUSP00000021603	ENSMUSG00000021186	"Fbln5"	0.0527241	0.0844151	0.533028	0.596811
ENSMUSP00000021605	ENSMUSG00000021188	"Trip11"	0.237269	0.055915	3.50249e-05	0.000116217
ENSMUSP00000105647	ENSMUSG00000021190	"Lgmn"	0.0215353	0.0872479	0.805532	0.839589
ENSMUSP00000137305	ENSMUSG00000021192	"Golga5"	0.432346	0.0673309	1.86921e-09	1.52993e-08
ENSMUSP00000021611	ENSMUSG00000021193	"Pitrm1"	0.0259764	0.0414212	0.531361	0.595363
ENSMUSP00000117030	ENSMUSG00000021196	"Pfkp"	0.193162	0.101949	0.0597184	0.0901248
ENSMUSP00000021617	ENSMUSG00000021200	"Asb2"	0.136197	0.04134	0.00118477	0.00275265
ENSMUSP00000062996	ENSMUSG00000021218	"Gdi2"	-0.000325679	0.0243561	0.989346	0.990549
ENSMUSP00000098793	ENSMUSG00000021219	"Rgs6"	0.296047	0.0941712	0.00222621	0.00482893
ENSMUSP00000021646	ENSMUSG00000021223	"Papln"	0.188908	0.0707139	0.00823767	0.0153877
ENSMUSP00000021649	ENSMUSG00000021226	"Acot2"	0.0605033	0.0502896	0.230501	0.294804
ENSMUSP00000105905	ENSMUSG00000021235	"Coq6"	-0.122677	0.0312571	0.000122996	0.000357609
ENSMUSP00000105901	ENSMUSG00000021236	"Entpd5"	0.223797	0.0729537	0.00252927	0.00541216
ENSMUSP00000082288	ENSMUSG00000021238	"Aldh6a1"	-0.0512737	0.0310488	0.100383	0.143102
ENSMUSP00000021667	ENSMUSG00000021241	"Isca2"	0.188388	0.0530888	0.000492855	0.0012456
ENSMUSP00000021670	ENSMUSG00000021244	"Ylpm1"	-0.0741203	0.120625	0.540391	0.603415
ENSMUSP00000037583	ENSMUSG00000021248	"Tmed10"	-0.00684536	0.0272623	0.802026	0.836782
ENSMUSP00000021693	ENSMUSG00000021265	"Slc25a29"	0.192387	0.0823191	0.0205222	0.0349841
ENSMUSP00000105474	ENSMUSG00000021266	"Wars"	-0.040829	0.0532581	0.444298	0.513524
ENSMUSP00000091921	ENSMUSG00000021270	"Hsp90aa1"	0.109643	0.0270673	7.54958e-05	0.000230405
ENSMUSP00000042565	ENSMUSG00000021279	"Cdc42bpb"	0.185517	0.0529267	0.000581905	0.00145194
ENSMUSP00000126825	ENSMUSG00000021282	"Eif5"	-0.00304021	0.0430727	0.943807	0.954003
ENSMUSP00000082004	ENSMUSG00000021288	"Klc1"	0.117731	0.0385425	0.00261052	0.00555838
ENSMUSP00000021719	ENSMUSG00000021290	"2010107E04Rik"	0.339089	0.0691001	2.04303e-06	8.90068e-06
ENSMUSP00000126603	ENSMUSG00000021302	"Ggps1"	0.276914	0.0648742	4.11325e-05	0.000133973
ENSMUSP00000097442	ENSMUSG00000021311	"Mtr"	0.174275	0.0617191	0.00552658	0.0107987
ENSMUSP00000021750	ENSMUSG00000021313	"Ryr2"	-0.0288591	0.0320374	0.368887	0.439314
ENSMUSP00000021772	ENSMUSG00000021339	"Mrs2"	2.76746	0.243008	4.96204e-23	5.52127e-21
ENSMUSP00000021773	ENSMUSG00000021340	"Gpld1"	0.0025554	0.0668494	0.969549	0.974996
ENSMUSP00000100010	ENSMUSG00000021357	"Exoc2"	0.156339	0.0497878	0.00200566	0.0044039
ENSMUSP00000021800	ENSMUSG00000021371	"Mcur1"	-0.00554525	0.0271234	0.838234	0.867306
ENSMUSP00000021802	ENSMUSG00000021373	"Cap2"	0.0502666	0.0341376	0.142622	0.194653
ENSMUSP00000055304	ENSMUSG00000021375	"Kif13a"	0.0103285	0.0440285	0.814826	0.847345
ENSMUSP00000021806	ENSMUSG00000021376	"Tpmt"	0.0721668	0.0785977	0.36065	0.43125
ENSMUSP00000021807	ENSMUSG00000021377	"Dek"	0.252887	0.0561743	1.20003e-05	4.44692e-05
ENSMUSP00000136728	ENSMUSG00000021388	"Aspn"	0.236926	0.0606856	0.000133068	0.00038418
ENSMUSP00000021822	ENSMUSG00000021390	"Ogn"	-0.0283513	0.0583787	0.627803	0.685952
ENSMUSP00000021853	ENSMUSG00000021416	"Eci3"	-0.273129	0.04154	4.98336e-10	4.61044e-09
ENSMUSP00000131735	ENSMUSG00000021417	"Eci2"	-0.206411	0.0374666	1.21647e-07	6.92697e-07
ENSMUSP00000021857	ENSMUSG00000021420	"Fars2"	0.108794	0.0327651	0.00108593	0.00253444
ENSMUSP00000021864	ENSMUSG00000021427	"Ssr1"	-0.0416103	0.0577742	0.472312	0.539242
ENSMUSP00000021907	ENSMUSG00000021456	"Fbp2"	0.108749	0.0801847	0.176706	0.233098
ENSMUSP00000113852	ENSMUSG00000021457	"Syk"	0.297898	0.0635558	6.10977e-06	2.38652e-05
ENSMUSP00000021913	ENSMUSG00000021460	"Auh"	0.0699372	0.0404531	0.0855323	0.12373
ENSMUSP00000021940	ENSMUSG00000021484	"Lman2"	-0.0143609	0.039238	0.714794	0.763374
ENSMUSP00000120465	ENSMUSG00000021493	"Pdlim7"	-0.0106623	0.0456586	0.815618	0.847526
ENSMUSP00000115392	ENSMUSG00000021496	"Pcbd2"	0.167005	0.0497815	0.000966649	0.00228193
ENSMUSP00000133245	ENSMUSG00000021500	"Ddx46"	-0.0331933	0.0290722	0.255056	0.321204
ENSMUSP00000021993	ENSMUSG00000021520	"Uqcrb"	-0.0241768	0.0516531	0.640301	0.697202
ENSMUSP00000135647	ENSMUSG00000021546	"Hnrnpk"	-0.0946444	0.0328878	0.00448387	0.00896217
ENSMUSP00000105179	ENSMUSG00000021549	"Rasa1"	0.177129	0.0775729	0.0244405	0.0408035
ENSMUSP00000022032	ENSMUSG00000021550	"2210016F16Rik"	-0.0414622	0.0355399	0.244884	0.310211
ENSMUSP00000022038	ENSMUSG00000021555	"Naa35"	0.148929	0.0369304	8.67504e-05	0.000261457
ENSMUSP00000022057	ENSMUSG00000021573	"Tppp"	-0.131264	0.0653143	0.0459369	0.0715829
ENSMUSP00000022060	ENSMUSG00000021576	"Pdcd6"	0.150857	0.0482228	0.00204764	0.00447459
ENSMUSP00000022062	ENSMUSG00000021577	"Sdha"	0.0333948	0.0299538	0.266373	0.333263
ENSMUSP00000022063	ENSMUSG00000021578	"Ccdc127"	0.379302	0.0750792	1.10857e-06	5.04308e-06
ENSMUSP00000133166	ENSMUSG00000021583	"Erap1"	0.164822	0.0419446	0.000120775	0.000351401
ENSMUSP00000065275	ENSMUSG00000021585	"Cast"	0.132448	0.0509504	0.0101007	0.0185149
ENSMUSP00000022082	ENSMUSG00000021591	"Glrx"	-0.0593986	0.0575299	0.303216	0.372416
ENSMUSP00000105321	ENSMUSG00000021595	"Nsun2"	-0.00115255	0.0557283	0.983529	0.985923
ENSMUSP00000022097	ENSMUSG00000021606	"Ndufs6"	0.0180938	0.0645235	0.779473	0.818019
ENSMUSP00000105173	ENSMUSG00000021614	"Vcan"	0.628223	0.076206	4.12105e-14	8.79086e-13
ENSMUSP00000022122	ENSMUSG00000021622	"Ckmt2"	-0.200485	0.0367234	1.54946e-07	8.53964e-07
ENSMUSP00000022148	ENSMUSG00000021646	"Mccc2"	-0.0661846	0.0367278	0.0731956	0.107855
ENSMUSP00000022153	ENSMUSG00000021650	"Ptcd2"	0.254396	0.0436101	2.4365e-08	1.58219e-07
ENSMUSP00000022163	ENSMUSG00000021660	"Btf3"	0.111111	0.0537806	0.0402446	0.0634695
ENSMUSP00000022169	ENSMUSG00000021665	"Hexb"	0.510598	0.0591368	3.88535e-15	1.08878e-13
ENSMUSP00000048373	ENSMUSG00000021666	"Gfm2"	0.0166995	0.0383173	0.663482	0.717886
ENSMUSP00000136766	ENSMUSG00000021669	"Col4a3bp"	0.165748	0.0837499	0.049741	0.0768707
ENSMUSP00000067685	ENSMUSG00000021676	"Iqgap2"	-0.00272546	0.045827	0.952648	0.96166
ENSMUSP00000022196	ENSMUSG00000021686	"Ap3b1"	0.268148	0.0277483	4.30105e-18	2.059e-16
ENSMUSP00000022197	ENSMUSG00000021687	"Scamp1"	-0.0721582	0.0383849	0.0617254	0.0928475
ENSMUSP00000070339	ENSMUSG00000021690	"Jmy"	0.29374	0.0607646	3.08556e-06	1.27543e-05
ENSMUSP00000113921	ENSMUSG00000021693	"Kif2a"	0.280307	0.0700095	0.000107038	0.000316123
ENSMUSP00000057956	ENSMUSG00000021709	"Erbb2ip"	0.25208	0.0962884	0.00995653	0.0182751
ENSMUSP00000104938	ENSMUSG00000021710	"Nln"	0.238052	0.0561127	3.60672e-05	0.00011946
ENSMUSP00000114406	ENSMUSG00000021711	"Trappc13"	0.072602	0.0423506	0.0889909	0.128373
ENSMUSP00000022225	ENSMUSG00000021712	"Trim23"	0.0169695	0.110936	0.878746	0.90107
ENSMUSP00000022242	ENSMUSG00000021728	"Emb"	0.233517	0.0826726	0.00532915	0.0104826
ENSMUSP00000022245	ENSMUSG00000021731	"Mrps30"	0.275553	0.0458269	9.75682e-09	6.89002e-08
ENSMUSP00000022256	ENSMUSG00000021737	"Psmd6"	0.131634	0.0205676	1.27966e-09	1.09302e-08
ENSMUSP00000022268	ENSMUSG00000021748	"Pdhb"	-0.131264	0.0336707	0.000135981	0.000391219
ENSMUSP00000138836	ENSMUSG00000021756	"Il6st"	0.0356848	0.0780169	0.648452	0.704028
ENSMUSP00000022282	ENSMUSG00000021760	"Gpx8"	0.00171912	0.053216	0.974277	0.979033
ENSMUSP00000022286	ENSMUSG00000021764	"Ndufs4"	-0.131178	0.0597798	0.0294765	0.0483292
ENSMUSP00000022293	ENSMUSG00000021771	"Vdac2"	0.0729541	0.0215563	0.000873779	0.0020927
ENSMUSP00000119330	ENSMUSG00000021773	"Comtd1"	0.147032	0.0562576	0.00971078	0.0178638
ENSMUSP00000022310	ENSMUSG00000021785	"Ngly1"	0.329079	0.0803238	6.60067e-05	0.000204152
ENSMUSP00000022311	ENSMUSG00000021786	"Oxsm"	-0.326003	0.0574432	5.37914e-08	3.2472e-07
ENSMUSP00000022317	ENSMUSG00000021792	"Fam213a"	0.0225581	0.0506499	0.65658	0.710979
ENSMUSP00000022322	ENSMUSG00000021794	"Glud1"	-0.0368035	0.0279601	0.189733	0.248293
ENSMUSP00000022330	ENSMUSG00000021798	"Ldb3"	-0.276558	0.0341761	8.08317e-14	1.63933e-12
ENSMUSP00000087494	ENSMUSG00000021798	"Ldb3"	-0.131438	0.0297838	1.7425e-05	6.24902e-05
ENSMUSP00000022340	ENSMUSG00000021806	"Nid2"	0.0635772	0.0424765	0.136188	0.186957
ENSMUSP00000022341	ENSMUSG00000021807	"2700060E02Rik"	-0.0387613	0.0337122	0.251747	0.317537
ENSMUSP00000022343	ENSMUSG00000021809	"Nudt13"	0.324251	0.0558673	2.82665e-08	1.81549e-07
ENSMUSP00000022345	ENSMUSG00000021811	"Dnajc9"	0.0540268	0.0651482	0.408839	0.477637
ENSMUSP00000066035	ENSMUSG00000021814	"Anxa7"	0.0124439	0.0352661	0.724603	0.771608
ENSMUSP00000125722	ENSMUSG00000021816	"Ppp3cb"	0.498516	0.0351971	3.51085e-31	2.06488e-28
ENSMUSP00000098398	ENSMUSG00000021820	"Camk2g"	0.106338	0.0579716	0.0682404	0.101456
ENSMUSP00000022369	ENSMUSG00000021823	"Vcl"	0.0454372	0.0217737	0.0382999	0.0609041
ENSMUSP00000117346	ENSMUSG00000021824	"Ap3m1"	0.048866	0.0301265	0.10687	0.151198
ENSMUSP00000022380	ENSMUSG00000021832	"Psmc6"	-0.137327	0.0270253	9.23923e-07	4.29807e-06
ENSMUSP00000022391	ENSMUSG00000021843	"Ktn1"	0.0463921	0.0338617	0.17236	0.228243
ENSMUSP00000022416	ENSMUSG00000021866	"Anxa11"	0.0878089	0.0287615	0.00260528	0.00555173
ENSMUSP00000022419	ENSMUSG00000021868	"Ppif"	0.195527	0.0581553	0.000942615	0.00223491
ENSMUSP00000100021	ENSMUSG00000021870	"Slmap"	0.125812	0.0420674	0.00316863	0.00657855
ENSMUSP00000043926	ENSMUSG00000021871	"Pnp"	0.211084	0.0606609	0.00062811	0.00155591
ENSMUSP00000022429	ENSMUSG00000021877	"Arf4"	0.0971488	0.0444523	0.0301322	0.0493453
ENSMUSP00000114922	ENSMUSG00000021884	"Hacl1"	0.0939594	0.0813666	0.249998	0.315719
ENSMUSP00000022451	ENSMUSG00000021893	"Capn7"	0.052025	0.0610927	0.395969	0.466706
ENSMUSP00000022462	ENSMUSG00000021906	"Oxnad1"	-0.073798	0.0308275	0.0176863	0.0304409
ENSMUSP00000132842	ENSMUSG00000021910	"Nisch"	0.126884	0.0387297	0.0012873	0.00297242
ENSMUSP00000022480	ENSMUSG00000021913	"Ogdhl"	0.175917	0.187947	0.350516	0.420967
ENSMUSP00000138134	ENSMUSG00000021917	"Spcs1"	0.325699	0.0848892	0.000205807	0.000563369
ENSMUSP00000006703	ENSMUSG00000021922	"Itih4"	0.289618	0.084197	0.000721907	0.00175863
ENSMUSP00000022496	ENSMUSG00000021929	"Kpna3"	0.117634	0.0399767	0.00367888	0.00752406
ENSMUSP00000022497	ENSMUSG00000021930	"Spryd7"	0.0848821	0.0761085	0.266742	0.33359
ENSMUSP00000022507	ENSMUSG00000021938	"Pspc1"	-0.0169892	0.0477491	0.722449	0.769752
ENSMUSP00000006235	ENSMUSG00000021939	"Ctsb"	0.180143	0.0535417	0.000935033	0.00222003
ENSMUSP00000022517	ENSMUSG00000021947	"Cryl1"	0.312053	0.0589388	4.0776e-07	2.04476e-06
ENSMUSP00000022521	ENSMUSG00000021948	"Prkcd"	0.473867	0.0819981	6.54255e-08	3.88278e-07
ENSMUSP00000022518	ENSMUSG00000021951	"N6amt2"	0.257434	0.0746985	0.000735018	0.00178291
ENSMUSP00000022529	ENSMUSG00000021957	"Tkt"	0.0205561	0.0569285	0.718454	0.766686
ENSMUSP00000022538	ENSMUSG00000021967	"Mrp63"	0.0698594	0.0484451	0.151012	0.204109
ENSMUSP00000022553	ENSMUSG00000021981	"Cab39l"	-0.148951	0.0708042	0.037273	0.0594318
ENSMUSP00000069840	ENSMUSG00000021993	"Mipep"	0.0725658	0.029775	0.0157662	0.0275156
ENSMUSP00000022573	ENSMUSG00000021996	"Esd"	0.163467	0.0381837	3.00455e-05	0.000101641
ENSMUSP00000121201	ENSMUSG00000021998	"Lcp1"	0.479348	0.0640554	2.99301e-12	4.43246e-11
ENSMUSP00000022590	ENSMUSG00000022013	"Dnajc15"	-0.270208	0.0618255	2.28645e-05	7.98385e-05
ENSMUSP00000022597	ENSMUSG00000022020	"Naa16"	0.0157965	0.0480745	0.742869	0.787029
ENSMUSP00000022600	ENSMUSG00000022022	"Mtrf1"	0.202135	0.0571985	0.000634377	0.00156861
ENSMUSP00000052942	ENSMUSG00000022024	"Sugt1"	0.00486889	0.0329738	0.882775	0.904526
ENSMUSP00000022614	ENSMUSG00000022035	"Ccdc25"	0.00847154	0.0744733	0.909575	0.925536
ENSMUSP00000022616	ENSMUSG00000022037	"Clu"	0.381237	0.0690064	1.12815e-07	6.45982e-07
ENSMUSP00000069209	ENSMUSG00000022040	"Ephx2"	-0.0616036	0.0586036	0.294565	0.363744
ENSMUSP00000022629	ENSMUSG00000022048	"Dpysl2"	0.00471943	0.0332319	0.887225	0.907531
ENSMUSP00000086640	ENSMUSG00000022052	"Ppp2r2a"	0.190428	0.0407274	5.69126e-06	2.23791e-05
ENSMUSP00000022638	ENSMUSG00000022054	"Nefm"	0.392777	0.121048	0.00154279	0.00349376
ENSMUSP00000022639	ENSMUSG00000022055	"Nefl"	0.198928	0.149196	0.184542	0.241962
ENSMUSP00000022682	ENSMUSG00000022091	"Sorbs3"	-0.135278	0.0546267	0.0141844	0.0251604
ENSMUSP00000077532	ENSMUSG00000022092	"Ppp3cc"	0.290245	0.0882324	0.00137023	0.00314301
ENSMUSP00000022694	ENSMUSG00000022099	"Dmtn"	0.0787779	0.0866006	0.36427	0.434947
ENSMUSP00000129504	ENSMUSG00000022100	"Xpo7"	0.375782	0.0479369	3.68541e-13	6.48411e-12
ENSMUSP00000022704	ENSMUSG00000022108	"Itm2b"	0.180603	0.0520267	0.000654808	0.00161428
ENSMUSP00000123765	ENSMUSG00000022110	"Sucla2"	-0.0959213	0.0219814	2.13895e-05	7.53297e-05
ENSMUSP00000002289	ENSMUSG00000022111	"Uchl3"	-0.00290862	0.0469924	0.950714	0.960513
ENSMUSP00000022734	ENSMUSG00000022136	"Dnajc3"	0.0618858	0.0345676	0.0750703	0.110301
ENSMUSP00000128819	ENSMUSG00000022142	"Nup155"	0.315697	0.0946798	0.00110795	0.00258293
ENSMUSP00000079689	ENSMUSG00000022150	"Dab2"	0.241972	0.073623	0.00124168	0.00287515
ENSMUSP00000022781	ENSMUSG00000022174	"Dad1"	0.760203	0.0574793	4.63885e-27	8.68098e-25
ENSMUSP00000124417	ENSMUSG00000022181	"C6"	0.0330804	0.152325	0.828319	0.858773
ENSMUSP00000022793	ENSMUSG00000022185	"Acin1"	0.195763	0.0589905	0.00109288	0.00254923
ENSMUSP00000106318	ENSMUSG00000022186	"Oxct1"	-0.142929	0.0357275	9.18418e-05	0.000275592
ENSMUSP00000022803	ENSMUSG00000022193	"Psmb5"	0.000709058	0.0422676	0.986634	0.988523
ENSMUSP00000057375	ENSMUSG00000022200	"Golph3"	0.257912	0.0578249	1.92982e-05	6.86696e-05
ENSMUSP00000118911	ENSMUSG00000022201	"Zfr"	0.607493	0.151735	0.000111404	0.000327842
ENSMUSP00000022816	ENSMUSG00000022205	"Sub1"	0.226232	0.0575796	0.000125744	0.000364825
ENSMUSP00000022821	ENSMUSG00000022210	"Dhrs4"	0.311943	0.0396865	3.25062e-13	5.79341e-12
ENSMUSP00000113014	ENSMUSG00000022214	"Dcaf11"	0.0677545	0.0667454	0.311652	0.381413
ENSMUSP00000022826	ENSMUSG00000022215	"Fitm1"	0.301406	0.0730529	5.74354e-05	0.000180093
ENSMUSP00000133883	ENSMUSG00000022216	"Psme1"	-0.193348	0.0511132	0.000210279	0.000573703
ENSMUSP00000106957	ENSMUSG00000022223	"Sdr39u1"	0.0332326	0.0319742	0.300018	0.36945
ENSMUSP00000022834	ENSMUSG00000022225	"Cma1"	0.528423	0.188353	0.00590886	0.0114425
ENSMUSP00000022842	ENSMUSG00000022234	"Cct5"	-0.0477174	0.0234143	0.0430011	0.0673888
ENSMUSP00000070314	ENSMUSG00000022235	"Cmbl"	-0.0489677	0.0337882	0.148987	0.202127
ENSMUSP00000022849	ENSMUSG00000022241	"Tars"	0.0159651	0.0295921	0.590197	0.651083
ENSMUSP00000066915	ENSMUSG00000022244	"Amacr"	0.0286666	0.0433123	0.508899	0.57543
ENSMUSP00000068318	ENSMUSG00000022253	"Nadk2"	0.232718	0.0323377	1.56349e-11	1.9555e-10
ENSMUSP00000022865	ENSMUSG00000022255	"Mtdh"	0.302766	0.0519772	2.54261e-08	1.6459e-07
ENSMUSP00000022875	ENSMUSG00000022265	"Ank"	0.447117	0.0638486	6.24041e-11	6.79676e-10
ENSMUSP00000022881	ENSMUSG00000022270	"Fam134b"	0.0313629	0.0418362	0.454478	0.522941
ENSMUSP00000001809	ENSMUSG00000022283	"Pabpc1"	0.0645078	0.0449823	0.153268	0.206345
ENSMUSP00000022894	ENSMUSG00000022285	"Ywhaz"	0.0836381	0.0446505	0.062648	0.0940976
ENSMUSP00000022904	ENSMUSG00000022295	"Atp6v1c1"	0.170441	0.0341322	1.38189e-06	6.17055e-06
ENSMUSP00000022908	ENSMUSG00000022299	"Slc25a32"	-0.061362	0.0644647	0.343159	0.413321
ENSMUSP00000105926	ENSMUSG00000022307	"Oxr1"	0.191267	0.0566901	0.00095396	0.00225457
ENSMUSP00000022925	ENSMUSG00000022312	"Eif3h"	0.197178	0.0366806	2.31927e-07	1.22573e-06
ENSMUSP00000022927	ENSMUSG00000022314	"Rad21"	0.0657658	0.0772765	0.396699	0.467299
ENSMUSP00000022946	ENSMUSG00000022323	"Hrsp12"	0.157425	0.064352	0.015383	0.0269498
ENSMUSP00000022954	ENSMUSG00000022332	"Khdrbs3"	0.309858	0.0636138	2.50567e-06	1.05912e-05
ENSMUSP00000022960	ENSMUSG00000022336	"Eif3e"	0.278584	0.025185	4.40896e-22	4.42724e-20
ENSMUSP00000022962	ENSMUSG00000022337	"Emc2"	0.11641	0.045024	0.010506	0.0191725
ENSMUSP00000094151	ENSMUSG00000022347	"A1bg"	0.314165	0.204328	0.125895	0.174281
ENSMUSP00000022980	ENSMUSG00000022354	"Ndufb9"	-0.401309	0.0538701	3.64202e-12	5.29831e-11
ENSMUSP00000022993	ENSMUSG00000022365	"Derl1"	0.506286	0.0582542	1.16205e-14	2.91717e-13
ENSMUSP00000130722	ENSMUSG00000022370	"Mrpl13"	0.079146	0.0386622	0.042084	0.0660792
ENSMUSP00000023053	ENSMUSG00000022371	"Col14a1"	-0.250947	0.0892099	0.00559917	0.0109198
ENSMUSP00000066359	ENSMUSG00000022378	"Fam49b"	0.170152	0.037783	1.2299e-05	4.54533e-05
ENSMUSP00000023019	ENSMUSG00000022386	"Trmu"	-0.0808526	0.0460901	0.0810746	0.117903
ENSMUSP00000126849	ENSMUSG00000022391	"Rangap1"	0.211534	0.0691007	0.00253811	0.00542827
ENSMUSP00000023036	ENSMUSG00000022400	"Rbx1"	0.383654	0.0655441	3.6114e-08	2.27689e-07
ENSMUSP00000132822	ENSMUSG00000022401	"Xpnpep3"	0.0213517	0.0522319	0.683236	0.7359
ENSMUSP00000130195	ENSMUSG00000022403	"St13"	-0.0567576	0.0529194	0.284902	0.353296
ENSMUSP00000023043	ENSMUSG00000022407	"Adsl"	-0.0941607	0.0307121	0.00250066	0.00535651
ENSMUSP00000023048	ENSMUSG00000022412	"Mief1"	0.0255026	0.0316169	0.420997	0.490726
ENSMUSP00000023050	ENSMUSG00000022414	"Tab1"	-0.00460979	0.0440143	0.91681	0.931422
ENSMUSP00000009728	ENSMUSG00000022415	"Syngr1"	0.632416	0.0840584	2.84244e-12	4.23997e-11
ENSMUSP00000036180	ENSMUSG00000022425	"Enpp2"	0.933561	0.0654918	2.61279e-29	9.77896e-27
ENSMUSP00000023062	ENSMUSG00000022427	"Tomm22"	-0.0213176	0.0528777	0.687311	0.739201
ENSMUSP00000023071	ENSMUSG00000022437	"Samm50"	0.0428443	0.0310602	0.169465	0.224698
ENSMUSP00000023072	ENSMUSG00000022438	"Parvb"	0.0292301	0.0304817	0.338861	0.408998
ENSMUSP00000016771	ENSMUSG00000022443	"Myh9"	0.180843	0.0691387	0.00965289	0.0177732
ENSMUSP00000023085	ENSMUSG00000022450	"Ndufa6"	-0.145681	0.0335826	2.37896e-05	8.27909e-05
ENSMUSP00000023087	ENSMUSG00000022451	"Twf1"	0.0373881	0.0389229	0.338045	0.408381
ENSMUSP00000023088	ENSMUSG00000022453	"Naga"	0.56567	0.0578684	3.03563e-18	1.52411e-16
ENSMUSP00000023116	ENSMUSG00000022477	"Aco2"	-0.0815635	0.0220785	0.00029151	0.000768832
ENSMUSP00000093843	ENSMUSG00000022514	"Il1rap"	0.0856029	0.0684255	0.212526	0.274544
ENSMUSP00000023161	ENSMUSG00000022519	"Srl"	-0.0759313	0.0272937	0.00597172	0.0115425
ENSMUSP00000023189	ENSMUSG00000022536	"Glyr1"	-0.0478747	0.0572695	0.405098	0.473938
ENSMUSP00000023203	ENSMUSG00000022546	"Gpt"	-0.000772683	0.0467904	0.986843	0.988523
ENSMUSP00000125055	ENSMUSG00000022550	"Adck5"	0.167511	0.0962897	0.085193	0.123413
ENSMUSP00000023210	ENSMUSG00000022551	"Cyc1"	-0.318183	0.0298341	6.14049e-21	4.59643e-19
ENSMUSP00000129100	ENSMUSG00000022562	"Oplah"	0.0398932	0.0469832	0.396945	0.467455
ENSMUSP00000075772	ENSMUSG00000022565	"Plec"	-0.257805	0.0901504	0.00473564	0.0094005
ENSMUSP00000002603	ENSMUSG00000022568	"Scrib"	0.206781	0.0655574	0.00202311	0.00443512
ENSMUSP00000023231	ENSMUSG00000022570	"Tsta3"	0.179387	0.0570911	0.00197543	0.00434214
ENSMUSP00000049605	ENSMUSG00000022571	"Pycrl"	0.474579	0.0815893	3.81286e-08	2.38203e-07
ENSMUSP00000023237	ENSMUSG00000022574	"Naprt1"	-0.0904535	0.0444917	0.0435008	0.0680702
ENSMUSP00000023238	ENSMUSG00000022575	"Gsdmd"	0.107789	0.0588444	0.0698222	0.103439
ENSMUSP00000023243	ENSMUSG00000022579	"Gpihbp1"	0.176136	0.0525558	0.00102704	0.00241068
ENSMUSP00000105663	ENSMUSG00000022607	"Ptk2"	0.136987	0.0545503	0.0131441	0.0234566
ENSMUSP00000086207	ENSMUSG00000022610	"Mapk12"	-0.00679033	0.0565393	0.904573	0.921814
ENSMUSP00000023289	ENSMUSG00000022617	"Chkb"	0.162869	0.0710161	0.0232817	0.0391868
ENSMUSP00000127646	ENSMUSG00000022620	"Arsa"	0.361922	0.0922139	0.000155343	0.000438347
ENSMUSP00000104932	ENSMUSG00000022623	"Shank3"	0.155284	0.0396743	0.000130631	0.000377409
ENSMUSP00000130518	ENSMUSG00000022661	"Cd200"	0.0419252	0.0498808	0.401726	0.471585
ENSMUSP00000023343	ENSMUSG00000022663	"Atg3"	0.0313079	0.0466824	0.503394	0.56983
ENSMUSP00000111443	ENSMUSG00000022674	"Ube2v2"	-0.414742	0.0728294	5.2439e-08	3.17021e-07
ENSMUSP00000023359	ENSMUSG00000022678	"Nde1"	0.407346	0.081219	2.18848e-06	9.46427e-06
ENSMUSP00000023361	ENSMUSG00000022680	"Pdxdc1"	0.0242412	0.0507902	0.633843	0.691267
ENSMUSP00000125517	ENSMUSG00000022698	"Naa50"	0.0194348	0.037116	0.601178	0.661424
ENSMUSP00000023391	ENSMUSG00000022706	"Mrpl40"	0.0939925	0.0589992	0.11296	0.158456
ENSMUSP00000132603	ENSMUSG00000022707	"Gbe1"	0.159835	0.0281261	5.18075e-08	3.15054e-07
ENSMUSP00000124382	ENSMUSG00000022710	"Usp7"	0.237877	0.0357183	3.14043e-10	3.00678e-09
ENSMUSP00000023396	ENSMUSG00000022711	"Pmm2"	0.0667318	0.0338885	0.050453	0.0779126
ENSMUSP00000055455	ENSMUSG00000022742	"Cpox"	0.11694	0.0488332	0.0176499	0.0304036
ENSMUSP00000023431	ENSMUSG00000022749	"Tbc1d23"	0.0920923	0.0823227	0.265856	0.332987
ENSMUSP00000023432	ENSMUSG00000022751	"Nit2"	0.0534526	0.0369242	0.149441	0.202451
ENSMUSP00000129186	ENSMUSG00000022752	"Tomm70a"	-0.104334	0.0260699	9.12909e-05	0.000274139
ENSMUSP00000067867	ENSMUSG00000022757	"Tfg"	-0.0339969	0.0516957	0.511603	0.577377
ENSMUSP00000023449	ENSMUSG00000022765	"Snap29"	0.298692	0.0592023	1.20416e-06	5.45384e-06
ENSMUSP00000023450	ENSMUSG00000022766	"Serpind1"	0.200157	0.051049	0.000124836	0.000362448
ENSMUSP00000097581	ENSMUSG00000022770	"Dlg1"	0.046685	0.0377113	0.217327	0.279867
ENSMUSP00000023460	ENSMUSG00000022774	"Ncbp2"	0.294636	0.0529003	2.01286e-07	1.07623e-06
ENSMUSP00000023467	ENSMUSG00000022781	"Pak2"	0.0436882	0.0287541	0.130404	0.179556
ENSMUSP00000023477	ENSMUSG00000022789	"Dnm1l"	0.0150096	0.018651	0.422008	0.491585
ENSMUSP00000055277	ENSMUSG00000022792	"Yars2"	-0.0563509	0.0374494	0.13413	0.184411
ENSMUSP00000023486	ENSMUSG00000022797	"Tfrc"	0.0870717	0.0586146	0.139143	0.190424
ENSMUSP00000023489	ENSMUSG00000022800	"Fyttd1"	-0.0619313	0.0677258	0.362024	0.432517
ENSMUSP00000023494	ENSMUSG00000022803	"Popdc2"	0.367742	0.0417695	1.01514e-15	3.19031e-14
ENSMUSP00000039632	ENSMUSG00000022807	"Osbpl11"	0.337346	0.0495795	2.5786e-10	2.51566e-09
ENSMUSP00000023507	ENSMUSG00000022812	"Gsk3b"	-0.016765	0.0321154	0.602289	0.662469
ENSMUSP00000023510	ENSMUSG00000022814	"Umps"	0.200501	0.0502027	0.000110238	0.000324876
ENSMUSP00000110680	ENSMUSG00000022817	"Itgb5"	0.416871	0.0921086	1.60467e-05	5.76476e-05
ENSMUSP00000023514	ENSMUSG00000022820	"Ndufb4"	-0.12098	0.0385289	0.00197193	0.00434214
ENSMUSP00000023531	ENSMUSG00000022831	"Hcls1"	0.292555	0.104421	0.00583155	0.0113034
ENSMUSP00000023538	ENSMUSG00000022836	"Mylk"	0.0555413	0.0443416	0.211967	0.273993
ENSMUSP00000110563	ENSMUSG00000022840	"Adcy5"	0.122653	0.0788335	0.122121	0.169741
ENSMUSP00000087477	ENSMUSG00000022841	"Ap2m1"	0.199972	0.0252193	2.15131e-13	3.95327e-12
ENSMUSP00000023559	ENSMUSG00000022853	"Ehhadh"	-0.0557227	0.069781	0.4256	0.49497
ENSMUSP00000124846	ENSMUSG00000022858	"Tra2b"	-0.0151626	0.0624369	0.808398	0.841936
ENSMUSP00000109867	ENSMUSG00000022865	"Cxadr"	0.399589	0.0944887	4.51905e-05	0.000145693
ENSMUSP00000023580	ENSMUSG00000022867	"Usp25"	0.21402	0.061028	0.000670713	0.00164954
ENSMUSP00000023583	ENSMUSG00000022868	"Ahsg"	-0.0105677	0.0696089	0.8795	0.901619
ENSMUSP00000128989	ENSMUSG00000022871	"Fetub"	0.297642	0.107183	0.00606168	0.0117054
ENSMUSP00000023593	ENSMUSG00000022878	"Adipoq"	0.0965156	0.04638	0.0388363	0.0615669
ENSMUSP00000023599	ENSMUSG00000022884	"Eif4a2"	-0.0480248	0.0358753	0.182352	0.239418
ENSMUSP00000112283	ENSMUSG00000022889	"Mrpl39"	0.0608317	0.0372004	0.103726	0.147306
ENSMUSP00000109829	ENSMUSG00000022890	"Atp5j"	0.880462	0.107093	3.69264e-14	7.91803e-13
ENSMUSP00000023615	ENSMUSG00000022898	"Dscr3"	0.247376	0.07495	0.00135993	0.00312435
ENSMUSP00000004054	ENSMUSG00000022905	"Kpna1"	0.0419238	0.0239969	0.082316	0.119582
ENSMUSP00000023630	ENSMUSG00000022913	"Psmg1"	0.216529	0.0561185	0.000171654	0.000478146
ENSMUSP00000047712	ENSMUSG00000022947	"Cbr3"	0.284113	0.0410599	8.58234e-11	9.20144e-10
ENSMUSP00000023670	ENSMUSG00000022949	"Clic6"	0.335039	0.131116	0.0122328	0.0220115
ENSMUSP00000023677	ENSMUSG00000022956	"Atp5o"	-0.0597759	0.0429212	0.165413	0.220034
ENSMUSP00000109634	ENSMUSG00000022957	"Itsn1"	0.117686	0.0417996	0.00540706	0.0106206
ENSMUSP00000112453	ENSMUSG00000022961	"Son"	-0.176845	0.0583505	0.0029287	0.00612987
ENSMUSP00000023684	ENSMUSG00000022962	"Gart"	-0.0870911	0.0214424	7.23459e-05	0.000221914
ENSMUSP00000113308	ENSMUSG00000022973	"Synj1"	0.349496	0.0511639	1.3971e-10	1.45249e-09
ENSMUSP00000023707	ENSMUSG00000022982	"Sod1"	0.523939	0.0719275	9.46029e-12	1.25639e-10
ENSMUSP00000093939	ENSMUSG00000022994	"Adcy6"	-0.0583014	0.0657332	0.377138	0.447587
ENSMUSP00000077781	ENSMUSG00000022995	"Enah"	0.366327	0.0642121	4.6402e-08	2.83859e-07
ENSMUSP00000076777	ENSMUSG00000023004	"Tuba1b"	-0.0112289	0.029754	0.706322	0.755895
ENSMUSP00000085566	ENSMUSG00000023008	"Fmnl3"	0.497558	0.0870542	1.34029e-07	7.57963e-07
ENSMUSP00000023760	ENSMUSG00000023019	"Gpd1"	0.0157416	0.0557744	0.778082	0.817098
ENSMUSP00000023761	ENSMUSG00000023020	"Cox14"	0.259062	0.0495375	4.635e-07	2.29079e-06
ENSMUSP00000073371	ENSMUSG00000023022	"Lima1"	0.250574	0.0404975	3.94251e-09	3.03957e-08
ENSMUSP00000086964	ENSMUSG00000023025	"Larp4"	0.0462538	0.0554384	0.40619	0.47508
ENSMUSP00000097777	ENSMUSG00000023026	"Dip2b"	0.268359	0.0483561	1.06587e-07	6.1202e-07
ENSMUSP00000069900	ENSMUSG00000023039	"Krt7"	0.0644394	0.0665376	0.334096	0.40467
ENSMUSP00000023805	ENSMUSG00000023044	"Csad"	0.0753756	0.0676005	0.2664	0.333263
ENSMUSP00000023813	ENSMUSG00000023051	"Tarbp2"	0.093697	0.047827	0.0525237	0.080777
ENSMUSP00000023826	ENSMUSG00000023064	"Sncg"	0.129195	0.0643338	0.0461016	0.0717853
ENSMUSP00000097743	ENSMUSG00000023088	"Abcc1"	0.538068	0.0554845	4.96634e-18	2.32346e-16
ENSMUSP00000023851	ENSMUSG00000023089	"Ndufa5"	0.0843792	0.0450152	0.0624692	0.0938634
ENSMUSP00000023854	ENSMUSG00000023092	"Fhl1"	0.3151	0.0606092	5.35389e-07	2.62717e-06
ENSMUSP00000023856	ENSMUSG00000023094	"Msrb2"	-0.00180486	0.0747545	0.980764	0.983631
ENSMUSP00000023869	ENSMUSG00000023106	"Denr"	0.300592	0.130051	0.0220007	0.037261
ENSMUSP00000023873	ENSMUSG00000023110	"Prmt5"	-0.0147292	0.0322363	0.648278	0.704025
ENSMUSP00000023918	ENSMUSG00000023150	"Ivns1abp"	0.181982	0.0509448	0.000453172	0.00115238
ENSMUSP00000136487	ENSMUSG00000023175	"Bsg"	0.209699	0.0405371	6.04202e-07	2.90596e-06
ENSMUSP00000069318	ENSMUSG00000023176	"Cpn2"	0.129837	0.0616515	0.0365772	0.058481
ENSMUSP00000113596	ENSMUSG00000023186	"Vwa5a"	0.0307916	0.0328054	0.349172	0.419476
ENSMUSP00000099548	ENSMUSG00000023216	"Epb4.2"	-0.118158	0.0876683	0.179402	0.236049
ENSMUSP00000023994	ENSMUSG00000023224	"Serping1"	0.012947	0.0662048	0.845172	0.872568
ENSMUSP00000064513	ENSMUSG00000023249	"Parp3"	0.267641	0.0610733	2.10326e-05	7.42633e-05
ENSMUSP00000024031	ENSMUSG00000023262	"Acy1"	-0.141152	0.0442847	0.00169005	0.00378972
ENSMUSP00000024042	ENSMUSG00000023272	"Creld2"	0.36844	0.0864141	4.74423e-05	0.000152594
ENSMUSP00000024047	ENSMUSG00000023277	"Twf2"	0.0987268	0.034015	0.0041602	0.00838354
ENSMUSP00000024078	ENSMUSG00000023307	"March5"	0.350552	0.052311	2.83305e-10	2.73795e-09
ENSMUSP00000051438	ENSMUSG00000023452	"Pisd"	0.243069	0.0512899	4.66839e-06	1.85865e-05
ENSMUSP00000130858	ENSMUSG00000023456	"Tpi1"	-0.0346294	0.0471043	0.463185	0.530293
ENSMUSP00000070134	ENSMUSG00000023460	"Rab12"	0.0526798	0.0274128	0.056203	0.0855407
ENSMUSP00000024249	ENSMUSG00000023484	"Prph"	0.145142	0.0632529	0.0228957	0.038616
ENSMUSP00000024486	ENSMUSG00000023723	"Mrps23"	-0.0131636	0.0363366	0.717572	0.765943
ENSMUSP00000024575	ENSMUSG00000023809	"Rps6ka2"	0.0899653	0.0709398	0.206805	0.267993
ENSMUSP00000024595	ENSMUSG00000023828	"Slc22a3"	0.138498	0.100325	0.170742	0.226245
ENSMUSP00000024599	ENSMUSG00000023830	"Igf2r"	0.202225	0.0303944	3.25334e-10	3.0933e-09
ENSMUSP00000036998	ENSMUSG00000023845	"Lnpep"	0.0843006	0.0332252	0.0120121	0.0216997
ENSMUSP00000119443	ENSMUSG00000023861	"Mpc1"	-0.581171	0.0543443	5.06334e-21	3.86032e-19
ENSMUSP00000130941	ENSMUSG00000023921	"Mut"	0.00126815	0.044209	0.977147	0.980959
ENSMUSP00000024717	ENSMUSG00000023923	"Tbc1d5"	0.0459448	0.0458708	0.318025	0.388289
ENSMUSP00000024727	ENSMUSG00000023932	"Cdc5l"	0.180845	0.0561608	0.00160796	0.00362539
ENSMUSP00000024733	ENSMUSG00000023938	"Aars2"	0.181331	0.0513617	0.000525477	0.00132156
ENSMUSP00000024734	ENSMUSG00000023939	"Mrpl14"	0.0894808	0.0604178	0.140327	0.191871
ENSMUSP00000129242	ENSMUSG00000023942	"Slc29a1"	0.0215515	0.0613159	0.725656	0.77217
ENSMUSP00000024739	ENSMUSG00000023944	"Hsp90ab1"	-0.0840872	0.0268588	0.00203191	0.0044473
ENSMUSP00000024755	ENSMUSG00000023959	"Clic5"	0.321466	0.0443783	1.19342e-11	1.52587e-10
ENSMUSP00000024757	ENSMUSG00000023961	"Enpp4"	0.0746303	0.0465218	0.110618	0.155484
ENSMUSP00000009138	ENSMUSG00000024006	"Stk38"	0.102702	0.034401	0.00324468	0.00671948
ENSMUSP00000024802	ENSMUSG00000024007	"Ppil1"	-0.00898728	0.0490962	0.854983	0.881092
ENSMUSP00000110349	ENSMUSG00000024011	"Pi16"	0.377526	0.0872323	3.08601e-05	0.00010397
ENSMUSP00000093077	ENSMUSG00000024012	"Mtch1"	0.409298	0.0428551	8.89657e-18	3.93841e-16
ENSMUSP00000024816	ENSMUSG00000024019	"Cmtr1"	0.329711	0.0598941	2.30694e-07	1.22078e-06
ENSMUSP00000126586	ENSMUSG00000024026	"Glo1"	0.247822	0.0718686	0.000700934	0.0017161
ENSMUSP00000049000	ENSMUSG00000024038	"Ndufv3"	0.249783	0.0690469	0.000385062	0.000993297
ENSMUSP00000066303	ENSMUSG00000024038	"Ndufv3"	0.504042	0.105667	3.89461e-06	1.57197e-05
ENSMUSP00000108300	ENSMUSG00000024044	"Epb4.1l3"	-0.0742269	0.0527605	0.161173	0.215089
ENSMUSP00000123412	ENSMUSG00000024048	"Myl12a"	0.214858	0.102534	0.0385326	0.0611559
ENSMUSP00000024847	ENSMUSG00000024049	"Myom1"	-0.326629	0.0478636	1.27018e-10	1.33062e-09
ENSMUSP00000072945	ENSMUSG00000024049	"Myom1"	-0.137643	0.0896133	0.126284	0.174761
ENSMUSP00000024860	ENSMUSG00000024065	"Ehd3"	0.214229	0.051107	4.31379e-05	0.000139731
ENSMUSP00000024866	ENSMUSG00000024066	"Xdh"	-0.0196618	0.0353634	0.578899	0.640163
ENSMUSP00000136329	ENSMUSG00000024073	"Birc6"	0.217497	0.0454875	4.30335e-06	1.72679e-05
ENSMUSP00000120830	ENSMUSG00000024077	"Strn"	0.313809	0.0491438	1.53686e-09	1.28602e-08
ENSMUSP00000024887	ENSMUSG00000024082	"Ndufaf7"	-0.109744	0.0803524	0.173693	0.229565
ENSMUSP00000024897	ENSMUSG00000024091	"Vapa"	-0.144723	0.0283496	8.28937e-07	3.89137e-06
ENSMUSP00000139372	ENSMUSG00000024095	"Hnrnpll"	0.0451458	0.0674929	0.504576	0.571011
ENSMUSP00000070983	ENSMUSG00000024097	"Srsf7"	0.125662	0.0460414	0.00696926	0.0132223
ENSMUSP00000121557	ENSMUSG00000024099	"Ndufv2"	-0.164437	0.0527845	0.0021357	0.00465221
ENSMUSP00000038983	ENSMUSG00000024104	"Fam21"	0.252181	0.0849157	0.00370065	0.00756484
ENSMUSP00000107927	ENSMUSG00000024120	"Lrpprc"	-0.0452753	0.0326898	0.167748	0.222852
ENSMUSP00000099991	ENSMUSG00000024122	"Pdpk1"	-0.0394427	0.0470824	0.403931	0.473246
ENSMUSP00000072239	ENSMUSG00000024127	"Prepl"	-0.171823	0.0665244	0.0106302	0.019382
ENSMUSP00000024946	ENSMUSG00000024132	"Eci1"	-0.173345	0.0295049	1.97283e-08	1.31003e-07
ENSMUSP00000113051	ENSMUSG00000024158	"Hagh"	0.0116674	0.0560547	0.83535	0.864539
ENSMUSP00000114802	ENSMUSG00000024163	"Mapk8ip3"	0.208734	0.0354723	1.88193e-08	1.25982e-07
ENSMUSP00000024988	ENSMUSG00000024164	"C3"	0.069818	0.0776085	0.369512	0.439931
ENSMUSP00000025014	ENSMUSG00000024181	"Mrpl28"	-0.203596	0.0664768	0.00259255	0.00553033
ENSMUSP00000110639	ENSMUSG00000024187	"Itfg3"	-0.00552456	0.0416116	0.894526	0.914064
ENSMUSP00000015725	ENSMUSG00000024191	"Bnip1"	0.0959666	0.0341529	0.0054977	0.0107525
ENSMUSP00000025027	ENSMUSG00000024194	"Cuta"	0.302497	0.046716	9.55048e-10	8.33037e-09
ENSMUSP00000019726	ENSMUSG00000024197	"Plin3"	0.230796	0.0527898	2.06742e-05	7.32494e-05
ENSMUSP00000025045	ENSMUSG00000024208	"Uqcc2"	0.136344	0.0427362	0.0016736	0.00375692
ENSMUSP00000025050	ENSMUSG00000024213	"Nudt3"	0.24779	0.0476963	5.44798e-07	2.66003e-06
ENSMUSP00000110491	ENSMUSG00000024219	"Anks1"	-0.0406958	0.081546	0.618626	0.677002
ENSMUSP00000078382	ENSMUSG00000024222	"Fkbp5"	0.245163	0.0451388	1.77392e-07	9.63486e-07
ENSMUSP00000025065	ENSMUSG00000024228	"Nudt12"	-0.209592	0.0484007	2.45518e-05	8.47985e-05
ENSMUSP00000125403	ENSMUSG00000024231	"Cul2"	0.0914476	0.0325692	0.00553244	0.010805
ENSMUSP00000025079	ENSMUSG00000024236	"Svil"	0.00709492	0.0368319	0.847464	0.874438
ENSMUSP00000131584	ENSMUSG00000024248	"Cox7a2l"	0.165864	0.0518372	0.0016231	0.00365553
ENSMUSP00000053325	ENSMUSG00000024259	"Slc25a46"	0.163821	0.036369	1.18694e-05	4.40634e-05
ENSMUSP00000025120	ENSMUSG00000024271	"Elp2"	0.211993	0.136137	0.121929	0.169531
ENSMUSP00000111496	ENSMUSG00000024277	"Mapre2"	0.113133	0.0448452	0.0125013	0.0223968
ENSMUSP00000050001	ENSMUSG00000024286	"Ccny"	0.00563247	0.0615199	0.927188	0.940437
ENSMUSP00000069549	ENSMUSG00000024290	"Rock1"	0.272156	0.0334687	6.36583e-14	1.31041e-12
ENSMUSP00000111498	ENSMUSG00000024302	"Dtna"	0.111343	0.039498	0.00535148	0.0105165
ENSMUSP00000025166	ENSMUSG00000024304	"Cdh2"	-0.0175454	0.0293183	0.550286	0.612305
ENSMUSP00000025161	ENSMUSG00000024308	"Tapbp"	0.252109	0.125057	0.0453605	0.0707383
ENSMUSP00000025163	ENSMUSG00000024309	"H2-Ke2"	0.0825828	0.0525779	0.117995	0.164845
ENSMUSP00000025178	ENSMUSG00000024319	"Vps52"	0.539861	0.091687	4.08833e-08	2.53489e-07
ENSMUSP00000074702	ENSMUSG00000024331	"Dsc2"	-0.272909	0.0687165	0.000102755	0.00030486
ENSMUSP00000025196	ENSMUSG00000024338	"Psmb8"	0.374712	0.087723	3.12382e-05	0.000105071
ENSMUSP00000025204	ENSMUSG00000024346	"Pfdn1"	0.105582	0.0501955	0.0368042	0.0587754
ENSMUSP00000025217	ENSMUSG00000024359	"Hspa9"	-0.154259	0.0398947	0.000153444	0.000434777
ENSMUSP00000025218	ENSMUSG00000024360	"Etf1"	0.191958	0.0221454	2.3693e-15	7.0684e-14
ENSMUSP00000025228	ENSMUSG00000024370	"Cdc23"	0.558955	0.0888514	3.62004e-09	2.82803e-08
ENSMUSP00000089590	ENSMUSG00000024381	"Bin1"	0.281967	0.0722682	0.000139469	0.000399856
ENSMUSP00000134218	ENSMUSG00000024387	"Csnk2b"	0.0796832	0.0323947	0.0148917	0.0262006
ENSMUSP00000129324	ENSMUSG00000024392	"Bag6"	0.121135	0.0373984	0.00142573	0.00325554
ENSMUSP00000025254	ENSMUSG00000024395	"Lims2"	0.0577207	0.0459801	0.211556	0.27372
ENSMUSP00000025270	ENSMUSG00000024404	"Riok3"	0.105645	0.0741779	0.15738	0.210711
ENSMUSP00000025279	ENSMUSG00000024413	"Npc1"	-0.218714	0.0581442	0.000252126	0.000674361
ENSMUSP00000025278	ENSMUSG00000024414	"Mrpl27"	-0.00575098	0.0537835	0.914978	0.930115
ENSMUSP00000025288	ENSMUSG00000024420	"Zfp521"	1.01292	0.174105	4.22318e-08	2.60672e-07
ENSMUSP00000084450	ENSMUSG00000024429	"Gnl1"	0.148998	0.0282192	3.65412e-07	1.84363e-06
ENSMUSP00000111229	ENSMUSG00000024431	"Nr3c1"	-0.0582276	0.0488502	0.235251	0.29978
ENSMUSP00000025305	ENSMUSG00000024436	"Mrps18b"	0.0625194	0.0543453	0.251671	0.317537
ENSMUSP00000111297	ENSMUSG00000024456	"Diap1"	0.117619	0.0608269	0.0548965	0.0838129
ENSMUSP00000025349	ENSMUSG00000024471	"Myot"	0.24844	0.0917326	0.00740775	0.0139769
ENSMUSP00000007042	ENSMUSG00000024474	"Ik"	0.24982	0.0726163	0.000794215	0.00191551
ENSMUSP00000025354	ENSMUSG00000024477	"Pggt1b"	0.269881	0.0552204	2.23384e-06	9.61408e-06
ENSMUSP00000025357	ENSMUSG00000024480	"Ap3s1"	0.392651	0.0534493	1.84145e-11	2.26305e-10
ENSMUSP00000095197	ENSMUSG00000024493	"Lars"	0.162832	0.0263384	4.04885e-09	3.11572e-08
ENSMUSP00000025375	ENSMUSG00000024498	"Tcerg1"	0.202109	0.0659072	0.00261988	0.00557131
ENSMUSP00000112928	ENSMUSG00000024501	"Dpysl3"	-0.0833737	0.0509336	0.103377	0.14694
ENSMUSP00000025385	ENSMUSG00000024507	"Hsd17b4"	0.0214502	0.0469065	0.648003	0.703912
ENSMUSP00000114094	ENSMUSG00000024511	"Rab27b"	0.464175	0.187417	0.015048	0.0264191
ENSMUSP00000025403	ENSMUSG00000024525	"Impa2"	-0.137648	0.0688301	0.0470061	0.0730843
ENSMUSP00000025408	ENSMUSG00000024527	"Afg3l2"	0.0224284	0.0251816	0.374285	0.444713
ENSMUSP00000025419	ENSMUSG00000024538	"Ppic"	-0.0128274	0.0865931	0.882499	0.904468
ENSMUSP00000025439	ENSMUSG00000024556	"Me2"	-0.0627319	0.0527259	0.235685	0.300128
ENSMUSP00000130115	ENSMUSG00000024563	"Smad2"	0.7824	0.118537	2.40751e-09	1.93588e-08
ENSMUSP00000128871	ENSMUSG00000024576	"Csnk1a1"	0.220871	0.0367963	1.02914e-08	7.24268e-08
ENSMUSP00000025474	ENSMUSG00000024581	"Napg"	0.0741776	0.0448959	0.100216	0.142962
ENSMUSP00000025476	ENSMUSG00000024583	"Txnl1"	0.202949	0.043917	7.20565e-06	2.77768e-05
ENSMUSP00000025483	ENSMUSG00000024587	"Nars"	0.157703	0.0375452	4.16763e-05	0.000135476
ENSMUSP00000025484	ENSMUSG00000024588	"Fech"	0.0439755	0.0449355	0.329059	0.399038
ENSMUSP00000132838	ENSMUSG00000024589	"Nedd4l"	0.0496705	0.0461065	0.282846	0.351064
ENSMUSP00000025486	ENSMUSG00000024590	"Lmnb1"	-0.101279	0.0384306	0.00912989	0.0169086
ENSMUSP00000025488	ENSMUSG00000024592	"C330018D20Rik"	-0.238819	0.0746341	0.00171938	0.00384503
ENSMUSP00000025490	ENSMUSG00000024594	"Prrc1"	-0.186145	0.0620545	0.00315574	0.00655547
ENSMUSP00000111023	ENSMUSG00000024597	"Slc12a2"	0.0601757	0.0387073	0.12226	0.169876
ENSMUSP00000025497	ENSMUSG00000024598	"Fbn2"	0.335219	0.109578	0.0025546	0.00545787
ENSMUSP00000025503	ENSMUSG00000024601	"Isoc1"	-0.190469	0.0373641	8.57275e-07	4.01982e-06
ENSMUSP00000025505	ENSMUSG00000024603	"Dctn4"	0.00754978	0.0276418	0.785064	0.823318
ENSMUSP00000025511	ENSMUSG00000024608	"Rps14"	-0.071518	0.0296452	0.016838	0.0292005
ENSMUSP00000135639	ENSMUSG00000024613	"Tcof1"	0.244056	0.0915336	0.00889435	0.0165169
ENSMUSP00000099952	ENSMUSG00000024617	"Camk2a"	-0.130708	0.0375211	0.000619669	0.00153778
ENSMUSP00000025522	ENSMUSG00000024620	"Pdgfrb"	0.630503	0.123663	1.37446e-06	6.1506e-06
ENSMUSP00000025541	ENSMUSG00000024639	"Gnaq"	0.21858	0.0329554	3.64355e-10	3.44839e-09
ENSMUSP00000025546	ENSMUSG00000024644	"Cndp2"	0.1859	0.0325636	4.55162e-08	2.7927e-07
ENSMUSP00000025547	ENSMUSG00000024645	"Timm21"	0.102573	0.0297449	0.000700547	0.0017161
ENSMUSP00000124480	ENSMUSG00000024646	"Cyb5"	0.217623	0.0555363	0.00012594	0.000365137
ENSMUSP00000051709	ENSMUSG00000024654	"Asrgl1"	-0.0504267	0.0519356	0.332864	0.403415
ENSMUSP00000025561	ENSMUSG00000024659	"Anxa1"	0.130023	0.0505282	0.0108707	0.0197593
ENSMUSP00000025563	ENSMUSG00000024661	"Fth1"	0.286795	0.0629014	9.39328e-06	3.55442e-05
ENSMUSP00000025570	ENSMUSG00000024668	"Sdhaf2"	0.142786	0.0663967	0.0329902	0.0534428
ENSMUSP00000128915	ENSMUSG00000024683	"Mrpl16"	-0.273322	0.0506692	2.23544e-07	1.18599e-06
ENSMUSP00000025590	ENSMUSG00000024687	"Osbp"	0.0625077	0.0301177	0.0393512	0.0622392
ENSMUSP00000025617	ENSMUSG00000024712	"Rfk"	-0.0127036	0.0323629	0.695212	0.746528
ENSMUSP00000025631	ENSMUSG00000024725	"Ostf1"	0.074637	0.0602754	0.217212	0.279807
ENSMUSP00000025632	ENSMUSG00000024726	"2410127L17Rik"	-0.19669	0.0738707	0.00844808	0.015745
ENSMUSP00000136858	ENSMUSG00000024735	"Prpf19"	0.142783	0.0298464	3.54054e-06	1.44464e-05
ENSMUSP00000025649	ENSMUSG00000024740	"Ddb1"	0.110639	0.0234126	4.57672e-06	1.82581e-05
ENSMUSP00000065810	ENSMUSG00000024758	"Rtn3"	0.399305	0.0378124	1.22921e-20	8.72527e-19
ENSMUSP00000132619	ENSMUSG00000024759	"Atl3"	0.0293928	0.0390416	0.452508	0.52082
ENSMUSP00000025679	ENSMUSG00000024767	"Otub1"	0.0176049	0.0286913	0.540248	0.603415
ENSMUSP00000025684	ENSMUSG00000024772	"Ehd1"	-0.178412	0.0238796	3.20953e-12	4.71915e-11
ENSMUSP00000060421	ENSMUSG00000024780	"Cdc37l1"	0.196732	0.0386626	8.9456e-07	4.17563e-06
ENSMUSP00000025696	ENSMUSG00000024782	"Ak3"	-0.0602836	0.0276822	0.030715	0.0502
ENSMUSP00000025702	ENSMUSG00000024787	"Snx15"	0.0395566	0.0779975	0.612738	0.671809
ENSMUSP00000064394	ENSMUSG00000024789	"Jak2"	0.432033	0.0725554	2.53865e-08	1.6459e-07
ENSMUSP00000025707	ENSMUSG00000024792	"Zfpl1"	0.208203	0.0558067	0.000299174	0.000786024
ENSMUSP00000025718	ENSMUSG00000024803	"Ankrd1"	0.580155	0.0671088	2.73487e-15	8.04246e-14
ENSMUSP00000097154	ENSMUSG00000024812	"Tjp2"	0.189756	0.0347027	1.48557e-07	8.2316e-07
ENSMUSP00000025743	ENSMUSG00000024829	"Mrpl21"	0.354606	0.0425459	2.38662e-14	5.45872e-13
ENSMUSP00000008893	ENSMUSG00000024835	"Coro1b"	0.0810624	0.0343913	0.0194829	0.0333518
ENSMUSP00000025762	ENSMUSG00000024844	"Banf1"	0.372066	0.069223	2.45113e-07	1.28225e-06
ENSMUSP00000113807	ENSMUSG00000024847	"Aip"	0.0978628	0.0430732	0.0242559	0.0405768
ENSMUSP00000025774	ENSMUSG00000024853	"Sf3b2"	0.051246	0.0505848	0.312372	0.382066
ENSMUSP00000025786	ENSMUSG00000024855	"Pacs1"	0.143284	0.0415139	0.00069315	0.00170065
ENSMUSP00000025791	ENSMUSG00000024858	"Adrbk1"	0.0162667	0.0478283	0.734361	0.779821
ENSMUSP00000109357	ENSMUSG00000024862	"Klc2"	0.394493	0.0566834	5.96995e-11	6.55421e-10
ENSMUSP00000050056	ENSMUSG00000024866	"Acy3"	-0.0143534	0.0575158	0.803213	0.837808
ENSMUSP00000025802	ENSMUSG00000024869	"Nudt8"	-0.244995	0.0337325	1.0695e-11	1.40242e-10
ENSMUSP00000025804	ENSMUSG00000024870	"Rab1b"	-0.332622	0.0487657	1.294e-10	1.35213e-09
ENSMUSP00000063825	ENSMUSG00000024892	"Pcx"	-0.123157	0.0393318	0.00202848	0.00444419
ENSMUSP00000025827	ENSMUSG00000024896	"Minpp1"	-0.0766573	0.0536188	0.154992	0.208258
ENSMUSP00000025835	ENSMUSG00000024900	"Cpt1a"	0.136733	0.0521161	0.00943845	0.0174174
ENSMUSP00000025836	ENSMUSG00000024902	"Mrpl11"	-0.146394	0.0347435	3.9512e-05	0.000129722
ENSMUSP00000109630	ENSMUSG00000024908	"Ppp6r3"	0.133237	0.0313151	3.34483e-05	0.000111866
ENSMUSP00000025862	ENSMUSG00000024921	"Smarca2"	0.47586	0.137279	0.000709346	0.00173316
ENSMUSP00000126730	ENSMUSG00000024924	"Vldlr"	0.231014	0.0447714	6.4239e-07	3.07526e-06
ENSMUSP00000025867	ENSMUSG00000024927	"Rela"	0.237756	0.118926	0.0481971	0.0747372
ENSMUSP00000037656	ENSMUSG00000024937	"Ehbp1l1"	0.118572	0.0308086	0.000164239	0.000459894
ENSMUSP00000127498	ENSMUSG00000024942	"Capn1"	0.12093	0.0416271	0.00412692	0.00832461
ENSMUSP00000025893	ENSMUSG00000024944	"Arl2"	-0.0121643	0.0488592	0.803834	0.838243
ENSMUSP00000121309	ENSMUSG00000024949	"Sf1"	0.0117054	0.0445406	0.793055	0.829914
ENSMUSP00000025904	ENSMUSG00000024953	"Prdx5"	-0.110094	0.0387786	0.00503949	0.00995566
ENSMUSP00000025912	ENSMUSG00000024960	"Plcb3"	0.308173	0.0382354	1.20492e-13	2.35103e-12
ENSMUSP00000037858	ENSMUSG00000024965	"Fermt3"	0.625417	0.131884	4.25592e-06	1.70943e-05
ENSMUSP00000025918	ENSMUSG00000024966	"Stip1"	-0.11365	0.0519911	0.0300961	0.0493059
ENSMUSP00000025930	ENSMUSG00000024974	"Smc3"	0.204676	0.0395747	6.39091e-07	3.06302e-06
ENSMUSP00000057635	ENSMUSG00000024978	"Gpam"	0.13479	0.0585709	0.0225071	0.0380541
ENSMUSP00000025951	ENSMUSG00000024990	"Rbp4"	-0.303097	0.106146	0.0049873	0.00986676
ENSMUSP00000025955	ENSMUSG00000024991	"Eif3a"	0.0992096	0.0242877	6.60507e-05	0.000204152
ENSMUSP00000112839	ENSMUSG00000024993	"Fam45a"	0.380008	0.0847253	1.55906e-05	5.61563e-05
ENSMUSP00000025961	ENSMUSG00000024997	"Prdx3"	-0.505673	0.0469768	3.18195e-21	2.51924e-19
ENSMUSP00000097065	ENSMUSG00000025006	"Sorbs1"	0.273602	0.0494046	1.05709e-07	6.07829e-07
ENSMUSP00000097066	ENSMUSG00000025006	"Sorbs1"	0.156606	0.0301967	5.6813e-07	2.755e-06
ENSMUSP00000025989	ENSMUSG00000025016	"Tm9sf3"	0.287359	0.0669879	2.90041e-05	9.84506e-05
ENSMUSP00000107370	ENSMUSG00000025026	"Add3"	0.341659	0.0360797	1.49839e-17	6.56262e-16
ENSMUSP00000138250	ENSMUSG00000025027	"Xpnpep1"	0.247266	0.0396865	3.14457e-09	2.48011e-08
ENSMUSP00000026009	ENSMUSG00000025035	"Arl3"	0.127907	0.0617851	0.0398455	0.0629485
ENSMUSP00000026013	ENSMUSG00000025037	"Maoa"	0.0835497	0.0350679	0.0182254	0.0313163
ENSMUSP00000129126	ENSMUSG00000025041	"Nt5c2"	0.0862837	0.0468888	0.0673704	0.100312
ENSMUSP00000026039	ENSMUSG00000025059	"Gyk"	0.182882	0.0383818	3.85246e-06	1.55801e-05
ENSMUSP00000026043	ENSMUSG00000025060	"Slk"	0.128092	0.0304183	3.99247e-05	0.00013066
ENSMUSP00000026050	ENSMUSG00000025068	"Gsto1"	0.168262	0.0443231	0.000199943	0.000548413
ENSMUSP00000077402	ENSMUSG00000025075	"Habp2"	0.311057	0.0855777	0.000386406	0.000995514
ENSMUSP00000071370	ENSMUSG00000025078	"Nhlrc2"	0.0424114	0.0293662	0.150395	0.203476
ENSMUSP00000078336	ENSMUSG00000025085	"Ablim1"	-0.169361	0.0351385	3.01978e-06	1.24949e-05
ENSMUSP00000066860	ENSMUSG00000025092	"Hspa12a"	0.105601	0.0401995	0.00935063	0.0172863
ENSMUSP00000026092	ENSMUSG00000025102	"3110040N11Rik"	0.206768	0.0758544	0.00735803	0.0139082
ENSMUSP00000102926	ENSMUSG00000025104	"Hdgfrp3"	0.0522362	0.0675833	0.440632	0.510004
ENSMUSP00000026122	ENSMUSG00000025130	"P4hb"	0.130634	0.0454592	0.00454037	0.00905654
ENSMUSP00000101803	ENSMUSG00000025132	"Arhgdia"	0.154739	0.0408546	0.000206542	0.000564629
ENSMUSP00000026125	ENSMUSG00000025134	"Alyref"	0.269659	0.0643967	5.88373e-05	0.000183928
ENSMUSP00000101794	ENSMUSG00000025137	"Pcyt2"	0.218826	0.0453617	2.96395e-06	1.22841e-05
ENSMUSP00000001950	ENSMUSG00000025139	"Tollip"	0.0507889	0.0470562	0.281871	0.349971
ENSMUSP00000026135	ENSMUSG00000025142	"Aspscr1"	0.30169	0.057628	4.51622e-07	2.24286e-06
ENSMUSP00000081455	ENSMUSG00000025147	"Mob2"	0.0162345	0.0318841	0.611248	0.670532
ENSMUSP00000026148	ENSMUSG00000025150	"Cbr2"	0.343839	0.0817539	4.07743e-05	0.000132912
ENSMUSP00000052872	ENSMUSG00000025153	"Fasn"	0.191598	0.143404	0.183193	0.240423
ENSMUSP00000112007	ENSMUSG00000025156	"Gps1"	0.138647	0.0220038	2.16652e-09	1.76625e-08
ENSMUSP00000130900	ENSMUSG00000025159	"Mms19"	0.331828	0.0557438	1.92168e-08	1.28019e-07
ENSMUSP00000026173	ENSMUSG00000025173	"Wdr45b"	0.0212116	0.0471245	0.653418	0.708486
ENSMUSP00000026175	ENSMUSG00000025175	"Fn3k"	0.0857221	0.0598086	0.153495	0.206524
ENSMUSP00000069284	ENSMUSG00000025178	"Pi4k2a"	0.0326101	0.0513815	0.527188	0.591721
ENSMUSP00000026196	ENSMUSG00000025190	"Got1"	-0.109358	0.0318906	0.000748903	0.0018126
ENSMUSP00000026199	ENSMUSG00000025193	"Cutc"	0.0867171	0.0491167	0.0791516	0.115515
ENSMUSP00000026210	ENSMUSG00000025196	"Cpn1"	0.113069	0.0702327	0.109149	0.153892
ENSMUSP00000026222	ENSMUSG00000025204	"Ndufb8"	0.328072	0.0374487	1.33207e-15	4.09263e-14
ENSMUSP00000095322	ENSMUSG00000025208	"Mrpl43"	0.0423921	0.0382344	0.269004	0.336214
ENSMUSP00000059419	ENSMUSG00000025212	"Sfxn3"	0.163813	0.0397035	5.61265e-05	0.000176661
ENSMUSP00000026243	ENSMUSG00000025220	"Mgea5"	0.222838	0.0460741	2.80389e-06	1.16963e-05
ENSMUSP00000026254	ENSMUSG00000025224	"Gbf1"	0.283709	0.0511116	1.13968e-07	6.51675e-07
ENSMUSP00000039844	ENSMUSG00000025228	"Actr1a"	-0.0216418	0.0223344	0.333836	0.404474
ENSMUSP00000026262	ENSMUSG00000025232	"Hexa"	0.0289251	0.0571171	0.613252	0.672193
ENSMUSP00000126531	ENSMUSG00000025234	"Arih1"	0.0845994	0.0382609	0.0283461	0.0467178
ENSMUSP00000026269	ENSMUSG00000025239	"Limd1"	0.248927	0.0600422	5.30631e-05	0.000168047
ENSMUSP00000026270	ENSMUSG00000025240	"Sacm1l"	0.213388	0.0362756	1.90114e-08	1.26856e-07
ENSMUSP00000081764	ENSMUSG00000025241	"Fyco1"	0.0103063	0.0306713	0.73724	0.782474
ENSMUSP00000026274	ENSMUSG00000025245	"Lztfl1"	0.0335997	0.0469882	0.475537	0.542323
ENSMUSP00000085549	ENSMUSG00000025246	"Tbl1x"	0.165678	0.0533235	0.00243098	0.00522629
ENSMUSP00000026289	ENSMUSG00000025260	"Hsd17b10"	-0.194834	0.0409439	3.95993e-06	1.59677e-05
ENSMUSP00000026292	ENSMUSG00000025261	"Huwe1"	0.235089	0.0263874	5.25638e-16	1.77381e-14
ENSMUSP00000073082	ENSMUSG00000025262	"Fam120c"	-0.265337	0.0648525	6.74436e-05	0.000207833
ENSMUSP00000108303	ENSMUSG00000025264	"Tsr2"	-0.0679169	0.0608743	0.266197	0.333211
ENSMUSP00000108333	ENSMUSG00000025271	"Pfkfb1"	0.207479	0.0848378	0.0154127	0.0269788
ENSMUSP00000026313	ENSMUSG00000025277	"Abhd6"	0.145011	0.0666354	0.0314372	0.0512479
ENSMUSP00000052020	ENSMUSG00000025278	"Flnb"	0.0729436	0.0298342	0.0154387	0.0270128
ENSMUSP00000026324	ENSMUSG00000025287	"Acot9"	0.110302	0.0244029	1.11084e-05	4.15381e-05
ENSMUSP00000026328	ENSMUSG00000025289	"Prdx4"	0.258216	0.0742869	0.000675684	0.00166077
ENSMUSP00000125977	ENSMUSG00000025290	"Rps24"	0.112924	0.0312221	0.000386139	0.00099545
ENSMUSP00000103161	ENSMUSG00000025326	"Ube3a"	0.0202926	0.0298089	0.496891	0.563553
ENSMUSP00000026387	ENSMUSG00000025337	"Sbds"	-0.0796144	0.0325494	0.0153979	0.0269643
ENSMUSP00000114103	ENSMUSG00000025340	"Rabgef1"	0.988058	0.146156	4.80753e-10	4.46786e-09
ENSMUSP00000096712	ENSMUSG00000025348	"Itga7"	0.155242	0.0311989	1.49785e-06	6.63081e-06
ENSMUSP00000100862	ENSMUSG00000025351	"Cd63"	0.668234	0.0691308	1.80165e-16	6.44992e-15
ENSMUSP00000026420	ENSMUSG00000025362	"Rps26"	0.164933	0.040711	7.53313e-05	0.000230073
ENSMUSP00000026425	ENSMUSG00000025364	"Pa2g4"	0.107794	0.0306339	0.000547636	0.00136892
ENSMUSP00000026427	ENSMUSG00000025366	"Esyt1"	0.188428	0.0348311	1.96791e-07	1.05493e-06
ENSMUSP00000100868	ENSMUSG00000025369	"Smarcc2"	0.0114642	0.0490292	0.815384	0.847497
ENSMUSP00000026446	ENSMUSG00000025381	"Cnpy2"	0.297695	0.0559183	3.34518e-07	1.70236e-06
ENSMUSP00000026459	ENSMUSG00000025393	"Atp5b"	0.083157	0.0345734	0.0171642	0.0296289
ENSMUSP00000078540	ENSMUSG00000025401	"Myo1a"	-0.127219	0.0495422	0.0111959	0.0202965
ENSMUSP00000026470	ENSMUSG00000025403	"Shmt2"	0.0967256	0.0295087	0.00125287	0.00289778
ENSMUSP00000026479	ENSMUSG00000025410	"Dctn2"	0.216237	0.0369165	2.15754e-08	1.4209e-07
ENSMUSP00000013970	ENSMUSG00000025417	"Pip4k2c"	0.0483082	0.0333392	0.14906	0.202134
ENSMUSP00000123320	ENSMUSG00000025421	"Hdhd2"	-0.0656234	0.0503144	0.19379	0.252799
ENSMUSP00000026495	ENSMUSG00000025428	"Atp5a1"	0.0128055	0.0284996	0.653733	0.708641
ENSMUSP00000117256	ENSMUSG00000025451	"Paip1"	0.560476	0.0515176	4.27092e-21	3.31762e-19
ENSMUSP00000096753	ENSMUSG00000025453	"Nnt"	-0.0275901	0.0953954	0.772743	0.812822
ENSMUSP00000026538	ENSMUSG00000025465	"Echs1"	-0.0677731	0.0334186	0.0440175	0.0688526
ENSMUSP00000101704	ENSMUSG00000025477	"Inpp5a"	0.177934	0.0287223	3.78918e-09	2.93786e-08
ENSMUSP00000101663	ENSMUSG00000025486	"Sirt3"	-0.0610686	0.0639297	0.340721	0.410894
ENSMUSP00000026560	ENSMUSG00000025487	"Psmd13"	0.138839	0.0235587	1.79848e-08	1.208e-07
ENSMUSP00000026572	ENSMUSG00000025499	"Hras"	-0.0600065	0.097457	0.538999	0.602187
ENSMUSP00000026576	ENSMUSG00000025503	"Taldo1"	0.000762646	0.0299712	0.979727	0.982831
ENSMUSP00000081474	ENSMUSG00000025508	"Rplp2"	-0.0381486	0.0529255	0.471959	0.539135
ENSMUSP00000101622	ENSMUSG00000025510	"Cd151"	0.476365	0.0764268	4.29612e-09	3.27752e-08
ENSMUSP00000114693	ENSMUSG00000025512	"Chid1"	0.014165	0.0657691	0.829802	0.859903
ENSMUSP00000026599	ENSMUSG00000025525	"Apool"	-0.0126955	0.0202434	0.531354	0.595363
ENSMUSP00000026607	ENSMUSG00000025531	"Chm"	0.269637	0.0601516	1.77764e-05	6.36395e-05
ENSMUSP00000124274	ENSMUSG00000025533	"Asl"	0.196929	0.0437492	1.38296e-05	5.06102e-05
ENSMUSP00000026617	ENSMUSG00000025537	"Phkg1"	0.0905573	0.0493918	0.0683695	0.101563
ENSMUSP00000026624	ENSMUSG00000025544	"Tm9sf2"	0.0395293	0.0371118	0.288223	0.356662
ENSMUSP00000026625	ENSMUSG00000025545	"Clybl"	-0.143115	0.0457076	0.00202941	0.00444419
ENSMUSP00000097872	ENSMUSG00000025558	"Dock9"	0.614701	0.074108	3.03605e-14	6.61345e-13
ENSMUSP00000026666	ENSMUSG00000025579	"Gaa"	0.509978	0.0609443	1.95346e-14	4.56954e-13
ENSMUSP00000026667	ENSMUSG00000025580	"Eif4a3"	0.244891	0.0292444	1.45561e-14	3.546e-13
ENSMUSP00000026671	ENSMUSG00000025583	"Rptor"	0.233145	0.0406892	4.37349e-08	2.69546e-07
ENSMUSP00000038368	ENSMUSG00000025607	"Copg2"	0.124258	0.0338525	0.000317841	0.000829246
ENSMUSP00000026698	ENSMUSG00000025608	"Podxl"	-0.094531	0.0460425	0.0414912	0.0652231
ENSMUSP00000026704	ENSMUSG00000025613	"Cct8"	-0.12266	0.026831	8.91762e-06	3.39001e-05
ENSMUSP00000026723	ENSMUSG00000025630	"Hprt"	0.304031	0.0616934	1.85958e-06	8.15324e-06
ENSMUSP00000026735	ENSMUSG00000025645	"Ccdc51"	-0.237751	0.0339433	4.64267e-11	5.28007e-10
ENSMUSP00000026743	ENSMUSG00000025651	"Uqcrc1"	-0.0124023	0.0301259	0.681056	0.734199
ENSMUSP00000026760	ENSMUSG00000025666	"Tmem47"	1.06264	0.105818	2.74908e-18	1.41474e-16
ENSMUSP00000026795	ENSMUSG00000025701	"Alox5"	0.187174	0.119052	0.118941	0.166105
ENSMUSP00000112944	ENSMUSG00000025724	"Sec11a"	0.402346	0.0561368	2.12355e-11	2.55633e-10
ENSMUSP00000026820	ENSMUSG00000025726	"Slc28a1"	-0.09321	0.0599268	0.123177	0.170862
ENSMUSP00000026827	ENSMUSG00000025731	"0610011F06Rik"	0.207459	0.0693079	0.00339031	0.00699196
ENSMUSP00000026828	ENSMUSG00000025732	"Fam195a"	0.504771	0.0910904	1.69721e-07	9.26713e-07
ENSMUSP00000044639	ENSMUSG00000025733	"Rhot2"	0.0667812	0.0366378	0.069984	0.103604
ENSMUSP00000026839	ENSMUSG00000025742	"Prps2"	0.488695	0.151372	0.00166561	0.00374308
ENSMUSP00000120976	ENSMUSG00000025745	"Hadha"	-0.135163	0.0249498	1.89693e-07	1.02489e-06
ENSMUSP00000076336	ENSMUSG00000025757	"Hspa4l"	-0.123852	0.0313946	0.00011381	0.000333492
ENSMUSP00000118749	ENSMUSG00000025766	"D3Ertd751e"	0.136839	0.085767	0.112963	0.158456
ENSMUSP00000026887	ENSMUSG00000025781	"Atp5c1"	-0.008471	0.0278532	0.761376	0.80374
ENSMUSP00000026890	ENSMUSG00000025784	"Clec3b"	0.0242318	0.0910918	0.790611	0.82823
ENSMUSP00000061227	ENSMUSG00000025791	"Pgm2"	0.0219486	0.0259638	0.399023	0.469097
ENSMUSP00000026899	ENSMUSG00000025792	"Slc25a10"	0.158069	0.0585748	0.00765788	0.0144159
ENSMUSP00000101811	ENSMUSG00000025793	"Hgs"	0.107637	0.0360313	0.00320252	0.00663597
ENSMUSP00000131489	ENSMUSG00000025794	"Rpl14"	-0.119465	0.0374589	0.00167992	0.00376906
ENSMUSP00000087457	ENSMUSG00000025809	"Itgb1"	0.0127022	0.0398108	0.750044	0.793812
ENSMUSP00000119699	ENSMUSG00000025809	"Itgb1"	0.134163	0.0439376	0.00264241	0.00560668
ENSMUSP00000026917	ENSMUSG00000025810	"Nrp1"	0.158329	0.0541814	0.00391646	0.00795464
ENSMUSP00000026922	ENSMUSG00000025813	"Homer2"	0.124117	0.0579116	0.0334935	0.0541605
ENSMUSP00000100046	ENSMUSG00000025816	"Sec61a2"	0.545384	0.0491916	6.77699e-22	6.34111e-20
ENSMUSP00000136233	ENSMUSG00000025817	"Nudt5"	0.479555	0.0630352	1.74845e-12	2.71636e-11
ENSMUSP00000076521	ENSMUSG00000025823	"Pdia4"	0.122802	0.0448424	0.0067851	0.0129146
ENSMUSP00000026937	ENSMUSG00000025825	"Iscu"	0.0860594	0.0473581	0.0708307	0.10467
ENSMUSP00000026975	ENSMUSG00000025857	"Heatr2"	0.14323	0.0537331	0.00869253	0.016164
ENSMUSP00000026976	ENSMUSG00000025858	"Get4"	0.124755	0.0483435	0.0108096	0.0196742
ENSMUSP00000121182	ENSMUSG00000025873	"Faf2"	0.427555	0.0535152	1.50047e-13	2.87322e-12
ENSMUSP00000051215	ENSMUSG00000025877	"Hk3"	0.106713	0.0539211	0.0493174	0.0763307
ENSMUSP00000126067	ENSMUSG00000025889	"Snca"	-0.303708	0.108458	0.00565814	0.0110088
ENSMUSP00000137248	ENSMUSG00000025903	"Lypla1"	-0.081986	0.0334826	0.0152885	0.0268069
ENSMUSP00000116627	ENSMUSG00000025911	"Adhfe1"	0.0452657	0.0662867	0.495553	0.562191
ENSMUSP00000027050	ENSMUSG00000025917	"Cops5"	0.122857	0.0262794	5.70734e-06	2.24209e-05
ENSMUSP00000027067	ENSMUSG00000025934	"Gsta3"	0.287342	0.040009	1.69875e-11	2.10023e-10
ENSMUSP00000027071	ENSMUSG00000025937	"Lactb2"	0.149821	0.0420851	0.000473296	0.00120059
ENSMUSP00000135483	ENSMUSG00000025940	"Tmem70"	0.556867	0.0857604	9.81727e-10	8.52694e-09
ENSMUSP00000095316	ENSMUSG00000025950	"Idh1"	0.107573	0.0313069	0.000731219	0.00177816
ENSMUSP00000059973	ENSMUSG00000025958	"Creb1"	0.172846	0.0504166	0.000793485	0.00191488
ENSMUSP00000027103	ENSMUSG00000025962	"Fastkd2"	0.189223	0.0352037	2.32403e-07	1.22667e-06
ENSMUSP00000116492	ENSMUSG00000025967	"Eef1b2"	0.178882	0.0483234	0.000283594	0.000751807
ENSMUSP00000027111	ENSMUSG00000025968	"Ndufs1"	-0.0636138	0.029419	0.0318975	0.0518855
ENSMUSP00000027114	ENSMUSG00000025971	"9430016H08Rik"	-0.160713	0.0305626	4.04578e-07	2.03128e-06
ENSMUSP00000125415	ENSMUSG00000025979	"Mob4"	0.163321	0.0514859	0.0018793	0.00415972
ENSMUSP00000027123	ENSMUSG00000025980	"Hspd1"	-0.188234	0.0307812	5.74649e-09	4.2247e-08
ENSMUSP00000027125	ENSMUSG00000025981	"Coq10b"	0.212321	0.0549405	0.000157497	0.000443511
ENSMUSP00000027127	ENSMUSG00000025982	"Sf3b1"	0.222986	0.0320719	6.20551e-11	6.77669e-10
ENSMUSP00000027149	ENSMUSG00000026000	"Lancl1"	-0.010106	0.0266135	0.704587	0.754431
ENSMUSP00000027153	ENSMUSG00000026003	"Acadl"	-0.116604	0.0319942	0.00034935	0.000904574
ENSMUSP00000087763	ENSMUSG00000026014	"Raph1"	0.205614	0.0472168	2.22086e-05	7.78151e-05
ENSMUSP00000027174	ENSMUSG00000026020	"Nop58"	0.143276	0.0565393	0.0122857	0.0220862
ENSMUSP00000088935	ENSMUSG00000026021	"Sumo1"	0.203477	0.0659891	0.00243041	0.00522629
ENSMUSP00000027186	ENSMUSG00000026028	"Trak2"	0.480578	0.120046	0.000112079	0.000329108
ENSMUSP00000027193	ENSMUSG00000026032	"Ndufb3"	-0.0830708	0.0300831	0.00634583	0.0121912
ENSMUSP00000112947	ENSMUSG00000026035	"Ppil3"	0.00780346	0.140565	0.955846	0.964042
ENSMUSP00000084799	ENSMUSG00000026036	"Nif3l1"	0.107617	0.0382379	0.00542434	0.0106495
ENSMUSP00000027232	ENSMUSG00000026064	"Ptp4a1"	-0.099484	0.052273	0.0591968	0.089436
ENSMUSP00000027247	ENSMUSG00000026078	"Pdcl3"	0.084495	0.0480042	0.0800609	0.116718
ENSMUSP00000027252	ENSMUSG00000026083	"Eif5b"	0.120934	0.0274394	1.78492e-05	6.38446e-05
ENSMUSP00000027256	ENSMUSG00000026087	"Mrpl30"	0.105368	0.0648769	0.107698	0.152211
ENSMUSP00000027265	ENSMUSG00000026096	"Osgepl1"	-0.227842	0.114515	0.0486838	0.0754636
ENSMUSP00000027271	ENSMUSG00000026102	"Inpp1"	0.0551647	0.0413956	0.184322	0.24175
ENSMUSP00000110158	ENSMUSG00000026103	"Gls"	0.00393044	0.0297229	0.894944	0.914157
ENSMUSP00000066743	ENSMUSG00000026104	"Stat1"	0.182455	0.104066	0.0812408	0.118103
ENSMUSP00000121518	ENSMUSG00000026113	"Inpp4a"	0.275888	0.0737581	0.000280313	0.000744066
ENSMUSP00000138308	ENSMUSG00000026131	"Dst"	0.250014	0.0444152	6.76155e-08	3.99388e-07
ENSMUSP00000138719	ENSMUSG00000026131	"Dst"	0.156288	0.0482469	0.0014243	0.00325408
ENSMUSP00000077446	ENSMUSG00000026150	"Mff"	-0.0198148	0.0441359	0.654002	0.708746
ENSMUSP00000027338	ENSMUSG00000026154	"1110058L19Rik"	1.049	0.127499	1.03485e-13	2.0582e-12
ENSMUSP00000109071	ENSMUSG00000026159	"Agfg1"	0.015664	0.0649597	0.809723	0.842677
ENSMUSP00000027356	ENSMUSG00000026170	"Cyp27a1"	0.288639	0.122172	0.0198436	0.0338988
ENSMUSP00000109362	ENSMUSG00000026172	"Bcs1l"	0.216542	0.042607	9.20201e-07	4.28559e-06
ENSMUSP00000027370	ENSMUSG00000026179	"Pnkd"	0.193299	0.0913171	0.0362758	0.0580216
ENSMUSP00000109436	ENSMUSG00000026179	"Pnkd"	0.0433643	0.0976204	0.657481	0.711767
ENSMUSP00000027373	ENSMUSG00000026181	"Ppm1f"	0.137703	0.0593372	0.0214774	0.036478
ENSMUSP00000027381	ENSMUSG00000026189	"Pecr"	0.107518	0.0428714	0.0130194	0.0232541
ENSMUSP00000027384	ENSMUSG00000026192	"Atic"	0.00373937	0.0321725	0.9076	0.923983
ENSMUSP00000054499	ENSMUSG00000026193	"Fn1"	0.143916	0.0631273	0.0237808	0.0399126
ENSMUSP00000027396	ENSMUSG00000026198	"Abcb6"	0.317277	0.0897038	0.000536077	0.00134329
ENSMUSP00000078429	ENSMUSG00000026202	"Tuba4a"	-0.262739	0.0295304	5.66388e-16	1.8805e-14
ENSMUSP00000080796	ENSMUSG00000026203	"Dnajb2"	0.0979611	0.0567739	0.0861417	0.124568
ENSMUSP00000084361	ENSMUSG00000026207	"Speg"	-0.105982	0.0389722	0.00717296	0.0135838
ENSMUSP00000027409	ENSMUSG00000026208	"Des"	0.0322669	0.0436409	0.460633	0.528551
ENSMUSP00000070821	ENSMUSG00000026209	"Dnpep"	0.136048	0.0400574	0.000838661	0.00201445
ENSMUSP00000109197	ENSMUSG00000026211	"Obsl1"	0.167817	0.0474412	0.000512782	0.00129358
ENSMUSP00000027421	ENSMUSG00000026219	"Trip12"	0.587819	0.0965712	1.61753e-08	1.09529e-07
ENSMUSP00000118481	ENSMUSG00000026222	"Sp100"	0.136787	0.056155	0.0162768	0.0283107
ENSMUSP00000027432	ENSMUSG00000026229	"Psmd1"	0.0768677	0.0231385	0.00107994	0.00252333
ENSMUSP00000027438	ENSMUSG00000026234	"Ncl"	0.00800538	0.0453746	0.860153	0.884936
ENSMUSP00000044188	ENSMUSG00000026238	"Ptma"	-0.363065	0.156647	0.021715	0.0368511
ENSMUSP00000027444	ENSMUSG00000026239	"Pde6d"	0.252262	0.045184	1.45612e-07	8.0793e-07
ENSMUSP00000129828	ENSMUSG00000026245	"Farsb"	0.148404	0.0230974	1.11888e-09	9.63688e-09
ENSMUSP00000027464	ENSMUSG00000026248	"Mrpl44"	-0.114638	0.0416417	0.00650458	0.0124555
ENSMUSP00000027478	ENSMUSG00000026260	"Ndufa10"	-0.231176	0.0309035	3.04138e-12	4.48794e-11
ENSMUSP00000027494	ENSMUSG00000026275	"Ppp1r7"	0.208929	0.0397928	4.20259e-07	2.10232e-06
ENSMUSP00000027495	ENSMUSG00000026276	"Sept2"	0.00498793	0.0324744	0.878098	0.900631
ENSMUSP00000108526	ENSMUSG00000026279	"Thap4"	0.259777	0.132657	0.0528523	0.0811766
ENSMUSP00000027502	ENSMUSG00000026280	"Atg4b"	0.583182	0.111636	9.05366e-07	4.22128e-06
ENSMUSP00000027503	ENSMUSG00000026281	"Dtymk"	0.0703619	0.0462349	0.129786	0.178945
ENSMUSP00000027512	ENSMUSG00000026289	"Atg16l1"	0.0604417	0.048662	0.216005	0.2786
ENSMUSP00000065850	ENSMUSG00000026305	"Lrrfip1"	0.362399	0.0639906	1.32848e-07	7.52321e-07
ENSMUSP00000027532	ENSMUSG00000026307	"Scly"	-0.0154425	0.0441567	0.726977	0.773376
ENSMUSP00000027534	ENSMUSG00000026309	"Ilkap"	0.147637	0.0545842	0.00796571	0.0149407
ENSMUSP00000083926	ENSMUSG00000026319	"2310035C23Rik"	0.0687744	0.0417072	0.101078	0.143942
ENSMUSP00000057112	ENSMUSG00000026335	"Pam"	-0.0712402	0.0911752	0.435609	0.505326
ENSMUSP00000043442	ENSMUSG00000026339	"Ccdc93"	0.21121	0.055691	0.000206216	0.000564113
ENSMUSP00000137503	ENSMUSG00000026341	"Actr3"	0.0847666	0.0263901	0.00155855	0.00352172
ENSMUSP00000027592	ENSMUSG00000026353	"Ubxn4"	0.0610623	0.0387576	0.116879	0.163559
ENSMUSP00000027602	ENSMUSG00000026356	"Dars"	0.0888771	0.0389588	0.0236884	0.03979
ENSMUSP00000066677	ENSMUSG00000026365	"Cfh"	0.43944	0.0888756	1.72713e-06	7.59678e-06
ENSMUSP00000027623	ENSMUSG00000026374	"Tsn"	0.144327	0.0369837	0.000133931	0.000386129
ENSMUSP00000027634	ENSMUSG00000026385	"Dbi"	0.416869	0.0897445	6.49975e-06	2.52448e-05
ENSMUSP00000108260	ENSMUSG00000026389	"Steap3"	0.214152	0.0705723	0.00278339	0.00587051
ENSMUSP00000027642	ENSMUSG00000026393	"Nek7"	-0.113077	0.0388036	0.00406874	0.0082238
ENSMUSP00000066426	ENSMUSG00000026409	"Pfkfb2"	0.230423	0.0374415	4.68997e-09	3.53638e-08
ENSMUSP00000137579	ENSMUSG00000026414	"Tnnt2"	0.0876575	0.0429641	0.0427704	0.0670803
ENSMUSP00000095169	ENSMUSG00000026421	"Csrp1"	-0.182527	0.0592457	0.00238449	0.00513708
ENSMUSP00000062576	ENSMUSG00000026434	"Nucks1"	0.0788629	0.171029	0.645469	0.70153
ENSMUSP00000027726	ENSMUSG00000026456	"Cyb5r1"	0.127847	0.0652673	0.0516619	0.0795408
ENSMUSP00000119242	ENSMUSG00000026463	"Atp2b4"	0.197422	0.0501515	0.000117579	0.000343712
ENSMUSP00000095134	ENSMUSG00000026466	"Tor1aip1"	0.0384558	0.0391571	0.32736	0.397563
ENSMUSP00000137617	ENSMUSG00000026466	"Tor1aip1"	-0.26181	0.0857531	0.00262313	0.00557535
ENSMUSP00000083375	ENSMUSG00000026473	"Glul"	0.251566	0.0664555	0.000208141	0.000568246
ENSMUSP00000027752	ENSMUSG00000026478	"Lamc1"	-0.140262	0.0248886	6.54518e-08	3.88278e-07
ENSMUSP00000115822	ENSMUSG00000026483	"Fam129a"	0.093491	0.0424249	0.028875	0.0474565
ENSMUSP00000027766	ENSMUSG00000026489	"Adck3"	-0.143639	0.0329937	2.23148e-05	7.81208e-05
ENSMUSP00000095062	ENSMUSG00000026490	"Cdc42bpa"	0.106321	0.0560571	0.0602173	0.090778
ENSMUSP00000027769	ENSMUSG00000026492	"Tfb2m"	0.109275	0.17909	0.543209	0.605551
ENSMUSP00000027777	ENSMUSG00000026496	"Parp1"	0.0884467	0.0389376	0.0242874	0.0405809
ENSMUSP00000027780	ENSMUSG00000026499	"Acbd3"	0.230641	0.0631478	0.000344611	0.00089399
ENSMUSP00000027781	ENSMUSG00000026500	"Cox20"	0.162757	0.0584134	0.00589657	0.0114241
ENSMUSP00000068895	ENSMUSG00000026509	"Capn2"	0.113355	0.0274843	5.64693e-05	0.000177469
ENSMUSP00000027792	ENSMUSG00000026511	"Srp9"	0.546114	0.0620939	2.79559e-15	8.16273e-14
ENSMUSP00000027810	ENSMUSG00000026526	"Fh1"	-0.0190417	0.0205068	0.354351	0.424945
ENSMUSP00000027817	ENSMUSG00000026532	"Spta1"	-0.0774487	0.0787703	0.326803	0.397047
ENSMUSP00000009340	ENSMUSG00000026536	"Mnda"	0.220558	0.154755	0.157149	0.210538
ENSMUSP00000027826	ENSMUSG00000026544	"Dusp23"	0.0919433	0.0700959	0.191473	0.249935
ENSMUSP00000106861	ENSMUSG00000026547	"Tagln2"	0.187246	0.0573698	0.00131294	0.00302483
ENSMUSP00000118179	ENSMUSG00000026553	"Copa"	0.218781	0.0297153	6.02758e-12	8.49847e-11
ENSMUSP00000073778	ENSMUSG00000026554	"Dcaf8"	0.0972484	0.0402407	0.0166508	0.0289002
ENSMUSP00000083155	ENSMUSG00000026564	"Dusp27"	0.333904	0.0723472	8.21567e-06	3.13475e-05
ENSMUSP00000027853	ENSMUSG00000026568	"Mpc2"	0.126447	0.0323366	0.000129971	0.000376031
ENSMUSP00000027856	ENSMUSG00000026571	"Dcaf6"	0.52121	0.0744913	5.58974e-11	6.20546e-10
ENSMUSP00000027861	ENSMUSG00000026574	"Dpt"	0.736274	0.0783144	2.31718e-17	9.63787e-16
ENSMUSP00000027863	ENSMUSG00000026576	"Atp1b1"	-0.0649142	0.0340045	0.057837	0.0876389
ENSMUSP00000083204	ENSMUSG00000026579	"F5"	0.220974	0.142555	0.123889	0.171735
ENSMUSP00000027897	ENSMUSG00000026603	"Smyd2"	0.310468	0.0644423	3.17099e-06	1.3068e-05
ENSMUSP00000045841	ENSMUSG00000026615	"Eprs"	-0.0277386	0.0221331	0.211717	0.273756
ENSMUSP00000027916	ENSMUSG00000026617	"Bpnt1"	-0.159522	0.0431033	0.000284494	0.000753222
ENSMUSP00000027921	ENSMUSG00000026618	"Iars2"	0.0771473	0.024308	0.0017671	0.00393465
ENSMUSP00000106479	ENSMUSG00000026623	"Lpgat1"	0.125294	0.0426808	0.00391878	0.00795543
ENSMUSP00000070726	ENSMUSG00000026626	"Ppp2r5a"	-0.200733	0.029361	1.18486e-10	1.25079e-09
ENSMUSP00000110671	ENSMUSG00000026662	"Sephs1"	-0.079348	0.0496708	0.111995	0.157259
ENSMUSP00000027975	ENSMUSG00000026664	"Phyh"	0.182509	0.0493073	0.000283911	0.000752162
ENSMUSP00000106982	ENSMUSG00000026670	"Uap1"	0.186521	0.0516326	0.000392222	0.00100813
ENSMUSP00000027986	ENSMUSG00000026672	"Optn"	0.304478	0.0638969	4.15144e-06	1.67072e-05
ENSMUSP00000028004	ENSMUSG00000026687	"Aldh9a1"	0.18765	0.0685521	0.00680857	0.0129473
ENSMUSP00000028005	ENSMUSG00000026688	"Mgst3"	0.486737	0.0723204	2.13335e-10	2.1113e-09
ENSMUSP00000071636	ENSMUSG00000026701	"Prdx6"	-0.144411	0.0301062	3.34557e-06	1.3678e-05
ENSMUSP00000041851	ENSMUSG00000026709	"Dars2"	0.182754	0.0416948	1.97392e-05	7.01781e-05
ENSMUSP00000028045	ENSMUSG00000026712	"Mrc1"	0.163964	0.0460813	0.000476339	0.00120682
ENSMUSP00000068971	ENSMUSG00000026715	"Serpinc1"	0.125097	0.0586626	0.034307	0.055259
ENSMUSP00000100025	ENSMUSG00000026718	"Stam"	-0.00418031	0.0465805	0.928626	0.941434
ENSMUSP00000028049	ENSMUSG00000026721	"Rabgap1l"	0.110799	0.0546925	0.0442393	0.0691732
ENSMUSP00000028059	ENSMUSG00000026727	"Rsu1"	0.112852	0.0354146	0.00169442	0.00379746
ENSMUSP00000028062	ENSMUSG00000026728	"Vim"	0.161739	0.050762	0.00169652	0.0038001
ENSMUSP00000117009	ENSMUSG00000026730	"Pter"	0.104009	0.0563676	0.0666344	0.0993603
ENSMUSP00000006912	ENSMUSG00000026737	"Pip4k2a"	0.12761	0.0568761	0.0266295	0.0441715
ENSMUSP00000088980	ENSMUSG00000026740	"Dnajc1"	0.708162	0.0948364	2.62517e-11	3.12365e-10
ENSMUSP00000028081	ENSMUSG00000026748	"Plxdc2"	0.198804	0.0621768	0.00170738	0.00382234
ENSMUSP00000028083	ENSMUSG00000026750	"Psmb7"	-0.0616518	0.0383167	0.109348	0.15402
ENSMUSP00000028087	ENSMUSG00000026753	"Ppp6c"	-0.0808229	0.0392132	0.040797	0.0642791
ENSMUSP00000108483	ENSMUSG00000026755	"Arpc5l"	-0.0258227	0.0339234	0.44752	0.516023
ENSMUSP00000028106	ENSMUSG00000026768	"Itga8"	0.349307	0.112805	0.00235675	0.00508795
ENSMUSP00000110495	ENSMUSG00000026773	"Pfkfb3"	0.567894	0.0911495	4.29891e-09	3.27752e-08
ENSMUSP00000028117	ENSMUSG00000026775	"Yme1l1"	0.231497	0.0421856	1.35113e-07	7.61811e-07
ENSMUSP00000028121	ENSMUSG00000026781	"Acbd5"	0.0801276	0.0761764	0.295557	0.36486
ENSMUSP00000014290	ENSMUSG00000026786	"Apbb1ip"	-0.00990174	0.166788	0.952784	0.96166
ENSMUSP00000028135	ENSMUSG00000026796	"Fam129b"	0.0929017	0.0345074	0.00779937	0.0146554
ENSMUSP00000052440	ENSMUSG00000026797	"Stxbp1"	0.151309	0.0385663	0.000123668	0.000359309
ENSMUSP00000028137	ENSMUSG00000026798	"Coq4"	0.138964	0.0505929	0.00662469	0.0126385
ENSMUSP00000009705	ENSMUSG00000026814	"Eng"	0.227752	0.0561442	7.70484e-05	0.000234448
ENSMUSP00000108903	ENSMUSG00000026817	"Ak1"	-0.122952	0.0414449	0.00341508	0.00702995
ENSMUSP00000028162	ENSMUSG00000026820	"Ptges2"	-0.0307056	0.0270545	0.257888	0.324092
ENSMUSP00000130992	ENSMUSG00000026827	"Gpd2"	0.100523	0.0491752	0.0423761	0.0665125
ENSMUSP00000109110	ENSMUSG00000026843	"Fubp3"	0.141195	0.0520264	0.00736457	0.0139082
ENSMUSP00000028199	ENSMUSG00000026848	"Tor1b"	0.0789622	0.0481501	0.103577	0.147146
ENSMUSP00000099918	ENSMUSG00000026853	"Crat"	-0.203816	0.0331921	5.03721e-09	3.75692e-08
ENSMUSP00000035303	ENSMUSG00000026857	"Ntmt1"	0.392998	0.0746135	5.98496e-07	2.88188e-06
ENSMUSP00000077127	ENSMUSG00000026858	"Fam73b"	0.0570599	0.0544727	0.297106	0.36629
ENSMUSP00000097788	ENSMUSG00000026860	"Sh3glb2"	0.163999	0.0424698	0.000156439	0.000441123
ENSMUSP00000028222	ENSMUSG00000026864	"Hspa5"	0.0126481	0.0367191	0.7309	0.776546
ENSMUSP00000099864	ENSMUSG00000026867	"Gapvd1"	0.214336	0.047076	9.65551e-06	3.64027e-05
ENSMUSP00000028225	ENSMUSG00000026869	"Psmd5"	-0.0628836	0.0402317	0.119781	0.167166
ENSMUSP00000028233	ENSMUSG00000026874	"Hc"	0.0792108	0.176809	0.654684	0.709299
ENSMUSP00000028238	ENSMUSG00000026878	"Rab14"	0.34103	0.0313636	1.54209e-21	1.38017e-19
ENSMUSP00000028239	ENSMUSG00000026879	"Gsn"	0.0559841	0.0458713	0.22387	0.287329
ENSMUSP00000028241	ENSMUSG00000026880	"Stom"	0.202933	0.0599758	0.00087612	0.00209709
ENSMUSP00000028250	ENSMUSG00000026887	"Mrrf"	0.0442889	0.0482359	0.359743	0.430542
ENSMUSP00000028252	ENSMUSG00000026888	"Grb14"	0.012115	0.0501021	0.809218	0.842487
ENSMUSP00000028257	ENSMUSG00000026893	"Gca"	0.0884859	0.0761064	0.2472	0.312857
ENSMUSP00000065352	ENSMUSG00000026895	"Ndufa8"	0.0515744	0.0437197	0.239675	0.304455
ENSMUSP00000028278	ENSMUSG00000026914	"Psmd14"	0.0556447	0.0326293	0.0898334	0.129543
ENSMUSP00000109585	ENSMUSG00000026917	"Wdr5"	0.310134	0.0549986	1.50679e-07	8.3268e-07
ENSMUSP00000028286	ENSMUSG00000026922	"Agpat2"	0.167018	0.0606123	0.00656716	0.012552
ENSMUSP00000109716	ENSMUSG00000026924	"Sec16a"	0.125094	0.0486961	0.0110524	0.0200629
ENSMUSP00000075762	ENSMUSG00000026926	"Pmpca"	0.108994	0.0294089	0.00027906	0.000741698
ENSMUSP00000065000	ENSMUSG00000026930	"Gpsm1"	0.482485	0.0825146	2.27184e-08	1.49173e-07
ENSMUSP00000028307	ENSMUSG00000026938	"Fcna"	0.655541	0.152417	3.84798e-05	0.000126636
ENSMUSP00000108325	ENSMUSG00000026946	"Nmi"	0.182526	0.101781	0.0752102	0.110428
ENSMUSP00000047763	ENSMUSG00000026950	"Neb"	-0.0341351	0.0533106	0.522779	0.588055
ENSMUSP00000099989	ENSMUSG00000026956	"Uap1l1"	0.23887	0.0777454	0.00246677	0.00529494
ENSMUSP00000062747	ENSMUSG00000026986	"Hnmt"	-0.0393513	0.0563499	0.485903	0.55292
ENSMUSP00000028368	ENSMUSG00000026988	"Wdsub1"	0.0374538	0.0441874	0.398069	0.468243
ENSMUSP00000099815	ENSMUSG00000026991	"Pkp4"	0.432749	0.109829	0.000134596	0.000387776
ENSMUSP00000028386	ENSMUSG00000027002	"Nckap1"	0.1787	0.0307113	2.62408e-08	1.69597e-07
ENSMUSP00000028392	ENSMUSG00000027006	"Dnajc10"	0.149906	0.0848116	0.0798414	0.116439
ENSMUSP00000122103	ENSMUSG00000027010	"Slc25a12"	-0.0697941	0.0240564	0.00417515	0.00840542
ENSMUSP00000107770	ENSMUSG00000027012	"Dync1i2"	-0.222966	0.0448558	1.53319e-06	6.77996e-06
ENSMUSP00000107966	ENSMUSG00000027022	"Xirp2"	0.0660083	0.0787049	0.402748	0.472397
ENSMUSP00000099776	ENSMUSG00000027030	"Stk39"	0.110148	0.0383374	0.00454769	0.00906236
ENSMUSP00000076971	ENSMUSG00000027067	"Ssrp1"	0.2712	0.0736199	0.000341755	0.000887141
ENSMUSP00000079752	ENSMUSG00000027070	"Lrp2"	1.06308	0.17713	2.82236e-08	1.81549e-07
ENSMUSP00000112642	ENSMUSG00000027075	"Slc43a1"	0.0723406	0.118923	0.544027	0.60616
ENSMUSP00000028470	ENSMUSG00000027076	"Timm10"	0.408351	0.0693549	1.84935e-08	1.24003e-07
ENSMUSP00000099702	ENSMUSG00000027078	"Ube2l6"	0.0863391	0.117013	0.461901	0.529466
ENSMUSP00000028499	ENSMUSG00000027087	"Itgav"	0.0946418	0.044379	0.0342995	0.055259
ENSMUSP00000080301	ENSMUSG00000027091	"Zc3h15"	0.207557	0.0376347	1.35264e-07	7.61811e-07
ENSMUSP00000028511	ENSMUSG00000027099	"Mtx2"	-0.301265	0.0319949	2.11171e-17	9.05616e-16
ENSMUSP00000028517	ENSMUSG00000027108	"Ola1"	-0.00558182	0.0214154	0.794661	0.831204
ENSMUSP00000107729	ENSMUSG00000027111	"Itga6"	0.111578	0.0334482	0.00103079	0.00241809
ENSMUSP00000028551	ENSMUSG00000027131	"Emc4"	0.282451	0.0652556	2.54326e-05	8.76936e-05
ENSMUSP00000028583	ENSMUSG00000027162	"Lin7c"	0.262082	0.0504275	5.39579e-07	2.64176e-06
ENSMUSP00000028592	ENSMUSG00000027170	"Eif3m"	0.387312	0.0520879	8.76805e-12	1.18354e-10
ENSMUSP00000028607	ENSMUSG00000027184	"Caprin1"	0.0541309	0.0465629	0.246541	0.312215
ENSMUSP00000028610	ENSMUSG00000027187	"Cat"	-0.0164918	0.0556742	0.7674	0.808441
ENSMUSP00000028617	ENSMUSG00000027193	"Api5"	0.118112	0.0308259	0.000175163	0.000486602
ENSMUSP00000028619	ENSMUSG00000027195	"Hsd17b12"	0.236842	0.0387269	5.73208e-09	4.22164e-08
ENSMUSP00000106127	ENSMUSG00000027201	"Myef2"	0.604165	0.159952	0.00023261	0.000628383
ENSMUSP00000080767	ENSMUSG00000027203	"Dut"	-0.0329204	0.0552936	0.552333	0.614325
ENSMUSP00000028633	ENSMUSG00000027204	"Fbn1"	-0.249777	0.117819	0.0353601	0.0567776
ENSMUSP00000106090	ENSMUSG00000027206	"Cops2"	-0.0192954	0.025299	0.446633	0.515645
ENSMUSP00000028636	ENSMUSG00000027207	"Galk2"	0.319019	0.0488089	6.81979e-10	6.14994e-09
ENSMUSP00000028650	ENSMUSG00000027222	"Pex16"	0.540536	0.0678562	3.58207e-13	6.33711e-12
ENSMUSP00000106180	ENSMUSG00000027227	"Sord"	0.000117775	0.0378606	0.997521	0.997521
ENSMUSP00000106222	ENSMUSG00000027238	"Frmd5"	0.340434	0.130206	0.0104057	0.0190197
ENSMUSP00000106242	ENSMUSG00000027245	"Hypk"	0.449312	0.0806877	1.3663e-07	7.66359e-07
ENSMUSP00000106961	ENSMUSG00000027247	"Arhgap1"	0.077255	0.036732	0.0368223	0.0587814
ENSMUSP00000028683	ENSMUSG00000027248	"Pdia3"	-0.0236601	0.0482087	0.624169	0.682162
ENSMUSP00000028681	ENSMUSG00000027249	"F2"	0.136097	0.0491253	0.0061795	0.0119106
ENSMUSP00000092223	ENSMUSG00000027254	"Map1a"	0.177069	0.093062	0.0593983	0.0897075
ENSMUSP00000078920	ENSMUSG00000027255	"Arfgap2"	0.188723	0.0493654	0.000184089	0.000508655
ENSMUSP00000054391	ENSMUSG00000027257	"Pacsin3"	0.0972766	0.0410184	0.0187587	0.0322058
ENSMUSP00000121851	ENSMUSG00000027282	"Mtch2"	-0.0354098	0.0275062	0.199611	0.259652
ENSMUSP00000099554	ENSMUSG00000027286	"Lrrc57"	0.0639415	0.0449825	0.157101	0.210538
ENSMUSP00000112138	ENSMUSG00000027287	"Snap23"	0.366853	0.0410157	4.21637e-16	1.44657e-14
ENSMUSP00000028755	ENSMUSG00000027293	"Ehd4"	0.0673862	0.0337918	0.0476277	0.0739658
ENSMUSP00000028769	ENSMUSG00000027303	"Ptpra"	0.10664	0.0630945	0.0935301	0.134497
ENSMUSP00000106425	ENSMUSG00000027305	"Ndufaf1"	0.205168	0.0449373	9.14746e-06	3.47098e-05
ENSMUSP00000028807	ENSMUSG00000027332	"Ivd"	-0.191173	0.0855588	0.026673	0.0442081
ENSMUSP00000105793	ENSMUSG00000027341	"Tmem230"	0.537824	0.0774163	2.59455e-10	2.52524e-09
ENSMUSP00000028817	ENSMUSG00000027342	"Pcna"	0.158009	0.055783	0.00516919	0.0101923
ENSMUSP00000062221	ENSMUSG00000027346	"Gpcpd1"	0.163593	0.0396366	5.58088e-05	0.00017593
ENSMUSP00000028825	ENSMUSG00000027349	"Fam98b"	0.160979	0.0359713	1.34293e-05	4.92768e-05
ENSMUSP00000028844	ENSMUSG00000027366	"Sppl2a"	-0.0801761	0.0638011	0.211693	0.273756
ENSMUSP00000106004	ENSMUSG00000027367	"Stard7"	0.0880938	0.083998	0.296977	0.366284
ENSMUSP00000028848	ENSMUSG00000027371	"Fahd2a"	-0.108196	0.0429758	0.0126787	0.022671
ENSMUSP00000028852	ENSMUSG00000027374	"Mrps5"	-0.104895	0.0343297	0.00258465	0.00551634
ENSMUSP00000035325	ENSMUSG00000027384	"Ndufaf5"	-0.134886	0.0420836	0.00159416	0.00359624
ENSMUSP00000099488	ENSMUSG00000027404	"Snrpb"	0.415327	0.0671299	4.77472e-09	3.58061e-08
ENSMUSP00000099487	ENSMUSG00000027405	"Nop56"	0.02092	0.0434026	0.630385	0.68859
ENSMUSP00000028892	ENSMUSG00000027406	"Idh3b"	-0.114264	0.0219857	5.39645e-07	2.64176e-06
ENSMUSP00000028900	ENSMUSG00000027411	"Vps16"	0.184903	0.0915564	0.0457753	0.0713581
ENSMUSP00000016072	ENSMUSG00000027422	"Rrbp1"	-0.00180849	0.0356388	0.959584	0.96728
ENSMUSP00000105657	ENSMUSG00000027423	"Snx5"	0.206476	0.0303824	1.48522e-10	1.52485e-09
ENSMUSP00000028915	ENSMUSG00000027428	"Rbbp9"	-0.463413	0.0594913	4.94572e-13	8.55527e-12
ENSMUSP00000028916	ENSMUSG00000027429	"Sec23b"	0.0191634	0.0577994	0.74063	0.78506
ENSMUSP00000028917	ENSMUSG00000027430	"Dtd1"	0.267957	0.0760071	0.000534928	0.00134123
ENSMUSP00000096876	ENSMUSG00000027435	"Cd93"	-0.0862232	0.073693	0.243819	0.309147
ENSMUSP00000028926	ENSMUSG00000027438	"Napb"	0.0751983	0.0886896	0.398658	0.468801
ENSMUSP00000028938	ENSMUSG00000027447	"Cst3"	-0.0195525	0.0554149	0.724618	0.771608
ENSMUSP00000028944	ENSMUSG00000027452	"Acss1"	0.00310657	0.0270429	0.90867	0.924845
ENSMUSP00000086542	ENSMUSG00000027455	"Nsfl1c"	0.22046	0.0452934	2.44279e-06	1.03787e-05
ENSMUSP00000028981	ENSMUSG00000027479	"Mapre1"	0.0590768	0.0292055	0.0445578	0.069592
ENSMUSP00000105350	ENSMUSG00000027488	"Snta1"	-0.0675795	0.0283017	0.0179723	0.0309072
ENSMUSP00000028999	ENSMUSG00000027499	"Pkia"	0.553104	0.0802161	1.1416e-10	1.20822e-09
ENSMUSP00000029002	ENSMUSG00000027500	"Stmn2"	0.47657	0.0790051	8.83573e-09	6.29355e-08
ENSMUSP00000112830	ENSMUSG00000027506	"Tpd52"	0.279447	0.0780108	0.000450262	0.0011464
ENSMUSP00000029013	ENSMUSG00000027509	"Rae1"	-0.0990974	0.0722546	0.172715	0.228566
ENSMUSP00000133816	ENSMUSG00000027510	"Rbm38"	-0.221536	0.0653066	0.000881165	0.00210558
ENSMUSP00000029024	ENSMUSG00000027519	"Rab22a"	0.227471	0.0341671	4.10698e-10	3.86037e-09
ENSMUSP00000109767	ENSMUSG00000027520	"Zdbf2"	0.763961	0.199972	0.000218319	0.00059289
ENSMUSP00000079341	ENSMUSG00000027523	"Gnas"	0.239131	0.0282739	8.70487e-15	2.23987e-13
ENSMUSP00000068174	ENSMUSG00000027531	"Impa1"	0.0998645	0.0344532	0.00420981	0.0084628
ENSMUSP00000029046	ENSMUSG00000027533	"Fabp5"	0.0892527	0.0623998	0.154335	0.207511
ENSMUSP00000029053	ENSMUSG00000027540	"Ptpn1"	0.203288	0.0598616	0.000885617	0.00211367
ENSMUSP00000104804	ENSMUSG00000027546	"Atp9a"	0.630055	0.068426	1.58286e-16	5.81841e-15
ENSMUSP00000029076	ENSMUSG00000027559	"Car3"	0.136366	0.169919	0.42329	0.492759
ENSMUSP00000029078	ENSMUSG00000027562	"Car2"	-0.180392	0.108479	0.0980501	0.140261
ENSMUSP00000029082	ENSMUSG00000027566	"Psma7"	-0.0632706	0.0324371	0.052645	0.0809203
ENSMUSP00000104490	ENSMUSG00000027575	"Arfgap1"	-0.282545	0.0893862	0.00192265	0.00424909
ENSMUSP00000112090	ENSMUSG00000027593	"Raly"	0.31493	0.0404645	5.14724e-13	8.8666e-12
ENSMUSP00000061851	ENSMUSG00000027597	"Ahcy"	0.216817	0.0351448	4.33568e-09	3.29336e-08
ENSMUSP00000029125	ENSMUSG00000027599	"Armc1"	0.246495	0.0463549	3.05834e-07	1.56218e-06
ENSMUSP00000029128	ENSMUSG00000027602	"Map1lc3a"	0.0249382	0.0519529	0.631793	0.689579
ENSMUSP00000029135	ENSMUSG00000027605	"Acss2"	0.0442276	0.0339962	0.194918	0.254109
ENSMUSP00000078630	ENSMUSG00000027610	"Gss"	-0.122014	0.0403965	0.0028875	0.00605594
ENSMUSP00000029142	ENSMUSG00000027613	"Eif6"	0.294523	0.0514152	4.12972e-08	2.5567e-07
ENSMUSP00000029147	ENSMUSG00000027618	"Nfs1"	-0.0676228	0.0271081	0.0135022	0.0240435
ENSMUSP00000105216	ENSMUSG00000027620	"Rbm39"	-0.149335	0.0447949	0.00107637	0.00251786
ENSMUSP00000099426	ENSMUSG00000027624	"Epb4.1l1"	0.53558	0.0730569	8.40363e-12	1.14184e-10
ENSMUSP00000059717	ENSMUSG00000027639	"Samhd1"	0.160806	0.0518235	0.00222176	0.00482267
ENSMUSP00000112081	ENSMUSG00000027642	"Rpn2"	0.234418	0.0335775	5.28295e-11	5.9103e-10
ENSMUSP00000099412	ENSMUSG00000027651	"Rprd1b"	0.0435082	0.042579	0.308379	0.37771
ENSMUSP00000105112	ENSMUSG00000027652	"Ralgapb"	0.163683	0.0577202	0.00518977	0.010228
ENSMUSP00000088801	ENSMUSG00000027668	"Mfn1"	0.239448	0.0352213	1.46494e-10	1.51537e-09
ENSMUSP00000121127	ENSMUSG00000027669	"Gnb4"	-0.149448	0.0972374	0.127374	0.175972
ENSMUSP00000029214	ENSMUSG00000027671	"Actl6a"	0.0123554	0.0408304	0.762537	0.804596
ENSMUSP00000114963	ENSMUSG00000027673	"Ndufb5"	-0.0819782	0.0332994	0.0147534	0.0260016
ENSMUSP00000103830	ENSMUSG00000027679	"Dnajc19"	-0.102363	0.0404345	0.0122011	0.0219642
ENSMUSP00000001620	ENSMUSG00000027680	"Fxr1"	-0.0405191	0.0312616	0.196571	0.255941
ENSMUSP00000045864	ENSMUSG00000027698	"Nceh1"	0.500566	0.0392972	5.525e-27	9.88974e-25
ENSMUSP00000029256	ENSMUSG00000027706	"Sec62"	0.16642	0.0859544	0.0546812	0.0836576
ENSMUSP00000103817	ENSMUSG00000027708	"Dcun1d1"	-0.0596069	0.0629092	0.344978	0.415164
ENSMUSP00000029259	ENSMUSG00000027709	"Mccc1"	0.0419181	0.0407068	0.304491	0.373426
ENSMUSP00000011492	ENSMUSG00000027710	"Acad9"	0.146125	0.0282102	5.85218e-07	2.82224e-06
ENSMUSP00000029266	ENSMUSG00000027712	"Anxa5"	-0.105079	0.0394537	0.00843052	0.0157194
ENSMUSP00000029277	ENSMUSG00000027722	"Spata5"	-0.221802	0.0755671	0.00376357	0.0076744
ENSMUSP00000048603	ENSMUSG00000027742	"Cog6"	-0.226681	0.0772769	0.00421243	0.00846392
ENSMUSP00000118478	ENSMUSG00000027746	"Ufm1"	-0.20374	0.0524204	0.000142238	0.000406944
ENSMUSP00000080276	ENSMUSG00000027750	"Postn"	0.10865	0.0778685	0.164625	0.219128
ENSMUSP00000096686	ENSMUSG00000027763	"Mbnl1"	-0.0335653	0.054082	0.535615	0.599056
ENSMUSP00000076503	ENSMUSG00000027774	"Gfm1"	-0.0970791	0.0324145	0.00312735	0.00650926
ENSMUSP00000029353	ENSMUSG00000027782	"Kpna4"	0.160871	0.0339005	4.19582e-06	1.68693e-05
ENSMUSP00000029355	ENSMUSG00000027784	"Ppm1l"	0.189505	0.0716003	0.00927739	0.017174
ENSMUSP00000029367	ENSMUSG00000027792	"Bche"	0.180048	0.0667499	0.00789466	0.0148209
ENSMUSP00000029382	ENSMUSG00000027804	"Ppid"	-0.132929	0.0337986	0.000119183	0.000347506
ENSMUSP00000068890	ENSMUSG00000027805	"Pfn2"	-0.104392	0.0633445	0.101078	0.143942
ENSMUSP00000096688	ENSMUSG00000027806	"Tsc22d2"	0.407489	0.0491909	2.52544e-14	5.65066e-13
ENSMUSP00000029386	ENSMUSG00000027809	"Etfdh"	-0.136325	0.0350615	0.000141412	0.000405145
ENSMUSP00000029387	ENSMUSG00000027810	"Eif2a"	-0.113787	0.0349708	0.0013711	0.00314301
ENSMUSP00000029405	ENSMUSG00000027823	"Gmps"	-0.013821	0.0253937	0.586923	0.648165
ENSMUSP00000029414	ENSMUSG00000027828	"Ssr3"	0.12135	0.107726	0.262834	0.3297
ENSMUSP00000125752	ENSMUSG00000027835	"Pdcd10"	0.0277848	0.0412608	0.50155	0.568056
ENSMUSP00000029445	ENSMUSG00000027852	"Nras"	-0.104761	0.0404891	0.0104509	0.0190889
ENSMUSP00000029454	ENSMUSG00000027861	"Casq2"	-0.102547	0.0264497	0.000147525	0.000419738
ENSMUSP00000099755	ENSMUSG00000027864	"Ptgfrn"	0.333969	0.0623934	2.58754e-07	1.34847e-06
ENSMUSP00000088249	ENSMUSG00000027875	"Hmgcs2"	0.245783	0.12138	0.044424	0.0694093
ENSMUSP00000029476	ENSMUSG00000027879	"Sec22b"	-0.244665	0.0476114	7.08558e-07	3.37241e-06
ENSMUSP00000099681	ENSMUSG00000027882	"Stxbp3a"	0.198399	0.041307	3.25347e-06	1.33412e-05
ENSMUSP00000102220	ENSMUSG00000027884	"Clcc1"	0.145052	0.0342373	3.78495e-05	0.000124843
ENSMUSP00000029489	ENSMUSG00000027890	"Gstm4"	0.857819	0.111122	7.48601e-13	1.24274e-11
ENSMUSP00000029490	ENSMUSG00000027893	"Ahcyl1"	0.14647	0.0375485	0.000134769	0.000388004
ENSMUSP00000029515	ENSMUSG00000027907	"S100a11"	0.463612	0.0870907	3.85733e-07	1.9414e-06
ENSMUSP00000029549	ENSMUSG00000027940	"Tpm3"	0.37988	0.0665304	4.52779e-08	2.78223e-07
ENSMUSP00000113578	ENSMUSG00000027940	"Tpm3"	0.177674	0.055134	0.00150543	0.00342233
ENSMUSP00000078661	ENSMUSG00000027944	"Hax1"	0.186153	0.0536671	0.00071987	0.00175471
ENSMUSP00000029573	ENSMUSG00000027961	"Lrrc39"	0.159353	0.055377	0.00448636	0.00896217
ENSMUSP00000029574	ENSMUSG00000027962	"Vcam1"	0.330178	0.0630384	5.2972e-07	2.60245e-06
ENSMUSP00000029610	ENSMUSG00000027984	"Hadh"	-0.069161	0.0568106	0.22503	0.288433
ENSMUSP00000029626	ENSMUSG00000027997	"Casp6"	0.286224	0.0501541	5.79075e-08	3.47023e-07
ENSMUSP00000133117	ENSMUSG00000028001	"Fga"	0.0921916	0.0762808	0.228392	0.292378
ENSMUSP00000029635	ENSMUSG00000028005	"Gucy1b3"	0.350254	0.0396322	8.2299e-16	2.62655e-14
ENSMUSP00000118752	ENSMUSG00000028010	"Gar1"	2.05333	0.203778	7.24854e-19	3.82593e-17
ENSMUSP00000029644	ENSMUSG00000028013	"Ppa2"	0.0229504	0.0464509	0.621847	0.680166
ENSMUSP00000029658	ENSMUSG00000028024	"Enpep"	0.379998	0.0634634	1.20911e-08	8.35217e-08
ENSMUSP00000128872	ENSMUSG00000028024	"Enpep"	0.148057	0.0702898	0.0369181	0.0589115
ENSMUSP00000029663	ENSMUSG00000028029	"Aimp1"	-0.176041	0.0436053	7.96319e-05	0.000241952
ENSMUSP00000130145	ENSMUSG00000028034	"Fubp1"	0.151104	0.044575	0.00085735	0.00205694
ENSMUSP00000053916	ENSMUSG00000028035	"Dnajb4"	-0.0866779	0.0328273	0.00899958	0.0166822
ENSMUSP00000076589	ENSMUSG00000028048	"Gba"	0.348799	0.0754277	1.0952e-05	4.09904e-05
ENSMUSP00000029684	ENSMUSG00000028049	"Scamp3"	0.0232193	0.0335693	0.490126	0.557109
ENSMUSP00000135131	ENSMUSG00000028059	"Arhgef2"	0.528761	0.0763342	1.13894e-10	1.20822e-09
ENSMUSP00000029698	ENSMUSG00000028062	"Lamtor2"	0.29809	0.0844443	0.000533268	0.0013387
ENSMUSP00000029699	ENSMUSG00000028063	"Lmna"	-0.0157633	0.0341668	0.64509	0.701405
ENSMUSP00000029708	ENSMUSG00000028070	"Apoa1bp"	-0.060554	0.0318652	0.0589724	0.0891625
ENSMUSP00000103261	ENSMUSG00000028080	"Lrba"	0.190305	0.0550737	0.000752745	0.00182083
ENSMUSP00000119949	ENSMUSG00000028085	"Pet112"	-0.0583706	0.0397716	0.143926	0.196206
ENSMUSP00000102665	ENSMUSG00000028088	"Fmo5"	0.396129	0.0944579	4.77245e-05	0.000153381
ENSMUSP00000088263	ENSMUSG00000028093	"Acp6"	-0.170636	0.0349627	2.30323e-06	9.85696e-06
ENSMUSP00000113365	ENSMUSG00000028102	"Pex11b"	0.295858	0.0750664	0.000117716	0.000343713
ENSMUSP00000029752	ENSMUSG00000028107	"Tars2"	0.0390859	0.0285853	0.173204	0.229139
ENSMUSP00000112665	ENSMUSG00000028108	"Ecm1"	0.577248	0.0625635	7.07059e-17	2.69533e-15
ENSMUSP00000029761	ENSMUSG00000028116	"Myoz2"	-0.24103	0.0357185	1.93459e-10	1.9285e-09
ENSMUSP00000029769	ENSMUSG00000028124	"Gclm"	-0.160368	0.0700742	0.0232548	0.0391574
ENSMUSP00000029770	ENSMUSG00000028127	"Abcd3"	0.0851077	0.0520884	0.104007	0.147594
ENSMUSP00000029780	ENSMUSG00000028134	"Ptbp2"	0.042486	0.104532	0.685074	0.737179
ENSMUSP00000029783	ENSMUSG00000028136	"Snx27"	0.0310356	0.0350328	0.37684	0.447361
ENSMUSP00000005964	ENSMUSG00000028138	"Adh5"	-0.134449	0.0310589	2.47035e-05	8.5251e-05
ENSMUSP00000029786	ENSMUSG00000028140	"Mrpl9"	-0.042876	0.0366799	0.243964	0.309236
ENSMUSP00000062841	ENSMUSG00000028145	"Them4"	-0.222808	0.0643317	0.000664902	0.0016372
ENSMUSP00000096173	ENSMUSG00000028149	"Rap1gds1"	0.157616	0.0353436	1.43441e-05	5.21225e-05
ENSMUSP00000029803	ENSMUSG00000028156	"Eif4e"	-0.0850142	0.0284422	0.00318552	0.00660695
ENSMUSP00000071040	ENSMUSG00000028161	"Ppp3ca"	0.0304888	0.0260506	0.243382	0.308689
ENSMUSP00000029812	ENSMUSG00000028163	"Nfkb1"	0.55263	0.10888	1.37593e-06	6.1506e-06
ENSMUSP00000029814	ENSMUSG00000028164	"Manba"	0.370808	0.0867189	3.46032e-05	0.000115167
ENSMUSP00000029815	ENSMUSG00000028165	"Cisd2"	-0.0271383	0.0298991	0.365257	0.435873
ENSMUSP00000101673	ENSMUSG00000028180	"Zranb2"	0.280369	0.0690432	8.27589e-05	0.000250713
ENSMUSP00000029845	ENSMUSG00000028194	"Ddah1"	0.163164	0.0753672	0.0316955	0.0515772
ENSMUSP00000029850	ENSMUSG00000028199	"Cryz"	-0.110248	0.0457178	0.0168817	0.0292482
ENSMUSP00000077273	ENSMUSG00000028207	"Asph"	0.029192	0.0410434	0.477842	0.544641
ENSMUSP00000103970	ENSMUSG00000028207	"Asph"	-0.262326	0.049457	3.26003e-07	1.66108e-06
ENSMUSP00000029877	ENSMUSG00000028223	"Decr1"	-0.0243808	0.042099	0.563216	0.62515
ENSMUSP00000029885	ENSMUSG00000028228	"Cpne3"	0.150462	0.0332976	1.11723e-05	4.1701e-05
ENSMUSP00000029888	ENSMUSG00000028229	"Rmdn1"	0.0874836	0.038108	0.0228345	0.0385286
ENSMUSP00000120528	ENSMUSG00000028234	"Rps20"	0.0904383	0.0315497	0.00463926	0.00922696
ENSMUSP00000029909	ENSMUSG00000028247	"Coq3"	-0.116288	0.0401125	0.00420355	0.00845434
ENSMUSP00000029915	ENSMUSG00000028251	"Tstd3"	0.0572616	0.0739994	0.440171	0.509756
ENSMUSP00000029925	ENSMUSG00000028261	"Ndufaf4"	-0.243009	0.0317554	1.11199e-12	1.78135e-11
ENSMUSP00000101829	ENSMUSG00000028268	"Gbp3"	0.234091	0.171891	0.175733	0.231888
ENSMUSP00000132435	ENSMUSG00000028270	"Gbp2"	0.219901	0.082206	0.00815396	0.015266
ENSMUSP00000029941	ENSMUSG00000028273	"Pdlim5"	0.0671613	0.0277242	0.0163953	0.0284928
ENSMUSP00000128752	ENSMUSG00000028273	"Pdlim5"	-0.0402066	0.0478759	0.402118	0.471792
ENSMUSP00000095792	ENSMUSG00000028278	"Rragd"	0.181372	0.0415841	2.28215e-05	7.98267e-05
ENSMUSP00000103826	ENSMUSG00000028289	"Epha7"	0.0975361	0.0636565	0.128214	0.177014
ENSMUSP00000029968	ENSMUSG00000028292	"Rars2"	0.447594	0.0723617	4.8624e-09	3.63973e-08
ENSMUSP00000103767	ENSMUSG00000028295	"Smim8"	0.196037	0.0919655	0.0351841	0.056539
ENSMUSP00000029987	ENSMUSG00000028307	"Aldob"	0.2941	0.0958966	0.00249332	0.00534357
ENSMUSP00000103402	ENSMUSG00000028328	"Tmod1"	-0.00112737	0.0257896	0.96518	0.971376
ENSMUSP00000099990	ENSMUSG00000028333	"Anp32b"	0.062427	0.0351025	0.0770048	0.112741
ENSMUSP00000030018	ENSMUSG00000028334	"Nans"	0.032159	0.0608946	0.598104	0.658746
ENSMUSP00000080921	ENSMUSG00000028339	"Col15a1"	0.0217377	0.0403266	0.590517	0.651261
ENSMUSP00000030028	ENSMUSG00000028343	"Erp44"	-0.0166383	0.0482189	0.730449	0.776267
ENSMUSP00000030033	ENSMUSG00000028348	"Murc"	0.0723271	0.0503713	0.152754	0.205922
ENSMUSP00000030051	ENSMUSG00000028367	"Txn1"	0.00963314	0.0527371	0.855265	0.881163
ENSMUSP00000030076	ENSMUSG00000028382	"Ptbp3"	0.144593	0.0361039	9.21682e-05	0.00027637
ENSMUSP00000030078	ENSMUSG00000028383	"Hsdl2"	-0.180415	0.0353996	8.61724e-07	4.03608e-06
ENSMUSP00000103068	ENSMUSG00000028393	"Alad"	-0.209375	0.0828508	0.0123514	0.0221862
ENSMUSP00000030103	ENSMUSG00000028398	"Tmem261"	-0.157494	0.0823015	0.0572377	0.0869228
ENSMUSP00000100038	ENSMUSG00000028405	"Aco1"	-0.0312776	0.0273234	0.253828	0.319868
ENSMUSP00000030117	ENSMUSG00000028409	"Smu1"	-0.00187423	0.0395316	0.962248	0.969074
ENSMUSP00000030118	ENSMUSG00000028410	"Dnaja1"	-0.151115	0.0360047	4.44534e-05	0.000143541
ENSMUSP00000103724	ENSMUSG00000028416	"Bag1"	-0.0613695	0.0541174	0.25837	0.324598
ENSMUSP00000030128	ENSMUSG00000028419	"Chmp5"	0.136768	0.0531105	0.0108605	0.0197494
ENSMUSP00000030134	ENSMUSG00000028426	"Rad23b"	0.155461	0.0477204	0.00133986	0.00307996
ENSMUSP00000030140	ENSMUSG00000028431	"Ikbkap"	-0.22096	0.0915843	0.0173013	0.0298406
ENSMUSP00000030154	ENSMUSG00000028443	"Nudt2"	0.0100778	0.033795	0.765887	0.80726
ENSMUSP00000030158	ENSMUSG00000028447	"Dctn3"	0.0175456	0.0254542	0.491513	0.558223
ENSMUSP00000030164	ENSMUSG00000028452	"Vcp"	-0.0214262	0.029884	0.474306	0.541218
ENSMUSP00000030169	ENSMUSG00000028455	"Stoml2"	0.130526	0.0342517	0.00018936	0.000521816
ENSMUSP00000103546	ENSMUSG00000028464	"Tpm2"	0.319292	0.185464	0.0881467	0.127257
ENSMUSP00000103547	ENSMUSG00000028464	"Tpm2"	0.0541478	0.0550262	0.326404	0.396753
ENSMUSP00000030187	ENSMUSG00000028465	"Tln1"	0.124233	0.0608	0.0424632	0.0666239
ENSMUSP00000030192	ENSMUSG00000028470	"Hint2"	-0.0226378	0.0552678	0.68258	0.735457
ENSMUSP00000103478	ENSMUSG00000028478	"Clta"	0.369602	0.0544016	1.50147e-10	1.5377e-09
ENSMUSP00000030202	ENSMUSG00000028480	"Glipr2"	0.482564	0.114003	4.95436e-05	0.000158803
ENSMUSP00000030207	ENSMUSG00000028484	"Psip1"	0.124736	0.0699078	0.0766564	0.112272
ENSMUSP00000000466	ENSMUSG00000028494	"Plin2"	-0.16677	0.0730872	0.0236588	0.0397565
ENSMUSP00000099878	ENSMUSG00000028495	"Rps6"	0.0332739	0.0454982	0.465523	0.532673
ENSMUSP00000133095	ENSMUSG00000028514	"Usp24"	0.731315	0.0609378	8.06366e-25	1.1066e-22
ENSMUSP00000065719	ENSMUSG00000028517	"Ppap2b"	0.139324	0.044655	0.00213934	0.00465767
ENSMUSP00000030243	ENSMUSG00000028518	"Prkaa2"	0.207789	0.0341333	6.63333e-09	4.83352e-08
ENSMUSP00000099841	ENSMUSG00000028527	"Ak4"	-0.117206	0.042625	0.00656673	0.012552
ENSMUSP00000099842	ENSMUSG00000028530	"Jak1"	0.376212	0.0537383	3.74134e-10	3.52474e-09
ENSMUSP00000095534	ENSMUSG00000028551	"Cdkn2c"	0.142631	0.0680451	0.0378334	0.0602553
ENSMUSP00000099790	ENSMUSG00000028552	"Eps15"	0.22782	0.0455028	1.36204e-06	6.10177e-06
ENSMUSP00000030286	ENSMUSG00000028556	"Dock7"	0.162596	0.0523654	0.00229446	0.00496129
ENSMUSP00000124742	ENSMUSG00000028559	"Osbpl9"	-0.026525	0.0476284	0.578399	0.639782
ENSMUSP00000030296	ENSMUSG00000028567	"Txndc12"	-0.14789	0.0635451	0.0211128	0.0359328
ENSMUSP00000099803	ENSMUSG00000028568	"Btf3l4"	-0.194277	0.068236	0.00491848	0.00973997
ENSMUSP00000102724	ENSMUSG00000028577	"Plaa"	0.0614712	0.0221765	0.00615243	0.0118751
ENSMUSP00000030320	ENSMUSG00000028582	"Cc2d1b"	-0.0856816	0.0474171	0.0734272	0.10808
ENSMUSP00000030332	ENSMUSG00000028597	"Gpx7"	0.189381	0.103713	0.0707187	0.104542
ENSMUSP00000051268	ENSMUSG00000028601	"Echdc2"	0.0798011	0.0634085	0.209814	0.271637
ENSMUSP00000030340	ENSMUSG00000028603	"Scp2"	-0.0450863	0.0502013	0.370313	0.44063
ENSMUSP00000030345	ENSMUSG00000028607	"Cpt2"	-0.0373526	0.0345469	0.281033	0.349129
ENSMUSP00000114234	ENSMUSG00000028608	"0610037L13Rik"	0.0225684	0.0450803	0.617239	0.676204
ENSMUSP00000030348	ENSMUSG00000028609	"Magoh"	0.226476	0.0613334	0.000297899	0.000783174
ENSMUSP00000030365	ENSMUSG00000028622	"Mrpl37"	0.115836	0.0303173	0.000182414	0.000505044
ENSMUSP00000030381	ENSMUSG00000028633	"Ctps"	0.225228	0.0522722	2.68303e-05	9.19736e-05
ENSMUSP00000030385	ENSMUSG00000028636	"Ppcs"	0.0959447	0.033779	0.00501948	0.00992088
ENSMUSP00000078589	ENSMUSG00000028639	"Ybx1"	-0.431148	0.0591216	9.02039e-12	1.20967e-10
ENSMUSP00000030399	ENSMUSG00000028646	"Rragc"	0.224175	0.0493704	1.12911e-05	4.20683e-05
ENSMUSP00000030400	ENSMUSG00000028647	"Mycbp"	0.436863	0.0626775	5.63103e-11	6.21527e-10
ENSMUSP00000101813	ENSMUSG00000028648	"Ndufs5"	-0.166594	0.0565883	0.00366306	0.00749544
ENSMUSP00000101819	ENSMUSG00000028649	"Macf1"	0.101274	0.037796	0.00804969	0.0150913
ENSMUSP00000101831	ENSMUSG00000028649	"Macf1"	0.276592	0.0566027	2.44845e-06	1.0392e-05
ENSMUSP00000119885	ENSMUSG00000028649	"Macf1"	-0.0204607	0.0425017	0.630804	0.688789
ENSMUSP00000101862	ENSMUSG00000028656	"Cap1"	-0.059337	0.0662263	0.37145	0.441855
ENSMUSP00000030412	ENSMUSG00000028657	"Ppt1"	0.0226915	0.0721478	0.753491	0.797051
ENSMUSP00000101477	ENSMUSG00000028669	"Pithd1"	0.200179	0.0652359	0.0026111	0.00555838
ENSMUSP00000101478	ENSMUSG00000028670	"Lypla2"	-0.1579	0.0260297	8.10082e-09	5.81029e-08
ENSMUSP00000030432	ENSMUSG00000028672	"Hmgcl"	-0.0141717	0.0345555	0.682205	0.735245
ENSMUSP00000101479	ENSMUSG00000028676	"Srsf10"	-0.192275	0.125081	0.12731	0.175944
[truncated: 2,118 more rows]

## Sheet: Sex effect
Protein_ID	Gene_ID	Gene_symbol	Effect	Effect_SE	p	adjusted_p
ENSMUSP00000000049	ENSMUSG00000000049	"Apoh"	0.15295	0.0598328	0.0113963	0.0590912
ENSMUSP00000000058	ENSMUSG00000000058	"Cav2"	-0.232861	0.0540507	2.76198e-05	0.000680903
ENSMUSP00000000090	ENSMUSG00000000088	"Cox5a"	0.0863985	0.0508329	0.0909035	0.240765
ENSMUSP00000000129	ENSMUSG00000000127	"Fer"	-0.0991074	0.0606048	0.103926	0.262816
ENSMUSP00000000153	ENSMUSG00000000149	"Gna12"	-0.00173935	0.0445871	0.968945	0.984488
ENSMUSP00000034567	ENSMUSG00000000168	"Dlat"	0.10763	0.0250396	2.79936e-05	0.000682381
ENSMUSP00000000175	ENSMUSG00000000171	"Sdhd"	-0.0789486	0.041632	0.0594991	0.181048
ENSMUSP00000000260	ENSMUSG00000000253	"Gmpr"	-0.114615	0.043734	0.00951611	0.05196
ENSMUSP00000103528	ENSMUSG00000000275	"Trim25"	-0.127629	0.0569518	0.0263853	0.106603
ENSMUSP00000000287	ENSMUSG00000000278	"Scpep1"	0.0399346	0.0459676	0.386266	0.599958
ENSMUSP00000000299	ENSMUSG00000000290	"Itgb2"	-0.0726138	0.0744697	0.331784	0.547473
ENSMUSP00000000304	ENSMUSG00000000295	"Hddc2"	0.0500107	0.142488	0.726208	0.849133
ENSMUSP00000000329	ENSMUSG00000000320	"Alox12"	-0.125536	0.145103	0.388404	0.601406
ENSMUSP00000111278	ENSMUSG00000000325	"Arvcf"	-0.0109964	0.148104	0.940933	0.972345
ENSMUSP00000111272	ENSMUSG00000000326	"Comt"	0.0762276	0.0619597	0.220181	0.429004
ENSMUSP00000000348	ENSMUSG00000000339	"Rtca"	-0.00266521	0.0865698	0.975475	0.987946
ENSMUSP00000000349	ENSMUSG00000000340	"Dbt"	0.0124732	0.0323999	0.700704	0.835447
ENSMUSP00000000365	ENSMUSG00000000355	"Mcts1"	-0.0473296	0.0296936	0.112686	0.276286
ENSMUSP00000000384	ENSMUSG00000000374	"Trappc10"	0.0485475	0.0488951	0.323285	0.54059
ENSMUSP00000114256	ENSMUSG00000000384	"Tbrg4"	0.0104261	0.02694	0.699201	0.835106
ENSMUSP00000085523	ENSMUSG00000000399	"Ndufa9"	-0.0441543	0.0273259	0.107861	0.269456
ENSMUSP00000000449	ENSMUSG00000000439	"Mkrn2"	-0.0496625	0.0629285	0.431028	0.63701
ENSMUSP00000108571	ENSMUSG00000000441	"Raf1"	-0.115664	0.0370064	0.00226095	0.0184441
ENSMUSP00000099744	ENSMUSG00000000538	"Tom1l2"	0.0527425	0.0384182	0.171488	0.366192
ENSMUSP00000023128	ENSMUSG00000000555	"Itga5"	0.104149	0.0445984	0.0206194	0.0902127
ENSMUSP00000010278	ENSMUSG00000000561	"Wdr77"	0.0396493	0.053944	0.463628	0.667164
ENSMUSP00000113022	ENSMUSG00000000563	"Atp5f1"	-0.0133919	0.0207897	0.520282	0.71567
ENSMUSP00000019128	ENSMUSG00000000568	"Hnrnpd"	-0.134644	0.0319689	3.98081e-05	0.000910501
ENSMUSP00000000642	ENSMUSG00000000628	"Hk2"	-0.0409918	0.0241461	0.0912821	0.241522
ENSMUSP00000090563	ENSMUSG00000000631	"Myo18a"	-0.0407984	0.0363048	0.262588	0.474816
ENSMUSP00000117044	ENSMUSG00000000631	"Myo18a"	0.0349123	0.0609271	0.567761	0.750392
ENSMUSP00000123256	ENSMUSG00000000631	"Myo18a"	-0.0959959	0.0484378	0.0491789	0.159174
ENSMUSP00000000727	ENSMUSG00000000711	"Rab5b"	0.0260403	0.0379476	0.49345	0.695094
ENSMUSP00000120361	ENSMUSG00000000738	"Spg7"	-0.00752085	0.0236174	0.750512	0.864538
ENSMUSP00000000756	ENSMUSG00000000740	"Rpl13"	-0.0266443	0.0337937	0.431466	0.63701
ENSMUSP00000000759	ENSMUSG00000000743	"Chmp1a"	0.124311	0.0562214	0.028862	0.112951
ENSMUSP00000090585	ENSMUSG00000000751	"Rpa1"	-0.178061	0.0418953	3.83385e-05	0.000881784
ENSMUSP00000000769	ENSMUSG00000000753	"Serpinf1"	0.103271	0.0477773	0.0319619	0.120234
ENSMUSP00000000804	ENSMUSG00000000787	"Ddx3x"	-0.535124	0.0242859	3.02056e-53	6.21782e-50
ENSMUSP00000099483	ENSMUSG00000000805	"Car4"	-0.0625597	0.0462385	0.177741	0.372966
ENSMUSP00000000828	ENSMUSG00000000811	"Txnrd3"	0.0912344	0.0497637	0.0686937	0.200062
ENSMUSP00000072175	ENSMUSG00000000826	"Dnajc5"	0.0929752	0.0500227	0.0647843	0.191607
ENSMUSP00000117690	ENSMUSG00000000827	"Tpd52l2"	0.0185661	0.0391711	0.636086	0.796462
ENSMUSP00000085906	ENSMUSG00000000838	"Fmr1"	-0.0330675	0.0235791	0.162497	0.354473
ENSMUSP00000000939	ENSMUSG00000000915	"Hip1r"	0.0685577	0.0734844	0.353208	0.570035
ENSMUSP00000000985	ENSMUSG00000000959	"Oxa1l"	-0.0873018	0.027332	0.00165314	0.0145427
ENSMUSP00000001042	ENSMUSG00000001016	"Ilf2"	-0.169755	0.0403493	4.15597e-05	0.000914979
ENSMUSP00000122090	ENSMUSG00000001018	"Snapin"	0.20818	0.0357185	3.52389e-08	2.45896e-06
ENSMUSP00000001046	ENSMUSG00000001020	"S100a4"	0.231122	0.0810369	0.00491001	0.0315359
ENSMUSP00000001051	ENSMUSG00000001025	"S100a6"	-0.0189378	0.0468	0.686208	0.827752
ENSMUSP00000001055	ENSMUSG00000001029	"Icam2"	-0.021845	0.0289687	0.45177	0.655832
ENSMUSP00000133315	ENSMUSG00000001029	"Icam2"	-0.0499119	0.051295	0.332414	0.547857
ENSMUSP00000104351	ENSMUSG00000001036	"Epn2"	-0.0564965	0.0548285	0.305012	0.520404
ENSMUSP00000001079	ENSMUSG00000001052	"Sec24b"	-0.0833182	0.052791	0.11657	0.28214
ENSMUSP00000120014	ENSMUSG00000001056	"Nhp2"	-0.0892276	0.0842601	0.292306	0.506414
ENSMUSP00000001127	ENSMUSG00000001100	"Poldip2"	-0.0225914	0.0328485	0.492489	0.694473
ENSMUSP00000001147	ENSMUSG00000001119	"Col6a1"	-0.15929	0.0487426	0.00129493	0.0123694
ENSMUSP00000129465	ENSMUSG00000001120	"Pcbp3"	-0.0491856	0.0193837	0.0120046	0.0613947
ENSMUSP00000117200	ENSMUSG00000001143	"Lman2l"	0.00652062	0.040517	0.872408	0.937292
ENSMUSP00000001179	ENSMUSG00000001151	"Pcnt"	-0.139578	0.0768044	0.0720195	0.206912
ENSMUSP00000001240	ENSMUSG00000001211	"Agpat3"	-0.0420155	0.0303341	0.16772	0.362278
ENSMUSP00000046604	ENSMUSG00000001229	"Dpp9"	-0.0129172	0.0309837	0.677242	0.824542
ENSMUSP00000001304	ENSMUSG00000001270	"Ckb"	0.112811	0.0343909	0.00124295	0.0120689
ENSMUSP00000109312	ENSMUSG00000001285	"Myg1"	-0.105609	0.0336209	0.00196446	0.0165732
ENSMUSP00000129178	ENSMUSG00000001289	"Pfdn5"	-0.0476658	0.0440405	0.280618	0.494564
ENSMUSP00000099659	ENSMUSG00000001333	"Sync"	0.0584855	0.0549835	0.288878	0.503252
ENSMUSP00000001384	ENSMUSG00000001349	"Cnn1"	0.0639356	0.079391	0.421683	0.629238
ENSMUSP00000001416	ENSMUSG00000001380	"Hars"	0.0237479	0.0187905	0.20791	0.412677
ENSMUSP00000001452	ENSMUSG00000001416	"Cct3"	-0.0523008	0.0164139	0.00169561	0.0148213
ENSMUSP00000001460	ENSMUSG00000001424	"Snd1"	-0.0791794	0.0188396	4.12622e-05	0.000914979
ENSMUSP00000080358	ENSMUSG00000001435	"Col18a1"	0.118844	0.0522507	0.0241036	0.100951
ENSMUSP00000001479	ENSMUSG00000001440	"Kpnb1"	-0.0317278	0.0202143	0.118253	0.285708
ENSMUSP00000001480	ENSMUSG00000001441	"Npepps"	0.01102	0.0207098	0.595294	0.7707
ENSMUSP00000001485	ENSMUSG00000001445	"Mrpl10"	0.0483035	0.0482027	0.317882	0.534608
ENSMUSP00000001513	ENSMUSG00000001473	"Tubb6"	0.00682144	0.0700411	0.922536	0.962138
ENSMUSP00000001547	ENSMUSG00000001506	"Col1a1"	-0.0500203	0.140805	0.722818	0.846623
ENSMUSP00000099451	ENSMUSG00000001508	"Sgca"	-0.0283681	0.022082	0.200539	0.40288
ENSMUSP00000001566	ENSMUSG00000001525	"Tubb5"	-0.0651161	0.0381182	0.0892916	0.239129
ENSMUSP00000103026	ENSMUSG00000001552	"Jup"	-0.0525726	0.0214727	0.0152994	0.0735836
ENSMUSP00000132922	ENSMUSG00000001576	"Ergic1"	-0.108105	0.0353391	0.00259629	0.0202826
ENSMUSP00000099592	ENSMUSG00000001604	"Tcea3"	-0.127612	0.0611329	0.0393152	0.137403
ENSMUSP00000001675	ENSMUSG00000001630	"Stk38l"	-0.0277357	0.0306564	0.366806	0.583772
ENSMUSP00000100045	ENSMUSG00000001642	"Akr1b3"	-0.0871438	0.0330658	0.00912724	0.0502675
ENSMUSP00000001713	ENSMUSG00000001663	"Gstt1"	-0.29921	0.0609346	2.01439e-06	8.13062e-05
ENSMUSP00000001715	ENSMUSG00000001665	"Gstt3"	-0.110274	0.047736	0.0221456	0.0948734
ENSMUSP00000001716	ENSMUSG00000001666	"Ddt"	-0.0252631	0.0330585	0.445741	0.650289
ENSMUSP00000001757	ENSMUSG00000001707	"Eef1e1"	-0.0125278	0.0389969	0.748389	0.862747
ENSMUSP00000001780	ENSMUSG00000001729	"Akt1"	-0.0773808	0.0441252	0.0811713	0.223235
ENSMUSP00000001806	ENSMUSG00000001755	"Coasy"	0.0567757	0.0321069	0.0787778	0.219289
ENSMUSP00000001825	ENSMUSG00000001774	"Chordc1"	-0.0492484	0.0497993	0.324255	0.541564
ENSMUSP00000001834	ENSMUSG00000001783	"Rtcb"	0.00376157	0.0244322	0.877812	0.940153
ENSMUSP00000001845	ENSMUSG00000001794	"Capns1"	-0.0625743	0.0297949	0.0370924	0.132445
ENSMUSP00000001884	ENSMUSG00000001829	"Clpb"	-0.0215238	0.0191198	0.26176	0.474325
ENSMUSP00000110927	ENSMUSG00000001833	"Sept7"	-0.0935258	0.0260827	0.000431684	0.00525894
ENSMUSP00000079380	ENSMUSG00000001847	"Rac1"	-0.0464998	0.0445294	0.297756	0.512269
ENSMUSP00000066492	ENSMUSG00000001855	"Nup214"	-0.0429348	0.0814676	0.598898	0.773178
ENSMUSP00000001921	ENSMUSG00000001865	"Cpa3"	-0.13953	0.112958	0.218521	0.427186
ENSMUSP00000001927	ENSMUSG00000001870	"Ltbp1"	0.138833	0.103141	0.181524	0.378589
ENSMUSP00000099939	ENSMUSG00000001891	"Ugp2"	0.161494	0.0360709	1.33199e-05	0.000383482
ENSMUSP00000076005	ENSMUSG00000001911	"Nfix"	-0.191108	0.0450276	4.27963e-05	0.000932236
ENSMUSP00000086626	ENSMUSG00000001924	"Uba1"	-0.140734	0.0161	1.50295e-15	3.86727e-13
ENSMUSP00000107873	ENSMUSG00000001930	"Vwf"	-0.209372	0.0651489	0.00154993	0.0139324
ENSMUSP00000002011	ENSMUSG00000001946	"Esam"	-0.0216088	0.0467581	0.644565	0.802441
ENSMUSP00000109797	ENSMUSG00000001962	"Fam50a"	0.0268518	0.0742236	0.718099	0.844971
ENSMUSP00000002029	ENSMUSG00000001964	"Emd"	-0.0667197	0.0251767	0.00875644	0.0487165
ENSMUSP00000002048	ENSMUSG00000001983	"Taco1"	0.0735853	0.030047	0.0152723	0.0735836
ENSMUSP00000002064	ENSMUSG00000001999	"Blvra"	-0.0405461	0.0261775	0.123145	0.292946
ENSMUSP00000056502	ENSMUSG00000002010	"Idh3g"	0.00253383	0.0242526	0.916906	0.959818
ENSMUSP00000131386	ENSMUSG00000002014	"Ssr4"	-0.117803	0.0487049	0.016842	0.0785262
ENSMUSP00000002091	ENSMUSG00000002015	"Bcap31"	0.0103508	0.022926	0.652175	0.808707
ENSMUSP00000108126	ENSMUSG00000002017	"Fam98a"	0.0601138	0.0323128	0.064646	0.191568
ENSMUSP00000002121	ENSMUSG00000002052	"Supt6"	-0.145392	0.0557407	0.0102248	0.0546267
ENSMUSP00000127070	ENSMUSG00000002100	"Mybpc3"	-0.0619632	0.0424591	0.146189	0.329426
ENSMUSP00000071054	ENSMUSG00000002102	"Psmc3"	0.0241008	0.0279262	0.389264	0.601803
ENSMUSP00000097996	ENSMUSG00000002107	"Celf2"	-0.0679281	0.0553574	0.221459	0.430405
ENSMUSP00000002198	ENSMUSG00000002129	"Sf3a1"	-0.059974	0.0329402	0.0702953	0.202949
ENSMUSP00000089708	ENSMUSG00000002147	"Stat6"	-0.113614	0.0516379	0.0300044	0.115447
ENSMUSP00000002303	ENSMUSG00000002233	"Rhoc"	-0.0582884	0.022996	0.0120959	0.0617127
ENSMUSP00000112340	ENSMUSG00000002279	"Lmf1"	0.0822434	0.0698437	0.241434	0.453047
ENSMUSP00000117136	ENSMUSG00000002280	"Narfl"	0.0798296	0.0428831	0.0647175	0.191568
ENSMUSP00000036555	ENSMUSG00000002319	"Ipo4"	-0.105346	0.0689125	0.128908	0.302574
ENSMUSP00000002397	ENSMUSG00000002326	"Gmpr2"	0.0059715	0.0351158	0.865159	0.935118
ENSMUSP00000002400	ENSMUSG00000002329	"Mdp1"	0.0591702	0.0393399	0.134295	0.311329
ENSMUSP00000002403	ENSMUSG00000002332	"Dhrs1"	0.104152	0.0264539	0.000117303	0.00202065
ENSMUSP00000019679	ENSMUSG00000002343	"Armc6"	-0.121008	0.0602841	0.047312	0.155206
ENSMUSP00000105754	ENSMUSG00000002346	"Slc25a42"	-0.0267501	0.0295405	0.366378	0.583702
ENSMUSP00000002436	ENSMUSG00000002365	"Snx9"	-0.0614807	0.0301066	0.0425845	0.144445
ENSMUSP00000002445	ENSMUSG00000002372	"Ranbp3"	-0.105246	0.0444325	0.0190304	0.0849763
ENSMUSP00000002452	ENSMUSG00000002379	"Ndufa11"	-0.0320687	0.044042	0.467465	0.670378
ENSMUSP00000105681	ENSMUSG00000002395	"Use1"	0.0418814	0.0346041	0.227732	0.438118
ENSMUSP00000118918	ENSMUSG00000002416	"Ndufb2"	0.0127179	0.0337903	0.707074	0.838912
ENSMUSP00000121340	ENSMUSG00000002455	"Prpf6"	-0.0341669	0.0583924	0.55964	0.745644
ENSMUSP00000002551	ENSMUSG00000002477	"Snrpd1"	-0.0516324	0.0496697	0.300466	0.515424
ENSMUSP00000094986	ENSMUSG00000002496	"Tsc2"	-0.052715	0.0610359	0.389921	0.60214
ENSMUSP00000129325	ENSMUSG00000002500	"Rpl3l"	-0.0556869	0.0238184	0.0204749	0.0898749
ENSMUSP00000002572	ENSMUSG00000002504	"Slc9a3r2"	0.0611571	0.0386645	0.115446	0.280738
ENSMUSP00000098096	ENSMUSG00000002524	"Puf60"	-0.0716579	0.0373977	0.0569191	0.175532
ENSMUSP00000097768	ENSMUSG00000002546	"Golga2"	0.0474517	0.0445919	0.28876	0.503252
ENSMUSP00000002655	ENSMUSG00000002580	"Mien1"	0.0195761	0.066264	0.768025	0.878234
ENSMUSP00000002663	ENSMUSG00000002588	"Pon1"	-0.377552	0.0629261	1.043e-08	8.58804e-07
ENSMUSP00000002735	ENSMUSG00000002660	"Clpp"	0.0311167	0.0412233	0.451324	0.65583
ENSMUSP00000002737	ENSMUSG00000002661	"Alkbh7"	-0.0718889	0.0540842	0.185912	0.385204
ENSMUSP00000002790	ENSMUSG00000002718	"Cse1l"	-0.121089	0.0228052	3.17444e-07	1.69729e-05
ENSMUSP00000105627	ENSMUSG00000002728	"Naa20"	-0.110559	0.0407224	0.00750862	0.043235
ENSMUSP00000002808	ENSMUSG00000002731	"Prkra"	0.0753412	0.0490282	0.12714	0.299277
ENSMUSP00000002809	ENSMUSG00000002732	"Fkbp7"	-0.0284081	0.0542459	0.601204	0.773557
ENSMUSP00000002818	ENSMUSG00000002741	"Ykt6"	-0.0127924	0.0202255	0.527862	0.721276
ENSMUSP00000002825	ENSMUSG00000002748	"Baz1b"	-0.167626	0.0700741	0.0187411	0.0842329
ENSMUSP00000002844	ENSMUSG00000002767	"Mrpl2"	-0.0153741	0.0318757	0.630162	0.792176
ENSMUSP00000070405	ENSMUSG00000002781	"Tmem143"	-0.070207	0.0543016	0.197681	0.400519
ENSMUSP00000120154	ENSMUSG00000002797	"Ggct"	0.0346663	0.0391299	0.376825	0.592288
ENSMUSP00000002885	ENSMUSG00000002808	"Epdr1"	0.0673841	0.0753131	0.37243	0.58905
ENSMUSP00000002889	ENSMUSG00000002812	"Flii"	-0.0545708	0.0401366	0.17563	0.370425
ENSMUSP00000002908	ENSMUSG00000002831	"Plin4"	-0.0200849	0.0260446	0.441604	0.646085
ENSMUSP00000002911	ENSMUSG00000002833	"Hdgfrp2"	-0.102012	0.0599756	0.0906711	0.240679
ENSMUSP00000002923	ENSMUSG00000002844	"Adprh"	-0.0151571	0.0367639	0.680647	0.82564
ENSMUSP00000002925	ENSMUSG00000002846	"Timmdc1"	-0.0996434	0.0471269	0.0358457	0.129567
ENSMUSP00000132778	ENSMUSG00000002900	"Lamb1"	-0.00621754	0.0242541	0.79797	0.896872
ENSMUSP00000080974	ENSMUSG00000002944	"Cd36"	0.00498302	0.0293568	0.865403	0.935118
ENSMUSP00000003029	ENSMUSG00000002949	"Timm44"	0.0760467	0.0184188	5.54945e-05	0.00111995
ENSMUSP00000003038	ENSMUSG00000002957	"Ap2a2"	-0.0685175	0.0171932	9.74852e-05	0.0017526
ENSMUSP00000003061	ENSMUSG00000002980	"Bcam"	0.0293827	0.0326954	0.370011	0.587027
ENSMUSP00000051293	ENSMUSG00000002981	"Clptm1"	-0.0180719	0.0429007	0.674206	0.822675
ENSMUSP00000032555	ENSMUSG00000002984	"Tomm40"	0.0572483	0.0269699	0.0351332	0.127771
ENSMUSP00000003066	ENSMUSG00000002985	"Apoe"	-0.0681609	0.0630706	0.281257	0.495267
ENSMUSP00000003117	ENSMUSG00000003033	"Ap1m1"	-0.025664	0.0330568	0.438543	0.642717
ENSMUSP00000003121	ENSMUSG00000003037	"Rab8a"	-0.0494225	0.0329886	0.135822	0.314145
ENSMUSP00000101006	ENSMUSG00000003072	"Atp5d"	0.111782	0.0478314	0.0205271	0.0899041
ENSMUSP00000003183	ENSMUSG00000003099	"Ppp5c"	-0.0798198	0.0254642	0.00200659	0.0168595
ENSMUSP00000003207	ENSMUSG00000003123	"Lipe"	-0.118923	0.0546369	0.0307978	0.117511
ENSMUSP00000127851	ENSMUSG00000003131	"Pafah1b2"	0.0345577	0.0507102	0.496487	0.697148
ENSMUSP00000032476	ENSMUSG00000003153	"Slc2a3"	-0.130195	0.145023	0.371086	0.587985
ENSMUSP00000086165	ENSMUSG00000003161	"Sri"	-0.00857028	0.0484161	0.859695	0.932922
ENSMUSP00000003268	ENSMUSG00000003200	"Sh3gl1"	0.0365545	0.0384284	0.342811	0.560506
ENSMUSP00000003310	ENSMUSG00000003226	"Ranbp2"	-0.101089	0.035992	0.00555081	0.0345406
ENSMUSP00000003319	ENSMUSG00000003234	"Abcf3"	-0.0106314	0.0287996	0.712445	0.843115
ENSMUSP00000003320	ENSMUSG00000003235	"Eif2b5"	0.0133906	0.0453472	0.768265	0.878234
ENSMUSP00000003386	ENSMUSG00000003299	"Mrpl4"	0.015067	0.0274284	0.583497	0.762621
ENSMUSP00000003404	ENSMUSG00000003316	"Glg1"	-0.101126	0.0264686	0.000182529	0.00273266
ENSMUSP00000003450	ENSMUSG00000003360	"Ddx23"	-0.0766697	0.0700778	0.276253	0.489175
ENSMUSP00000076227	ENSMUSG00000003380	"Rabac1"	-0.102174	0.0472805	0.0323474	0.120794
ENSMUSP00000110987	ENSMUSG00000003402	"Prkcsh"	0.0156529	0.0430076	0.716313	0.844761
ENSMUSP00000102261	ENSMUSG00000003411	"Rab3b"	-0.247414	0.0730514	0.00102246	0.010242
ENSMUSP00000003512	ENSMUSG00000003420	"Fcgrt"	-0.0433315	0.071357	0.544713	0.73425
ENSMUSP00000003521	ENSMUSG00000003429	"Rps11"	-0.0594127	0.0237887	0.013394	0.0668403
ENSMUSP00000003527	ENSMUSG00000003435	"Supt5"	-0.0652652	0.0411968	0.115688	0.28083
ENSMUSP00000080614	ENSMUSG00000003438	"Timm50"	0.0329374	0.0205455	0.110638	0.273899
ENSMUSP00000003550	ENSMUSG00000003458	"Ncstn"	-0.0387314	0.0435069	0.375064	0.591413
ENSMUSP00000075289	ENSMUSG00000003464	"Pex19"	0.116332	0.043462	0.00811584	0.0457711
ENSMUSP00000003569	ENSMUSG00000003477	"Inmt"	0.00327455	0.0896788	0.970912	0.985757
ENSMUSP00000125077	ENSMUSG00000003500	"Impdh1"	-0.0492123	0.0339012	0.148424	0.332096
ENSMUSP00000003612	ENSMUSG00000003518	"Dusp3"	0.217319	0.0329339	4.3842e-10	5.01382e-08
ENSMUSP00000003620	ENSMUSG00000003526	"Prodh"	-0.0786284	0.0478138	0.101805	0.259524
ENSMUSP00000003622	ENSMUSG00000003528	"Slc25a1"	-0.133347	0.0698377	0.0578763	0.177686
ENSMUSP00000003642	ENSMUSG00000003546	"Klc4"	0.125335	0.0346046	0.000379077	0.0047873
ENSMUSP00000003655	ENSMUSG00000003559	"As3mt"	-0.00518693	0.0527553	0.921786	0.962138
ENSMUSP00000117033	ENSMUSG00000003573	"Homer3"	0.0247431	0.0570082	0.664846	0.816726
ENSMUSP00000003681	ENSMUSG00000003585	"Sec14l2"	-0.158888	0.0968417	0.103881	0.262816
ENSMUSP00000088857	ENSMUSG00000003617	"Cp"	-0.00356664	0.0503872	0.943647	0.973616
ENSMUSP00000003720	ENSMUSG00000003623	"Crot"	0.0259902	0.0610378	0.670852	0.820528
ENSMUSP00000099509	ENSMUSG00000003660	"Snrnp200"	-0.0978284	0.0241425	7.50932e-05	0.00138775
ENSMUSP00000099650	ENSMUSG00000003731	"Kpna6"	0.0245457	0.0382563	0.521933	0.717222
ENSMUSP00000003860	ENSMUSG00000003762	"Adck4"	0.198002	0.0480031	5.76843e-05	0.00113069
ENSMUSP00000003906	ENSMUSG00000003808	"Farsa"	-0.0349024	0.0245323	0.156531	0.344436
ENSMUSP00000003907	ENSMUSG00000003809	"Gcdh"	-0.0323627	0.0316628	0.308089	0.523268
ENSMUSP00000003908	ENSMUSG00000003810	"Mast2"	-0.117514	0.0558524	0.0374143	0.133304
ENSMUSP00000003911	ENSMUSG00000003813	"Rad23a"	-0.00221395	0.0430822	0.959072	0.979533
ENSMUSP00000003912	ENSMUSG00000003814	"Calr"	-0.0404829	0.0391589	0.302597	0.517711
ENSMUSP00000003947	ENSMUSG00000003849	"Nqo1"	0.152832	0.0498301	0.00249154	0.0196507
ENSMUSP00000003964	ENSMUSG00000003865	"Gys1"	-0.00362611	0.0301773	0.904489	0.952633
ENSMUSP00000033087	ENSMUSG00000003868	"Ruvbl2"	-0.086301	0.0332001	0.0101042	0.0542359
ENSMUSP00000090086	ENSMUSG00000003923	"Tfam"	0.0668069	0.0302299	0.0283548	0.112031
ENSMUSP00000004057	ENSMUSG00000003955	"Fam162a"	-0.0442541	0.0392457	0.260967	0.47383
ENSMUSP00000004072	ENSMUSG00000003970	"Rpl8"	-0.0416327	0.038866	0.285504	0.500178
ENSMUSP00000004134	ENSMUSG00000004032	"Gstm5"	-0.0959592	0.0318929	0.0029946	0.0224568
ENSMUSP00000004137	ENSMUSG00000004035	"Gstm7"	-0.0503893	0.0339091	0.139007	0.319002
ENSMUSP00000099403	ENSMUSG00000004040	"Stat3"	-0.0711936	0.0376008	0.0599828	0.181848
ENSMUSP00000058321	ENSMUSG00000004044	"Ptrf"	0.0452089	0.0263368	0.0877594	0.236302
ENSMUSP00000103981	ENSMUSG00000004056	"Akt2"	-0.179214	0.0313271	4.28941e-08	2.92485e-06
ENSMUSP00000053842	ENSMUSG00000004069	"Dnaja3"	0.0849338	0.0269166	0.0018755	0.0160528
ENSMUSP00000004172	ENSMUSG00000004070	"Hmox2"	0.12631	0.0769366	0.102371	0.260482
ENSMUSP00000118983	ENSMUSG00000004085	"Zak"	-0.0311151	0.025894	0.231068	0.442105
ENSMUSP00000004200	ENSMUSG00000004096	"Cwc15"	0.0199377	0.0840514	0.81289	0.904016
ENSMUSP00000004208	ENSMUSG00000004105	"Angptl2"	-0.15924	0.0774828	0.0426368	0.144474
ENSMUSP00000101105	ENSMUSG00000004207	"Psap"	0.000556403	0.0672845	0.993411	0.997924
ENSMUSP00000004343	ENSMUSG00000004233	"Wars2"	0.0302494	0.0346693	0.384078	0.598052
ENSMUSP00000004375	ENSMUSG00000004264	"Phb2"	0.0769181	0.0187133	5.96988e-05	0.00114851
ENSMUSP00000108103	ENSMUSG00000004266	"Ptpn6"	-0.155333	0.0791692	0.0522165	0.16562
ENSMUSP00000004378	ENSMUSG00000004267	"Eno2"	0.0511903	0.109379	0.640338	0.799355
ENSMUSP00000004381	ENSMUSG00000004270	"Lpcat3"	0.00257129	0.0551043	0.962834	0.98147
ENSMUSP00000004396	ENSMUSG00000004285	"Atp6v1f"	0.0633535	0.0432075	0.144392	0.326988
ENSMUSP00000046601	ENSMUSG00000004347	"Pde1c"	-0.00730074	0.0930373	0.93757	0.970825
ENSMUSP00000130738	ENSMUSG00000004364	"Cul3"	-0.0761746	0.0216799	0.000557689	0.00652274
ENSMUSP00000004508	ENSMUSG00000004394	"Tmed4"	0.0148042	0.0265671	0.578049	0.758149
ENSMUSP00000125731	ENSMUSG00000004446	"Bid"	-0.0117539	0.109374	0.914649	0.958911
ENSMUSP00000004565	ENSMUSG00000004451	"Ralb"	-0.0475007	0.0396158	0.232164	0.443124
ENSMUSP00000083474	ENSMUSG00000004455	"Ppp1cc"	-0.0639417	0.0187355	0.000792276	0.00845919
ENSMUSP00000004574	ENSMUSG00000004460	"Dnajb11"	0.0102371	0.0396515	0.796563	0.896872
ENSMUSP00000004646	ENSMUSG00000004530	"Coro1c"	-0.0945274	0.0368023	0.0110629	0.0577996
ENSMUSP00000004673	ENSMUSG00000004558	"Ndrg2"	-0.0253484	0.0301958	0.402309	0.613446
ENSMUSP00000004729	ENSMUSG00000004610	"Etfb"	0.0328842	0.0222951	0.141952	0.323979
ENSMUSP00000111242	ENSMUSG00000004631	"Sgce"	-0.053253	0.0835793	0.525573	0.719342
ENSMUSP00000004774	ENSMUSG00000004655	"Aqp1"	-0.159056	0.0518262	0.00247604	0.019566
ENSMUSP00000004784	ENSMUSG00000004665	"Cnn2"	-0.0700526	0.0568367	0.219343	0.428182
ENSMUSP00000129220	ENSMUSG00000004677	"Myo9b"	0.169935	0.0406246	4.56492e-05	0.000983968
ENSMUSP00000004868	ENSMUSG00000004748	"Mtfp1"	-0.0130905	0.0449924	0.771422	0.880678
ENSMUSP00000004910	ENSMUSG00000004788	"Eif2b2"	-0.0514634	0.0420544	0.222726	0.432493
ENSMUSP00000060346	ENSMUSG00000004789	"Dlst"	0.107792	0.0288673	0.00025186	0.00345811
ENSMUSP00000004965	ENSMUSG00000004843	"Chmp2b"	-0.0314172	0.0391582	0.423418	0.630684
ENSMUSP00000004968	ENSMUSG00000004846	"Plod3"	0.0380287	0.069624	0.586087	0.764171
ENSMUSP00000005003	ENSMUSG00000004880	"Lbr"	-0.208033	0.0320555	7.90584e-10	8.56535e-08
ENSMUSP00000088493	ENSMUSG00000004891	"Nes"	0.0889472	0.0625683	0.156952	0.34496
ENSMUSP00000005017	ENSMUSG00000004897	"Hdgf"	-0.101125	0.0425935	0.0186288	0.0839111
ENSMUSP00000005057	ENSMUSG00000004929	"Thop1"	-0.0203373	0.0221508	0.359766	0.576102
ENSMUSP00000005066	ENSMUSG00000004936	"Map2k1"	-0.00527385	0.0343191	0.878039	0.940153
ENSMUSP00000005067	ENSMUSG00000004937	"Sgta"	0.0717099	0.0412022	0.083472	0.22819
ENSMUSP00000005077	ENSMUSG00000004951	"Hspb1"	0.225199	0.0508472	1.63096e-05	0.000441754
ENSMUSP00000110103	ENSMUSG00000004980	"Hnrnpa2b1"	-0.150137	0.0381738	0.000119184	0.00203602
ENSMUSP00000122623	ENSMUSG00000004996	"Mri1"	-0.0600308	0.0393448	0.128805	0.302505
ENSMUSP00000099573	ENSMUSG00000005034	"Prkacb"	-0.0540211	0.079614	0.498462	0.698017
ENSMUSP00000005185	ENSMUSG00000005054	"Cstb"	-0.0711519	0.0811351	0.381727	0.595968
ENSMUSP00000005218	ENSMUSG00000005087	"Cd44"	-0.125334	0.0850006	0.143367	0.325358
ENSMUSP00000005234	ENSMUSG00000005103	"Wdr1"	0.0129436	0.019407	0.505643	0.703743
ENSMUSP00000005256	ENSMUSG00000005125	"Ndrg1"	-0.0448656	0.0575604	0.437211	0.641481
ENSMUSP00000105356	ENSMUSG00000005161	"Prdx2"	-0.0490532	0.0446154	0.273017	0.485743
ENSMUSP00000050771	ENSMUSG00000005198	"Polr2a"	-0.0765355	0.0477316	0.111056	0.2743
ENSMUSP00000111241	ENSMUSG00000005262	"Ufd1l"	0.0204421	0.0240382	0.396221	0.609284
ENSMUSP00000005431	ENSMUSG00000005299	"Letm1"	0.067518	0.022849	0.00354069	0.024918
ENSMUSP00000075782	ENSMUSG00000005312	"Ubqln1"	-0.0348087	0.0545811	0.524595	0.7192
ENSMUSP00000134682	ENSMUSG00000005354	"Txn2"	0.0849941	0.0472798	0.0738848	0.2108
ENSMUSP00000061604	ENSMUSG00000005362	"Crbn"	-0.00498096	0.0459627	0.913855	0.958559
ENSMUSP00000005532	ENSMUSG00000005397	"Nid1"	0.088723	0.030246	0.00378437	0.0260976
ENSMUSP00000071914	ENSMUSG00000005417	"Mprip"	0.0237801	0.060836	0.696754	0.833151
ENSMUSP00000104048	ENSMUSG00000005447	"Pafah1b3"	0.0562091	0.0536506	0.296435	0.510851
ENSMUSP00000005606	ENSMUSG00000005469	"Prkaca"	-0.0429792	0.022797	0.0609831	0.183798
ENSMUSP00000019576	ENSMUSG00000005481	"Ddx39"	-0.117578	0.0241645	2.46076e-06	9.74129e-05
ENSMUSP00000005620	ENSMUSG00000005483	"Dnajb1"	0.0433861	0.0320122	0.177002	0.372364
ENSMUSP00000064323	ENSMUSG00000005506	"Celf1"	-0.0113238	0.0352644	0.748538	0.862747
ENSMUSP00000005647	ENSMUSG00000005510	"Ndufs3"	-0.0165774	0.0333348	0.619577	0.786555
ENSMUSP00000005651	ENSMUSG00000005514	"Por"	-0.00398628	0.0426096	0.925567	0.963869
ENSMUSP00000088837	ENSMUSG00000005534	"Insr"	0.0369972	0.0593652	0.533924	0.725707
ENSMUSP00000005705	ENSMUSG00000005566	"Trim28"	-0.110017	0.0369779	0.00332551	0.0240617
ENSMUSP00000005714	ENSMUSG00000005575	"Ube2m"	0.0865674	0.0198282	2.12027e-05	0.000555998
ENSMUSP00000124551	ENSMUSG00000005610	"Eif4g2"	-0.0409216	0.0169852	0.0169826	0.0790027
ENSMUSP00000120045	ENSMUSG00000005611	"Mrvi1"	-0.126553	0.0899278	0.162091	0.353832
ENSMUSP00000078721	ENSMUSG00000005615	"Pcyt1a"	-0.0135424	0.0503091	0.788093	0.891368
ENSMUSP00000071589	ENSMUSG00000005625	"Psmd4"	0.162674	0.0933657	0.0844069	0.229527
ENSMUSP00000102857	ENSMUSG00000005625	"Psmd4"	0.00842132	0.0302269	0.780865	0.886114
ENSMUSP00000005769	ENSMUSG00000005628	"Tmod4"	0.193365	0.059603	0.00140139	0.0129851
ENSMUSP00000005798	ENSMUSG00000005656	"Snx6"	-0.0459917	0.0225407	0.0427568	0.144642
ENSMUSP00000106959	ENSMUSG00000005674	"Tomm40l"	0.0157686	0.0368993	0.669636	0.820163
ENSMUSP00000106953	ENSMUSG00000005681	"Apoa2"	-0.0745746	0.125381	0.552728	0.740617
ENSMUSP00000005826	ENSMUSG00000005683	"Cs"	-0.00587763	0.025741	0.81964	0.907722
ENSMUSP00000130495	ENSMUSG00000005686	"Ampd3"	-0.0751875	0.0374563	0.0461928	0.152507
ENSMUSP00000111309	ENSMUSG00000005732	"Ranbp1"	-0.0442365	0.0484374	0.362307	0.57927
ENSMUSP00000005923	ENSMUSG00000005779	"Psmb4"	-0.0200586	0.0300234	0.504918	0.70323
ENSMUSP00000005953	ENSMUSG00000005803	"Sqrdl"	-0.0951443	0.0389269	0.0154713	0.0740644
ENSMUSP00000029804	ENSMUSG00000005813	"Metap1"	-0.0648328	0.0543509	0.23467	0.446015
ENSMUSP00000113431	ENSMUSG00000005846	"Rsl1d1"	-0.0967817	0.0644254	0.13639	0.314929
ENSMUSP00000006027	ENSMUSG00000005873	"Reep5"	-0.0172015	0.03089	0.578305	0.758243
ENSMUSP00000105264	ENSMUSG00000005882	"Uqcc1"	0.0028895	0.031486	0.926981	0.964951
ENSMUSP00000006128	ENSMUSG00000005973	"Rcn1"	0.00252204	0.0663898	0.969744	0.985057
ENSMUSP00000006137	ENSMUSG00000005981	"Trap1"	-0.0956223	0.0255999	0.000250746	0.00345811
ENSMUSP00000117616	ENSMUSG00000006005	"Tpr"	-0.0521489	0.0339347	0.126093	0.297493
ENSMUSP00000006181	ENSMUSG00000006024	"Napa"	-0.0523767	0.0210886	0.0139088	0.0686602
ENSMUSP00000133360	ENSMUSG00000006050	"Sra1"	0.25853	0.0965308	0.00849538	0.0475857
ENSMUSP00000006217	ENSMUSG00000006058	"Snf8"	0.115654	0.0963124	0.231379	0.442242
ENSMUSP00000006254	ENSMUSG00000006095	"Tbcb"	-0.0331621	0.0354309	0.350532	0.567821
ENSMUSP00000006293	ENSMUSG00000006134	"Crkl"	-0.00103282	0.0383725	0.978557	0.989128
ENSMUSP00000104883	ENSMUSG00000006169	"Clint1"	-0.0090068	0.0303042	0.766643	0.877961
ENSMUSP00000006367	ENSMUSG00000006205	"Htra1"	0.149604	0.070028	0.0344829	0.125899
ENSMUSP00000006381	ENSMUSG00000006219	"Fblim1"	0.0587614	0.0353692	0.0983601	0.25341
ENSMUSP00000099544	ENSMUSG00000006221	"Hspb7"	0.22111	0.0466483	4.29779e-06	0.000152535
ENSMUSP00000006435	ENSMUSG00000006273	"Atp6v1b2"	-8.09051e-05	0.0258938	0.99751	0.998567
ENSMUSP00000129739	ENSMUSG00000006276	"Eps15l1"	0.015361	0.0290077	0.597071	0.771358
ENSMUSP00000125155	ENSMUSG00000006289	"Osgep"	-0.144019	0.0527204	0.00695333	0.0411897
ENSMUSP00000136644	ENSMUSG00000006299	"Aamp"	0.0234465	0.0542713	0.666713	0.818335
ENSMUSP00000109451	ENSMUSG00000006304	"Arpc2"	-0.0497386	0.0262703	0.0598995	0.181729
ENSMUSP00000006496	ENSMUSG00000006333	"Rps9"	-0.0615755	0.0223946	0.00656942	0.0391975
ENSMUSP00000072074	ENSMUSG00000006344	"Ggt5"	-0.124486	0.0598964	0.0392536	0.137304
ENSMUSP00000081943	ENSMUSG00000006356	"Crip2"	-0.0767555	0.0650451	0.239526	0.451938
ENSMUSP00000006523	ENSMUSG00000006360	"Crip1"	-0.0196647	0.0860507	0.819495	0.907722
ENSMUSP00000054583	ENSMUSG00000006369	"Fbln1"	-0.11619	0.0567465	0.0425754	0.144445
ENSMUSP00000105058	ENSMUSG00000006369	"Fbln1"	-0.189635	0.0439182	2.58402e-05	0.000648683
ENSMUSP00000073061	ENSMUSG00000006373	"Pgrmc1"	-0.076379	0.0449918	0.0913882	0.241648
ENSMUSP00000006544	ENSMUSG00000006378	"Gcat"	-0.28443	0.0636998	1.69132e-05	0.000455108
ENSMUSP00000006562	ENSMUSG00000006395	"Hyi"	0.017666	0.121343	0.88444	0.943294
ENSMUSP00000136821	ENSMUSG00000006395	"Hyi"	-0.0153331	0.0812969	0.85071	0.927904
ENSMUSP00000120106	ENSMUSG00000006412	"Pfdn2"	0.00881154	0.0397503	0.824817	0.910883
ENSMUSP00000104837	ENSMUSG00000006418	"Rnf114"	0.0661065	0.0371748	0.0770304	0.216918
ENSMUSP00000006611	ENSMUSG00000006442	"Srm"	-0.0159024	0.0375003	0.672052	0.821141
ENSMUSP00000006625	ENSMUSG00000006456	"Rbm14"	-0.130394	0.0366119	0.000477087	0.00574318
ENSMUSP00000006626	ENSMUSG00000006457	"Actn3"	-0.151546	0.110197	0.170751	0.365424
ENSMUSP00000006669	ENSMUSG00000006494	"Pdk1"	-0.0284566	0.0334461	0.395987	0.609222
ENSMUSP00000126192	ENSMUSG00000006498	"Ptbp1"	-0.116236	0.0727271	0.112064	0.275066
ENSMUSP00000006697	ENSMUSG00000006522	"Itih3"	0.221668	0.0911753	0.0160172	0.0758915
ENSMUSP00000006749	ENSMUSG00000006574	"Slc4a1"	-0.19103	0.0755013	0.012249	0.0621815
ENSMUSP00000116747	ENSMUSG00000006576	"Slc4a3"	-0.0477301	0.0366336	0.194456	0.396591
ENSMUSP00000006764	ENSMUSG00000006589	"Aprt"	-0.0424171	0.0457005	0.354557	0.571763
ENSMUSP00000135930	ENSMUSG00000006676	"Usp19"	-0.0204297	0.0482619	0.67257	0.821166
ENSMUSP00000054634	ENSMUSG00000006699	"Cdc42"	-0.0297392	0.0295834	0.316102	0.532921
ENSMUSP00000006900	ENSMUSG00000006717	"Acot13"	0.127514	0.0493042	0.0104833	0.0553329
ENSMUSP00000025083	ENSMUSG00000006740	"Kif5b"	0.0336272	0.0200374	0.0950203	0.247751
ENSMUSP00000099409	ENSMUSG00000006782	"Cnp"	-0.113791	0.051555	0.0287076	0.112884
ENSMUSP00000007012	ENSMUSG00000006818	"Sod2"	-0.00482471	0.0353424	0.891566	0.9465
ENSMUSP00000070876	ENSMUSG00000006906	"Stambp"	0.0233368	0.0398737	0.55936	0.745511
ENSMUSP00000007130	ENSMUSG00000006932	"Ctnnb1"	-0.00402713	0.0239926	0.866888	0.935118
ENSMUSP00000007212	ENSMUSG00000006998	"Psmd2"	-0.022263	0.0215004	0.301823	0.516891
ENSMUSP00000007236	ENSMUSG00000007021	"Syngr3"	-0.187532	0.0603492	0.00238253	0.0191206
ENSMUSP00000084572	ENSMUSG00000007029	"Vars"	-0.0280719	0.0192927	0.147377	0.330663
ENSMUSP00000007251	ENSMUSG00000007036	"Abhd16a"	0.0130626	0.0356524	0.714502	0.844076
ENSMUSP00000007255	ENSMUSG00000007039	"Ddah2"	-0.0209835	0.0387298	0.588625	0.76447
ENSMUSP00000007257	ENSMUSG00000007041	"Clic1"	-0.0332474	0.0320841	0.301457	0.516478
ENSMUSP00000109644	ENSMUSG00000007050	"Lsm2"	-0.0206235	0.0317905	0.51733	0.714474
ENSMUSP00000083077	ENSMUSG00000007097	"Atp1a2"	-0.0786133	0.0399785	0.050774	0.162674
ENSMUSP00000106874	ENSMUSG00000007107	"Atp1a4"	-0.127829	0.08787	0.147561	0.330706
ENSMUSP00000007482	ENSMUSG00000007338	"Mrpl49"	0.00264888	0.0495023	0.957396	0.978603
ENSMUSP00000082017	ENSMUSG00000007411	"Mark3"	-0.0816206	0.0512626	0.114661	0.279325
ENSMUSP00000007602	ENSMUSG00000007458	"M6pr"	-0.0968109	0.0421299	0.0227041	0.0964631
ENSMUSP00000007708	ENSMUSG00000007564	"Ppp2r1a"	-0.0383315	0.0161679	0.0187927	0.0843722
ENSMUSP00000079026	ENSMUSG00000007617	"Homer1"	0.0406911	0.0345378	0.240271	0.452308
ENSMUSP00000105120	ENSMUSG00000007617	"Homer1"	0.104446	0.0616073	0.0919301	0.242613
ENSMUSP00000111116	ENSMUSG00000007655	"Cav1"	-0.0603611	0.02867	0.0366306	0.131481
ENSMUSP00000126618	ENSMUSG00000007656	"Arpp19"	0.254208	0.0678844	0.000246094	0.00345358
ENSMUSP00000007803	ENSMUSG00000007659	"Bcl2l1"	0.00447613	0.0658928	0.945951	0.974388
ENSMUSP00000007814	ENSMUSG00000007670	"Khsrp"	-0.079546	0.0382593	0.0390077	0.136649
ENSMUSP00000007865	ENSMUSG00000007721	"Ccdc124"	0.0692776	0.085561	0.419466	0.628207
ENSMUSP00000133523	ENSMUSG00000007739	"Cct4"	-0.0410075	0.0166939	0.01497	0.0725931
ENSMUSP00000007959	ENSMUSG00000007815	"Rhoa"	-0.0351431	0.059107	0.553216	0.74068
ENSMUSP00000007977	ENSMUSG00000007833	"Aldh16a1"	-0.0950864	0.0697351	0.174495	0.368976
ENSMUSP00000007980	ENSMUSG00000007836	"Hnrnpa0"	-0.202618	0.0669749	0.00313675	0.0230413
ENSMUSP00000104770	ENSMUSG00000007850	"Hnrnph1"	-0.100417	0.0295346	0.000828185	0.0087203
ENSMUSP00000008021	ENSMUSG00000007877	"Tcap"	-0.00581752	0.0526008	0.912057	0.957329
ENSMUSP00000121203	ENSMUSG00000007891	"Ctsd"	0.111216	0.0437195	0.0117951	0.0607005
ENSMUSP00000008036	ENSMUSG00000007892	"Rplp1"	0.0260951	0.068823	0.705133	0.837574
ENSMUSP00000083281	ENSMUSG00000008036	"Ap2s1"	-0.0820802	0.0232577	0.000527907	0.00626338
ENSMUSP00000008280	ENSMUSG00000008136	"Fhl2"	-0.0281024	0.0734315	0.702388	0.836196
ENSMUSP00000088320	ENSMUSG00000008226	"Scrn3"	0.0775943	0.0371717	0.0382395	0.135019
ENSMUSP00000008477	ENSMUSG00000008333	"Snrpb2"	-0.0896691	0.0520573	0.0867751	0.234264
ENSMUSP00000008517	ENSMUSG00000008373	"Prpf31"	-0.125623	0.0387769	0.00157213	0.0140096
ENSMUSP00000008537	ENSMUSG00000008393	"Carhsp1"	-0.0532307	0.0617574	0.389858	0.60214
ENSMUSP00000113433	ENSMUSG00000008435	"Rdh13"	0.149155	0.037537	0.000101952	0.00180921
ENSMUSP00000076933	ENSMUSG00000008475	"Arpc5"	0.0252884	0.0397137	0.525076	0.719279
ENSMUSP00000008684	ENSMUSG00000008540	"Mgst1"	0.230543	0.0835083	0.00652391	0.039096
ENSMUSP00000102865	ENSMUSG00000008575	"Nfib"	-0.13458	0.0501551	0.00837576	0.0471079
ENSMUSP00000008748	ENSMUSG00000008604	"Ubqln4"	-0.00192683	0.051677	0.9703	0.985379
ENSMUSP00000008812	ENSMUSG00000008668	"Rps18"	-0.0904978	0.021636	4.47332e-05	0.000969297
ENSMUSP00000008826	ENSMUSG00000008682	"Rpl10"	-0.0626345	0.0368366	0.0907764	0.240747
ENSMUSP00000119975	ENSMUSG00000008683	"Rps15a"	-0.0971241	0.0260113	0.000251987	0.00345811
ENSMUSP00000008966	ENSMUSG00000008822	"Acyp1"	0.112092	0.0518829	0.0320433	0.120257
ENSMUSP00000108160	ENSMUSG00000008845	"Cd163"	0.138893	0.0830097	0.0964574	0.250909
ENSMUSP00000009003	ENSMUSG00000008859	"Rala"	-0.0152826	0.0242712	0.529707	0.722875
ENSMUSP00000009036	ENSMUSG00000008892	"Vdac3"	-0.0247658	0.0211898	0.244028	0.45501
ENSMUSP00000009157	ENSMUSG00000009013	"Dynll1"	-0.138127	0.0448961	0.0024172	0.0192116
ENSMUSP00000078867	ENSMUSG00000009079	"Ewsr1"	-0.0842119	0.0385992	0.0304803	0.116841
ENSMUSP00000009234	ENSMUSG00000009090	"Ap1b1"	-0.041884	0.0175414	0.0179774	0.0821456
ENSMUSP00000009256	ENSMUSG00000009112	"Bcl2l13"	0.0445418	0.027	0.10073	0.257581
ENSMUSP00000066891	ENSMUSG00000009207	"Lnp"	-0.0378481	0.0271365	0.164798	0.357844
ENSMUSP00000133515	ENSMUSG00000009293	"Ube2g2"	0.0470639	0.0501457	0.34995	0.567821
ENSMUSP00000009538	ENSMUSG00000009394	"Syn2"	-0.153017	0.0441066	0.000651532	0.00732885
ENSMUSP00000105026	ENSMUSG00000009470	"Tnpo1"	-0.0661634	0.024258	0.00700665	0.0414212
ENSMUSP00000009679	ENSMUSG00000009535	"Rnmt"	-0.156918	0.0652047	0.0178852	0.0818148
ENSMUSP00000009693	ENSMUSG00000009549	"Srp14"	-0.0758895	0.0309371	0.015108	0.0730902
ENSMUSP00000113157	ENSMUSG00000009575	"Cbx5"	-0.213023	0.0492518	2.84302e-05	0.000684486
ENSMUSP00000009774	ENSMUSG00000009630	"Ppp2cb"	-0.0369494	0.0239545	0.124693	0.295068
ENSMUSP00000020312	ENSMUSG00000009647	"Mcu"	-0.0309811	0.0379185	0.414972	0.624103
ENSMUSP00000126377	ENSMUSG00000009681	"Bcr"	-0.12853	0.0568592	0.0260975	0.105723
ENSMUSP00000010007	ENSMUSG00000009863	"Sdhb"	-0.0470727	0.0228682	0.0409733	0.141516
ENSMUSP00000010038	ENSMUSG00000009894	"Snap47"	-0.160483	0.130087	0.220139	0.429004
ENSMUSP00000108356	ENSMUSG00000009907	"Vps4b"	0.0312301	0.0484198	0.519908	0.715395
ENSMUSP00000079180	ENSMUSG00000009927	"Rps25"	-0.0239765	0.0355936	0.501409	0.700476
ENSMUSP00000067767	ENSMUSG00000010025	"Aldh3a2"	-0.0584482	0.0316965	0.0668092	0.196047
ENSMUSP00000130194	ENSMUSG00000010095	"Slc3a2"	-0.0781346	0.0451434	0.08539	0.231435
ENSMUSP00000010241	ENSMUSG00000010097	"Nxf1"	-0.131715	0.0576343	0.0245398	0.102361
ENSMUSP00000134854	ENSMUSG00000010110	"Stx5a"	-0.0879592	0.0469431	0.0637204	0.189448
ENSMUSP00000111150	ENSMUSG00000010205	"Raver1"	-0.0513172	0.060818	0.400429	0.612965
ENSMUSP00000010502	ENSMUSG00000010358	"Ifi35"	-0.157933	0.0640064	0.0147174	0.0718118
ENSMUSP00000130492	ENSMUSG00000010376	"Nedd8"	0.140395	0.0385322	0.000355213	0.00452759
ENSMUSP00000010536	ENSMUSG00000010392	"Gosr1"	-0.0225664	0.0452733	0.619057	0.786381
ENSMUSP00000099785	ENSMUSG00000010517	"Faf1"	-0.107158	0.0323151	0.00110213	0.0109074
ENSMUSP00000048470	ENSMUSG00000010608	"Rbm25"	-0.114451	0.0441473	0.0105864	0.0556633
ENSMUSP00000010804	ENSMUSG00000010660	"Plcd1"	-0.0589462	0.0264309	0.0269562	0.107956
ENSMUSP00000010899	ENSMUSG00000010755	"Cars"	-0.0056178	0.0299278	0.851312	0.928191
ENSMUSP00000011055	ENSMUSG00000010911	"Apip"	-0.0153158	0.040606	0.706479	0.838912
ENSMUSP00000011058	ENSMUSG00000010914	"Pdhx"	0.195826	0.0295431	3.72643e-10	4.51227e-08
ENSMUSP00000034190	ENSMUSG00000010936	"Vac14"	0.0351814	0.0807069	0.663478	0.816299
ENSMUSP00000103517	ENSMUSG00000011096	"Akt1s1"	0.0514888	0.0484815	0.290486	0.505039
ENSMUSP00000021726	ENSMUSG00000011148	"Adssl1"	-0.113581	0.0362583	0.00202	0.0168823
ENSMUSP00000019808	ENSMUSG00000011305	"Plin5"	0.0944536	0.0627849	0.134302	0.311329
ENSMUSP00000011526	ENSMUSG00000011382	"Dhdh"	-0.168478	0.037747	1.41165e-05	0.000398066
ENSMUSP00000011895	ENSMUSG00000011751	"Sptbn4"	-0.10948	0.04474	0.0153535	0.0736717
ENSMUSP00000011896	ENSMUSG00000011752	"Pgam1"	0.0495298	0.0332276	0.137792	0.317237
ENSMUSP00000098375	ENSMUSG00000011877	"Git1"	0.0127603	0.031751	0.688297	0.827754
ENSMUSP00000012028	ENSMUSG00000011884	"Gltp"	-0.122775	0.048729	0.0131478	0.0658508
ENSMUSP00000079163	ENSMUSG00000012405	"Rpl15"	-0.111682	0.0265829	4.15191e-05	0.000914979
ENSMUSP00000125314	ENSMUSG00000012422	"Tmem167"	0.0976164	0.0790964	0.219931	0.429004
ENSMUSP00000111081	ENSMUSG00000012428	"Steap4"	0.0245334	0.0585345	0.675617	0.823177
ENSMUSP00000012679	ENSMUSG00000012535	"Tnpo3"	-0.0806902	0.0396542	0.0435929	0.146536
ENSMUSP00000012849	ENSMUSG00000012705	"Retn"	-0.298718	0.0908131	0.00133613	0.012559
ENSMUSP00000104179	ENSMUSG00000012848	"Rps5"	-0.0553799	0.034675	0.111975	0.275066
ENSMUSP00000013304	ENSMUSG00000013160	"Atp6v0d1"	-0.0914226	0.0248893	0.000314835	0.00416833
ENSMUSP00000111291	ENSMUSG00000013539	"Tango2"	0.0803594	0.0335398	0.0175914	0.0810112
ENSMUSP00000034723	ENSMUSG00000013584	"Aldh1a2"	-0.106723	0.101909	0.297647	0.512269
ENSMUSP00000013737	ENSMUSG00000013593	"Ndufs2"	-0.0446181	0.0251914	0.0782067	0.219032
ENSMUSP00000013773	ENSMUSG00000013629	"Cad"	-0.0413018	0.0474387	0.385242	0.599297
ENSMUSP00000069962	ENSMUSG00000013662	"Atad1"	-0.0823643	0.0201323	6.44055e-05	0.00122192
ENSMUSP00000013842	ENSMUSG00000013698	"Pea15a"	0.0446979	0.0521075	0.39213	0.604643
ENSMUSP00000108875	ENSMUSG00000013736	"Trnt1"	0.00540132	0.0233202	0.817097	0.906466
ENSMUSP00000014080	ENSMUSG00000013936	"Myl2"	0.09703	0.046395	0.0378811	0.134099
ENSMUSP00000106920	ENSMUSG00000013997	"Nit1"	0.0758043	0.0327816	0.0218745	0.0940054
ENSMUSP00000014221	ENSMUSG00000014077	"Chp1"	0.0306814	0.0376202	0.41588	0.624655
ENSMUSP00000014339	ENSMUSG00000014195	"Dnajc7"	0.0801222	0.032497	0.0146081	0.0715118
ENSMUSP00000014370	ENSMUSG00000014226	"Cacybp"	-0.0152339	0.0267733	0.57006	0.751621
ENSMUSP00000014438	ENSMUSG00000014294	"Ndufa2"	0.0338518	0.034732	0.331024	0.546881
ENSMUSP00000014445	ENSMUSG00000014301	"Pam16"	0.107234	0.0380223	0.00536201	0.033858
ENSMUSP00000014457	ENSMUSG00000014313	"Cox6c"	-0.21648	0.043764	1.71093e-06	7.23764e-05
ENSMUSP00000098097	ENSMUSG00000014349	"Ube2z"	0.00992023	0.0230892	0.66796	0.819186
ENSMUSP00000014546	ENSMUSG00000014402	"Tsg101"	-0.0324464	0.0289482	0.263831	0.476174
ENSMUSP00000014640	ENSMUSG00000014496	"Ankrd28"	-0.0713945	0.0523134	0.174477	0.368976
ENSMUSP00000114402	ENSMUSG00000014551	"Mrps25"	0.00114839	0.0477181	0.980829	0.991182
ENSMUSP00000014698	ENSMUSG00000014554	"Dguok"	-0.0606197	0.0603214	0.316621	0.533543
ENSMUSP00000068587	ENSMUSG00000014601	"Strip1"	-0.0263438	0.040384	0.515612	0.712819
ENSMUSP00000014750	ENSMUSG00000014606	"Slc25a11"	-0.0707413	0.0296641	0.0181185	0.0825156
ENSMUSP00000077663	ENSMUSG00000014633	"Cmc2"	0.22393	0.0542713	5.73768e-05	0.00113069
ENSMUSP00000014913	ENSMUSG00000014769	"Psmb1"	0.00889135	0.0287153	0.757191	0.869312
ENSMUSP00000014920	ENSMUSG00000014776	"Nol3"	0.0442733	0.0478167	0.355726	0.572499
ENSMUSP00000014922	ENSMUSG00000014778	"Fhod1"	-0.186083	0.0895329	0.0404592	0.140447
ENSMUSP00000014990	ENSMUSG00000014846	"Tppp3"	-0.142969	0.0507191	0.00535321	0.0338543
ENSMUSP00000015011	ENSMUSG00000014867	"Surf4"	-0.00939686	0.0431288	0.827782	0.912688
ENSMUSP00000072154	ENSMUSG00000014932	"Yes1"	-0.0150305	0.0426641	0.725069	0.848524
ENSMUSP00000015100	ENSMUSG00000014956	"Ppp1cb"	-0.0229799	0.0232627	0.32454	0.541602
ENSMUSP00000107820	ENSMUSG00000014959	"Gorasp2"	0.0557958	0.0368093	0.131303	0.306448
ENSMUSP00000015146	ENSMUSG00000015002	"Efr3a"	-0.0959679	0.0416887	0.0225996	0.0962177
ENSMUSP00000015157	ENSMUSG00000015013	"Trappc2l"	-0.0379853	0.0357069	0.289092	0.503252
ENSMUSP00000015160	ENSMUSG00000015016	"Acsf3"	0.0260908	0.0289176	0.368118	0.5847
ENSMUSP00000047898	ENSMUSG00000015023	"Ddx19a"	-0.0134561	0.0329452	0.683432	0.827159
ENSMUSP00000015227	ENSMUSG00000015083	"C8g"	1.64879	0.0882764	2.3728e-42	3.25627e-39
ENSMUSP00000028328	ENSMUSG00000015085	"Entpd2"	-0.211336	0.090842	0.0210982	0.09187
ENSMUSP00000058746	ENSMUSG00000015087	"Rabl6"	-0.0350218	0.0885525	0.693367	0.831031
ENSMUSP00000109897	ENSMUSG00000015090	"Ptgds"	0.476531	0.0872042	1.6072e-07	9.45262e-06
ENSMUSP00000015236	ENSMUSG00000015092	"Edf1"	0.000679171	0.049253	0.989013	0.996366
ENSMUSP00000015256	ENSMUSG00000015112	"Slc25a13"	-0.0329213	0.0294545	0.265168	0.477141
ENSMUSP00000055714	ENSMUSG00000015120	"Ube2i"	-0.0733974	0.036461	0.0455842	0.151174
ENSMUSP00000021554	ENSMUSG00000015143	"Actn1"	0.00641206	0.0199424	0.748178	0.862747
ENSMUSP00000127176	ENSMUSG00000015143	"Actn1"	0.151553	0.0648494	0.0208368	0.0910672
ENSMUSP00000072732	ENSMUSG00000015149	"Sirt2"	0.0459871	0.0271939	0.0925326	0.243267
ENSMUSP00000134734	ENSMUSG00000015165	"Hnrnpl"	-0.122334	0.0230593	3.24319e-07	1.71182e-05
ENSMUSP00000128331	ENSMUSG00000015176	"Nolc1"	0.0564897	0.0787933	0.474592	0.67726
ENSMUSP00000015391	ENSMUSG00000015247	"Nipsnap3b"	0.090483	0.0631213	0.154051	0.34025
ENSMUSP00000120461	ENSMUSG00000015290	"Ubl4"	0.102516	0.0415699	0.0148412	0.0720534
ENSMUSP00000015435	ENSMUSG00000015291	"Gdi1"	-0.0362847	0.0264625	0.172009	0.366489
ENSMUSP00000015481	ENSMUSG00000015337	"Endog"	0.07642	0.0340204	0.0258871	0.10521
ENSMUSP00000015501	ENSMUSG00000015357	"Clpx"	-0.0132491	0.0199381	0.507203	0.705219
ENSMUSP00000080403	ENSMUSG00000015363	"Trabd"	-0.0249615	0.102403	0.807898	0.90261
ENSMUSP00000139011	ENSMUSG00000015536	"Mocs2"	0.0434718	0.0581777	0.456481	0.660341
ENSMUSP00000132259	ENSMUSG00000015568	"Lpl"	-0.0246287	0.0271893	0.366226	0.583702
ENSMUSP00000015791	ENSMUSG00000015647	"Lama5"	0.148471	0.054254	0.00682332	0.0405362
ENSMUSP00000015800	ENSMUSG00000015656	"Hspa8"	0.0103351	0.0215405	0.631947	0.793209
ENSMUSP00000129767	ENSMUSG00000015671	"Psma2"	-0.0747576	0.0366717	0.0429399	0.145143
ENSMUSP00000015855	ENSMUSG00000015711	"Prune"	-0.0183287	0.0283596	0.518902	0.714967
ENSMUSP00000015877	ENSMUSG00000015733	"Capza2"	-0.0404882	0.0242325	0.0964753	0.250909
ENSMUSP00000015891	ENSMUSG00000015747	"Vps45"	-0.0141849	0.0308594	0.646374	0.804451
ENSMUSP00000128483	ENSMUSG00000015749	"Anp32e"	-0.166289	0.0585101	0.00505542	0.0321747
ENSMUSP00000015934	ENSMUSG00000015790	"Surf1"	-0.0117901	0.0345979	0.733665	0.853489
ENSMUSP00000015950	ENSMUSG00000015806	"Qdpr"	0.0139398	0.0327962	0.671307	0.820841
ENSMUSP00000122081	ENSMUSG00000015806	"Qdpr"	0.0367821	0.0346569	0.28995	0.50432
ENSMUSP00000107298	ENSMUSG00000015829	"Tnr"	0.135011	0.102187	0.189051	0.389355
ENSMUSP00000015981	ENSMUSG00000015837	"Sqstm1"	0.100121	0.0507813	0.0510775	0.163013
ENSMUSP00000015987	ENSMUSG00000015843	"Rxrg"	-0.113778	0.0509707	0.0277443	0.110254
ENSMUSP00000015998	ENSMUSG00000015854	"Cd5l"	-0.305103	0.1091	0.0058286	0.0358155
ENSMUSP00000101999	ENSMUSG00000015869	"Prpsap1"	-0.161481	0.051823	0.00213048	0.0176483
ENSMUSP00000016033	ENSMUSG00000015889	"Lta4h"	-0.0984272	0.0205631	3.49887e-06	0.000126358
ENSMUSP00000099461	ENSMUSG00000015932	"Dstn"	0.00136319	0.0452368	0.975993	0.987992
ENSMUSP00000016081	ENSMUSG00000015937	"H2afy"	-0.158112	0.0428503	0.000296234	0.00401183
ENSMUSP00000016086	ENSMUSG00000015942	"Gtf2ird2"	-0.0545473	0.0458857	0.237214	0.449223
ENSMUSP00000102716	ENSMUSG00000015943	"Bola1"	0.128032	0.0431392	0.00340189	0.0242311
ENSMUSP00000016105	ENSMUSG00000015961	"Adss"	-0.133408	0.0430002	0.00222509	0.0182585
ENSMUSP00000107869	ENSMUSG00000015968	"Cacna1d"	-0.0982692	0.0338233	0.00412328	0.0279169
ENSMUSP00000016138	ENSMUSG00000015994	"Fnta"	-0.0488532	0.0305352	0.111456	0.274604
ENSMUSP00000022281	ENSMUSG00000016018	"Skiv2l2"	-0.170277	0.0752989	0.0256515	0.104562
ENSMUSP00000125620	ENSMUSG00000016194	"Hsd11b1"	0.940937	0.0642912	1.65519e-31	7.57158e-29
ENSMUSP00000016396	ENSMUSG00000016252	"Atp5e"	-0.0034668	0.0359763	0.923338	0.962619
ENSMUSP00000016399	ENSMUSG00000016255	"Tubb1"	-0.146008	0.136041	0.284653	0.4993
ENSMUSP00000016400	ENSMUSG00000016256	"Ctsz"	-0.0594437	0.0576879	0.304172	0.519402
ENSMUSP00000016463	ENSMUSG00000016319	"Slc25a5"	-0.00793259	0.035228	0.822093	0.909196
ENSMUSP00000016488	ENSMUSG00000016344	"Ppdpf"	-0.00550895	0.119611	0.963352	0.98147
ENSMUSP00000054556	ENSMUSG00000016349	"Eef1a2"	-0.046239	0.0144221	0.00158927	0.0141013
ENSMUSP00000109693	ENSMUSG00000016382	"Pls3"	0.0257248	0.0284616	0.367274	0.584036
ENSMUSP00000016571	ENSMUSG00000016427	"Ndufa1"	0.0223183	0.0866211	0.796965	0.896872
ENSMUSP00000074902	ENSMUSG00000016481	"Cr1l"	-0.0702192	0.0481811	0.14693	0.330552
ENSMUSP00000016631	ENSMUSG00000016487	"Ppfibp1"	0.139115	0.073189	0.059655	0.181121
ENSMUSP00000016638	ENSMUSG00000016494	"Cd34"	-0.133414	0.0558286	0.0178834	0.0818148
ENSMUSP00000120466	ENSMUSG00000016495	"Plgrkt"	-0.0462002	0.0964158	0.632664	0.793625
ENSMUSP00000016672	ENSMUSG00000016528	"Mapkapk2"	-0.0697871	0.0368686	0.0600559	0.181935
ENSMUSP00000074448	ENSMUSG00000016534	"Lamp2"	-0.00952142	0.0370582	0.797522	0.896872
ENSMUSP00000132450	ENSMUSG00000016541	"Atxn10"	0.00939941	0.0267497	0.725707	0.848788
ENSMUSP00000098053	ENSMUSG00000016554	"Eif3d"	-0.0725397	0.0206134	0.000547078	0.00645364
ENSMUSP00000102062	ENSMUSG00000016559	"H3f3b"	-0.179797	0.0495295	0.000368062	0.0046625
ENSMUSP00000131504	ENSMUSG00000016664	"Pacsin2"	0.00471766	0.0314648	0.880982	0.941834
ENSMUSP00000016901	ENSMUSG00000016757	"Ttll12"	0.00512963	0.0487229	0.916275	0.959818
ENSMUSP00000119065	ENSMUSG00000016921	"Srsf6"	-0.090977	0.0482429	0.0609133	0.183798
ENSMUSP00000099404	ENSMUSG00000016933	"Plcg1"	-0.0338025	0.0296664	0.256112	0.467697
ENSMUSP00000097756	ENSMUSG00000017132	"Cyth1"	-0.0672768	0.0343371	0.0516045	0.164058
ENSMUSP00000090360	ENSMUSG00000017176	"Nt5c3b"	-0.0436965	0.0570825	0.445162	0.649675
ENSMUSP00000017332	ENSMUSG00000017188	"Coa3"	-0.00356445	0.0366176	0.922561	0.962138
ENSMUSP00000017365	ENSMUSG00000017221	"Psmd3"	-0.0308402	0.0197037	0.119273	0.286993
ENSMUSP00000017430	ENSMUSG00000017286	"Glod4"	0.064367	0.0294262	0.0299879	0.115447
ENSMUSP00000055470	ENSMUSG00000017291	"Taok1"	-0.0712895	0.0463918	0.126747	0.298693
ENSMUSP00000099383	ENSMUSG00000017307	"Acot8"	0.0946392	0.0448072	0.0360385	0.130143
ENSMUSP00000017453	ENSMUSG00000017309	"Cd300lg"	0.0458707	0.0334331	0.171748	0.366489
ENSMUSP00000017488	ENSMUSG00000017344	"Vtn"	0.360551	0.0595204	7.74759e-09	6.64517e-07
ENSMUSP00000017534	ENSMUSG00000017390	"Aldoc"	-0.0332224	0.0412894	0.422087	0.629467
ENSMUSP00000103181	ENSMUSG00000017404	"Rpl19"	-0.0358214	0.0313767	0.255096	0.467185
ENSMUSP00000136727	ENSMUSG00000017421	"Zfp207"	-0.0937855	0.0425247	0.0290202	0.113088
ENSMUSP00000133571	ENSMUSG00000017428	"Psmd11"	-0.0189757	0.0177988	0.28778	0.502243
ENSMUSP00000017629	ENSMUSG00000017485	"Top2b"	-0.14117	0.0419326	0.000928472	0.00950875
ENSMUSP00000091551	ENSMUSG00000017631	"Abr"	-0.14442	0.0412609	0.000686033	0.00759247
ENSMUSP00000071619	ENSMUSG00000017670	"Elmo2"	0.00729875	0.0421645	0.862876	0.93475
ENSMUSP00000057669	ENSMUSG00000017686	"Rhot1"	-0.0514774	0.0246927	0.0384904	0.135622
ENSMUSP00000017851	ENSMUSG00000017707	"Serinc3"	-0.0600564	0.090564	0.508709	0.706278
ENSMUSP00000033230	ENSMUSG00000017713	"Tha1"	0.0070571	0.038933	0.856363	0.930851
ENSMUSP00000099390	ENSMUSG00000017721	"Pigt"	0.033931	0.0427924	0.429456	0.636226
ENSMUSP00000104939	ENSMUSG00000017754	"Pltp"	-0.222029	0.072981	0.00279761	0.0213688
ENSMUSP00000017900	ENSMUSG00000017756	"Slc12a7"	0.0220996	0.0236645	0.351609	0.568797
ENSMUSP00000099382	ENSMUSG00000017760	"Ctsa"	-0.0267572	0.0513316	0.602818	0.775079
ENSMUSP00000112130	ENSMUSG00000017765	"Slc12a4"	0.0165276	0.0389867	0.67218	0.821141
ENSMUSP00000099563	ENSMUSG00000017774	"Myo1c"	-0.0326644	0.0246899	0.187499	0.387493
ENSMUSP00000017920	ENSMUSG00000017776	"Crk"	0.0289778	0.0414905	0.485806	0.687502
ENSMUSP00000115419	ENSMUSG00000017778	"Cox7c"	-0.0368462	0.0372894	0.324409	0.541602
ENSMUSP00000115723	ENSMUSG00000017781	"Pitpna"	0.0100589	0.0314459	0.749427	0.86353
ENSMUSP00000017946	ENSMUSG00000017802	"Fam134c"	-0.0394355	0.164484	0.810994	0.903729
ENSMUSP00000017961	ENSMUSG00000017817	"Jph2"	-0.0244186	0.0248074	0.326261	0.543813
ENSMUSP00000017975	ENSMUSG00000017831	"Rab5a"	-0.0391633	0.0352077	0.267454	0.479189
ENSMUSP00000082053	ENSMUSG00000017843	"Ppp2r5c"	-0.0308742	0.0641993	0.631427	0.792941
ENSMUSP00000018113	ENSMUSG00000017969	"Ptgis"	-0.0554094	0.0509815	0.278539	0.492377
ENSMUSP00000018186	ENSMUSG00000018042	"Cyb5r3"	0.0610181	0.0321912	0.0596122	0.181121
ENSMUSP00000018333	ENSMUSG00000018189	"Uchl5"	-0.0563295	0.0314456	0.0749017	0.212376
ENSMUSP00000121665	ENSMUSG00000018196	"Glrx2"	-0.114274	0.0541113	0.0365563	0.131443
ENSMUSP00000125623	ENSMUSG00000018199	"Trove2"	-0.14325	0.0390003	0.00032524	0.00422907
ENSMUSP00000018430	ENSMUSG00000018286	"Psmb6"	0.0495369	0.0377807	0.191452	0.392534
ENSMUSP00000018431	ENSMUSG00000018287	"Spag7"	-0.0312463	0.061361	0.611441	0.781286
ENSMUSP00000018437	ENSMUSG00000018293	"Pfn1"	0.00365131	0.0284302	0.89795	0.949381
ENSMUSP00000105010	ENSMUSG00000018322	"Tomm34"	0.018694	0.0417915	0.65521	0.811034
ENSMUSP00000018470	ENSMUSG00000018326	"Ywhab"	-0.0071269	0.024813	0.774268	0.882275
ENSMUSP00000081011	ENSMUSG00000018339	"Gpx3"	0.0864462	0.0418824	0.0404344	0.140447
ENSMUSP00000099788	ENSMUSG00000018340	"Anxa6"	0.0528052	0.0725496	0.468078	0.670378
ENSMUSP00000104511	ENSMUSG00000018340	"Anxa6"	-0.0224771	0.024888	0.36765	0.584408
ENSMUSP00000018506	ENSMUSG00000018362	"Kpna2"	-0.0447401	0.0485934	0.358655	0.574993
ENSMUSP00000120595	ENSMUSG00000018379	"Srsf1"	-0.0476067	0.045099	0.292548	0.506414
ENSMUSP00000104615	ENSMUSG00000018398	"Sept8"	0.00997587	0.0310608	0.748448	0.862747
ENSMUSP00000018549	ENSMUSG00000018405	"Mrm1"	-0.0126047	0.0772907	0.870771	0.937292
ENSMUSP00000102602	ENSMUSG00000018411	"Mapt"	0.129498	0.0403847	0.00158681	0.0141013
ENSMUSP00000040447	ENSMUSG00000018417	"Myo1b"	0.0225822	0.0426494	0.597114	0.771358
ENSMUSP00000103536	ENSMUSG00000018428	"Akap1"	-1.15227e-05	0.0383806	0.999761	0.999761
ENSMUSP00000077612	ENSMUSG00000018446	"C1qbp"	0.100265	0.0452073	0.0278	0.110369
ENSMUSP00000018653	ENSMUSG00000018509	"Cenpv"	-0.115934	0.0315941	0.000319085	0.00419703
ENSMUSP00000018691	ENSMUSG00000018547	"Pip4k2b"	-0.0992189	0.0333774	0.00354807	0.0249273
ENSMUSP00000018698	ENSMUSG00000018554	"Ybx2"	0.158632	0.0930671	0.0903196	0.240243
ENSMUSP00000018710	ENSMUSG00000018566	"Slc2a4"	-0.100793	0.038854	0.010255	0.0546267
ENSMUSP00000099634	ENSMUSG00000018574	"Acadvl"	-0.0370533	0.019827	0.0632532	0.188573
ENSMUSP00000018727	ENSMUSG00000018583	"G3bp1"	0.023092	0.0327059	0.48106	0.683132
ENSMUSP00000104485	ENSMUSG00000018585	"Atox1"	0.143741	0.0573426	0.0130624	0.0656629
ENSMUSP00000018737	ENSMUSG00000018593	"Sparc"	0.164527	0.0753809	0.0311158	0.118615
ENSMUSP00000018803	ENSMUSG00000018659	"Pnpo"	0.0275847	0.0594376	0.643134	0.801144
ENSMUSP00000091475	ENSMUSG00000018666	"Cbx1"	-0.088747	0.0662685	0.183169	0.380861
ENSMUSP00000099441	ENSMUSG00000018669	"Cdk5rap3"	-0.0566847	0.027489	0.0406206	0.140652
ENSMUSP00000018816	ENSMUSG00000018672	"Copz2"	-0.0455359	0.0479872	0.344264	0.562035
ENSMUSP00000018851	ENSMUSG00000018707	"Dync1h1"	-0.0300652	0.0206449	0.147031	0.330599
ENSMUSP00000099666	ENSMUSG00000018740	"Slc25a35"	0.022082	0.0501883	0.660471	0.814195
ENSMUSP00000018909	ENSMUSG00000018765	"Fxr2"	-0.00250598	0.0307011	0.93504	0.970245
ENSMUSP00000018914	ENSMUSG00000018770	"Atp5g3"	-0.134556	0.0556078	0.0165158	0.0772677
ENSMUSP00000034046	ENSMUSG00000018796	"Acsl1"	-0.0120379	0.0201355	0.550689	0.738497
ENSMUSP00000087756	ENSMUSG00000018830	"Myh11"	-0.0428702	0.0806206	0.595546	0.770783
ENSMUSP00000103795	ENSMUSG00000018845	"Unc45b"	-0.087123	0.0272612	0.00164373	0.0145219
ENSMUSP00000018992	ENSMUSG00000018848	"Rars"	-0.0263072	0.018879	0.165179	0.358482
ENSMUSP00000116746	ENSMUSG00000018858	"Ict1"	-0.0308309	0.0361467	0.394814	0.607872
ENSMUSP00000021078	ENSMUSG00000018861	"Fdxr"	0.00591692	0.0305692	0.846737	0.92664
ENSMUSP00000019026	ENSMUSG00000018882	"Mrpl45"	-0.00952188	0.0268047	0.722827	0.846623
ENSMUSP00000128399	ENSMUSG00000018893	"Mb"	0.0398144	0.027304	0.146512	0.329973
ENSMUSP00000095866	ENSMUSG00000018909	"Arrb1"	-0.0930599	0.0471029	0.0497035	0.159992
ENSMUSP00000019076	ENSMUSG00000018932	"Map2k3"	-0.0641209	0.0278843	0.0226766	0.0964457
ENSMUSP00000019109	ENSMUSG00000018965	"Ywhah"	-0.0174834	0.0326335	0.592786	0.768903
ENSMUSP00000019118	ENSMUSG00000018974	"Sart3"	-0.0299827	0.0507727	0.555654	0.741773
ENSMUSP00000044937	ENSMUSG00000018995	"Nars2"	0.0053664	0.0513739	0.916921	0.959818
ENSMUSP00000106723	ENSMUSG00000019054	"Fis1"	0.0671578	0.0373859	0.0740992	0.211265
ENSMUSP00000019199	ENSMUSG00000019055	"Plod1"	-0.0744809	0.0402393	0.0661173	0.194293
ENSMUSP00000101629	ENSMUSG00000019082	"Slc25a22"	-0.0377936	0.0341799	0.270305	0.483006
ENSMUSP00000019231	ENSMUSG00000019087	"Atp6ap1"	-0.0654167	0.0850801	0.443326	0.647914
ENSMUSP00000104356	ENSMUSG00000019102	"Aldh3a1"	-0.206177	0.127426	0.108448	0.270594
ENSMUSP00000019268	ENSMUSG00000019124	"Scrn1"	-0.0639329	0.0771117	0.408644	0.620121
ENSMUSP00000019283	ENSMUSG00000019139	"Isyna1"	-0.213299	0.0434815	2.05872e-06	8.22887e-05
ENSMUSP00000117231	ENSMUSG00000019143	"Hars2"	0.00231018	0.0271938	0.932392	0.969603
ENSMUSP00000019302	ENSMUSG00000019158	"Tmem160"	0.0325785	0.0592274	0.583081	0.762421
ENSMUSP00000102987	ENSMUSG00000019173	"Rab5c"	-0.0489095	0.0266559	0.0681605	0.19916
ENSMUSP00000019323	ENSMUSG00000019179	"Mdh2"	0.0237927	0.0267626	0.375162	0.591413
ENSMUSP00000120068	ENSMUSG00000019188	"H13"	-0.107334	0.0384755	0.00587147	0.0358815
ENSMUSP00000019354	ENSMUSG00000019210	"Atp6v1e1"	0.0769209	0.0334298	0.0225269	0.0961285
ENSMUSP00000013886	ENSMUSG00000019254	"Ppp1r12c"	-0.00879379	0.036525	0.810012	0.903729
ENSMUSP00000019405	ENSMUSG00000019261	"Map1s"	0.0216162	0.0464269	0.642171	0.800908
ENSMUSP00000019422	ENSMUSG00000019278	"Dpep1"	0.277954	0.0384956	1.36396e-11	2.07979e-09
ENSMUSP00000044838	ENSMUSG00000019302	"Atp6v0a1"	-0.140245	0.0373396	0.000232288	0.00332617
ENSMUSP00000099394	ENSMUSG00000019326	"Aoc3"	-0.103522	0.0576883	0.0743914	0.211512
ENSMUSP00000019517	ENSMUSG00000019373	"Cops3"	-0.0956669	0.0199373	3.32107e-06	0.000120998
ENSMUSP00000112527	ENSMUSG00000019428	"Fkbp8"	-0.0503342	0.0300141	0.0953447	0.248439
ENSMUSP00000070682	ENSMUSG00000019432	"Ddx39b"	-0.10018	0.0331819	0.00289912	0.0219003
ENSMUSP00000019577	ENSMUSG00000019433	"Gipc1"	0.0362471	0.0596657	0.544553	0.73425
ENSMUSP00000104272	ENSMUSG00000019461	"Plscr3"	0.0546376	0.0911023	0.549622	0.737788
ENSMUSP00000019615	ENSMUSG00000019471	"Cdc37"	-0.047352	0.0246852	0.0566466	0.175086
ENSMUSP00000019631	ENSMUSG00000019487	"Trip10"	0.0512525	0.0288943	0.0777696	0.218551
ENSMUSP00000019638	ENSMUSG00000019494	"Cops6"	-0.057953	0.026252	0.0285248	0.112379
ENSMUSP00000114019	ENSMUSG00000019528	"Gyg"	0.0506371	0.0425424	0.23549	0.446986
ENSMUSP00000112739	ENSMUSG00000019539	"Rcn3"	0.102526	0.0791633	0.197016	0.399761
ENSMUSP00000019721	ENSMUSG00000019577	"Pdk4"	0.0892073	0.0642564	0.166742	0.360637
ENSMUSP00000019722	ENSMUSG00000019578	"Ubxn6"	-0.0360738	0.0297783	0.227398	0.437681
ENSMUSP00000019723	ENSMUSG00000019579	"D17Wsu104e"	0.0929666	0.0446786	0.0388538	0.136377
ENSMUSP00000019833	ENSMUSG00000019689	"1110001J03Rik"	0.0100885	0.0414894	0.808189	0.90269
ENSMUSP00000019854	ENSMUSG00000019710	"Mrpl24"	0.00878903	0.0308493	0.776043	0.88332
ENSMUSP00000019862	ENSMUSG00000019718	"L3hypdh"	-0.063007	0.0504369	0.213187	0.419677
ENSMUSP00000099420	ENSMUSG00000019761	"Krt10"	-0.200337	0.101137	0.0491146	0.159091
ENSMUSP00000043355	ENSMUSG00000019763	"Rmnd1"	0.0943359	0.0422711	0.0268559	0.107764
ENSMUSP00000019911	ENSMUSG00000019777	"Hdac2"	-0.193813	0.0493446	0.000147969	0.00240937
ENSMUSP00000019917	ENSMUSG00000019782	"Rwdd1"	0.00644681	0.0399461	0.871976	0.937292
ENSMUSP00000093436	ENSMUSG00000019787	"Trdn"	0.0146119	0.0404951	0.718645	0.845075
ENSMUSP00000125552	ENSMUSG00000019791	"Hint3"	-0.0267715	0.0920814	0.771583	0.880678
ENSMUSP00000123866	ENSMUSG00000019795	"Pcmt1"	0.0707704	0.0321582	0.029016	0.113088
ENSMUSP00000019932	ENSMUSG00000019797	"1700021F05Rik"	0.0774431	0.0390469	0.0488339	0.158431
ENSMUSP00000019937	ENSMUSG00000019802	"Sec63"	-0.0436261	0.0351428	0.216058	0.42398
ENSMUSP00000019939	ENSMUSG00000019804	"Snx3"	0.0424128	0.0349165	0.226057	0.436324
ENSMUSP00000019945	ENSMUSG00000019809	"Pex3"	0.0194508	0.0472678	0.681362	0.826021
ENSMUSP00000076093	ENSMUSG00000019820	"Utrn"	-0.0198229	0.0226484	0.382595	0.596477
ENSMUSP00000019965	ENSMUSG00000019822	"Smpd2"	0.105911	0.0338382	0.00203718	0.0169779
ENSMUSP00000113783	ENSMUSG00000019823	"Mical1"	-0.0624759	0.110366	0.572362	0.753088
ENSMUSP00000090227	ENSMUSG00000019838	"Slc16a10"	-0.143798	0.0613277	0.0203331	0.0895307
ENSMUSP00000019986	ENSMUSG00000019841	"Rev3l"	-0.0220895	0.0436103	0.613175	0.782045
ENSMUSP00000019992	ENSMUSG00000019846	"Lama4"	0.0287072	0.0242657	0.238338	0.450729
ENSMUSP00000097444	ENSMUSG00000019849	"Prep"	-0.0216991	0.0215602	0.315537	0.532405
ENSMUSP00000020008	ENSMUSG00000019861	"Gopc"	-0.0200268	0.0523198	0.702541	0.836196
ENSMUSP00000020012	ENSMUSG00000019863	"Qrsl1"	0.0149573	0.032627	0.647188	0.804977
ENSMUSP00000060940	ENSMUSG00000019864	"Rtn4ip1"	0.0478426	0.0272356	0.0806642	0.222844
ENSMUSP00000119829	ENSMUSG00000019868	"Vta1"	-0.00173887	0.0278867	0.950352	0.975467
ENSMUSP00000125553	ENSMUSG00000019883	"Echdc1"	-0.0115053	0.0479266	0.810553	0.903729
ENSMUSP00000090304	ENSMUSG00000019899	"Lama2"	0.022103	0.0194022	0.256116	0.467697
ENSMUSP00000020057	ENSMUSG00000019906	"Lin7a"	-0.022633	0.0360751	0.531193	0.723427
ENSMUSP00000069257	ENSMUSG00000019907	"Ppp1r12a"	-0.0142119	0.0398176	0.721561	0.846615
ENSMUSP00000009789	ENSMUSG00000019916	"P4ha1"	0.0610903	0.0459127	0.185199	0.384113
ENSMUSP00000129023	ENSMUSG00000019917	"Sept10"	0.0305613	0.0558039	0.584777	0.763083
ENSMUSP00000101108	ENSMUSG00000019920	"Lims1"	-0.0042386	0.0294968	0.885899	0.943294
ENSMUSP00000020085	ENSMUSG00000019927	"Ube2d1"	0.0545668	0.0393622	0.168171	0.362872
ENSMUSP00000100924	ENSMUSG00000019929	"Dcn"	-0.0956922	0.0428864	0.0268824	0.107765
ENSMUSP00000020107	ENSMUSG00000019943	"Atp2b1"	-0.0782012	0.0236281	0.00112606	0.0110381
ENSMUSP00000020123	ENSMUSG00000019961	"Tmpo"	-0.0939761	0.0546315	0.0872974	0.23552
ENSMUSP00000072092	ENSMUSG00000019961	"Tmpo"	-0.147554	0.0303718	2.5444e-06	9.88075e-05
ENSMUSP00000020153	ENSMUSG00000019977	"Hbs1l"	0.0267175	0.0469594	0.570278	0.751621
ENSMUSP00000055122	ENSMUSG00000019978	"Epb4.1l2"	-0.111369	0.0303962	0.000325629	0.00422907
ENSMUSP00000090316	ENSMUSG00000019984	"Med23"	0.213448	0.226985	0.349212	0.56759
ENSMUSP00000020171	ENSMUSG00000019997	"Ctgf"	-0.0202508	0.0843848	0.810615	0.903729
ENSMUSP00000020174	ENSMUSG00000019998	"Stx7"	0.0237962	0.0376776	0.528458	0.721613
ENSMUSP00000070355	ENSMUSG00000020015	"Cdk17"	-0.153118	0.0840358	0.0716266	0.206214
ENSMUSP00000020209	ENSMUSG00000020022	"Ndufa12"	0.094079	0.0396026	0.0185608	0.08388
ENSMUSP00000020217	ENSMUSG00000020029	"Nudt4"	-0.00973074	0.0526673	0.853624	0.929441
ENSMUSP00000020223	ENSMUSG00000020034	"Tcp11l2"	-0.258049	0.0836959	0.00252479	0.019837
ENSMUSP00000020234	ENSMUSG00000020044	"Timp3"	-0.220604	0.102003	0.0323375	0.120794
ENSMUSP00000020238	ENSMUSG00000020048	"Hsp90b1"	-0.0387497	0.0318046	0.224661	0.434647
ENSMUSP00000020258	ENSMUSG00000020064	"Herc4"	-0.111076	0.0311502	0.000463514	0.00561261
ENSMUSP00000093240	ENSMUSG00000020067	"Mypn"	0.0224635	0.023922	0.348959	0.567404
ENSMUSP00000112424	ENSMUSG00000020069	"Hnrnph3"	-0.137376	0.0403555	0.000816408	0.00864185
ENSMUSP00000136589	ENSMUSG00000020072	"Pbld1"	0.146611	0.128219	0.254653	0.46658
ENSMUSP00000020268	ENSMUSG00000020074	"Ccar1"	-0.0896947	0.0407301	0.0291497	0.113323
ENSMUSP00000042691	ENSMUSG00000020075	"Ddx21"	-0.05334	0.0498082	0.286135	0.500433
ENSMUSP00000101087	ENSMUSG00000020078	"Vps26a"	-0.0556532	0.0297524	0.0630133	0.188263
ENSMUSP00000020273	ENSMUSG00000020079	"Supv3l1"	0.0384011	0.0224821	0.0893272	0.239129
ENSMUSP00000101095	ENSMUSG00000020085	"Aifm2"	0.0860413	0.039087	0.0293195	0.11367
ENSMUSP00000020283	ENSMUSG00000020086	"H2afy2"	-0.317864	0.0533443	1.40053e-08	1.10884e-06
ENSMUSP00000020285	ENSMUSG00000020088	"Sar1a"	0.014106	0.0205589	0.493505	0.695094
ENSMUSP00000020286	ENSMUSG00000020089	"Ppa1"	-0.000368787	0.0422252	0.993041	0.997924
ENSMUSP00000020289	ENSMUSG00000020092	"Pald1"	-0.0685997	0.109429	0.531884	0.724129
ENSMUSP00000090155	ENSMUSG00000020097	"Sgpl1"	-0.0669844	0.0436871	0.127401	0.29955
ENSMUSP00000020298	ENSMUSG00000020098	"Pcbd1"	0.0800132	0.0707629	0.260545	0.473667
ENSMUSP00000116577	ENSMUSG00000020109	"Dnajb12"	-0.0284799	0.056985	0.618202	0.785779
ENSMUSP00000126597	ENSMUSG00000020111	"Micu1"	0.00343024	0.0566391	0.951792	0.976123
ENSMUSP00000020315	ENSMUSG00000020114	"Cand1"	-0.0935234	0.020402	8.45455e-06	0.000267749
ENSMUSP00000099945	ENSMUSG00000020120	"Plek"	-0.306784	0.160472	0.0584399	0.178845
ENSMUSP00000099948	ENSMUSG00000020122	"Egfr"	1.32091	0.0877821	8.95572e-34	5.26725e-31
ENSMUSP00000020334	ENSMUSG00000020124	"Usp15"	-0.0757287	0.0265239	0.00480188	0.0311328
ENSMUSP00000020339	ENSMUSG00000020130	"Tbc1d15"	-0.0865702	0.0664245	0.1953	0.397383
ENSMUSP00000020343	ENSMUSG00000020132	"Rab21"	-0.00380573	0.0280059	0.892058	0.9465
ENSMUSP00000020358	ENSMUSG00000020149	"Rab1"	-0.030421	0.0214735	0.158287	0.347372
ENSMUSP00000000137	ENSMUSG00000020152	"Actr2"	-0.0253411	0.022443	0.260328	0.473607
ENSMUSP00000101003	ENSMUSG00000020153	"Ndufs7"	-0.0335387	0.028122	0.234574	0.446015
ENSMUSP00000091011	ENSMUSG00000020176	"Grb10"	0.0850436	0.0589497	0.152125	0.337456
ENSMUSP00000020397	ENSMUSG00000020180	"Snrpd3"	-0.064352	0.0635702	0.312905	0.530135
ENSMUSP00000068525	ENSMUSG00000020182	"Ddc"	-0.157959	0.0905184	0.0842097	0.229293
ENSMUSP00000020403	ENSMUSG00000020186	"Csrp2"	0.128414	0.0723893	0.0777456	0.218551
ENSMUSP00000100911	ENSMUSG00000020189	"Osbpl8"	-0.0257163	0.06367	0.686854	0.827754
ENSMUSP00000020420	ENSMUSG00000020198	"Ap3d1"	0.00020473	0.0393931	0.995859	0.998172
ENSMUSP00000117160	ENSMUSG00000020211	"Sf3a2"	-0.162446	0.0493675	0.00130496	0.0123976
ENSMUSP00000020440	ENSMUSG00000020219	"Timm13"	0.17304	0.0478716	0.000389124	0.00486937
ENSMUSP00000043240	ENSMUSG00000020220	"Vps13d"	-0.0674316	0.0290723	0.0214811	0.0931903
ENSMUSP00000020463	ENSMUSG00000020238	"Ncln"	-0.0437138	0.0388209	0.261631	0.4743
ENSMUSP00000001181	ENSMUSG00000020241	"Col6a2"	-0.169758	0.0524075	0.00142497	0.0130659
ENSMUSP00000020484	ENSMUSG00000020250	"Txnrd1"	0.00720359	0.0257407	0.779909	0.885574
ENSMUSP00000020497	ENSMUSG00000020256	"Aldh1l2"	-0.0244953	0.107892	0.820651	0.908222
ENSMUSP00000020490	ENSMUSG00000020257	"Wdr82"	-0.047064	0.0432759	0.279291	0.492736
ENSMUSP00000020493	ENSMUSG00000020260	"Pofut2"	0.0653243	0.0544834	0.232824	0.443766
ENSMUSP00000020500	ENSMUSG00000020263	"Appl2"	-0.055124	0.0468456	0.241562	0.453081
ENSMUSP00000020504	ENSMUSG00000020267	"Hint1"	-0.130964	0.0493032	0.00860189	0.0480748
ENSMUSP00000118373	ENSMUSG00000020268	"Lyrm7"	0.121457	0.0713321	0.0903318	0.240243
ENSMUSP00000099928	ENSMUSG00000020275	"Rel"	-0.105023	0.0535268	0.0521713	0.165605
ENSMUSP00000020522	ENSMUSG00000020277	"Pfkl"	-0.0638523	0.0218888	0.00397785	0.0272947
ENSMUSP00000105166	ENSMUSG00000020288	"Ahsa2"	0.143041	0.0672178	0.0351937	0.127771
ENSMUSP00000099934	ENSMUSG00000020290	"Xpo1"	-0.129858	0.0247148	4.1271e-07	2.04714e-05
ENSMUSP00000020550	ENSMUSG00000020307	"Cdc34"	0.026861	0.0386831	0.488493	0.690397
ENSMUSP00000072929	ENSMUSG00000020311	"Erlec1"	0.00310394	0.0454071	0.945621	0.974388
ENSMUSP00000006629	ENSMUSG00000020315	"Sptbn1"	-0.0599639	0.0221431	0.00741397	0.0428699
ENSMUSP00000099902	ENSMUSG00000020315	"Sptbn1"	-0.120982	0.100814	0.232425	0.443418
ENSMUSP00000099938	ENSMUSG00000020321	"Mdh1"	-0.0302555	0.0214549	0.16019	0.350425
ENSMUSP00000020578	ENSMUSG00000020328	"Nudcd2"	-0.029389	0.061874	0.635403	0.796204
ENSMUSP00000090795	ENSMUSG00000020333	"Acsl6"	0.0788852	0.057175	0.169466	0.364139
ENSMUSP00000020608	ENSMUSG00000020349	"Ppp2ca"	-0.00759882	0.0423816	0.857917	0.931927
ENSMUSP00000076459	ENSMUSG00000020354	"Sgcd"	-0.0389083	0.018202	0.0338854	0.125118
ENSMUSP00000074238	ENSMUSG00000020358	"Hnrnpab"	-0.0515245	0.0394015	0.192632	0.394168
ENSMUSP00000132190	ENSMUSG00000020359	"Phykpl"	-0.0599617	0.067937	0.379156	0.594208
ENSMUSP00000020630	ENSMUSG00000020361	"Hspa4"	-0.0297824	0.0244268	0.224327	0.434409
ENSMUSP00000020634	ENSMUSG00000020366	"Mapk9"	0.0717909	0.0454046	0.116222	0.281628
ENSMUSP00000020637	ENSMUSG00000020368	"Canx"	-0.0739584	0.0277713	0.00843597	0.0473173
ENSMUSP00000020640	ENSMUSG00000020372	"Gnb2l1"	-0.0882603	0.0196476	1.25012e-05	0.000372954
ENSMUSP00000020643	ENSMUSG00000020375	"Rufy1"	-0.0161963	0.0302952	0.593567	0.769674
ENSMUSP00000020653	ENSMUSG00000020386	"Sar1b"	0.0831073	0.0235958	0.000541205	0.0064027
ENSMUSP00000018755	ENSMUSG00000020388	"Pdlim4"	0.0943113	0.0779652	0.227979	0.438203
ENSMUSP00000020657	ENSMUSG00000020390	"Ube2b"	0.0132912	0.0823563	0.872075	0.937292
ENSMUSP00000099819	ENSMUSG00000020402	"Vdac1"	-0.0069208	0.0271296	0.798933	0.897219
ENSMUSP00000020695	ENSMUSG00000020422	"Tns3"	-0.0430225	0.0328735	0.192277	0.39379
ENSMUSP00000105615	ENSMUSG00000020432	"Tcn2"	0.0468996	0.0909346	0.607134	0.77844
ENSMUSP00000020718	ENSMUSG00000020439	"Smtn"	0.104976	0.0583367	0.0737809	0.210795
ENSMUSP00000133155	ENSMUSG00000020439	"Smtn"	0.0779726	0.0470412	0.0991333	0.255242
ENSMUSP00000020717	ENSMUSG00000020440	"Arf5"	-0.0474371	0.0406418	0.244657	0.455753
ENSMUSP00000130214	ENSMUSG00000020444	"Guk1"	0.0884334	0.0534992	0.100058	0.25666
ENSMUSP00000003461	ENSMUSG00000020456	"Ogdh"	0.0459724	0.0191996	0.0176611	0.0811657
ENSMUSP00000020741	ENSMUSG00000020457	"Drg1"	-0.0331379	0.0227695	0.147291	0.330663
ENSMUSP00000053754	ENSMUSG00000020458	"Rtn4"	0.156451	0.189041	0.40979	0.621057
ENSMUSP00000099907	ENSMUSG00000020458	"Rtn4"	0.0864523	0.0378056	0.0233612	0.0988153
ENSMUSP00000020749	ENSMUSG00000020459	"Mtif2"	0.0877456	0.0346528	0.0121825	0.0619968
ENSMUSP00000099909	ENSMUSG00000020460	"Rps27a"	-0.0421944	0.0641416	0.51158	0.708434
ENSMUSP00000020756	ENSMUSG00000020464	"Pnpt1"	0.0159836	0.0254028	0.530002	0.722909
ENSMUSP00000020759	ENSMUSG00000020467	"Efemp1"	0.135895	0.0599494	0.0247148	0.102611
ENSMUSP00000099985	ENSMUSG00000020469	"Myl7"	-0.0232761	0.0925898	0.801797	0.899209
ENSMUSP00000020768	ENSMUSG00000020475	"Pgam2"	0.165006	0.0278699	1.56572e-08	1.21624e-06
ENSMUSP00000105471	ENSMUSG00000020476	"Dbnl"	0.0381048	0.040664	0.349968	0.567821
ENSMUSP00000119535	ENSMUSG00000020477	"Mrps24"	-0.00601568	0.0384787	0.875949	0.938933
ENSMUSP00000020775	ENSMUSG00000020483	"Dynll2"	-0.0474813	0.0318012	0.137152	0.316155
ENSMUSP00000103596	ENSMUSG00000020486	"Sept4"	0.0139617	0.0363774	0.701574	0.83604
ENSMUSP00000020820	ENSMUSG00000020514	"Mrpl22"	-0.0643355	0.031755	0.0442256	0.14767
ENSMUSP00000020831	ENSMUSG00000020523	"Fam114a2"	0.0152089	0.0339166	0.654383	0.810498
ENSMUSP00000004955	ENSMUSG00000020528	"Prpsap2"	-0.184385	0.0629699	0.00390134	0.0268144
ENSMUSP00000099490	ENSMUSG00000020532	"Acaca"	-0.189804	0.0954972	0.0485384	0.15797
ENSMUSP00000018744	ENSMUSG00000020534	"Shmt1"	0.147143	0.0662615	0.0276096	0.109825
ENSMUSP00000018568	ENSMUSG00000020537	"Drg2"	-0.0213277	0.0254966	0.403976	0.614849
ENSMUSP00000020849	ENSMUSG00000020541	"Tom1l1"	-0.136354	0.0804862	0.0929947	0.243859
ENSMUSP00000020856	ENSMUSG00000020547	"Bzw2"	-0.0441598	0.0227515	0.0538078	0.169493
ENSMUSP00000071788	ENSMUSG00000020549	"Elac2"	0.000533217	0.0553453	0.992325	0.997924
ENSMUSP00000075990	ENSMUSG00000020570	"Sypl"	-0.00741845	0.041988	0.859956	0.932922
ENSMUSP00000052912	ENSMUSG00000020571	"Pdia6"	-0.08764	0.0305961	0.00466899	0.0306086
ENSMUSP00000020886	ENSMUSG00000020572	"Nampt"	-0.00555179	0.0278124	0.842004	0.923177
ENSMUSP00000036082	ENSMUSG00000020576	"Nbas"	-0.0669774	0.0400998	0.0970383	0.251579
ENSMUSP00000020904	ENSMUSG00000020580	"Rock2"	0.0465371	0.0207984	0.0264649	0.10682
ENSMUSP00000106696	ENSMUSG00000020593	"Lpin1"	-0.0196686	0.0572718	0.731753	0.85271
ENSMUSP00000106752	ENSMUSG00000020594	"Pum2"	-0.130745	0.118447	0.272011	0.484995
ENSMUSP00000020927	ENSMUSG00000020605	"Hs1bp3"	-0.0271727	0.0368043	0.461281	0.665415
ENSMUSP00000036044	ENSMUSG00000020609	"Apob"	0.0847373	0.0660096	0.200969	0.40288
ENSMUSP00000020930	ENSMUSG00000020611	"Gna13"	-0.0607933	0.0275896	0.0288154	0.112923
ENSMUSP00000102288	ENSMUSG00000020612	"Prkar1a"	0.056525	0.0319277	0.0783341	0.219102
ENSMUSP00000020948	ENSMUSG00000020620	"Abca8b"	-0.029845	0.0938477	0.750934	0.86454
ENSMUSP00000020947	ENSMUSG00000020621	"Rdh14"	0.0315834	0.0247987	0.204432	0.40739
ENSMUSP00000020949	ENSMUSG00000020623	"Map2k6"	-0.114773	0.0563932	0.0439765	0.147477
ENSMUSP00000020954	ENSMUSG00000020628	"Trappc12"	0.0197924	0.0343893	0.565831	0.749096
ENSMUSP00000020957	ENSMUSG00000020629	"Adi1"	0.010235	0.0707479	0.885132	0.943294
ENSMUSP00000020969	ENSMUSG00000020638	"Cmpk2"	-0.0582914	0.0472663	0.219163	0.428034
ENSMUSP00000052758	ENSMUSG00000020640	"Itsn2"	-0.0614532	0.0454521	0.179295	0.374889
ENSMUSP00000137260	ENSMUSG00000020650	"Bcap29"	0.00171061	0.0267758	0.949131	0.974855
ENSMUSP00000106481	ENSMUSG00000020664	"Dld"	0.0782735	0.0230872	0.000856016	0.00896748
ENSMUSP00000021001	ENSMUSG00000020671	"Rab10"	-0.0597845	0.0202567	0.0035805	0.0251123
ENSMUSP00000113703	ENSMUSG00000020674	"Pxdn"	0.118071	0.0558345	0.0371328	0.132475
ENSMUSP00000021018	ENSMUSG00000020680	"Taf15"	-0.0729142	0.0393988	0.0658374	0.193886
ENSMUSP00000001963	ENSMUSG00000020681	"Ace"	0.468241	0.0554307	9.27696e-15	2.01017e-12
ENSMUSP00000021028	ENSMUSG00000020689	"Itgb3"	-0.169551	0.114002	0.138777	0.31883
ENSMUSP00000021040	ENSMUSG00000020698	"Cct6b"	-0.0654568	0.0308156	0.0350086	0.127448
ENSMUSP00000021046	ENSMUSG00000020705	"Ddx42"	-0.0239735	0.0491434	0.626469	0.790187
ENSMUSP00000021049	ENSMUSG00000020708	"Psmc5"	0.0108853	0.0209363	0.603748	0.775835
ENSMUSP00000102408	ENSMUSG00000020717	"Pecam1"	-0.031504	0.0338689	0.353513	0.570303
ENSMUSP00000021060	ENSMUSG00000020718	"Polg2"	-0.0166665	0.0564001	0.768099	0.878234
ENSMUSP00000021062	ENSMUSG00000020719	"Ddx5"	-0.116577	0.025059	6.30473e-06	0.000211029
ENSMUSP00000021063	ENSMUSG00000020720	"Psmd12"	-0.0151738	0.0201149	0.45161	0.65583
ENSMUSP00000021077	ENSMUSG00000020733	"Slc9a3r1"	-0.070395	0.0647084	0.27837	0.492358
ENSMUSP00000021082	ENSMUSG00000020736	"Nt5c"	-0.0793062	0.062352	0.205028	0.408111
ENSMUSP00000021083	ENSMUSG00000020737	"Hn1"	0.0681387	0.0572168	0.235429	0.446986
ENSMUSP00000115044	ENSMUSG00000020738	"Sumo2"	-0.0824629	0.0484163	0.0902366	0.240243
ENSMUSP00000138597	ENSMUSG00000020740	"Gga3"	-0.0237264	0.0483396	0.624593	0.789515
ENSMUSP00000090593	ENSMUSG00000020741	"Cluh"	-0.0470875	0.0203319	0.0216756	0.0936396
ENSMUSP00000137534	ENSMUSG00000020744	"Slc25a19"	0.0796966	0.0491732	0.10702	0.26768
ENSMUSP00000021091	ENSMUSG00000020745	"Pafah1b1"	-0.0323277	0.0262763	0.220172	0.429004
ENSMUSP00000021114	ENSMUSG00000020766	"Galk1"	-0.162981	0.0289958	7.03909e-08	4.59999e-06
ENSMUSP00000102047	ENSMUSG00000020775	"Mrpl38"	-0.0493558	0.0283857	0.0837685	0.228697
ENSMUSP00000063325	ENSMUSG00000020777	"Acox1"	0.0626069	0.0460382	0.175547	0.370425
ENSMUSP00000021133	ENSMUSG00000020780	"Srp68"	-0.0357402	0.0269265	0.186064	0.385286
ENSMUSP00000104126	ENSMUSG00000020788	"Atp2a3"	-0.125656	0.0853389	0.142956	0.325167
ENSMUSP00000118751	ENSMUSG00000020790	"Ankfy1"	0.0155956	0.0653496	0.811852	0.903729
ENSMUSP00000102019	ENSMUSG00000020792	"Exoc7"	-0.0150748	0.0324628	0.643005	0.801144
ENSMUSP00000021148	ENSMUSG00000020794	"Ube2g1"	0.128582	0.0418624	0.00245624	0.0194468
ENSMUSP00000080791	ENSMUSG00000020802	"Ube2o"	-0.112501	0.0513277	0.029662	0.114665
ENSMUSP00000021158	ENSMUSG00000020803	"Txndc17"	-0.0347894	0.0498274	0.485944	0.687502
ENSMUSP00000021166	ENSMUSG00000020810	"Cygb"	-0.0394901	0.037808	0.297644	0.512269
ENSMUSP00000021170	ENSMUSG00000020814	"Mxra7"	0.00935529	0.0475463	0.84431	0.924967
ENSMUSP00000075619	ENSMUSG00000020817	"Rabep1"	0.00116785	0.0380392	0.975543	0.987946
ENSMUSP00000099614	ENSMUSG00000020821	"Kif1c"	-0.0220764	0.0314536	0.483708	0.685753
ENSMUSP00000072649	ENSMUSG00000020827	"Mink1"	0.0226446	0.0527055	0.667964	0.819186
ENSMUSP00000056862	ENSMUSG00000020836	"Coro6"	0.0650667	0.0385472	0.0931291	0.244028
ENSMUSP00000021197	ENSMUSG00000020840	"Blmh"	-0.130471	0.0250051	4.8998e-07	2.40149e-05
ENSMUSP00000021201	ENSMUSG00000020841	"Cpd"	-0.0993855	0.0763239	0.194972	0.397276
ENSMUSP00000021203	ENSMUSG00000020843	"Timm22"	-0.00892732	0.0440964	0.839834	0.921043
ENSMUSP00000070993	ENSMUSG00000020849	"Ywhae"	0.00353175	0.0283585	0.901026	0.949942
ENSMUSP00000018449	ENSMUSG00000020850	"Prpf8"	-0.115098	0.0279348	5.7403e-05	0.00113069
ENSMUSP00000042271	ENSMUSG00000020859	"Spag9"	-0.0223907	0.0258128	0.386851	0.599958
ENSMUSP00000129919	ENSMUSG00000020863	"Luc7l3"	-0.0691894	0.0420767	0.102154	0.260092
ENSMUSP00000021239	ENSMUSG00000020869	"Lrrc59"	0.0614143	0.0329925	0.0642919	0.190836
ENSMUSP00000021249	ENSMUSG00000020877	"Scrn2"	-0.0340291	0.0345016	0.325292	0.542418
ENSMUSP00000099432	ENSMUSG00000020883	"Fbxl20"	0.0132099	0.0947502	0.889415	0.94496
ENSMUSP00000021282	ENSMUSG00000020899	"Pfas"	-0.0243987	0.0581072	0.675089	0.823021
ENSMUSP00000099671	ENSMUSG00000020900	"Myh10"	-0.0941822	0.0486166	0.0542634	0.170536
ENSMUSP00000021285	ENSMUSG00000020903	"Stx8"	-0.0495313	0.034637	0.15464	0.340942
ENSMUSP00000104329	ENSMUSG00000020908	"Myh3"	-0.13967	0.129903	0.283797	0.498674
ENSMUSP00000007317	ENSMUSG00000020911	"Krt19"	-0.182561	0.0745183	0.0152863	0.0735836
ENSMUSP00000127632	ENSMUSG00000020917	"Acly"	-0.236713	0.0737497	0.0015708	0.0140096
ENSMUSP00000102981	ENSMUSG00000020919	"Stat5b"	-0.17292	0.0328287	3.87985e-07	1.97202e-05
ENSMUSP00000021297	ENSMUSG00000020922	"Lsm12"	-0.010198	0.053175	0.848185	0.926881
ENSMUSP00000133844	ENSMUSG00000020923	"Ubtf"	-0.0755215	0.0473911	0.113386	0.277533
ENSMUSP00000090230	ENSMUSG00000020925	"Ccdc43"	0.0723349	0.0568267	0.205453	0.408624
ENSMUSP00000021306	ENSMUSG00000020929	"Eftud2"	-0.0833252	0.023189	0.000420148	0.00516344
ENSMUSP00000021313	ENSMUSG00000020935	"Dcakd"	-0.0512949	0.0426999	0.2312	0.442105
ENSMUSP00000021314	ENSMUSG00000020936	"Nmt1"	-0.0132507	0.0363888	0.716174	0.844761
ENSMUSP00000099366	ENSMUSG00000020937	"Plcd3"	-0.191545	0.0702384	0.00739167	0.0428699
ENSMUSP00000021329	ENSMUSG00000020946	"Gosr2"	-0.0450511	0.0365023	0.219034	0.427984
ENSMUSP00000021332	ENSMUSG00000020949	"Fkbp3"	-0.00349707	0.0424766	0.934475	0.970245
ENSMUSP00000021335	ENSMUSG00000020952	"Scfd1"	-0.0346084	0.0233825	0.140576	0.321887
ENSMUSP00000013130	ENSMUSG00000020954	"Strn3"	0.00562374	0.030741	0.855049	0.929871
ENSMUSP00000021347	ENSMUSG00000020964	"Sel1l"	-0.122822	0.0587271	0.0389511	0.136594
ENSMUSP00000021362	ENSMUSG00000020978	"Klhdc2"	0.37604	0.178199	0.0374948	0.133304
ENSMUSP00000021368	ENSMUSG00000020982	"Nemf"	-0.0260237	0.0555941	0.640784	0.799426
ENSMUSP00000021375	ENSMUSG00000020986	"Sec23a"	-0.0570346	0.028613	0.0477216	0.156176
ENSMUSP00000021370	ENSMUSG00000020988	"L2hgdh"	-0.0383418	0.0210195	0.069776	0.202176
ENSMUSP00000021380	ENSMUSG00000020993	"Trappc6b"	-0.00521333	0.0389886	0.893832	0.946966
ENSMUSP00000021381	ENSMUSG00000020994	"Pnn"	-0.0771406	0.0725857	0.289303	0.503406
ENSMUSP00000135251	ENSMUSG00000021000	"Ctage5"	0.0125698	0.039872	0.752931	0.866113
ENSMUSP00000021405	ENSMUSG00000021018	"Polr2h"	0.0114201	0.089114	0.898224	0.949419
ENSMUSP00000021412	ENSMUSG00000021024	"Psma6"	-0.0600038	0.0274051	0.0298314	0.115104
ENSMUSP00000106315	ENSMUSG00000021027	"Ralgapa1"	-0.111176	0.040116	0.00644983	0.0387649
ENSMUSP00000053540	ENSMUSG00000021033	"Gstz1"	0.274139	0.058557	5.5472e-06	0.000188742
ENSMUSP00000021425	ENSMUSG00000021037	"Ahsa1"	-0.0554539	0.0302389	0.0683075	0.199448
ENSMUSP00000072527	ENSMUSG00000021038	"Vipas39"	-0.10075	0.0431083	0.0215317	0.0932133
ENSMUSP00000125341	ENSMUSG00000021040	"Slirp"	0.125468	0.0451118	0.00598494	0.0363959
ENSMUSP00000098724	ENSMUSG00000021044	"Adck1"	0.0452219	0.0323257	0.163532	0.355845
ENSMUSP00000021443	ENSMUSG00000021048	"Mthfd1"	-0.0741829	0.0279289	0.00860606	0.0480748
ENSMUSP00000021447	ENSMUSG00000021051	"Ppp2r5e"	-0.0528353	0.0272726	0.0542565	0.170536
ENSMUSP00000021458	ENSMUSG00000021061	"Sptb"	-0.165093	0.0472721	0.000600843	0.00692905
ENSMUSP00000071231	ENSMUSG00000021069	"Pygl"	-0.0649035	0.0373273	0.0837668	0.228697
ENSMUSP00000021471	ENSMUSG00000021072	"Tmx1"	-0.078626	0.051424	0.128006	0.300801
ENSMUSP00000021479	ENSMUSG00000021076	"Actr10"	0.0112796	0.0329598	0.732578	0.85319
ENSMUSP00000021486	ENSMUSG00000021079	"Timm9"	0.221087	0.0616579	0.000431752	0.00525894
ENSMUSP00000077594	ENSMUSG00000021087	"Rtn1"	-0.0694698	0.0338051	0.0413072	0.142311
ENSMUSP00000021506	ENSMUSG00000021091	"Serpina3n"	0.256005	0.0667564	0.000172974	0.00264734
ENSMUSP00000021512	ENSMUSG00000021094	"Dhrs7"	-0.099427	0.0499051	0.0478309	0.156286
ENSMUSP00000021514	ENSMUSG00000021096	"Ppm1a"	0.0224833	0.0276794	0.417694	0.626693
ENSMUSP00000021522	ENSMUSG00000021102	"Glrx5"	0.194316	0.0504758	0.000166561	0.00257735
ENSMUSP00000021536	ENSMUSG00000021114	"Atp6v1d"	0.0169155	0.0389774	0.664913	0.816726
ENSMUSP00000071214	ENSMUSG00000021116	"Eif2s1"	-0.0187044	0.0207939	0.369568	0.58655
ENSMUSP00000057462	ENSMUSG00000021124	"Vti1b"	0.0145505	0.0481249	0.762752	0.874478
ENSMUSP00000021559	ENSMUSG00000021131	"Erh"	-0.133195	0.0445873	0.00320273	0.023462
ENSMUSP00000105983	ENSMUSG00000021134	"Srsf5"	-0.0794361	0.0560159	0.157971	0.346862
ENSMUSP00000131728	ENSMUSG00000021139	"Gm20498"	0.0586954	0.0259833	0.0250714	0.103738
ENSMUSP00000009099	ENSMUSG00000021144	"Mta1"	-0.13174	0.0370283	0.000499137	0.00595637
ENSMUSP00000021572	ENSMUSG00000021147	"Wdr37"	0.00366022	0.0352241	0.917353	0.960026
ENSMUSP00000021574	ENSMUSG00000021149	"Gtpbp4"	-0.126296	0.0589508	0.0344946	0.125899
ENSMUSP00000098548	ENSMUSG00000021171	"Esyt2"	-0.0713734	0.0262083	0.00709227	0.0417127
ENSMUSP00000021595	ENSMUSG00000021178	"Psmc1"	0.00392083	0.0258697	0.879702	0.940967
ENSMUSP00000129876	ENSMUSG00000021185	"9030617O03Rik"	-0.147722	0.0359178	5.91269e-05	0.00114284
ENSMUSP00000021603	ENSMUSG00000021186	"Fbln5"	-0.00398234	0.068839	0.953932	0.976946
ENSMUSP00000021605	ENSMUSG00000021188	"Trip11"	0.0915718	0.0455976	0.0460945	0.152304
ENSMUSP00000105647	ENSMUSG00000021190	"Lgmn"	0.0236411	0.0718311	0.742733	0.860321
ENSMUSP00000137305	ENSMUSG00000021192	"Golga5"	0.0629271	0.0545715	0.250788	0.46321
ENSMUSP00000021611	ENSMUSG00000021193	"Pitrm1"	-0.0910068	0.0337782	0.00771501	0.0440537
ENSMUSP00000117030	ENSMUSG00000021196	"Pfkp"	0.0536028	0.0831374	0.519901	0.715395
ENSMUSP00000021617	ENSMUSG00000021200	"Asb2"	0.0328831	0.033712	0.330651	0.546881
ENSMUSP00000062996	ENSMUSG00000021218	"Gdi2"	-0.0398376	0.0198619	0.0463668	0.152787
ENSMUSP00000098793	ENSMUSG00000021219	"Rgs6"	-0.173541	0.0766559	0.0258556	0.10521
ENSMUSP00000021646	ENSMUSG00000021223	"Papln"	0.0472328	0.0576659	0.413814	0.623142
ENSMUSP00000021649	ENSMUSG00000021226	"Acot2"	-0.0231241	0.0410103	0.573542	0.754159
ENSMUSP00000105905	ENSMUSG00000021235	"Coq6"	0.0919349	0.0254896	0.000400344	0.00497951
ENSMUSP00000105901	ENSMUSG00000021236	"Entpd5"	-0.0393147	0.0593032	0.508309	0.706278
ENSMUSP00000082288	ENSMUSG00000021238	"Aldh6a1"	-0.0307033	0.0253197	0.226846	0.437231
ENSMUSP00000021667	ENSMUSG00000021241	"Isca2"	0.17955	0.0432929	5.15379e-05	0.00106624
ENSMUSP00000021670	ENSMUSG00000021244	"Ylpm1"	0.00270474	0.0972512	0.977871	0.988783
ENSMUSP00000037583	ENSMUSG00000021248	"Tmed10"	0.0207035	0.0222319	0.352958	0.56995
ENSMUSP00000021693	ENSMUSG00000021265	"Slc25a29"	-0.0993349	0.0671297	0.14067	0.321922
ENSMUSP00000105474	ENSMUSG00000021266	"Wars"	-0.0746068	0.043431	0.0875295	0.235991
ENSMUSP00000091921	ENSMUSG00000021270	"Hsp90aa1"	-0.0235936	0.0220729	0.286532	0.50049
ENSMUSP00000042565	ENSMUSG00000021279	"Cdc42bpb"	-0.0556687	0.0430929	0.198149	0.401269
ENSMUSP00000126825	ENSMUSG00000021282	"Eif5"	-0.0350114	0.035125	0.320202	0.537779
ENSMUSP00000082004	ENSMUSG00000021288	"Klc1"	0.0438394	0.0315611	0.166609	0.360636
ENSMUSP00000021719	ENSMUSG00000021290	"2010107E04Rik"	-0.049344	0.0563499	0.382363	0.596477
ENSMUSP00000126603	ENSMUSG00000021302	"Ggps1"	-0.146839	0.0521451	0.00573998	0.0354078
ENSMUSP00000097442	ENSMUSG00000021311	"Mtr"	-0.0134168	0.049995	0.788862	0.89183
ENSMUSP00000021750	ENSMUSG00000021313	"Ryr2"	-0.0865938	0.0261259	0.00110794	0.0109386
ENSMUSP00000021772	ENSMUSG00000021339	"Mrs2"	-0.241256	0.198169	0.225018	0.434929
ENSMUSP00000021773	ENSMUSG00000021340	"Gpld1"	0.087681	0.0545145	0.109481	0.272019
ENSMUSP00000100010	ENSMUSG00000021357	"Exoc2"	-0.0563106	0.0407146	0.168539	0.363162
ENSMUSP00000021800	ENSMUSG00000021371	"Mcur1"	0.0329062	0.0221187	0.138557	0.318503
ENSMUSP00000021802	ENSMUSG00000021373	"Cap2"	-0.0608637	0.0278386	0.0300694	0.115589
ENSMUSP00000055304	ENSMUSG00000021375	"Kif13a"	-0.0753487	0.0357823	0.0367679	0.131743
ENSMUSP00000021806	ENSMUSG00000021376	"Tpmt"	0.227933	0.063575	0.00051457	0.00612279
ENSMUSP00000021807	ENSMUSG00000021377	"Dek"	0.0208092	0.0458091	0.650183	0.806996
ENSMUSP00000136728	ENSMUSG00000021388	"Aspn"	-0.0220933	0.049488	0.655812	0.811507
ENSMUSP00000021822	ENSMUSG00000021390	"Ogn"	-0.0932782	0.0476068	0.0515995	0.164058
ENSMUSP00000021853	ENSMUSG00000021416	"Eci3"	0.0734315	0.0338751	0.0314794	0.119338
ENSMUSP00000131735	ENSMUSG00000021417	"Eci2"	0.0322621	0.0305533	0.2924	0.506414
ENSMUSP00000021857	ENSMUSG00000021420	"Fars2"	-0.00714764	0.0267193	0.789381	0.89183
ENSMUSP00000021864	ENSMUSG00000021427	"Ssr1"	-0.105481	0.0471138	0.0263766	0.106603
ENSMUSP00000021907	ENSMUSG00000021456	"Fbp2"	-0.0416276	0.0653892	0.525176	0.719279
ENSMUSP00000113852	ENSMUSG00000021457	"Syk"	-0.100713	0.0520613	0.0549074	0.171643
ENSMUSP00000021913	ENSMUSG00000021460	"Auh"	0.0967337	0.0329887	0.0037966	0.0261382
ENSMUSP00000021940	ENSMUSG00000021484	"Lman2"	-0.043452	0.0319979	0.176156	0.370964
ENSMUSP00000120465	ENSMUSG00000021493	"Pdlim7"	-0.0159662	0.0372338	0.668569	0.819556
ENSMUSP00000115392	ENSMUSG00000021496	"Pcbd2"	0.0869445	0.0405959	0.0335468	0.12409
ENSMUSP00000133245	ENSMUSG00000021500	"Ddx46"	-0.113238	0.0237079	3.66036e-06	0.000131041
ENSMUSP00000021993	ENSMUSG00000021520	"Uqcrb"	0.0599565	0.0421222	0.156334	0.344185
ENSMUSP00000135647	ENSMUSG00000021546	"Hnrnpk"	-0.0927181	0.0268194	0.000679655	0.00754215
ENSMUSP00000105179	ENSMUSG00000021549	"Rasa1"	-0.069813	0.0640724	0.278409	0.492358
ENSMUSP00000022032	ENSMUSG00000021550	"2210016F16Rik"	0.011066	0.0289822	0.70304	0.836537
ENSMUSP00000022038	ENSMUSG00000021555	"Naa35"	-0.0324067	0.0302972	0.286472	0.50049
ENSMUSP00000022057	ENSMUSG00000021573	"Tppp"	-0.152322	0.0532626	0.00473421	0.0308298
ENSMUSP00000022060	ENSMUSG00000021576	"Pdcd6"	-0.026215	0.0393248	0.505853	0.703743
ENSMUSP00000022062	ENSMUSG00000021577	"Sdha"	-0.0392159	0.0244268	0.11013	0.272931
ENSMUSP00000022063	ENSMUSG00000021578	"Ccdc127"	0.00428331	0.0613969	0.944462	0.973792
ENSMUSP00000133166	ENSMUSG00000021583	"Erap1"	-0.073598	0.0342051	0.0327412	0.121767
ENSMUSP00000065275	ENSMUSG00000021585	"Cast"	0.101629	0.0415491	0.0153957	0.073788
ENSMUSP00000022082	ENSMUSG00000021591	"Glrx"	0.127505	0.0469146	0.00720645	0.0420836
ENSMUSP00000105321	ENSMUSG00000021595	"Nsun2"	-0.0581609	0.0453545	0.201805	0.403904
ENSMUSP00000022097	ENSMUSG00000021606	"Ndufs6"	0.0840226	0.0526177	0.112034	0.275066
ENSMUSP00000105173	ENSMUSG00000021614	"Vcan"	-0.0150441	0.062053	0.808728	0.903047
ENSMUSP00000022122	ENSMUSG00000021622	"Ckmt2"	0.0221004	0.0299472	0.461479	0.665467
ENSMUSP00000022148	ENSMUSG00000021646	"Mccc2"	-0.0388278	0.0299508	0.196484	0.399272
ENSMUSP00000022153	ENSMUSG00000021650	"Ptcd2"	-0.0467813	0.0355632	0.190017	0.390564
ENSMUSP00000022163	ENSMUSG00000021660	"Btf3"	0.0542739	0.0438571	0.217489	0.425775
ENSMUSP00000022169	ENSMUSG00000021665	"Hexb"	-0.171911	0.0483535	0.000487729	0.00583715
ENSMUSP00000048373	ENSMUSG00000021666	"Gfm2"	0.0222695	0.031247	0.476949	0.67921
ENSMUSP00000136766	ENSMUSG00000021669	"Col4a3bp"	-0.134277	0.0684921	0.0518979	0.164864
ENSMUSP00000067685	ENSMUSG00000021676	"Iqgap2"	-0.0511892	0.0373074	0.17192	0.366489
ENSMUSP00000022196	ENSMUSG00000021686	"Ap3b1"	-0.0215961	0.0226282	0.341154	0.558684
ENSMUSP00000022197	ENSMUSG00000021687	"Scamp1"	-0.0932466	0.0313022	0.00328734	0.0239101
ENSMUSP00000070339	ENSMUSG00000021690	"Jmy"	-0.0663394	0.0496223	0.183134	0.380861
ENSMUSP00000113921	ENSMUSG00000021693	"Kif2a"	-0.0965933	0.056804	0.0915703	0.241974
ENSMUSP00000057956	ENSMUSG00000021709	"Erbb2ip"	-0.0609683	0.0790821	0.442215	0.646749
ENSMUSP00000104938	ENSMUSG00000021710	"Nln"	0.0524446	0.0456869	0.252599	0.463849
ENSMUSP00000114406	ENSMUSG00000021711	"Trappc13"	-0.042421	0.0347827	0.22495	0.434929
ENSMUSP00000022225	ENSMUSG00000021712	"Trim23"	-0.0145361	0.0897568	0.871686	0.937292
ENSMUSP00000022242	ENSMUSG00000021728	"Emb"	-0.00687831	0.0671887	0.918587	0.960829
ENSMUSP00000022245	ENSMUSG00000021731	"Mrps30"	-0.0471546	0.037371	0.208637	0.412961
ENSMUSP00000022256	ENSMUSG00000021737	"Psmd6"	-0.0510415	0.0167725	0.0026877	0.0206827
ENSMUSP00000022268	ENSMUSG00000021748	"Pdhb"	0.118358	0.0274578	2.6635e-05	0.000664584
ENSMUSP00000138836	ENSMUSG00000021756	"Il6st"	-0.0204916	0.0630701	0.745986	0.862219
ENSMUSP00000022282	ENSMUSG00000021760	"Gpx8"	-0.0238586	0.0438035	0.586884	0.764432
ENSMUSP00000022286	ENSMUSG00000021764	"Ndufs4"	0.132512	0.0487494	0.00719786	0.0420836
ENSMUSP00000022293	ENSMUSG00000021771	"Vdac2"	-0.00272679	0.0175787	0.8769	0.939666
ENSMUSP00000119330	ENSMUSG00000021773	"Comtd1"	0.199478	0.0458771	2.28203e-05	0.000579945
ENSMUSP00000022310	ENSMUSG00000021785	"Ngly1"	-0.0658691	0.0652943	0.314573	0.531616
ENSMUSP00000022311	ENSMUSG00000021786	"Oxsm"	0.0603936	0.0468438	0.198946	0.402111
ENSMUSP00000022317	ENSMUSG00000021792	"Fam213a"	-0.090747	0.0413041	0.0292802	0.11367
ENSMUSP00000022322	ENSMUSG00000021794	"Glud1"	0.041625	0.0228009	0.0695516	0.201793
ENSMUSP00000022330	ENSMUSG00000021798	"Ldb3"	0.0790109	0.02787	0.00510117	0.0324097
ENSMUSP00000087494	ENSMUSG00000021798	"Ldb3"	0.0540353	0.0242881	0.0273261	0.109119
ENSMUSP00000022340	ENSMUSG00000021806	"Nid2"	0.00763757	0.0346388	0.825735	0.911653
ENSMUSP00000022341	ENSMUSG00000021807	"2700060E02Rik"	0.0203584	0.0274917	0.459933	0.663703
ENSMUSP00000022343	ENSMUSG00000021809	"Nudt13"	0.192617	0.0455587	3.7293e-05	0.000867431
ENSMUSP00000022345	ENSMUSG00000021811	"Dnajc9"	-0.127829	0.0534297	0.0185298	0.0838715
ENSMUSP00000066035	ENSMUSG00000021814	"Anxa7"	0.0207281	0.0287589	0.471984	0.674855
ENSMUSP00000125722	ENSMUSG00000021816	"Ppp3cb"	-0.04921	0.0287026	0.0881432	0.23718
ENSMUSP00000098398	ENSMUSG00000021820	"Camk2g"	0.0242141	0.0472748	0.609133	0.778819
ENSMUSP00000022369	ENSMUSG00000021823	"Vcl"	0.0125029	0.017756	0.482239	0.684017
ENSMUSP00000117346	ENSMUSG00000021824	"Ap3m1"	-0.0116611	0.0245562	0.635559	0.796204
ENSMUSP00000022380	ENSMUSG00000021832	"Psmc6"	-0.00745655	0.0220386	0.735497	0.854172
ENSMUSP00000022391	ENSMUSG00000021843	"Ktn1"	0.0300003	0.0276136	0.278725	0.492416
ENSMUSP00000022416	ENSMUSG00000021866	"Anxa11"	-0.0673279	0.0234545	0.00458293	0.0303343
ENSMUSP00000022419	ENSMUSG00000021868	"Ppif"	0.0284289	0.0474246	0.549615	0.737788
ENSMUSP00000100021	ENSMUSG00000021870	"Slmap"	0.147629	0.0343052	2.7425e-05	0.000680174
ENSMUSP00000043926	ENSMUSG00000021871	"Pnp"	-0.10483	0.0494679	0.0354337	0.128416
ENSMUSP00000022429	ENSMUSG00000021877	"Arf4"	-0.0315366	0.03625	0.38546	0.599297
ENSMUSP00000114922	ENSMUSG00000021884	"Hacl1"	-0.0162922	0.0660179	0.805407	0.901893
ENSMUSP00000022451	ENSMUSG00000021893	"Capn7"	0.0222241	0.050065	0.657828	0.813272
ENSMUSP00000022462	ENSMUSG00000021906	"Oxnad1"	0.0968636	0.0251393	0.000161527	0.00254891
ENSMUSP00000132842	ENSMUSG00000021910	"Nisch"	0.0803949	0.0314759	0.011566	0.0597454
ENSMUSP00000022480	ENSMUSG00000021913	"Ogdhl"	0.299133	0.153267	0.0525072	0.166286
ENSMUSP00000138134	ENSMUSG00000021917	"Spcs1"	-0.202236	0.0690756	0.00412956	0.0279169
ENSMUSP00000006703	ENSMUSG00000021922	"Itih4"	-0.0157216	0.0686611	0.819146	0.907722
ENSMUSP00000022496	ENSMUSG00000021929	"Kpna3"	-0.0427833	0.0326003	0.191051	0.391908
ENSMUSP00000022497	ENSMUSG00000021930	"Spryd7"	-0.148227	0.0619301	0.0180866	0.0824611
ENSMUSP00000022507	ENSMUSG00000021938	"Pspc1"	-0.0876374	0.0388679	0.0254805	0.104543
ENSMUSP00000006235	ENSMUSG00000021939	"Ctsb"	0.034447	0.0436623	0.431172	0.63701
ENSMUSP00000022517	ENSMUSG00000021947	"Cryl1"	-0.146326	0.0483526	0.00290611	0.021913
ENSMUSP00000022521	ENSMUSG00000021948	"Prkcd"	0.0163326	0.0657857	0.804368	0.901356
ENSMUSP00000022518	ENSMUSG00000021951	"N6amt2"	-0.00937708	0.0606	0.877234	0.939779
ENSMUSP00000022529	ENSMUSG00000021957	"Tkt"	-0.115605	0.0464242	0.0136642	0.0678536
ENSMUSP00000022538	ENSMUSG00000021967	"Mrp63"	0.117402	0.0395061	0.0033614	0.0241098
ENSMUSP00000022553	ENSMUSG00000021981	"Cab39l"	0.03326	0.0577173	0.565409	0.749096
ENSMUSP00000069840	ENSMUSG00000021993	"Mipep"	-0.020979	0.024281	0.38872	0.601406
ENSMUSP00000022573	ENSMUSG00000021996	"Esd"	0.0111074	0.0311381	0.721719	0.846615
ENSMUSP00000121201	ENSMUSG00000021998	"Lcp1"	0.0432366	0.052236	0.408915	0.620304
ENSMUSP00000022590	ENSMUSG00000022013	"Dnajc15"	0.0601308	0.0504067	0.234762	0.446015
ENSMUSP00000022597	ENSMUSG00000022020	"Naa16"	-0.07051	0.0393084	0.0746074	0.211869
ENSMUSP00000022600	ENSMUSG00000022022	"Mtrf1"	0.00148427	0.045837	0.974236	0.987184
ENSMUSP00000052942	ENSMUSG00000022024	"Sugt1"	-0.0419852	0.0268896	0.120168	0.288305
ENSMUSP00000022614	ENSMUSG00000022035	"Ccdc25"	0.0246124	0.060525	0.684804	0.82727
ENSMUSP00000022616	ENSMUSG00000022037	"Clu"	0.37825	0.0562734	2.23718e-10	2.87827e-08
ENSMUSP00000069209	ENSMUSG00000022040	"Ephx2"	0.0278859	0.0477902	0.560274	0.745895
ENSMUSP00000022629	ENSMUSG00000022048	"Dpysl2"	-0.0518948	0.0271	0.0570686	0.175862
ENSMUSP00000086640	ENSMUSG00000022052	"Ppp2r2a"	0.017737	0.0332124	0.59396	0.769941
ENSMUSP00000022638	ENSMUSG00000022054	"Nefm"	-0.0653976	0.0975921	0.504142	0.702862
ENSMUSP00000022639	ENSMUSG00000022055	"Nefl"	0.0492686	0.121616	0.685998	0.827752
ENSMUSP00000022682	ENSMUSG00000022091	"Sorbs3"	0.0104112	0.0445471	0.815472	0.905908
ENSMUSP00000077532	ENSMUSG00000022092	"Ppp3cc"	-0.052604	0.071374	0.46277	0.666396
ENSMUSP00000022694	ENSMUSG00000022099	"Dmtn"	-0.0830092	0.0705102	0.240716	0.452524
ENSMUSP00000129504	ENSMUSG00000022100	"Xpo7"	-0.0807087	0.0390916	0.0403787	0.140405
ENSMUSP00000022704	ENSMUSG00000022108	"Itm2b"	0.000857837	0.0423601	0.983867	0.993519
ENSMUSP00000123765	ENSMUSG00000022110	"Sucla2"	0.0480391	0.0179254	0.00803894	0.0453996
ENSMUSP00000002289	ENSMUSG00000022111	"Uchl3"	0.0678267	0.0383215	0.0784115	0.219102
ENSMUSP00000022734	ENSMUSG00000022136	"Dnajc3"	-0.0528884	0.0281892	0.0622299	0.186599
ENSMUSP00000128819	ENSMUSG00000022142	"Nup155"	-0.202592	0.0765717	0.00913289	0.0502675
ENSMUSP00000079689	ENSMUSG00000022150	"Dab2"	0.246755	0.0599097	6.04216e-05	0.001157
ENSMUSP00000022781	ENSMUSG00000022174	"Dad1"	-0.0793477	0.046406	0.0893323	0.239129
ENSMUSP00000124417	ENSMUSG00000022181	"C6"	1.82986	0.124218	7.57153e-33	3.8965e-30
ENSMUSP00000022793	ENSMUSG00000022185	"Acin1"	-0.042902	0.0481057	0.373663	0.590092
ENSMUSP00000106318	ENSMUSG00000022186	"Oxct1"	0.111495	0.0291352	0.000178328	0.00269918
ENSMUSP00000022803	ENSMUSG00000022193	"Psmb5"	0.0471972	0.0344685	0.172597	0.366982
ENSMUSP00000057375	ENSMUSG00000022200	"Golph3"	-0.020479	0.047453	0.666873	0.818335
ENSMUSP00000118911	ENSMUSG00000022201	"Zfr"	-0.125136	0.123869	0.314523	0.531616
ENSMUSP00000022816	ENSMUSG00000022205	"Sub1"	-0.102769	0.0472943	0.0312263	0.118655
ENSMUSP00000022821	ENSMUSG00000022210	"Dhrs4"	0.0528676	0.0323636	0.104082	0.263048
ENSMUSP00000113014	ENSMUSG00000022214	"Dcaf11"	0.000749243	0.0542376	0.988996	0.996366
ENSMUSP00000022826	ENSMUSG00000022215	"Fitm1"	-0.118069	0.0594797	0.0487302	0.158219
ENSMUSP00000133883	ENSMUSG00000022216	"Psme1"	-0.14662	0.0416819	0.000549905	0.00646846
ENSMUSP00000106957	ENSMUSG00000022223	"Sdr39u1"	0.0687753	0.0260744	0.00907059	0.0500585
ENSMUSP00000022834	ENSMUSG00000022225	"Cma1"	-0.314254	0.152729	0.0419107	0.14343
ENSMUSP00000022842	ENSMUSG00000022234	"Cct5"	-0.0449873	0.0190939	0.0195316	0.0868376
ENSMUSP00000070314	ENSMUSG00000022235	"Cmbl"	0.0136126	0.0275536	0.621872	0.788254
ENSMUSP00000022849	ENSMUSG00000022241	"Tars"	-0.0560266	0.0241318	0.0213569	0.0928474
ENSMUSP00000066915	ENSMUSG00000022244	"Amacr"	0.112516	0.0353204	0.00170006	0.0148287
ENSMUSP00000068318	ENSMUSG00000022253	"Nadk2"	0.00838423	0.0263708	0.750898	0.86454
ENSMUSP00000022865	ENSMUSG00000022255	"Mtdh"	-0.0323003	0.0423865	0.447021	0.651695
ENSMUSP00000022875	ENSMUSG00000022265	"Ank"	-0.0452492	0.052179	0.387112	0.599958
ENSMUSP00000022881	ENSMUSG00000022270	"Fam134b"	0.0472516	0.0342582	0.16959	0.364179
ENSMUSP00000001809	ENSMUSG00000022283	"Pabpc1"	-0.0226402	0.0366822	0.537876	0.728672
ENSMUSP00000022894	ENSMUSG00000022285	"Ywhaz"	-0.117963	0.0364117	0.00142256	0.0130659
ENSMUSP00000022904	ENSMUSG00000022295	"Atp6v1c1"	0.0310712	0.0278341	0.265767	0.477384
ENSMUSP00000022908	ENSMUSG00000022299	"Slc25a32"	0.0384445	0.0527437	0.467549	0.670378
ENSMUSP00000105926	ENSMUSG00000022307	"Oxr1"	0.00511614	0.0464499	0.91245	0.957329
ENSMUSP00000022925	ENSMUSG00000022312	"Eif3h"	-0.0283572	0.0299123	0.344382	0.562035
ENSMUSP00000022927	ENSMUSG00000022314	"Rad21"	-0.00305293	0.0633929	0.961682	0.980972
ENSMUSP00000022946	ENSMUSG00000022323	"Hrsp12"	-0.00658256	0.0524779	0.900318	0.949925
ENSMUSP00000022954	ENSMUSG00000022332	"Khdrbs3"	-0.0307702	0.052021	0.554965	0.741503
ENSMUSP00000022960	ENSMUSG00000022336	"Eif3e"	-0.0988159	0.0205379	3.13499e-06	0.000116277
ENSMUSP00000022962	ENSMUSG00000022337	"Emc2"	-0.0249287	0.0367163	0.498028	0.697884
ENSMUSP00000094151	ENSMUSG00000022347	"A1bg"	-2.86744	0.166626	5.01848e-40	5.16527e-37
ENSMUSP00000022980	ENSMUSG00000022354	"Ndufb9"	-0.0167533	0.0439301	0.70338	0.836621
ENSMUSP00000022993	ENSMUSG00000022365	"Derl1"	-0.0807882	0.0476549	0.092363	0.243011
ENSMUSP00000130722	ENSMUSG00000022370	"Mrpl13"	-0.0401197	0.0315283	0.204819	0.407954
ENSMUSP00000023053	ENSMUSG00000022371	"Col14a1"	-0.501938	0.0723354	1.26664e-10	1.68218e-08
ENSMUSP00000066359	ENSMUSG00000022378	"Fam49b"	-0.061217	0.0307629	0.0481796	0.157051
ENSMUSP00000023019	ENSMUSG00000022386	"Trmu"	0.116936	0.0375857	0.00216378	0.0178523
ENSMUSP00000126849	ENSMUSG00000022391	"Rangap1"	-0.00707904	0.0563504	0.900167	0.949925
ENSMUSP00000023036	ENSMUSG00000022400	"Rbx1"	-0.0482323	0.0538123	0.371721	0.588154
ENSMUSP00000132822	ENSMUSG00000022401	"Xpnpep3"	-0.0774488	0.0424493	0.0699185	0.202176
ENSMUSP00000130195	ENSMUSG00000022403	"St13"	-0.0198086	0.0431548	0.646773	0.804704
ENSMUSP00000023043	ENSMUSG00000022407	"Adsl"	-0.0711747	0.0250452	0.0049971	0.0319455
ENSMUSP00000023048	ENSMUSG00000022412	"Mief1"	0.0700697	0.0257794	0.00723537	0.042133
ENSMUSP00000023050	ENSMUSG00000022414	"Tab1"	-0.0651215	0.0354622	0.0694645	0.201682
ENSMUSP00000009728	ENSMUSG00000022415	"Syngr1"	0.00159477	0.0684403	0.981437	0.991552
ENSMUSP00000036180	ENSMUSG00000022425	"Enpp2"	-0.00420132	0.0537553	0.937812	0.970825
ENSMUSP00000023062	ENSMUSG00000022427	"Tomm22"	-0.0340077	0.0431208	0.431336	0.63701
ENSMUSP00000023071	ENSMUSG00000022437	"Samm50"	-0.0395181	0.025329	0.120452	0.288651
ENSMUSP00000023072	ENSMUSG00000022438	"Parvb"	-0.0568357	0.0248573	0.0233777	0.0988153
ENSMUSP00000016771	ENSMUSG00000022443	"Myh9"	-0.115528	0.0563813	0.0418922	0.14343
ENSMUSP00000023085	ENSMUSG00000022450	"Ndufa6"	0.053368	0.027386	0.0528645	0.167032
ENSMUSP00000023087	ENSMUSG00000022451	"Twf1"	-0.0578566	0.0317409	0.0699785	0.202176
ENSMUSP00000023088	ENSMUSG00000022453	"Naga"	-0.0447949	0.0471841	0.34376	0.561775
ENSMUSP00000023116	ENSMUSG00000022477	"Aco2"	-0.00712532	0.0180046	0.692753	0.830778
ENSMUSP00000093843	ENSMUSG00000022514	"Il1rap"	0.553186	0.0557997	8.50786e-19	2.50192e-16
ENSMUSP00000023161	ENSMUSG00000022519	"Srl"	0.0379379	0.0222575	0.0899938	0.239947
ENSMUSP00000023189	ENSMUSG00000022536	"Glyr1"	-0.17761	0.0466254	0.000236119	0.00336367
ENSMUSP00000023203	ENSMUSG00000022546	"Gpt"	0.0426126	0.0381567	0.265561	0.477384
ENSMUSP00000125055	ENSMUSG00000022550	"Adck5"	0.013243	0.0775982	0.864857	0.935118
ENSMUSP00000023210	ENSMUSG00000022551	"Cyc1"	-0.0144578	0.0243291	0.553078	0.74068
ENSMUSP00000129100	ENSMUSG00000022562	"Oplah"	0.0429544	0.038314	0.263715	0.476174
ENSMUSP00000075772	ENSMUSG00000022565	"Plec"	-0.0449418	0.073516	0.541751	0.731515
ENSMUSP00000002603	ENSMUSG00000022568	"Scrib"	-0.0798191	0.0531509	0.135726	0.3141
ENSMUSP00000023231	ENSMUSG00000022570	"Tsta3"	0.035661	0.0464836	0.44403	0.648713
ENSMUSP00000049605	ENSMUSG00000022571	"Pycrl"	-0.083497	0.0664015	0.210652	0.41575
ENSMUSP00000023237	ENSMUSG00000022574	"Naprt1"	0.0463268	0.0362822	0.203283	0.405893
ENSMUSP00000023238	ENSMUSG00000022575	"Gsdmd"	-0.0234894	0.048005	0.625642	0.78987
ENSMUSP00000023243	ENSMUSG00000022579	"Gpihbp1"	0.0662238	0.0426636	0.122802	0.292552
ENSMUSP00000105663	ENSMUSG00000022607	"Ptk2"	-0.00222892	0.0442254	0.959875	0.979867
ENSMUSP00000086207	ENSMUSG00000022610	"Mapk12"	-0.119597	0.0458446	0.0100528	0.0540587
ENSMUSP00000023289	ENSMUSG00000022617	"Chkb"	-0.00760157	0.057883	0.895702	0.948458
ENSMUSP00000127646	ENSMUSG00000022620	"Arsa"	-0.0863612	0.0742323	0.247308	0.459047
ENSMUSP00000104932	ENSMUSG00000022623	"Shank3"	-0.0364165	0.0323028	0.261166	0.47383
ENSMUSP00000130518	ENSMUSG00000022661	"Cd200"	-0.0132734	0.0406769	0.744563	0.861058
ENSMUSP00000023343	ENSMUSG00000022663	"Atg3"	0.0191454	0.0382942	0.617785	0.785674
ENSMUSP00000111443	ENSMUSG00000022674	"Ube2v2"	-0.0948752	0.0592977	0.111438	0.274604
ENSMUSP00000023359	ENSMUSG00000022678	"Nde1"	0.0615074	0.0655601	0.350324	0.567821
ENSMUSP00000023361	ENSMUSG00000022680	"Pdxdc1"	-0.0252793	0.0410622	0.53905	0.729303
ENSMUSP00000125517	ENSMUSG00000022698	"Naa50"	-0.0155388	0.0302674	0.608307	0.778766
ENSMUSP00000023391	ENSMUSG00000022706	"Mrpl40"	0.0404154	0.0480968	0.401904	0.613446
ENSMUSP00000132603	ENSMUSG00000022707	"Gbe1"	0.00487854	0.0229363	0.8318	0.914913
ENSMUSP00000124382	ENSMUSG00000022710	"Usp7"	-0.121054	0.0291276	4.97908e-05	0.00104055
ENSMUSP00000023396	ENSMUSG00000022711	"Pmm2"	0.123249	0.0276355	1.4329e-05	0.000398598
ENSMUSP00000055455	ENSMUSG00000022742	"Cpox"	-0.259854	0.0398226	6.52574e-10	7.26121e-08
ENSMUSP00000023431	ENSMUSG00000022749	"Tbc1d23"	-0.0612321	0.0675561	0.366825	0.583772
ENSMUSP00000023432	ENSMUSG00000022751	"Nit2"	0.070383	0.030111	0.0205032	0.0898954
ENSMUSP00000129186	ENSMUSG00000022752	"Tomm70a"	0.0267252	0.0212595	0.210332	0.415516
ENSMUSP00000067867	ENSMUSG00000022757	"Tfg"	-0.0212122	0.0421569	0.615452	0.783977
ENSMUSP00000023449	ENSMUSG00000022765	"Snap29"	0.0473976	0.048334	0.328239	0.545145
ENSMUSP00000023450	ENSMUSG00000022766	"Serpind1"	0.0242754	0.0416295	0.560528	0.745895
ENSMUSP00000097581	ENSMUSG00000022770	"Dlg1"	-0.0524099	0.0307529	0.0900456	0.239947
ENSMUSP00000023460	ENSMUSG00000022774	"Ncbp2"	-0.0968724	0.0430833	0.026654	0.107267
ENSMUSP00000023467	ENSMUSG00000022781	"Pak2"	-0.0311183	0.0234484	0.186139	0.385286
ENSMUSP00000023477	ENSMUSG00000022789	"Dnm1l"	0.0262178	0.0152096	0.0864476	0.233533
ENSMUSP00000055277	ENSMUSG00000022792	"Yars2"	-0.0696773	0.0305393	0.0236731	0.099716
ENSMUSP00000023486	ENSMUSG00000022797	"Tfrc"	-0.0612429	0.0477991	0.201734	0.403904
ENSMUSP00000023489	ENSMUSG00000022800	"Fyttd1"	-0.206783	0.0557674	0.000298134	0.00402065
ENSMUSP00000023494	ENSMUSG00000022803	"Popdc2"	-0.138416	0.0340623	7.17811e-05	0.00133721
ENSMUSP00000039632	ENSMUSG00000022807	"Osbpl11"	-0.033226	0.0404145	0.412371	0.622022
ENSMUSP00000023507	ENSMUSG00000022812	"Gsk3b"	0.0150301	0.0261895	0.566745	0.74953
ENSMUSP00000023510	ENSMUSG00000022814	"Umps"	-0.0638637	0.0409133	0.121064	0.28961
ENSMUSP00000110680	ENSMUSG00000022817	"Itgb5"	-0.011949	0.0742104	0.872394	0.937292
ENSMUSP00000023514	ENSMUSG00000022820	"Ndufb4"	-0.03291	0.0314196	0.296288	0.510851
ENSMUSP00000023531	ENSMUSG00000022831	"Hcls1"	0.0473967	0.0848004	0.577142	0.757199
ENSMUSP00000023538	ENSMUSG00000022836	"Mylk"	-0.0413708	0.0361598	0.25408	0.466154
ENSMUSP00000110563	ENSMUSG00000022840	"Adcy5"	-0.185272	0.0634411	0.00410803	0.0278628
ENSMUSP00000087477	ENSMUSG00000022841	"Ap2m1"	-0.0771122	0.0205659	0.000237879	0.00336546
ENSMUSP00000023559	ENSMUSG00000022853	"Ehhadh"	0.0624325	0.0569051	0.274033	0.48713
ENSMUSP00000124846	ENSMUSG00000022858	"Tra2b"	-0.119579	0.0509161	0.0199199	0.0883732
ENSMUSP00000109867	ENSMUSG00000022865	"Cxadr"	-0.0430761	0.0768478	0.576124	0.756587
ENSMUSP00000023580	ENSMUSG00000022867	"Usp25"	-0.026199	0.0500507	0.601775	0.773979
ENSMUSP00000023583	ENSMUSG00000022868	"Ahsg"	-0.189517	0.0567648	0.00102104	0.010242
ENSMUSP00000128989	ENSMUSG00000022871	"Fetub"	0.0257797	0.0874059	0.768374	0.878234
ENSMUSP00000023593	ENSMUSG00000022878	"Adipoq"	-0.174645	0.0378221	7.32027e-06	0.000237303
ENSMUSP00000023599	ENSMUSG00000022884	"Eif4a2"	-0.0220721	0.0292557	0.451551	0.65583
ENSMUSP00000112283	ENSMUSG00000022889	"Mrpl39"	0.000423258	0.0303362	0.988883	0.996366
ENSMUSP00000109829	ENSMUSG00000022890	"Atp5j"	0.496015	0.0873327	5.26344e-08	3.49509e-06
ENSMUSP00000023615	ENSMUSG00000022898	"Dscr3"	0.00915686	0.061854	0.882625	0.942367
ENSMUSP00000004054	ENSMUSG00000022905	"Kpna1"	0.00377678	0.0195691	0.847176	0.926873
ENSMUSP00000023630	ENSMUSG00000022913	"Psmg1"	-0.0859171	0.0458152	0.0627771	0.187966
ENSMUSP00000047712	ENSMUSG00000022947	"Cbr3"	-0.07141	0.033431	0.0340902	0.125312
ENSMUSP00000023670	ENSMUSG00000022949	"Clic6"	0.0678196	0.105251	0.520927	0.71608
ENSMUSP00000023677	ENSMUSG00000022956	"Atp5o"	0.0308075	0.0350014	0.379923	0.594924
ENSMUSP00000109634	ENSMUSG00000022957	"Itsn1"	0.0301313	0.0340868	0.377886	0.59344
ENSMUSP00000112453	ENSMUSG00000022961	"Son"	-0.0521645	0.0473053	0.272125	0.484995
ENSMUSP00000023684	ENSMUSG00000022962	"Gart"	-0.0446491	0.0174859	0.0114866	0.0594449
ENSMUSP00000113308	ENSMUSG00000022973	"Synj1"	-0.0835153	0.0416576	0.0465528	0.152837
ENSMUSP00000023707	ENSMUSG00000022982	"Sod1"	0.141037	0.0586556	0.0171978	0.079644
ENSMUSP00000093939	ENSMUSG00000022994	"Adcy6"	-0.266705	0.0536157	2.56799e-06	9.88075e-05
ENSMUSP00000077781	ENSMUSG00000022995	"Enah"	0.171445	0.0523638	0.00126868	0.012246
ENSMUSP00000076777	ENSMUSG00000023004	"Tuba1b"	-0.0349093	0.0242638	0.151943	0.337456
ENSMUSP00000085566	ENSMUSG00000023008	"Fmnl3"	-0.00467956	0.0697075	0.946623	0.974388
ENSMUSP00000023760	ENSMUSG00000023019	"Gpd1"	0.0280296	0.045483	0.538489	0.729175
ENSMUSP00000023761	ENSMUSG00000023020	"Cox14"	-0.134228	0.0403969	0.00107755	0.0106898
ENSMUSP00000073371	ENSMUSG00000023022	"Lima1"	-0.0221325	0.033025	0.503596	0.702525
ENSMUSP00000086964	ENSMUSG00000023025	"Larp4"	-0.0740673	0.0458355	0.109424	0.272019
ENSMUSP00000097777	ENSMUSG00000023026	"Dip2b"	0.0166108	0.0395361	0.674905	0.823021
ENSMUSP00000069900	ENSMUSG00000023039	"Krt7"	-0.0183204	0.0542602	0.736023	0.854542
ENSMUSP00000023805	ENSMUSG00000023044	"Csad"	-0.0809178	0.0550458	0.143386	0.325358
ENSMUSP00000023813	ENSMUSG00000023051	"Tarbp2"	0.0205961	0.0390864	0.599252	0.773219
ENSMUSP00000023826	ENSMUSG00000023064	"Sncg"	-0.0778148	0.0524631	0.139743	0.320335
ENSMUSP00000097743	ENSMUSG00000023088	"Abcc1"	-0.0763332	0.0454344	0.0947472	0.247352
ENSMUSP00000023851	ENSMUSG00000023089	"Ndufa5"	0.0172835	0.0367091	0.63833	0.797616
ENSMUSP00000023854	ENSMUSG00000023092	"Fhl1"	0.18198	0.0494257	0.000304993	0.00409009
ENSMUSP00000023856	ENSMUSG00000023094	"Msrb2"	0.0523133	0.0609609	0.391941	0.604578
ENSMUSP00000023869	ENSMUSG00000023106	"Denr"	0.0832362	0.105898	0.432948	0.638184
ENSMUSP00000023873	ENSMUSG00000023110	"Prmt5"	-0.0311112	0.0262881	0.238167	0.450612
ENSMUSP00000023918	ENSMUSG00000023150	"Ivns1abp"	-0.0302067	0.0415446	0.468104	0.670378
ENSMUSP00000136487	ENSMUSG00000023175	"Bsg"	-0.0224498	0.0330572	0.497926	0.697884
ENSMUSP00000069318	ENSMUSG00000023176	"Cpn2"	0.00480847	0.0502756	0.92391	0.962971
ENSMUSP00000113596	ENSMUSG00000023186	"Vwa5a"	-0.0980966	0.0267522	0.000322147	0.00422382
ENSMUSP00000099548	ENSMUSG00000023216	"Epb4.2"	-0.174954	0.0714919	0.0153472	0.0736717
ENSMUSP00000023994	ENSMUSG00000023224	"Serping1"	0.0685834	0.0539888	0.20559	0.408698
ENSMUSP00000064513	ENSMUSG00000023249	"Parp3"	-0.111544	0.0496458	0.0260042	0.105581
ENSMUSP00000024031	ENSMUSG00000023262	"Acy1"	-0.0999962	0.0361133	0.00620606	0.0375189
ENSMUSP00000024042	ENSMUSG00000023272	"Creld2"	-0.0406649	0.0704298	0.565047	0.749096
ENSMUSP00000024047	ENSMUSG00000023277	"Twf2"	-0.0319325	0.0277387	0.251164	0.463696
ENSMUSP00000024078	ENSMUSG00000023307	"March5"	-0.0683949	0.0425958	0.11018	0.272931
ENSMUSP00000051438	ENSMUSG00000023452	"Pisd"	0.073811	0.0416929	0.07855	0.219102
ENSMUSP00000130858	ENSMUSG00000023456	"Tpi1"	0.0341356	0.0384127	0.375361	0.591413
ENSMUSP00000070134	ENSMUSG00000023460	"Rab12"	0.0181049	0.0223546	0.419059	0.628207
ENSMUSP00000024249	ENSMUSG00000023484	"Prph"	-0.113651	0.0515816	0.0288274	0.112923
ENSMUSP00000024486	ENSMUSG00000023723	"Mrps23"	0.0343333	0.0296318	0.248112	0.45984
ENSMUSP00000024575	ENSMUSG00000023809	"Rps6ka2"	-0.0454564	0.0580212	0.434671	0.639578
ENSMUSP00000024595	ENSMUSG00000023828	"Slc22a3"	0.0318481	0.0824927	0.700325	0.835237
ENSMUSP00000024599	ENSMUSG00000023830	"Igf2r"	-0.0754647	0.0247861	0.00267514	0.0206827
ENSMUSP00000036998	ENSMUSG00000023845	"Lnpep"	-0.000369667	0.0270945	0.989129	0.996366
ENSMUSP00000119443	ENSMUSG00000023861	"Mpc1"	0.0535789	0.0443168	0.228232	0.438261
ENSMUSP00000130941	ENSMUSG00000023921	"Mut"	-0.0571299	0.0360517	0.114778	0.279444
ENSMUSP00000024717	ENSMUSG00000023923	"Tbc1d5"	-0.01204	0.0372879	0.747194	0.862647
ENSMUSP00000024727	ENSMUSG00000023932	"Cdc5l"	-0.107128	0.046016	0.0214061	0.0929631
ENSMUSP00000024733	ENSMUSG00000023938	"Aars2"	-0.0682787	0.0418845	0.104796	0.263881
ENSMUSP00000024734	ENSMUSG00000023939	"Mrpl14"	0.0461474	0.0492696	0.35019	0.567821
ENSMUSP00000129242	ENSMUSG00000023942	"Slc29a1"	-0.165582	0.050132	0.00116393	0.0113612
ENSMUSP00000024739	ENSMUSG00000023944	"Hsp90ab1"	-0.0841948	0.0219028	0.000167149	0.00257735
ENSMUSP00000024755	ENSMUSG00000023959	"Clic5"	0.0416048	0.0361897	0.251805	0.463813
ENSMUSP00000024757	ENSMUSG00000023961	"Enpp4"	0.075898	0.037817	0.0464149	0.152787
ENSMUSP00000009138	ENSMUSG00000024006	"Stk38"	-0.0280682	0.0281282	0.319745	0.537302
ENSMUSP00000024802	ENSMUSG00000024007	"Ppil1"	0.00213895	0.0399644	0.957382	0.978603
ENSMUSP00000110349	ENSMUSG00000024011	"Pi16"	-0.0905426	0.0708052	0.20339	0.405893
ENSMUSP00000093077	ENSMUSG00000024012	"Mtch1"	-0.0566715	0.0349475	0.106617	0.267128
ENSMUSP00000024816	ENSMUSG00000024019	"Cmtr1"	-0.155383	0.0489087	0.00191504	0.0162227
ENSMUSP00000126586	ENSMUSG00000024026	"Glo1"	0.0196685	0.0586075	0.737561	0.855604
ENSMUSP00000049000	ENSMUSG00000024038	"Ndufv3"	0.184533	0.0563065	0.00125522	0.0121594
ENSMUSP00000066303	ENSMUSG00000024038	"Ndufv3"	0.481788	0.0861406	8.57082e-08	5.42862e-06
ENSMUSP00000108300	ENSMUSG00000024044	"Epb4.1l3"	-0.132383	0.0430252	0.00241496	0.0192116
ENSMUSP00000123412	ENSMUSG00000024048	"Myl12a"	0.0311506	0.0842927	0.71246	0.843115
ENSMUSP00000024847	ENSMUSG00000024049	"Myom1"	-0.0561817	0.0390319	0.151761	0.337456
ENSMUSP00000072945	ENSMUSG00000024049	"Myom1"	0.0555722	0.0730781	0.44797	0.652616
ENSMUSP00000024860	ENSMUSG00000024065	"Ehd3"	-0.01835	0.0416768	0.660248	0.814195
ENSMUSP00000024866	ENSMUSG00000024066	"Xdh"	-0.105927	0.0288382	0.000314878	0.00416833
ENSMUSP00000136329	ENSMUSG00000024073	"Birc6"	-0.0720879	0.0369987	0.0533404	0.168278
ENSMUSP00000120830	ENSMUSG00000024077	"Strn"	0.0907486	0.0400129	0.0245741	0.1024
ENSMUSP00000024887	ENSMUSG00000024082	"Ndufaf7"	0.12871	0.0655259	0.0510231	0.162965
ENSMUSP00000024897	ENSMUSG00000024091	"Vapa"	-0.0225663	0.0231186	0.330306	0.546791
ENSMUSP00000139372	ENSMUSG00000024095	"Hnrnpll"	-0.145077	0.0555361	0.0098959	0.0535702
ENSMUSP00000070983	ENSMUSG00000024097	"Srsf7"	-0.0769602	0.037546	0.0418224	0.14343
ENSMUSP00000121557	ENSMUSG00000024099	"Ndufv2"	0.0440993	0.0430448	0.30696	0.521997
ENSMUSP00000038983	ENSMUSG00000024104	"Fam21"	0.141822	0.0691332	0.042738	0.144642
ENSMUSP00000107927	ENSMUSG00000024120	"Lrpprc"	-0.00782676	0.0266579	0.769398	0.87916
ENSMUSP00000099991	ENSMUSG00000024122	"Pdpk1"	-0.0747981	0.0386876	0.0556682	0.173363
ENSMUSP00000072239	ENSMUSG00000024127	"Prepl"	0.0524851	0.0541642	0.333906	0.549656
ENSMUSP00000024946	ENSMUSG00000024132	"Eci1"	-0.0121507	0.0240607	0.614168	0.782584
ENSMUSP00000113051	ENSMUSG00000024158	"Hagh"	0.127104	0.0457116	0.00599726	0.036417
ENSMUSP00000114802	ENSMUSG00000024163	"Mapk8ip3"	-0.00143167	0.028927	0.960581	0.980345
ENSMUSP00000024988	ENSMUSG00000024164	"C3"	-0.0665306	0.0632883	0.294546	0.508955
ENSMUSP00000025014	ENSMUSG00000024181	"Mrpl28"	-0.0265987	0.0542758	0.62479	0.789521
ENSMUSP00000110639	ENSMUSG00000024187	"Itfg3"	-0.0326745	0.0339335	0.336875	0.553217
ENSMUSP00000015725	ENSMUSG00000024191	"Bnip1"	0.0685796	0.0278511	0.014733	0.0718118
ENSMUSP00000025027	ENSMUSG00000024194	"Cuta"	0.0604379	0.0380362	0.113906	0.278336
ENSMUSP00000019726	ENSMUSG00000024197	"Plin3"	0.126635	0.0430491	0.00368935	0.0257006
ENSMUSP00000025045	ENSMUSG00000024208	"Uqcc2"	0.00998303	0.0348506	0.774858	0.882564
ENSMUSP00000025050	ENSMUSG00000024213	"Nudt3"	-0.0358687	0.0388954	0.357654	0.574283
ENSMUSP00000110491	ENSMUSG00000024219	"Anks1"	0.0552362	0.0655145	0.400789	0.613025
ENSMUSP00000078382	ENSMUSG00000024222	"Fkbp5"	0.0956423	0.0368098	0.0101366	0.0542681
ENSMUSP00000025065	ENSMUSG00000024228	"Nudt12"	-0.0105463	0.0394699	0.789618	0.89183
ENSMUSP00000125403	ENSMUSG00000024231	"Cul2"	-0.0297998	0.0265596	0.263343	0.475936
ENSMUSP00000025079	ENSMUSG00000024236	"Svil"	-0.0510648	0.0300357	0.0908138	0.240747
ENSMUSP00000131584	ENSMUSG00000024248	"Cox7a2l"	0.0662887	0.0422723	0.118586	0.286028
ENSMUSP00000053325	ENSMUSG00000024259	"Slc25a46"	-0.0359766	0.0296582	0.226686	0.437128
ENSMUSP00000025120	ENSMUSG00000024271	"Elp2"	-0.000706062	0.110505	0.994912	0.998021
ENSMUSP00000111496	ENSMUSG00000024277	"Mapre2"	0.010375	0.0365704	0.776963	0.884123
ENSMUSP00000050001	ENSMUSG00000024286	"Ccny"	-0.0721109	0.0506705	0.157021	0.34496
ENSMUSP00000069549	ENSMUSG00000024290	"Rock1"	-0.026679	0.0272931	0.32962	0.546094
ENSMUSP00000111498	ENSMUSG00000024302	"Dtna"	-0.0393852	0.0322099	0.222999	0.432652
ENSMUSP00000025166	ENSMUSG00000024304	"Cdh2"	0.00137607	0.0239085	0.954166	0.976946
ENSMUSP00000025161	ENSMUSG00000024308	"Tapbp"	-0.316644	0.102267	0.00228879	0.0185491
ENSMUSP00000025163	ENSMUSG00000024309	"H2-Ke2"	0.0325254	0.0428764	0.449081	0.653772
ENSMUSP00000025178	ENSMUSG00000024319	"Vps52"	0.0300009	0.0756716	0.692512	0.830778
ENSMUSP00000074702	ENSMUSG00000024331	"Dsc2"	-0.140142	0.056037	0.0132717	0.0663907
ENSMUSP00000025196	ENSMUSG00000024338	"Psmb8"	-0.213062	0.0715365	0.00329294	0.0239101
ENSMUSP00000025204	ENSMUSG00000024346	"Pfdn1"	0.0364109	0.0409335	0.374902	0.591413
ENSMUSP00000025217	ENSMUSG00000024359	"Hspa9"	0.0449748	0.0325334	0.168537	0.363162
ENSMUSP00000025218	ENSMUSG00000024360	"Etf1"	0.0061673	0.0180592	0.733117	0.853335
ENSMUSP00000025228	ENSMUSG00000024370	"Cdc23"	0.0298593	0.0720448	0.679162	0.825185
ENSMUSP00000089590	ENSMUSG00000024381	"Bin1"	0.125064	0.0588266	0.0350118	0.127448
ENSMUSP00000134218	ENSMUSG00000024387	"Csnk2b"	-0.0672379	0.0263757	0.0116697	0.0602059
ENSMUSP00000129324	ENSMUSG00000024392	"Bag6"	0.0576634	0.0304977	0.0602475	0.182148
ENSMUSP00000025254	ENSMUSG00000024395	"Lims2"	-0.0131509	0.0374022	0.72569	0.848788
ENSMUSP00000025270	ENSMUSG00000024404	"Riok3"	0.0967193	0.060851	0.114996	0.279809
ENSMUSP00000025279	ENSMUSG00000024413	"Npc1"	-0.0297682	0.0475598	0.532446	0.724474
ENSMUSP00000025278	ENSMUSG00000024414	"Mrpl27"	-0.03673	0.04372	0.402081	0.613446
ENSMUSP00000025288	ENSMUSG00000024420	"Zfp521"	0.0167713	0.142427	0.90644	0.954064
ENSMUSP00000084450	ENSMUSG00000024429	"Gnl1"	0.00016497	0.0230123	0.994288	0.997924
ENSMUSP00000111229	ENSMUSG00000024431	"Nr3c1"	-0.0987738	0.0398312	0.0143062	0.0702849
ENSMUSP00000025305	ENSMUSG00000024436	"Mrps18b"	0.0427497	0.0443752	0.336799	0.553217
ENSMUSP00000111297	ENSMUSG00000024456	"Diap1"	-0.0861917	0.0496677	0.0845772	0.229815
ENSMUSP00000025349	ENSMUSG00000024471	"Myot"	0.286341	0.0748063	0.000177681	0.00269918
ENSMUSP00000007042	ENSMUSG00000024474	"Ik"	-0.0526043	0.0592984	0.37675	0.592288
ENSMUSP00000025354	ENSMUSG00000024477	"Pggt1b"	-0.0553748	0.0450312	0.220398	0.429068
ENSMUSP00000025357	ENSMUSG00000024480	"Ap3s1"	-0.0422574	0.0437243	0.335573	0.551825
ENSMUSP00000095197	ENSMUSG00000024493	"Lars"	-0.0508667	0.0214785	0.0189204	0.0846688
ENSMUSP00000025375	ENSMUSG00000024498	"Tcerg1"	-0.0508176	0.0536968	0.345657	0.563147
ENSMUSP00000112928	ENSMUSG00000024501	"Dpysl3"	-0.120751	0.0415354	0.00410053	0.0278579
ENSMUSP00000025385	ENSMUSG00000024507	"Hsd17b4"	0.0740807	0.0382514	0.0543331	0.170625
ENSMUSP00000114094	ENSMUSG00000024511	"Rab27b"	-0.342129	0.154603	0.0293218	0.11367
ENSMUSP00000025403	ENSMUSG00000024525	"Impa2"	0.0157356	0.0561297	0.779532	0.885574
ENSMUSP00000025408	ENSMUSG00000024527	"Afg3l2"	0.00907273	0.0205352	0.659148	0.81406
ENSMUSP00000025419	ENSMUSG00000024538	"Ppic"	0.0292727	0.0702158	0.677539	0.824542
ENSMUSP00000025439	ENSMUSG00000024556	"Me2"	-0.111383	0.042997	0.0103608	0.0549854
ENSMUSP00000130115	ENSMUSG00000024563	"Smad2"	-0.0393601	0.0984526	0.69022	0.829053
ENSMUSP00000128871	ENSMUSG00000024576	"Csnk1a1"	-0.0853179	0.0300067	0.00497556	0.0318575
ENSMUSP00000025474	ENSMUSG00000024581	"Napg"	0.0787536	0.0366118	0.0327915	0.121843
ENSMUSP00000025476	ENSMUSG00000024583	"Txnl1"	0.0320778	0.0358135	0.371601	0.588154
ENSMUSP00000025483	ENSMUSG00000024587	"Nars"	-0.011405	0.0306174	0.709954	0.841555
ENSMUSP00000025484	ENSMUSG00000024588	"Fech"	-0.054047	0.036644	0.141962	0.323979
ENSMUSP00000132838	ENSMUSG00000024589	"Nedd4l"	0.00535779	0.0375938	0.886837	0.943682
ENSMUSP00000025486	ENSMUSG00000024590	"Lmnb1"	-0.114199	0.0313395	0.000350125	0.0044766
ENSMUSP00000025488	ENSMUSG00000024592	"C330018D20Rik"	0.157029	0.0607107	0.0107702	0.0565571
ENSMUSP00000025490	ENSMUSG00000024594	"Prrc1"	0.0123025	0.0504257	0.807578	0.902497
ENSMUSP00000111023	ENSMUSG00000024597	"Slc12a2"	-0.0331121	0.0314839	0.294717	0.508955
ENSMUSP00000025497	ENSMUSG00000024598	"Fbn2"	0.0230563	0.0893585	0.796683	0.896872
ENSMUSP00000025503	ENSMUSG00000024601	"Isoc1"	-0.113852	0.0304697	0.000249557	0.00345811
ENSMUSP00000025505	ENSMUSG00000024603	"Dctn4"	0.00844592	0.0225414	0.708331	0.84013
ENSMUSP00000025511	ENSMUSG00000024608	"Rps14"	-0.0603823	0.0241751	0.0133873	0.0668403
ENSMUSP00000135639	ENSMUSG00000024613	"Tcof1"	-0.061297	0.0756034	0.419349	0.628207
ENSMUSP00000099952	ENSMUSG00000024617	"Camk2a"	-0.00642941	0.0305978	0.833804	0.9168
ENSMUSP00000025522	ENSMUSG00000024620	"Pdgfrb"	-0.0402998	0.0989914	0.684695	0.82727
ENSMUSP00000025541	ENSMUSG00000024639	"Gnaq"	-0.10989	0.0268746	6.49583e-05	0.00122676
ENSMUSP00000025546	ENSMUSG00000024644	"Cndp2"	0.0317925	0.026555	0.232772	0.443766
ENSMUSP00000025547	ENSMUSG00000024645	"Timm21"	-0.0265285	0.0242564	0.275545	0.48895
ENSMUSP00000124480	ENSMUSG00000024646	"Cyb5"	0.173012	0.0452889	0.000182812	0.00273266
ENSMUSP00000051709	ENSMUSG00000024654	"Asrgl1"	-0.0464376	0.0423526	0.274329	0.487447
ENSMUSP00000025561	ENSMUSG00000024659	"Anxa1"	-0.00495504	0.0412048	0.904415	0.952633
ENSMUSP00000025563	ENSMUSG00000024661	"Fth1"	-0.114737	0.051295	0.0265132	0.10691
ENSMUSP00000025570	ENSMUSG00000024668	"Sdhaf2"	0.0809511	0.0542968	0.13792	0.317237
ENSMUSP00000128915	ENSMUSG00000024683	"Mrpl16"	-0.0447946	0.0414912	0.281816	0.496039
ENSMUSP00000025590	ENSMUSG00000024687	"Osbp"	-0.0301278	0.0245604	0.221527	0.430405
ENSMUSP00000025617	ENSMUSG00000024712	"Rfk"	-0.0215045	0.0262548	0.41403	0.62324
ENSMUSP00000025631	ENSMUSG00000024725	"Ostf1"	0.0280125	0.0491535	0.569449	0.751621
ENSMUSP00000025632	ENSMUSG00000024726	"2410127L17Rik"	-0.156144	0.0602402	0.0103159	0.0548714
ENSMUSP00000136858	ENSMUSG00000024735	"Prpf19"	-0.0290386	0.0243392	0.234391	0.446015
ENSMUSP00000025649	ENSMUSG00000024740	"Ddb1"	-0.0433405	0.0190926	0.0243789	0.101793
ENSMUSP00000065810	ENSMUSG00000024758	"Rtn3"	-0.074516	0.0308354	0.0166549	0.0778301
ENSMUSP00000132619	ENSMUSG00000024759	"Atl3"	-0.097102	0.0318377	0.00263095	0.0205144
ENSMUSP00000025679	ENSMUSG00000024767	"Otub1"	0.0525602	0.0233972	0.0258785	0.10521
ENSMUSP00000025684	ENSMUSG00000024772	"Ehd1"	0.0123334	0.0194734	0.527301	0.721229
ENSMUSP00000060421	ENSMUSG00000024780	"Cdc37l1"	0.0222799	0.0315287	0.480684	0.683112
ENSMUSP00000025696	ENSMUSG00000024782	"Ak3"	0.14105	0.0225744	2.86412e-09	2.62324e-07
ENSMUSP00000025702	ENSMUSG00000024787	"Snx15"	-0.0502019	0.0636882	0.431706	0.63701
ENSMUSP00000064394	ENSMUSG00000024789	"Jak2"	-0.0624014	0.0588245	0.290856	0.505256
ENSMUSP00000025707	ENSMUSG00000024792	"Zfpl1"	0.0309632	0.0458365	0.500717	0.700221
ENSMUSP00000025718	ENSMUSG00000024803	"Ankrd1"	0.317895	0.054726	2.75778e-08	1.99189e-06
ENSMUSP00000097154	ENSMUSG00000024812	"Tjp2"	-0.00883465	0.0282995	0.755258	0.867577
ENSMUSP00000025743	ENSMUSG00000024829	"Mrpl21"	-0.00946603	0.0346408	0.784979	0.888823
ENSMUSP00000008893	ENSMUSG00000024835	"Coro1b"	-0.0246141	0.0280455	0.381292	0.595741
ENSMUSP00000025762	ENSMUSG00000024844	"Banf1"	-0.166469	0.0564423	0.00362498	0.0253379
ENSMUSP00000113807	ENSMUSG00000024847	"Aip"	-0.0111425	0.0351254	0.75144	0.864639
ENSMUSP00000025774	ENSMUSG00000024853	"Sf3b2"	-0.0143016	0.041251	0.72922	0.851446
ENSMUSP00000025786	ENSMUSG00000024855	"Pacs1"	-0.0593776	0.0338538	0.0811237	0.223235
ENSMUSP00000025791	ENSMUSG00000024858	"Adrbk1"	-0.095854	0.0392188	0.0159522	0.0757498
ENSMUSP00000109357	ENSMUSG00000024862	"Klc2"	0.0817509	0.0462243	0.0786409	0.219102
ENSMUSP00000050056	ENSMUSG00000024866	"Acy3"	-0.00374615	0.0469031	0.936428	0.970825
ENSMUSP00000025802	ENSMUSG00000024869	"Nudt8"	0.135893	0.0275083	1.76158e-06	7.32566e-05
ENSMUSP00000025804	ENSMUSG00000024870	"Rab1b"	0.000295236	0.0397675	0.994085	0.997924
ENSMUSP00000063825	ENSMUSG00000024892	"Pcx"	-0.126673	0.0320744	0.00011192	0.00195243
ENSMUSP00000025827	ENSMUSG00000024896	"Minpp1"	-0.00408201	0.0436947	0.9257	0.963869
ENSMUSP00000025835	ENSMUSG00000024900	"Cpt1a"	-0.168129	0.0424998	0.000109095	0.00191125
ENSMUSP00000025836	ENSMUSG00000024902	"Mrpl11"	-0.00827519	0.0283327	0.770564	0.880003
ENSMUSP00000109630	ENSMUSG00000024908	"Ppp6r3"	-0.0987676	0.0255369	0.00015287	0.00247565
ENSMUSP00000025862	ENSMUSG00000024921	"Smarca2"	0.353575	0.11127	0.00184369	0.0158796
ENSMUSP00000126730	ENSMUSG00000024924	"Vldlr"	-0.0245566	0.0365103	0.502058	0.701145
ENSMUSP00000025867	ENSMUSG00000024927	"Rela"	-0.0254842	0.096139	0.791475	0.892985
ENSMUSP00000037656	ENSMUSG00000024937	"Ehbp1l1"	0.0434431	0.0251239	0.0854765	0.231518
ENSMUSP00000127498	ENSMUSG00000024942	"Capn1"	-0.121876	0.0339461	0.000424712	0.00520399
ENSMUSP00000025893	ENSMUSG00000024944	"Arl2"	-0.0383271	0.0401302	0.341564	0.55891
ENSMUSP00000121309	ENSMUSG00000024949	"Sf1"	-0.069937	0.0365406	0.057493	0.176905
ENSMUSP00000025904	ENSMUSG00000024953	"Prdx5"	0.0549563	0.0316233	0.0839298	0.228834
ENSMUSP00000025912	ENSMUSG00000024960	"Plcb3"	-0.0320277	0.0311699	0.305611	0.520581
ENSMUSP00000037858	ENSMUSG00000024965	"Fermt3"	-0.174377	0.107549	0.106669	0.267128
ENSMUSP00000025918	ENSMUSG00000024966	"Stip1"	-0.0120053	0.0423978	0.777378	0.884351
ENSMUSP00000025930	ENSMUSG00000024974	"Smc3"	-0.103204	0.0322217	0.0016211	0.0143528
ENSMUSP00000057635	ENSMUSG00000024978	"Gpam"	0.0348756	0.0477635	0.466224	0.669729
ENSMUSP00000025951	ENSMUSG00000024990	"Rbp4"	0.309575	0.0858732	0.000440132	0.00534521
ENSMUSP00000025955	ENSMUSG00000024991	"Eif3a"	-0.0496339	0.0198062	0.0130884	0.065667
ENSMUSP00000112839	ENSMUSG00000024993	"Fam45a"	0.125262	0.0692424	0.0727048	0.208444
ENSMUSP00000025961	ENSMUSG00000024997	"Prdx3"	0.11335	0.0383087	0.00349842	0.0247474
ENSMUSP00000097065	ENSMUSG00000025006	"Sorbs1"	0.0614323	0.0402885	0.129043	0.302718
ENSMUSP00000097066	ENSMUSG00000025006	"Sorbs1"	0.068942	0.0246249	0.00566721	0.0351384
ENSMUSP00000025989	ENSMUSG00000025016	"Tm9sf3"	0.072181	0.0546275	0.188049	0.387737
ENSMUSP00000107370	ENSMUSG00000025026	"Add3"	-0.0951748	0.0294223	0.00144591	0.0131409
ENSMUSP00000138250	ENSMUSG00000025027	"Xpnpep1"	0.0538972	0.0323636	0.0975601	0.252613
ENSMUSP00000026009	ENSMUSG00000025035	"Arl3"	-0.0520792	0.0503846	0.302679	0.517711
ENSMUSP00000026013	ENSMUSG00000025037	"Maoa"	-0.0827708	0.0285972	0.00426389	0.0286837
ENSMUSP00000129126	ENSMUSG00000025041	"Nt5c2"	0.0396583	0.0382369	0.301032	0.515965
ENSMUSP00000026039	ENSMUSG00000025059	"Gyk"	0.0486402	0.0312997	0.121918	0.290977
ENSMUSP00000026043	ENSMUSG00000025060	"Slk"	-0.0465119	0.0248056	0.0623862	0.186932
ENSMUSP00000026050	ENSMUSG00000025068	"Gsto1"	0.0845834	0.0361447	0.0203606	0.0895564
ENSMUSP00000077402	ENSMUSG00000025075	"Habp2"	-0.0630211	0.0702094	0.370889	0.587985
ENSMUSP00000071370	ENSMUSG00000025078	"Nhlrc2"	-0.0540103	0.0239476	0.0253022	0.104065
ENSMUSP00000078336	ENSMUSG00000025085	"Ablim1"	0.0170398	0.0286548	0.55281	0.740617
ENSMUSP00000066860	ENSMUSG00000025092	"Hspa12a"	-0.193764	0.032782	1.64654e-08	1.25534e-06
ENSMUSP00000026092	ENSMUSG00000025102	"3110040N11Rik"	0.0420585	0.0614551	0.495034	0.695582
ENSMUSP00000102926	ENSMUSG00000025104	"Hdgfrp3"	-0.158234	0.0547926	0.00437707	0.0292066
ENSMUSP00000026122	ENSMUSG00000025130	"P4hb"	0.0552663	0.0370711	0.137741	0.317237
ENSMUSP00000101803	ENSMUSG00000025132	"Arhgdia"	-0.0520776	0.0333162	0.119759	0.287679
ENSMUSP00000026125	ENSMUSG00000025134	"Alyref"	-0.0124303	0.0536698	0.817295	0.906466
ENSMUSP00000101794	ENSMUSG00000025137	"Pcyt2"	0.157841	0.0369917	3.18283e-05	0.000753086
ENSMUSP00000001950	ENSMUSG00000025139	"Tollip"	0.0166398	0.0383735	0.665073	0.816726
ENSMUSP00000026135	ENSMUSG00000025142	"Aspscr1"	0.017495	0.0469946	0.71012	0.841555
ENSMUSP00000081455	ENSMUSG00000025147	"Mob2"	0.0105886	0.0260009	0.68431	0.827159
ENSMUSP00000026148	ENSMUSG00000025150	"Cbr2"	0.196421	0.0666689	0.00363756	0.0253828
ENSMUSP00000052872	ENSMUSG00000025153	"Fasn"	-0.366462	0.116943	0.00201255	0.0168751
ENSMUSP00000112007	ENSMUSG00000025156	"Gps1"	-0.0674742	0.0179437	0.000228536	0.0032898
ENSMUSP00000130900	ENSMUSG00000025159	"Mms19"	-0.0985137	0.0457332	0.0328965	0.122078
ENSMUSP00000026173	ENSMUSG00000025173	"Wdr45b"	-0.00297095	0.0382455	0.938208	0.970991
ENSMUSP00000026175	ENSMUSG00000025175	"Fn3k"	-0.0450331	0.0487728	0.357061	0.573554
ENSMUSP00000069284	ENSMUSG00000025178	"Pi4k2a"	0.0454687	0.0423721	0.285983	0.500433
ENSMUSP00000026196	ENSMUSG00000025190	"Got1"	-0.0412346	0.0260062	0.114574	0.279325
ENSMUSP00000026199	ENSMUSG00000025193	"Cutc"	-0.339148	0.0400538	8.20291e-15	1.87619e-12
ENSMUSP00000026210	ENSMUSG00000025196	"Cpn1"	-0.0282251	0.0572734	0.622738	0.788468
ENSMUSP00000026222	ENSMUSG00000025204	"Ndufb8"	-0.0473372	0.0305388	0.122862	0.292552
ENSMUSP00000095322	ENSMUSG00000025208	"Mrpl43"	-0.00104238	0.0311795	0.973367	0.986976
ENSMUSP00000059419	ENSMUSG00000025212	"Sfxn3"	-0.0426476	0.0323775	0.189427	0.389741
ENSMUSP00000026243	ENSMUSG00000025220	"Mgea5"	-0.02939	0.0375726	0.435102	0.639971
ENSMUSP00000026254	ENSMUSG00000025224	"Gbf1"	-0.0281332	0.0417393	0.501258	0.700476
ENSMUSP00000039844	ENSMUSG00000025228	"Actr1a"	0.0113187	0.0182133	0.535081	0.726799
ENSMUSP00000026262	ENSMUSG00000025232	"Hexa"	-0.0251761	0.0464195	0.588315	0.764432
ENSMUSP00000126531	ENSMUSG00000025234	"Arih1"	0.00598787	0.031152	0.847801	0.926881
ENSMUSP00000026269	ENSMUSG00000025239	"Limd1"	0.00190763	0.0488912	0.968921	0.984488
ENSMUSP00000026270	ENSMUSG00000025240	"Sacm1l"	0.0606212	0.0295821	0.0418727	0.14343
ENSMUSP00000081764	ENSMUSG00000025241	"Fyco1"	-0.0479489	0.0250119	0.0567987	0.175347
ENSMUSP00000026274	ENSMUSG00000025245	"Lztfl1"	0.0557594	0.0382615	0.146851	0.330552
ENSMUSP00000085549	ENSMUSG00000025246	"Tbl1x"	-0.114428	0.0435459	0.00988243	0.0535702
ENSMUSP00000026289	ENSMUSG00000025260	"Hsd17b10"	0.0390722	0.033389	0.243447	0.454544
ENSMUSP00000026292	ENSMUSG00000025261	"Huwe1"	-0.068144	0.0215185	0.00180771	0.0156352
ENSMUSP00000073082	ENSMUSG00000025262	"Fam120c"	-0.0782916	0.0527178	0.139459	0.319862
ENSMUSP00000108303	ENSMUSG00000025264	"Tsr2"	-0.029033	0.0497807	0.560554	0.745895
ENSMUSP00000108333	ENSMUSG00000025271	"Pfkfb1"	0.102589	0.0691837	0.139845	0.320391
ENSMUSP00000026313	ENSMUSG00000025277	"Abhd6"	0.0992156	0.054154	0.0693358	0.201451
ENSMUSP00000052020	ENSMUSG00000025278	"Flnb"	-0.0401936	0.0243292	0.100244	0.256816
ENSMUSP00000026324	ENSMUSG00000025287	"Acot9"	0.0247838	0.0199001	0.214583	0.421688
ENSMUSP00000026328	ENSMUSG00000025289	"Prdx4"	-0.0788004	0.0604497	0.19449	0.396591
ENSMUSP00000125977	ENSMUSG00000025290	"Rps24"	-0.098689	0.025461	0.000148062	0.00240937
ENSMUSP00000103161	ENSMUSG00000025326	"Ube3a"	-0.0612389	0.0243086	0.0126224	0.0638411
ENSMUSP00000026387	ENSMUSG00000025337	"Sbds"	-0.000159351	0.0265434	0.995217	0.998021
ENSMUSP00000114103	ENSMUSG00000025340	"Rabgef1"	0.0172965	0.120077	0.885699	0.943294
ENSMUSP00000096712	ENSMUSG00000025348	"Itga7"	0.00936567	0.0254422	0.713214	0.843765
ENSMUSP00000100862	ENSMUSG00000025351	"Cd63"	-0.0125222	0.057047	0.826651	0.91193
ENSMUSP00000026420	ENSMUSG00000025362	"Rps26"	-0.0447995	0.033199	0.178878	0.374398
ENSMUSP00000026425	ENSMUSG00000025364	"Pa2g4"	-0.0254704	0.0249814	0.309284	0.524865
ENSMUSP00000026427	ENSMUSG00000025366	"Esyt1"	-0.0595263	0.0284042	0.037493	0.133304
ENSMUSP00000100868	ENSMUSG00000025369	"Smarcc2"	-0.143851	0.0399824	0.000413372	0.00512224
ENSMUSP00000026446	ENSMUSG00000025381	"Cnpy2"	0.0275853	0.0458605	0.548345	0.737035
ENSMUSP00000026459	ENSMUSG00000025393	"Atp5b"	0.0335113	0.028194	0.236147	0.447698
ENSMUSP00000078540	ENSMUSG00000025401	"Myo1a"	0.0143597	0.0399979	0.720084	0.846097
ENSMUSP00000026470	ENSMUSG00000025403	"Shmt2"	0.00190875	0.0240638	0.936865	0.970825
ENSMUSP00000026479	ENSMUSG00000025410	"Dctn2"	0.0677471	0.0301047	0.0256218	0.104562
ENSMUSP00000013970	ENSMUSG00000025417	"Pip4k2c"	0.00984817	0.0271875	0.717599	0.844971
ENSMUSP00000123320	ENSMUSG00000025421	"Hdhd2"	0.0197491	0.0410305	0.630863	0.792815
ENSMUSP00000026495	ENSMUSG00000025428	"Atp5a1"	0.0163007	0.0232409	0.483962	0.685877
ENSMUSP00000117256	ENSMUSG00000025451	"Paip1"	-0.00707472	0.042186	0.867023	0.935118
ENSMUSP00000096753	ENSMUSG00000025453	"Nnt"	-0.114666	0.0777932	0.142213	0.324371
ENSMUSP00000026538	ENSMUSG00000025465	"Echs1"	-0.0202041	0.0272522	0.459422	0.66343
ENSMUSP00000101704	ENSMUSG00000025477	"Inpp5a"	0.00973498	0.0234225	0.678174	0.824585
ENSMUSP00000101663	ENSMUSG00000025486	"Sirt3"	0.182409	0.0521335	0.000587332	0.0068114
ENSMUSP00000026560	ENSMUSG00000025487	"Psmd13"	-0.0273562	0.0192117	0.156177	0.344023
ENSMUSP00000026572	ENSMUSG00000025499	"Hras"	-0.0701521	0.0794374	0.37857	0.593743
ENSMUSP00000026576	ENSMUSG00000025503	"Taldo1"	-0.158287	0.024441	8.50092e-10	8.97392e-08
ENSMUSP00000081474	ENSMUSG00000025508	"Rplp2"	-0.00619057	0.0431598	0.886106	0.943294
ENSMUSP00000101622	ENSMUSG00000025510	"Cd151"	-0.0833131	0.0623008	0.183132	0.380861
ENSMUSP00000114693	ENSMUSG00000025512	"Chid1"	0.155149	0.0538888	0.0046446	0.0305211
ENSMUSP00000026599	ENSMUSG00000025525	"Apool"	-0.0226951	0.0165082	0.170889	0.365424
ENSMUSP00000026607	ENSMUSG00000025531	"Chm"	-0.0762186	0.0486514	0.119998	0.288065
ENSMUSP00000124274	ENSMUSG00000025533	"Asl"	-0.0459801	0.0355279	0.19767	0.400519
ENSMUSP00000026617	ENSMUSG00000025537	"Phkg1"	0.00243152	0.0402781	0.951929	0.976123
ENSMUSP00000026624	ENSMUSG00000025544	"Tm9sf2"	-0.029639	0.030264	0.328708	0.545462
ENSMUSP00000026625	ENSMUSG00000025545	"Clybl"	0.0620354	0.0372737	0.0977695	0.252654
ENSMUSP00000097872	ENSMUSG00000025558	"Dock9"	-0.065759	0.0605948	0.279341	0.492736
ENSMUSP00000026666	ENSMUSG00000025579	"Gaa"	-0.00497845	0.0496208	0.920199	0.961294
ENSMUSP00000026667	ENSMUSG00000025580	"Eif4a3"	-0.0578955	0.0238483	0.0161704	0.0761729
ENSMUSP00000026671	ENSMUSG00000025583	"Rptor"	0.00580248	0.033319	0.861952	0.93434
ENSMUSP00000038368	ENSMUSG00000025607	"Copg2"	-0.0493943	0.0276061	0.0752369	0.213033
ENSMUSP00000026698	ENSMUSG00000025608	"Podxl"	-0.0297914	0.0375468	0.42855	0.63534
ENSMUSP00000026704	ENSMUSG00000025613	"Cct8"	-0.0689057	0.0218802	0.00191378	0.0162227
ENSMUSP00000026723	ENSMUSG00000025630	"Hprt"	-0.00646085	0.0503098	0.897957	0.949381
ENSMUSP00000026735	ENSMUSG00000025645	"Ccdc51"	0.109019	0.0276801	0.000116675	0.00201829
ENSMUSP00000026743	ENSMUSG00000025651	"Uqcrc1"	0.0499679	0.0245671	0.04341	0.146281
ENSMUSP00000026760	ENSMUSG00000025666	"Tmem47"	-0.293469	0.0866956	0.00091884	0.00943357
ENSMUSP00000026795	ENSMUSG00000025701	"Alox5"	-0.0438134	0.0976628	0.65464	0.810572
ENSMUSP00000112944	ENSMUSG00000025724	"Sec11a"	-0.0627461	0.0457633	0.17212	0.366489
ENSMUSP00000026820	ENSMUSG00000025726	"Slc28a1"	-0.0148152	0.0484382	0.760382	0.872246
ENSMUSP00000026827	ENSMUSG00000025731	"0610011F06Rik"	0.00444715	0.056829	0.937764	0.970825
ENSMUSP00000026828	ENSMUSG00000025732	"Fam195a"	0.0366214	0.0750227	0.626307	0.790187
ENSMUSP00000044639	ENSMUSG00000025733	"Rhot2"	0.0461245	0.0298775	0.124377	0.294796
ENSMUSP00000026839	ENSMUSG00000025742	"Prps2"	-0.227958	0.123886	0.0686099	0.200062
ENSMUSP00000120976	ENSMUSG00000025745	"Hadha"	0.00262588	0.0203461	0.897452	0.949381
ENSMUSP00000076336	ENSMUSG00000025757	"Hspa4l"	-0.0173671	0.0256017	0.498407	0.698017
ENSMUSP00000118749	ENSMUSG00000025766	"D3Ertd751e"	0.202788	0.0698921	0.00434364	0.029125
ENSMUSP00000026887	ENSMUSG00000025781	"Atp5c1"	0.0355432	0.0227138	0.119359	0.287034
ENSMUSP00000026890	ENSMUSG00000025784	"Clec3b"	-0.285243	0.07462	0.000196441	0.00289426
ENSMUSP00000061227	ENSMUSG00000025791	"Pgm2"	0.0467791	0.021173	0.0283964	0.112088
ENSMUSP00000026899	ENSMUSG00000025792	"Slc25a10"	0.0131241	0.0476916	0.783503	0.888128
ENSMUSP00000101811	ENSMUSG00000025793	"Hgs"	-0.00412382	0.0293828	0.88854	0.944365
ENSMUSP00000131489	ENSMUSG00000025794	"Rpl14"	-0.0450578	0.030547	0.141933	0.323979
ENSMUSP00000087457	ENSMUSG00000025809	"Itgb1"	0.00340797	0.032465	0.916512	0.959818
ENSMUSP00000119699	ENSMUSG00000025809	"Itgb1"	-0.0273765	0.0359383	0.447301	0.651872
ENSMUSP00000026917	ENSMUSG00000025810	"Nrp1"	-0.104595	0.0441839	0.0189704	0.0848005
ENSMUSP00000026922	ENSMUSG00000025813	"Homer2"	0.13225	0.0474218	0.00588293	0.0358815
ENSMUSP00000100046	ENSMUSG00000025816	"Sec61a2"	-0.137681	0.040227	0.000775133	0.00835399
ENSMUSP00000136233	ENSMUSG00000025817	"Nudt5"	0.0693219	0.0513283	0.178611	0.37403
ENSMUSP00000076521	ENSMUSG00000025823	"Pdia4"	-0.0483378	0.0365682	0.187876	0.387737
ENSMUSP00000026937	ENSMUSG00000025825	"Iscu"	0.11956	0.0386197	0.0022731	0.0184583
ENSMUSP00000026975	ENSMUSG00000025857	"Heatr2"	0.0934126	0.0438742	0.0351918	0.127771
ENSMUSP00000026976	ENSMUSG00000025858	"Get4"	0.0212716	0.0395872	0.591822	0.767895
ENSMUSP00000121182	ENSMUSG00000025873	"Faf2"	-0.015563	0.0436406	0.721792	0.846615
ENSMUSP00000051215	ENSMUSG00000025877	"Hk3"	-0.0510444	0.0439716	0.247224	0.459047
ENSMUSP00000126067	ENSMUSG00000025889	"Snca"	-0.139309	0.0884458	0.116975	0.282954
ENSMUSP00000137248	ENSMUSG00000025903	"Lypla1"	0.10117	0.0273045	0.00028	0.00381708
ENSMUSP00000116627	ENSMUSG00000025911	"Adhfe1"	-0.0955958	0.0540556	0.0786575	0.219102
ENSMUSP00000027050	ENSMUSG00000025917	"Cops5"	-0.0338827	0.0214304	0.1156	0.280782
ENSMUSP00000027067	ENSMUSG00000025934	"Gsta3"	-0.0572227	0.0326266	0.0811371	0.223235
ENSMUSP00000027071	ENSMUSG00000025937	"Lactb2"	0.00378655	0.0343196	0.912268	0.957329
ENSMUSP00000135483	ENSMUSG00000025940	"Tmem70"	0.0314794	0.0700269	0.653649	0.809832
ENSMUSP00000095316	ENSMUSG00000025950	"Idh1"	0.0606607	0.0255302	0.0185385	0.0838715
ENSMUSP00000059973	ENSMUSG00000025958	"Creb1"	-0.121211	0.0410968	0.00372083	0.0258324
ENSMUSP00000027103	ENSMUSG00000025962	"Fastkd2"	-0.0210739	0.028708	0.463846	0.667244
ENSMUSP00000116492	ENSMUSG00000025967	"Eef1b2"	0.00849217	0.0394069	0.829619	0.913491
ENSMUSP00000027111	ENSMUSG00000025968	"Ndufs1"	0.0241966	0.0239907	0.314514	0.531616
ENSMUSP00000027114	ENSMUSG00000025971	"9430016H08Rik"	-0.0117374	0.0249233	0.638246	0.797616
ENSMUSP00000125415	ENSMUSG00000025979	"Mob4"	0.0031299	0.0421181	0.940873	0.972345
ENSMUSP00000027123	ENSMUSG00000025980	"Hspd1"	0.0418941	0.0251015	0.0968393	0.25137
ENSMUSP00000027125	ENSMUSG00000025981	"Coq10b"	0.0272727	0.0449283	0.544632	0.73425
ENSMUSP00000027127	ENSMUSG00000025982	"Sf3b1"	-0.11666	0.026154	1.42879e-05	0.000398598
ENSMUSP00000027149	ENSMUSG00000026000	"Lancl1"	-0.0193838	0.0217028	0.372957	0.589655
ENSMUSP00000027153	ENSMUSG00000026003	"Acadl"	0.0447162	0.0260907	0.0882539	0.237275
ENSMUSP00000087763	ENSMUSG00000026014	"Raph1"	0.0337036	0.0385044	0.382555	0.596477
ENSMUSP00000027174	ENSMUSG00000026020	"Nop58"	-0.140686	0.0458681	0.00255864	0.0200264
ENSMUSP00000088935	ENSMUSG00000026021	"Sumo1"	-0.0220643	0.0540277	0.683563	0.827159
ENSMUSP00000027186	ENSMUSG00000026028	"Trak2"	0.0824627	0.0978585	0.401192	0.613106
ENSMUSP00000027193	ENSMUSG00000026032	"Ndufb3"	0.0140872	0.0245322	0.56652	0.749474
ENSMUSP00000112947	ENSMUSG00000026035	"Ppil3"	-0.039901	0.115809	0.731208	0.852468
ENSMUSP00000084799	ENSMUSG00000026036	"Nif3l1"	0.0195639	0.0311823	0.531181	0.723427
ENSMUSP00000027232	ENSMUSG00000026064	"Ptp4a1"	-0.0365464	0.0419576	0.385319	0.599297
ENSMUSP00000027247	ENSMUSG00000026078	"Pdcl3"	0.0634219	0.0391465	0.106939	0.26764
ENSMUSP00000027252	ENSMUSG00000026083	"Eif5b"	0.00146201	0.0223763	0.947977	0.974731
ENSMUSP00000027256	ENSMUSG00000026087	"Mrpl30"	-0.0586062	0.0518536	0.261257	0.47383
ENSMUSP00000027265	ENSMUSG00000026096	"Osgepl1"	-0.032393	0.0936795	0.73005	0.851932
ENSMUSP00000027271	ENSMUSG00000026102	"Inpp1"	0.038678	0.0337573	0.253397	0.465107
ENSMUSP00000110158	ENSMUSG00000026103	"Gls"	-0.0968491	0.0242385	9.3583e-05	0.00169727
ENSMUSP00000066743	ENSMUSG00000026104	"Stat1"	-0.322485	0.0848638	0.000197146	0.00289426
ENSMUSP00000121518	ENSMUSG00000026113	"Inpp4a"	-0.0112544	0.0602308	0.852082	0.928539
ENSMUSP00000138308	ENSMUSG00000026131	"Dst"	-0.0022963	0.0362198	0.949518	0.974855
ENSMUSP00000138719	ENSMUSG00000026131	"Dst"	0.00879816	0.0393445	0.823305	0.909701
ENSMUSP00000077446	ENSMUSG00000026150	"Mff"	-0.0628487	0.035992	0.0824661	0.226191
ENSMUSP00000027338	ENSMUSG00000026154	"1110058L19Rik"	0.252423	0.103569	0.0160189	0.0758915
ENSMUSP00000109071	ENSMUSG00000026159	"Agfg1"	-0.073114	0.0529735	0.169218	0.363797
ENSMUSP00000027356	ENSMUSG00000026170	"Cyp27a1"	0.38002	0.0997858	0.000226996	0.0032898
ENSMUSP00000109362	ENSMUSG00000026172	"Bcs1l"	0.134282	0.0347452	0.00015454	0.00247565
ENSMUSP00000027370	ENSMUSG00000026179	"Pnkd"	0.0273345	0.0742682	0.713463	0.843817
ENSMUSP00000109436	ENSMUSG00000026179	"Pnkd"	-0.0193789	0.0793545	0.80738	0.902497
ENSMUSP00000027373	ENSMUSG00000026181	"Ppm1f"	-0.131541	0.0483124	0.007142	0.0418855
ENSMUSP00000027381	ENSMUSG00000026189	"Pecr"	0.0664092	0.0349608	0.0590763	0.180027
ENSMUSP00000027384	ENSMUSG00000026192	"Atic"	-0.0539563	0.0262361	0.0411553	0.141906
ENSMUSP00000054499	ENSMUSG00000026193	"Fn1"	-0.111243	0.0514792	0.0320079	0.120234
ENSMUSP00000027396	ENSMUSG00000026198	"Abcb6"	0.118822	0.0732127	0.106653	0.267128
ENSMUSP00000078429	ENSMUSG00000026202	"Tuba4a"	0.00519015	0.0240815	0.8296	0.913491
ENSMUSP00000080796	ENSMUSG00000026203	"Dnajb2"	0.0235279	0.0462981	0.61194	0.781681
ENSMUSP00000084361	ENSMUSG00000026207	"Speg"	-0.0181538	0.0317811	0.568559	0.750965
ENSMUSP00000027409	ENSMUSG00000026208	"Des"	0.107095	0.0355884	0.00299012	0.0224568
ENSMUSP00000070821	ENSMUSG00000026209	"Dnpep"	-0.00743703	0.0326661	0.82016	0.907932
ENSMUSP00000109197	ENSMUSG00000026211	"Obsl1"	-0.00547978	0.0386874	0.887519	0.943921
ENSMUSP00000027421	ENSMUSG00000026219	"Trip12"	-0.118867	0.0786872	0.133674	0.310572
ENSMUSP00000118481	ENSMUSG00000026222	"Sp100"	-0.0564309	0.0462029	0.224263	0.434409
ENSMUSP00000027432	ENSMUSG00000026229	"Psmd1"	-0.0209285	0.018869	0.268831	0.48079
ENSMUSP00000027438	ENSMUSG00000026234	"Ncl"	-0.0395358	0.0370021	0.286722	0.500609
ENSMUSP00000044188	ENSMUSG00000026238	"Ptma"	-0.304118	0.127337	0.0180776	0.0824611
ENSMUSP00000027444	ENSMUSG00000026239	"Pde6d"	-0.000171188	0.0368182	0.996298	0.998172
ENSMUSP00000129828	ENSMUSG00000026245	"Farsb"	-0.0217424	0.0188355	0.24988	0.46257
ENSMUSP00000027464	ENSMUSG00000026248	"Mrpl44"	-0.0918296	0.033958	0.0074962	0.0432239
ENSMUSP00000027478	ENSMUSG00000026260	"Ndufa10"	0.0239169	0.0252012	0.34386	0.561775
ENSMUSP00000027494	ENSMUSG00000026275	"Ppp1r7"	0.0312632	0.0324503	0.336616	0.553217
ENSMUSP00000027495	ENSMUSG00000026276	"Sept2"	-0.0678431	0.0264823	0.0112223	0.058365
ENSMUSP00000108526	ENSMUSG00000026279	"Thap4"	0.0280138	0.109075	0.797812	0.896872
ENSMUSP00000027502	ENSMUSG00000026280	"Atg4b"	-0.0207408	0.0907917	0.81975	0.907722
ENSMUSP00000027503	ENSMUSG00000026281	"Dtymk"	-0.0506903	0.0377037	0.18048	0.376984
ENSMUSP00000027512	ENSMUSG00000026289	"Atg16l1"	0.0231014	0.0397214	0.561654	0.746641
ENSMUSP00000065850	ENSMUSG00000026305	"Lrrfip1"	-0.0319048	0.0527726	0.546781	0.735652
ENSMUSP00000027532	ENSMUSG00000026307	"Scly"	-0.0386477	0.0361097	0.285991	0.500433
ENSMUSP00000027534	ENSMUSG00000026309	"Ilkap"	-0.0495522	0.0443534	0.26643	0.478157
ENSMUSP00000083926	ENSMUSG00000026319	"2310035C23Rik"	-0.00833901	0.0339536	0.8063	0.902049
ENSMUSP00000057112	ENSMUSG00000026335	"Pam"	-0.301264	0.0743517	7.51685e-05	0.00138775
ENSMUSP00000043442	ENSMUSG00000026339	"Ccdc93"	0.177853	0.0453436	0.000126534	0.00214379
ENSMUSP00000137503	ENSMUSG00000026341	"Actr3"	-0.0637088	0.0215207	0.00348217	0.0246749
ENSMUSP00000027592	ENSMUSG00000026353	"Ubxn4"	0.0133931	0.0316061	0.672248	0.821141
ENSMUSP00000027602	ENSMUSG00000026356	"Dars"	-0.00709522	0.0317702	0.82353	0.909705
ENSMUSP00000066677	ENSMUSG00000026365	"Cfh"	0.147546	0.0724764	0.043222	0.145976
ENSMUSP00000027623	ENSMUSG00000026374	"Tsn"	-0.041738	0.0301595	0.168082	0.36287
ENSMUSP00000027634	ENSMUSG00000026385	"Dbi"	0.237395	0.073185	0.00140354	0.0129851
ENSMUSP00000108260	ENSMUSG00000026389	"Steap3"	-0.138357	0.0574656	0.0171129	0.0794295
ENSMUSP00000027642	ENSMUSG00000026393	"Nek7"	-0.0559131	0.0315897	0.0786003	0.219102
ENSMUSP00000066426	ENSMUSG00000026409	"Pfkfb2"	0.0475377	0.0305329	0.121223	0.289822
ENSMUSP00000137579	ENSMUSG00000026414	"Tnnt2"	0.103362	0.0350365	0.00359399	0.0251641
ENSMUSP00000095169	ENSMUSG00000026421	"Csrp1"	-0.0183895	0.0483138	0.703924	0.836621
ENSMUSP00000062576	ENSMUSG00000026434	"Nucks1"	-0.0561719	0.139388	0.687598	0.827754
ENSMUSP00000027726	ENSMUSG00000026456	"Cyb5r1"	0.0504479	0.0532243	0.344469	0.562035
ENSMUSP00000119242	ENSMUSG00000026463	"Atp2b4"	-0.07799	0.0408977	0.0581015	0.177979
ENSMUSP00000095134	ENSMUSG00000026466	"Tor1aip1"	-0.176907	0.0319319	1.04619e-07	6.33409e-06
ENSMUSP00000137617	ENSMUSG00000026466	"Tor1aip1"	-0.186558	0.0699204	0.00835221	0.0470397
ENSMUSP00000083375	ENSMUSG00000026473	"Glul"	0.116918	0.0541933	0.0322831	0.120794
ENSMUSP00000027752	ENSMUSG00000026478	"Lamc1"	0.0458289	0.0202962	0.0251329	0.103871
ENSMUSP00000115822	ENSMUSG00000026483	"Fam129a"	-0.0485404	0.0346867	0.163496	0.355845
ENSMUSP00000027766	ENSMUSG00000026489	"Adck3"	-0.00970907	0.0269058	0.718627	0.845075
ENSMUSP00000095062	ENSMUSG00000026490	"Cdc42bpa"	0.0456275	0.0452192	0.314941	0.531616
ENSMUSP00000027769	ENSMUSG00000026492	"Tfb2m"	-0.0349622	0.146925	0.812426	0.903871
ENSMUSP00000027777	ENSMUSG00000026496	"Parp1"	-0.1765	0.0317529	9.56051e-08	5.87472e-06
ENSMUSP00000027780	ENSMUSG00000026499	"Acbd3"	0.0494281	0.0516332	0.339763	0.557071
ENSMUSP00000027781	ENSMUSG00000026500	"Cox20"	-0.157742	0.0476351	0.00111928	0.0109978
ENSMUSP00000068895	ENSMUSG00000026509	"Capn2"	-0.0455637	0.0224129	0.0435133	0.146479
ENSMUSP00000027792	ENSMUSG00000026511	"Srp9"	-0.15151	0.0506786	0.00325575	0.0237658
ENSMUSP00000027810	ENSMUSG00000026526	"Fh1"	-0.00578879	0.0167229	0.729623	0.851675
ENSMUSP00000027817	ENSMUSG00000026532	"Spta1"	-0.173015	0.0642357	0.0077329	0.0440947
ENSMUSP00000009340	ENSMUSG00000026536	"Mnda"	0.355799	0.124555	0.00519043	0.032926
ENSMUSP00000027826	ENSMUSG00000026544	"Dusp23"	0.0610191	0.0573218	0.288676	0.503252
ENSMUSP00000106861	ENSMUSG00000026547	"Tagln2"	0.0367403	0.046784	0.433289	0.638458
ENSMUSP00000118179	ENSMUSG00000026553	"Copa"	-0.0459333	0.0242323	0.0596057	0.181121
ENSMUSP00000073778	ENSMUSG00000026554	"Dcaf8"	-0.00514746	0.0328155	0.875529	0.938933
ENSMUSP00000083155	ENSMUSG00000026564	"Dusp27"	0.0304225	0.058884	0.606141	0.777651
ENSMUSP00000027853	ENSMUSG00000026568	"Mpc2"	-0.0623434	0.0263699	0.0191231	0.0852055
ENSMUSP00000027856	ENSMUSG00000026571	"Dcaf6"	-0.0205294	0.0606508	0.73541	0.854172
ENSMUSP00000027861	ENSMUSG00000026574	"Dpt"	-0.0284958	0.063864	0.655986	0.811507
ENSMUSP00000027863	ENSMUSG00000026576	"Atp1b1"	-0.0550508	0.02773	0.0486196	0.15811
ENSMUSP00000083204	ENSMUSG00000026579	"F5"	-0.122867	0.116298	0.292979	0.506805
ENSMUSP00000027897	ENSMUSG00000026603	"Smyd2"	-0.110383	0.0524689	0.0368513	0.131813
ENSMUSP00000045841	ENSMUSG00000026615	"Eprs"	-0.0249152	0.0180491	0.169153	0.363797
ENSMUSP00000027916	ENSMUSG00000026617	"Bpnt1"	0.0451858	0.03515	0.200246	0.40288
ENSMUSP00000027921	ENSMUSG00000026618	"Iars2"	-0.00423503	0.0198228	0.831063	0.914611
ENSMUSP00000106479	ENSMUSG00000026623	"Lpgat1"	-0.0249968	0.0347809	0.47358	0.676051
ENSMUSP00000070726	ENSMUSG00000026626	"Ppp2r5a"	-0.130162	0.0239434	1.73226e-07	1.00447e-05
ENSMUSP00000110671	ENSMUSG00000026662	"Sephs1"	-0.027767	0.040442	0.493267	0.695094
ENSMUSP00000027975	ENSMUSG00000026664	"Phyh"	0.123794	0.0402092	0.00240058	0.0191906
ENSMUSP00000106982	ENSMUSG00000026670	"Uap1"	0.0694781	0.0421054	0.100648	0.25753
ENSMUSP00000027986	ENSMUSG00000026672	"Optn"	0.153659	0.0522525	0.00375125	0.0259126
ENSMUSP00000028004	ENSMUSG00000026687	"Aldh9a1"	-0.162952	0.055903	0.00400477	0.0273881
ENSMUSP00000028005	ENSMUSG00000026688	"Mgst3"	-0.182223	0.058976	0.00231751	0.0186716
ENSMUSP00000071636	ENSMUSG00000026701	"Prdx6"	0.0764088	0.024551	0.00215649	0.0178278
ENSMUSP00000041851	ENSMUSG00000026709	"Dars2"	0.0228357	0.0340014	0.502682	0.70154
ENSMUSP00000028045	ENSMUSG00000026712	"Mrc1"	0.153159	0.0375785	6.8447e-05	0.00128276
ENSMUSP00000068971	ENSMUSG00000026715	"Serpinc1"	-0.0795516	0.0478382	0.0980479	0.252922
ENSMUSP00000100025	ENSMUSG00000026718	"Stam"	-0.0224774	0.0381052	0.556275	0.742361
ENSMUSP00000028049	ENSMUSG00000026721	"Rabgap1l"	-0.151171	0.0446007	0.000858749	0.00897327
ENSMUSP00000028059	ENSMUSG00000026727	"Rsu1"	-0.00391576	0.02888	0.892297	0.9465
ENSMUSP00000028062	ENSMUSG00000026728	"Vim"	0.00791757	0.0413955	0.84853	0.926881
ENSMUSP00000117009	ENSMUSG00000026730	"Pter"	0.141572	0.0459668	0.00239192	0.0191586
ENSMUSP00000006912	ENSMUSG00000026737	"Pip4k2a"	-0.137383	0.046478	0.00373303	0.0258736
ENSMUSP00000088980	ENSMUSG00000026740	"Dnajc1"	0.0181169	0.0777172	0.816131	0.906152
ENSMUSP00000028081	ENSMUSG00000026748	"Plxdc2"	-0.12258	0.0504158	0.0162783	0.0765525
ENSMUSP00000028083	ENSMUSG00000026750	"Psmb7"	0.00449822	0.0312465	0.885692	0.943294
ENSMUSP00000028087	ENSMUSG00000026753	"Ppp6c"	-0.103952	0.0319274	0.00136149	0.0127683
ENSMUSP00000108483	ENSMUSG00000026755	"Arpc5l"	0.100069	0.027664	0.000385452	0.00485292
ENSMUSP00000028106	ENSMUSG00000026768	"Itga8"	-0.146287	0.0909734	0.110036	0.272931
ENSMUSP00000110495	ENSMUSG00000026773	"Pfkfb3"	0.142036	0.0737009	0.0558079	0.17343
ENSMUSP00000028117	ENSMUSG00000026775	"Yme1l1"	-0.0697158	0.0344016	0.04417	0.147604
ENSMUSP00000028121	ENSMUSG00000026781	"Acbd5"	0.0395415	0.060824	0.517216	0.714474
ENSMUSP00000014290	ENSMUSG00000026786	"Apbb1ip"	-0.154068	0.136705	0.262578	0.474816
ENSMUSP00000028135	ENSMUSG00000026796	"Fam129b"	-0.0179828	0.0280959	0.522991	0.718197
ENSMUSP00000052440	ENSMUSG00000026797	"Stxbp1"	-0.0784007	0.0314501	0.0135651	0.0675302
ENSMUSP00000028137	ENSMUSG00000026798	"Coq4"	0.10061	0.0412576	0.0157049	0.0747479
ENSMUSP00000009705	ENSMUSG00000026814	"Eng"	-0.0192677	0.0457066	0.673908	0.822556
ENSMUSP00000108903	ENSMUSG00000026817	"Ak1"	0.0113578	0.0337976	0.737218	0.855447
ENSMUSP00000028162	ENSMUSG00000026820	"Ptges2"	0.00785172	0.0220625	0.722338	0.846623
ENSMUSP00000130992	ENSMUSG00000026827	"Gpd2"	-0.149428	0.0401014	0.000259219	0.00354553
ENSMUSP00000109110	ENSMUSG00000026843	"Fubp3"	-0.0701162	0.0425452	0.101271	0.258482
ENSMUSP00000028199	ENSMUSG00000026848	"Tor1b"	-0.0440036	0.0395311	0.26782	0.479189
ENSMUSP00000099918	ENSMUSG00000026853	"Crat"	-0.101806	0.0270675	0.000227813	0.0032898
ENSMUSP00000035303	ENSMUSG00000026857	"Ntmt1"	-0.010404	0.0605627	0.863885	0.934967
ENSMUSP00000077127	ENSMUSG00000026858	"Fam73b"	-0.00836267	0.0446582	0.851793	0.92847
ENSMUSP00000097788	ENSMUSG00000026860	"Sh3glb2"	0.0604161	0.0346334	0.0827689	0.22687
ENSMUSP00000028222	ENSMUSG00000026864	"Hspa5"	0.019474	0.0299437	0.516284	0.713508
ENSMUSP00000099864	ENSMUSG00000026867	"Gapvd1"	-0.0566307	0.0383896	0.141898	0.323979
ENSMUSP00000028225	ENSMUSG00000026869	"Psmd5"	-0.0974791	0.0328082	0.00336729	0.0241098
ENSMUSP00000028233	ENSMUSG00000026874	"Hc"	0.428764	0.144184	0.00334085	0.0240881
ENSMUSP00000028238	ENSMUSG00000026878	"Rab14"	-0.0560044	0.0255764	0.0298189	0.115104
ENSMUSP00000028239	ENSMUSG00000026879	"Gsn"	-0.296485	0.0374072	2.19578e-13	4.30477e-11
ENSMUSP00000028241	ENSMUSG00000026880	"Stom"	-0.0125947	0.0489091	0.797074	0.896872
ENSMUSP00000028250	ENSMUSG00000026887	"Mrrf"	0.0364807	0.0393355	0.354935	0.571925
ENSMUSP00000028252	ENSMUSG00000026888	"Grb14"	0.0370683	0.0407972	0.364833	0.582177
ENSMUSP00000028257	ENSMUSG00000026893	"Gca"	-0.176637	0.062584	0.00555402	0.0345406
ENSMUSP00000065352	ENSMUSG00000026895	"Ndufa8"	-0.0238076	0.0356526	0.505128	0.703285
ENSMUSP00000028278	ENSMUSG00000026914	"Psmd14"	0.0123018	0.0266086	0.644402	0.802441
ENSMUSP00000109585	ENSMUSG00000026917	"Wdr5"	-0.187243	0.0443704	5.27223e-05	0.00108135
ENSMUSP00000028286	ENSMUSG00000026922	"Agpat2"	0.0917273	0.049556	0.0660875	0.194293
ENSMUSP00000109716	ENSMUSG00000026924	"Sec16a"	-0.0439306	0.0396484	0.269407	0.48161
ENSMUSP00000075762	ENSMUSG00000026926	"Pmpca"	0.0887933	0.0239824	0.000282904	0.00384395
ENSMUSP00000065000	ENSMUSG00000026930	"Gpsm1"	0.0549457	0.0672892	0.415247	0.624103
ENSMUSP00000028307	ENSMUSG00000026938	"Fcna"	0.0701232	0.123958	0.572815	0.753444
ENSMUSP00000108325	ENSMUSG00000026946	"Nmi"	-0.158641	0.0821952	0.0557452	0.17343
ENSMUSP00000047763	ENSMUSG00000026950	"Neb"	-0.00221311	0.0434738	0.959456	0.979682
ENSMUSP00000099989	ENSMUSG00000026956	"Uap1l1"	0.0512057	0.0633912	0.420331	0.628816
ENSMUSP00000062747	ENSMUSG00000026986	"Hnmt"	-0.109627	0.046143	0.018604	0.0839054
ENSMUSP00000028368	ENSMUSG00000026988	"Wdsub1"	-0.122177	0.035958	0.000880217	0.00915114
ENSMUSP00000099815	ENSMUSG00000026991	"Pkp4"	-0.0883456	0.0894406	0.32518	0.542418
ENSMUSP00000028386	ENSMUSG00000027002	"Nckap1"	-0.055109	0.0250445	0.0290342	0.113088
ENSMUSP00000028392	ENSMUSG00000027006	"Dnajc10"	-0.0849245	0.0681381	0.215211	0.422721
ENSMUSP00000122103	ENSMUSG00000027010	"Slc25a12"	-0.0511278	0.0196176	0.00991284	0.0535702
ENSMUSP00000107770	ENSMUSG00000027012	"Dync1i2"	0.022604	0.0365791	0.537382	0.728483
ENSMUSP00000107966	ENSMUSG00000027022	"Xirp2"	0.293912	0.0641824	8.62722e-06	0.000271132
ENSMUSP00000099776	ENSMUSG00000027030	"Stk39"	-0.0860606	0.0312635	0.00650846	0.0390603
ENSMUSP00000076971	ENSMUSG00000027067	"Ssrp1"	0.000264692	0.0597889	0.996475	0.998172
ENSMUSP00000079752	ENSMUSG00000027070	"Lrp2"	-0.308144	0.143408	0.0339545	0.125149
ENSMUSP00000112642	ENSMUSG00000027075	"Slc43a1"	-0.231068	0.0967372	0.0183165	0.0830496
ENSMUSP00000028470	ENSMUSG00000027076	"Timm10"	0.122545	0.0565577	0.0315557	0.119517
ENSMUSP00000099702	ENSMUSG00000027078	"Ube2l6"	-0.0575586	0.0956919	0.548531	0.737044
ENSMUSP00000028499	ENSMUSG00000027087	"Itgav"	-0.0342692	0.0361903	0.344936	0.562194
ENSMUSP00000080301	ENSMUSG00000027091	"Zc3h15"	0.0156646	0.030861	0.612434	0.781709
ENSMUSP00000028511	ENSMUSG00000027099	"Mtx2"	0.0037936	0.0260913	0.884558	0.943294
ENSMUSP00000028517	ENSMUSG00000027108	"Ola1"	0.0226045	0.0174638	0.19718	0.399897
ENSMUSP00000107729	ENSMUSG00000027111	"Itga6"	-0.0354326	0.0272764	0.19558	0.397632
ENSMUSP00000028551	ENSMUSG00000027131	"Emc4"	-0.080528	0.0533566	0.133072	0.309699
ENSMUSP00000028583	ENSMUSG00000027162	"Lin7c"	-0.0133866	0.0411227	0.745155	0.861501
ENSMUSP00000028592	ENSMUSG00000027170	"Eif3m"	-0.0629575	0.042675	0.142336	0.324473
ENSMUSP00000028607	ENSMUSG00000027184	"Caprin1"	0.0230348	0.0379712	0.544846	0.73425
ENSMUSP00000028610	ENSMUSG00000027187	"Cat"	-0.00365536	0.0454013	0.935918	0.9708
ENSMUSP00000028617	ENSMUSG00000027193	"Api5"	-0.177293	0.025138	3.53384e-11	5.01684e-09
ENSMUSP00000028619	ENSMUSG00000027195	"Hsd17b12"	-0.108373	0.0315811	0.000742699	0.00810065
ENSMUSP00000106127	ENSMUSG00000027201	"Myef2"	-0.167903	0.130159	0.199153	0.402313
ENSMUSP00000080767	ENSMUSG00000027203	"Dut"	-0.0156908	0.0450909	0.728256	0.850803
ENSMUSP00000028633	ENSMUSG00000027204	"Fbn1"	0.109459	0.096079	0.256091	0.467697
ENSMUSP00000106090	ENSMUSG00000027206	"Cops2"	-0.0489906	0.0206309	0.0186072	0.0839054
ENSMUSP00000028636	ENSMUSG00000027207	"Galk2"	-0.0710761	0.0397972	0.0758581	0.214644
ENSMUSP00000028650	ENSMUSG00000027222	"Pex16"	0.0471684	0.0555656	0.397285	0.609851
ENSMUSP00000106180	ENSMUSG00000027227	"Sord"	0.0540493	0.0308746	0.0816991	0.224387
ENSMUSP00000106222	ENSMUSG00000027238	"Frmd5"	-0.13943	0.108211	0.200734	0.40288
ENSMUSP00000106242	ENSMUSG00000027245	"Hypk"	0.0987397	0.0659995	0.137006	0.315996
ENSMUSP00000106961	ENSMUSG00000027247	"Arhgap1"	-0.0238983	0.0299543	0.426011	0.633455
ENSMUSP00000028683	ENSMUSG00000027248	"Pdia3"	-0.0232465	0.0393133	0.555044	0.741503
ENSMUSP00000028681	ENSMUSG00000027249	"F2"	-0.0566019	0.0400608	0.159392	0.349052
ENSMUSP00000092223	ENSMUSG00000027254	"Map1a"	0.124444	0.0756874	0.10267	0.260927
ENSMUSP00000078920	ENSMUSG00000027255	"Arfgap2"	0.0331004	0.0401973	0.411393	0.621831
ENSMUSP00000054391	ENSMUSG00000027257	"Pacsin3"	0.0289058	0.0334498	0.388641	0.601406
ENSMUSP00000121851	ENSMUSG00000027282	"Mtch2"	0.01178	0.0224308	0.600104	0.773557
ENSMUSP00000099554	ENSMUSG00000027286	"Lrrc57"	0.0679209	0.0365658	0.0650556	0.192271
ENSMUSP00000112138	ENSMUSG00000027287	"Snap23"	-0.00823737	0.0334476	0.805745	0.901918
ENSMUSP00000028755	ENSMUSG00000027293	"Ehd4"	-0.0607198	0.0275566	0.0288174	0.112923
ENSMUSP00000028769	ENSMUSG00000027303	"Ptpra"	0.00643396	0.050592	0.899011	0.949608
ENSMUSP00000106425	ENSMUSG00000027305	"Ndufaf1"	0.00430043	0.0366456	0.906711	0.954064
ENSMUSP00000028807	ENSMUSG00000027332	"Ivd"	-0.0501868	0.0697717	0.472878	0.675752
ENSMUSP00000105793	ENSMUSG00000027341	"Tmem230"	-0.110146	0.0633462	0.0848193	0.230192
ENSMUSP00000028817	ENSMUSG00000027342	"Pcna"	-0.138382	0.0456083	0.00278667	0.0213387
ENSMUSP00000062221	ENSMUSG00000027346	"Gpcpd1"	0.117555	0.0323229	0.000359133	0.00456343
ENSMUSP00000028825	ENSMUSG00000027349	"Fam98b"	-0.14471	0.029334	1.8173e-06	7.48183e-05
ENSMUSP00000028844	ENSMUSG00000027366	"Sppl2a"	-0.181819	0.0515514	0.000626989	0.00709153
ENSMUSP00000106004	ENSMUSG00000027367	"Stard7"	-0.0316994	0.0692045	0.647971	0.805221
ENSMUSP00000028848	ENSMUSG00000027371	"Fahd2a"	0.105078	0.035046	0.00309467	0.0228329
ENSMUSP00000028852	ENSMUSG00000027374	"Mrps5"	-0.0321392	0.0279953	0.252467	0.463813
ENSMUSP00000035325	ENSMUSG00000027384	"Ndufaf5"	0.0620459	0.0343184	0.0722659	0.207475
ENSMUSP00000099488	ENSMUSG00000027404	"Snrpb"	-0.130887	0.0549083	0.0182877	0.0830102
ENSMUSP00000099487	ENSMUSG00000027405	"Nop56"	-0.07463	0.035394	0.0363519	0.130822
ENSMUSP00000028892	ENSMUSG00000027406	"Idh3b"	0.0257901	0.0179289	0.15202	0.337456
ENSMUSP00000028900	ENSMUSG00000027411	"Vps16"	-0.015761	0.0738151	0.831303	0.914611
ENSMUSP00000016072	ENSMUSG00000027422	"Rrbp1"	-0.0571344	0.0290628	0.0508315	0.162732
ENSMUSP00000105657	ENSMUSG00000027423	"Snx5"	-0.0211951	0.0247763	0.393421	0.605992
ENSMUSP00000028915	ENSMUSG00000027428	"Rbbp9"	-0.0430196	0.048514	0.376386	0.592228
ENSMUSP00000028916	ENSMUSG00000027429	"Sec23b"	-0.054661	0.0471187	0.247618	0.459209
ENSMUSP00000028917	ENSMUSG00000027430	"Dtd1"	-0.0384565	0.0619824	0.535743	0.727458
ENSMUSP00000096876	ENSMUSG00000027435	"Cd93"	0.0138888	0.0603676	0.818346	0.907388
ENSMUSP00000028926	ENSMUSG00000027438	"Napb"	0.0476829	0.0712224	0.504822	0.70323
ENSMUSP00000028938	ENSMUSG00000027447	"Cst3"	-0.0365728	0.0451898	0.419391	0.628207
ENSMUSP00000028944	ENSMUSG00000027452	"Acss1"	-0.100872	0.022053	8.82263e-06	0.000275173
ENSMUSP00000086542	ENSMUSG00000027455	"Nsfl1c"	-0.0275771	0.036936	0.456257	0.660249
ENSMUSP00000028981	ENSMUSG00000027479	"Mapre1"	-0.0325484	0.0238166	0.173428	0.368044
ENSMUSP00000105350	ENSMUSG00000027488	"Snta1"	0.0141322	0.0230795	0.541086	0.731097
ENSMUSP00000028999	ENSMUSG00000027499	"Pkia"	0.19882	0.0652067	0.00268192	0.0206827
ENSMUSP00000029002	ENSMUSG00000027500	"Stmn2"	0.0122038	0.0644272	0.849975	0.927471
ENSMUSP00000112830	ENSMUSG00000027506	"Tpd52"	-0.0102733	0.0636991	0.872075	0.937292
ENSMUSP00000029013	ENSMUSG00000027509	"Rae1"	0.0122414	0.0586255	0.834945	0.9168
ENSMUSP00000133816	ENSMUSG00000027510	"Rbm38"	-0.0183704	0.0534069	0.731337	0.852468
ENSMUSP00000029024	ENSMUSG00000027519	"Rab22a"	-0.0307034	0.0278989	0.272737	0.485743
ENSMUSP00000109767	ENSMUSG00000027520	"Zdbf2"	-0.179733	0.164003	0.275447	0.48895
ENSMUSP00000079341	ENSMUSG00000027523	"Gnas"	-0.06246	0.0230568	0.00739397	0.0428699
ENSMUSP00000068174	ENSMUSG00000027531	"Impa1"	-0.00166642	0.028096	0.952769	0.976487
ENSMUSP00000029046	ENSMUSG00000027533	"Fabp5"	-0.0968933	0.0508859	0.0584712	0.178845
ENSMUSP00000029053	ENSMUSG00000027540	"Ptpn1"	-0.0469178	0.0487913	0.337873	0.554413
ENSMUSP00000104804	ENSMUSG00000027546	"Atp9a"	-0.022381	0.0557051	0.688375	0.827754
ENSMUSP00000029076	ENSMUSG00000027559	"Car3"	-0.34946	0.138566	0.0125271	0.0634369
ENSMUSP00000029078	ENSMUSG00000027562	"Car2"	-0.13062	0.0884627	0.141522	0.323693
ENSMUSP00000029082	ENSMUSG00000027566	"Psma7"	-0.0474305	0.0264519	0.0746198	0.211869
ENSMUSP00000104490	ENSMUSG00000027575	"Arfgap1"	-0.085341	0.0719747	0.237718	0.449969
ENSMUSP00000112090	ENSMUSG00000027593	"Raly"	-0.121127	0.032998	0.000317641	0.00419144
ENSMUSP00000061851	ENSMUSG00000027597	"Ahcy"	-0.11038	0.02866	0.000162581	0.00255197
ENSMUSP00000029125	ENSMUSG00000027599	"Armc1"	-0.0348408	0.0378016	0.357918	0.574483
ENSMUSP00000029128	ENSMUSG00000027602	"Map1lc3a"	-0.103329	0.0423667	0.0156904	0.0747479
ENSMUSP00000029135	ENSMUSG00000027605	"Acss2"	-0.119157	0.0277233	2.80263e-05	0.000682381
ENSMUSP00000078630	ENSMUSG00000027610	"Gss"	0.0828124	0.0329426	0.01281	0.0645516
ENSMUSP00000029142	ENSMUSG00000027613	"Eif6"	0.047938	0.0419281	0.254401	0.466326
ENSMUSP00000029147	ENSMUSG00000027618	"Nfs1"	0.0825603	0.0221061	0.000251239	0.00345811
ENSMUSP00000105216	ENSMUSG00000027620	"Rbm39"	-0.196591	0.0365124	2.70802e-07	1.50661e-05
ENSMUSP00000099426	ENSMUSG00000027624	"Epb4.1l1"	-0.147248	0.0598238	0.0148218	0.0720442
ENSMUSP00000059717	ENSMUSG00000027639	"Samhd1"	-0.0900383	0.0422611	0.0344714	0.125899
ENSMUSP00000112081	ENSMUSG00000027642	"Rpn2"	-0.0352304	0.0273819	0.199857	0.40255
ENSMUSP00000099412	ENSMUSG00000027651	"Rprd1b"	-0.106852	0.0345119	0.00230904	0.0186398
ENSMUSP00000105112	ENSMUSG00000027652	"Ralgapb"	-0.0206167	0.0468919	0.660801	0.814195
ENSMUSP00000088801	ENSMUSG00000027668	"Mfn1"	-0.033007	0.0287223	0.251991	0.463813
ENSMUSP00000121127	ENSMUSG00000027669	"Gnb4"	-0.126859	0.0790327	0.111522	0.274604
ENSMUSP00000029214	ENSMUSG00000027671	"Actl6a"	0.0104733	0.0332964	0.753466	0.866486
ENSMUSP00000114963	ENSMUSG00000027673	"Ndufb5"	-0.0189831	0.027155	0.485406	0.687213
ENSMUSP00000103830	ENSMUSG00000027679	"Dnajc19"	0.00602958	0.0329736	0.855111	0.929871
ENSMUSP00000001620	ENSMUSG00000027680	"Fxr1"	0.0228304	0.0254932	0.371678	0.588154
ENSMUSP00000045864	ENSMUSG00000027698	"Nceh1"	0.0266522	0.0320461	0.406678	0.618049
ENSMUSP00000029256	ENSMUSG00000027706	"Sec62"	-0.0964028	0.0702924	0.172229	0.366489
ENSMUSP00000103817	ENSMUSG00000027708	"Dcun1d1"	-0.177862	0.0518012	0.000779599	0.00838018
ENSMUSP00000029259	ENSMUSG00000027709	"Mccc1"	-0.0841246	0.0331957	0.0121132	0.0617205
ENSMUSP00000011492	ENSMUSG00000027710	"Acad9"	-0.0296966	0.0230049	0.198382	0.401543
ENSMUSP00000029266	ENSMUSG00000027712	"Anxa5"	0.039726	0.0321738	0.218522	0.427186
ENSMUSP00000029277	ENSMUSG00000027722	"Spata5"	-0.0753016	0.0616236	0.223303	0.433037
ENSMUSP00000048603	ENSMUSG00000027742	"Cog6"	-0.0467291	0.0636672	0.4648	0.668131
ENSMUSP00000118478	ENSMUSG00000027746	"Ufm1"	0.0840948	0.0427479	0.050677	0.16249
ENSMUSP00000080276	ENSMUSG00000027750	"Postn"	0.0629274	0.0635003	0.323012	0.540586
ENSMUSP00000096686	ENSMUSG00000027763	"Mbnl1"	-0.0364157	0.0441029	0.410056	0.621119
ENSMUSP00000076503	ENSMUSG00000027774	"Gfm1"	0.0019338	0.0264335	0.941761	0.972956
ENSMUSP00000029353	ENSMUSG00000027782	"Kpna4"	-0.0126634	0.0276452	0.647449	0.805058
ENSMUSP00000029355	ENSMUSG00000027784	"Ppm1l"	-0.0826698	0.0584507	0.159984	0.350162
ENSMUSP00000029367	ENSMUSG00000027792	"Bche"	-0.0881478	0.054599	0.108798	0.270975
ENSMUSP00000029382	ENSMUSG00000027804	"Ppid"	-0.0324903	0.0275621	0.240016	0.452308
ENSMUSP00000068890	ENSMUSG00000027805	"Pfn2"	-0.00913139	0.0516563	0.859884	0.932922
ENSMUSP00000096688	ENSMUSG00000027806	"Tsc22d2"	0.0644322	0.0401143	0.10996	0.272931
ENSMUSP00000029386	ENSMUSG00000027809	"Etfdh"	0.0586247	0.028592	0.0417603	0.14343
ENSMUSP00000029387	ENSMUSG00000027810	"Eif2a"	-0.005363	0.0284732	0.850823	0.927904
ENSMUSP00000029405	ENSMUSG00000027823	"Gmps"	-0.0676906	0.0207081	0.00129139	0.0123643
ENSMUSP00000029414	ENSMUSG00000027828	"Ssr3"	-0.0733862	0.0875168	0.403855	0.614849
ENSMUSP00000125752	ENSMUSG00000027835	"Pdcd10"	-0.0862594	0.0336474	0.0111665	0.0581932
ENSMUSP00000029445	ENSMUSG00000027852	"Nras"	-0.0876284	0.0330181	0.00865985	0.0483097
ENSMUSP00000029454	ENSMUSG00000027861	"Casq2"	-0.00772775	0.0215693	0.720552	0.846366
ENSMUSP00000099755	ENSMUSG00000027864	"Ptgfrn"	-0.00978266	0.0508806	0.847748	0.926881
ENSMUSP00000088249	ENSMUSG00000027875	"Hmgcs2"	-0.0816462	0.0988276	0.409865	0.621057
ENSMUSP00000029476	ENSMUSG00000027879	"Sec22b"	-0.0590913	0.0388262	0.129759	0.303705
ENSMUSP00000099681	ENSMUSG00000027882	"Stxbp3a"	-0.026632	0.0336851	0.430197	0.636865
ENSMUSP00000102220	ENSMUSG00000027884	"Clcc1"	0.0380394	0.0278754	0.174253	0.368976
ENSMUSP00000029489	ENSMUSG00000027890	"Gstm4"	-0.0537446	0.0906181	0.553858	0.740816
ENSMUSP00000029490	ENSMUSG00000027893	"Ahcyl1"	-0.0631179	0.0306201	0.0406943	0.14071
ENSMUSP00000029515	ENSMUSG00000027907	"S100a11"	0.0298974	0.0712692	0.675481	0.823177
ENSMUSP00000029549	ENSMUSG00000027940	"Tpm3"	-0.00609387	0.0542543	0.910693	0.956704
ENSMUSP00000113578	ENSMUSG00000027940	"Tpm3"	0.133808	0.0449608	0.00331618	0.0240365
ENSMUSP00000078661	ENSMUSG00000027944	"Hax1"	0.0225452	0.0436502	0.606428	0.777777
ENSMUSP00000029573	ENSMUSG00000027961	"Lrrc39"	0.0687355	0.0451589	0.129724	0.303705
ENSMUSP00000029574	ENSMUSG00000027962	"Vcam1"	-0.135648	0.0512251	0.00894363	0.0495539
ENSMUSP00000029610	ENSMUSG00000027984	"Hadh"	-0.0263418	0.046328	0.570334	0.751621
ENSMUSP00000029626	ENSMUSG00000027997	"Casp6"	0.0223392	0.0411493	0.588001	0.764432
ENSMUSP00000133117	ENSMUSG00000028001	"Fga"	0.0165032	0.0622056	0.791078	0.892781
ENSMUSP00000029635	ENSMUSG00000028005	"Gucy1b3"	-0.0380237	0.0323193	0.240931	0.452722
ENSMUSP00000118752	ENSMUSG00000028010	"Gar1"	-0.187828	0.165821	0.258999	0.471606
ENSMUSP00000029644	ENSMUSG00000028013	"Ppa2"	0.0187823	0.0378799	0.620606	0.787376
ENSMUSP00000029658	ENSMUSG00000028024	"Enpep"	-0.017549	0.051677	0.73458	0.854064
ENSMUSP00000128872	ENSMUSG00000028024	"Enpep"	-0.0368433	0.0569698	0.518852	0.714967
ENSMUSP00000029663	ENSMUSG00000028029	"Aimp1"	0.0183867	0.0355593	0.605734	0.777371
ENSMUSP00000130145	ENSMUSG00000028034	"Fubp1"	-0.110625	0.0363501	0.00268632	0.0206827
ENSMUSP00000053916	ENSMUSG00000028035	"Dnajb4"	0.0587606	0.02677	0.029428	0.113975
ENSMUSP00000076589	ENSMUSG00000028048	"Gba"	0.111523	0.0611464	0.0710714	0.204903
ENSMUSP00000029684	ENSMUSG00000028049	"Scamp3"	0.0783125	0.0274107	0.00483792	0.031245
ENSMUSP00000135131	ENSMUSG00000028059	"Arhgef2"	-0.0321158	0.061927	0.604789	0.7764
ENSMUSP00000029698	ENSMUSG00000028062	"Lamtor2"	0.00788218	0.0687613	0.908871	0.955278
ENSMUSP00000029699	ENSMUSG00000028063	"Lmna"	-0.0655305	0.0278624	0.0197452	0.0876924
ENSMUSP00000029708	ENSMUSG00000028070	"Apoa1bp"	0.0471915	0.0259855	0.0710049	0.204854
ENSMUSP00000103261	ENSMUSG00000028080	"Lrba"	0.00182707	0.0453216	0.967908	0.984354
ENSMUSP00000119949	ENSMUSG00000028085	"Pet112"	-0.023058	0.032433	0.478029	0.680044
ENSMUSP00000102665	ENSMUSG00000028088	"Fmo5"	-0.103895	0.0767076	0.177721	0.372966
ENSMUSP00000088263	ENSMUSG00000028093	"Acp6"	-0.0391969	0.0285114	0.17089	0.365424
ENSMUSP00000113365	ENSMUSG00000028102	"Pex11b"	0.0305409	0.0611191	0.617928	0.785674
ENSMUSP00000029752	ENSMUSG00000028107	"Tars2"	-0.0448995	0.0233108	0.0556467	0.173363
ENSMUSP00000112665	ENSMUSG00000028108	"Ecm1"	-0.077336	0.0510194	0.131301	0.306448
ENSMUSP00000029761	ENSMUSG00000028116	"Myoz2"	0.087941	0.0291278	0.00289892	0.0219003
ENSMUSP00000029769	ENSMUSG00000028124	"Gclm"	-0.138027	0.0571442	0.0167066	0.0779829
ENSMUSP00000029770	ENSMUSG00000028127	"Abcd3"	0.039003	0.0424772	0.359723	0.576102
ENSMUSP00000029780	ENSMUSG00000028134	"Ptbp2"	-0.149026	0.084484	0.0800354	0.22189
ENSMUSP00000029783	ENSMUSG00000028136	"Snx27"	-0.0196448	0.0285686	0.492558	0.694473
ENSMUSP00000005964	ENSMUSG00000028138	"Adh5"	-0.0184729	0.025328	0.466726	0.670217
ENSMUSP00000029786	ENSMUSG00000028140	"Mrpl9"	-0.0392753	0.0299118	0.190824	0.391636
ENSMUSP00000062841	ENSMUSG00000028145	"Them4"	0.0894624	0.0524613	0.0898445	0.239947
ENSMUSP00000096173	ENSMUSG00000028149	"Rap1gds1"	-0.0993317	0.028822	0.000705522	0.00778722
ENSMUSP00000029803	ENSMUSG00000028156	"Eif4e"	-0.0667696	0.0231941	0.00447111	0.0297376
ENSMUSP00000071040	ENSMUSG00000028161	"Ppp3ca"	-0.00865159	0.0212438	0.684301	0.827159
ENSMUSP00000029812	ENSMUSG00000028163	"Nfkb1"	0.00152382	0.0885354	0.986296	0.99524
ENSMUSP00000029814	ENSMUSG00000028164	"Manba"	-0.061588	0.0703257	0.382632	0.596477
ENSMUSP00000029815	ENSMUSG00000028165	"Cisd2"	0.0551129	0.0243822	0.0249821	0.103576
ENSMUSP00000101673	ENSMUSG00000028180	"Zranb2"	-0.0594908	0.0565445	0.294644	0.508955
ENSMUSP00000029845	ENSMUSG00000028194	"Ddah1"	0.00585357	0.0614606	0.924228	0.963059
ENSMUSP00000029850	ENSMUSG00000028199	"Cryz"	-0.0163085	0.0372821	0.662315	0.815172
ENSMUSP00000077273	ENSMUSG00000028207	"Asph"	0.0191835	0.0334701	0.567249	0.749957
ENSMUSP00000103970	ENSMUSG00000028207	"Asph"	0.109227	0.0403313	0.00740923	0.0428699
ENSMUSP00000029877	ENSMUSG00000028223	"Decr1"	0.000949102	0.0343309	0.977975	0.988783
ENSMUSP00000029885	ENSMUSG00000028228	"Cpne3"	-0.101519	0.0271536	0.000247575	0.00345514
ENSMUSP00000029888	ENSMUSG00000028229	"Rmdn1"	-0.0398984	0.0310764	0.200815	0.40288
ENSMUSP00000120528	ENSMUSG00000028234	"Rps20"	-0.0176226	0.0257282	0.494244	0.695268
ENSMUSP00000029909	ENSMUSG00000028247	"Coq3"	0.0623975	0.032711	0.058026	0.17788
ENSMUSP00000029915	ENSMUSG00000028251	"Tstd3"	0.240757	0.0601533	9.52311e-05	0.00171959
ENSMUSP00000029925	ENSMUSG00000028261	"Ndufaf4"	0.0559921	0.025896	0.0319087	0.120234
ENSMUSP00000101829	ENSMUSG00000028268	"Gbp3"	-0.354781	0.139521	0.0122357	0.0621815
ENSMUSP00000132435	ENSMUSG00000028270	"Gbp2"	-0.23415	0.0670375	0.000599968	0.00692905
ENSMUSP00000029941	ENSMUSG00000028273	"Pdlim5"	0.105923	0.0226086	5.46305e-06	0.000187428
ENSMUSP00000128752	ENSMUSG00000028273	"Pdlim5"	0.0445121	0.0390419	0.255739	0.467697
ENSMUSP00000095792	ENSMUSG00000028278	"Rragd"	0.0459428	0.0339837	0.178279	0.373523
ENSMUSP00000103826	ENSMUSG00000028289	"Epha7"	-0.16046	0.0514485	0.00229484	0.0185616
ENSMUSP00000029968	ENSMUSG00000028292	"Rars2"	-0.0210154	0.058822	0.721355	0.846615
ENSMUSP00000103767	ENSMUSG00000028295	"Smim8"	-0.148678	0.0736513	0.0458687	0.15168
ENSMUSP00000029987	ENSMUSG00000028307	"Aldob"	-0.0557846	0.0782019	0.476549	0.67921
ENSMUSP00000103402	ENSMUSG00000028328	"Tmod1"	0.0867001	0.0210309	5.68896e-05	0.00113069
ENSMUSP00000099990	ENSMUSG00000028333	"Anp32b"	-0.0502184	0.0286255	0.0810577	0.223235
ENSMUSP00000030018	ENSMUSG00000028334	"Nans"	-0.0760624	0.0495803	0.126836	0.298733
ENSMUSP00000080921	ENSMUSG00000028339	"Col15a1"	-0.099522	0.0328856	0.00283439	0.0216096
ENSMUSP00000030028	ENSMUSG00000028343	"Erp44"	-0.0121242	0.0393216	0.758181	0.870206
ENSMUSP00000030033	ENSMUSG00000028348	"Murc"	0.0321739	0.0410769	0.434493	0.639545
ENSMUSP00000030051	ENSMUSG00000028367	"Txn1"	0.0592237	0.0430061	0.170173	0.364897
ENSMUSP00000030076	ENSMUSG00000028382	"Ptbp3"	-0.0757351	0.0293987	0.0108311	0.0567323
ENSMUSP00000030078	ENSMUSG00000028383	"Hsdl2"	-0.00979513	0.0288677	0.734767	0.854064
ENSMUSP00000103068	ENSMUSG00000028393	"Alad"	0.0350284	0.0675633	0.604771	0.7764
ENSMUSP00000030103	ENSMUSG00000028398	"Tmem261"	-0.0181668	0.0671154	0.786944	0.890313
ENSMUSP00000100038	ENSMUSG00000028405	"Aco1"	-0.0183147	0.0222817	0.412174	0.622022
ENSMUSP00000030117	ENSMUSG00000028409	"Smu1"	-0.0988242	0.0322169	0.00255644	0.0200264
ENSMUSP00000030118	ENSMUSG00000028410	"Dnaja1"	0.0070268	0.0294025	0.811419	0.903729
ENSMUSP00000103724	ENSMUSG00000028416	"Bag1"	-0.00361648	0.0440667	0.934688	0.970245
ENSMUSP00000030128	ENSMUSG00000028419	"Chmp5"	0.068739	0.0432426	0.113758	0.278278
ENSMUSP00000030134	ENSMUSG00000028426	"Rad23b"	0.0387822	0.0389151	0.32029	0.537779
ENSMUSP00000030140	ENSMUSG00000028431	"Ikbkap"	-0.0142176	0.0744856	0.848934	0.926881
ENSMUSP00000030154	ENSMUSG00000028443	"Nudt2"	0.114888	0.0275592	4.73101e-05	0.001004
ENSMUSP00000030158	ENSMUSG00000028447	"Dctn3"	0.048331	0.0207575	0.0209913	0.091548
ENSMUSP00000030164	ENSMUSG00000028452	"Vcp"	-0.0140174	0.0243698	0.565871	0.749096
ENSMUSP00000030169	ENSMUSG00000028455	"Stoml2"	0.218432	0.0279316	4.12322e-13	7.71604e-11
ENSMUSP00000103546	ENSMUSG00000028464	"Tpm2"	0.0151627	0.151777	0.920617	0.961487
ENSMUSP00000103547	ENSMUSG00000028464	"Tpm2"	0.10491	0.0448728	0.0204767	0.0898749
ENSMUSP00000030187	ENSMUSG00000028465	"Tln1"	-0.0794602	0.0495813	0.110752	0.274018
ENSMUSP00000030192	ENSMUSG00000028470	"Hint2"	0.000794699	0.0450699	0.985951	0.99524
ENSMUSP00000103478	ENSMUSG00000028478	"Clta"	0.0183336	0.0443635	0.679903	0.825468
ENSMUSP00000030202	ENSMUSG00000028480	"Glipr2"	-0.106915	0.0936898	0.256398	0.467697
ENSMUSP00000030207	ENSMUSG00000028484	"Psip1"	-0.111871	0.0567917	0.0509338	0.162806
ENSMUSP00000000466	ENSMUSG00000028494	"Plin2"	0.0551706	0.0596013	0.355848	0.572499
ENSMUSP00000099878	ENSMUSG00000028495	"Rps6"	-0.042268	0.037103	0.256114	0.467697
ENSMUSP00000133095	ENSMUSG00000028514	"Usp24"	-0.130027	0.0496936	0.00962801	0.0524319
ENSMUSP00000065719	ENSMUSG00000028517	"Ppap2b"	-0.0295741	0.0363533	0.417108	0.626042
ENSMUSP00000030243	ENSMUSG00000028518	"Prkaa2"	-0.0330219	0.0278351	0.237034	0.449089
ENSMUSP00000099841	ENSMUSG00000028527	"Ak4"	0.114697	0.0347599	0.00116455	0.0113612
ENSMUSP00000099842	ENSMUSG00000028530	"Jak1"	-0.0274904	0.0429509	0.523702	0.718455
ENSMUSP00000095534	ENSMUSG00000028551	"Cdkn2c"	0.0266007	0.0554509	0.632163	0.793238
ENSMUSP00000099790	ENSMUSG00000028552	"Eps15"	0.0123862	0.0372057	0.739607	0.857736
ENSMUSP00000030286	ENSMUSG00000028556	"Dock7"	-0.0647923	0.0424663	0.129284	0.302939
ENSMUSP00000124742	ENSMUSG00000028559	"Osbpl9"	-0.032146	0.0388916	0.409776	0.621057
ENSMUSP00000030296	ENSMUSG00000028567	"Txndc12"	-0.0357183	0.0517435	0.490939	0.692902
ENSMUSP00000099803	ENSMUSG00000028568	"Btf3l4"	-0.0350032	0.0556452	0.53011	0.722909
ENSMUSP00000102724	ENSMUSG00000028577	"Plaa"	-0.0105192	0.0180846	0.561511	0.746641
ENSMUSP00000030320	ENSMUSG00000028582	"Cc2d1b"	-0.0283189	0.0383516	0.461801	0.665633
ENSMUSP00000030332	ENSMUSG00000028597	"Gpx7"	0.10714	0.0850579	0.21063	0.41575
ENSMUSP00000051268	ENSMUSG00000028601	"Echdc2"	0.0127508	0.0517084	0.805504	0.901893
ENSMUSP00000030340	ENSMUSG00000028603	"Scp2"	0.0844594	0.0409383	0.0405237	0.140553
ENSMUSP00000030345	ENSMUSG00000028607	"Cpt2"	-0.0468284	0.0281724	0.0981923	0.253136
ENSMUSP00000114234	ENSMUSG00000028608	"0610037L13Rik"	0.0698615	0.0367622	0.0589661	0.179825
ENSMUSP00000030348	ENSMUSG00000028609	"Magoh"	-0.086836	0.0499426	0.0838739	0.228833
ENSMUSP00000030365	ENSMUSG00000028622	"Mrpl37"	-0.054755	0.0247232	0.0280205	0.110924
ENSMUSP00000030381	ENSMUSG00000028633	"Ctps"	-0.00246568	0.0426271	0.953937	0.976946
ENSMUSP00000030385	ENSMUSG00000028636	"Ppcs"	0.0621785	0.0275461	0.0251808	0.103877
ENSMUSP00000078589	ENSMUSG00000028639	"Ybx1"	0.118921	0.0482126	0.0145661	0.0713915
ENSMUSP00000030399	ENSMUSG00000028646	"Rragc"	0.0389543	0.0401085	0.332971	0.548556
ENSMUSP00000030400	ENSMUSG00000028647	"Mycbp"	0.0587283	0.0511123	0.252062	0.463813
ENSMUSP00000101813	ENSMUSG00000028648	"Ndufs5"	0.0685819	0.0461467	0.138964	0.319002
ENSMUSP00000101819	ENSMUSG00000028649	"Macf1"	-0.0352467	0.0308219	0.254308	0.466326
ENSMUSP00000101831	ENSMUSG00000028649	"Macf1"	-0.0223745	0.0460015	0.62735	0.79033
ENSMUSP00000119885	ENSMUSG00000028649	"Macf1"	-0.0360396	0.0346593	0.299801	0.514665
ENSMUSP00000101862	ENSMUSG00000028656	"Cap1"	-0.105409	0.0540064	0.0524969	0.166286
ENSMUSP00000030412	ENSMUSG00000028657	"Ppt1"	0.127767	0.0588353	0.0311788	0.118635
ENSMUSP00000101477	ENSMUSG00000028669	"Pithd1"	-0.14833	0.052979	0.00588159	0.0358815
ENSMUSP00000101478	ENSMUSG00000028670	"Lypla2"	0.024375	0.0211934	0.251691	0.463813
ENSMUSP00000030432	ENSMUSG00000028672	"Hmgcl"	-0.00785407	0.0281793	0.780778	0.886114
ENSMUSP00000101479	ENSMUSG00000028676	"Srsf10"	-0.0553851	0.101417	0.586168	0.764171
[truncated: 2,118 more rows]

## Sheet: Age-sex interaction effect
Protein_ID	Gene_ID	Gene_symbol	Effect	Effect_SE	p	adjusted_p
ENSMUSP00000000049	ENSMUSG00000000049	"Apoh"	0.0626457	0.147121	0.670753	0.823069
ENSMUSP00000000058	ENSMUSG00000000058	"Cav2"	0.164829	0.132586	0.215501	0.44036
ENSMUSP00000000090	ENSMUSG00000000088	"Cox5a"	0.255264	0.123607	0.0403362	0.157258
ENSMUSP00000000129	ENSMUSG00000000127	"Fer"	0.190324	0.14888	0.20296	0.424586
ENSMUSP00000000153	ENSMUSG00000000149	"Gna12"	0.111062	0.110313	0.316012	0.546076
ENSMUSP00000034567	ENSMUSG00000000168	"Dlat"	0.0465357	0.0615029	0.450248	0.661631
ENSMUSP00000000175	ENSMUSG00000000171	"Sdhd"	0.124711	0.101999	0.223043	0.449251
ENSMUSP00000000260	ENSMUSG00000000253	"Gmpr"	0.135498	0.107118	0.207518	0.431492
ENSMUSP00000103528	ENSMUSG00000000275	"Trim25"	-0.00330168	0.140658	0.981302	0.990201
ENSMUSP00000000287	ENSMUSG00000000278	"Scpep1"	0.0875034	0.113285	0.440999	0.654503
ENSMUSP00000000299	ENSMUSG00000000290	"Itgb2"	0.361014	0.181625	0.0495002	0.179395
ENSMUSP00000000304	ENSMUSG00000000295	"Hddc2"	0.111364	0.351381	0.751841	0.866553
ENSMUSP00000000329	ENSMUSG00000000320	"Alox12"	-0.0298121	0.357283	0.933618	0.96697
ENSMUSP00000111278	ENSMUSG00000000325	"Arvcf"	0.388624	0.36218	0.285366	0.515966
ENSMUSP00000111272	ENSMUSG00000000326	"Comt"	-0.112607	0.152198	0.460334	0.669192
ENSMUSP00000000348	ENSMUSG00000000339	"Rtca"	0.162104	0.211722	0.444938	0.65757
ENSMUSP00000000349	ENSMUSG00000000340	"Dbt"	0.0685321	0.0795442	0.39007	0.608532
ENSMUSP00000000365	ENSMUSG00000000355	"Mcts1"	-0.00814876	0.0730471	0.9113	0.956122
ENSMUSP00000000384	ENSMUSG00000000374	"Trappc10"	0.0814452	0.118709	0.494343	0.700107
ENSMUSP00000114256	ENSMUSG00000000384	"Tbrg4"	-0.0525322	0.0661603	0.428227	0.643217
ENSMUSP00000085523	ENSMUSG00000000399	"Ndufa9"	-0.0398869	0.0671593	0.553311	0.743952
ENSMUSP00000000449	ENSMUSG00000000439	"Mkrn2"	0.08267	0.154689	0.593702	0.772525
ENSMUSP00000108571	ENSMUSG00000000441	"Raf1"	0.0999092	0.0909609	0.274417	0.5061
ENSMUSP00000099744	ENSMUSG00000000538	"Tom1l2"	0.322822	0.0914164	0.000524512	0.0120638
ENSMUSP00000023128	ENSMUSG00000000555	"Itga5"	0.340256	0.106762	0.00169337	0.0230085
ENSMUSP00000010278	ENSMUSG00000000561	"Wdr77"	0.266422	0.133012	0.0472256	0.173596
ENSMUSP00000113022	ENSMUSG00000000563	"Atp5f1"	-0.151446	0.0498907	0.00275501	0.0309901
ENSMUSP00000019128	ENSMUSG00000000568	"Hnrnpd"	0.360979	0.0739285	2.28868e-06	0.0010992
ENSMUSP00000000642	ENSMUSG00000000628	"Hk2"	-0.087953	0.0590412	0.138046	0.336294
ENSMUSP00000090563	ENSMUSG00000000631	"Myo18a"	-0.173383	0.088379	0.0513179	0.183127
ENSMUSP00000117044	ENSMUSG00000000631	"Myo18a"	0.110044	0.150578	0.46641	0.673285
ENSMUSP00000123256	ENSMUSG00000000631	"Myo18a"	-0.282045	0.117329	0.0173511	0.0898547
ENSMUSP00000000727	ENSMUSG00000000711	"Rab5b"	0.223821	0.0918609	0.0157977	0.0856905
ENSMUSP00000120361	ENSMUSG00000000738	"Spg7"	0.0260173	0.0580691	0.65466	0.81172
ENSMUSP00000000756	ENSMUSG00000000740	"Rpl13"	0.00952945	0.0831333	0.908867	0.955006
ENSMUSP00000000759	ENSMUSG00000000743	"Chmp1a"	0.101096	0.136991	0.461936	0.67055
ENSMUSP00000090585	ENSMUSG00000000751	"Rpa1"	0.0739822	0.103241	0.474801	0.682269
ENSMUSP00000000769	ENSMUSG00000000753	"Serpinf1"	0.0498769	0.117479	0.671661	0.823069
ENSMUSP00000000804	ENSMUSG00000000787	"Ddx3x"	0.149924	0.0586974	0.0114672	0.0707098
ENSMUSP00000099483	ENSMUSG00000000805	"Car4"	0.165807	0.113082	0.144315	0.345031
ENSMUSP00000000828	ENSMUSG00000000811	"Txnrd3"	0.17119	0.12227	0.163519	0.374838
ENSMUSP00000072175	ENSMUSG00000000826	"Dnajc5"	0.019511	0.122765	0.873911	0.937196
ENSMUSP00000117690	ENSMUSG00000000827	"Tpd52l2"	0.341301	0.0929661	0.000317511	0.00944146
ENSMUSP00000085906	ENSMUSG00000000838	"Fmr1"	0.0179881	0.0579917	0.756777	0.868794
ENSMUSP00000000939	ENSMUSG00000000915	"Hip1r"	0.197963	0.180308	0.275046	0.50639
ENSMUSP00000000985	ENSMUSG00000000959	"Oxa1l"	0.0173692	0.0672274	0.796419	0.892206
ENSMUSP00000001042	ENSMUSG00000001016	"Ilf2"	0.134143	0.0984991	0.175029	0.384782
ENSMUSP00000122090	ENSMUSG00000001018	"Snapin"	0.0693269	0.0867793	0.425681	0.641013
ENSMUSP00000001046	ENSMUSG00000001020	"S100a4"	0.499965	0.195173	0.0113354	0.0702043
ENSMUSP00000001051	ENSMUSG00000001025	"S100a6"	0.405342	0.111121	0.000345783	0.0099134
ENSMUSP00000001055	ENSMUSG00000001029	"Icam2"	-0.086464	0.0709759	0.224727	0.451098
ENSMUSP00000133315	ENSMUSG00000001029	"Icam2"	0.140101	0.126547	0.27039	0.50144
ENSMUSP00000104351	ENSMUSG00000001036	"Epn2"	0.203835	0.134751	0.133178	0.330348
ENSMUSP00000001079	ENSMUSG00000001052	"Sec24b"	-0.0192946	0.1304	0.882566	0.942284
ENSMUSP00000120014	ENSMUSG00000001056	"Nhp2"	-0.238469	0.204925	0.247495	0.477255
ENSMUSP00000001127	ENSMUSG00000001100	"Poldip2"	0.106754	0.0804203	0.186029	0.400858
ENSMUSP00000001147	ENSMUSG00000001119	"Col6a1"	-0.264031	0.118295	0.0268441	0.119158
ENSMUSP00000129465	ENSMUSG00000001120	"Pcbp3"	0.0834634	0.0472806	0.0792035	0.238505
ENSMUSP00000117200	ENSMUSG00000001143	"Lman2l"	0.14061	0.0994408	0.159907	0.370477
ENSMUSP00000001179	ENSMUSG00000001151	"Pcnt"	0.00528461	0.1893	0.977782	0.98956
ENSMUSP00000001240	ENSMUSG00000001211	"Agpat3"	-0.0619589	0.0744829	0.406588	0.623203
ENSMUSP00000046604	ENSMUSG00000001229	"Dpp9"	0.132419	0.0755852	0.0814816	0.241512
ENSMUSP00000001304	ENSMUSG00000001270	"Ckb"	0.0824608	0.0843831	0.329765	0.557318
ENSMUSP00000109312	ENSMUSG00000001285	"Myg1"	0.12327	0.0822021	0.135461	0.333135
ENSMUSP00000129178	ENSMUSG00000001289	"Pfdn5"	0.143851	0.10785	0.184032	0.39793
ENSMUSP00000099659	ENSMUSG00000001333	"Sync"	0.549388	0.128954	3.27752e-05	0.00269871
ENSMUSP00000001384	ENSMUSG00000001349	"Cnn1"	0.368684	0.193378	0.0581645	0.197089
ENSMUSP00000001416	ENSMUSG00000001380	"Hars"	0.132711	0.045162	0.0037271	0.0384708
ENSMUSP00000001452	ENSMUSG00000001416	"Cct3"	0.0286098	0.0403239	0.478927	0.686159
ENSMUSP00000001460	ENSMUSG00000001424	"Snd1"	0.0593429	0.046137	0.200005	0.420756
ENSMUSP00000080358	ENSMUSG00000001435	"Col18a1"	0.0802464	0.128404	0.532789	0.730921
ENSMUSP00000001479	ENSMUSG00000001440	"Kpnb1"	0.0948276	0.0492274	0.0556314	0.192288
ENSMUSP00000001480	ENSMUSG00000001441	"Npepps"	-0.055951	0.0507783	0.271982	0.503484
ENSMUSP00000001485	ENSMUSG00000001445	"Mrpl10"	-0.13927	0.117933	0.239476	0.468594
ENSMUSP00000001513	ENSMUSG00000001473	"Tubb6"	0.138771	0.172586	0.422543	0.638738
ENSMUSP00000001547	ENSMUSG00000001506	"Col1a1"	-0.0845661	0.346339	0.807375	0.899514
ENSMUSP00000099451	ENSMUSG00000001508	"Sgca"	0.103645	0.053775	0.0554979	0.192288
ENSMUSP00000001566	ENSMUSG00000001525	"Tubb5"	-0.0835683	0.0935689	0.372979	0.592649
ENSMUSP00000103026	ENSMUSG00000001552	"Jup"	-0.00154163	0.052825	0.97675	0.989306
ENSMUSP00000132922	ENSMUSG00000001576	"Ergic1"	0.0257867	0.0871209	0.767618	0.875183
ENSMUSP00000099592	ENSMUSG00000001604	"Tcea3"	0.179953	0.15168	0.238222	0.466904
ENSMUSP00000001675	ENSMUSG00000001630	"Stk38l"	-0.010377	0.0754141	0.890709	0.946091
ENSMUSP00000100045	ENSMUSG00000001642	"Akr1b3"	0.112436	0.0809151	0.166371	0.378216
ENSMUSP00000001713	ENSMUSG00000001663	"Gstt1"	0.0937394	0.149744	0.532104	0.730224
ENSMUSP00000001715	ENSMUSG00000001665	"Gstt3"	0.0996077	0.117635	0.398391	0.616145
ENSMUSP00000001716	ENSMUSG00000001666	"Ddt"	0.117037	0.0808609	0.14952	0.353575
ENSMUSP00000001757	ENSMUSG00000001707	"Eef1e1"	-0.0179498	0.0959273	0.851777	0.924049
ENSMUSP00000001780	ENSMUSG00000001729	"Akt1"	0.184341	0.107684	0.0886355	0.254007
ENSMUSP00000001806	ENSMUSG00000001755	"Coasy"	0.128549	0.0785381	0.103516	0.282736
ENSMUSP00000001825	ENSMUSG00000001774	"Chordc1"	-0.0106793	0.123009	0.930931	0.965158
ENSMUSP00000001834	ENSMUSG00000001783	"Rtcb"	0.154945	0.0589921	0.00936514	0.0628977
ENSMUSP00000001845	ENSMUSG00000001794	"Capns1"	0.132798	0.0726311	0.0691367	0.220648
ENSMUSP00000001884	ENSMUSG00000001829	"Clpb"	-0.043913	0.0469234	0.3506	0.575068
ENSMUSP00000110927	ENSMUSG00000001833	"Sept7"	0.116642	0.0635778	0.0682022	0.218815
ENSMUSP00000079380	ENSMUSG00000001847	"Rac1"	0.134652	0.109089	0.218681	0.444999
ENSMUSP00000066492	ENSMUSG00000001855	"Nup214"	-0.343463	0.199065	0.0863659	0.250753
ENSMUSP00000001921	ENSMUSG00000001865	"Cpa3"	0.145275	0.277214	0.600956	0.776844
ENSMUSP00000001927	ENSMUSG00000001870	"Ltbp1"	-0.292594	0.257608	0.258954	0.4877
ENSMUSP00000099939	ENSMUSG00000001891	"Ugp2"	0.12668	0.0882373	0.152822	0.357684
ENSMUSP00000076005	ENSMUSG00000001911	"Nfix"	0.117666	0.111021	0.291303	0.522569
ENSMUSP00000086626	ENSMUSG00000001924	"Uba1"	0.0744545	0.0392192	0.0592325	0.199558
ENSMUSP00000107873	ENSMUSG00000001930	"Vwf"	-0.0825832	0.160156	0.606733	0.780441
ENSMUSP00000002011	ENSMUSG00000001946	"Esam"	0.177077	0.11396	0.122067	0.31292
ENSMUSP00000109797	ENSMUSG00000001962	"Fam50a"	0.170718	0.184824	0.357338	0.580061
ENSMUSP00000002029	ENSMUSG00000001964	"Emd"	0.117346	0.0613203	0.057241	0.195211
ENSMUSP00000002048	ENSMUSG00000001983	"Taco1"	0.00516533	0.0739179	0.944367	0.973694
ENSMUSP00000002064	ENSMUSG00000001999	"Blvra"	-0.00898445	0.064396	0.889195	0.945919
ENSMUSP00000056502	ENSMUSG00000002010	"Idh3g"	-0.0476936	0.0595585	0.424306	0.639782
ENSMUSP00000131386	ENSMUSG00000002014	"Ssr4"	0.0371161	0.118968	0.755513	0.868097
ENSMUSP00000002091	ENSMUSG00000002015	"Bcap31"	0.0185629	0.0563836	0.742366	0.860935
ENSMUSP00000108126	ENSMUSG00000002017	"Fam98a"	-0.0975559	0.079434	0.221188	0.447704
ENSMUSP00000002121	ENSMUSG00000002052	"Supt6"	0.0382353	0.138434	0.782862	0.88425
ENSMUSP00000127070	ENSMUSG00000002100	"Mybpc3"	-0.356806	0.101031	0.000523939	0.0120638
ENSMUSP00000071054	ENSMUSG00000002102	"Psmc3"	0.238642	0.066372	0.000417376	0.0108071
ENSMUSP00000097996	ENSMUSG00000002107	"Celf2"	0.141467	0.135188	0.296821	0.527441
ENSMUSP00000002198	ENSMUSG00000002129	"Sf3a1"	0.337173	0.0770636	2.04493e-05	0.00228855
ENSMUSP00000089708	ENSMUSG00000002147	"Stat6"	0.0682547	0.125472	0.587628	0.767534
ENSMUSP00000002303	ENSMUSG00000002233	"Rhoc"	0.0510768	0.056445	0.366724	0.588388
ENSMUSP00000112340	ENSMUSG00000002279	"Lmf1"	-0.256825	0.169145	0.131715	0.329335
ENSMUSP00000117136	ENSMUSG00000002280	"Narfl"	0.0190907	0.106134	0.857508	0.926847
ENSMUSP00000036555	ENSMUSG00000002319	"Ipo4"	0.156005	0.168935	0.357589	0.580061
ENSMUSP00000002397	ENSMUSG00000002326	"Gmpr2"	0.0237236	0.0863708	0.783882	0.884903
ENSMUSP00000002400	ENSMUSG00000002329	"Mdp1"	0.21554	0.0954451	0.025123	0.114796
ENSMUSP00000002403	ENSMUSG00000002332	"Dhrs1"	-0.017972	0.0650657	0.782699	0.88425
ENSMUSP00000019679	ENSMUSG00000002343	"Armc6"	0.388414	0.142731	0.00763576	0.0563377
ENSMUSP00000105754	ENSMUSG00000002346	"Slc25a42"	-0.0853105	0.0723958	0.240188	0.469121
ENSMUSP00000002436	ENSMUSG00000002365	"Snx9"	0.188464	0.0727288	0.0103406	0.0664889
ENSMUSP00000002445	ENSMUSG00000002372	"Ranbp3"	0.325297	0.106179	0.00256367	0.0297257
ENSMUSP00000002452	ENSMUSG00000002379	"Ndufa11"	-0.0483438	0.108289	0.655816	0.811832
ENSMUSP00000105681	ENSMUSG00000002395	"Use1"	-0.123922	0.08463	0.144852	0.345713
ENSMUSP00000118918	ENSMUSG00000002416	"Ndufb2"	0.037421	0.0830813	0.652951	0.810969
ENSMUSP00000121340	ENSMUSG00000002455	"Prpf6"	0.0936957	0.146148	0.522778	0.722484
ENSMUSP00000002551	ENSMUSG00000002477	"Snrpd1"	0.172131	0.122608	0.162711	0.374014
ENSMUSP00000094986	ENSMUSG00000002496	"Tsc2"	-0.206724	0.149676	0.170476	0.380016
ENSMUSP00000129325	ENSMUSG00000002500	"Rpl3l"	0.0443377	0.058503	0.449514	0.661182
ENSMUSP00000002572	ENSMUSG00000002504	"Slc9a3r2"	0.271078	0.0929603	0.00399322	0.0404929
ENSMUSP00000098096	ENSMUSG00000002524	"Puf60"	0.253495	0.0900524	0.0054185	0.0464305
ENSMUSP00000097768	ENSMUSG00000002546	"Golga2"	0.369263	0.106241	0.000645785	0.0136968
ENSMUSP00000002655	ENSMUSG00000002580	"Mien1"	0.118524	0.163027	0.468208	0.675407
ENSMUSP00000002663	ENSMUSG00000002588	"Pon1"	0.124819	0.154527	0.420296	0.636395
ENSMUSP00000002735	ENSMUSG00000002660	"Clpp"	0.125353	0.100985	0.2161	0.44111
ENSMUSP00000002737	ENSMUSG00000002661	"Alkbh7"	0.110972	0.133081	0.405768	0.622622
ENSMUSP00000002790	ENSMUSG00000002718	"Cse1l"	0.17876	0.0545072	0.00124696	0.0196695
ENSMUSP00000105627	ENSMUSG00000002728	"Naa20"	0.227614	0.0991049	0.0232107	0.109067
ENSMUSP00000002808	ENSMUSG00000002731	"Prkra"	-0.0565378	0.12136	0.642207	0.802418
ENSMUSP00000002809	ENSMUSG00000002732	"Fkbp7"	0.156412	0.133894	0.244451	0.47338
ENSMUSP00000002818	ENSMUSG00000002741	"Ykt6"	0.132485	0.0487728	0.00724016	0.0541959
ENSMUSP00000002825	ENSMUSG00000002748	"Baz1b"	0.11802	0.174807	0.50126	0.705138
ENSMUSP00000002844	ENSMUSG00000002767	"Mrpl2"	-0.0722146	0.0782336	0.357203	0.580061
ENSMUSP00000070405	ENSMUSG00000002781	"Tmem143"	-0.0293471	0.13357	0.826342	0.909639
ENSMUSP00000120154	ENSMUSG00000002797	"Ggct"	0.145353	0.0956555	0.130371	0.327478
ENSMUSP00000002885	ENSMUSG00000002808	"Epdr1"	0.208491	0.183629	0.25811	0.486556
ENSMUSP00000002889	ENSMUSG00000002812	"Flii"	0.0205498	0.0987286	0.83535	0.914284
ENSMUSP00000002908	ENSMUSG00000002831	"Plin4"	0.070819	0.063856	0.268883	0.499546
ENSMUSP00000002911	ENSMUSG00000002833	"Hdgfrp2"	0.475184	0.143257	0.00109964	0.01831
ENSMUSP00000002923	ENSMUSG00000002844	"Adprh"	0.0822925	0.0903696	0.363776	0.585478
ENSMUSP00000002925	ENSMUSG00000002846	"Timmdc1"	-0.150968	0.115393	0.192433	0.410491
ENSMUSP00000132778	ENSMUSG00000002900	"Lamb1"	0.0834195	0.0593447	0.161534	0.373192
ENSMUSP00000080974	ENSMUSG00000002944	"Cd36"	0.148097	0.0713769	0.0394137	0.154392
ENSMUSP00000003029	ENSMUSG00000002949	"Timm44"	0.029396	0.0452595	0.51684	0.717519
ENSMUSP00000003038	ENSMUSG00000002957	"Ap2a2"	0.0619516	0.0420458	0.142372	0.342776
ENSMUSP00000003061	ENSMUSG00000002980	"Bcam"	0.301411	0.0772512	0.000134565	0.0059008
ENSMUSP00000051293	ENSMUSG00000002981	"Clptm1"	0.0982072	0.105898	0.355305	0.579196
ENSMUSP00000032555	ENSMUSG00000002984	"Tomm40"	-0.0601346	0.0661982	0.364874	0.586333
ENSMUSP00000003066	ENSMUSG00000002985	"Apoe"	0.181298	0.154574	0.242383	0.471683
ENSMUSP00000003117	ENSMUSG00000003033	"Ap1m1"	-0.0452564	0.0812538	0.578232	0.760569
ENSMUSP00000003121	ENSMUSG00000003037	"Rab8a"	0.129902	0.0805791	0.108681	0.290169
ENSMUSP00000101006	ENSMUSG00000003072	"Atp5d"	0.0283377	0.117652	0.809935	0.900974
ENSMUSP00000003183	ENSMUSG00000003099	"Ppp5c"	0.0621838	0.0624738	0.320891	0.549317
ENSMUSP00000003207	ENSMUSG00000003123	"Lipe"	0.176899	0.133768	0.187693	0.403094
ENSMUSP00000127851	ENSMUSG00000003131	"Pafah1b2"	0.151869	0.124472	0.224103	0.450284
ENSMUSP00000032476	ENSMUSG00000003153	"Slc2a3"	-0.0864065	0.357694	0.809526	0.900762
ENSMUSP00000086165	ENSMUSG00000003161	"Sri"	0.440164	0.114527	0.000167878	0.00654918
ENSMUSP00000003268	ENSMUSG00000003200	"Sh3gl1"	0.301995	0.0912841	0.00114314	0.0186759
ENSMUSP00000003310	ENSMUSG00000003226	"Ranbp2"	0.113661	0.0882595	0.199555	0.420454
ENSMUSP00000003319	ENSMUSG00000003234	"Abcf3"	-0.0298731	0.0708154	0.673639	0.823069
ENSMUSP00000003320	ENSMUSG00000003235	"Eif2b5"	0.193891	0.109457	0.0789707	0.23843
ENSMUSP00000003386	ENSMUSG00000003299	"Mrpl4"	-0.0282797	0.067583	0.676148	0.823997
ENSMUSP00000003404	ENSMUSG00000003316	"Glg1"	0.258242	0.0622221	5.10388e-05	0.00313263
ENSMUSP00000003450	ENSMUSG00000003360	"Ddx23"	-0.150279	0.172318	0.385019	0.604086
ENSMUSP00000076227	ENSMUSG00000003380	"Rabac1"	0.216193	0.115471	0.0632119	0.208028
ENSMUSP00000110987	ENSMUSG00000003402	"Prkcsh"	0.304845	0.103348	0.0036013	0.0376752
ENSMUSP00000102261	ENSMUSG00000003411	"Rab3b"	-0.0600795	0.180766	0.740342	0.859847
ENSMUSP00000003512	ENSMUSG00000003420	"Fcgrt"	0.114699	0.176504	0.51692	0.717519
ENSMUSP00000003521	ENSMUSG00000003429	"Rps11"	0.0293732	0.0584821	0.616095	0.786745
ENSMUSP00000003527	ENSMUSG00000003435	"Supt5"	0.272762	0.097551	0.00600392	0.0489468
ENSMUSP00000080614	ENSMUSG00000003438	"Timm50"	0.00497401	0.0505428	0.921714	0.960923
ENSMUSP00000003550	ENSMUSG00000003458	"Ncstn"	0.195393	0.106322	0.068512	0.219334
ENSMUSP00000075289	ENSMUSG00000003464	"Pex19"	0.279009	0.104891	0.00851551	0.0595218
ENSMUSP00000003569	ENSMUSG00000003477	"Inmt"	-0.11396	0.220457	0.605838	0.779693
ENSMUSP00000125077	ENSMUSG00000003500	"Impdh1"	0.135254	0.0829319	0.10475	0.283921
ENSMUSP00000003612	ENSMUSG00000003518	"Dusp3"	0.15711	0.0801749	0.0515785	0.183375
ENSMUSP00000003620	ENSMUSG00000003526	"Prodh"	0.0500282	0.117568	0.67096	0.823069
ENSMUSP00000003622	ENSMUSG00000003528	"Slc25a1"	0.421847	0.169008	0.0135069	0.0783209
ENSMUSP00000003642	ENSMUSG00000003546	"Klc4"	0.346222	0.0811482	3.19592e-05	0.00269871
ENSMUSP00000003655	ENSMUSG00000003559	"As3mt"	0.361833	0.126967	0.00488168	0.0437862
ENSMUSP00000117033	ENSMUSG00000003573	"Homer3"	0.292863	0.138231	0.0356548	0.143491
ENSMUSP00000003681	ENSMUSG00000003585	"Sec14l2"	0.179546	0.235123	0.446834	0.659305
ENSMUSP00000088857	ENSMUSG00000003617	"Cp"	0.260887	0.122432	0.0344497	0.141124
ENSMUSP00000003720	ENSMUSG00000003623	"Crot"	0.158847	0.149736	0.290453	0.521499
ENSMUSP00000099509	ENSMUSG00000003660	"Snrnp200"	0.096235	0.0589608	0.104379	0.283836
ENSMUSP00000099650	ENSMUSG00000003731	"Kpna6"	0.068866	0.0939753	0.464623	0.672119
ENSMUSP00000003860	ENSMUSG00000003762	"Adck4"	-0.120796	0.117978	0.307337	0.537141
ENSMUSP00000003906	ENSMUSG00000003808	"Farsa"	0.0883298	0.0599939	0.142673	0.343084
ENSMUSP00000003907	ENSMUSG00000003809	"Gcdh"	-0.0333497	0.0778545	0.668899	0.821802
ENSMUSP00000003908	ENSMUSG00000003810	"Mast2"	0.16485	0.137422	0.232625	0.459557
ENSMUSP00000003911	ENSMUSG00000003813	"Rad23a"	0.33578	0.103006	0.00133195	0.0206152
ENSMUSP00000003912	ENSMUSG00000003814	"Calr"	0.251964	0.0944972	0.00836197	0.0594363
ENSMUSP00000003947	ENSMUSG00000003849	"Nqo1"	0.25884	0.121068	0.033861	0.140106
ENSMUSP00000003964	ENSMUSG00000003865	"Gys1"	0.0283377	0.0742095	0.703012	0.841611
ENSMUSP00000033087	ENSMUSG00000003868	"Ruvbl2"	0.176445	0.0806159	0.0298977	0.128218
ENSMUSP00000090086	ENSMUSG00000003923	"Tfam"	0.046267	0.0742892	0.534203	0.732128
ENSMUSP00000004057	ENSMUSG00000003955	"Fam162a"	0.0560565	0.0964589	0.561867	0.748368
ENSMUSP00000004072	ENSMUSG00000003970	"Rpl8"	-0.103877	0.0953022	0.277174	0.508462
ENSMUSP00000004134	ENSMUSG00000004032	"Gstm5"	0.0616049	0.0783263	0.432594	0.646324
ENSMUSP00000004137	ENSMUSG00000004035	"Gstm7"	0.153731	0.0826339	0.0644536	0.210433
ENSMUSP00000099403	ENSMUSG00000004040	"Stat3"	-0.0067056	0.0922845	0.94216	0.972448
ENSMUSP00000058321	ENSMUSG00000004044	"Ptrf"	0.183501	0.0633394	0.00423102	0.0417166
ENSMUSP00000103981	ENSMUSG00000004056	"Akt2"	0.106029	0.0766641	0.168357	0.379656
ENSMUSP00000053842	ENSMUSG00000004069	"Dnaja3"	-0.076931	0.0659703	0.245089	0.473947
ENSMUSP00000004172	ENSMUSG00000004070	"Hmox2"	0.57772	0.184337	0.00201183	0.0250991
ENSMUSP00000118983	ENSMUSG00000004085	"Zak"	0.0850743	0.0633875	0.181235	0.395204
ENSMUSP00000004200	ENSMUSG00000004096	"Cwc15"	0.505458	0.202982	0.014114	0.0801482
ENSMUSP00000004208	ENSMUSG00000004105	"Angptl2"	0.336923	0.190291	0.0799097	0.239664
ENSMUSP00000101105	ENSMUSG00000004207	"Psap"	0.326261	0.163741	0.0478147	0.174788
ENSMUSP00000004343	ENSMUSG00000004233	"Wars2"	-0.0874439	0.0850422	0.305208	0.536068
ENSMUSP00000004375	ENSMUSG00000004264	"Phb2"	-0.125266	0.0450853	0.00603858	0.0491321
ENSMUSP00000108103	ENSMUSG00000004266	"Ptpn6"	0.00506727	0.195525	0.97937	0.989707
ENSMUSP00000004378	ENSMUSG00000004267	"Eno2"	0.329935	0.267964	0.21982	0.445813
ENSMUSP00000004381	ENSMUSG00000004270	"Lpcat3"	-0.0920274	0.13539	0.497549	0.70297
ENSMUSP00000004396	ENSMUSG00000004285	"Atp6v1f"	0.282453	0.103638	0.00708687	0.0537323
ENSMUSP00000046601	ENSMUSG00000004347	"Pde1c"	0.457056	0.224478	0.0437275	0.166076
ENSMUSP00000130738	ENSMUSG00000004364	"Cul3"	-0.0167147	0.0533204	0.75428	0.867422
ENSMUSP00000004508	ENSMUSG00000004394	"Tmed4"	0.148223	0.0644227	0.0225435	0.107084
ENSMUSP00000125731	ENSMUSG00000004446	"Bid"	0.319176	0.27079	0.241531	0.470825
ENSMUSP00000004565	ENSMUSG00000004451	"Ralb"	0.119626	0.097172	0.219986	0.44593
ENSMUSP00000083474	ENSMUSG00000004455	"Ppp1cc"	0.0475192	0.045956	0.302508	0.534059
ENSMUSP00000004574	ENSMUSG00000004460	"Dnajb11"	0.155352	0.0968611	0.110488	0.292833
ENSMUSP00000004646	ENSMUSG00000004530	"Coro1c"	-0.0873215	0.0904367	0.335631	0.562162
ENSMUSP00000004673	ENSMUSG00000004558	"Ndrg2"	0.102227	0.0738953	0.168246	0.379656
ENSMUSP00000004729	ENSMUSG00000004610	"Etfb"	0.00337404	0.0548477	0.951016	0.976636
ENSMUSP00000111242	ENSMUSG00000004631	"Sgce"	0.00543227	0.207021	0.979122	0.989707
ENSMUSP00000004774	ENSMUSG00000004655	"Aqp1"	0.120739	0.127182	0.343712	0.566932
ENSMUSP00000004784	ENSMUSG00000004665	"Cnn2"	-0.0323693	0.139804	0.817162	0.904127
ENSMUSP00000129220	ENSMUSG00000004677	"Myo9b"	0.123155	0.0995059	0.217528	0.44291
ENSMUSP00000004868	ENSMUSG00000004748	"Mtfp1"	0.0400814	0.110646	0.717589	0.85237
ENSMUSP00000004910	ENSMUSG00000004788	"Eif2b2"	0.0300372	0.103584	0.772184	0.878442
ENSMUSP00000060346	ENSMUSG00000004789	"Dlst"	0.0740102	0.0708033	0.297281	0.52794
ENSMUSP00000004965	ENSMUSG00000004843	"Chmp2b"	0.100869	0.0960413	0.294996	0.525643
ENSMUSP00000004968	ENSMUSG00000004846	"Plod3"	0.1046	0.174061	0.549188	0.740683
ENSMUSP00000005003	ENSMUSG00000004880	"Lbr"	0.114988	0.0783956	0.144175	0.344897
ENSMUSP00000088493	ENSMUSG00000004891	"Nes"	0.0523879	0.154193	0.734458	0.858338
ENSMUSP00000005017	ENSMUSG00000004897	"Hdgf"	0.429288	0.0998081	2.77509e-05	0.00261886
ENSMUSP00000005057	ENSMUSG00000004929	"Thop1"	0.0560397	0.0543339	0.303732	0.535072
ENSMUSP00000005066	ENSMUSG00000004936	"Map2k1"	0.199607	0.0831149	0.0173364	0.0898547
ENSMUSP00000005067	ENSMUSG00000004937	"Sgta"	0.330325	0.0983432	0.000954139	0.0167133
ENSMUSP00000005077	ENSMUSG00000004951	"Hspb1"	0.155421	0.124555	0.213713	0.437339
ENSMUSP00000110103	ENSMUSG00000004980	"Hnrnpa2b1"	0.347251	0.090295	0.000166343	0.00654918
ENSMUSP00000122623	ENSMUSG00000004996	"Mri1"	0.180108	0.0958623	0.0618759	0.204942
ENSMUSP00000099573	ENSMUSG00000005034	"Prkacb"	0.133869	0.195735	0.495066	0.700648
ENSMUSP00000005185	ENSMUSG00000005054	"Cstb"	0.232062	0.197979	0.242756	0.471873
ENSMUSP00000005218	ENSMUSG00000005087	"Cd44"	0.293346	0.204903	0.155277	0.362402
ENSMUSP00000005234	ENSMUSG00000005103	"Wdr1"	0.0312535	0.0476867	0.513047	0.715085
ENSMUSP00000005256	ENSMUSG00000005125	"Ndrg1"	-0.0558877	0.143179	0.69697	0.837455
ENSMUSP00000105356	ENSMUSG00000005161	"Prdx2"	0.270855	0.107897	0.0129387	0.0764752
ENSMUSP00000050771	ENSMUSG00000005198	"Polr2a"	0.195185	0.116004	0.0946703	0.264601
ENSMUSP00000111241	ENSMUSG00000005262	"Ufd1l"	0.154206	0.0580152	0.00856343	0.0595337
ENSMUSP00000005431	ENSMUSG00000005299	"Letm1"	0.029916	0.056167	0.594946	0.773412
ENSMUSP00000075782	ENSMUSG00000005312	"Ubqln1"	0.107274	0.134525	0.426446	0.64146
ENSMUSP00000134682	ENSMUSG00000005354	"Txn2"	0.187106	0.115479	0.106917	0.288264
ENSMUSP00000061604	ENSMUSG00000005362	"Crbn"	0.0361903	0.113971	0.751304	0.866553
ENSMUSP00000005532	ENSMUSG00000005397	"Nid1"	0.208455	0.0727775	0.00467371	0.0431427
ENSMUSP00000071914	ENSMUSG00000005417	"Mprip"	0.112115	0.149931	0.456461	0.666874
ENSMUSP00000104048	ENSMUSG00000005447	"Pafah1b3"	0.179756	0.131075	0.172273	0.381172
ENSMUSP00000005606	ENSMUSG00000005469	"Prkaca"	0.0224591	0.0560583	0.689159	0.832789
ENSMUSP00000019576	ENSMUSG00000005481	"Ddx39"	0.182004	0.0578875	0.00194747	0.0247461
ENSMUSP00000005620	ENSMUSG00000005483	"Dnajb1"	0.0863606	0.0784914	0.272682	0.503805
ENSMUSP00000064323	ENSMUSG00000005506	"Celf1"	0.269255	0.0834982	0.00152551	0.0219591
ENSMUSP00000005647	ENSMUSG00000005510	"Ndufs3"	0.0404086	0.0819522	0.622557	0.791487
ENSMUSP00000005651	ENSMUSG00000005514	"Por"	0.142373	0.104289	0.17389	0.383247
ENSMUSP00000088837	ENSMUSG00000005534	"Insr"	0.280198	0.144552	0.0541318	0.189669
ENSMUSP00000005705	ENSMUSG00000005566	"Trim28"	0.121057	0.0905236	0.182805	0.397321
ENSMUSP00000005714	ENSMUSG00000005575	"Ube2m"	0.00107432	0.0487794	0.982453	0.99112
ENSMUSP00000124551	ENSMUSG00000005610	"Eif4g2"	0.0873321	0.0412783	0.0357387	0.143548
ENSMUSP00000120045	ENSMUSG00000005611	"Mrvi1"	0.324485	0.218287	0.139955	0.339538
ENSMUSP00000078721	ENSMUSG00000005615	"Pcyt1a"	0.339722	0.121162	0.00560055	0.0472852
ENSMUSP00000071589	ENSMUSG00000005625	"Psmd4"	0.268868	0.228756	0.242567	0.471728
ENSMUSP00000102857	ENSMUSG00000005625	"Psmd4"	0.232348	0.0723282	0.00155815	0.0221203
ENSMUSP00000005769	ENSMUSG00000005628	"Tmod4"	0.220236	0.145713	0.132421	0.329412
ENSMUSP00000005798	ENSMUSG00000005656	"Snx6"	0.126303	0.0546521	0.0219577	0.105342
ENSMUSP00000106959	ENSMUSG00000005674	"Tomm40l"	-0.0227863	0.0907606	0.802053	0.896079
ENSMUSP00000106953	ENSMUSG00000005681	"Apoa2"	0.277161	0.307763	0.369016	0.590683
ENSMUSP00000005826	ENSMUSG00000005683	"Cs"	-0.0773246	0.0630643	0.221745	0.447774
ENSMUSP00000130495	ENSMUSG00000005686	"Ampd3"	0.0268242	0.0921249	0.771253	0.877626
ENSMUSP00000111309	ENSMUSG00000005732	"Ranbp1"	0.380875	0.115749	0.00120208	0.0192567
ENSMUSP00000005923	ENSMUSG00000005779	"Psmb4"	0.196718	0.0723991	0.00722432	0.0541758
ENSMUSP00000005953	ENSMUSG00000005803	"Sqrdl"	-0.236726	0.0941339	0.0127819	0.0759468
ENSMUSP00000029804	ENSMUSG00000005813	"Metap1"	0.133387	0.133171	0.318027	0.547178
ENSMUSP00000113431	ENSMUSG00000005846	"Rsl1d1"	0.117162	0.158145	0.460649	0.669192
ENSMUSP00000006027	ENSMUSG00000005873	"Reep5"	0.00179744	0.0759926	0.981156	0.990201
ENSMUSP00000105264	ENSMUSG00000005882	"Uqcc1"	0.108191	0.0770403	0.16193	0.373192
ENSMUSP00000006128	ENSMUSG00000005973	"Rcn1"	0.581803	0.157313	0.000297264	0.00920102
ENSMUSP00000006137	ENSMUSG00000005981	"Trap1"	0.074841	0.0627324	0.234423	0.461162
ENSMUSP00000117616	ENSMUSG00000006005	"Tpr"	0.381906	0.0785087	2.48412e-06	0.0010992
ENSMUSP00000006181	ENSMUSG00000006024	"Napa"	0.0636361	0.0516642	0.21965	0.445813
ENSMUSP00000133360	ENSMUSG00000006050	"Sra1"	0.194513	0.239894	0.419169	0.635624
ENSMUSP00000006217	ENSMUSG00000006058	"Snf8"	0.438722	0.234684	0.0631801	0.208028
ENSMUSP00000006254	ENSMUSG00000006095	"Tbcb"	0.194986	0.0859506	0.0244742	0.113168
ENSMUSP00000006293	ENSMUSG00000006134	"Crkl"	0.357972	0.0905729	0.000110863	0.00530725
ENSMUSP00000104883	ENSMUSG00000006169	"Clint1"	0.139631	0.0738257	0.0601726	0.202229
ENSMUSP00000006367	ENSMUSG00000006205	"Htra1"	0.282751	0.172995	0.104548	0.283921
ENSMUSP00000006381	ENSMUSG00000006219	"Fblim1"	0.285941	0.0843764	0.000861291	0.0159727
ENSMUSP00000099544	ENSMUSG00000006221	"Hspb7"	0.306561	0.112475	0.00704897	0.0537301
ENSMUSP00000006435	ENSMUSG00000006273	"Atp6v1b2"	0.0967939	0.0632941	0.127943	0.324347
ENSMUSP00000129739	ENSMUSG00000006276	"Eps15l1"	0.240002	0.0690964	0.000642851	0.0136968
ENSMUSP00000125155	ENSMUSG00000006289	"Osgep"	0.235639	0.128456	0.0683236	0.218901
ENSMUSP00000136644	ENSMUSG00000006299	"Aamp"	0.221186	0.130494	0.093424	0.262548
ENSMUSP00000109451	ENSMUSG00000006304	"Arpc2"	0.0646358	0.064449	0.317249	0.546889
ENSMUSP00000006496	ENSMUSG00000006333	"Rps9"	0.0453883	0.0549898	0.410234	0.626924
ENSMUSP00000072074	ENSMUSG00000006344	"Ggt5"	0.0875481	0.14701	0.552328	0.743441
ENSMUSP00000081943	ENSMUSG00000006356	"Crip2"	-0.0901359	0.159878	0.573602	0.756533
ENSMUSP00000006523	ENSMUSG00000006360	"Crip1"	-0.0443402	0.211668	0.834309	0.914284
ENSMUSP00000054583	ENSMUSG00000006369	"Fbln1"	0.356509	0.135824	0.00969307	0.0641581
ENSMUSP00000105058	ENSMUSG00000006369	"Fbln1"	0.256332	0.10635	0.0169423	0.0887424
ENSMUSP00000073061	ENSMUSG00000006373	"Pgrmc1"	0.21934	0.10964	0.0470228	0.173361
ENSMUSP00000006544	ENSMUSG00000006378	"Gcat"	0.158811	0.155784	0.309865	0.539643
ENSMUSP00000006562	ENSMUSG00000006395	"Hyi"	0.762403	0.293916	0.0104222	0.0666546
ENSMUSP00000136821	ENSMUSG00000006395	"Hyi"	-0.0898037	0.201802	0.657095	0.812879
ENSMUSP00000120106	ENSMUSG00000006412	"Pfdn2"	0.277011	0.0955979	0.00422388	0.0417166
ENSMUSP00000104837	ENSMUSG00000006418	"Rnf114"	0.283784	0.0889882	0.00168252	0.0230085
ENSMUSP00000006611	ENSMUSG00000006442	"Srm"	-0.0214726	0.092375	0.816466	0.9036
ENSMUSP00000006625	ENSMUSG00000006456	"Rbm14"	0.0622642	0.090075	0.490347	0.697861
ENSMUSP00000006626	ENSMUSG00000006457	"Actn3"	0.100773	0.270993	0.710429	0.846551
ENSMUSP00000006669	ENSMUSG00000006494	"Pdk1"	-0.014857	0.0822735	0.856899	0.926847
ENSMUSP00000126192	ENSMUSG00000006498	"Ptbp1"	0.2166	0.180202	0.231251	0.458162
ENSMUSP00000006697	ENSMUSG00000006522	"Itih3"	-0.0473432	0.224273	0.83305	0.914284
ENSMUSP00000006749	ENSMUSG00000006574	"Slc4a1"	0.171686	0.185303	0.35541	0.579196
ENSMUSP00000116747	ENSMUSG00000006576	"Slc4a3"	0.0301058	0.089981	0.738378	0.859847
ENSMUSP00000006764	ENSMUSG00000006589	"Aprt"	0.177736	0.111649	0.11315	0.296901
ENSMUSP00000135930	ENSMUSG00000006676	"Usp19"	0.135594	0.118301	0.253235	0.482002
ENSMUSP00000054634	ENSMUSG00000006699	"Cdc42"	-0.024174	0.0727561	0.740077	0.859847
ENSMUSP00000006900	ENSMUSG00000006717	"Acot13"	-0.25126	0.119847	0.0374279	0.148022
ENSMUSP00000025083	ENSMUSG00000006740	"Kif5b"	0.0494598	0.0491569	0.31568	0.546076
ENSMUSP00000099409	ENSMUSG00000006782	"Cnp"	-0.01262	0.127238	0.921115	0.960545
ENSMUSP00000007012	ENSMUSG00000006818	"Sod2"	0.0854743	0.0867137	0.325593	0.554013
ENSMUSP00000070876	ENSMUSG00000006906	"Stambp"	0.166818	0.0973141	0.0888346	0.254334
ENSMUSP00000007130	ENSMUSG00000006932	"Ctnnb1"	0.0496261	0.0589089	0.400664	0.618266
ENSMUSP00000007212	ENSMUSG00000006998	"Psmd2"	0.157119	0.0515878	0.00266844	0.0306015
ENSMUSP00000007236	ENSMUSG00000007021	"Syngr3"	0.0916355	0.145463	0.529994	0.7283
ENSMUSP00000084572	ENSMUSG00000007029	"Vars"	0.0396872	0.0473704	0.403245	0.62062
ENSMUSP00000007251	ENSMUSG00000007036	"Abhd16a"	0.0900201	0.0874532	0.304688	0.53569
ENSMUSP00000007255	ENSMUSG00000007039	"Ddah2"	0.268363	0.093168	0.00445111	0.0425312
ENSMUSP00000007257	ENSMUSG00000007041	"Clic1"	0.146009	0.0781808	0.0634365	0.208268
ENSMUSP00000109644	ENSMUSG00000007050	"Lsm2"	0.124127	0.0776619	0.111719	0.294461
ENSMUSP00000083077	ENSMUSG00000007097	"Atp1a2"	-0.0127784	0.0983468	0.896764	0.949022
ENSMUSP00000106874	ENSMUSG00000007107	"Atp1a4"	-0.0723685	0.215594	0.737531	0.859443
ENSMUSP00000007482	ENSMUSG00000007338	"Mrpl49"	-0.103593	0.121569	0.395493	0.613969
ENSMUSP00000082017	ENSMUSG00000007411	"Mark3"	-0.00344155	0.126697	0.978387	0.989685
ENSMUSP00000007602	ENSMUSG00000007458	"M6pr"	0.141617	0.103108	0.171303	0.380554
ENSMUSP00000007708	ENSMUSG00000007564	"Ppp2r1a"	0.157891	0.0380039	5.01767e-05	0.00313263
ENSMUSP00000079026	ENSMUSG00000007617	"Homer1"	0.16082	0.0841218	0.0574883	0.195664
ENSMUSP00000105120	ENSMUSG00000007617	"Homer1"	0.235909	0.14957	0.116701	0.304472
ENSMUSP00000111116	ENSMUSG00000007655	"Cav1"	0.168789	0.0694065	0.0159944	0.0861896
ENSMUSP00000126618	ENSMUSG00000007656	"Arpp19"	0.368104	0.164861	0.026859	0.119158
ENSMUSP00000007803	ENSMUSG00000007659	"Bcl2l1"	-0.105944	0.161965	0.514267	0.715525
ENSMUSP00000007814	ENSMUSG00000007670	"Khsrp"	0.418836	0.0888245	4.80423e-06	0.0010992
ENSMUSP00000007865	ENSMUSG00000007721	"Ccdc124"	0.268706	0.209728	0.202208	0.423524
ENSMUSP00000133523	ENSMUSG00000007739	"Cct4"	0.0827824	0.0406051	0.0429328	0.163813
ENSMUSP00000007959	ENSMUSG00000007815	"Rhoa"	0.316547	0.140548	0.0260803	0.117516
ENSMUSP00000007977	ENSMUSG00000007833	"Aldh16a1"	-0.0775884	0.171704	0.651933	0.810389
ENSMUSP00000007980	ENSMUSG00000007836	"Hnrnpa0"	0.108875	0.16411	0.508555	0.711182
ENSMUSP00000104770	ENSMUSG00000007850	"Hnrnph1"	0.237865	0.0704744	0.000902552	0.0162974
ENSMUSP00000008021	ENSMUSG00000007877	"Tcap"	-0.194418	0.128594	0.13231	0.329401
ENSMUSP00000121203	ENSMUSG00000007891	"Ctsd"	0.196309	0.10656	0.0670766	0.216614
ENSMUSP00000008036	ENSMUSG00000007892	"Rplp1"	0.546146	0.162518	0.00100114	0.0171025
ENSMUSP00000083281	ENSMUSG00000008036	"Ap2s1"	-0.0160933	0.057204	0.778777	0.882472
ENSMUSP00000008280	ENSMUSG00000008136	"Fhl2"	0.0235094	0.180641	0.896597	0.949022
ENSMUSP00000088320	ENSMUSG00000008226	"Scrn3"	0.216656	0.0900173	0.0170974	0.0894407
ENSMUSP00000008477	ENSMUSG00000008333	"Snrpb2"	0.120637	0.127921	0.346985	0.571643
ENSMUSP00000008517	ENSMUSG00000008373	"Prpf31"	0.0365445	0.0955976	0.702982	0.841611
ENSMUSP00000008537	ENSMUSG00000008393	"Carhsp1"	0.254218	0.15075	0.0934508	0.262548
ENSMUSP00000113433	ENSMUSG00000008435	"Rdh13"	-0.174071	0.0914341	0.0585245	0.19782
ENSMUSP00000076933	ENSMUSG00000008475	"Arpc5"	0.109129	0.0973627	0.263838	0.493513
ENSMUSP00000008684	ENSMUSG00000008540	"Mgst1"	0.155569	0.204165	0.447338	0.659305
ENSMUSP00000102865	ENSMUSG00000008575	"Nfib"	0.267101	0.120835	0.0290881	0.126626
ENSMUSP00000008748	ENSMUSG00000008604	"Ubqln4"	0.282824	0.124942	0.0248535	0.114071
ENSMUSP00000008812	ENSMUSG00000008668	"Rps18"	0.0381162	0.0531516	0.474223	0.681933
ENSMUSP00000008826	ENSMUSG00000008682	"Rpl10"	0.0988062	0.090324	0.275449	0.506471
ENSMUSP00000119975	ENSMUSG00000008683	"Rps15a"	0.111072	0.0634558	0.0817463	0.242122
ENSMUSP00000008966	ENSMUSG00000008822	"Acyp1"	0.326169	0.125314	0.0100126	0.065266
ENSMUSP00000108160	ENSMUSG00000008845	"Cd163"	0.206057	0.20558	0.317881	0.547178
ENSMUSP00000009003	ENSMUSG00000008859	"Rala"	-0.03006	0.059668	0.615023	0.786315
ENSMUSP00000009036	ENSMUSG00000008892	"Vdac3"	-0.10312	0.0515626	0.0470064	0.173361
ENSMUSP00000009157	ENSMUSG00000009013	"Dynll1"	0.127395	0.110043	0.248517	0.477305
ENSMUSP00000078867	ENSMUSG00000009079	"Ewsr1"	0.0268213	0.0949428	0.7779	0.881777
ENSMUSP00000009234	ENSMUSG00000009090	"Ap1b1"	0.0700865	0.0428383	0.103562	0.282736
ENSMUSP00000009256	ENSMUSG00000009112	"Bcl2l13"	0.00274009	0.0664227	0.96714	0.984355
ENSMUSP00000066891	ENSMUSG00000009207	"Lnp"	0.00288257	0.0667585	0.965606	0.98401
ENSMUSP00000133515	ENSMUSG00000009293	"Ube2g2"	0.345293	0.118511	0.00430762	0.0419212
ENSMUSP00000009538	ENSMUSG00000009394	"Syn2"	0.153923	0.107902	0.155445	0.362587
ENSMUSP00000105026	ENSMUSG00000009470	"Tnpo1"	0.137998	0.0587891	0.0199888	0.099147
ENSMUSP00000009679	ENSMUSG00000009535	"Rnmt"	0.153636	0.159421	0.337467	0.562828
ENSMUSP00000009693	ENSMUSG00000009549	"Srp14"	0.0918596	0.0758016	0.227153	0.453314
ENSMUSP00000113157	ENSMUSG00000009575	"Cbx5"	0.206936	0.120667	0.0885379	0.254007
ENSMUSP00000009774	ENSMUSG00000009630	"Ppp2cb"	0.24252	0.056106	2.54193e-05	0.0024917
ENSMUSP00000020312	ENSMUSG00000009647	"Mcu"	0.0803341	0.0930924	0.389307	0.607573
ENSMUSP00000126377	ENSMUSG00000009681	"Bcr"	0.0831424	0.140478	0.555386	0.745039
ENSMUSP00000010007	ENSMUSG00000009863	"Sdhb"	0.0654942	0.0560472	0.24412	0.47338
ENSMUSP00000010038	ENSMUSG00000009894	"Snap47"	0.0148449	0.324038	0.963549	0.982644
ENSMUSP00000108356	ENSMUSG00000009907	"Vps4b"	0.0802292	0.119018	0.501281	0.705138
ENSMUSP00000079180	ENSMUSG00000009927	"Rps25"	0.175497	0.086587	0.0441468	0.16685
ENSMUSP00000067767	ENSMUSG00000010025	"Aldh3a2"	0.140579	0.0772735	0.0705268	0.222497
ENSMUSP00000130194	ENSMUSG00000010095	"Slc3a2"	0.0450873	0.111363	0.686112	0.830901
ENSMUSP00000010241	ENSMUSG00000010097	"Nxf1"	0.141965	0.143304	0.324423	0.553293
ENSMUSP00000134854	ENSMUSG00000010110	"Stx5a"	-0.0451028	0.115667	0.697374	0.837455
ENSMUSP00000111150	ENSMUSG00000010205	"Raver1"	0.130422	0.149158	0.383624	0.602817
ENSMUSP00000010502	ENSMUSG00000010358	"Ifi35"	0.0978277	0.158156	0.537144	0.734203
ENSMUSP00000130492	ENSMUSG00000010376	"Nedd8"	0.18713	0.09372	0.0474359	0.174059
ENSMUSP00000010536	ENSMUSG00000010392	"Gosr1"	0.342784	0.108475	0.00198955	0.0248966
ENSMUSP00000099785	ENSMUSG00000010517	"Faf1"	0.116456	0.079026	0.142314	0.342776
ENSMUSP00000048470	ENSMUSG00000010608	"Rbm25"	0.239572	0.106724	0.0264331	0.118612
ENSMUSP00000010804	ENSMUSG00000010660	"Plcd1"	0.150897	0.0640482	0.0195432	0.0981213
ENSMUSP00000010899	ENSMUSG00000010755	"Cars"	0.0918432	0.0733084	0.211883	0.43529
ENSMUSP00000011055	ENSMUSG00000010911	"Apip"	0.0879096	0.0996812	0.378996	0.599665
ENSMUSP00000011058	ENSMUSG00000010914	"Pdhx"	0.147349	0.0718494	0.0417278	0.160802
ENSMUSP00000034190	ENSMUSG00000010936	"Vac14"	0.101946	0.199033	0.609208	0.781599
ENSMUSP00000103517	ENSMUSG00000011096	"Akt1s1"	0.20542	0.118732	0.0863626	0.250753
ENSMUSP00000021726	ENSMUSG00000011148	"Adssl1"	-0.0255594	0.0891792	0.774741	0.879605
ENSMUSP00000019808	ENSMUSG00000011305	"Plin5"	0.149012	0.153393	0.332693	0.560166
ENSMUSP00000011526	ENSMUSG00000011382	"Dhdh"	0.0804083	0.0926691	0.386712	0.60562
ENSMUSP00000011895	ENSMUSG00000011751	"Sptbn4"	0.0440135	0.110017	0.689582	0.832789
ENSMUSP00000011896	ENSMUSG00000011752	"Pgam1"	0.252039	0.079568	0.00180441	0.023928
ENSMUSP00000098375	ENSMUSG00000011877	"Git1"	0.18026	0.0767229	0.0200124	0.099147
ENSMUSP00000012028	ENSMUSG00000011884	"Gltp"	0.183585	0.117361	0.120575	0.310254
ENSMUSP00000079163	ENSMUSG00000012405	"Rpl15"	-0.0190583	0.0653814	0.771007	0.877626
ENSMUSP00000125314	ENSMUSG00000012422	"Tmem167"	0.0151666	0.195154	0.938205	0.970012
ENSMUSP00000111081	ENSMUSG00000012428	"Steap4"	0.169165	0.143451	0.239846	0.469008
ENSMUSP00000012679	ENSMUSG00000012535	"Tnpo3"	0.166412	0.0965042	0.0866678	0.251357
ENSMUSP00000012849	ENSMUSG00000012705	"Retn"	0.411666	0.218731	0.0624	0.206015
ENSMUSP00000104179	ENSMUSG00000012848	"Rps5"	0.0381275	0.0852571	0.655261	0.81172
ENSMUSP00000013304	ENSMUSG00000013160	"Atp6v0d1"	0.0211302	0.0612102	0.73034	0.856885
ENSMUSP00000111291	ENSMUSG00000013539	"Tango2"	0.145563	0.0817992	0.0768331	0.235189
ENSMUSP00000034723	ENSMUSG00000013584	"Aldh1a2"	0.0221404	0.248224	0.929116	0.964005
ENSMUSP00000013737	ENSMUSG00000013593	"Ndufs2"	-0.10993	0.0614325	0.0752168	0.232483
ENSMUSP00000013773	ENSMUSG00000013629	"Cad"	0.0570855	0.116492	0.624776	0.792178
ENSMUSP00000069962	ENSMUSG00000013662	"Atad1"	-0.0531931	0.0493695	0.282714	0.513943
ENSMUSP00000013842	ENSMUSG00000013698	"Pea15a"	0.311161	0.126086	0.0145222	0.0810909
ENSMUSP00000108875	ENSMUSG00000013736	"Trnt1"	0.100625	0.0568805	0.0785672	0.238043
ENSMUSP00000014080	ENSMUSG00000013936	"Myl2"	0.201689	0.113148	0.0763399	0.234371
ENSMUSP00000106920	ENSMUSG00000013997	"Nit1"	0.182504	0.0794973	0.0228382	0.108022
ENSMUSP00000014221	ENSMUSG00000014077	"Chp1"	0.239757	0.0909121	0.00912857	0.0620171
ENSMUSP00000014339	ENSMUSG00000014195	"Dnajc7"	0.215445	0.078326	0.0065527	0.0519797
ENSMUSP00000014370	ENSMUSG00000014226	"Cacybp"	0.0667107	0.0656783	0.311119	0.540997
ENSMUSP00000014438	ENSMUSG00000014294	"Ndufa2"	0.0586478	0.0853332	0.492786	0.699104
ENSMUSP00000014445	ENSMUSG00000014301	"Pam16"	0.0431269	0.0936175	0.645619	0.805515
ENSMUSP00000014457	ENSMUSG00000014313	"Cox6c"	0.183133	0.1068	0.0881065	0.253483
ENSMUSP00000098097	ENSMUSG00000014349	"Ube2z"	0.149758	0.0557007	0.00784484	0.0572721
ENSMUSP00000014546	ENSMUSG00000014402	"Tsg101"	-0.0280775	0.0711852	0.693728	0.835844
ENSMUSP00000014640	ENSMUSG00000014496	"Ankrd28"	0.293538	0.126669	0.0219139	0.105273
ENSMUSP00000114402	ENSMUSG00000014551	"Mrps25"	-0.000539499	0.117817	0.996352	0.998535
ENSMUSP00000014698	ENSMUSG00000014554	"Dguok"	-0.279209	0.145158	0.0564205	0.193408
ENSMUSP00000068587	ENSMUSG00000014601	"Strip1"	0.0877707	0.0990548	0.377618	0.598403
ENSMUSP00000014750	ENSMUSG00000014606	"Slc25a11"	-0.0231135	0.0729566	0.751751	0.866553
ENSMUSP00000077663	ENSMUSG00000014633	"Cmc2"	0.444981	0.129392	0.000733421	0.0146507
ENSMUSP00000014913	ENSMUSG00000014769	"Psmb1"	0.197843	0.0690953	0.00468709	0.0431695
ENSMUSP00000014920	ENSMUSG00000014776	"Nol3"	0.127273	0.117253	0.279165	0.509894
ENSMUSP00000014922	ENSMUSG00000014778	"Fhod1"	0.119185	0.224415	0.59665	0.774648
ENSMUSP00000014990	ENSMUSG00000014846	"Tppp3"	0.267124	0.123185	0.0314268	0.132295
ENSMUSP00000015011	ENSMUSG00000014867	"Surf4"	0.0413777	0.106276	0.697506	0.837455
ENSMUSP00000072154	ENSMUSG00000014932	"Yes1"	-0.0189327	0.105202	0.857405	0.926847
ENSMUSP00000015100	ENSMUSG00000014956	"Ppp1cb"	0.0892584	0.0568429	0.1181	0.306285
ENSMUSP00000107820	ENSMUSG00000014959	"Gorasp2"	0.253144	0.0885783	0.00476519	0.0437814
ENSMUSP00000015146	ENSMUSG00000015002	"Efr3a"	-0.112098	0.101932	0.273081	0.503995
ENSMUSP00000015157	ENSMUSG00000015013	"Trappc2l"	0.111525	0.0878324	0.206116	0.429258
ENSMUSP00000015160	ENSMUSG00000015016	"Acsf3"	0.0449767	0.0710619	0.527583	0.726736
ENSMUSP00000047898	ENSMUSG00000015023	"Ddx19a"	0.141079	0.0803676	0.0808792	0.240766
ENSMUSP00000015227	ENSMUSG00000015083	"C8g"	-0.212354	0.217178	0.329637	0.557318
ENSMUSP00000028328	ENSMUSG00000015085	"Entpd2"	-0.0771589	0.223408	0.730215	0.856885
ENSMUSP00000058746	ENSMUSG00000015087	"Rabl6"	0.0838441	0.220324	0.704397	0.842053
ENSMUSP00000109897	ENSMUSG00000015090	"Ptgds"	0.0659625	0.21492	0.75928	0.870312
ENSMUSP00000015236	ENSMUSG00000015092	"Edf1"	0.164129	0.120552	0.175054	0.384782
ENSMUSP00000015256	ENSMUSG00000015112	"Slc25a13"	-0.0819483	0.0722048	0.2579	0.486556
ENSMUSP00000055714	ENSMUSG00000015120	"Ube2i"	0.0974309	0.0894052	0.277264	0.508462
ENSMUSP00000021554	ENSMUSG00000015143	"Actn1"	0.0148958	0.0490479	0.761706	0.870637
ENSMUSP00000127176	ENSMUSG00000015143	"Actn1"	0.198501	0.159914	0.216557	0.441588
ENSMUSP00000072732	ENSMUSG00000015149	"Sirt2"	0.248762	0.0642939	0.000152274	0.00633058
ENSMUSP00000134734	ENSMUSG00000015165	"Hnrnpl"	0.273829	0.0529513	6.11893e-07	0.0004633
ENSMUSP00000128331	ENSMUSG00000015176	"Nolc1"	0.168187	0.193865	0.387118	0.605888
ENSMUSP00000015391	ENSMUSG00000015247	"Nipsnap3b"	0.247737	0.153166	0.108151	0.289962
ENSMUSP00000120461	ENSMUSG00000015290	"Ubl4"	0.197893	0.101545	0.0532885	0.187833
ENSMUSP00000015435	ENSMUSG00000015291	"Gdi1"	0.190137	0.063548	0.00315799	0.0341246
ENSMUSP00000015481	ENSMUSG00000015337	"Endog"	-0.0256263	0.0836723	0.759751	0.870312
ENSMUSP00000015501	ENSMUSG00000015357	"Clpx"	0.0720321	0.0487567	0.141312	0.341822
ENSMUSP00000080403	ENSMUSG00000015363	"Trabd"	0.152512	0.250826	0.5445	0.738375
ENSMUSP00000139011	ENSMUSG00000015536	"Mocs2"	0.219851	0.142049	0.124513	0.317383
ENSMUSP00000132259	ENSMUSG00000015568	"Lpl"	0.0749396	0.0666563	0.262387	0.491692
ENSMUSP00000015791	ENSMUSG00000015647	"Lama5"	-0.0988281	0.133268	0.459308	0.669133
ENSMUSP00000015800	ENSMUSG00000015656	"Hspa8"	0.061715	0.052793	0.243941	0.47338
ENSMUSP00000129767	ENSMUSG00000015671	"Psma2"	0.122144	0.0897583	0.175265	0.38504
ENSMUSP00000015855	ENSMUSG00000015711	"Prune"	0.172972	0.0685727	0.0125157	0.0749976
ENSMUSP00000015877	ENSMUSG00000015733	"Capza2"	-0.0409312	0.0595368	0.492652	0.699104
ENSMUSP00000015891	ENSMUSG00000015747	"Vps45"	-0.0192125	0.07615	0.801133	0.895511
ENSMUSP00000128483	ENSMUSG00000015749	"Anp32e"	-0.0376842	0.144252	0.794241	0.891221
ENSMUSP00000015934	ENSMUSG00000015790	"Surf1"	0.040979	0.08506	0.630554	0.796316
ENSMUSP00000015950	ENSMUSG00000015806	"Qdpr"	-0.00439967	0.0806816	0.956572	0.979653
ENSMUSP00000122081	ENSMUSG00000015806	"Qdpr"	0.0381132	0.0852128	0.655215	0.81172
ENSMUSP00000107298	ENSMUSG00000015829	"Tnr"	0.109015	0.250852	0.664688	0.818093
ENSMUSP00000015981	ENSMUSG00000015837	"Sqstm1"	0.421292	0.117843	0.000516417	0.0120638
ENSMUSP00000015987	ENSMUSG00000015843	"Rxrg"	0.204034	0.124445	0.104149	0.283774
ENSMUSP00000015998	ENSMUSG00000015854	"Cd5l"	0.0869565	0.268212	0.746226	0.863434
ENSMUSP00000101999	ENSMUSG00000015869	"Prpsap1"	0.166844	0.126886	0.190201	0.406421
ENSMUSP00000016033	ENSMUSG00000015889	"Lta4h"	0.0421276	0.0504903	0.405173	0.62196
ENSMUSP00000099461	ENSMUSG00000015932	"Dstn"	0.392685	0.107392	0.0003349	0.0097786
ENSMUSP00000016081	ENSMUSG00000015937	"H2afy"	-0.096022	0.105175	0.362469	0.584709
ENSMUSP00000016086	ENSMUSG00000015942	"Gtf2ird2"	0.234597	0.109027	0.0337322	0.139714
ENSMUSP00000102716	ENSMUSG00000015943	"Bola1"	0.398777	0.101904	0.000128755	0.00580583
ENSMUSP00000016105	ENSMUSG00000015961	"Adss"	0.00524829	0.105784	0.960485	0.981708
ENSMUSP00000107869	ENSMUSG00000015968	"Cacna1d"	0.0219149	0.0831931	0.792524	0.890023
ENSMUSP00000016138	ENSMUSG00000015994	"Fnta"	0.200019	0.073706	0.00733421	0.0548003
ENSMUSP00000022281	ENSMUSG00000016018	"Skiv2l2"	0.620802	0.173684	0.000519367	0.0120638
ENSMUSP00000125620	ENSMUSG00000016194	"Hsd11b1"	-0.0712542	0.158384	0.653397	0.811229
ENSMUSP00000016396	ENSMUSG00000016252	"Atp5e"	-0.23071	0.0868285	0.0085869	0.0595337
ENSMUSP00000016399	ENSMUSG00000016255	"Tubb1"	-0.194035	0.335043	0.563262	0.748673
ENSMUSP00000016400	ENSMUSG00000016256	"Ctsz"	0.344428	0.13959	0.0145387	0.0810909
ENSMUSP00000016463	ENSMUSG00000016319	"Slc25a5"	-0.0593089	0.0865525	0.494071	0.700107
ENSMUSP00000016488	ENSMUSG00000016344	"Ppdpf"	0.270399	0.296514	0.363915	0.585478
ENSMUSP00000054556	ENSMUSG00000016349	"Eef1a2"	-0.0751705	0.0350372	0.0332494	0.137853
ENSMUSP00000109693	ENSMUSG00000016382	"Pls3"	0.151281	0.0691098	0.0298775	0.128218
ENSMUSP00000016571	ENSMUSG00000016427	"Ndufa1"	-0.828782	0.203999	7.21963e-05	0.00401665
ENSMUSP00000074902	ENSMUSG00000016481	"Cr1l"	0.10389	0.117922	0.379619	0.599721
ENSMUSP00000016631	ENSMUSG00000016487	"Ppfibp1"	0.413672	0.176965	0.021024	0.102554
ENSMUSP00000016638	ENSMUSG00000016494	"Cd34"	0.30391	0.135474	0.0260892	0.117516
ENSMUSP00000120466	ENSMUSG00000016495	"Plgrkt"	0.0133398	0.239375	0.95565	0.97944
ENSMUSP00000016672	ENSMUSG00000016528	"Mapkapk2"	0.176444	0.0898255	0.0511167	0.182839
ENSMUSP00000074448	ENSMUSG00000016534	"Lamp2"	0.232245	0.0895179	0.010252	0.0661673
ENSMUSP00000132450	ENSMUSG00000016541	"Atxn10"	0.261972	0.0628603	4.76514e-05	0.00313263
ENSMUSP00000098053	ENSMUSG00000016554	"Eif3d"	0.032097	0.050655	0.527116	0.726527
ENSMUSP00000102062	ENSMUSG00000016559	"H3f3b"	-0.245042	0.120479	0.0434215	0.165218
ENSMUSP00000131504	ENSMUSG00000016664	"Pacsin2"	0.231741	0.075466	0.00246403	0.028984
ENSMUSP00000016901	ENSMUSG00000016757	"Ttll12"	0.0322793	0.120088	0.78841	0.887805
ENSMUSP00000119065	ENSMUSG00000016921	"Srsf6"	0.196668	0.117779	0.0966863	0.26914
ENSMUSP00000099404	ENSMUSG00000016933	"Plcg1"	0.108077	0.0726661	0.138774	0.337667
ENSMUSP00000097756	ENSMUSG00000017132	"Cyth1"	0.125504	0.0839563	0.13669	0.334723
ENSMUSP00000090360	ENSMUSG00000017176	"Nt5c3b"	0.148226	0.14071	0.293832	0.524818
ENSMUSP00000017332	ENSMUSG00000017188	"Coa3"	-0.118163	0.089654	0.189173	0.405426
ENSMUSP00000017365	ENSMUSG00000017221	"Psmd3"	0.0592056	0.048273	0.221613	0.447774
ENSMUSP00000017430	ENSMUSG00000017286	"Glod4"	0.125157	0.0717914	0.0829728	0.244349
ENSMUSP00000055470	ENSMUSG00000017291	"Taok1"	0.0507745	0.115089	0.659808	0.814401
ENSMUSP00000099383	ENSMUSG00000017307	"Acot8"	0.111403	0.109919	0.312173	0.542286
ENSMUSP00000017453	ENSMUSG00000017309	"Cd300lg"	0.28487	0.0794769	0.000434473	0.0110415
ENSMUSP00000017488	ENSMUSG00000017344	"Vtn"	0.218815	0.145521	0.13441	0.331588
ENSMUSP00000017534	ENSMUSG00000017390	"Aldoc"	0.170058	0.100787	0.0932684	0.262548
ENSMUSP00000103181	ENSMUSG00000017404	"Rpl19"	0.052945	0.0770896	0.493089	0.699293
ENSMUSP00000136727	ENSMUSG00000017421	"Zfp207"	0.263585	0.102993	0.0115363	0.0708882
ENSMUSP00000133571	ENSMUSG00000017428	"Psmd11"	0.0966119	0.0431941	0.0265273	0.118612
ENSMUSP00000017629	ENSMUSG00000017485	"Top2b"	0.00110964	0.103159	0.991429	0.996026
ENSMUSP00000091551	ENSMUSG00000017631	"Abr"	0.0132843	0.0997481	0.894312	0.947961
ENSMUSP00000071619	ENSMUSG00000017670	"Elmo2"	0.0869336	0.105061	0.409708	0.626818
ENSMUSP00000057669	ENSMUSG00000017686	"Rhot1"	-0.0674451	0.0605395	0.266728	0.496795
ENSMUSP00000017851	ENSMUSG00000017707	"Serinc3"	0.394985	0.222124	0.0783191	0.237787
ENSMUSP00000033230	ENSMUSG00000017713	"Tha1"	0.0389355	0.0957357	0.68471	0.830438
ENSMUSP00000099390	ENSMUSG00000017721	"Pigt"	-0.108234	0.105505	0.307125	0.537141
ENSMUSP00000104939	ENSMUSG00000017754	"Pltp"	0.0110407	0.179257	0.950975	0.976636
ENSMUSP00000017900	ENSMUSG00000017756	"Slc12a7"	0.0185394	0.058201	0.750442	0.866186
ENSMUSP00000099382	ENSMUSG00000017760	"Ctsa"	0.117095	0.125981	0.353886	0.578155
ENSMUSP00000112130	ENSMUSG00000017765	"Slc12a4"	0.209587	0.0943682	0.0277496	0.12258
ENSMUSP00000099563	ENSMUSG00000017774	"Myo1c"	-0.0350591	0.0606839	0.564162	0.749244
ENSMUSP00000017920	ENSMUSG00000017776	"Crk"	0.321601	0.0992325	0.00141831	0.0211565
ENSMUSP00000115419	ENSMUSG00000017778	"Cox7c"	-0.229408	0.0901374	0.0117595	0.0720443
ENSMUSP00000115723	ENSMUSG00000017781	"Pitpna"	0.211624	0.0757442	0.00576794	0.0479729
ENSMUSP00000017946	ENSMUSG00000017802	"Fam134c"	0.0897255	0.401123	0.823445	0.9083
ENSMUSP00000017961	ENSMUSG00000017817	"Jph2"	0.0973243	0.0605986	0.110007	0.292192
ENSMUSP00000017975	ENSMUSG00000017831	"Rab5a"	-0.152655	0.0858683	0.0771192	0.235602
ENSMUSP00000082053	ENSMUSG00000017843	"Ppp2r5c"	0.107081	0.15825	0.499895	0.705059
ENSMUSP00000018113	ENSMUSG00000017969	"Ptgis"	0.269549	0.123809	0.0307653	0.130848
ENSMUSP00000018186	ENSMUSG00000018042	"Cyb5r3"	0.17707	0.0780924	0.0245458	0.113168
ENSMUSP00000018333	ENSMUSG00000018189	"Uchl5"	0.190732	0.0760495	0.0130214	0.0764752
ENSMUSP00000121665	ENSMUSG00000018196	"Glrx2"	0.193242	0.133209	0.149225	0.353283
ENSMUSP00000125623	ENSMUSG00000018199	"Trove2"	0.166826	0.0949191	0.0807228	0.240474
ENSMUSP00000018430	ENSMUSG00000018286	"Psmb6"	0.349246	0.0892458	0.000128738	0.00580583
ENSMUSP00000018431	ENSMUSG00000018287	"Spag7"	0.329868	0.147036	0.0265343	0.118612
ENSMUSP00000018437	ENSMUSG00000018293	"Pfn1"	0.102506	0.0695251	0.14212	0.342776
ENSMUSP00000105010	ENSMUSG00000018322	"Tomm34"	0.0432067	0.102973	0.67531	0.823984
ENSMUSP00000018470	ENSMUSG00000018326	"Ywhab"	0.16337	0.0598228	0.00694109	0.0534139
ENSMUSP00000081011	ENSMUSG00000018339	"Gpx3"	0.281421	0.10089	0.00584593	0.048426
ENSMUSP00000099788	ENSMUSG00000018340	"Anxa6"	0.212202	0.177124	0.233204	0.460259
ENSMUSP00000104511	ENSMUSG00000018340	"Anxa6"	0.134839	0.0604013	0.0268153	0.119158
ENSMUSP00000018506	ENSMUSG00000018362	"Kpna2"	0.126119	0.119043	0.291079	0.522394
ENSMUSP00000120595	ENSMUSG00000018379	"Srsf1"	0.386586	0.107163	0.000399875	0.01076
ENSMUSP00000104615	ENSMUSG00000018398	"Sept8"	0.287673	0.0733602	0.000124827	0.00580583
ENSMUSP00000018549	ENSMUSG00000018405	"Mrm1"	0.226441	0.191094	0.238754	0.467405
ENSMUSP00000102602	ENSMUSG00000018411	"Mapt"	0.222205	0.0979684	0.0245026	0.113168
ENSMUSP00000040447	ENSMUSG00000018417	"Myo1b"	0.0190491	0.104913	0.856122	0.926566
ENSMUSP00000103536	ENSMUSG00000018428	"Akap1"	0.214144	0.0930692	0.0225362	0.107084
ENSMUSP00000077612	ENSMUSG00000018446	"C1qbp"	0.257502	0.109555	0.0198288	0.0988317
ENSMUSP00000018653	ENSMUSG00000018509	"Cenpv"	-0.0309884	0.0776908	0.690461	0.832882
ENSMUSP00000018691	ENSMUSG00000018547	"Pip4k2b"	-0.227525	0.0802101	0.0053337	0.046058
ENSMUSP00000018698	ENSMUSG00000018554	"Ybx2"	0.180411	0.227243	0.428485	0.643217
ENSMUSP00000018710	ENSMUSG00000018566	"Slc2a4"	0.118295	0.0951799	0.215527	0.44036
ENSMUSP00000099634	ENSMUSG00000018574	"Acadvl"	-0.0555102	0.0486017	0.254902	0.484056
ENSMUSP00000018727	ENSMUSG00000018583	"G3bp1"	0.214364	0.0788665	0.00720504	0.0541298
ENSMUSP00000104485	ENSMUSG00000018585	"Atox1"	0.171881	0.140489	0.222752	0.449103
ENSMUSP00000018737	ENSMUSG00000018593	"Sparc"	0.274506	0.182595	0.135536	0.333135
ENSMUSP00000018803	ENSMUSG00000018659	"Pnpo"	-0.0104438	0.146221	0.943138	0.97267
ENSMUSP00000091475	ENSMUSG00000018666	"Cbx1"	0.556432	0.155636	0.000516115	0.0120638
ENSMUSP00000099441	ENSMUSG00000018669	"Cdk5rap3"	0.130458	0.0669272	0.0528106	0.186628
ENSMUSP00000018816	ENSMUSG00000018672	"Copz2"	0.12329	0.117746	0.296837	0.527441
ENSMUSP00000018851	ENSMUSG00000018707	"Dync1h1"	0.0259891	0.0507518	0.609218	0.781599
ENSMUSP00000099666	ENSMUSG00000018740	"Slc25a35"	0.0128195	0.123465	0.917418	0.958888
ENSMUSP00000018909	ENSMUSG00000018765	"Fxr2"	0.0886011	0.0753344	0.241188	0.470379
ENSMUSP00000018914	ENSMUSG00000018770	"Atp5g3"	-0.238645	0.135646	0.080213	0.239921
ENSMUSP00000034046	ENSMUSG00000018796	"Acsl1"	-0.132885	0.0485409	0.006807	0.0531963
ENSMUSP00000087756	ENSMUSG00000018830	"Myh11"	-0.415149	0.19592	0.0354571	0.143255
ENSMUSP00000103795	ENSMUSG00000018845	"Unc45b"	0.0213546	0.0670467	0.75047	0.866186
ENSMUSP00000018992	ENSMUSG00000018848	"Rars"	-9.64814e-05	0.0464443	0.998345	0.999134
ENSMUSP00000116746	ENSMUSG00000018858	"Ict1"	0.103894	0.0885887	0.242429	0.471683
ENSMUSP00000021078	ENSMUSG00000018861	"Fdxr"	0.17277	0.0740989	0.0208216	0.101808
ENSMUSP00000019026	ENSMUSG00000018882	"Mrpl45"	0.00892186	0.0659391	0.892521	0.947283
[truncated: 3,499 more rows]
