# Supplementary material for: Genome-wide transcript and protein analysis highlights the role of protein homeostasis in the aging mouse heart
Source: Genome Res. 2022 May;32(5):838–52. doi: 10.1101/gr.275672.121 (PMC9104701; doi:10.1101/gr.275672.121)
Supplement: Supplemental Material [file supp_gr.275672.121_Supplemental_Data_S3.xls]

## Sheet: README
Differential expression results for all transcripts
The effects of age, sex, and age-by-sex interaction are reported for all 21,016 transcripts in the
gene expression data. Effect estimates (log2 fold change), standard errors, p-values, and
adjusted p-values (Benjaminin-Hochberg false discovery rate) were obtained using the DESeq2
software package (see Methods).
Columns dictionary:
Gene_ID: ENSEMBL gene ID (release 84)
Gene_symbol: ENSEMBL gene symbol (release 84)
Effect: covariate effect estimate (for age effect: log2 fold change per year;
for sex: female as the reference group)
Effect_SE: covariate effect standard error
p: test p-value
adjusted_p: test adjusted p-value

## Sheet: Age effect
Gene_ID	Gene_symbol	Effect	Effect_SE	p	adjusted_p
ENSMUSG00000000001	"Gnai3"	5.41821e-05	0.0382749	0.998874	0.999615
ENSMUSG00000000028	"Cdc45"	0.0661446	0.0518077	0.203209	0.475466
ENSMUSG00000000031	"H19"	0.0954536	0.1261	0.450585	0.706373
ENSMUSG00000000037	"Scml2"	0.158695	0.115993	0.164825	0.428254
ENSMUSG00000000049	"Apoh"	-0.0842185	0.249555	0.722285	0.877446
ENSMUSG00000000056	"Narf"	-0.111096	0.036793	0.00234284	0.0313613
ENSMUSG00000000058	"Cav2"	-0.0340429	0.0338005	0.312021	0.592521
ENSMUSG00000000078	"Klf6"	0.0236254	0.0530423	0.656558	0.842757
ENSMUSG00000000085	"Scmh1"	-0.103875	0.0252707	4.03251e-05	0.0017917
ENSMUSG00000000088	"Cox5a"	0.0467501	0.0455636	0.306451	0.587304
ENSMUSG00000000093	"Tbx2"	0.0387833	0.055088	0.47965	0.729804
ENSMUSG00000000094	"Tbx4"	0.215952	0.237231	0.35604	0.631617
ENSMUSG00000000120	"Ngfr"	0.312117	0.133513	0.0185113	0.118828
ENSMUSG00000000126	"Wnt9a"	-0.104526	0.0398054	0.00869684	0.073833
ENSMUSG00000000127	"Fer"	-0.0273188	0.0235801	0.245899	0.523853
ENSMUSG00000000131	"Xpo6"	-0.0907764	0.0303342	0.00279442	0.0351661
ENSMUSG00000000134	"Tfe3"	-0.00207113	0.0246034	0.932884	0.973857
ENSMUSG00000000142	"Axin2"	-0.113261	0.0649937	0.0791786	0.283343
ENSMUSG00000000148	"Brat1"	-0.00443427	0.0325219	0.891492	0.95586
ENSMUSG00000000149	"Gna12"	-0.054432	0.0372485	0.144906	0.400947
ENSMUSG00000000154	"Slc22a18"	0.327836	0.0915424	0.000366094	0.00898895
ENSMUSG00000000167	"Pih1d2"	0.107467	0.0946432	0.258525	0.538683
ENSMUSG00000000168	"Dlat"	-0.064277	0.0254537	0.0121536	0.0910427
ENSMUSG00000000171	"Sdhd"	0.0298495	0.0288056	0.301766	0.582831
ENSMUSG00000000183	"Fgf6"	0.428568	0.158632	0.00625395	0.0601249
ENSMUSG00000000184	"Ccnd2"	0.0652841	0.0820108	0.424537	0.68606
ENSMUSG00000000194	"Gpr107"	-0.0450054	0.018704	0.0158598	0.107761
ENSMUSG00000000197	"Nalcn"	0.344465	0.0731356	2.93253e-06	0.000239805
ENSMUSG00000000204	"Slfn4"	0.970955	0.229039	2.37174e-05	0.00118677
ENSMUSG00000000223	"Drp2"	0.0763556	0.0885829	0.39048	0.65995
ENSMUSG00000000244	"Tspan32"	0.427144	0.141374	0.00258426	0.0334426
ENSMUSG00000000248	"Clec2g"	0.471924	0.360031	0.184733	0.452118
ENSMUSG00000000253	"Gmpr"	-0.0345462	0.0556068	0.534607	0.767075
ENSMUSG00000000266	"Mid2"	0.0435218	0.0325164	0.181031	0.448125
ENSMUSG00000000275	"Trim25"	-0.0112509	0.0466206	0.807596	0.920694
ENSMUSG00000000276	"Dgke"	-0.0896307	0.0535864	0.0932661	0.312043
ENSMUSG00000000278	"Scpep1"	0.0637371	0.039956	0.111154	0.343633
ENSMUSG00000000282	"Mnt"	-0.031967	0.0397941	0.418683	0.682203
ENSMUSG00000000290	"Itgb2"	0.24279	0.0999536	0.0151468	0.104437
ENSMUSG00000000295	"Hddc2"	0.0200719	0.12205	0.870736	0.948607
ENSMUSG00000000296	"Tpd52l1"	0.398851	0.0992498	6.59698e-05	0.00259144
ENSMUSG00000000301	"Pemt"	0.047261	0.0885798	0.59236	0.802961
ENSMUSG00000000303	"Cdh1"	1.27828	0.382536	0.00109439	0.019409
ENSMUSG00000000305	"Cdh4"	0.494897	0.111957	1.90905e-05	0.00101384
ENSMUSG00000000308	"Ckmt1"	0.347949	0.109555	0.00155173	0.0242831
ENSMUSG00000000317	"Bcl6b"	-0.0787924	0.0868664	0.353665	0.629563
ENSMUSG00000000318	"Clec10a"	0.554045	0.106389	2.44901e-07	3.5742e-05
ENSMUSG00000000320	"Alox12"	0.275096	0.0950641	0.00352021	0.0412609
ENSMUSG00000000325	"Arvcf"	-0.0935885	0.0434716	0.0306415	0.161394
ENSMUSG00000000326	"Comt"	0.195585	0.0620828	0.00153709	0.0241612
ENSMUSG00000000339	"Rtca"	0.0527444	0.0430256	0.220095	0.495449
ENSMUSG00000000340	"Dbt"	-0.104517	0.0373096	0.00524974	0.0535056
ENSMUSG00000000346	"Dazap2"	0.0557282	0.018395	0.00252385	0.0329858
ENSMUSG00000000355	"Mcts1"	0.0238257	0.0301247	0.429048	0.690155
ENSMUSG00000000359	"Rem1"	-0.0960798	0.0590647	0.104565	0.332056
ENSMUSG00000000365	"Rnf17"	0.882819	0.194082	5.66896e-06	0.000403861
ENSMUSG00000000374	"Trappc10"	-0.0234569	0.0262752	0.371376	0.643434
ENSMUSG00000000378	"Ccm2"	0.00979824	0.0364255	0.787639	0.911592
ENSMUSG00000000384	"Tbrg4"	-0.0321503	0.0343851	0.354023	0.629721
ENSMUSG00000000385	"Tmprss2"	0.544223	0.430042	0.224889	0.501439
ENSMUSG00000000386	"Mx1"	0.250794	0.29502	0.425363	0.686487
ENSMUSG00000000392	"Fap"	0.091586	0.0715417	0.202642	0.475182
ENSMUSG00000000399	"Ndufa9"	0.0239528	0.0387027	0.53735	0.769379
ENSMUSG00000000402	"Egfl6"	-0.297704	0.202824	0.153774	0.412977
ENSMUSG00000000409	"Lck"	-0.208603	0.21719	0.327445	0.607342
ENSMUSG00000000416	"Cttnbp2"	-0.10475	0.0814626	0.194982	0.465812
ENSMUSG00000000420	"Galnt1"	-0.0356028	0.0258258	0.166502	0.430336
ENSMUSG00000000439	"Mkrn2"	-0.0414254	0.0187069	0.0267476	0.149232
ENSMUSG00000000440	"Pparg"	0.185172	0.050865	0.000285452	0.0076227
ENSMUSG00000000441	"Raf1"	-0.0904506	0.0227924	7.46534e-05	0.00286822
ENSMUSG00000000486	"Sept1"	0.165999	0.10343	0.10282	0.329112
ENSMUSG00000000489	"Pdgfb"	0.122823	0.049842	0.0125945	0.0929717
ENSMUSG00000000530	"Acvrl1"	0.0423893	0.0353204	0.229502	0.506326
ENSMUSG00000000531	"Grasp"	0.0446984	0.0434112	0.301013	0.582305
ENSMUSG00000000532	"Acvr1b"	-0.0458954	0.034746	0.187249	0.455676
ENSMUSG00000000538	"Tom1l2"	-0.0300121	0.025582	0.24042	0.518168
ENSMUSG00000000552	"Zfp385a"	-0.131937	0.0482829	0.00641459	0.0609453
ENSMUSG00000000555	"Itga5"	0.00940013	0.055074	0.863857	0.946106
ENSMUSG00000000560	"Gabra2"	0.639327	0.209985	0.00225382	0.0306181
ENSMUSG00000000561	"Wdr77"	0.0406159	0.0243456	0.0953889	0.315897
ENSMUSG00000000562	"Adora3"	-0.0913106	0.210879	0.667623	0.847601
ENSMUSG00000000563	"Atp5f1"	-0.00650233	0.0285206	0.820701	0.926108
ENSMUSG00000000567	"Sox9"	0.206945	0.0809992	0.0109975	0.0852538
ENSMUSG00000000568	"Hnrnpd"	0.0045238	0.0193372	0.815684	0.924072
ENSMUSG00000000579	"Dynlt1c"	0.0376199	0.0786821	0.636225	0.829841
ENSMUSG00000000581	"C1d"	0.0366141	0.0217472	0.093187	0.312043
ENSMUSG00000000594	"Gm2a"	0.0378719	0.055908	0.496558	0.741971
ENSMUSG00000000600	"Krit1"	0.0157163	0.0256309	0.538864	0.770288
ENSMUSG00000000605	"Clcn4"	-0.0657246	0.0326033	0.0443573	0.202611
ENSMUSG00000000627	"Sema4f"	-0.112615	0.110757	0.302643	0.583879
ENSMUSG00000000628	"Hk2"	-0.0834204	0.0360963	0.0205043	0.126258
ENSMUSG00000000631	"Myo18a"	-0.0727037	0.0284773	0.0107707	0.0844302
ENSMUSG00000000632	"Sez6"	0.0883206	0.174705	0.62096	0.820306
ENSMUSG00000000673	"Haao"	0.977942	0.225386	8.95678e-06	0.000570411
ENSMUSG00000000682	"Cd52"	0.443767	0.155159	0.00404606	0.0455447
ENSMUSG00000000686	"Abhd15"	0.104027	0.0783224	0.186459	0.454738
ENSMUSG00000000690	"Hoxb6"	0.869176	0.315431	0.00621373	0.0598984
ENSMUSG00000000693	"Loxl3"	0.0718549	0.054386	0.183254	0.450546
ENSMUSG00000000708	"Kat2b"	0.0147153	0.0275665	0.592554	0.802961
ENSMUSG00000000711	"Rab5b"	-0.0297171	0.0146241	0.0425146	0.197412
ENSMUSG00000000730	"Dnmt3l"	0.154105	0.130304	0.242702	0.520792
ENSMUSG00000000731	"Aire"	0.299789	0.328524	0.351028	0.626887
ENSMUSG00000000732	"Icosl"	0.0933429	0.0576471	0.102824	0.329112
ENSMUSG00000000738	"Spg7"	-0.00938568	0.0362068	0.797031	0.915704
ENSMUSG00000000739	"Sult5a1"	0.415312	0.111469	0.000248087	0.00687837
ENSMUSG00000000740	"Rpl13"	0.140813	0.048612	0.0038543	0.0440605
ENSMUSG00000000743	"Chmp1a"	0.0285506	0.0197982	0.149622	0.407418
ENSMUSG00000000751	"Rpa1"	-5.19092e-07	0.0279787	0.999987	0.999987
ENSMUSG00000000753	"Serpinf1"	-0.040889	0.0722849	0.568763	0.787633
ENSMUSG00000000759	"Tubgcp3"	-0.0286123	0.0290627	0.32565	0.605384
ENSMUSG00000000776	"Polr3d"	-0.0579974	0.0314826	0.0660405	0.255694
ENSMUSG00000000782	"Tcf7"	0.0380243	0.109881	0.729572	0.881088
ENSMUSG00000000787	"Ddx3x"	0.00536658	0.028572	0.851053	0.939885
ENSMUSG00000000791	"Il12rb1"	0.4626	0.278697	0.103143	0.329586
ENSMUSG00000000792	"Slc5a5"	0.148559	0.175073	0.398062	0.666611
ENSMUSG00000000794	"Kcnn3"	-0.0302911	0.070091	0.663705	0.84642
ENSMUSG00000000804	"Usp32"	-0.0193995	0.0346756	0.575346	0.791785
ENSMUSG00000000805	"Car4"	-0.183432	0.0743172	0.0133771	0.0965589
ENSMUSG00000000811	"Txnrd3"	-0.0228462	0.034264	0.507264	0.749598
ENSMUSG00000000817	"Fasl"	0.277794	0.281303	0.32075	0.600256
ENSMUSG00000000823	"Zfp512b"	-0.0472773	0.0310518	0.128045	0.37392
ENSMUSG00000000826	"Dnajc5"	-0.0505036	0.0182307	0.00562359	0.0563284
ENSMUSG00000000827	"Tpd52l2"	-0.0160908	0.017168	0.349291	0.625486
ENSMUSG00000000838	"Fmr1"	0.013329	0.0302107	0.65813	0.843575
ENSMUSG00000000861	"Bcl11a"	-0.027767	0.0977556	0.773743	0.904694
ENSMUSG00000000869	"Il4"	-0.040454	0.0947253	0.669743	0.848277
ENSMUSG00000000876	"Pxmp4"	-0.0333057	0.0325699	0.308037	0.589268
ENSMUSG00000000881	"Dlg3"	-0.0476435	0.0389199	0.222668	0.498355
ENSMUSG00000000884	"Gnb1l"	-0.218708	0.0828665	0.00861936	0.0735164
ENSMUSG00000000889	"Dbh"	-0.215437	0.122801	0.0882847	0.302427
ENSMUSG00000000901	"Mmp11"	0.0162487	0.0487265	0.73829	0.885697
ENSMUSG00000000902	"Smarcb1"	-0.0203929	0.0291634	0.485092	0.733477
ENSMUSG00000000903	"Vpreb3"	0.475503	0.301984	0.118636	0.358122
ENSMUSG00000000915	"Hip1r"	0.110055	0.0311737	0.000401846	0.00953183
ENSMUSG00000000916	"Nsun5"	-0.029261	0.0358377	0.415846	0.679829
ENSMUSG00000000934	"Top1mt"	0.0329068	0.0534973	0.539016	0.770378
ENSMUSG00000000942	"Hoxa4"	0.304	0.167845	0.0690764	0.262838
ENSMUSG00000000948	"Gm38393"	0.0337721	0.1269	0.791073	0.912719
ENSMUSG00000000957	"Mmp14"	0.194113	0.0806419	0.0162055	0.109369
ENSMUSG00000000958	"Slc7a7"	-0.102607	0.0849601	0.228782	0.505885
ENSMUSG00000000959	"Oxa1l"	-0.00827819	0.029548	0.780381	0.907772
ENSMUSG00000000976	"Heatr6"	-0.0228716	0.022398	0.306798	0.587623
ENSMUSG00000000982	"Ccl3"	0.562506	0.29138	0.0498229	0.216921
ENSMUSG00000000983	"Wfdc18"	0.0416115	0.298993	0.887903	0.954657
ENSMUSG00000001014	"Icam4"	0.250886	0.143982	0.0809042	0.287043
ENSMUSG00000001016	"Ilf2"	0.0359371	0.0282983	0.202285	0.47469
ENSMUSG00000001017	"Chtop"	-0.0218536	0.0156817	0.16307	0.426369
ENSMUSG00000001018	"Snapin"	0.0513021	0.0308037	0.0966075	0.31818
ENSMUSG00000001020	"S100a4"	0.385995	0.0865784	7.36915e-06	0.000485486
ENSMUSG00000001025	"S100a6"	0.317429	0.0620174	3.41167e-07	4.65582e-05
ENSMUSG00000001027	"Scn4a"	-0.128861	0.121976	0.286231	0.568897
ENSMUSG00000001029	"Icam2"	0.105358	0.0539968	0.0484226	0.213478
ENSMUSG00000001034	"Mapk7"	-0.0160338	0.033594	0.632279	0.827904
ENSMUSG00000001036	"Epn2"	-0.0249562	0.0207566	0.22756	0.504526
ENSMUSG00000001039	"B9d1"	0.107235	0.0644459	0.0958805	0.316625
ENSMUSG00000001052	"Sec24b"	-0.0366937	0.0230553	0.110721	0.342949
ENSMUSG00000001053	"N4bp3"	0.0417209	0.0601716	0.486697	0.734536
ENSMUSG00000001054	"Rmnd5b"	0.0923959	0.0327249	0.00481214	0.050566
ENSMUSG00000001056	"Nhp2"	0.110442	0.0520466	0.0339136	0.171907
ENSMUSG00000001062	"Vps9d1"	-0.0504125	0.0321638	0.117896	0.356659
ENSMUSG00000001065	"Zfp276"	-0.00913025	0.0307306	0.767016	0.901645
ENSMUSG00000001082	"Mfsd10"	0.0877983	0.0448002	0.0498772	0.217069
ENSMUSG00000001089	"Luzp1"	-0.0533644	0.0371584	0.149923	0.407815
ENSMUSG00000001098	"Kctd10"	-0.00513026	0.0206738	0.803476	0.919232
ENSMUSG00000001100	"Poldip2"	0.0241037	0.0282308	0.394265	0.663029
ENSMUSG00000001105	"Ift20"	-0.0505456	0.0300561	0.0943912	0.314179
ENSMUSG00000001119	"Col6a1"	-0.14858	0.061991	0.0156118	0.106733
ENSMUSG00000001120	"Pcbp3"	0.187023	0.0571784	0.0010154	0.0185886
ENSMUSG00000001123	"Lgals9"	0.165461	0.0688097	0.0150812	0.104268
ENSMUSG00000001127	"Araf"	-0.0114417	0.0171476	0.504715	0.747897
ENSMUSG00000001128	"Cfp"	0.102979	0.0740685	0.165623	0.429025
ENSMUSG00000001131	"Timp1"	0.49991	0.1865	0.00743864	0.0670371
ENSMUSG00000001134	"Uxt"	0.0123741	0.0449087	0.784009	0.909746
ENSMUSG00000001138	"Cnnm3"	-0.0178086	0.0427221	0.675127	0.850679
ENSMUSG00000001143	"Lman2l"	-0.0958907	0.0267701	0.000347884	0.00875583
ENSMUSG00000001150	"Mcm3ap"	-0.052276	0.0214738	0.0147793	0.102985
ENSMUSG00000001151	"Pcnt"	-0.0732158	0.0411404	0.076767	0.278864
ENSMUSG00000001155	"Ftcd"	0.338131	0.201836	0.088201	0.302387
ENSMUSG00000001156	"Mxd1"	0.0680223	0.0507941	0.177752	0.444401
ENSMUSG00000001157	"Gmcl1"	-0.0166472	0.0288276	0.564912	0.78538
ENSMUSG00000001158	"Snrnp27"	0.0423013	0.031172	0.176738	0.442813
ENSMUSG00000001166	"Oas1c"	0.260429	0.112133	0.0188406	0.120095
ENSMUSG00000001173	"Ocrl"	-0.04356	0.0318432	0.170973	0.435676
ENSMUSG00000001175	"Calm1"	0.0215897	0.0261451	0.407402	0.674253
ENSMUSG00000001211	"Agpat3"	-0.129971	0.0384729	0.000751998	0.0150658
ENSMUSG00000001225	"Slc26a3"	-0.0838686	0.133788	0.535829	0.768143
ENSMUSG00000001227	"Sema6b"	0.242467	0.0560465	1.36342e-05	0.000793728
ENSMUSG00000001228	"Uhrf1"	-0.042814	0.124417	0.728354	0.880528
ENSMUSG00000001229	"Dpp9"	-0.0760244	0.0265012	0.00406638	0.0456427
ENSMUSG00000001240	"Ramp2"	0.0284464	0.0468433	0.542041	0.772342
ENSMUSG00000001247	"Lsr"	-0.0355993	0.0936261	0.702356	0.866744
ENSMUSG00000001248	"Gramd1a"	-0.00143419	0.0417458	0.972696	0.989536
ENSMUSG00000001249	"Hpn"	0.135918	0.108165	0.206391	0.479018
ENSMUSG00000001270	"Ckb"	0.194801	0.0620269	0.00164978	0.025161
ENSMUSG00000001280	"Sp1"	-0.0828472	0.0373434	0.0258526	0.145821
ENSMUSG00000001281	"Itgb7"	0.651826	0.154029	2.12298e-05	0.00109623
ENSMUSG00000001285	"Myg1"	0.0314862	0.0378559	0.40679	0.673794
ENSMUSG00000001288	"Rarg"	-0.0765343	0.0388764	0.0476983	0.21126
ENSMUSG00000001289	"Pfdn5"	0.0397118	0.0351865	0.260421	0.540971
ENSMUSG00000001300	"Efnb2"	0.0204015	0.0314789	0.513104	0.753452
ENSMUSG00000001305	"Rrp15"	-0.0240022	0.032671	0.46367	0.717826
ENSMUSG00000001313	"Rnd2"	0.0743864	0.0549949	0.173925	0.439116
ENSMUSG00000001323	"Srr"	-0.0406456	0.0345749	0.240576	0.518347
ENSMUSG00000001333	"Sync"	-0.0720002	0.0694938	0.303878	0.585202
ENSMUSG00000001334	"Fndc5"	-0.140484	0.0413334	0.000680634	0.01398
ENSMUSG00000001348	"Acp5"	0.473213	0.147263	0.00157961	0.0244886
ENSMUSG00000001349	"Cnn1"	-0.0235148	0.120906	0.844157	0.936585
ENSMUSG00000001366	"Fbxo9"	0.0309274	0.0298883	0.302852	0.584082
ENSMUSG00000001376	"Vps50"	-0.00602207	0.0215866	0.780171	0.907772
ENSMUSG00000001380	"Hars"	0.0207731	0.0206738	0.315214	0.595357
ENSMUSG00000001383	"Zmat2"	0.0114665	0.0242596	0.635717	0.829781
ENSMUSG00000001403	"Ube2c"	0.176996	0.147754	0.238184	0.515745
ENSMUSG00000001415	"Smg5"	0.00912774	0.0235087	0.697424	0.863653
ENSMUSG00000001416	"Cct3"	-0.0312725	0.0267518	0.241809	0.51983
ENSMUSG00000001418	"Glmp"	0.0422525	0.0257426	0.100896	0.325771
ENSMUSG00000001419	"Mef2d"	-0.121028	0.0291466	3.43957e-05	0.0015922
ENSMUSG00000001420	"Tmem79"	0.176479	0.146123	0.235135	0.512508
ENSMUSG00000001424	"Snd1"	-0.00642745	0.0334244	0.847735	0.938303
ENSMUSG00000001435	"Col18a1"	0.0666891	0.0715851	0.348792	0.624966
ENSMUSG00000001436	"Slc19a1"	-0.0163191	0.0411559	0.692203	0.861415
ENSMUSG00000001440	"Kpnb1"	0.0148967	0.0153537	0.332048	0.611275
ENSMUSG00000001441	"Npepps"	-0.117401	0.029284	6.24639e-05	0.00251966
ENSMUSG00000001444	"Tbx21"	0.231805	0.253314	0.369967	0.643164
ENSMUSG00000001445	"Mrpl10"	-0.012665	0.0366354	0.729075	0.880892
ENSMUSG00000001467	"Cyp51"	-0.0504128	0.0583502	0.39108	0.660156
ENSMUSG00000001472	"Tcf25"	0.0375727	0.0198986	0.058668	0.238393
ENSMUSG00000001473	"Tubb6"	0.0458659	0.0602499	0.447626	0.704278
ENSMUSG00000001482	"Def8"	0.0462462	0.0505719	0.361109	0.635708
ENSMUSG00000001493	"Meox1"	0.32008	0.101606	0.00134062	0.0220113
ENSMUSG00000001494	"Sost"	0.0559986	0.16195	0.72831	0.880528
ENSMUSG00000001496	"Nkx2-1"	-0.112856	0.188412	0.557536	0.781092
ENSMUSG00000001497	"Pax9"	-0.197706	0.215132	0.369138	0.642253
ENSMUSG00000001504	"Irx2"	-0.148282	0.0803837	0.068467	0.261381
ENSMUSG00000001506	"Col1a1"	-0.143332	0.118778	0.226799	0.503689
ENSMUSG00000001507	"Itga3"	-0.0762859	0.0401909	0.0569796	0.233937
ENSMUSG00000001508	"Sgca"	0.0188343	0.0457432	0.682461	0.855101
ENSMUSG00000001517	"Foxm1"	0.110278	0.116693	0.348349	0.62448
ENSMUSG00000001518	"Itfg2"	-0.0960838	0.0385068	0.0122108	0.0913244
ENSMUSG00000001520	"Nrip2"	-0.162885	0.0655562	0.0126245	0.093095
ENSMUSG00000001521	"Tulp3"	0.000501656	0.0326955	0.987741	0.99492
ENSMUSG00000001524	"Gtf2h4"	0.0645146	0.0455468	0.160161	0.422327
ENSMUSG00000001525	"Tubb5"	0.0667552	0.0409603	0.102305	0.328326
ENSMUSG00000001542	"Ell2"	0.0546339	0.0590138	0.356888	0.632195
ENSMUSG00000001552	"Jup"	-0.0609694	0.031559	0.0538409	0.226621
ENSMUSG00000001555	"Fkbp10"	-0.0381818	0.0935105	0.682828	0.855342
ENSMUSG00000001558	"Klhl10"	-0.0362481	0.116586	0.757085	0.895934
ENSMUSG00000001569	"Nom1"	0.0136594	0.0208887	0.513688	0.753888
ENSMUSG00000001576	"Ergic1"	-0.0168972	0.0232916	0.467726	0.720972
ENSMUSG00000001583	"Tnk1"	0.185777	0.183951	0.315641	0.595595
ENSMUSG00000001588	"Acap1"	0.0719286	0.110102	0.507046	0.749425
ENSMUSG00000001604	"Tcea3"	-0.082701	0.0530414	0.122262	0.3646
ENSMUSG00000001627	"Ifrd1"	-0.0365057	0.0568639	0.518694	0.756953
ENSMUSG00000001630	"Stk38l"	-0.011169	0.027626	0.685916	0.857079
ENSMUSG00000001632	"Brpf1"	-0.0297483	0.0306494	0.332373	0.611487
ENSMUSG00000001642	"Akr1b3"	0.0378382	0.0563296	0.502231	0.746061
ENSMUSG00000001661	"Hoxc6"	0.341348	0.315449	0.277805	0.55989
ENSMUSG00000001663	"Gstt1"	0.0782488	0.0955138	0.419211	0.682533
ENSMUSG00000001665	"Gstt3"	0.175303	0.0638897	0.00626952	0.0601405
ENSMUSG00000001666	"Ddt"	0.0464585	0.0504487	0.357103	0.632363
ENSMUSG00000001670	"Tat"	0.3054	0.252212	0.232986	0.510418
ENSMUSG00000001672	"Marveld3"	-0.034323	0.25738	0.89511	0.957604
ENSMUSG00000001674	"Ddx18"	0.0463815	0.0217407	0.0333299	0.170304
ENSMUSG00000001687	"Ubl3"	0.00253325	0.0225295	0.910576	0.964647
ENSMUSG00000001700	"Gramd3"	-0.0510411	0.034756	0.141791	0.395682
ENSMUSG00000001707	"Eef1e1"	0.0214148	0.0328171	0.515249	0.754929
ENSMUSG00000001729	"Akt1"	-0.0270921	0.0402523	0.50053	0.744875
ENSMUSG00000001739	"Cldn15"	0.112157	0.0814733	0.165069	0.428441
ENSMUSG00000001741	"Il16"	0.0321635	0.0515931	0.531576	0.764871
ENSMUSG00000001750	"Tcirg1"	0.0601001	0.0537319	0.262123	0.54295
ENSMUSG00000001751	"Naglu"	0.0439937	0.0438312	0.315859	0.595879
ENSMUSG00000001755	"Coasy"	-0.0305517	0.0302564	0.312566	0.592674
ENSMUSG00000001761	"Smo"	0.00271388	0.0418585	0.948033	0.980024
ENSMUSG00000001763	"Tspan33"	0.360516	0.0641661	2.05288e-08	4.40238e-06
ENSMUSG00000001767	"Crnkl1"	-0.0144344	0.0205781	0.482833	0.731701
ENSMUSG00000001768	"Rin2"	-0.0347035	0.0338953	0.304295	0.585628
ENSMUSG00000001773	"Folh1"	0.858044	0.202652	3.52256e-05	0.00162347
ENSMUSG00000001774	"Chordc1"	-0.250248	0.0447625	1.76234e-08	3.85806e-06
ENSMUSG00000001783	"Rtcb"	0.0055358	0.0243353	0.819978	0.925868
ENSMUSG00000001785	"Pwp1"	0.0379978	0.0234935	0.106703	0.335449
ENSMUSG00000001786	"Fbxo7"	0.0809122	0.0247062	0.00106961	0.019143
ENSMUSG00000001794	"Capns1"	0.0384823	0.0432511	0.372895	0.645479
ENSMUSG00000001802	"Lrp3"	-0.0551793	0.0643042	0.394	0.662817
ENSMUSG00000001804	"Dsg4"	-0.0868881	0.248818	0.725308	0.87902
ENSMUSG00000001827	"Folr1"	0.530916	0.246213	0.0318979	0.1654
ENSMUSG00000001829	"Clpb"	-0.0730363	0.0325125	0.0250785	0.143454
ENSMUSG00000001833	"Sept7"	0.0109431	0.0194105	0.57294	0.790345
ENSMUSG00000001844	"Zdhhc4"	0.0717383	0.0461738	0.119419	0.359666
ENSMUSG00000001847	"Rac1"	0.0311141	0.0146644	0.0336507	0.170946
ENSMUSG00000001855	"Nup214"	-0.0903323	0.0286631	0.00162801	0.0249103
ENSMUSG00000001864	"Aif1l"	0.137345	0.0733467	0.0619314	0.246298
ENSMUSG00000001865	"Cpa3"	0.06645	0.186511	0.725353	0.879023
ENSMUSG00000001870	"Ltbp1"	-0.040815	0.0394568	0.301072	0.582305
ENSMUSG00000001891	"Ugp2"	0.0820188	0.0446962	0.0671636	0.258477
ENSMUSG00000001901	"Kcnh6"	-0.118199	0.234777	0.612598	0.815503
ENSMUSG00000001909	"Trmt1"	-0.0310553	0.0278914	0.266268	0.547607
ENSMUSG00000001910	"Nacc1"	-0.0477446	0.028868	0.097689	0.320086
ENSMUSG00000001911	"Nfix"	-0.0782534	0.0486301	0.106532	0.335324
ENSMUSG00000001918	"Slc1a5"	0.089635	0.0753568	0.235441	0.51277
ENSMUSG00000001924	"Uba1"	-0.0175858	0.0139016	0.20661	0.47923
ENSMUSG00000001930	"Vwf"	0.204495	0.0653221	0.00154238	0.0241901
ENSMUSG00000001942	"Siae"	-0.126757	0.0523217	0.0151322	0.104425
ENSMUSG00000001943	"Vsig2"	0.0636006	0.0964109	0.49853	0.743216
ENSMUSG00000001946	"Esam"	0.0572688	0.0354788	0.103363	0.329856
ENSMUSG00000001948	"Spa17"	-0.107533	0.130259	0.405522	0.672551
ENSMUSG00000001962	"Fam50a"	0.0829576	0.034205	0.0151964	0.104625
ENSMUSG00000001964	"Emd"	0.0203627	0.0319214	0.522367	0.759045
ENSMUSG00000001983	"Taco1"	-0.0678877	0.0327988	0.0385891	0.186626
ENSMUSG00000001985	"Grik3"	0.0989757	0.0867573	0.248344	0.526552
ENSMUSG00000001986	"Gria3"	0.199217	0.0770804	0.00981028	0.0798501
ENSMUSG00000001988	"Npas1"	-0.0996659	0.133462	0.45534	0.710643
ENSMUSG00000001995	"Sipa1l2"	-0.102175	0.0489937	0.0368267	0.18138
ENSMUSG00000001998	"Ap4e1"	-0.040805	0.0506099	0.419207	0.682533
ENSMUSG00000001999	"Blvra"	0.0776457	0.0311678	0.0132726	0.0962182
ENSMUSG00000002006	"Pdzd4"	0.0868634	0.0586691	0.136359	0.386738
ENSMUSG00000002007	"Srpk3"	-0.0253323	0.0342145	0.460568	0.715713
ENSMUSG00000002010	"Idh3g"	-0.0194153	0.0382122	0.612894	0.815599
ENSMUSG00000002012	"Pnck"	0.266348	0.0864612	0.00240111	0.0319378
ENSMUSG00000002014	"Ssr4"	0.0919997	0.0367287	0.0122351	0.0913993
ENSMUSG00000002015	"Bcap31"	0.0443365	0.0249383	0.075732	0.276521
ENSMUSG00000002017	"Fam98a"	0.00906143	0.0273257	0.739562	0.886165
ENSMUSG00000002020	"Ltbp2"	0.568459	0.115573	6.47194e-07	7.43247e-05
ENSMUSG00000002028	"Kmt2a"	-0.0176245	0.0550887	0.747622	0.890449
ENSMUSG00000002031	"Ift46"	0.0432374	0.0307385	0.159545	0.421388
ENSMUSG00000002032	"Tmem25"	-0.0768653	0.042393	0.0719995	0.268745
ENSMUSG00000002033	"Cd3g"	0.198097	0.180782	0.268456	0.550157
ENSMUSG00000002043	"Trappc6a"	0.085251	0.103219	0.411908	0.676936
ENSMUSG00000002052	"Supt6"	-0.0479355	0.0223873	0.0318077	0.165055
ENSMUSG00000002055	"Spag5"	0.286335	0.16252	0.0857652	0.297138
ENSMUSG00000002058	"Unc119"	0.0799183	0.052636	0.130297	0.377304
ENSMUSG00000002059	"Rab34"	0.0289202	0.0467822	0.536697	0.768915
ENSMUSG00000002064	"Sdf2"	0.0355146	0.0293709	0.227152	0.50394
ENSMUSG00000002068	"Ccne1"	0.314754	0.086338	0.000271982	0.00734702
ENSMUSG00000002076	"Hsf2bp"	0.112622	0.165887	0.502472	0.746149
ENSMUSG00000002083	"Bbc3"	0.0550853	0.102256	0.590303	0.801771
ENSMUSG00000002100	"Mybpc3"	-0.0231618	0.0362286	0.524176	0.759912
ENSMUSG00000002102	"Psmc3"	0.0212437	0.0302604	0.48251	0.731545
ENSMUSG00000002103	"Acp2"	0.0669332	0.0167166	6.02521e-05	0.00247529
ENSMUSG00000002104	"Rapsn"	-0.0341636	0.0465674	0.465802	0.719498
ENSMUSG00000002105	"Slc39a13"	-0.0167458	0.0291271	0.565993	0.786065
ENSMUSG00000002107	"Celf2"	0.0112592	0.0326235	0.730753	0.881602
ENSMUSG00000002108	"Nr1h3"	-0.00108493	0.0482242	0.982138	0.99354
ENSMUSG00000002109	"Ddb2"	0.142035	0.0610936	0.020491	0.12625
ENSMUSG00000002111	"Spi1"	0.313793	0.10206	0.00189778	0.027506
ENSMUSG00000002129	"Sf3a1"	-0.0939038	0.0252643	0.000210824	0.00614519
ENSMUSG00000002147	"Stat6"	0.0220138	0.0233646	0.345666	0.622175
ENSMUSG00000002190	"Clgn"	0.130464	0.186702	0.482407	0.731545
ENSMUSG00000002204	"Napsa"	0.766372	0.171604	6.53639e-06	0.00044475
ENSMUSG00000002205	"Vrk3"	0.0212441	0.0273021	0.437064	0.696156
ENSMUSG00000002210	"Smg9"	0.0179576	0.0510799	0.726786	0.879644
ENSMUSG00000002221	"Paxip1"	-0.040555	0.0276371	0.143834	0.398946
ENSMUSG00000002222	"Rmnd5a"	-0.115672	0.0301553	0.000129446	0.00435968
ENSMUSG00000002227	"Mov10"	-0.0168841	0.0464355	0.716074	0.874691
ENSMUSG00000002228	"Ppm1j"	-0.148445	0.0666374	0.0277948	0.152317
ENSMUSG00000002233	"Rhoc"	0.113099	0.0525716	0.0300619	0.159624
ENSMUSG00000002249	"Tead3"	-0.0837469	0.031455	0.00788777	0.069827
ENSMUSG00000002250	"Ppard"	-0.128406	0.0356157	0.000322752	0.0083637
ENSMUSG00000002257	"Def6"	0.236922	0.09135	0.00963786	0.0789358
ENSMUSG00000002265	"Peg3"	-0.331124	0.0692825	1.35339e-06	0.000129974
ENSMUSG00000002266	"Zim1"	-0.218626	0.0731419	0.00298215	0.0368315
ENSMUSG00000002274	"Metrn"	-0.0348766	0.0874562	0.691289	0.860978
ENSMUSG00000002279	"Lmf1"	-0.0730399	0.0405313	0.0722683	0.269012
ENSMUSG00000002280	"Narfl"	-0.00272532	0.0310686	0.930456	0.972672
ENSMUSG00000002289	"Angptl4"	-0.171018	0.156981	0.272956	0.554988
ENSMUSG00000002297	"Dbf4"	0.0775281	0.0792697	0.327901	0.607794
ENSMUSG00000002307	"Daxx"	0.0100187	0.0255033	0.694476	0.862108
ENSMUSG00000002308	"Cd320"	0.0560986	0.0466319	0.228089	0.505128
ENSMUSG00000002319	"Ipo4"	-0.0158556	0.0292361	0.587816	0.800151
ENSMUSG00000002320	"Tm9sf1"	-0.0319212	0.0179155	0.0750881	0.27503
ENSMUSG00000002324	"Rec8"	0.11369	0.196142	0.557735	0.781179
ENSMUSG00000002325	"Irf9"	0.0287991	0.10017	0.773371	0.904461
ENSMUSG00000002326	"Gmpr2"	0.0986821	0.0301903	0.00111716	0.0196307
ENSMUSG00000002329	"Mdp1"	0.0764634	0.0335222	0.0234768	0.137166
ENSMUSG00000002332	"Dhrs1"	0.0327415	0.0326171	0.317875	0.597911
ENSMUSG00000002341	"Ncan"	0.285445	0.359515	0.444476	0.701891
ENSMUSG00000002342	"Tmem161a"	-0.0340749	0.0276037	0.217281	0.492385
ENSMUSG00000002343	"Armc6"	-0.0538605	0.047309	0.257101	0.537207
ENSMUSG00000002345	"Borcs8"	0.0843442	0.0437051	0.0529409	0.224606
ENSMUSG00000002346	"Slc25a42"	-0.161701	0.0447238	0.000331344	0.00853374
ENSMUSG00000002365	"Snx9"	-0.0115189	0.0217221	0.595984	0.805107
ENSMUSG00000002372	"Ranbp3"	0.0485319	0.0272113	0.074672	0.274163
ENSMUSG00000002379	"Ndufa11"	0.133549	0.0477789	0.00514333	0.0525996
ENSMUSG00000002384	"Bmp8b"	-0.150677	0.336705	0.671352	0.848658
ENSMUSG00000002393	"Nr2f6"	0.0375975	0.0621138	0.546066	0.774654
ENSMUSG00000002395	"Use1"	0.127788	0.0452368	0.00474046	0.0501834
ENSMUSG00000002396	"Ocel1"	0.0481623	0.052044	0.352377	0.628316
ENSMUSG00000002409	"Dyrk1b"	0.0210854	0.0391278	0.590037	0.801617
ENSMUSG00000002413	"Braf"	-0.039641	0.0314426	0.206075	0.478709
ENSMUSG00000002416	"Ndufb2"	0.0304361	0.0641141	0.637843	0.830694
ENSMUSG00000002428	"Hltf"	-0.03387	0.0298665	0.258089	0.537852
ENSMUSG00000002455	"Prpf6"	0.0181556	0.0169606	0.285374	0.567931
ENSMUSG00000002458	"Rgs19"	0.10356	0.0563958	0.0667904	0.25779
ENSMUSG00000002459	"Rgs20"	0.36589	0.175193	0.0350186	0.175453
ENSMUSG00000002475	"Abhd3"	0.0668493	0.0430068	0.123013	0.366061
ENSMUSG00000002477	"Snrpd1"	0.0202822	0.0299695	0.499352	0.743861
ENSMUSG00000002486	"Tchp"	0.0305396	0.0364995	0.400923	0.668645
ENSMUSG00000002489	"Tiam1"	0.315085	0.145789	0.0330055	0.169305
ENSMUSG00000002496	"Tsc2"	-0.0659008	0.0330734	0.0463531	0.207931
ENSMUSG00000002500	"Rpl3l"	-0.129076	0.0525165	0.0149949	0.103983
ENSMUSG00000002504	"Slc9a3r2"	8.54167e-05	0.0423984	0.998384	0.999458
ENSMUSG00000002524	"Puf60"	0.0276242	0.0281741	0.3279	0.607794
ENSMUSG00000002546	"Golga2"	0.000240707	0.0199736	0.990388	0.995837
ENSMUSG00000002550	"Uck1"	0.00940997	0.0297118	0.752124	0.89303
ENSMUSG00000002565	"Scin"	0.188395	0.152854	0.234429	0.512091
ENSMUSG00000002578	"Ikzf4"	0.0148745	0.0756128	0.844224	0.936587
ENSMUSG00000002580	"Mien1"	0.0388838	0.0471871	0.410275	0.675652
ENSMUSG00000002588	"Pon1"	0.420361	0.259697	0.0968423	0.318603
ENSMUSG00000002602	"Axl"	-0.0809689	0.0345293	0.0190342	0.120561
ENSMUSG00000002603	"Tgfb1"	0.12854	0.0587796	0.0287191	0.155328
ENSMUSG00000002608	"Ccdc97"	-0.0628418	0.0234157	0.00731876	0.0662979
ENSMUSG00000002617	"Zfp40"	-0.00493894	0.0458062	0.913157	0.965284
ENSMUSG00000002625	"Akap8l"	-0.0468036	0.0249916	0.0612612	0.244652
ENSMUSG00000002635	"Pdcd2l"	0.02124	0.0340459	0.534242	0.766829
ENSMUSG00000002658	"Gtf2f1"	0.0194779	0.0253282	0.44228	0.699845
ENSMUSG00000002660	"Clpp"	-0.0064981	0.0427659	0.88032	0.952275
ENSMUSG00000002661	"Alkbh7"	0.0671776	0.0514366	0.192862	0.463381
ENSMUSG00000002664	"Pspn"	0.12706	0.272702	0.641894	0.833204
ENSMUSG00000002668	"Dennd1c"	0.233678	0.0993685	0.0192409	0.121468
ENSMUSG00000002679	"Med6"	0.0556296	0.0290158	0.0555989	0.230776
ENSMUSG00000002688	"Prkd1"	0.0159949	0.0552776	0.773141	0.904435
ENSMUSG00000002699	"Lcp2"	0.236642	0.114024	0.039769	0.189741
ENSMUSG00000002718	"Cse1l"	-0.0209202	0.0207223	0.313422	0.593412
ENSMUSG00000002728	"Naa20"	-0.0406941	0.025784	0.115381	0.352091
ENSMUSG00000002731	"Prkra"	0.0110799	0.0323836	0.733407	0.88258
ENSMUSG00000002732	"Fkbp7"	0.0694975	0.0300881	0.02089	0.127735
ENSMUSG00000002733	"Plekha3"	0.0361554	0.021038	0.0860023	0.297548
ENSMUSG00000002741	"Ykt6"	0.0527627	0.0217818	0.0151989	0.104625
ENSMUSG00000002748	"Baz1b"	-0.064118	0.0354545	0.0708251	0.26635
ENSMUSG00000002763	"Pex6"	-0.1177	0.0474561	0.0135524	0.0973312
ENSMUSG00000002767	"Mrpl2"	0.0178427	0.0378195	0.639016	0.831308
ENSMUSG00000002768	"Mea1"	0.0452108	0.0455036	0.32216	0.601645
ENSMUSG00000002769	"Gnmt"	0.211317	0.102861	0.0398521	0.189874
ENSMUSG00000002771	"Grin2d"	0.0189481	0.107335	0.862571	0.945362
ENSMUSG00000002778	"Kdelr1"	0.00887013	0.0286846	0.758676	0.896656
ENSMUSG00000002781	"Tmem143"	-0.0545455	0.052984	0.309698	0.590725
ENSMUSG00000002791	"Pdxk-ps"	-0.473821	0.193191	0.0141103	0.100014
ENSMUSG00000002797	"Ggct"	-0.00993208	0.0451405	0.826564	0.928637
ENSMUSG00000002799	"Jag2"	0.0460676	0.0428394	0.281205	0.563966
ENSMUSG00000002803	"Btbd6"	0.0266804	0.0315908	0.399698	0.667784
ENSMUSG00000002804	"Nudt14"	0.153563	0.0681676	0.0253194	0.144009
ENSMUSG00000002808	"Epdr1"	-0.0569222	0.0567341	0.314621	0.594656
ENSMUSG00000002812	"Flii"	-0.0309684	0.020315	0.12839	0.374276
ENSMUSG00000002814	"Top3a"	-0.0280141	0.0339363	0.407847	0.67439
ENSMUSG00000002820	"Atg4d"	-0.0244108	0.0499037	0.626804	0.824851
ENSMUSG00000002825	"Qtrt1"	-0.0320433	0.0488644	0.511571	0.752487
ENSMUSG00000002831	"Plin4"	-0.131429	0.0517547	0.0117206	0.0884138
ENSMUSG00000002833	"Hdgfrp2"	0.00510355	0.0227621	0.822876	0.927024
ENSMUSG00000002835	"Chaf1a"	0.0329635	0.122393	0.780678	0.907835
ENSMUSG00000002844	"Adprh"	-0.00184771	0.0323627	0.954664	0.982754
ENSMUSG00000002845	"Tmem39a"	-0.0964295	0.0378995	0.0107484	0.0842868
ENSMUSG00000002846	"Timmdc1"	0.00857364	0.0328613	0.794607	0.914738
ENSMUSG00000002847	"Pla1a"	0.182779	0.0514309	0.000366983	0.00898895
ENSMUSG00000002870	"Mcm2"	0.0635176	0.0656249	0.332013	0.611275
ENSMUSG00000002871	"Tpra1"	-0.0655437	0.0353815	0.0641594	0.251797
ENSMUSG00000002881	"Nab1"	0.00702037	0.0250352	0.779373	0.907629
ENSMUSG00000002885	"Adgre5"	0.0154825	0.0378138	0.68065	0.854407
ENSMUSG00000002897	"Il17ra"	0.335851	0.0832547	6.11254e-05	0.00247994
ENSMUSG00000002900	"Lamb1"	-0.154542	0.038226	5.21782e-05	0.00219755
ENSMUSG00000002908	"Kcnn1"	0.0699817	0.0485783	0.150052	0.408009
ENSMUSG00000002910	"Arrdc2"	0.299663	0.120149	0.0144857	0.101714
ENSMUSG00000002944	"Cd36"	-0.00313524	0.0285833	0.912853	0.965284
ENSMUSG00000002948	"Map2k7"	0.000766168	0.0213868	0.971484	0.989422
ENSMUSG00000002949	"Timm44"	-0.00602054	0.0260164	0.817787	0.924907
ENSMUSG00000002957	"Ap2a2"	-0.0210624	0.0205323	0.305314	0.586086
ENSMUSG00000002963	"Pnkp"	0.0492866	0.0409763	0.232467	0.509966
ENSMUSG00000002968	"Med25"	-0.0425188	0.0306636	0.166671	0.430407
ENSMUSG00000002980	"Bcam"	0.102105	0.0593814	0.0870496	0.299858
ENSMUSG00000002981	"Clptm1"	0.00853537	0.0229373	0.710594	0.871693
ENSMUSG00000002983	"Relb"	0.0610425	0.0545355	0.260403	0.540971
ENSMUSG00000002984	"Tomm40"	0.0312936	0.0331376	0.347134	0.623463
ENSMUSG00000002985	"Apoe"	0.156188	0.0568912	0.00627137	0.0601405
ENSMUSG00000002996	"Hbp1"	0.00660127	0.0233983	0.778388	0.907258
ENSMUSG00000002997	"Prkar2b"	0.385275	0.190418	0.0475094	0.210825
ENSMUSG00000003031	"Cdkn1b"	-0.0927533	0.0295069	0.00165783	0.0252433
ENSMUSG00000003032	"Klf4"	0.0239262	0.0776699	0.758024	0.896239
ENSMUSG00000003033	"Ap1m1"	-0.0548098	0.0233655	0.0189924	0.120457
ENSMUSG00000003037	"Rab8a"	0.0367156	0.0238413	0.123195	0.366359
ENSMUSG00000003038	"Hmgn2"	0.109123	0.0650979	0.0914905	0.309126
ENSMUSG00000003039	"Fam32a"	0.0129934	0.0286472	0.649775	0.839006
ENSMUSG00000003062	"Stard3nl"	-0.0337672	0.0283729	0.233633	0.511249
ENSMUSG00000003068	"Stk11"	-0.0037568	0.0334675	0.910966	0.964816
ENSMUSG00000003070	"Efna2"	0.101308	0.0910244	0.267347	0.548903
ENSMUSG00000003072	"Atp5d"	0.0540453	0.0525228	0.30828	0.589502
ENSMUSG00000003099	"Ppp5c"	-0.00383594	0.0241336	0.87417	0.950121
ENSMUSG00000003119	"Cdk12"	-0.0606655	0.0451722	0.177589	0.444046
ENSMUSG00000003123	"Lipe"	0.00171399	0.0590088	0.97696	0.991348
ENSMUSG00000003131	"Pafah1b2"	0.0404495	0.0191524	0.0345124	0.173647
ENSMUSG00000003134	"Tbc1d8"	-0.0146538	0.033796	0.664181	0.846581
ENSMUSG00000003135	"Cnot11"	-0.0363351	0.0175053	0.0384127	0.186052
ENSMUSG00000003153	"Slc2a3"	0.397019	0.0953764	2.83209e-05	0.00136826
ENSMUSG00000003154	"Foxj2"	-0.137114	0.0388939	0.000398756	0.0095161
ENSMUSG00000003161	"Sri"	0.0813615	0.052738	0.121068	0.362542
ENSMUSG00000003166	"Dgcr2"	-0.150318	0.0271547	2.89249e-08	6.01867e-06
ENSMUSG00000003184	"Irf3"	0.0126133	0.042746	0.768848	0.902435
ENSMUSG00000003190	"Bcl2l12"	-0.0306751	0.0429072	0.47756	0.728071
ENSMUSG00000003198	"Zfp959"	0.0193731	0.0344534	0.573208	0.790482
ENSMUSG00000003199	"Mpnd"	-0.0130129	0.0475004	0.785481	0.910568
ENSMUSG00000003200	"Sh3gl1"	-0.00594726	0.037855	0.874803	0.950324
ENSMUSG00000003206	"Ebi3"	0.113045	0.136361	0.408472	0.674906
ENSMUSG00000003208	"Ccdc94"	-0.101147	0.0623456	0.108338	0.338536
ENSMUSG00000003226	"Ranbp2"	-0.027278	0.0407799	0.503797	0.747384
ENSMUSG00000003227	"Edar"	-0.0354974	0.113239	0.754401	0.894168
ENSMUSG00000003228	"Grk5"	0.13317	0.0804421	0.0954184	0.315897
ENSMUSG00000003233	"Dvl3"	-0.0955873	0.0427988	0.0253379	0.144067
ENSMUSG00000003234	"Abcf3"	0.029211	0.0273865	0.285425	0.567931
ENSMUSG00000003235	"Eif2b5"	0.0515484	0.02208	0.0193167	0.121727
ENSMUSG00000003269	"Cyth2"	-0.0355017	0.030126	0.23853	0.516
ENSMUSG00000003273	"Car11"	-0.01379	0.0685169	0.8413	0.93534
ENSMUSG00000003279	"Dlgap1"	1.0674	0.154004	4.56797e-12	3.1045e-09
ENSMUSG00000003282	"Plag1"	-0.0328392	0.0796545	0.677143	0.851878
ENSMUSG00000003283	"Hck"	0.550663	0.133669	3.41262e-05	0.00158322
ENSMUSG00000003299	"Mrpl4"	0.0182675	0.0500784	0.71659	0.874771
ENSMUSG00000003308	"Keap1"	-0.00466714	0.0255901	0.855867	0.94171
ENSMUSG00000003316	"Glg1"	-0.122915	0.0441344	0.00535987	0.054293
ENSMUSG00000003344	"Btbd2"	-0.0643946	0.0406815	0.115525	0.352274
ENSMUSG00000003345	"Csnk1g2"	-0.0466057	0.0300388	0.122506	0.365086
ENSMUSG00000003346	"Abhd17a"	0.0719657	0.049605	0.147953	0.405449
ENSMUSG00000003348	"Mob3a"	0.125483	0.0585221	0.0330145	0.16931
ENSMUSG00000003352	"Cacnb3"	0.0923728	0.0977283	0.351148	0.627048
ENSMUSG00000003354	"Ccdc65"	0.0870303	0.126197	0.492274	0.738762
ENSMUSG00000003355	"Fkbp11"	0.17186	0.0671333	0.0106813	0.0840687
ENSMUSG00000003360	"Ddx23"	-0.0222847	0.0171676	0.194533	0.46501
ENSMUSG00000003363	"Pld3"	0.119264	0.0387703	0.00213115	0.0296191
ENSMUSG00000003378	"Grik5"	0.0457161	0.0524641	0.382933	0.652589
ENSMUSG00000003379	"Cd79a"	0.856068	0.208795	2.59328e-05	0.00128539
ENSMUSG00000003380	"Rabac1"	0.0581608	0.0532147	0.276797	0.558752
ENSMUSG00000003382	"Etv3"	-0.0292097	0.0292686	0.316694	0.596491
ENSMUSG00000003402	"Prkcsh"	0.00320941	0.0344892	0.925743	0.970587
ENSMUSG00000003410	"Elavl3"	0.225291	0.170528	0.186474	0.454738
ENSMUSG00000003411	"Rab3b"	0.0207863	0.190958	0.913406	0.965284
ENSMUSG00000003418	"St8sia6"	0.28464	0.0854614	0.000817744	0.015957
ENSMUSG00000003420	"Fcgrt"	0.0372901	0.0423043	0.380621	0.651034
ENSMUSG00000003421	"Nosip"	0.0036467	0.0377447	0.923162	0.969186
ENSMUSG00000003423	"Pih1d1"	0.0939493	0.0532485	0.0785731	0.282511
ENSMUSG00000003429	"Rps11"	0.091819	0.0411329	0.025126	0.143608
ENSMUSG00000003435	"Supt5"	-0.0132177	0.0207019	0.523056	0.759311
ENSMUSG00000003437	"Paf1"	0.0414564	0.0239249	0.0838235	0.293361
ENSMUSG00000003438	"Timm50"	0.0501639	0.0428702	0.241958	0.519977
ENSMUSG00000003444	"Med29"	0.0663601	0.0532456	0.212446	0.486569
ENSMUSG00000003452	"Bicd1"	0.127585	0.0514357	0.012906	0.0945059
ENSMUSG00000003458	"Ncstn"	-0.0306537	0.0234474	0.191587	0.461424
ENSMUSG00000003464	"Pex19"	-0.04137	0.0302578	0.17083	0.435594
ENSMUSG00000003469	"Phyhip"	-0.0380845	0.0481439	0.433183	0.693447
ENSMUSG00000003476	"Crhr2"	-0.0963802	0.0509566	0.0597192	0.240571
ENSMUSG00000003477	"Inmt"	-0.131375	0.166593	0.431108	0.691827
ENSMUSG00000003484	"Cyp4f18"	0.590805	0.190065	0.00146617	0.023361
ENSMUSG00000003500	"Impdh1"	0.058781	0.0316181	0.0622873	0.247195
ENSMUSG00000003518	"Dusp3"	0.132441	0.0497964	0.00778963	0.06925
ENSMUSG00000003526	"Prodh"	0.0471585	0.0731164	0.521628	0.758915
ENSMUSG00000003527	"Dgcr14"	0.0274957	0.0271382	0.310949	0.591978
ENSMUSG00000003528	"Slc25a1"	0.207489	0.0976105	0.0340378	0.172412
ENSMUSG00000003531	"Dgcr6"	0.105434	0.0544676	0.0523699	0.223714
ENSMUSG00000003534	"Ddr1"	-0.0718434	0.0449669	0.111574	0.344778
ENSMUSG00000003541	"Ier3"	0.219601	0.0686999	0.001401	0.0226585
ENSMUSG00000003545	"Fosb"	-0.182328	0.233955	0.444676	0.70196
ENSMUSG00000003546	"Klc4"	0.00938018	0.0331816	0.777788	0.906801
ENSMUSG00000003549	"Ercc1"	0.0582677	0.0462436	0.20858	0.481866
ENSMUSG00000003559	"As3mt"	-0.0612643	0.0672994	0.365364	0.639289
ENSMUSG00000003573	"Homer3"	0.12999	0.0410563	0.00143294	0.0229708
ENSMUSG00000003575	"Crtc1"	-0.0437716	0.0300556	0.146183	0.40291
ENSMUSG00000003581	"Rnf215"	-0.0102346	0.0270384	0.704413	0.868419
ENSMUSG00000003585	"Sec14l2"	0.211938	0.0997851	0.0345835	0.173877
ENSMUSG00000003604	"Aven"	-0.0768745	0.0397674	0.0534676	0.225618
ENSMUSG00000003617	"Cp"	0.249994	0.0845469	0.00281935	0.0353808
ENSMUSG00000003623	"Crot"	0.0185453	0.0255408	0.468162	0.721213
ENSMUSG00000003644	"Rps6ka1"	0.304158	0.0614914	6.74791e-07	7.66563e-05
ENSMUSG00000003660	"Snrnp200"	-0.0219841	0.0206456	0.286124	0.568874
ENSMUSG00000003662	"Ciao1"	0.0480551	0.0241178	0.046067	0.207108
ENSMUSG00000003665	"Has1"	-0.125827	0.237144	0.601257	0.808531
ENSMUSG00000003680	"Taf6l"	0.0603624	0.042155	0.154711	0.414044
ENSMUSG00000003721	"Insig2"	-0.0279514	0.0199994	0.162233	0.425442
ENSMUSG00000003731	"Kpna6"	-0.0734705	0.0216476	0.000720071	0.0146213
ENSMUSG00000003746	"Man1a"	0.0416108	0.0258125	0.107328	0.336765
ENSMUSG00000003752	"Itpkc"	-0.0452824	0.0414795	0.272866	0.554974
ENSMUSG00000003762	"Adck4"	0.0737039	0.0504521	0.142776	0.397254
ENSMUSG00000003778	"Brd8"	-0.00374448	0.0254449	0.882883	0.952863
ENSMUSG00000003779	"Kif20a"	0.0194926	0.0922254	0.833813	0.931641
ENSMUSG00000003808	"Farsa"	-0.0412577	0.0246323	0.0945958	0.314461
ENSMUSG00000003809	"Gcdh"	-0.00246455	0.0416632	0.952844	0.982044
ENSMUSG00000003810	"Mast2"	-0.0307582	0.0289457	0.290511	0.572307
ENSMUSG00000003812	"Dnase2a"	0.0515692	0.0609242	0.400489	0.668404
ENSMUSG00000003813	"Rad23a"	-0.0714875	0.0279736	0.0106849	0.0840687
ENSMUSG00000003814	"Calr"	-0.132157	0.0374415	0.00036608	0.00898895
ENSMUSG00000003824	"Syce2"	-0.0235429	0.131697	0.857432	0.942479
ENSMUSG00000003847	"Nfat5"	-0.0421786	0.0432177	0.327386	0.607342
ENSMUSG00000003848	"Nob1"	-0.0153063	0.0314634	0.626656	0.82471
ENSMUSG00000003849	"Nqo1"	0.166826	0.0712166	0.0204097	0.125971
ENSMUSG00000003863	"Ppfia3"	0.228688	0.144392	0.1129	0.34728
ENSMUSG00000003865	"Gys1"	-0.08713	0.0307524	0.00470025	0.0499395
ENSMUSG00000003868	"Ruvbl2"	-0.0113284	0.0436684	0.796324	0.915645
ENSMUSG00000003872	"Lin7b"	0.157949	0.147613	0.286673	0.569205
ENSMUSG00000003873	"Bax"	0.0735227	0.0386235	0.0561004	0.231996
ENSMUSG00000003882	"Il7r"	0.960338	0.153484	1.33633e-09	3.95555e-07
ENSMUSG00000003923	"Tfam"	0.0122988	0.0252425	0.62743	0.825095
ENSMUSG00000003929	"Zfp81"	-0.0643598	0.0349812	0.0646226	0.252643
ENSMUSG00000003934	"Efnb3"	-0.237504	0.0755198	0.0020647	0.0289877
ENSMUSG00000003948	"Mmd"	-0.0973614	0.0587616	0.100515	0.325138
ENSMUSG00000003949	"Hlf"	-0.032058	0.096411	0.742161	0.887368
ENSMUSG00000003955	"Fam162a"	0.109456	0.0382802	0.00437981	0.0476494
ENSMUSG00000003970	"Rpl8"	0.0535436	0.0440102	0.224386	0.500643
ENSMUSG00000003974	"Grm3"	-0.0218358	0.20854	0.917598	0.967288
ENSMUSG00000003992	"Ssbp2"	-0.0378255	0.0331193	0.257592	0.537574
ENSMUSG00000004018	"Fancl"	-0.0301855	0.0696113	0.665972	0.847397
ENSMUSG00000004031	"Brinp2"	0.120345	0.146171	0.409649	0.675639
ENSMUSG00000004032	"Gstm5"	0.00690096	0.0629256	0.913341	0.965284
ENSMUSG00000004035	"Gstm7"	0.077545	0.0991808	0.433733	0.693797
ENSMUSG00000004038	"Gstm3"	0.58613	0.338244	0.0896372	0.305517
ENSMUSG00000004040	"Stat3"	0.0128242	0.0401687	0.749008	0.891169
ENSMUSG00000004043	"Stat5a"	-0.114913	0.037637	0.00242202	0.0320536
ENSMUSG00000004044	"Ptrf"	0.00387025	0.038918	0.920586	0.968706
ENSMUSG00000004054	"Map3k11"	-0.0230028	0.036082	0.523165	0.759311
ENSMUSG00000004056	"Akt2"	-0.0916337	0.0212951	1.76673e-05	0.000964406
ENSMUSG00000004069	"Dnaja3"	-0.0371381	0.0218358	0.0903517	0.306956
ENSMUSG00000004070	"Hmox2"	0.0524024	0.0340284	0.124862	0.369202
ENSMUSG00000004071	"Cdip1"	-0.0293252	0.0243058	0.228919	0.505937
ENSMUSG00000004085	"Zak"	-0.0535194	0.0320309	0.0941775	0.313915
ENSMUSG00000004096	"Cwc15"	0.0579384	0.0233153	0.0131124	0.0955347
ENSMUSG00000004098	"Col5a3"	-0.0425379	0.101748	0.677655	0.852228
ENSMUSG00000004099	"Dnmt1"	-0.0214413	0.0396911	0.589015	0.800875
ENSMUSG00000004100	"Ppan"	0.0442082	0.0572697	0.4397	0.697993
ENSMUSG00000004105	"Angptl2"	0.00654791	0.0388733	0.866203	0.946947
ENSMUSG00000004110	"Cacna1e"	0.467511	0.166796	0.0047673	0.0502744
ENSMUSG00000004113	"Cacna1b"	0.0714953	0.167077	0.673459	0.850004
ENSMUSG00000004127	"Trmt10a"	-0.0687699	0.0596149	0.250596	0.529667
ENSMUSG00000004151	"Etv1"	0.0375332	0.0584946	0.521232	0.758718
ENSMUSG00000004187	"Kifc2"	-0.123179	0.0422989	0.00377675	0.0434414
ENSMUSG00000004207	"Psap"	-0.0478601	0.0231736	0.0395841	0.189456
ENSMUSG00000004221	"Ikbkg"	0.0195191	0.0257538	0.448242	0.704792
ENSMUSG00000004233	"Wars2"	-0.0503191	0.0299785	0.0934565	0.312354
ENSMUSG00000004263	"Atn1"	-0.0564899	0.0705157	0.420578	0.683586
ENSMUSG00000004264	"Phb2"	0.013105	0.0380477	0.731208	0.881796
ENSMUSG00000004266	"Ptpn6"	0.326663	0.108841	0.00287129	0.0358331
ENSMUSG00000004267	"Eno2"	0.385009	0.0925952	2.55299e-05	0.00126841
ENSMUSG00000004268	"Emg1"	-0.0196616	0.0319683	0.539657	0.77074
ENSMUSG00000004270	"Lpcat3"	-0.0737918	0.0321359	0.0222741	0.132572
ENSMUSG00000004285	"Atp6v1f"	0.0542727	0.0366128	0.137396	0.388438
ENSMUSG00000004317	"Clcn5"	0.0775996	0.0618347	0.210952	0.484626
ENSMUSG00000004319	"Clcn3"	-0.0934289	0.0339895	0.00617495	0.0597205
ENSMUSG00000004328	"Hif3a"	0.115879	0.160361	0.483252	0.731944
ENSMUSG00000004347	"Pde1c"	-0.316314	0.115232	0.00649436	0.0612569
ENSMUSG00000004356	"Utp20"	0.0397875	0.0426025	0.35166	0.627678
ENSMUSG00000004359	"Spic"	-0.0407733	0.0973118	0.677189	0.851878
ENSMUSG00000004360	"9330159F19Rik"	-0.113406	0.113899	0.318514	0.598388
ENSMUSG00000004364	"Cul3"	-0.0411128	0.0191284	0.0321356	0.166345
ENSMUSG00000004371	"Il11"	-0.0737157	0.221678	0.738222	0.885697
ENSMUSG00000004383	"Large"	-0.0694702	0.0353678	0.0502191	0.217744
ENSMUSG00000004393	"Ddx56"	0.0202798	0.0283081	0.474725	0.726198
ENSMUSG00000004394	"Tmed4"	0.00442024	0.0193598	0.819064	0.925516
ENSMUSG00000004415	"Col26a1"	0.160937	0.122531	0.186686	0.455096
ENSMUSG00000004446	"Bid"	0.343901	0.1051	0.00100224	0.0184279
ENSMUSG00000004451	"Ralb"	0.0292948	0.0286285	0.305057	0.585992
ENSMUSG00000004455	"Ppp1cc"	-0.0466525	0.0517169	0.370904	0.643221
ENSMUSG00000004460	"Dnajb11"	-0.121669	0.0279934	1.24781e-05	0.000749257
ENSMUSG00000004462	"Tbccd1"	-0.00246285	0.0423517	0.953741	0.9823
ENSMUSG00000004473	"Clec11a"	0.211991	0.117853	0.0655988	0.255001
ENSMUSG00000004500	"Zfp324"	-0.0470849	0.0404326	0.242189	0.520164
ENSMUSG00000004508	"Gab2"	0.0429028	0.0352205	0.222936	0.498482
ENSMUSG00000004530	"Coro1c"	0.0310409	0.0278726	0.264082	0.545597
ENSMUSG00000004535	"Tax1bp1"	-0.0150656	0.0283163	0.594105	0.803922
ENSMUSG00000004552	"Ctse"	0.586293	0.2343	0.0137324	0.09823
ENSMUSG00000004558	"Ndrg2"	-0.0415714	0.0268888	0.123771	0.367201
ENSMUSG00000004561	"Mettl17"	-0.034584	0.0417148	0.408304	0.674706
ENSMUSG00000004562	"Arhgef40"	-0.010158	0.0367775	0.781432	0.90804
ENSMUSG00000004565	"Pnpla6"	-0.0474546	0.0294814	0.105383	0.333342
ENSMUSG00000004567	"Mcoln1"	0.0286324	0.02852	0.314645	0.594656
ENSMUSG00000004568	"Arhgef18"	-0.0439777	0.0269517	0.101301	0.326576
ENSMUSG00000004591	"Pkn2"	-0.034165	0.0225468	0.128447	0.374349
ENSMUSG00000004609	"Cd33"	0.0294258	0.0660434	0.655314	0.842536
ENSMUSG00000004610	"Etfb"	-0.0197562	0.0415206	0.636725	0.829908
ENSMUSG00000004612	"Nkg7"	0.0750066	0.260477	0.76877	0.902435
ENSMUSG00000004626	"Stxbp2"	0.298995	0.0790072	0.000185828	0.00566785
ENSMUSG00000004630	"Pcp2"	-0.167829	0.374924	0.665211	0.847028
ENSMUSG00000004631	"Sgce"	-0.0117938	0.0299593	0.693548	0.861725
ENSMUSG00000004633	"Chn2"	0.100964	0.0494154	0.0401067	0.190697
ENSMUSG00000004637	"Wwox"	0.112948	0.0444881	0.0114087	0.0872028
ENSMUSG00000004642	"Slbp"	0.0153747	0.0358137	0.668705	0.847925
ENSMUSG00000004651	"Tyr"	-0.16196	0.148901	0.278455	0.560698
ENSMUSG00000004655	"Aqp1"	-0.202867	0.0662439	0.00219884	0.0302031
ENSMUSG00000004661	"Arid3b"	0.0357705	0.052244	0.492084	0.738734
ENSMUSG00000004665	"Cnn2"	0.177577	0.0514246	0.000540912	0.0117923
ENSMUSG00000004667	"Polr2e"	0.0840088	0.0405683	0.0386687	0.186626
ENSMUSG00000004668	"Abca13"	1.6008	0.376536	4.87858e-05	0.00207547
ENSMUSG00000004677	"Myo9b"	-0.0267302	0.0355229	0.450558	0.706373
ENSMUSG00000004698	"Hdac9"	0.0306343	0.0509293	0.547284	0.77551
ENSMUSG00000004707	"Ly9"	0.432541	0.141526	0.00301469	0.0370854
ENSMUSG00000004709	"Cd244"	0.56433	0.183051	0.00208906	0.0291913
ENSMUSG00000004730	"Adgre1"	0.0546844	0.0905291	0.549104	0.776161
ENSMUSG00000004748	"Mtfp1"	-0.0623579	0.0414521	0.135718	0.386012
ENSMUSG00000004768	"Rab23"	0.0345561	0.0273341	0.20615	0.478777
ENSMUSG00000004771	"Rab11a"	0.00540663	0.0209185	0.796571	0.915645
ENSMUSG00000004788	"Eif2b2"	0.0572408	0.0315787	0.0703392	0.265442
ENSMUSG00000004789	"Dlst"	-0.0344031	0.0240542	0.155031	0.414205
ENSMUSG00000004791	"Pgf"	0.0170771	0.0638044	0.789106	0.912279
ENSMUSG00000004798	"Ulk2"	-0.0879037	0.0215401	4.67399e-05	0.00201288
ENSMUSG00000004814	"Ccl24"	-0.180993	0.102577	0.0768333	0.278979
ENSMUSG00000004815	"Dgkq"	-0.0943377	0.0388934	0.0150573	0.104211
ENSMUSG00000004837	"Grap"	0.148651	0.0457858	0.00104893	0.0190043
ENSMUSG00000004843	"Chmp2b"	-0.0489047	0.0252289	0.0531936	0.225296
ENSMUSG00000004846	"Plod3"	-0.0101618	0.030406	0.737756	0.885627
ENSMUSG00000004849	"Ap1s1"	0.0998364	0.0338451	0.00318164	0.0383622
ENSMUSG00000004864	"Mapk13"	0.645574	0.205889	0.00151128	0.0238804
ENSMUSG00000004865	"Srpk1"	-0.0968342	0.0419352	0.0210442	0.128325
ENSMUSG00000004872	"Pax3"	-0.148231	0.324641	0.650885	0.839666
ENSMUSG00000004880	"Lbr"	-0.0264958	0.0296409	0.371266	0.643401
ENSMUSG00000004885	"Crabp2"	0.00858954	0.349113	0.981438	0.993362
ENSMUSG00000004891	"Nes"	0.0876189	0.0763597	0.245154	0.52298
ENSMUSG00000004892	"Bcan"	0.0677856	0.190626	0.718613	0.875651
ENSMUSG00000004895	"Prcc"	-0.0428654	0.0307487	0.164464	0.427769
ENSMUSG00000004896	"Rrnad1"	-0.0875256	0.0339306	0.00986012	0.0799347
ENSMUSG00000004897	"Hdgf"	-0.041415	0.0210581	0.0493838	0.215994
ENSMUSG00000004902	"Slc25a18"	0.181848	0.129412	0.162804	0.426156
ENSMUSG00000004929	"Thop1"	-0.0289053	0.0355371	0.416795	0.68014
ENSMUSG00000004931	"Apba3"	-0.162664	0.0424158	0.000135646	0.00449643
ENSMUSG00000004933	"Matk"	0.180851	0.0903013	0.0453635	0.205023
ENSMUSG00000004934	"Pias4"	-0.0372727	0.026138	0.153971	0.413157
ENSMUSG00000004936	"Map2k1"	-0.0419036	0.0373289	0.261879	0.542874
ENSMUSG00000004937	"Sgta"	0.0523886	0.0308005	0.0904671	0.30715
ENSMUSG00000004939	"Nmrk2"	0.102532	0.121458	0.401215	0.668777
ENSMUSG00000004945	"Tmem242"	0.00725022	0.0438872	0.869094	0.948051
ENSMUSG00000004947	"Dtx2"	-0.0840624	0.0370719	0.0235162	0.137244
ENSMUSG00000004951	"Hspb1"	-0.150352	0.0854807	0.0744738	0.273913
ENSMUSG00000004952	"Rasa4"	0.240234	0.0766072	0.00159335	0.0246141
ENSMUSG00000004961	"Syt5"	-0.129109	0.169996	0.447246	0.703831
ENSMUSG00000004980	"Hnrnpa2b1"	-0.0475884	0.0179556	0.00812919	0.0710603
ENSMUSG00000004988	"Fxyd4"	0.152681	0.279408	0.585165	0.798419
ENSMUSG00000004994	"Ccdc130"	0.00628332	0.0345335	0.856035	0.94171
ENSMUSG00000004996	"Mri1"	0.115084	0.0652718	0.0771198	0.279735
ENSMUSG00000005034	"Prkacb"	-0.032207	0.0252925	0.20318	0.475466
ENSMUSG00000005043	"Sgsh"	0.0608808	0.0406856	0.135298	0.385359
ENSMUSG00000005045	"Chd5"	0.210633	0.0945702	0.0253598	0.144121
ENSMUSG00000005054	"Cstb"	0.145596	0.0504206	0.00402088	0.0453749
ENSMUSG00000005057	"Sh2b2"	0.377713	0.140115	0.0070315	0.0646431
ENSMUSG00000005069	"Pex5"	-0.0574553	0.0209639	0.00621924	0.0599008
ENSMUSG00000005078	"Jkamp"	0.00688767	0.0283282	0.807542	0.920694
ENSMUSG00000005087	"Cd44"	0.166259	0.0830346	0.0444376	0.202889
ENSMUSG00000005089	"Slc1a2"	0.468393	0.112929	3.30182e-05	0.0015458
ENSMUSG00000005102	"Eif2ak4"	0.0548912	0.0377805	0.145923	0.402615
ENSMUSG00000005103	"Wdr1"	0.034567	0.0304184	0.254352	0.533761
ENSMUSG00000005107	"Slc2a9"	0.152539	0.0603387	0.0116985	0.0884138
ENSMUSG00000005124	"Wisp1"	0.100562	0.128913	0.433	0.693381
ENSMUSG00000005125	"Ndrg1"	0.15678	0.042716	0.0002098	0.00613233
ENSMUSG00000005131	"4930550C14Rik"	0.15125	0.15033	0.314154	0.594316
ENSMUSG00000005142	"Man2b1"	0.0578044	0.0457366	0.208647	0.481966
ENSMUSG00000005148	"Klf5"	0.246817	0.173523	0.154583	0.413933
ENSMUSG00000005150	"Wdr83"	0.110593	0.0606031	0.0687628	0.262129
ENSMUSG00000005161	"Prdx2"	0.0236058	0.0360694	0.514437	0.754281
ENSMUSG00000005198	"Polr2a"	-0.0173379	0.0356597	0.626185	0.824325
ENSMUSG00000005204	"Senp3"	-0.0181279	0.0170875	0.287589	0.569863
ENSMUSG00000005220	"Corin"	-0.138968	0.0587691	0.0190006	0.120457
ENSMUSG00000005225	"Plekha8"	-0.069433	0.0305146	0.0227099	0.134102
ENSMUSG00000005233	"Spc25"	0.272712	0.139724	0.0521385	0.223194
ENSMUSG00000005237	"Dnah2"	0.127292	0.120724	0.288195	0.570312
ENSMUSG00000005251	"Ripk4"	0.429502	0.195191	0.0281988	0.153883
ENSMUSG00000005262	"Ufd1l"	0.0230559	0.0308822	0.454111	0.709367
ENSMUSG00000005267	"Zfp287"	0.00786435	0.0432281	0.855443	0.941531
ENSMUSG00000005268	"Prlr"	0.416768	0.0850461	9.30379e-07	9.97595e-05
ENSMUSG00000005299	"Letm1"	-0.0514768	0.0310027	0.0975851	0.319845
ENSMUSG00000005312	"Ubqln1"	-0.0288728	0.0177129	0.10337	0.329856
ENSMUSG00000005320	"Fgfr4"	-0.00338913	0.165401	0.983728	0.993768
ENSMUSG00000005338	"Cadm3"	0.0790437	0.0707209	0.2621	0.54295
ENSMUSG00000005339	"Fcer1a"	0.676671	0.251652	0.00700844	0.0645113
ENSMUSG00000005354	"Txn2"	0.0117738	0.0319971	0.714123	0.873514
ENSMUSG00000005360	"Slc1a3"	0.174787	0.0868091	0.045527	0.205507
ENSMUSG00000005362	"Crbn"	0.0496982	0.0325611	0.125583	0.370683
ENSMUSG00000005364	"Il5ra"	1.36905	0.359626	6.17391e-05	0.00250002
ENSMUSG00000005370	"Msh6"	-0.0377637	0.0292189	0.196655	0.467817
ENSMUSG00000005371	"Fbxo11"	-0.0341797	0.0178999	0.0569049	0.233805
ENSMUSG00000005373	"Mlxipl"	-0.176147	0.0524266	0.000791952	0.0156407
ENSMUSG00000005374	"Tbl2"	-0.0822463	0.0246839	0.000838211	0.0162358
ENSMUSG00000005378	"Wbscr22"	0.0298908	0.0298461	0.318062	0.597994
ENSMUSG00000005397	"Nid1"	-0.175123	0.0430349	4.29844e-05	0.00187809
ENSMUSG00000005410	"Mcm5"	0.0449207	0.0893511	0.613481	0.815956
ENSMUSG00000005413	"Hmox1"	0.256718	0.100551	0.0104909	0.0832444
ENSMUSG00000005417	"Mprip"	-0.0440087	0.0178327	0.0131779	0.0958292
ENSMUSG00000005442	"Cic"	-0.0363475	0.0329366	0.269742	0.551671
ENSMUSG00000005447	"Pafah1b3"	0.170869	0.0854265	0.0473905	0.210581
ENSMUSG00000005465	"Il27ra"	0.00768573	0.0771924	0.919876	0.968494
ENSMUSG00000005469	"Prkaca"	-0.0510883	0.028393	0.0729034	0.270288
ENSMUSG00000005470	"Asf1b"	0.0463696	0.0694635	0.50629	0.748989
ENSMUSG00000005481	"Ddx39"	0.127472	0.0339235	0.000167943	0.00524764
ENSMUSG00000005483	"Dnajb1"	-0.310029	0.12563	0.0126846	0.0933444
ENSMUSG00000005493	"Msh4"	-0.228032	0.166809	0.176962	0.443178
ENSMUSG00000005501	"Usp40"	0.0122922	0.0361669	0.735139	0.883866
ENSMUSG00000005505	"Kbtbd4"	-0.00495417	0.0220965	0.822879	0.927024
ENSMUSG00000005506	"Celf1"	-0.0427931	0.0265106	0.106245	0.334692
ENSMUSG00000005510	"Ndufs3"	0.0155616	0.039021	0.691842	0.861257
ENSMUSG00000005514	"Por"	0.0446065	0.0769331	0.560956	0.783325
ENSMUSG00000005533	"Igf1r"	-0.0480593	0.0553765	0.382454	0.652167
ENSMUSG00000005534	"Insr"	0.00933221	0.0496659	0.851131	0.939885
ENSMUSG00000005540	"Fcer2a"	-0.040213	0.149281	0.790844	0.912631
ENSMUSG00000005553	"Atp4a"	0.386619	0.319622	0.229504	0.506326
ENSMUSG00000005566	"Trim28"	-0.0487891	0.0229925	0.0342515	0.17287
ENSMUSG00000005575	"Ube2m"	0.0294458	0.0316615	0.352882	0.628755
ENSMUSG00000005580	"Adcy9"	-0.100974	0.0531065	0.0565097	0.232864
ENSMUSG00000005583	"Mef2c"	0.0156736	0.0280944	0.576564	0.792587
ENSMUSG00000005609	"Ctr9"	-0.0109066	0.0245083	0.6562	0.842694
ENSMUSG00000005610	"Eif4g2"	-0.0370679	0.0185717	0.0466079	0.208685
ENSMUSG00000005611	"Mrvi1"	-0.028272	0.0594228	0.632533	0.827974
ENSMUSG00000005615	"Pcyt1a"	-0.087251	0.0282495	0.00196971	0.0280673
ENSMUSG00000005621	"Zfp592"	-0.0911283	0.0277389	0.00101968	0.0186506
ENSMUSG00000005625	"Psmd4"	0.0415784	0.0225191	0.0652381	0.254038
ENSMUSG00000005628	"Tmod4"	0.0372142	0.0840828	0.661254	0.845105
ENSMUSG00000005640	"Insrr"	-0.18795	0.270949	0.488858	0.736411
ENSMUSG00000005656	"Snx6"	0.0287771	0.020439	0.159515	0.421388
ENSMUSG00000005667	"Mthfd2"	0.328952	0.123202	0.00741055	0.0668542
ENSMUSG00000005672	"Kit"	-0.0426314	0.0812525	0.591414	0.802551
ENSMUSG00000005674	"Tomm40l"	-0.0432459	0.0281377	0.126264	0.371684
ENSMUSG00000005677	"Nr1i3"	0.0331032	0.137652	0.808308	0.920803
ENSMUSG00000005681	"Apoa2"	1.73276	0.36818	3.71338e-07	4.93926e-05
ENSMUSG00000005682	"Pan2"	-0.085952	0.0255704	0.000743167	0.0149475
ENSMUSG00000005683	"Cs"	-0.0726362	0.0243784	0.00307632	0.0375202
ENSMUSG00000005686	"Ampd3"	-0.0748255	0.0519957	0.151226	0.409399
ENSMUSG00000005687	"Bcas2"	0.0255424	0.0242854	0.293697	0.575312
ENSMUSG00000005696	"Sh2d1a"	0.0854542	0.246781	0.72703	0.879788
ENSMUSG00000005698	"Ctcf"	-0.0506433	0.0198334	0.0108208	0.0844761
ENSMUSG00000005699	"Pard6a"	0.0073607	0.0507706	0.8849	0.9535
ENSMUSG00000005705	"Agrp"	0.156891	0.149338	0.298171	0.579415
ENSMUSG00000005716	"Pvalb"	0.560867	0.193951	0.00381048	0.0436647
ENSMUSG00000005718	"Tfap4"	-0.0782716	0.0738832	0.287437	0.569777
ENSMUSG00000005732	"Ranbp1"	0.0433113	0.0319338	0.175282	0.441007
ENSMUSG00000005763	"Cd247"	-0.00697974	0.105171	0.947834	0.979941
ENSMUSG00000005774	"Rfx5"	0.0420345	0.0459522	0.360122	0.635087
ENSMUSG00000005779	"Psmb4"	0.0836187	0.0389915	0.0324437	0.167486
ENSMUSG00000005800	"Mmp8"	1.7073	0.35869	2.69779e-06	0.000224987
ENSMUSG00000005802	"Slc30a4"	0.0503048	0.0315427	0.109267	0.34025
ENSMUSG00000005803	"Sqrdl"	-0.0365788	0.0415148	0.380974	0.651363
ENSMUSG00000005804	"Bloc1s6"	0.0952858	0.0313248	0.00232921	0.0312385
ENSMUSG00000005813	"Metap1"	-0.00846255	0.0189791	0.655949	0.84266
ENSMUSG00000005823	"Gpr108"	-0.0193046	0.0245124	0.431886	0.692387
ENSMUSG00000005824	"Tnfsf14"	0.732611	0.221562	0.000948413	0.0177172
ENSMUSG00000005836	"Gata6"	-0.0534253	0.0365909	0.148053	0.405617
ENSMUSG00000005846	"Rsl1d1"	0.0148527	0.0243172	0.542754	0.772497
ENSMUSG00000005864	"Cnga2"	0.282499	0.294188	0.336958	0.616162
ENSMUSG00000005871	"Apc"	-0.0415471	0.039244	0.287503	0.569845
ENSMUSG00000005873	"Reep5"	-0.171731	0.0460575	0.000193766	0.00584245
ENSMUSG00000005881	"Ergic3"	0.0790511	0.0333161	0.0177928	0.116164
ENSMUSG00000005882	"Uqcc1"	0.0329781	0.0434705	0.451548	0.70738
ENSMUSG00000005883	"Spo11"	0.184316	0.247048	0.45035	0.706275
ENSMUSG00000005886	"Ncoa2"	-0.0262903	0.0309121	0.395338	0.664196
ENSMUSG00000005893	"Nr2c2"	-0.098743	0.0666307	0.137402	0.388438
ENSMUSG00000005897	"Nr2c1"	-0.00131138	0.0245801	0.957435	0.983897
ENSMUSG00000005899	"Smpd4"	-0.00161018	0.0230685	0.944259	0.978628
ENSMUSG00000005907	"Pex1"	-0.0667898	0.0256313	0.00920527	0.0764656
ENSMUSG00000005936	"Kctd20"	-0.0403899	0.0190335	0.0334636	0.170614
ENSMUSG00000005947	"Itgae"	0.249379	0.156953	0.117079	0.355005
ENSMUSG00000005949	"Ctns"	-0.0474904	0.029321	0.103826	0.330956
ENSMUSG00000005950	"P2rx5"	0.0137381	0.0565132	0.808186	0.920803
ENSMUSG00000005951	"Shpk"	-0.0116166	0.0493709	0.81381	0.923594
ENSMUSG00000005952	"Trpv1"	0.207279	0.162551	0.197858	0.469191
ENSMUSG00000005958	"Ephb3"	0.0924677	0.0743094	0.21771	0.492719
ENSMUSG00000005968	"Tuft1"	0.269973	0.101564	0.00712316	0.0650023
ENSMUSG00000005973	"Rcn1"	0.0333775	0.0330109	0.311732	0.592412
ENSMUSG00000005980	"Dnase1"	-0.195256	0.0625126	0.00191661	0.0276645
ENSMUSG00000005981	"Trap1"	-0.0758941	0.0237007	0.00140345	0.0226585
ENSMUSG00000005982	"Naa60"	-0.0142355	0.0283769	0.615782	0.816999
ENSMUSG00000005983	"1700037C18Rik"	0.032593	0.0589598	0.580755	0.795321
ENSMUSG00000005986	"Ankrd13d"	0.109626	0.0900836	0.224068	0.500107
ENSMUSG00000005994	"Tyrp1"	-0.412232	0.377292	0.314571	0.594645
ENSMUSG00000006005	"Tpr"	-0.00701821	0.0261779	0.788735	0.912113
ENSMUSG00000006010	"BC003331"	0.0228324	0.0265584	0.389442	0.659032
ENSMUSG00000006014	"Prg4"	0.178969	0.0958622	0.062692	0.248217
ENSMUSG00000006019	"Dhx34"	-0.0167182	0.0357388	0.641432	0.833204
ENSMUSG00000006021	"Kptn"	-0.0482512	0.0389221	0.216903	0.491953
ENSMUSG00000006024	"Napa"	0.0496799	0.033831	0.142786	0.397254
ENSMUSG00000006050	"Sra1"	0.0530093	0.0405118	0.190618	0.46025
ENSMUSG00000006057	"Atp5g1"	0.05292	0.0522687	0.312824	0.592674
ENSMUSG00000006058	"Snf8"	0.00187212	0.033376	0.955282	0.982964
ENSMUSG00000006095	"Tbcb"	0.0578944	0.0433904	0.183569	0.450845
ENSMUSG00000006127	"Inpp5k"	0.0109307	0.025333	0.666324	0.847397
ENSMUSG00000006134	"Crkl"	-0.120599	0.0390029	0.00198636	0.0282254
ENSMUSG00000006154	"Eps8l1"	-0.00781038	0.235732	0.974207	0.990148
ENSMUSG00000006169	"Clint1"	-0.00778732	0.0198397	0.694994	0.86227
ENSMUSG00000006179	"Prss16"	0.889201	0.319771	0.00476765	0.0502744
ENSMUSG00000006191	"Cdkal1"	-0.056621	0.0310024	0.0669921	0.258237
ENSMUSG00000006204	"5430419D17Rik"	-0.605819	0.268493	0.0219244	0.131563
ENSMUSG00000006205	"Htra1"	-0.0119404	0.042551	0.778914	0.907413
ENSMUSG00000006215	"Zbtb17"	-0.0400164	0.0349501	0.252473	0.532029
ENSMUSG00000006216	"Clcnkb"	-0.101671	0.155148	0.51526	0.754929
ENSMUSG00000006218	"Fam131c"	0.192482	0.141298	0.178142	0.444901
ENSMUSG00000006219	"Fblim1"	-0.0815049	0.0317073	0.0105192	0.0833607
ENSMUSG00000006221	"Hspb7"	0.0584128	0.0398943	0.144445	0.400166
ENSMUSG00000006235	"Epor"	0.195269	0.0998997	0.0526309	0.224268
ENSMUSG00000006241	"Ccdc159"	0.00396518	0.0468686	0.932787	0.973843
ENSMUSG00000006262	"Mob1b"	0.0378142	0.0455568	0.407625	0.674273
ENSMUSG00000006273	"Atp6v1b2"	-0.0295584	0.0262169	0.257427	0.537515
ENSMUSG00000006276	"Eps15l1"	-0.0111015	0.0181564	0.540894	0.771597
ENSMUSG00000006281	"Tep1"	-0.0503471	0.0419453	0.230207	0.50717
ENSMUSG00000006288	"Ttc5"	0.021107	0.026358	0.422817	0.684902
ENSMUSG00000006289	"Osgep"	-0.0387786	0.0264152	0.143788	0.398941
ENSMUSG00000006299	"Aamp"	-0.0086446	0.0212677	0.684543	0.856125
ENSMUSG00000006301	"Tmbim1"	0.070079	0.0268096	0.0087727	0.0741919
ENSMUSG00000006304	"Arpc2"	0.109811	0.0267346	4.07946e-05	0.00180112
ENSMUSG00000006307	"Kmt2b"	-0.0536765	0.0295772	0.0691376	0.262891
ENSMUSG00000006310	"Zbtb32"	0.518776	0.110898	2.46481e-06	0.000208873
ENSMUSG00000006313	"Upk1a"	-0.192968	0.155071	0.209148	0.482548
ENSMUSG00000006315	"Tmem147"	0.0553284	0.0593251	0.350891	0.626862
ENSMUSG00000006333	"Rps9"	0.0637451	0.0430263	0.140049	0.392799
ENSMUSG00000006335	"Tfpt"	0.0416731	0.0443157	0.349474	0.625538
ENSMUSG00000006342	"Susd2"	0.278508	0.0702078	6.62896e-05	0.00259431
ENSMUSG00000006344	"Ggt5"	0.0762062	0.0740207	0.30284	0.584082
ENSMUSG00000006345	"Ggt1"	0.554291	0.340565	0.107911	0.33778
ENSMUSG00000006356	"Crip2"	-0.110648	0.0577641	0.0561936	0.232304
ENSMUSG00000006360	"Crip1"	0.168953	0.0602009	0.00489454	0.0510191
ENSMUSG00000006362	"Cbfa2t3"	-0.0976723	0.0402992	0.0149558	0.103768
ENSMUSG00000006369	"Fbln1"	-0.0840048	0.0546205	0.122598	0.365308
ENSMUSG00000006373	"Pgrmc1"	0.0947806	0.0309456	0.00222242	0.0304276
ENSMUSG00000006378	"Gcat"	-0.0426345	0.0729149	0.562705	0.784366
ENSMUSG00000006386	"Tek"	-0.1059	0.0311375	0.000584542	0.012434
ENSMUSG00000006389	"Mpl"	0.47815	0.305919	0.108403	0.338536
ENSMUSG00000006390	"Elovl1"	0.134238	0.0393857	0.000631208	0.0131995
ENSMUSG00000006392	"Med8"	-0.0428442	0.0237184	0.0701746	0.265107
ENSMUSG00000006395	"Hyi"	0.140278	0.0943403	0.140127	0.392825
ENSMUSG00000006398	"Cdc20"	0.185421	0.133286	0.168443	0.432391
ENSMUSG00000006403	"Adamts4"	0.275986	0.224183	0.206682	0.47923
ENSMUSG00000006411	"Pvrl4"	0.163756	0.126	0.194345	0.465
ENSMUSG00000006412	"Pfdn2"	0.0385229	0.0334288	0.250222	0.529042
ENSMUSG00000006418	"Rnf114"	-0.0127384	0.0299821	0.671469	0.848658
ENSMUSG00000006423	"C330007P06Rik"	-0.0479943	0.0204914	0.0191262	0.120998
ENSMUSG00000006435	"Neurl1a"	0.170322	0.0819433	0.0386913	0.18667
ENSMUSG00000006442	"Srm"	0.043749	0.043525	0.316096	0.596231
ENSMUSG00000006445	"Epha2"	0.056759	0.0600671	0.343458	0.620133
ENSMUSG00000006456	"Rbm14"	-0.038655	0.0328936	0.241008	0.518851
ENSMUSG00000006457	"Actn3"	-0.129769	0.175332	0.464273	0.718389
ENSMUSG00000006462	"A530013C23Rik"	0.132273	0.091975	0.152953	0.411794
ENSMUSG00000006463	"Zdhhc24"	0.128295	0.0364667	0.000428226	0.00997909
ENSMUSG00000006464	"Bbs1"	-0.0330737	0.0369263	0.371494	0.643585
ENSMUSG00000006471	"Ndor1"	-0.027733	0.0300104	0.355722	0.631354
ENSMUSG00000006476	"Nsmf"	0.00214945	0.0373238	0.954162	0.982588
ENSMUSG00000006494	"Pdk1"	0.0509811	0.0578297	0.380059	0.650592
ENSMUSG00000006498	"Ptbp1"	0.0320573	0.0330435	0.330537	0.609722
ENSMUSG00000006517	"Mvd"	0.0596096	0.0573993	0.300563	0.581815
ENSMUSG00000006519	"Cyba"	0.166424	0.063276	0.00842062	0.0724774
ENSMUSG00000006522	"Itih3"	0.532351	0.145598	0.000182604	0.00561052
ENSMUSG00000006526	"Tmem110"	-0.0807844	0.0267484	0.00251908	0.0329645
ENSMUSG00000006527	"Sfmbt1"	-0.029915	0.026332	0.255051	0.53441
ENSMUSG00000006538	"Ihh"	-0.148639	0.147822	0.318308	0.59819
ENSMUSG00000006542	"Prkag3"	-0.015493	0.0660718	0.814257	0.923647
ENSMUSG00000006567	"Atp7b"	0.530447	0.253298	0.0368477	0.18138
ENSMUSG00000006574	"Slc4a1"	1.16178	0.31118	0.00025858	0.00710369
ENSMUSG00000006575	"Rundc3a"	0.00724252	0.0786605	0.926959	0.97111
ENSMUSG00000006576	"Slc4a3"	-0.114856	0.0431796	0.00836257	0.0723242
ENSMUSG00000006585	"Cdt1"	0.0874573	0.0952242	0.359611	0.634451
ENSMUSG00000006586	"Runx1t1"	0.00430576	0.0566628	0.939596	0.976503
ENSMUSG00000006587	"Snai3"	-0.00466337	0.121656	0.969729	0.988897
ENSMUSG00000006589	"Aprt"	0.0689858	0.0629378	0.272573	0.554798
ENSMUSG00000006599	"Gtf2h1"	0.0182399	0.019435	0.347351	0.623711
ENSMUSG00000006611	"Hfe"	0.228864	0.118577	0.0574016	0.234927
ENSMUSG00000006638	"Abhd1"	-0.178131	0.164095	0.282179	0.564949
ENSMUSG00000006641	"Slc5a6"	-0.0260613	0.029429	0.377837	0.649098
ENSMUSG00000006642	"Tcf23"	0.167603	0.104759	0.110171	0.341953
ENSMUSG00000006651	"Aplp1"	0.242805	0.0862303	0.00458267	0.0491758
ENSMUSG00000006673	"Qrich1"	-0.0456309	0.0167326	0.0065045	0.0612781
ENSMUSG00000006675	"P4htm"	0.0828559	0.080858	0.303237	0.584556
ENSMUSG00000006676	"Usp19"	-0.0892244	0.0239722	0.000206	0.00609759
ENSMUSG00000006678	"Pola1"	0.11529	0.0462832	0.0128307	0.0941516
ENSMUSG00000006699	"Cdc42"	0.0307688	0.0170835	0.0714349	0.26733
ENSMUSG00000006705	"Pknox1"	-0.0806824	0.031869	0.011115	0.0857721
ENSMUSG00000006711	"D130043K22Rik"	0.570709	0.29426	0.0514666	0.2212
ENSMUSG00000006715	"Gmnn"	0.0269607	0.0500541	0.593881	0.803722
ENSMUSG00000006717	"Acot13"	0.101134	0.0613611	0.100227	0.324607
ENSMUSG00000006720	"Zfp184"	-0.0277299	0.0886387	0.753952	0.893989
ENSMUSG00000006724	"Cyp27b1"	0.015215	0.183948	0.934493	0.974407
ENSMUSG00000006728	"Cdk4"	0.0452334	0.0320389	0.158902	0.420589
ENSMUSG00000006731	"B4galnt1"	0.333882	0.0888804	0.000163455	0.00515792
ENSMUSG00000006732	"Mettl1"	-0.0997761	0.0690418	0.146389	0.403236
ENSMUSG00000006736	"Tspan31"	0.00975464	0.0185617	0.599136	0.80746
ENSMUSG00000006740	"Kif5b"	0.0109215	0.0499855	0.827113	0.928856
ENSMUSG00000006763	"Saal1"	0.0558394	0.0542944	0.305349	0.5861
ENSMUSG00000006782	"Cnp"	0.0185825	0.0633288	0.768454	0.902376
ENSMUSG00000006784	"Ttc25"	0.0735914	0.113677	0.521766	0.758941
ENSMUSG00000006800	"Sulf2"	0.030086	0.0563554	0.59623	0.805293
ENSMUSG00000006818	"Sod2"	-0.124107	0.0394848	0.00170209	0.0256424
ENSMUSG00000006850	"Tmco6"	-0.00431211	0.056723	0.93934	0.976367
ENSMUSG00000006906	"Stambp"	0.00746554	0.0205154	0.716372	0.874691
ENSMUSG00000006920	"Ezh1"	0.00596169	0.026169	0.819031	0.925516
ENSMUSG00000006930	"Hap1"	0.274647	0.137431	0.0467376	0.208942
ENSMUSG00000006931	"P3h4"	-0.0767955	0.0964241	0.427914	0.689016
ENSMUSG00000006932	"Ctnnb1"	-0.00487481	0.0151209	0.746632	0.889928
ENSMUSG00000006941	"Eif1b"	0.0443307	0.0251123	0.0786482	0.282598
ENSMUSG00000006958	"Chrd"	-0.123059	0.0655885	0.0616756	0.245627
ENSMUSG00000006998	"Psmd2"	-0.0429203	0.0166518	0.00992917	0.080231
ENSMUSG00000007021	"Syngr3"	0.014339	0.161779	0.93009	0.972573
ENSMUSG00000007029	"Vars"	0.01051	0.030661	0.732182	0.88233
ENSMUSG00000007030	"Vwa7"	-0.0475924	0.0560269	0.402087	0.669957
ENSMUSG00000007033	"Hspa1l"	-0.144279	0.0843597	0.0831228	0.292419
ENSMUSG00000007035	"Msh5"	0.0507773	0.147095	0.722568	0.877446
ENSMUSG00000007036	"Abhd16a"	0.00306396	0.0312846	0.922346	0.968871
ENSMUSG00000007038	"Neu1"	-0.0317742	0.0273742	0.245249	0.52298
ENSMUSG00000007039	"Ddah2"	-0.0499658	0.0479501	0.298676	0.579937
ENSMUSG00000007041	"Clic1"	0.134431	0.049929	0.00657886	0.0617238
ENSMUSG00000007050	"Lsm2"	0.00206396	0.0441643	0.962687	0.9861
ENSMUSG00000007080	"Pole"	0.0933305	0.0746619	0.212086	0.486046
ENSMUSG00000007097	"Atp1a2"	-0.0679934	0.0518499	0.188496	0.457493
ENSMUSG00000007107	"Atp1a4"	-0.140287	0.237021	0.564107	0.785065
ENSMUSG00000007122	"Casq1"	-0.644329	0.16872	7.99957e-05	0.00300749
ENSMUSG00000007207	"Stx1a"	-0.00875755	0.0604558	0.884652	0.9535
ENSMUSG00000007216	"Zfp775"	0.00686553	0.0348275	0.843911	0.936397
ENSMUSG00000007279	"Scube2"	0.00292505	0.0976683	0.976361	0.991058
ENSMUSG00000007338	"Mrpl49"	0.0646523	0.0314206	0.0401938	0.190895
ENSMUSG00000007379	"Dennd2c"	0.0350557	0.0925557	0.705495	0.868855
ENSMUSG00000007411	"Mark3"	-0.023387	0.0161138	0.146843	0.403742
ENSMUSG00000007415	"Gatad1"	-0.0475891	0.0490908	0.331119	0.609993
ENSMUSG00000007458	"M6pr"	0.0182571	0.0121952	0.134843	0.384948
ENSMUSG00000007476	"Lrrc8a"	-0.00884231	0.046946	0.850841	0.939789
ENSMUSG00000007564	"Ppp2r1a"	-0.00508639	0.0240819	0.832775	0.931094
ENSMUSG00000007570	"Fance"	0.00395682	0.0399521	0.921342	0.968706
ENSMUSG00000007589	"Tinf2"	0.057678	0.0322206	0.0737826	0.272304
ENSMUSG00000007591	"Tssk4"	-0.0423954	0.136312	0.754863	0.894614
ENSMUSG00000007594	"Hapln4"	0.311699	0.203117	0.127712	0.373411
ENSMUSG00000007603	"Dus3l"	-0.00673193	0.0384604	0.861326	0.944712
ENSMUSG00000007610	"Gtpbp3"	-0.0272462	0.0322004	0.399282	0.667407
ENSMUSG00000007613	"Tgfbr1"	0.0362915	0.0395893	0.358492	0.633568
ENSMUSG00000007617	"Homer1"	-0.0801438	0.0502723	0.113485	0.348428
ENSMUSG00000007646	"Rad51c"	-0.239154	0.0843203	0.00422869	0.0467984
ENSMUSG00000007653	"Gabrb2"	0.355816	0.163424	0.0304949	0.160844
ENSMUSG00000007655	"Cav1"	0.0333937	0.0297956	0.259602	0.540071
ENSMUSG00000007656	"Arpp19"	0.0413508	0.0298096	0.166205	0.429875
ENSMUSG00000007659	"Bcl2l1"	0.0742912	0.0746693	0.326258	0.606192
ENSMUSG00000007670	"Khsrp"	-0.028215	0.0340018	0.404737	0.671929
ENSMUSG00000007682	"Dio2"	0.644565	0.136554	1.57667e-06	0.000145971
ENSMUSG00000007721	"Ccdc124"	0.0792688	0.0635174	0.210766	0.484463
ENSMUSG00000007739	"Cct4"	-0.042269	0.0266107	0.112223	0.346174
ENSMUSG00000007777	"0610009B22Rik"	-0.0610435	0.03693	0.100062	0.324364
ENSMUSG00000007783	"Cpt1c"	0.0556296	0.0645375	0.386851	0.656656
ENSMUSG00000007805	"Twist2"	-0.0737405	0.147065	0.616316	0.817486
ENSMUSG00000007812	"Zfp655"	-0.00109774	0.0300624	0.970855	0.989324
ENSMUSG00000007815	"Rhoa"	-0.00965986	0.0210873	0.647295	0.837166
ENSMUSG00000007817	"Zmiz1"	-0.0141498	0.0352322	0.686568	0.857499
ENSMUSG00000007827	"Ankrd26"	-0.00806187	0.04512	0.8584	0.943127
ENSMUSG00000007833	"Aldh16a1"	-0.0161768	0.0531705	0.761	0.897736
ENSMUSG00000007836	"Hnrnpa0"	0.0516305	0.0326856	0.116202	0.353619
ENSMUSG00000007837	"Prrg2"	0.0169884	0.0437115	0.699168	0.864726
ENSMUSG00000007850	"Hnrnph1"	-0.0763826	0.0334354	0.0221347	0.132042
ENSMUSG00000007867	"Ift43"	0.0095619	0.0396873	0.809343	0.921511
ENSMUSG00000007872	"Id3"	0.118458	0.0509246	0.0202264	0.12517
ENSMUSG00000007877	"Tcap"	0.181293	0.0722573	0.0121603	0.0910441
ENSMUSG00000007880	"Arid1a"	-0.0795037	0.0396085	0.0441429	0.201895
ENSMUSG00000007888	"Crlf1"	0.681439	0.211296	0.000924927	0.0174334
ENSMUSG00000007891	"Ctsd"	0.0912641	0.0339252	0.00739009	0.0667713
ENSMUSG00000007892	"Rplp1"	0.0607982	0.0623451	0.331063	0.609982
ENSMUSG00000007908	"Hmgcll1"	0.109517	0.142619	0.440791	0.698828
ENSMUSG00000007946	"Phox2a"	0.143609	0.167478	0.39106	0.660156
ENSMUSG00000007950	"Abhd8"	-0.126716	0.0650706	0.0548308	0.229392
ENSMUSG00000007987	"Ift22"	0.0265385	0.0379897	0.483973	0.732527
ENSMUSG00000007989	"Fzd3"	-0.0879643	0.0778945	0.253352	0.532791
ENSMUSG00000008028	"1700008O03Rik"	0.0231348	0.175356	0.895405	0.957748
ENSMUSG00000008035	"Mid1ip1"	0.0525318	0.0734713	0.479317	0.729422
ENSMUSG00000008036	"Ap2s1"	0.0609792	0.0385167	0.113629	0.348463
ENSMUSG00000008090	"Fgfrl1"	0.0432012	0.0477993	0.368139	0.641519
ENSMUSG00000008129	"4930432K21Rik"	0.00365601	0.113933	0.974479	0.990216
ENSMUSG00000008136	"Fhl2"	-0.0424543	0.0463247	0.361603	0.636159
ENSMUSG00000008140	"Emc10"	-0.0267259	0.0409959	0.513872	0.753934
ENSMUSG00000008153	"Clstn3"	0.915316	0.225255	0.000190868	0.00576404
ENSMUSG00000008167	"Fbxw9"	0.0519908	0.0491604	0.290454	0.572249
ENSMUSG00000008193	"Spib"	1.12839	0.24572	2.6942e-06	0.000224987
ENSMUSG00000008200	"Fnbp4"	0.00632115	0.0311435	0.838907	0.933867
ENSMUSG00000008206	"Cers4"	-0.104446	0.0324293	0.00128715	0.0214353
ENSMUSG00000008226	"Scrn3"	0.00738868	0.0315673	0.815541	0.924072
ENSMUSG00000008301	"Phax"	0.0406947	0.0253231	0.108199	0.338386
ENSMUSG00000008305	"Tle1"	0.0532271	0.0454511	0.240476	0.518236
ENSMUSG00000008307	"1700109H08Rik"	-0.0917892	0.0882271	0.298747	0.579943
ENSMUSG00000008318	"Relt"	-0.00217919	0.0693577	0.974729	0.990374
ENSMUSG00000008333	"Snrpb2"	0.00270495	0.0262253	0.917894	0.967474
ENSMUSG00000008348	"Ubc"	-0.113535	0.0545282	0.0364762	0.180409
ENSMUSG00000008373	"Prpf31"	0.0443121	0.0267114	0.0967012	0.318338
ENSMUSG00000008384	"Sertad1"	0.137013	0.0571594	0.0169275	0.112627
ENSMUSG00000008393	"Carhsp1"	0.0517593	0.0452605	0.249199	0.52778
ENSMUSG00000008398	"Elk3"	0.000513468	0.0380385	0.989093	0.995202
ENSMUSG00000008429	"Herpud2"	-0.0028592	0.0225628	0.899191	0.959127
ENSMUSG00000008435	"Rdh13"	-0.0330678	0.0446042	0.46075	0.71583
ENSMUSG00000008438	"Adam21"	-0.0454819	0.15674	0.772139	0.903967
ENSMUSG00000008450	"Nutf2"	-0.0399491	0.0381337	0.293706	0.575312
ENSMUSG00000008475	"Arpc5"	0.135367	0.036786	0.000234578	0.00660843
ENSMUSG00000008489	"Elavl2"	0.227261	0.17383	0.192414	0.462604
ENSMUSG00000008496	"Pou2f2"	0.416818	0.123587	0.000661427	0.0136951
ENSMUSG00000008540	"Mgst1"	0.154001	0.0892282	0.0841142	0.293987
ENSMUSG00000008575	"Nfib"	0.0218989	0.0275123	0.425998	0.687248
ENSMUSG00000008601	"Rab25"	0.285269	0.334048	0.388278	0.658157
ENSMUSG00000008604	"Ubqln4"	-0.030813	0.0280344	0.272077	0.554228
ENSMUSG00000008658	"Rbfox1"	-0.0921028	0.043769	0.0363742	0.180103
ENSMUSG00000008668	"Rps18"	0.10419	0.0421333	0.0135141	0.097231
ENSMUSG00000008682	"Rpl10"	0.0898455	0.057977	0.119875	0.360385
ENSMUSG00000008683	"Rps15a"	0.186288	0.0786528	0.0189924	0.120457
ENSMUSG00000008690	"Ncaph2"	0.0260683	0.0267859	0.3303	0.609583
ENSMUSG00000008730	"Hipk1"	-0.0505743	0.0384314	0.187981	0.456559
ENSMUSG00000008734	"Gprc5b"	0.215666	0.0621577	0.000470291	0.010639
ENSMUSG00000008763	"Man1a2"	-0.0177666	0.0277663	0.521745	0.758941
ENSMUSG00000008822	"Acyp1"	0.057932	0.0544815	0.288324	0.570479
ENSMUSG00000008845	"Cd163"	-0.191425	0.0905166	0.0346726	0.174159
ENSMUSG00000008855	"Hdac5"	-0.0485051	0.0350665	0.16897	0.433175
ENSMUSG00000008859	"Rala"	-0.0604097	0.024925	0.0154897	0.106105
ENSMUSG00000008874	"Clec3a"	-0.276853	0.228682	0.205116	0.477801
ENSMUSG00000008892	"Vdac3"	0.0452202	0.0295872	0.128078	0.37392
ENSMUSG00000008932	"Slc1a7"	0.0963171	0.139551	0.481153	0.730894
ENSMUSG00000008958	"Vps72"	-0.0468278	0.0263437	0.076155	0.277379
ENSMUSG00000008976	"Gabpa"	-0.0429003	0.0205119	0.0368444	0.18138
ENSMUSG00000008999	"Bmp7"	-0.0613588	0.112749	0.584875	0.79835
ENSMUSG00000009013	"Dynll1"	0.047052	0.0531008	0.373981	0.646239
ENSMUSG00000009030	"Pdcl"	-0.0839598	0.0257619	0.00112858	0.0197983
ENSMUSG00000009035	"Tmem184b"	-0.0364163	0.0334522	0.27404	0.556018
ENSMUSG00000009073	"Nf2"	-0.0304598	0.0218402	0.164578	0.427954
ENSMUSG00000009075	"Cabp7"	0.0266081	0.172442	0.876713	0.951303
ENSMUSG00000009076	"Zmat5"	0.136102	0.0459978	0.00305581	0.037403
ENSMUSG00000009079	"Ewsr1"	-0.00726663	0.0251672	0.772578	0.904216
ENSMUSG00000009090	"Ap1b1"	-0.0620988	0.039345	0.11535	0.352046
ENSMUSG00000009092	"Derl3"	-0.236927	0.176503	0.171983	0.43705
ENSMUSG00000009097	"Tbx1"	0.0949788	0.160092	0.556732	0.780591
ENSMUSG00000009108	"Gnat2"	-0.277653	0.18481	0.133742	0.383351
ENSMUSG00000009112	"Bcl2l13"	-0.0776317	0.0210034	0.000226098	0.00641347
ENSMUSG00000009114	"2610028H24Rik"	0.0607405	0.240805	0.792604	0.913634
ENSMUSG00000009145	"Dqx1"	0.0927053	0.079133	0.24434	0.522598
ENSMUSG00000009185	"Ccl8"	1.17983	0.233892	1.18198e-06	0.000121333
ENSMUSG00000009207	"Lnp"	-0.0660412	0.0347558	0.0576067	0.235446
ENSMUSG00000009210	"Prr29"	-0.164936	0.142902	0.245224	0.52298
ENSMUSG00000009216	"Fam163b"	-0.208421	0.120639	0.0860171	0.297548
ENSMUSG00000009246	"Trpm5"	1.07791	0.336427	0.00108046	0.0192432
ENSMUSG00000009281	"Rarres2"	0.0807987	0.0628103	0.19712	0.46831
ENSMUSG00000009291	"Pttg1ip"	0.0539037	0.0197564	0.00643442	0.0610104
ENSMUSG00000009292	"Trpm2"	0.233682	0.140922	0.0998862	0.324294
ENSMUSG00000009293	"Ube2g2"	0.0294553	0.0261089	0.259965	0.540399
ENSMUSG00000009376	"Met"	0.152208	0.128326	0.233601	0.511249
ENSMUSG00000009378	"Slc16a12"	0.0790517	0.0761627	0.29508	0.576378
ENSMUSG00000009394	"Syn2"	0.61657	0.116443	1.07305e-07	1.76181e-05
ENSMUSG00000009406	"Elk1"	-0.117471	0.0319994	0.000239331	0.00668854
ENSMUSG00000009418	"Nav1"	0.0267769	0.0538276	0.61657	0.817571
ENSMUSG00000009470	"Tnpo1"	-0.030181	0.0337758	0.370793	0.643221
ENSMUSG00000009487	"Otog"	0.68391	0.17386	0.000138953	0.00456286
ENSMUSG00000009535	"Rnmt"	-0.0159709	0.024341	0.510704	0.752239
ENSMUSG00000009545	"Kcnq1"	0.0112697	0.0473757	0.812118	0.922817
ENSMUSG00000009549	"Srp14"	0.027685	0.0321216	0.390551	0.65995
ENSMUSG00000009551	"6330409D20Rik"	0.171799	0.0924686	0.0615185	0.245218
ENSMUSG00000009555	"Cdk9"	0.0561168	0.0214937	0.00900689	0.0751242
ENSMUSG00000009563	"Tor2a"	0.019904	0.0365436	0.586349	0.799353
ENSMUSG00000009566	"Fpgs"	0.0399435	0.0367925	0.278103	0.560253
ENSMUSG00000009569	"Mkl2"	-0.0341191	0.0434709	0.429631	0.690559
ENSMUSG00000009575	"Cbx5"	0.0115465	0.0375745	0.757727	0.896209
ENSMUSG00000009585	"Apobec3"	0.14628	0.0874451	0.090687	0.307548
ENSMUSG00000009588	"St6galnac1"	0.248031	0.338689	0.478972	0.729049
ENSMUSG00000009614	"Sardh"	0.0585618	0.0696775	0.400438	0.668404
ENSMUSG00000009621	"Vav2"	-0.104367	0.0394915	0.00837027	0.0723243
ENSMUSG00000009628	"Tex15"	-0.165781	0.197653	0.398991	0.667292
ENSMUSG00000009630	"Ppp2cb"	-0.0109315	0.021107	0.604128	0.810135
ENSMUSG00000009633	"G0s2"	-0.0977738	0.0906926	0.287922	0.570158
ENSMUSG00000009640	"Dmap1"	0.0123141	0.0270361	0.650095	0.839017
ENSMUSG00000009647	"Mcu"	-0.0545824	0.0258867	0.0358672	0.178368
ENSMUSG00000009654	"Oit3"	0.828033	0.310349	0.00629666	0.0602873
ENSMUSG00000009670	"Tex11"	0.272654	0.180368	0.137292	0.388284
ENSMUSG00000009681	"Bcr"	0.0874507	0.0498671	0.0783726	0.281986
ENSMUSG00000009687	"Fxyd5"	0.224921	0.0643604	0.000418174	0.00980843
ENSMUSG00000009731	"Kcnd1"	0.0617907	0.0765576	0.41808	0.681473
ENSMUSG00000009733	"Tfcp2"	-0.011493	0.0281278	0.68403	0.855986
ENSMUSG00000009734	"Pou6f2"	0.90319	0.263477	0.000559522	0.012052
ENSMUSG00000009739	"Pou6f1"	0.005472	0.0259161	0.832463	0.931094
ENSMUSG00000009741	"Ubp1"	0.00650323	0.0242802	0.788953	0.912277
ENSMUSG00000009772	"Nuak2"	0.0594827	0.053842	0.268126	0.549857
ENSMUSG00000009828	"Ick"	-0.00809293	0.023898	0.733397	0.88258
ENSMUSG00000009863	"Sdhb"	0.000400121	0.043116	0.992658	0.996637
ENSMUSG00000009876	"Cox4i2"	0.0684967	0.0566045	0.227052	0.503931
ENSMUSG00000009894	"Snap47"	0.125902	0.0441254	0.00422841	0.0467984
ENSMUSG00000009905	"Kdsr"	0.0578579	0.0339067	0.0859472	0.297475
ENSMUSG00000009907	"Vps4b"	-0.00115416	0.0148363	0.938009	0.975521
ENSMUSG00000009927	"Rps25"	0.226803	0.0832596	0.00645423	0.0610726
ENSMUSG00000009941	"Nxf2"	0.284306	0.233916	0.231121	0.508452
ENSMUSG00000009995	"Taz"	-0.0446686	0.0217325	0.0407109	0.192308
ENSMUSG00000010021	"Kif19a"	0.406151	0.134338	0.00272279	0.0345753
ENSMUSG00000010025	"Aldh3a2"	0.00387326	0.0216636	0.858209	0.942996
ENSMUSG00000010044	"Zmynd10"	0.20137	0.193923	0.301293	0.582465
ENSMUSG00000010045	"Tmem115"	0.00119136	0.0326482	0.970983	0.989324
ENSMUSG00000010047	"Hyal2"	0.0146135	0.039324	0.709478	0.870986
ENSMUSG00000010048	"Ifrd2"	-0.0498877	0.0310817	0.109882	0.341256
ENSMUSG00000010051	"Hyal1"	0.0375227	0.0841616	0.655485	0.842631
ENSMUSG00000010054	"Tusc2"	0.000493503	0.0291213	0.986514	0.994496
ENSMUSG00000010057	"Nprl2"	-0.0642401	0.0353493	0.0698565	0.264143
ENSMUSG00000010064	"Slc38a3"	-0.109637	0.0699332	0.116899	0.354664
ENSMUSG00000010066	"Cacna2d2"	0.0634144	0.118787	0.59943	0.807601
ENSMUSG00000010067	"Rassf1"	0.121476	0.039657	0.00210987	0.0294234
ENSMUSG00000010080	"Epn3"	-0.165822	0.132517	0.205709	0.478416
ENSMUSG00000010086	"Rnf112"	0.0903362	0.228222	0.692488	0.861516
ENSMUSG00000010095	"Slc3a2"	0.0621784	0.0420644	0.140966	0.394164
ENSMUSG00000010097	"Nxf1"	-0.0185354	0.0203146	0.361071	0.635708
ENSMUSG00000010110	"Stx5a"	-0.0244548	0.0223852	0.273907	0.555881
ENSMUSG00000010122	"Slc47a1"	-0.0461733	0.0828513	0.571554	0.789729
ENSMUSG00000010142	"Tnfrsf13b"	0.416592	0.116366	0.000290606	0.00769956
ENSMUSG00000010154	"Spire2"	0.256531	0.264204	0.335941	0.615209
ENSMUSG00000010175	"Prox1"	-0.0735688	0.0459684	0.107234	0.336691
ENSMUSG00000010205	"Raver1"	-0.0318936	0.0287124	0.268425	0.550147
ENSMUSG00000010277	"2610507B11Rik"	0.00399877	0.0300965	0.894091	0.957066
ENSMUSG00000010290	"AI597479"	-0.0125359	0.0241067	0.603309	0.809872
ENSMUSG00000010307	"Tmem86a"	0.0866589	0.0521923	0.0985519	0.321893
ENSMUSG00000010311	"Optc"	-0.246013	0.171278	0.147665	0.40498
ENSMUSG00000010342	"Tex14"	0.12572	0.146866	0.39094	0.660156
ENSMUSG00000010358	"Ifi35"	0.0212481	0.0635827	0.738617	0.88575
ENSMUSG00000010362	"Rdm1"	0.0670411	0.0564972	0.238191	0.515745
ENSMUSG00000010376	"Nedd8"	0.0945882	0.0406123	0.0196286	0.122736
ENSMUSG00000010392	"Gosr1"	-0.0688642	0.020242	0.000669984	0.0138283
ENSMUSG00000010406	"Mrpl52"	0.135368	0.0834063	0.106016	0.334289
ENSMUSG00000010453	"Kansl3"	-0.0122642	0.0249791	0.623933	0.822698
ENSMUSG00000010461	"Eya4"	0.00658927	0.119051	0.955547	0.983004
ENSMUSG00000010476	"Ebf3"	-0.0150281	0.034982	0.666923	0.847454
ENSMUSG00000010492	"Uckl1os"	-0.248268	0.0921455	0.00782866	0.0695143
ENSMUSG00000010517	"Faf1"	-0.00527242	0.0271406	0.846368	0.937617
ENSMUSG00000010529	"Gm266"	-0.0182696	0.21158	0.931491	0.973145
ENSMUSG00000010538	"Tsacc"	0.0189663	0.0792545	0.811725	0.922669
ENSMUSG00000010554	"Mettl16"	-0.0827416	0.0291328	0.00461555	0.0494647
ENSMUSG00000010592	"Dazl"	0.44615	0.12936	0.000558507	0.0120509
ENSMUSG00000010601	"Apol7a"	0.0556841	0.234064	0.804299	0.919499
ENSMUSG00000010607	"Pigyl"	-0.00918056	0.0607559	0.880658	0.952338
ENSMUSG00000010608	"Rbm25"	-0.0485875	0.0359334	0.175916	0.441966
ENSMUSG00000010609	"Psen2"	-0.0516613	0.0331966	0.119913	0.360424
ENSMUSG00000010651	"Acaa1b"	0.109969	0.3324	0.746606	0.889928
ENSMUSG00000010660	"Plcd1"	0.00139117	0.0326242	0.965911	0.987516
ENSMUSG00000010663	"Fads1"	0.0562151	0.059856	0.350895	0.626862
ENSMUSG00000010721	"Lmbr1"	-0.0662398	0.0349111	0.0587894	0.238779
ENSMUSG00000010751	"Tnfrsf22"	0.0887579	0.054939	0.104039	0.331234
ENSMUSG00000010755	"Cars"	-0.0129582	0.0331866	0.696034	0.862872
ENSMUSG00000010797	"Wnt2"	0.105395	0.103133	0.303665	0.585059
ENSMUSG00000010803	"Gabra1"	0.0681133	0.198445	0.732761	0.882426
ENSMUSG00000010830	"Kdelr3"	0.0619918	0.0702144	0.378599	0.649681
ENSMUSG00000010911	"Apip"	-0.0396921	0.0492708	0.421473	0.68404
ENSMUSG00000010914	"Pdhx"	0.0151323	0.0351307	0.667362	0.847538
ENSMUSG00000010936	"Vac14"	0.0345413	0.0326642	0.291125	0.572883
ENSMUSG00000011008	"Mcoln2"	0.715545	0.134262	1.4306e-07	2.2437e-05
ENSMUSG00000011034	"Slc5a1"	0.0161323	0.145665	0.913474	0.965284
ENSMUSG00000011096	"Akt1s1"	-0.0088957	0.0510807	0.862477	0.945333
ENSMUSG00000011114	"Tbrg1"	0.0544152	0.0327898	0.098955	0.322675
ENSMUSG00000011148	"Adssl1"	0.103105	0.0515436	0.047258	0.21033
ENSMUSG00000011158	"Brf1"	-0.00720838	0.0253349	0.775364	0.905297
ENSMUSG00000011171	"Vipr2"	0.131613	0.0745956	0.0800896	0.285234
ENSMUSG00000011179	"Odc1"	0.112744	0.0328175	0.00059046	0.0125345
ENSMUSG00000011254	"Thg1l"	-0.0960885	0.0610774	0.119091	0.35911
ENSMUSG00000011256	"Adam19"	0.0302404	0.126428	0.809482	0.921511
ENSMUSG00000011257	"Pabpc4"	-0.0363377	0.0587526	0.533848	0.766558
ENSMUSG00000011263	"Exoc3l2"	0.211336	0.0874104	0.0158954	0.107761
ENSMUSG00000011267	"Zfp296"	0.28879	0.175572	0.0973787	0.319468
ENSMUSG00000011305	"Plin5"	-0.0979471	0.0577576	0.0952174	0.315779
ENSMUSG00000011306	"Sugp1"	-0.00523451	0.0278444	0.851206	0.939885
ENSMUSG00000011382	"Dhdh"	-0.0188489	0.046815	0.691127	0.860826
ENSMUSG00000011427	"Zfp790"	-0.029398	0.0389375	0.449052	0.705433
ENSMUSG00000011589	"Fsd1"	-0.399463	0.265553	0.128947	0.375064
ENSMUSG00000011658	"Fuz"	-0.0324657	0.0398506	0.41609	0.679931
ENSMUSG00000011751	"Sptbn4"	-0.054019	0.116974	0.646244	0.836767
ENSMUSG00000011752	"Pgam1"	-0.0279002	0.0547051	0.612763	0.815599
ENSMUSG00000011831	"Evi5"	0.0705552	0.0339397	0.0370471	0.181982
ENSMUSG00000011832	"Evi5l"	-0.0322379	0.0231973	0.164692	0.428096
ENSMUSG00000011837	"Snapc2"	0.0587533	0.0446766	0.18942	0.458624
ENSMUSG00000011877	"Git1"	-0.0852383	0.0342476	0.0128723	0.0943645
ENSMUSG00000011884	"Gltp"	0.208552	0.0366423	1.39333e-08	3.14863e-06
ENSMUSG00000011958	"Bnip2"	0.00623586	0.0153447	0.684955	0.856377
ENSMUSG00000011960	"Ccnt1"	-0.0441076	0.0349157	0.205799	0.478512
ENSMUSG00000012017	"Scarf2"	0.0396122	0.0625731	0.524363	0.759912
ENSMUSG00000012076	"Brms1l"	-0.0501924	0.0261747	0.0545769	0.228666
ENSMUSG00000012114	"Med15"	-0.00347126	0.0259283	0.893403	0.956807
ENSMUSG00000012117	"Dhdds"	0.0354248	0.0372305	0.342622	0.619501
ENSMUSG00000012123	"Aim1l"	0.0150819	0.255336	0.952482	0.981965
ENSMUSG00000012126	"Ubxn11"	0.169233	0.0842653	0.0459257	0.206635
ENSMUSG00000012187	"Mogat1"	0.180726	0.27839	0.521799	0.758941
ENSMUSG00000012296	"Tjap1"	0.0195483	0.0382266	0.609072	0.813485
ENSMUSG00000012350	"Ehf"	0.592521	0.356155	0.0993119	0.323387
ENSMUSG00000012405	"Rpl15"	-0.0385728	0.0613608	0.528689	0.763218
ENSMUSG00000012422	"Tmem167"	-0.0142611	0.0301457	0.634961	0.829624
ENSMUSG00000012428	"Steap4"	-0.0106331	0.0447734	0.81247	0.922899
ENSMUSG00000012429	"Mplkip"	0.0530724	0.0453239	0.239699	0.517358
ENSMUSG00000012443	"Kif11"	0.0166256	0.109002	0.877725	0.951476
ENSMUSG00000012483	"Rpa3"	0.0221282	0.0525652	0.67601	0.851134
ENSMUSG00000012519	"Mlkl"	0.188642	0.0603001	0.00155178	0.0242831
ENSMUSG00000012535	"Tnpo3"	-0.0102631	0.016847	0.542382	0.772497
ENSMUSG00000012609	"Ttll5"	-0.00960621	0.0295019	0.744246	0.888698
ENSMUSG00000012640	"Zfp715"	-0.11916	0.0371847	0.00127161	0.0212772
ENSMUSG00000012705	"Retn"	0.475895	0.258027	0.0652673	0.254105
ENSMUSG00000012819	"Cdh23"	-0.0553147	0.072013	0.442103	0.699746
ENSMUSG00000012848	"Rps5"	0.0957784	0.0463125	0.0388705	0.187191
ENSMUSG00000012889	"Podnl1"	1.021	0.157889	1.50219e-10	5.53859e-08
ENSMUSG00000013033	"Adgrl1"	-0.0318935	0.05184	0.540676	0.771448
ENSMUSG00000013076	"Amotl1"	-0.00912649	0.0411129	0.822818	0.927024
ENSMUSG00000013083	"2200002J24Rik"	0.888046	0.367035	0.0154317	0.105883
ENSMUSG00000013089	"Etv5"	0.225159	0.0804894	0.00483121	0.0506547
ENSMUSG00000013150	"Gfod2"	-0.0449909	0.0382446	0.238466	0.515968
ENSMUSG00000013155	"Enkd1"	0.0822763	0.0942864	0.383214	0.652961
ENSMUSG00000013160	"Atp6v0d1"	0.0414747	0.0235482	0.0780966	0.281658
ENSMUSG00000013236	"Ptprs"	-0.0510185	0.0489079	0.299698	0.580877
ENSMUSG00000013275	"Slc41a1"	-0.00395386	0.0353148	0.911247	0.964947
ENSMUSG00000013367	"Iglon5"	0.0622009	0.167782	0.7121	0.872529
ENSMUSG00000013415	"Igf2bp1"	0.0874712	0.307109	0.771457	0.903859
ENSMUSG00000013418	"B4galnt2"	0.757198	0.324755	0.0221568	0.132099
ENSMUSG00000013419	"Zfp651"	-0.0556664	0.0366347	0.127451	0.373157
ENSMUSG00000013465	"Nelfb"	-0.00513542	0.0228748	0.822608	0.927024
ENSMUSG00000013483	"Card14"	0.336442	0.177085	0.0589027	0.238811
ENSMUSG00000013495	"Tmem175"	0.0125472	0.0286431	0.662319	0.845701
ENSMUSG00000013523	"Bcas1"	0.0371679	0.131829	0.779372	0.907629
ENSMUSG00000013539	"Tango2"	-0.0345809	0.0438927	0.431143	0.69183
ENSMUSG00000013584	"Aldh1a2"	0.0620984	0.100634	0.534177	0.766822
ENSMUSG00000013593	"Ndufs2"	-0.0091169	0.0336673	0.78779	0.911684
ENSMUSG00000013622	"Atraid"	0.0572824	0.0566086	0.313484	0.593423
ENSMUSG00000013629	"Cad"	-0.0666316	0.035448	0.0616451	0.245564
ENSMUSG00000013643	"Lypd8"	-0.267709	0.317603	0.399148	0.667343
ENSMUSG00000013646	"Sh3bp5l"	-0.0680115	0.0312063	0.0283733	0.15416
ENSMUSG00000013662	"Atad1"	-0.0703655	0.0239426	0.00340064	0.0402984
ENSMUSG00000013663	"Pten"	-0.0603104	0.0338636	0.0757588	0.276558
ENSMUSG00000013698	"Pea15a"	0.0491635	0.0310838	0.110827	0.343027
ENSMUSG00000013701	"Timm23"	0.0594623	0.0835377	0.479672	0.729804
ENSMUSG00000013707	"Tnfaip8l2"	0.318744	0.0887648	0.000321208	0.00834427
ENSMUSG00000013736	"Trnt1"	0.0747895	0.0239578	0.00182237	0.0268012
ENSMUSG00000013787	"Ehmt2"	0.00983838	0.0276626	0.7218	0.877267
ENSMUSG00000013822	"Elof1"	0.0434811	0.0395184	0.26979	0.551671
ENSMUSG00000013833	"Med16"	-0.0844765	0.0497602	0.091621	0.309468
ENSMUSG00000013846	"St3gal1"	0.18891	0.0563938	0.000663183	0.0137057
ENSMUSG00000013858	"Tmem259"	-0.0282794	0.0282274	0.319292	0.599097
ENSMUSG00000013878	"Rnf170"	-0.00256748	0.0243113	0.916213	0.966672
ENSMUSG00000013921	"Clip3"	-0.0268754	0.0464028	0.562984	0.78449
ENSMUSG00000013928	"Thap8"	0.219899	0.276229	0.430395	0.691105
ENSMUSG00000013936	"Myl2"	0.0508671	0.0446461	0.256333	0.536082
ENSMUSG00000013973	"Dedd"	-0.0152714	0.0279384	0.582904	0.79708
ENSMUSG00000013974	"Mcemp1"	0.853141	0.258371	0.000969067	0.0179752
ENSMUSG00000013997	"Nit1"	0.0233079	0.0264303	0.378758	0.649794
ENSMUSG00000014030	"Pax5"	0.518199	0.202768	0.00992976	0.080231
ENSMUSG00000014039	"Prdm15"	-0.118665	0.0367309	0.00125535	0.0210891
ENSMUSG00000014074	"Rnf168"	-0.035509	0.0239831	0.138592	0.390384
ENSMUSG00000014075	"Tctex1d2"	0.0470304	0.0581564	0.420007	0.683092
ENSMUSG00000014077	"Chp1"	-0.02239	0.0233144	0.337249	0.616173
ENSMUSG00000014158	"Trpv4"	0.17556	0.0772208	0.0217506	0.131015
ENSMUSG00000014164	"Klhl3"	-0.0915725	0.0762219	0.232762	0.51014
ENSMUSG00000014177	"Tvp23b"	-0.0284664	0.0319527	0.374012	0.646239
ENSMUSG00000014195	"Dnajc7"	0.0506183	0.0248563	0.0420882	0.196039
ENSMUSG00000014198	"Zfp385c"	0.0980807	0.123273	0.424609	0.68606
ENSMUSG00000014226	"Cacybp"	-0.119664	0.0336213	0.000364409	0.00898895
ENSMUSG00000014232	"Cluap1"	-0.0247623	0.025875	0.339401	0.617436
ENSMUSG00000014243	"Zswim7"	0.146396	0.0595337	0.0138636	0.0987653
ENSMUSG00000014245	"Pigl"	-0.0315298	0.0430498	0.462184	0.716899
ENSMUSG00000014294	"Ndufa2"	0.101126	0.0562775	0.0731318	0.270922
ENSMUSG00000014301	"Pam16"	0.0649236	0.116508	0.585969	0.799012
ENSMUSG00000014303	"Glis2"	-0.126516	0.0435705	0.00351951	0.0412609
ENSMUSG00000014313	"Cox6c"	0.0174103	0.03971	0.662339	0.845701
ENSMUSG00000014329	"Bicc1"	0.0136889	0.0457221	0.764605	0.900119
ENSMUSG00000014349	"Ube2z"	0.00309449	0.0165436	0.851571	0.939959
ENSMUSG00000014353	"Tmem87b"	-0.0446175	0.0322775	0.165351	0.42875
ENSMUSG00000014355	"Anapc1"	-0.0383755	0.0249582	0.123404	0.366673
ENSMUSG00000014361	"Mertk"	0.0148387	0.0526287	0.776705	0.906236
ENSMUSG00000014402	"Tsg101"	0.0250851	0.0236983	0.28983	0.571556
ENSMUSG00000014418	"Hps5"	-0.0235387	0.0433435	0.58643	0.799353
ENSMUSG00000014426	"Map3k4"	-0.0699224	0.0301357	0.0206002	0.126591
ENSMUSG00000014444	"Piezo1"	0.109741	0.0471643	0.0200866	0.124599
ENSMUSG00000014453	"Blk"	0.534727	0.120686	9.28825e-06	0.000584436
ENSMUSG00000014470	"Rnf166"	0.00907187	0.0430605	0.834467	0.931793
ENSMUSG00000014496	"Ankrd28"	0.0884921	0.0432713	0.0406243	0.192072
ENSMUSG00000014498	"Ankrd52"	-0.145061	0.052983	0.0060616	0.0589307
ENSMUSG00000014503	"Pkd2l2"	-0.0353443	0.131161	0.785116	0.910245
ENSMUSG00000014504	"Srp19"	0.0222867	0.0282599	0.429612	0.690559
ENSMUSG00000014542	"Clec4f"	0.223051	0.154006	0.155252	0.414547
ENSMUSG00000014543	"Klra17"	0.751732	0.282881	0.00985803	0.0799347
ENSMUSG00000014547	"Wdfy2"	-0.0854011	0.0657576	0.19134	0.461042
ENSMUSG00000014550	"Rbsn"	-0.00786327	0.027081	0.770717	0.903402
ENSMUSG00000014551	"Mrps25"	-0.000430463	0.0467501	0.992694	0.996637
ENSMUSG00000014554	"Dguok"	0.0132982	0.0372052	0.721824	0.877267
ENSMUSG00000014592	"Camta1"	0.0759848	0.0326676	0.0200017	0.124219
ENSMUSG00000014599	"Csf1"	0.0743409	0.0589693	0.205608	0.478397
ENSMUSG00000014601	"Strip1"	-0.0314297	0.0196704	0.110553	0.342634
ENSMUSG00000014602	"Kif1a"	0.445582	0.0998547	6.1814e-06	0.000431479
ENSMUSG00000014606	"Slc25a11"	0.0234494	0.0359201	0.516736	0.755629
ENSMUSG00000014633	"Cmc2"	0.00259654	0.0445287	0.953715	0.9823
ENSMUSG00000014668	"Chfr"	0.0111376	0.0265858	0.674304	0.850405
ENSMUSG00000014686	"Ceacam16"	0.279973	0.311309	0.37613	0.647718
ENSMUSG00000014704	"Hoxa2"	0.0264016	0.162668	0.87072	0.948607
ENSMUSG00000014725	"Adam28"	0.271343	0.255166	0.292669	0.574351
ENSMUSG00000014747	"Ankrd53"	0.267943	0.262458	0.306949	0.587752
ENSMUSG00000014748	"Tex261"	0.0400123	0.0286371	0.162854	0.426156
ENSMUSG00000014763	"Fam120b"	-0.0149189	0.0252713	0.555087	0.77956
ENSMUSG00000014767	"Tbp"	-0.0267983	0.0245329	0.274555	0.556297
ENSMUSG00000014769	"Psmb1"	-0.0016391	0.0375368	0.965381	0.987368
ENSMUSG00000014771	"Pdcd2"	0.0596199	0.0397185	0.135357	0.385455
ENSMUSG00000014773	"Dll1"	-0.0567127	0.05632	0.309191	0.590348
ENSMUSG00000014776	"Nol3"	0.0389986	0.0498886	0.438477	0.697039
ENSMUSG00000014778	"Fhod1"	-0.0637271	0.0403389	0.112286	0.346237
ENSMUSG00000014782	"Plekhg4"	-0.138673	0.201612	0.49128	0.738325
ENSMUSG00000014786	"Slc9a5"	0.116248	0.0717439	0.104942	0.33265
ENSMUSG00000014791	"Elmo3"	0.0896502	0.0625052	0.15503	0.414205
ENSMUSG00000014813	"Stc1"	0.288538	0.137449	0.0333203	0.170296
ENSMUSG00000014837	"4931428F04Rik"	0.0236869	0.051086	0.64425	0.8351
ENSMUSG00000014846	"Tppp3"	-0.140331	0.0668565	0.0347455	0.174421
ENSMUSG00000014850	"Msh3"	-0.0170382	0.0359288	0.634673	0.829533
ENSMUSG00000014856	"Tmem208"	0.0453809	0.03668	0.216585	0.491656
ENSMUSG00000014859	"E2f4"	-0.0400889	0.0318922	0.209085	0.482501
ENSMUSG00000014867	"Surf4"	-0.0407566	0.0166685	0.0143154	0.100855
ENSMUSG00000014873	"Surf2"	0.0441705	0.0296738	0.137664	0.38881
ENSMUSG00000014905	"Dnajb9"	-0.0723421	0.0363282	0.0465594	0.208611
ENSMUSG00000014907	"Naf1"	0.0152333	0.0403041	0.706455	0.869356
ENSMUSG00000014932	"Yes1"	-0.0461218	0.0359312	0.197783	0.469191
ENSMUSG00000014956	"Ppp1cb"	-0.00536926	0.0219229	0.80691	0.92033
ENSMUSG00000014959	"Gorasp2"	-0.0114227	0.0208507	0.583791	0.797623
ENSMUSG00000014980	"Tsen15"	-0.0514261	0.0298555	0.0860251	0.297548
ENSMUSG00000015002	"Efr3a"	-0.0651957	0.0247943	0.00852018	0.0729369
ENSMUSG00000015013	"Trappc2l"	0.0179589	0.0485276	0.711782	0.872336
ENSMUSG00000015016	"Acsf3"	0.0153837	0.039584	0.70072	0.865697
ENSMUSG00000015023	"Ddx19a"	-0.00180453	0.0458932	0.968727	0.9888
ENSMUSG00000015027	"Galns"	0.202442	0.0575419	0.000433636	0.0100256
ENSMUSG00000015053	"Gata2"	0.058121	0.0363575	0.108399	0.338536
ENSMUSG00000015083	"C8g"	0.0948588	0.0623665	0.127341	0.373157
ENSMUSG00000015085	"Entpd2"	0.158891	0.0569556	0.00526999	0.0536599
ENSMUSG00000015087	"Rabl6"	-0.0351969	0.0235013	0.133585	0.383017
ENSMUSG00000015090	"Ptgds"	0.292711	0.125858	0.0231796	0.136035
ENSMUSG00000015092	"Edf1"	0.0916889	0.0490714	0.0618541	0.246058
ENSMUSG00000015093	"Clic3"	-0.141505	0.105939	0.181856	0.449421
ENSMUSG00000015094	"Npdc1"	0.127584	0.0428074	0.00281989	0.0353808
ENSMUSG00000015095	"Fbxw5"	-0.00693066	0.0262858	0.792316	0.913634
ENSMUSG00000015112	"Slc25a13"	-0.0263711	0.0393614	0.506399	0.748995
ENSMUSG00000015120	"Ube2i"	0.038763	0.0190266	0.0415537	0.194671
ENSMUSG00000015126	"Tsr3"	0.133633	0.0471541	0.00458252	0.0491758
ENSMUSG00000015127	"Unkl"	-0.0103344	0.0378244	0.78381	0.909684
ENSMUSG00000015133	"Lrrk1"	0.0501572	0.0393364	0.199591	0.471144
ENSMUSG00000015134	"Aldh1a3"	0.246018	0.0954991	0.0101206	0.0813985
ENSMUSG00000015143	"Actn1"	0.0877364	0.0557142	0.111728	0.345033
ENSMUSG00000015149	"Sirt2"	-0.00136805	0.0269175	0.959421	0.984445
ENSMUSG00000015165	"Hnrnpl"	-0.0235829	0.0285302	0.40742	0.674253
ENSMUSG00000015176	"Nolc1"	0.0178258	0.0236968	0.452199	0.707836
ENSMUSG00000015189	"Casd1"	-0.113925	0.0275783	3.68012e-05	0.00167044
ENSMUSG00000015202	"Cnksr3"	0.0158613	0.0774047	0.835449	0.93244
ENSMUSG00000015214	"Mtmr1"	0.000879198	0.0279739	0.974866	0.990417
ENSMUSG00000015217	"Hmgb3"	0.00762321	0.0286468	0.790172	0.912582
ENSMUSG00000015222	"Map2"	-0.00137079	0.0645211	0.983027	0.993618
ENSMUSG00000015224	"Cyp2j9"	0.0366551	0.0536018	0.493649	0.739916
ENSMUSG00000015243	"Abca1"	0.000521572	0.0567902	0.992656	0.996637
ENSMUSG00000015247	"Nipsnap3b"	0.142927	0.0449151	0.00143276	0.0229708
ENSMUSG00000015289	"Lage3"	0.0343834	0.0426591	0.420264	0.683294
ENSMUSG00000015290	"Ubl4a"	-0.0444966	0.0228163	0.0510453	0.220084
ENSMUSG00000015291	"Gdi1"	-0.0374793	0.0216023	0.0828404	0.291963
ENSMUSG00000015305	"Sash1"	-0.0148328	0.0418439	0.721656	0.877267
ENSMUSG00000015312	"Gadd45b"	0.246591	0.104506	0.0203892	0.125881
ENSMUSG00000015314	"Slamf6"	0.303033	0.226432	0.191427	0.461198
ENSMUSG00000015316	"Slamf1"	0.0825199	0.119422	0.495105	0.741366
ENSMUSG00000015335	"Zdhhc12"	0.0815059	0.064531	0.206431	0.479059
ENSMUSG00000015337	"Endog"	0.100936	0.102338	0.329863	0.609197
ENSMUSG00000015340	"Cybb"	0.126436	0.100518	0.20766	0.480742
ENSMUSG00000015341	"Golga7"	0.0207044	0.0237858	0.383765	0.653444
ENSMUSG00000015342	"Xk"	-0.122102	0.0447147	0.00666796	0.0624204
ENSMUSG00000015354	"Pcolce2"	-0.0418414	0.112209	0.715373	0.874391
ENSMUSG00000015355	"Cd48"	0.253809	0.0997787	0.0118421	0.0891579
ENSMUSG00000015357	"Clpx"	-0.00535029	0.0385963	0.890061	0.955455
ENSMUSG00000015363	"Trabd"	0.00692124	0.0361424	0.848245	0.938396
ENSMUSG00000015365	"Mov10l1"	0.0586316	0.0624769	0.347995	0.624247
ENSMUSG00000015377	"Dennd6b"	-0.0262264	0.0415804	0.529837	0.764042
ENSMUSG00000015396	"Cd83"	-0.072181	0.0819165	0.379107	0.649969
ENSMUSG00000015405	"Ace2"	-0.0919966	0.104274	0.375115	0.646818
ENSMUSG00000015437	"Gzmb"	-0.412752	0.300117	0.168782	0.433052
ENSMUSG00000015451	"C4a"	-0.00909054	0.165015	0.955537	0.983004
ENSMUSG00000015452	"Ager"	0.269569	0.183053	0.143346	0.398394
ENSMUSG00000015461	"Atf6b"	-0.0598948	0.0313983	0.0556624	0.230776
ENSMUSG00000015467	"Egfl8"	-0.0140992	0.106501	0.893752	0.956954
ENSMUSG00000015468	"Notch4"	-0.0960578	0.0734709	0.187219	0.455657
ENSMUSG00000015474	"Ppt2"	-0.0282167	0.0340648	0.410046	0.675639
ENSMUSG00000015476	"Prrt1"	-0.101483	0.101595	0.322388	0.601875
ENSMUSG00000015478	"Rnf5"	-0.01438	0.0327203	0.660518	0.844678
ENSMUSG00000015484	"Fam163a"	-0.0679451	0.27889	0.804297	0.919499
ENSMUSG00000015488	"Cacfd1"	-0.0687422	0.0273968	0.0119431	0.0897377
ENSMUSG00000015501	"Hivep2"	-0.0733082	0.0416654	0.0776484	0.281064
ENSMUSG00000015522	"Arnt"	-0.0537668	0.0220023	0.0143575	0.101017
ENSMUSG00000015533	"Itga2"	-0.043573	0.0977261	0.652613	0.840657
ENSMUSG00000015536	"Mocs2"	-0.0048311	0.0322876	0.880872	0.952383
ENSMUSG00000015542	"Nat9"	0.0753603	0.0509832	0.141144	0.394582
ENSMUSG00000015568	"Lpl"	-0.0435845	0.0350849	0.212779	0.486904
ENSMUSG00000015575	"Atp6v0e"	0.0940361	0.0379197	0.0132167	0.0960448
ENSMUSG00000015579	"Nkx2-5"	0.082211	0.0754389	0.278735	0.561047
ENSMUSG00000015597	"Zfp318"	-0.0177267	0.0303213	0.557751	0.781179
ENSMUSG00000015599	"Ttbk1"	-0.163376	0.167182	0.332039	0.611275
ENSMUSG00000015605	"Srf"	-0.0648464	0.0308597	0.0356212	0.177515
ENSMUSG00000015619	"Gata3"	0.0671431	0.122573	0.584828	0.79835
ENSMUSG00000015627	"Gata5"	0.0278468	0.116347	0.812279	0.922899
ENSMUSG00000015647	"Lama5"	-0.177525	0.0793739	0.0252923	0.143952
ENSMUSG00000015652	"Steap1"	0.528454	0.298604	0.0721299	0.268964
ENSMUSG00000015653	"Steap2"	0.769724	0.161307	9.21051e-07	9.92657e-05
ENSMUSG00000015656	"Hspa8"	-0.171687	0.0642322	0.00738625	0.0667653
ENSMUSG00000015659	"Serac1"	-0.113425	0.050773	0.025166	0.143707
ENSMUSG00000015668	"Pdzd11"	0.0192762	0.0322421	0.549638	0.776384
ENSMUSG00000015671	"Psma2"	0.0525265	0.028533	0.0660143	0.255687
ENSMUSG00000015672	"Mrpl32"	0.00127246	0.0309142	0.967253	0.988177
ENSMUSG00000015697	"Setdb1"	-0.0516269	0.0327186	0.115339	0.352046
ENSMUSG00000015702	"Anxa9"	0.0234418	0.0911566	0.797416	0.915915
ENSMUSG00000015709	"Arnt2"	0.166629	0.126433	0.189134	0.458246
ENSMUSG00000015711	"Prune"	-0.00999608	0.0215488	0.642928	0.834059
ENSMUSG00000015714	"Cers2"	0.0212493	0.0200992	0.289828	0.571556
ENSMUSG00000015721	"Nlrp5"	1.12311	0.375595	0.00279007	0.0351325
ENSMUSG00000015733	"Capza2"	0.0110635	0.0185439	0.552022	0.777775
ENSMUSG00000015745	"Plekho1"	0.125272	0.0539053	0.0193909	0.122069
ENSMUSG00000015747	"Vps45"	0.0193496	0.0313251	0.535895	0.768186
ENSMUSG00000015748	"Prpf3"	-0.0369991	0.0224624	0.0998532	0.324294
ENSMUSG00000015749	"Anp32e"	0.00111919	0.0217443	0.958972	0.984406
ENSMUSG00000015750	"Aph1a"	0.0153771	0.0212575	0.469903	0.722525
ENSMUSG00000015755	"Tab2"	-0.0230113	0.0236871	0.330683	0.609937
ENSMUSG00000015757	"Ppil4"	-0.0400592	0.0231624	0.0833251	0.292725
ENSMUSG00000015759	"Cnih1"	0.0304623	0.0293146	0.296524	0.577429
ENSMUSG00000015766	"Eps8"	0.207582	0.0783735	0.00773314	0.068952
ENSMUSG00000015776	"Med22"	0.0278319	0.0228448	0.222484	0.498159
ENSMUSG00000015790	"Surf1"	0.0206218	0.0382184	0.590989	0.802236
ENSMUSG00000015804	"Med28"	0.0222333	0.0391482	0.571294	0.789629
ENSMUSG00000015806	"Qdpr"	0.0221947	0.0265164	0.402786	0.670621
ENSMUSG00000015812	"Gnrh1"	-0.133915	0.112783	0.234674	0.5122
ENSMUSG00000015829	"Tnr"	0.145669	0.153114	0.340361	0.618026
ENSMUSG00000015837	"Sqstm1"	0.0562085	0.0336728	0.0949489	0.315137
ENSMUSG00000015839	"Nfe2l2"	-0.0401818	0.0363467	0.268002	0.549709
ENSMUSG00000015843	"Rxrg"	-0.0407809	0.0406133	0.320891	0.60027
ENSMUSG00000015846	"Rxra"	-0.078157	0.025811	0.00245437	0.0324002
ENSMUSG00000015850	"Adamtsl4"	-0.0454521	0.052261	0.385116	0.654981
ENSMUSG00000015852	"Fcrls"	-0.00793934	0.101536	0.938582	0.975868
ENSMUSG00000015854	"Cd5l"	0.543161	0.297652	0.0872013	0.300295
ENSMUSG00000015869	"Prpsap1"	0.0778239	0.0344681	0.0239641	0.138894
ENSMUSG00000015879	"Fam184b"	0.640256	0.161174	5.66904e-05	0.00235922
ENSMUSG00000015880	"Ncapg"	0.0681533	0.201248	0.739902	0.886331
ENSMUSG00000015882	"Lcorl"	-0.0715403	0.0397397	0.0720073	0.268745
ENSMUSG00000015889	"Lta4h"	-0.0151605	0.0309395	0.624455	0.822793
ENSMUSG00000015890	"Amdhd1"	0.0550324	0.296986	0.852153	0.940246
ENSMUSG00000015932	"Dstn"	0.160064	0.0562903	0.00487827	0.0509046
ENSMUSG00000015937	"H2afy"	-0.0105143	0.0307102	0.732719	0.882426
ENSMUSG00000015942	"Gtf2ird2"	-0.0406113	0.0357429	0.255778	0.535401
ENSMUSG00000015943	"Bola1"	0.0744121	0.0949809	0.437437	0.696347
ENSMUSG00000015944	"Gatsl2"	-0.087652	0.0500252	0.0791813	0.283343
ENSMUSG00000015947	"Fcgr1"	0.335941	0.136832	0.0141773	0.100388
ENSMUSG00000015950	"Ncf1"	0.289059	0.0990267	0.00378316	0.0434464
ENSMUSG00000015957	"Wnt11"	0.0791737	0.0653176	0.229881	0.506839
ENSMUSG00000015961	"Adss"	0.0262227	0.0289783	0.364106	0.638386
ENSMUSG00000015966	"Il17rb"	-0.0106689	0.160439	0.947273	0.979574
ENSMUSG00000015968	"Cacna1d"	0.0777656	0.0839919	0.353651	0.629563
ENSMUSG00000015970	"Chdh"	0.400665	0.204382	0.0524609	0.223771
ENSMUSG00000015971	"Actr8"	-0.0129508	0.0231448	0.576253	0.792315
ENSMUSG00000015980	"Lrrc27"	0.0743839	0.0814438	0.363352	0.637997
ENSMUSG00000015981	"Stk32c"	0.107406	0.0898804	0.230803	0.507966
ENSMUSG00000015994	"Fnta"	0.0384426	0.0295835	0.194393	0.465007
ENSMUSG00000016018	"Skiv2l2"	-0.0265885	0.0199679	0.183986	0.451301
ENSMUSG00000016024	"Lbp"	0.20692	0.0808615	0.0103954	0.0830054
ENSMUSG00000016028	"Celsr1"	-0.00280469	0.0788386	0.971751	0.989427
ENSMUSG00000016087	"Fli1"	0.0220954	0.038102	0.560418	0.783034
ENSMUSG00000016128	"Stard13"	-0.0107641	0.0474787	0.820193	0.925933
ENSMUSG00000016150	"Tenm1"	0.0789496	0.238462	0.750919	0.892406
ENSMUSG00000016179	"Camk1g"	0.116315	0.144576	0.421291	0.684011
ENSMUSG00000016181	"Diexf"	-0.050631	0.0247464	0.0403923	0.19132
ENSMUSG00000016194	"Hsd11b1"	0.175634	0.0576303	0.00222063	0.030423
ENSMUSG00000016200	"Syt14"	-0.145935	0.310281	0.660436	0.844678
ENSMUSG00000016206	"H2-M3"	0.21781	0.0892259	0.0149491	0.103755
ENSMUSG00000016239	"Lonrf3"	0.0143556	0.10542	0.889594	0.955227
ENSMUSG00000016252	"Atp5e"	0.0410435	0.0553619	0.461607	0.716427
ENSMUSG00000016253	"Nelfcd"	-0.0329411	0.0321862	0.303759	0.585103
ENSMUSG00000016255	"Tubb1"	0.597666	0.269517	0.0219807	0.131608
ENSMUSG00000016256	"Ctsz"	0.263255	0.0454786	7.13703e-09	1.82917e-06
ENSMUSG00000016257	"Slmo2"	0.021451	0.03629	0.558174	0.781518
ENSMUSG00000016262	"Sertad4"	0.0101352	0.063748	0.873655	0.949936
ENSMUSG00000016283	"H2-M2"	0.869073	0.318896	0.00970422	0.079263
ENSMUSG00000016308	"Ube2a"	0.0551449	0.0367524	0.135268	0.385359
ENSMUSG00000016319	"Slc25a5"	0.0590982	0.0351962	0.0943848	0.314179
ENSMUSG00000016327	"Atp1b4"	1.09961	0.251471	7.57349e-06	0.000494299
ENSMUSG00000016344	"Ppdpf"	0.0786154	0.0584005	0.181208	0.448309
ENSMUSG00000016346	"Kcnq2"	0.668296	0.226312	0.00348296	0.0410072
ENSMUSG00000016349	"Eef1a2"	-0.0879931	0.0359596	0.0150311	0.104118
ENSMUSG00000016356	"Col20a1"	-0.0104977	0.10161	0.917696	0.967313
ENSMUSG00000016382	"Pls3"	0.0423174	0.0353069	0.227147	0.50394
ENSMUSG00000016386	"Mpped2"	-0.124398	0.0677234	0.0703329	0.265442
ENSMUSG00000016409	"Nkap"	-0.0211391	0.0232926	0.363676	0.638155
ENSMUSG00000016427	"Ndufa1"	0.0524024	0.0476009	0.27088	0.552735
ENSMUSG00000016458	"Wt1"	0.137358	0.0903526	0.125944	0.371172
ENSMUSG00000016477	"E2f3"	-0.0686708	0.0441966	0.121027	0.362477
ENSMUSG00000016481	"Cr1l"	-0.0351745	0.0163986	0.03209	0.166209
ENSMUSG00000016487	"Ppfibp1"	0.0223969	0.0438351	0.608747	0.813313
ENSMUSG00000016493	"Cd46"	-0.0830995	0.0512705	0.101582	0.326958
ENSMUSG00000016494	"Cd34"	-0.0331561	0.0304493	0.274301	0.556172
ENSMUSG00000016495	"Plgrkt"	0.0573764	0.0478204	0.231008	0.50831
ENSMUSG00000016496	"Cd274"	0.0121979	0.162273	0.94006	0.976702
ENSMUSG00000016498	"Pdcd1lg2"	0.473861	0.250869	0.0579734	0.236622
ENSMUSG00000016503	"Gtf3a"	0.0734995	0.061372	0.233973	0.511591
ENSMUSG00000016510	"Mtif3"	0.0138377	0.0344093	0.687647	0.85817
ENSMUSG00000016520	"Lnx2"	-0.100638	0.0435402	0.020787	0.127327
ENSMUSG00000016524	"Il19"	0.807136	0.32443	0.0114235	0.0872337
ENSMUSG00000016526	"Dyrk3"	0.56654	0.152843	0.000208741	0.00611842
ENSMUSG00000016528	"Mapkapk2"	-0.0563847	0.0275934	0.0400395	0.190527
ENSMUSG00000016529	"Il10"	0.0245612	0.34654	0.944716	0.978712
ENSMUSG00000016534	"Lamp2"	0.0303925	0.0225305	0.17835	0.445156
ENSMUSG00000016541	"Atxn10"	0.073551	0.0276519	0.0078589	0.0696301
ENSMUSG00000016552	"Foxred2"	0.106148	0.0872184	0.226881	0.503712
ENSMUSG00000016554	"Eif3d"	0.000227209	0.0255324	0.992896	0.996737
ENSMUSG00000016559	"H3f3b"	0.0902576	0.0352138	0.0104486	0.0831155
ENSMUSG00000016619	"Nup50"	0.000456783	0.0282974	0.987103	0.994628
ENSMUSG00000016624	"Phf21b"	0.0258793	0.0757035	0.730356	0.881452
ENSMUSG00000016637	"Ift27"	0.00780098	0.0499991	0.876085	0.951109
ENSMUSG00000016664	"Pacsin2"	-0.0568266	0.0279037	0.0423102	0.196695
ENSMUSG00000016756	"Cmah"	0.089784	0.0928099	0.339011	0.617189
ENSMUSG00000016757	"Ttll12"	0.0280119	0.04291	0.51283	0.753223
ENSMUSG00000016758	"Bik"	-0.092889	0.0740583	0.208394	0.481699
ENSMUSG00000016763	"Scube1"	-0.102284	0.107854	0.340444	0.618026
ENSMUSG00000016831	"Tox4"	-0.0306554	0.0130654	0.0189666	0.120457
ENSMUSG00000016833	"Mrps18c"	0.0285735	0.0367089	0.436023	0.695337
ENSMUSG00000016918	"Sulf1"	0.0732749	0.0557993	0.187794	0.456252
ENSMUSG00000016921	"Srsf6"	-0.0310536	0.0195556	0.113286	0.348036
ENSMUSG00000016933	"Plcg1"	-0.0669934	0.0282016	0.0175423	0.115245
ENSMUSG00000016940	"Kctd2"	-0.0394387	0.034709	0.258746	0.538983
ENSMUSG00000016942	"Tmprss6"	1.00674	0.358199	0.0027056	0.0344403
ENSMUSG00000016946	"Kctd5"	-0.0481426	0.0266635	0.0705539	0.265918
ENSMUSG00000016984	"Etaa1"	0.0265312	0.0387655	0.491102	0.738232
ENSMUSG00000016995	"Matn4"	-0.254899	0.107093	0.0160977	0.108879
ENSMUSG00000017002	"Slpi"	0.227761	0.259062	0.412514	0.677614
ENSMUSG00000017009	"Sdc4"	0.215085	0.0725579	0.00304801	0.0373293
ENSMUSG00000017057	"Il13ra1"	0.0924917	0.0470299	0.0497086	0.216693
ENSMUSG00000017119	"Nbr1"	-0.036133	0.0182194	0.0475257	0.210825
ENSMUSG00000017132	"Cyth1"	-0.0881948	0.0247022	0.000355409	0.00884986
ENSMUSG00000017144	"Rnd3"	-0.083105	0.0427502	0.052449	0.223765
ENSMUSG00000017146	"Brca1"	0.17632	0.135859	0.198669	0.469969
ENSMUSG00000017167	"Cntnap1"	-0.137095	0.0647021	0.0338745	0.171834
ENSMUSG00000017176	"Nt5c3b"	-0.0573617	0.0321937	0.0755796	0.276194
ENSMUSG00000017188	"Coa3"	0.0407061	0.0398716	0.30834	0.589526
ENSMUSG00000017204	"Gsdma"	0.709386	0.165168	2.12917e-05	0.00109673
ENSMUSG00000017210	"Med24"	-0.0925014	0.0341966	0.00683615	0.0635139
ENSMUSG00000017221	"Psmd3"	-0.0139062	0.0234481	0.554061	0.778934
ENSMUSG00000017264	"Exosc10"	0.0145376	0.0209204	0.48722	0.734957
ENSMUSG00000017286	"Glod4"	0.000794301	0.01898	0.966734	0.987998
ENSMUSG00000017288	"Vps53"	0.013006	0.0221389	0.557184	0.78086
ENSMUSG00000017291	"Taok1"	-0.0603316	0.0398817	0.131377	0.379018
ENSMUSG00000017299	"Dnttip1"	0.0506469	0.0260068	0.0518419	0.22244
ENSMUSG00000017300	"Tnnc2"	-0.260776	0.250205	0.296349	0.577387
ENSMUSG00000017307	"Acot8"	-0.0159505	0.0371764	0.667885	0.847601
ENSMUSG00000017309	"Cd300lg"	0.0914378	0.0394768	0.0195107	0.122289
ENSMUSG00000017314	"Mpp2"	-0.0523355	0.0655896	0.42089	0.683837
ENSMUSG00000017344	"Vtn"	-0.0816811	0.0589464	0.164342	0.427769
ENSMUSG00000017376	"Nlk"	-0.0583576	0.0346702	0.0922722	0.310768
ENSMUSG00000017386	"Traf4"	-0.0728193	0.0576876	0.208519	0.481829
ENSMUSG00000017390	"Aldoc"	0.321069	0.203428	0.125918	0.371172
ENSMUSG00000017400	"Stac2"	0.577475	0.145775	7.67033e-05	0.002915
ENSMUSG00000017404	"Rpl19"	0.0577887	0.298411	0.847948	0.938303
ENSMUSG00000017405	"Nek8"	0.0524988	0.0472955	0.270519	0.552447
ENSMUSG00000017412	"Cacnb4"	0.10922	0.0719582	0.127519	0.373301
ENSMUSG00000017417	"Plxdc1"	0.0801858	0.0627695	0.199036	0.470423
ENSMUSG00000017418	"Arl5b"	-0.126372	0.0417501	0.00236453	0.0315911
ENSMUSG00000017421	"Zfp207"	-0.0193717	0.0207049	0.349499	0.625538
ENSMUSG00000017428	"Psmd11"	0.00690734	0.0176963	0.696327	0.862924
ENSMUSG00000017446	"C1qtnf1"	0.0139358	0.0455475	0.760021	0.897241
ENSMUSG00000017453	"Pipox"	0.175479	0.109094	0.108809	0.339278
ENSMUSG00000017466	"Timp2"	0.00610793	0.0318466	0.848049	0.938303
ENSMUSG00000017478	"Zc3h18"	-0.0605459	0.0201005	0.0026092	0.0336411
ENSMUSG00000017485	"Top2b"	-0.0216396	0.0265953	0.416477	0.680136
ENSMUSG00000017491	"Rarb"	-0.11586	0.0412074	0.00469602	0.0499199
ENSMUSG00000017493	"Igfbp4"	0.0529324	0.0514586	0.305141	0.585992
ENSMUSG00000017499	"Cdc6"	0.246688	0.122345	0.0461086	0.207144
ENSMUSG00000017548	"Suz12"	-0.0278768	0.0224139	0.213762	0.487671
ENSMUSG00000017550	"Atad5"	-0.0112612	0.0562304	0.840581	0.934988
ENSMUSG00000017561	"Crlf3"	0.0295873	0.0354646	0.403703	0.671223
ENSMUSG00000017607	"Tns4"	0.257122	0.11301	0.023053	0.13567
ENSMUSG00000017615	"Tnfaip1"	0.00195775	0.0251842	0.937841	0.975488
ENSMUSG00000017631	"Abr"	-0.0310017	0.032339	0.337104	0.616173
ENSMUSG00000017639	"Rab11fip4"	0.249173	0.137486	0.0718514	0.268471
ENSMUSG00000017652	"Cd40"	0.0636679	0.0780584	0.408215	0.674706
ENSMUSG00000017664	"Slc35c2"	0.0328374	0.03417	0.33963	0.617657
ENSMUSG00000017667	"Zfp334"	-0.0509398	0.0300009	0.0878663	0.301644
ENSMUSG00000017670	"Elmo2"	0.00606311	0.0259063	0.814595	0.923771
ENSMUSG00000017677	"Wsb1"	0.0301252	0.0409322	0.461764	0.716564
ENSMUSG00000017679	"Ttpal"	0.0927807	0.0353727	0.00901519	0.0751242
ENSMUSG00000017686	"Rhot1"	-0.0212396	0.0199322	0.287581	0.569863
ENSMUSG00000017692	"Rhbdl3"	-0.153959	0.0966274	0.11011	0.341814
ENSMUSG00000017697	"Ada"	0.230214	0.119115	0.0560464	0.231923
ENSMUSG00000017707	"Serinc3"	0.0424245	0.0377356	0.263596	0.545089
ENSMUSG00000017713	"Tha1"	-0.0573038	0.0587252	0.334652	0.613383
ENSMUSG00000017715	"Pgs1"	0.0213837	0.0251719	0.396095	0.664988
ENSMUSG00000017716	"Birc5"	0.0909568	0.1888	0.635733	0.829781
ENSMUSG00000017718	"Afmid"	0.00112555	0.109192	0.991838	0.996516
ENSMUSG00000017720	"Trp53tg5"	0.0827527	0.300118	0.781625	0.90804
ENSMUSG00000017721	"Pigt"	-0.0423731	0.0314736	0.175447	0.441175
ENSMUSG00000017723	"Wfdc2"	0.45847	0.303611	0.127721	0.373411
ENSMUSG00000017724	"Etv4"	0.734205	0.136485	4.93425e-08	9.17683e-06
ENSMUSG00000017734	"Dbndd2"	0.056124	0.0390033	0.149303	0.407312
ENSMUSG00000017737	"Mmp9"	0.158076	0.166149	0.345711	0.622193
ENSMUSG00000017740	"Slc12a5"	0.254436	0.13129	0.0485501	0.213672
ENSMUSG00000017747	"Ghdc"	-0.0236594	0.0335379	0.480038	0.730044
ENSMUSG00000017754	"Pltp"	0.106549	0.0498342	0.0335981	0.170844
ENSMUSG00000017756	"Slc12a7"	-0.0367113	0.0360465	0.307356	0.588381
ENSMUSG00000017760	"Ctsa"	0.0757855	0.0320992	0.0187241	0.11957
ENSMUSG00000017764	"Zswim1"	-0.0748172	0.0349062	0.0319899	0.165836
ENSMUSG00000017765	"Slc12a4"	0.0148495	0.0410741	0.718423	0.875573
ENSMUSG00000017767	"Spata25"	-0.466311	0.290124	0.115074	0.351461
ENSMUSG00000017774	"Myo1c"	0.0326395	0.025872	0.205349	0.478044
ENSMUSG00000017776	"Crk"	-0.0114877	0.020248	0.570218	0.788973
ENSMUSG00000017778	"Cox7c"	0.0640975	0.0485955	0.187661	0.456109
ENSMUSG00000017781	"Pitpna"	0.0385033	0.0247672	0.120071	0.360796
ENSMUSG00000017801	"Mlx"	-0.0349738	0.0228825	0.127016	0.3724
ENSMUSG00000017802	"Fam134c"	-0.0244745	0.0187994	0.191855	0.461911
ENSMUSG00000017817	"Jph2"	-0.0504007	0.0332979	0.130619	0.377851
ENSMUSG00000017830	"Dhx58"	0.266871	0.118075	0.0223316	0.132764
ENSMUSG00000017831	"Rab5a"	-0.02111	0.0195873	0.281645	0.564472
ENSMUSG00000017832	"Hspb9"	0.121706	0.289059	0.67112	0.848658
ENSMUSG00000017837	"Nkiras2"	-0.0526064	0.0358386	0.143351	0.398394
ENSMUSG00000017843	"Ppp2r5c"	-0.0824465	0.038065	0.0300119	0.159624
ENSMUSG00000017858	"Ift52"	0.0351687	0.0203744	0.0845517	0.294879
ENSMUSG00000017861	"Mybl2"	-0.0228931	0.163255	0.88745	0.95443
ENSMUSG00000017868	"Sgk2"	0.717208	0.381577	0.0704649	0.265733
ENSMUSG00000017897	"Eya2"	0.170838	0.0886766	0.0552712	0.230122
ENSMUSG00000017929	"B4galt5"	0.0543051	0.0557762	0.329133	0.60852
ENSMUSG00000017943	"Gdap1l1"	0.345759	0.226887	0.127759	0.373411
ENSMUSG00000017969	"Ptgis"	0.0941096	0.0638615	0.137112	0.387878
ENSMUSG00000017978	"Cadps2"	0.359343	0.0762906	2.81267e-06	0.000231808
ENSMUSG00000017999	"Ddx27"	0.00921588	0.0248684	0.710149	0.871401
ENSMUSG00000018001	"Cyth3"	0.0601515	0.0278413	0.0302427	0.160177
ENSMUSG00000018008	"Cyth4"	0.264103	0.0831716	0.00135537	0.0221723
ENSMUSG00000018012	"Rac3"	0.0465552	0.099323	0.640524	0.832534
ENSMUSG00000018040	"Rrp7a"	0.0141885	0.0321953	0.659498	0.844242
ENSMUSG00000018042	"Cyb5r3"	0.103214	0.0366353	0.00442012	0.0480316
ENSMUSG00000018068	"Ints2"	0.00707752	0.0439121	0.871312	0.948796
ENSMUSG00000018076	"Med13l"	-0.0325919	0.0377388	0.386155	0.65589
ENSMUSG00000018102	"Hist1h2bc"	0.130214	0.0649074	0.044622	0.203191
ENSMUSG00000018126	"Baiap2l2"	0.0775836	0.25723	0.764929	0.9004
ENSMUSG00000018143	"Mafk"	0.169234	0.0573717	0.00313516	0.0380398
ENSMUSG00000018160	"Med1"	-0.0778808	0.0380677	0.0404224	0.191419
ENSMUSG00000018166	"Erbb3"	-0.125449	0.0503579	0.0131162	0.0955347
ENSMUSG00000018167	"Stard3"	0.0260163	0.045595	0.569853	0.788675
ENSMUSG00000018168	"Ikzf3"	0.471015	0.207151	0.0282693	0.153954
ENSMUSG00000018169	"Mfng"	0.00671388	0.0481256	0.887973	0.954657
ENSMUSG00000018171	"Vmp1"	0.0318552	0.0262744	0.225595	0.502342
ENSMUSG00000018189	"Uchl5"	0.0447675	0.0327403	0.172729	0.437861
ENSMUSG00000018196	"Glrx2"	-0.0631475	0.0368597	0.088669	0.303397
ENSMUSG00000018199	"Trove2"	0.0777785	0.0407715	0.0569386	0.233852
ENSMUSG00000018209	"Stk4"	-0.0209185	0.0301453	0.488349	0.735815
ENSMUSG00000018217	"Pmp22"	0.0458598	0.0380832	0.227181	0.503952
ENSMUSG00000018238	"Gdf9"	-0.230513	0.144827	0.10888	0.339324
ENSMUSG00000018239	"Zcchc10"	-0.0394694	0.0290116	0.173512	0.438654
ENSMUSG00000018263	"Tbx5"	-0.116085	0.0495003	0.018705	0.119557
ENSMUSG00000018286	"Psmb6"	0.0368891	0.0345047	0.285143	0.567763
ENSMUSG00000018287	"Spag7"	-0.00529125	0.0225723	0.815437	0.924072
ENSMUSG00000018293	"Pfn1"	0.0942275	0.0270384	0.00048499	0.0108547
ENSMUSG00000018322	"Tomm34"	-0.0125397	0.0242384	0.605598	0.810977
ENSMUSG00000018326	"Ywhab"	0.00770739	0.0180316	0.669137	0.847973
ENSMUSG00000018334	"Ksr1"	-0.0693671	0.0449788	0.122198	0.3646
ENSMUSG00000018339	"Gpx3"	0.147795	0.0775459	0.0549146	0.229532
ENSMUSG00000018340	"Anxa6"	0.0157176	0.0293517	0.593669	0.803591
ENSMUSG00000018341	"Il12rb2"	-0.348503	0.225998	0.143658	0.398722
ENSMUSG00000018347	"Zkscan6"	0.0635968	0.0272457	0.0194606	0.122289
ENSMUSG00000018362	"Kpna2"	-0.0253468	0.103659	0.807404	0.920645
ENSMUSG00000018363	"Smurf2"	-0.0890412	0.0308301	0.0037468	0.0432653
ENSMUSG00000018372	"Cep95"	-0.0517397	0.0323445	0.110433	0.342461
ENSMUSG00000018377	"Vezf1"	-0.0587994	0.0245553	0.0163315	0.110007
ENSMUSG00000018378	"Cuedc1"	-0.0234663	0.0308746	0.444956	0.702
ENSMUSG00000018379	"Srsf1"	-0.06915	0.0185354	0.000198955	0.0059732
ENSMUSG00000018381	"Abi3"	0.135445	0.0678855	0.0452184	0.20472
ENSMUSG00000018387	"Shroom1"	0.127456	0.0985908	0.197502	0.468886
ENSMUSG00000018395	"Kif3a"	-0.0390986	0.0349665	0.262523	0.543618
ENSMUSG00000018398	"Sept8"	-0.0709	0.0321175	0.026452	0.148046
ENSMUSG00000018401	"Mtmr4"	-0.0991473	0.0304559	0.00114186	0.0198845
ENSMUSG00000018405	"Mrm1"	-0.0683305	0.0364408	0.0633439	0.249903
ENSMUSG00000018411	"Mapt"	-0.0237089	0.0445758	0.595439	0.804949
ENSMUSG00000018412	"Kansl1"	-0.0424556	0.0203682	0.0370649	0.181982
ENSMUSG00000018415	"Gid4"	-0.125253	0.0390194	0.00118762	0.0203841
ENSMUSG00000018417	"Myo1b"	-0.0707429	0.0387725	0.0665625	0.257147
ENSMUSG00000018425	"Dhx40"	-0.0172511	0.0244705	0.48072	0.730657
ENSMUSG00000018427	"Ypel2"	-0.144417	0.0664446	0.0282186	0.153883
ENSMUSG00000018428	"Akap1"	-0.177319	0.0368935	1.92038e-06	0.000172473
ENSMUSG00000018433	"Nol11"	-0.0182665	0.0209413	0.383464	0.653176
ENSMUSG00000018442	"Derl2"	0.0113855	0.0260781	0.661628	0.845497
ENSMUSG00000018446	"C1qbp"	0.0345815	0.0324412	0.28913	0.571355
ENSMUSG00000018449	"Rpain"	0.0994023	0.0422033	0.0184408	0.118522
ENSMUSG00000018451	"6330403K07Rik"	0.0692381	0.152454	0.652943	0.840979
ENSMUSG00000018459	"Slc13a3"	0.136717	0.172234	0.439617	0.697972
ENSMUSG00000018470	"Kcnab3"	0.0351333	0.14015	0.801739	0.918728
ENSMUSG00000018474	"Chd3"	-0.026174	0.0429263	0.542454	0.772497
ENSMUSG00000018476	"Kdm6b"	-0.126996	0.0419756	0.00252701	0.0330067
ENSMUSG00000018481	"Appbp2"	-0.0466209	0.0262594	0.0751524	0.275154
ENSMUSG00000018486	"Wnt9b"	0.126665	0.134742	0.337686	0.616392
ENSMUSG00000018500	"Adora2b"	0.126194	0.115156	0.281488	0.564372
ENSMUSG00000018501	"Ncor1"	-0.0515165	0.0323999	0.110554	0.342634
ENSMUSG00000018507	"Trpv2"	0.0859736	0.0644321	0.180138	0.447493
ENSMUSG00000018509	"Cenpv"	-0.0138982	0.0471401	0.768251	0.902238
ENSMUSG00000018537	"Pcgf2"	0.043143	0.0553272	0.433597	0.693797
ENSMUSG00000018541	"Cwc25"	-0.0547012	0.023013	0.017191	0.113684
ENSMUSG00000018543	"1700001P01Rik"	-0.0887826	0.227318	0.696324	0.862924
ENSMUSG00000018547	"Pip4k2b"	-0.0621773	0.0279755	0.0262556	0.147261
ENSMUSG00000018548	"Trim37"	-0.0587922	0.0481831	0.219598	0.49502
ENSMUSG00000018554	"Ybx2"	-0.257948	0.0797898	0.00137421	0.0223879
ENSMUSG00000018559	"Ctdnep1"	-0.0600636	0.0358104	0.0945802	0.314461
ENSMUSG00000018565	"Elp5"	-0.00752253	0.023404	0.748463	0.890714
ENSMUSG00000018566	"Slc2a4"	-0.05187	0.028148	0.0663513	0.256614
ENSMUSG00000018567	"Gabarap"	0.0540631	0.0339012	0.110932	0.343097
ENSMUSG00000018569	"Cldn7"	0.250057	0.238994	0.295464	0.57666
ENSMUSG00000018570	"2810408A11Rik"	0.176467	0.128045	0.165641	0.429025
ENSMUSG00000018572	"Phf23"	0.00557536	0.0290414	0.848077	0.938303
ENSMUSG00000018574	"Acadvl"	-0.0396485	0.0367151	0.284426	0.567507
ENSMUSG00000018581	"Dnah11"	0.44951	0.383713	0.263169	0.544575
ENSMUSG00000018583	"G3bp1"	-0.02263	0.0154042	0.142059	0.396142
ENSMUSG00000018585	"Atox1"	0.172556	0.0555801	0.00187931	0.0273466
ENSMUSG00000018593	"Sparc"	0.00971112	0.0649368	0.879399	0.952133
ENSMUSG00000018599	"Mief2"	-0.0448673	0.0408697	0.2725	0.554798
ENSMUSG00000018604	"Tbx3"	0.0431281	0.0525366	0.410915	0.676203
ENSMUSG00000018648	"Dusp14"	0.0918375	0.122145	0.452934	0.708301
ENSMUSG00000018651	"Tada2a"	0.0158409	0.0252371	0.53075	0.764638
ENSMUSG00000018654	"Ikzf1"	0.375805	0.132147	0.0039609	0.0448987
ENSMUSG00000018659	"Pnpo"	0.0110182	0.0467677	0.815163	0.923977
ENSMUSG00000018661	"Cog1"	-0.0124967	0.0242274	0.605834	0.811072
ENSMUSG00000018666	"Cbx1"	-0.0524937	0.0210007	0.0122425	0.0913993
ENSMUSG00000018669	"Cdk5rap3"	0.0771682	0.0372522	0.0382543	0.185917
ENSMUSG00000018672	"Copz2"	0.00632492	0.0604291	0.916753	0.96695
ENSMUSG00000018677	"Slc25a39"	-0.00273171	0.0377974	0.942756	0.977984
ENSMUSG00000018678	"Sp2"	-0.0375493	0.0343109	0.273707	0.555878
ENSMUSG00000018697	"Aatf"	-0.027222	0.0344587	0.431513	0.69216
ENSMUSG00000018707	"Dync1h1"	-0.00211266	0.0402543	0.958069	0.984098
ENSMUSG00000018727	"Cpsf4l"	-0.085372	0.160265	0.597044	0.805927
ENSMUSG00000018733	"Pex12"	-0.020862	0.0276141	0.451405	0.707331
ENSMUSG00000018736	"Ndel1"	-0.000852621	0.023042	0.97035	0.989225
ENSMUSG00000018740	"Slc25a35"	-0.0806045	0.0465214	0.0869097	0.299573
ENSMUSG00000018750	"Zbtb4"	0.00210455	0.021927	0.923649	0.9696
ENSMUSG00000018752	"Tnfsfm13"	0.0629491	0.0574691	0.272647	0.554798
ENSMUSG00000018761	"Mpdu1"	0.0510227	0.0340185	0.132729	0.381539
ENSMUSG00000018765	"Fxr2"	-0.0215793	0.0268822	0.422019	0.684309
ENSMUSG00000018770	"Atp5g3"	0.0650482	0.0426902	0.129527	0.37608
ENSMUSG00000018774	"Cd68"	0.429078	0.0846348	5.1736e-07	6.43363e-05
ENSMUSG00000018776	"Slc35g3"	0.504616	0.275444	0.0684836	0.261397
ENSMUSG00000018796	"Acsl1"	-0.0937684	0.0274528	0.000674174	0.013877
ENSMUSG00000018800	"Abca5"	0.0438647	0.0504615	0.384208	0.653806
ENSMUSG00000018809	"Smyd4"	0.0391318	0.0304812	0.201789	0.473938
ENSMUSG00000018819	"Lsp1"	0.0705412	0.0511903	0.16999	0.434402
ENSMUSG00000018820	"Zfyve27"	-0.0436406	0.0270532	0.106936	0.335978
ENSMUSG00000018821	"Avpi1"	0.0655053	0.0550201	0.232939	0.510418
ENSMUSG00000018822	"Sfrp5"	-0.408692	0.185973	0.0315668	0.16425
ENSMUSG00000018830	"Myh11"	-0.0165284	0.0767395	0.826789	0.928735
ENSMUSG00000018841	"Rad51d"	0.0214792	0.0399197	0.591582	0.802637
ENSMUSG00000018844	"Fndc8"	-0.87327	0.253067	0.00073984	0.0149218
ENSMUSG00000018845	"Unc45b"	-0.228023	0.0388594	4.15669e-09	1.09196e-06
ENSMUSG00000018846	"Pank3"	-0.110788	0.03959	0.00500609	0.0518011
ENSMUSG00000018848	"Rars"	-0.0126077	0.0192055	0.511453	0.752487
ENSMUSG00000018849	"Wwc1"	-0.00230981	0.1407	0.98685	0.994496
ENSMUSG00000018858	"Ict1"	0.0773301	0.0459974	0.0939211	0.313375
ENSMUSG00000018861	"Fdxr"	0.0456425	0.0437276	0.299183	0.580385
ENSMUSG00000018865	"Sult4a1"	0.391022	0.22541	0.079389	0.283652
ENSMUSG00000018882	"Mrpl45"	-0.0169705	0.0358778	0.636013	0.829841
ENSMUSG00000018893	"Mb"	0.0332186	0.0405639	0.412486	0.677614
ENSMUSG00000018899	"Irf1"	0.00434996	0.078445	0.955614	0.983018
ENSMUSG00000018900	"Slc22a5"	-0.134311	0.0366842	0.00025944	0.00711789
ENSMUSG00000018906	"P4ha2"	-0.0307656	0.0454332	0.4979	0.742842
ENSMUSG00000018909	"Arrb1"	0.0788366	0.0446201	0.0760646	0.277241
ENSMUSG00000018919	"Tm4sf5"	-0.202906	0.152283	0.186906	0.455317
ENSMUSG00000018920	"Cxcl16"	0.0569161	0.0674047	0.396732	0.665431
ENSMUSG00000018921	"Pelp1"	-0.0381527	0.0267785	0.154489	0.413756
ENSMUSG00000018923	"Med11"	0.126818	0.0489892	0.00968197	0.0791121
ENSMUSG00000018924	"Alox15"	0.186216	0.254424	0.49572	0.741603
ENSMUSG00000018927	"Ccl6"	0.402363	0.140172	0.00424228	0.0468501
ENSMUSG00000018930	"Ccl4"	0.329587	0.268933	0.21938	0.494881
ENSMUSG00000018931	"Natd1"	0.023356	0.0414803	0.569818	0.788675
ENSMUSG00000018932	"Map2k3"	-0.0325113	0.0282603	0.249549	0.528149
ENSMUSG00000018965	"Ywhah"	0.00791029	0.0340278	0.816684	0.924428
ENSMUSG00000018974	"Sart3"	-0.0808086	0.028727	0.00493754	0.0512992
ENSMUSG00000018983	"E2f2"	0.525262	0.15946	0.000733432	0.0148185
ENSMUSG00000018986	"Slfn3"	-0.124766	0.131035	0.338123	0.616582
ENSMUSG00000018995	"Nars2"	0.100211	0.0341491	0.00344519	0.0406715
ENSMUSG00000018999	"Slc35b4"	-0.00516266	0.0306068	0.865681	0.946779
ENSMUSG00000019027	"Dnah1"	0.563086	0.224878	0.0133036	0.0963314
ENSMUSG00000019039	"Dalrd3"	-0.0617551	0.0403524	0.126974	0.372393
ENSMUSG00000019054	"Fis1"	0.0891624	0.0393964	0.0241938	0.139994
ENSMUSG00000019055	"Plod1"	-0.147784	0.0363073	3.92517e-05	0.00175888
ENSMUSG00000019066	"Rab3d"	0.0692961	0.0365165	0.0580298	0.236715
ENSMUSG00000019080	"Mfsd3"	0.0516444	0.0485362	0.289643	0.571483
ENSMUSG00000019082	"Slc25a22"	-0.207124	0.0617538	0.000860168	0.0165347
ENSMUSG00000019087	"Atp6ap1"	0.00481499	0.0162237	0.766211	0.901314
ENSMUSG00000019088	"Dnase1l1"	0.0576368	0.0351262	0.0996618	0.323982
ENSMUSG00000019102	"Aldh3a1"	0.138373	0.168596	0.426511	0.6876
ENSMUSG00000019122	"Ccl9"	0.307375	0.117292	0.00870705	0.0738579
ENSMUSG00000019124	"Scrn1"	-0.11013	0.0599218	0.0663891	0.256712
ENSMUSG00000019132	"BC005537"	-0.00755204	0.025531	0.767195	0.901657
ENSMUSG00000019139	"Isyna1"	-0.0459953	0.0598623	0.442332	0.699845
ENSMUSG00000019143	"Hars2"	-0.0347649	0.0229764	0.13154	0.379395
ENSMUSG00000019158	"Tmem160"	0.0946423	0.0807642	0.242654	0.520792
ENSMUSG00000019173	"Rab5c"	0.0400858	0.025212	0.111847	0.345217
ENSMUSG00000019179	"Mdh2"	-0.0365904	0.032289	0.260396	0.540971
ENSMUSG00000019188	"H13"	-0.00243388	0.0239895	0.919091	0.968179
ENSMUSG00000019189	"Rnf145"	0.0158468	0.0366802	0.665062	0.847015
ENSMUSG00000019194	"Scn1b"	0.298603	0.082107	0.000261815	0.00715515
ENSMUSG00000019210	"Atp6v1e1"	0.0403732	0.0291863	0.167851	0.431782
ENSMUSG00000019214	"Chtf18"	0.0638408	0.0714102	0.37061	0.643221
ENSMUSG00000019230	"Lhx9"	0.363431	0.247193	0.13808	0.389515
ENSMUSG00000019232	"Etnppl"	0.644047	0.226749	0.00436512	0.0476063
ENSMUSG00000019235	"Rps6kl1"	-0.0338787	0.0677848	0.615066	0.816627
ENSMUSG00000019254	"Ppp1r12c"	0.0359637	0.0359577	0.318054	0.597994
ENSMUSG00000019256	"Ahr"	0.0233288	0.0479646	0.624608	0.822839
ENSMUSG00000019261	"Map1s"	0.0376211	0.0627007	0.551434	0.777365
ENSMUSG00000019278	"Dpep1"	-0.021013	0.0608755	0.73145	0.881988
ENSMUSG00000019295	"Tmem129"	-0.0298782	0.0303189	0.327391	0.607342
ENSMUSG00000019297	"Nop9"	0.0498813	0.025503	0.050585	0.218645
ENSMUSG00000019301	"Hsd17b1"	-0.101257	0.161206	0.528022	0.762781
ENSMUSG00000019302	"Atp6v0a1"	-0.0725051	0.0345579	0.0358389	0.17827
ENSMUSG00000019303	"Psmc3ip"	-0.420057	0.182405	0.0195857	0.122591
ENSMUSG00000019312	"Grb7"	-0.0546167	0.225389	0.810881	0.92238
ENSMUSG00000019320	"Noxo1"	-0.0273387	0.0743154	0.712223	0.872529
ENSMUSG00000019326	"Aoc3"	0.0446142	0.077151	0.562063	0.784054
ENSMUSG00000019338	"Zfp687"	-0.00389301	0.0282356	0.890322	0.95557
ENSMUSG00000019359	"Gdpd2"	0.43037	0.249451	0.0833897	0.292725
ENSMUSG00000019362	"D8Ertd738e"	0.0897186	0.0495092	0.0703011	0.265394
ENSMUSG00000019368	"Sec14l4"	0.842	0.299257	0.00633475	0.0605692
ENSMUSG00000019370	"Calm3"	0.0093129	0.0245447	0.705159	0.868664
ENSMUSG00000019373	"Cops3"	0.0146426	0.0243655	0.548123	0.775896
ENSMUSG00000019428	"Fkbp8"	0.0507421	0.0444406	0.253894	0.533389
ENSMUSG00000019432	"Ddx39b"	0.0116222	0.0214483	0.587783	0.800151
ENSMUSG00000019433	"Gipc1"	0.0681289	0.0478275	0.15631	0.415981
ENSMUSG00000019437	"Tlcd1"	-0.0363403	0.0454501	0.427652	0.688753
ENSMUSG00000019461	"Plscr3"	0.069779	0.0338971	0.0387223	0.186777
ENSMUSG00000019464	"Ptger1"	-0.0484013	0.0509817	0.340968	0.618539
ENSMUSG00000019467	"Arhgef25"	0.0671084	0.0390104	0.0844598	0.294656
ENSMUSG00000019470	"Xab2"	-0.00227942	0.0323688	0.94377	0.978504
ENSMUSG00000019471	"Cdc37"	-0.0310225	0.0285108	0.278217	0.560298
ENSMUSG00000019478	"Rab4a"	0.168882	0.0551045	0.00214901	0.0297717
ENSMUSG00000019487	"Trip10"	-0.0313685	0.03394	0.355364	0.631039
ENSMUSG00000019494	"Cops6"	0.00441121	0.0326121	0.892712	0.956523
ENSMUSG00000019505	"Ubb"	0.0231217	0.0715113	0.744717	0.888981
ENSMUSG00000019518	"Ap4m1"	-0.0258938	0.0322888	0.42143	0.68404
ENSMUSG00000019528	"Gyg"	0.147461	0.0327645	6.66932e-06	0.000450683
ENSMUSG00000019539	"Rcn3"	0.067563	0.0614021	0.270307	0.552175
ENSMUSG00000019558	"Slc6a8"	0.0767457	0.0342634	0.0251031	0.143556
ENSMUSG00000019564	"Arid3a"	0.088874	0.0615893	0.149382	0.407312
ENSMUSG00000019577	"Pdk4"	-0.225578	0.16043	0.156163	0.415881
ENSMUSG00000019578	"Ubxn6"	0.0377909	0.0377204	0.314975	0.595066
ENSMUSG00000019579	"Mydgf"	0.0155448	0.0371941	0.676204	0.85122
ENSMUSG00000019590	"Cyb561"	0.136672	0.0619547	0.0268041	0.149381
ENSMUSG00000019647	"Sema6a"	-0.0668169	0.0389712	0.0828823	0.292061
ENSMUSG00000019659	"Ccdc12"	0.0324957	0.037273	0.384022	0.653599
ENSMUSG00000019689	"1110001J03Rik"	-0.00722952	0.0590959	0.903243	0.960998
ENSMUSG00000019699	"Akt3"	-0.0602867	0.0335249	0.0700261	0.264689
ENSMUSG00000019710	"Mrpl24"	0.0061593	0.0260414	0.813506	0.923418
ENSMUSG00000019715	"Gle1"	-0.0109898	0.0228063	0.628614	0.825484
ENSMUSG00000019718	"L3hypdh"	-0.0574431	0.0811823	0.485421	0.733559
ENSMUSG00000019726	"Lyst"	0.0489198	0.0737125	0.505719	0.74859
ENSMUSG00000019731	"Slc35e1"	-0.107259	0.0289795	0.000208717	0.00611842
ENSMUSG00000019732	"Calr3"	-0.12466	0.0680782	0.0697748	0.263929
ENSMUSG00000019734	"Tmc4"	-0.00650704	0.0825402	0.938061	0.975521
ENSMUSG00000019737	"Syne4"	-0.171679	0.101138	0.0940042	0.313487
ENSMUSG00000019738	"Polr2i"	0.0498943	0.0511031	0.329804	0.609197
ENSMUSG00000019756	"Prl8a1"	0.094575	0.120208	0.424687	0.686133
ENSMUSG00000019761	"Krt10"	0.0589979	0.0706294	0.406117	0.673022
ENSMUSG00000019762	"Iyd"	0.540739	0.280521	0.0496438	0.21659
ENSMUSG00000019763	"Rmnd1"	-0.0356669	0.0818139	0.667111	0.847538
ENSMUSG00000019767	"Ccdc170"	-0.0431997	0.120115	0.716765	0.874797
ENSMUSG00000019768	"Esr1"	0.350274	0.104898	0.00103108	0.018801
ENSMUSG00000019772	"Vip"	0.237877	0.29432	0.404957	0.672083
ENSMUSG00000019773	"Fbxo5"	-0.00873562	0.104818	0.934533	0.974407
ENSMUSG00000019774	"Mtrf1l"	-0.0405536	0.0423946	0.34125	0.618645
ENSMUSG00000019775	"Rgs17"	-0.0339385	0.12794	0.792441	0.913634
ENSMUSG00000019777	"Hdac2"	-0.0312271	0.0192533	0.105859	0.334093
ENSMUSG00000019779	"Frk"	0.085226	0.0709777	0.227593	0.504546
ENSMUSG00000019782	"Rwdd1"	0.0493383	0.0472682	0.297523	0.578905
ENSMUSG00000019787	"Trdn"	-0.0391053	0.0304566	0.200271	0.472042
ENSMUSG00000019789	"Hey2"	-0.143111	0.0548734	0.00868675	0.0738216
ENSMUSG00000019790	"Stxbp5"	0.021338	0.0302916	0.48208	0.731314
ENSMUSG00000019791	"Hint3"	-0.117459	0.118019	0.318204	0.598101
ENSMUSG00000019792	"Trmt11"	0.0735026	0.0277261	0.00818363	0.0713048
ENSMUSG00000019794	"Katna1"	-0.0389627	0.0276411	0.159495	0.421388
ENSMUSG00000019795	"Pcmt1"	0.0217057	0.0218656	0.320646	0.600158
ENSMUSG00000019796	"Lrp11"	0.103335	0.0822795	0.213041	0.487031
ENSMUSG00000019797	"1700021F05Rik"	0.0172116	0.0328373	0.60252	0.8095
ENSMUSG00000019802	"Sec63"	-0.017205	0.0196635	0.38119	0.651415
ENSMUSG00000019804	"Snx3"	-0.0347905	0.0451605	0.440971	0.698903
ENSMUSG00000019806	"Aig1"	-0.0646378	0.0388467	0.0980962	0.32097
ENSMUSG00000019808	"Adat2"	0.00671593	0.0655749	0.918415	0.967829
ENSMUSG00000019809	"Pex3"	0.0404328	0.020869	0.0526469	0.224291
ENSMUSG00000019810	"Fuca2"	0.0564399	0.0692395	0.420209	0.683285
ENSMUSG00000019813	"Cep57l1"	0.0228876	0.0786017	0.772011	0.903927
ENSMUSG00000019814	"Ltv1"	-0.0131155	0.0242092	0.588614	0.800675
ENSMUSG00000019817	"Plagl1"	-0.0591033	0.088192	0.504119	0.74757
ENSMUSG00000019818	"Cd164"	-0.0327129	0.0169	0.0534714	0.225618
ENSMUSG00000019820	"Utrn"	0.0376468	0.0512213	0.457894	0.713191
ENSMUSG00000019822	"Smpd2"	-0.040346	0.0376911	0.285404	0.567931
ENSMUSG00000019823	"Mical1"	0.112613	0.0497232	0.0233171	0.136575
ENSMUSG00000019826	"Zbtb24"	0.0112154	0.0255706	0.660988	0.844971
ENSMUSG00000019828	"Grm1"	0.33705	0.297392	0.274448	0.556184
ENSMUSG00000019831	"Wasf1"	-0.0165198	0.101603	0.870059	0.948449
ENSMUSG00000019832	"Rab32"	0.265188	0.0683306	0.000125189	0.00425723
ENSMUSG00000019836	"Amd-ps4"	-0.757412	0.483182	0.0926929	0.311337
ENSMUSG00000019837	"Gtf3c6"	0.0386145	0.0454873	0.394031	0.662817
ENSMUSG00000019838	"Slc16a10"	-0.166819	0.0398956	3.18992e-05	0.00150312
ENSMUSG00000019841	"Rev3l"	-0.0902111	0.0472266	0.0570524	0.234018
ENSMUSG00000019842	"Traf3ip2"	-0.0267901	0.0376703	0.477393	0.728023
ENSMUSG00000019843	"Fyn"	-0.079461	0.0467117	0.0868202	0.299461
ENSMUSG00000019845	"Tube1"	0.0492319	0.0940379	0.606567	0.811674
ENSMUSG00000019846	"Lama4"	-0.0633851	0.0362403	0.0795123	0.283996
ENSMUSG00000019848	"Popdc3"	-0.03598	0.0470267	0.441179	0.699074
ENSMUSG00000019849	"Prep"	-0.020022	0.0293308	0.495622	0.741582
ENSMUSG00000019850	"Tnfaip3"	0.151102	0.0710307	0.0318449	0.165207
ENSMUSG00000019851	"Perp"	0.033935	0.0626935	0.588267	0.80044
ENSMUSG00000019852	"Arfgef3"	0.156834	0.174793	0.368822	0.641978
ENSMUSG00000019853	"Hebp2"	0.26433	0.131858	0.0455389	0.205507
ENSMUSG00000019854	"Reps1"	0.005527	0.0223841	0.805272	0.919711
ENSMUSG00000019856	"Fam184a"	0.0613771	0.0857083	0.471306	0.723455
ENSMUSG00000019857	"Asf1a"	0.00511443	0.023345	0.826867	0.928735
ENSMUSG00000019861	"Gopc"	-0.00472329	0.0282917	0.867182	0.947499
ENSMUSG00000019863	"Qrsl1"	-0.0318076	0.0354546	0.373054	0.645541
ENSMUSG00000019864	"Rtn4ip1"	-0.0578403	0.0304545	0.0587975	0.238779
ENSMUSG00000019865	"Nmbr"	0.061483	0.186155	0.74132	0.887091
ENSMUSG00000019866	"Aim1"	0.113812	0.0534301	0.0324883	0.167634
ENSMUSG00000019868	"Vta1"	0.016385	0.028354	0.563174	0.784587
ENSMUSG00000019872	"Smpdl3a"	-0.0159979	0.0249353	0.521481	0.758859
ENSMUSG00000019873	"Reep3"	-0.00311655	0.0379574	0.934126	0.974321
ENSMUSG00000019874	"Fabp7"	-0.16274	0.180854	0.36536	0.639289
ENSMUSG00000019876	"Pkib"	0.140325	0.123661	0.261249	0.542197
ENSMUSG00000019877	"Serinc1"	-0.00628878	0.016842	0.709283	0.870986
ENSMUSG00000019878	"Hsf2"	-0.0304352	0.0238197	0.201711	0.473899
ENSMUSG00000019880	"Rspo3"	0.27108	0.118083	0.021685	0.130732
ENSMUSG00000019883	"Echdc1"	-0.042363	0.0483432	0.383808	0.653444
ENSMUSG00000019889	"Ptprk"	-0.107968	0.0460237	0.0182057	0.117555
ENSMUSG00000019890	"Nts"	0.577369	0.211938	0.00524519	0.0534851
ENSMUSG00000019891	"Dcbld1"	0.0824896	0.0457958	0.0704609	0.265733
ENSMUSG00000019893	"Ros1"	0.6247	0.395873	0.112475	0.346494
ENSMUSG00000019894	"Slc6a15"	0.426058	0.16806	0.0110284	0.0853362
ENSMUSG00000019897	"Ccdc59"	-0.0147516	0.051234	0.773117	0.904435
ENSMUSG00000019899	"Lama2"	-0.181516	0.039457	4.10662e-06	0.000309336
ENSMUSG00000019906	"Lin7a"	-0.0223927	0.0627218	0.721392	0.877259
ENSMUSG00000019907	"Ppp1r12a"	-0.074642	0.0562013	0.182061	0.449614
ENSMUSG00000019916	"P4ha1"	-0.194199	0.0554525	0.000365088	0.00898895
ENSMUSG00000019917	"Sept10"	0.0134921	0.025129	0.59126	0.802501
[truncated: 19,017 more rows]

## Sheet: Sex effect
Gene_ID	Gene_symbol	Effect	Effect_SE	p	adjusted_p
ENSMUSG00000000001	"Gnai3"	-0.0819107	0.0312811	0.00890648	0.0421523
ENSMUSG00000000028	"Cdc45"	-0.179948	0.0423233	2.103e-05	0.000349657
ENSMUSG00000000031	"H19"	-0.400785	0.10305	9.86753e-05	0.00122708
ENSMUSG00000000037	"Scml2"	-0.337943	0.0938243	0.000336104	0.00326111
ENSMUSG00000000049	"Apoh"	-0.361739	0.222535	0.10472	0.255965
ENSMUSG00000000056	"Narf"	0.0611898	0.0296919	0.0393405	0.12705
ENSMUSG00000000058	"Cav2"	0.138584	0.0275165	4.87337e-07	1.48004e-05
ENSMUSG00000000078	"Klf6"	-0.176233	0.0433542	5.11846e-05	0.000720492
ENSMUSG00000000085	"Scmh1"	-0.0508242	0.0206592	0.0138656	0.0584552
ENSMUSG00000000088	"Cox5a"	-0.0643372	0.0371692	0.0831013	0.217817
ENSMUSG00000000093	"Tbx2"	0.124595	0.0450295	0.00565633	0.0300171
ENSMUSG00000000094	"Tbx4"	0.186127	0.194255	0.336856	0.549227
ENSMUSG00000000120	"Ngfr"	-0.438616	0.108945	6.14556e-05	0.000832721
ENSMUSG00000000126	"Wnt9a"	0.0606889	0.0325689	0.0622327	0.177131
ENSMUSG00000000127	"Fer"	0.0380174	0.0192867	0.0485804	0.148396
ENSMUSG00000000131	"Xpo6"	-0.0847445	0.0248132	0.000644653	0.00552497
ENSMUSG00000000134	"Tfe3"	-0.0689779	0.02015	0.000616205	0.00533577
ENSMUSG00000000142	"Axin2"	-0.0311048	0.0529696	0.556943	0.737134
ENSMUSG00000000148	"Brat1"	0.0220539	0.0266406	0.407662	0.613703
ENSMUSG00000000149	"Gna12"	0.180772	0.0303945	2.69311e-09	1.69514e-07
ENSMUSG00000000154	"Slc22a18"	-0.0359077	0.0744872	0.629771	0.789223
ENSMUSG00000000167	"Pih1d2"	0.124697	0.0774002	0.107275	0.260662
ENSMUSG00000000168	"Dlat"	0.103365	0.0204069	4.1315e-07	1.28824e-05
ENSMUSG00000000171	"Sdhd"	-0.00234729	0.0234448	0.920201	0.961037
ENSMUSG00000000183	"Fgf6"	0.489388	0.129213	0.000174114	0.00193608
ENSMUSG00000000184	"Ccnd2"	0.0516404	0.067018	0.44134	0.644335
ENSMUSG00000000194	"Gpr107"	0.0411375	0.0152363	0.00691277	0.0348892
ENSMUSG00000000197	"Nalcn"	0.410119	0.0596679	6.80005e-12	9.15125e-10
ENSMUSG00000000204	"Slfn4"	-0.0969478	0.187026	0.608775	0.774714
ENSMUSG00000000223	"Drp2"	-0.133912	0.0725434	0.065275	0.183179
ENSMUSG00000000244	"Tspan32"	-0.247904	0.115638	0.0325342	0.110461
ENSMUSG00000000248	"Clec2g"	0.0210578	0.294798	0.943463	0.973097
ENSMUSG00000000253	"Gmpr"	-0.104724	0.0454718	0.0212446	0.0807663
ENSMUSG00000000266	"Mid2"	-0.0428545	0.0266002	0.107286	0.260662
ENSMUSG00000000275	"Trim25"	-0.0308296	0.0377032	0.413527	0.619309
ENSMUSG00000000276	"Dgke"	0.20621	0.0437772	2.50228e-06	5.93542e-05
ENSMUSG00000000278	"Scpep1"	-0.0591058	0.0326719	0.0703846	0.193733
ENSMUSG00000000282	"Mnt"	-0.0517656	0.0321341	0.107359	0.26078
ENSMUSG00000000290	"Itgb2"	-0.0458551	0.0817294	0.574384	0.750315
ENSMUSG00000000295	"Hddc2"	-0.0775383	0.0995743	0.436075	0.639726
ENSMUSG00000000296	"Tpd52l1"	0.0394241	0.081058	0.626674	0.787549
ENSMUSG00000000301	"Pemt"	0.000284676	0.0725228	0.996871	0.998582
ENSMUSG00000000303	"Cdh1"	-0.641697	0.312472	0.0603053	0.173376
ENSMUSG00000000305	"Cdh4"	0.392238	0.0894035	1.18723e-05	0.000219832
ENSMUSG00000000308	"Ckmt1"	0.171757	0.0896171	0.0552406	0.162255
ENSMUSG00000000317	"Bcl6b"	-0.180052	0.0697848	0.00979605	0.0453167
ENSMUSG00000000318	"Clec10a"	0.494167	0.0868748	1.45136e-08	7.14326e-07
ENSMUSG00000000320	"Alox12"	0.0326071	0.0776517	0.673995	0.819119
ENSMUSG00000000325	"Arvcf"	0.0764698	0.0355314	0.031156	0.106935
ENSMUSG00000000326	"Comt"	0.150801	0.0507049	0.00291333	0.0181144
ENSMUSG00000000339	"Rtca"	0.101949	0.0352033	0.00378242	0.0221116
ENSMUSG00000000340	"Dbt"	0.0764365	0.0304436	0.0120785	0.0528066
ENSMUSG00000000346	"Dazap2"	0.036173	0.0149235	0.0153596	0.0631944
ENSMUSG00000000355	"Mcts1"	0.0925968	0.024648	0.000171382	0.00191075
ENSMUSG00000000359	"Rem1"	-0.0722076	0.0483468	0.135565	0.306414
ENSMUSG00000000365	"Rnf17"	0.0354609	0.158574	0.823009	0.909393
ENSMUSG00000000374	"Trappc10"	0.158823	0.0214747	1.4556e-13	2.99911e-11
ENSMUSG00000000378	"Ccm2"	0.0751705	0.0298096	0.0116303	0.0513529
ENSMUSG00000000384	"Tbrg4"	0.0273587	0.0276044	0.32173	0.533913
ENSMUSG00000000385	"Tmprss2"	-0.22494	0.350902	0.537752	0.721344
ENSMUSG00000000386	"Mx1"	-0.0824155	0.239022	0.733124	0.857344
ENSMUSG00000000392	"Fap"	-0.111584	0.0583885	0.0556276	0.163187
ENSMUSG00000000399	"Ndufa9"	0.0362572	0.0315191	0.249322	0.454446
ENSMUSG00000000402	"Egfl6"	-0.53749	0.165063	0.00118237	0.00894482
ENSMUSG00000000409	"Lck"	-0.929816	0.176013	2.3056e-07	7.85326e-06
ENSMUSG00000000416	"Cttnbp2"	-0.162555	0.0664328	0.0143803	0.0601186
ENSMUSG00000000420	"Galnt1"	0.168079	0.0210174	1.306e-15	3.92099e-13
ENSMUSG00000000439	"Mkrn2"	0.0504646	0.0153085	0.000977688	0.0077013
ENSMUSG00000000440	"Pparg"	0.086756	0.0415603	0.0369359	0.121554
ENSMUSG00000000441	"Raf1"	0.000669861	0.0186104	0.971289	0.986212
ENSMUSG00000000486	"Sept1"	-0.303347	0.083992	0.000300133	0.00299791
ENSMUSG00000000489	"Pdgfb"	0.0393328	0.0400026	0.325572	0.537998
ENSMUSG00000000530	"Acvrl1"	-0.0738218	0.0288481	0.0106105	0.0480171
ENSMUSG00000000531	"Grasp"	-0.0524592	0.0352844	0.137152	0.309003
ENSMUSG00000000532	"Acvr1b"	-0.0192	0.0284263	0.499754	0.691613
ENSMUSG00000000538	"Tom1l2"	-0.0108099	0.0209017	0.605316	0.772628
ENSMUSG00000000552	"Zfp385a"	-0.096518	0.0394228	0.0142683	0.0597335
ENSMUSG00000000555	"Itga5"	-0.00506883	0.0448534	0.910192	0.955702
ENSMUSG00000000560	"Gabra2"	-0.196999	0.171661	0.251135	0.456405
ENSMUSG00000000561	"Wdr77"	-0.0137663	0.0199174	0.489497	0.683085
ENSMUSG00000000562	"Adora3"	-0.249757	0.172587	0.151458	0.329833
ENSMUSG00000000563	"Atp5f1"	0.00437537	0.0230122	0.84915	0.923549
ENSMUSG00000000567	"Sox9"	-0.0999476	0.0662561	0.132492	0.301935
ENSMUSG00000000568	"Hnrnpd"	-0.0348783	0.0156626	0.0260191	0.0935369
ENSMUSG00000000579	"Dynlt1c"	-0.0272505	0.0641731	0.67219	0.818337
ENSMUSG00000000581	"C1d"	0.0762913	0.0176819	1.5991e-05	0.000280758
ENSMUSG00000000594	"Gm2a"	-0.0907605	0.0457024	0.0467468	0.144327
ENSMUSG00000000600	"Krit1"	0.00428105	0.020915	0.837839	0.917422
ENSMUSG00000000605	"Clcn4"	-0.032691	0.0266454	0.220255	0.419397
ENSMUSG00000000627	"Sema4f"	-0.198204	0.0895194	0.0265819	0.0949286
ENSMUSG00000000628	"Hk2"	0.00354754	0.0294689	0.904195	0.95298
ENSMUSG00000000631	"Myo18a"	0.0250025	0.0232861	0.283097	0.492595
ENSMUSG00000000632	"Sez6"	0.0299066	0.142077	0.83315	0.914859
ENSMUSG00000000673	"Haao"	0.127827	0.182536	0.48627	0.680435
ENSMUSG00000000682	"Cd52"	-0.443341	0.126844	0.000467078	0.00428464
ENSMUSG00000000686	"Abhd15"	0.11545	0.0638573	0.0703913	0.193733
ENSMUSG00000000690	"Hoxb6"	0.646929	0.25453	0.0100743	0.0463386
ENSMUSG00000000693	"Loxl3"	0.0765427	0.0442837	0.0836569	0.218715
ENSMUSG00000000708	"Kat2b"	0.0780626	0.0224956	0.00052189	0.0046852
ENSMUSG00000000711	"Rab5b"	0.0370638	0.0119167	0.00187284	0.0128542
ENSMUSG00000000730	"Dnmt3l"	0.398027	0.106317	0.000183284	0.00201459
ENSMUSG00000000731	"Aire"	0.0525776	0.268714	0.845323	0.921724
ENSMUSG00000000732	"Icosl"	-0.0385786	0.046761	0.410173	0.616237
ENSMUSG00000000738	"Spg7"	0.0479261	0.0293504	0.10313	0.253418
ENSMUSG00000000739	"Sult5a1"	0.379752	0.0898984	2.2797e-05	0.000370822
ENSMUSG00000000740	"Rpl13"	-0.117357	0.0397121	0.00310016	0.0190061
ENSMUSG00000000743	"Chmp1a"	0.0846602	0.01619	1.7068e-07	6.07968e-06
ENSMUSG00000000751	"Rpa1"	-0.0807367	0.0227714	0.000391961	0.00372231
ENSMUSG00000000753	"Serpinf1"	0.0815068	0.0589326	0.166806	0.349965
ENSMUSG00000000759	"Tubgcp3"	0.0253259	0.0237577	0.286492	0.496121
ENSMUSG00000000776	"Polr3d"	-0.083889	0.0257358	0.00112277	0.00859295
ENSMUSG00000000782	"Tcf7"	-0.277407	0.0898705	0.00213838	0.0142081
ENSMUSG00000000787	"Ddx3x"	-0.560536	0.0233667	1.32231e-126	2.13766e-123
ENSMUSG00000000791	"Il12rb1"	-0.396477	0.227555	0.0820909	0.216085
ENSMUSG00000000792	"Slc5a5"	-0.0655192	0.143644	0.649237	0.803022
ENSMUSG00000000794	"Kcnn3"	-0.263883	0.0569977	3.90244e-06	8.60583e-05
ENSMUSG00000000804	"Usp32"	0.0893758	0.0283466	0.00162363	0.0115006
ENSMUSG00000000805	"Car4"	-0.0109648	0.0607748	0.856621	0.927616
ENSMUSG00000000811	"Txnrd3"	0.0648028	0.027709	0.0192836	0.0750397
ENSMUSG00000000817	"Fasl"	-1.07176	0.232297	3.77987e-06	8.37069e-05
ENSMUSG00000000823	"Zfp512b"	0.0410949	0.0254043	0.105753	0.257829
ENSMUSG00000000826	"Dnajc5"	0.0391634	0.0149167	0.00868865	0.0413779
ENSMUSG00000000827	"Tpd52l2"	-0.000472667	0.0140207	0.973106	0.987627
ENSMUSG00000000838	"Fmr1"	-0.0321153	0.0246133	0.19217	0.384252
ENSMUSG00000000861	"Bcl11a"	-0.145768	0.0795481	0.0670667	0.186983
ENSMUSG00000000869	"Il4"	0.00680273	0.0776548	0.93016	0.966061
ENSMUSG00000000876	"Pxmp4"	-6.94213e-05	0.0265054	0.997876	0.99896
ENSMUSG00000000881	"Dlg3"	-0.0483649	0.031761	0.127978	0.295072
ENSMUSG00000000884	"Gnb1l"	-0.0312492	0.0676285	0.643219	0.798571
ENSMUSG00000000889	"Dbh"	-0.226905	0.0991254	0.0222262	0.0834575
ENSMUSG00000000901	"Mmp11"	0.0315773	0.0398852	0.427898	0.632035
ENSMUSG00000000902	"Smarcb1"	-0.148767	0.0238467	4.43097e-10	3.52732e-08
ENSMUSG00000000903	"Vpreb3"	-0.365941	0.247529	0.139691	0.312888
ENSMUSG00000000915	"Hip1r"	0.0394887	0.0254279	0.120648	0.283408
ENSMUSG00000000916	"Nsun5"	-0.131374	0.0292602	7.22511e-06	0.000146284
ENSMUSG00000000934	"Top1mt"	-0.000869851	0.043757	0.984125	0.992293
ENSMUSG00000000942	"Hoxa4"	-0.270306	0.137704	0.0494191	0.150151
ENSMUSG00000000948	"Gm38393"	0.163099	0.103763	0.1182	0.279394
ENSMUSG00000000957	"Mmp14"	0.149133	0.0659309	0.0236299	0.0872618
ENSMUSG00000000958	"Slc7a7"	-0.0584711	0.0694602	0.399911	0.607132
ENSMUSG00000000959	"Oxa1l"	-0.0551433	0.0239656	0.0213606	0.0811341
ENSMUSG00000000976	"Heatr6"	-0.0676162	0.0183508	0.000227215	0.00240319
ENSMUSG00000000982	"Ccl3"	0.203173	0.238362	0.391954	0.600343
ENSMUSG00000000983	"Wfdc18"	0.237506	0.244769	0.333606	0.545991
ENSMUSG00000001014	"Icam4"	0.0729012	0.117959	0.537184	0.721003
ENSMUSG00000001016	"Ilf2"	-0.0983121	0.023008	1.91749e-05	0.000326299
ENSMUSG00000001017	"Chtop"	-0.0563146	0.0128173	1.11448e-05	0.00020838
ENSMUSG00000001018	"Snapin"	0.0511551	0.0251277	0.0416698	0.132546
ENSMUSG00000001020	"S100a4"	0.201867	0.0707653	0.0042945	0.0242942
ENSMUSG00000001025	"S100a6"	-0.0108517	0.0506546	0.830253	0.9133
ENSMUSG00000001027	"Scn4a"	0.470417	0.099646	2.4246e-06	5.79039e-05
ENSMUSG00000001029	"Icam2"	-0.132747	0.0437556	0.00236435	0.0154157
ENSMUSG00000001034	"Mapk7"	-0.0897721	0.027442	0.00106621	0.0082593
ENSMUSG00000001036	"Epn2"	0.0197944	0.016816	0.239043	0.442299
ENSMUSG00000001039	"B9d1"	-0.0403081	0.0527727	0.444752	0.647158
ENSMUSG00000001052	"Sec24b"	-0.0318187	0.0187862	0.0904008	0.231267
ENSMUSG00000001053	"N4bp3"	0.0572007	0.049217	0.244981	0.449652
ENSMUSG00000001054	"Rmnd5b"	0.0211097	0.0267489	0.429774	0.633789
ENSMUSG00000001056	"Nhp2"	0.0380841	0.0425935	0.371068	0.582098
ENSMUSG00000001062	"Vps9d1"	0.180521	0.0262897	6.83644e-12	9.15125e-10
ENSMUSG00000001065	"Zfp276"	-0.165539	0.0250535	3.85748e-11	4.07787e-09
ENSMUSG00000001082	"Mfsd10"	-0.11462	0.0366869	0.00178137	0.012376
ENSMUSG00000001089	"Luzp1"	0.00323424	0.0302971	0.915072	0.958326
ENSMUSG00000001098	"Kctd10"	0.00533043	0.0167442	0.750346	0.867683
ENSMUSG00000001100	"Poldip2"	0.0432201	0.0230432	0.0606823	0.174102
ENSMUSG00000001105	"Ift20"	-0.0341919	0.0242755	0.158884	0.339592
ENSMUSG00000001119	"Col6a1"	-0.135132	0.050466	0.00735692	0.0365515
ENSMUSG00000001120	"Pcbp3"	-0.100153	0.0467072	0.0318864	0.108857
ENSMUSG00000001123	"Lgals9"	-0.0770519	0.056036	0.168211	0.351683
ENSMUSG00000001127	"Araf"	-0.019049	0.0140297	0.174522	0.360221
ENSMUSG00000001128	"Cfp"	-0.161623	0.0604991	0.00744546	0.0368694
ENSMUSG00000001131	"Timp1"	0.387931	0.15245	0.0112814	0.050146
ENSMUSG00000001134	"Uxt"	0.0406269	0.0365191	0.26557	0.47287
ENSMUSG00000001138	"Cnnm3"	0.0196566	0.0347854	0.571979	0.748674
ENSMUSG00000001143	"Lman2l"	-0.0881677	0.021859	5.42623e-05	0.000754217
ENSMUSG00000001150	"Mcm3ap"	-0.0494519	0.0175317	0.00480319	0.0265084
ENSMUSG00000001151	"Pcnt"	-0.0453807	0.033546	0.176643	0.363313
ENSMUSG00000001155	"Ftcd"	-0.210686	0.164481	0.201575	0.396544
ENSMUSG00000001156	"Mxd1"	-0.0998061	0.0412479	0.0156248	0.0639851
ENSMUSG00000001157	"Gmcl1"	-0.0725407	0.0234721	0.00200841	0.0135632
ENSMUSG00000001158	"Snrnp27"	0.00643365	0.0252853	0.799072	0.894563
ENSMUSG00000001166	"Oas1c"	0.26891	0.0916092	0.00329122	0.0198474
ENSMUSG00000001173	"Ocrl"	0.0497816	0.0260506	0.0559805	0.164085
ENSMUSG00000001175	"Calm1"	0.0357269	0.0213294	0.0938587	0.237439
ENSMUSG00000001211	"Agpat3"	-0.0781669	0.0313926	0.0126704	0.054723
ENSMUSG00000001225	"Slc26a3"	-0.18022	0.109052	0.0978481	0.244225
ENSMUSG00000001227	"Sema6b"	0.0073788	0.0456806	0.871722	0.936063
ENSMUSG00000001228	"Uhrf1"	-0.00376202	0.101626	0.970454	0.986173
ENSMUSG00000001229	"Dpp9"	0.0455391	0.0216651	0.0355399	0.118013
ENSMUSG00000001240	"Ramp2"	-0.0382589	0.0382298	0.316874	0.528652
ENSMUSG00000001247	"Lsr"	-0.187731	0.0765777	0.0140925	0.059198
ENSMUSG00000001248	"Gramd1a"	-0.0131949	0.0341151	0.699313	0.835138
ENSMUSG00000001249	"Hpn"	-0.0327568	0.0884381	0.710874	0.843154
ENSMUSG00000001270	"Ckb"	0.0160559	0.0507261	0.751308	0.868201
ENSMUSG00000001280	"Sp1"	-0.0379203	0.0303716	0.212114	0.408746
ENSMUSG00000001281	"Itgb7"	-0.395317	0.125853	0.0017349	0.0121293
ENSMUSG00000001285	"Myg1"	-0.126877	0.0309184	4.05243e-05	0.000597656
ENSMUSG00000001288	"Rarg"	0.00383619	0.0315463	0.903214	0.95256
ENSMUSG00000001289	"Pfdn5"	-0.0643956	0.0287105	0.0247956	0.0904381
ENSMUSG00000001300	"Efnb2"	0.0738718	0.0250686	0.003202	0.0194433
ENSMUSG00000001305	"Rrp15"	-0.00334175	0.0266396	0.900165	0.951119
ENSMUSG00000001313	"Rnd2"	0.0735677	0.0448529	0.10103	0.249412
ENSMUSG00000001323	"Srr"	0.0353504	0.0282575	0.21085	0.407731
ENSMUSG00000001333	"Sync"	0.0221145	0.0567892	0.698062	0.834462
ENSMUSG00000001334	"Fndc5"	-0.0642822	0.0337846	0.0566743	0.165656
ENSMUSG00000001348	"Acp5"	-0.266608	0.120216	0.0275235	0.0974285
ENSMUSG00000001349	"Cnn1"	0.096322	0.0980964	0.330658	0.543153
ENSMUSG00000001366	"Fbxo9"	0.0235923	0.0243276	0.332552	0.545172
ENSMUSG00000001376	"Vps50"	0.0953823	0.0176653	6.73054e-08	2.73596e-06
ENSMUSG00000001380	"Hars"	0.0176158	0.0169048	0.297135	0.507526
ENSMUSG00000001383	"Zmat2"	0.00383138	0.01983	0.846692	0.922451
ENSMUSG00000001403	"Ube2c"	0.0386172	0.120358	0.747859	0.8663
ENSMUSG00000001415	"Smg5"	0.0855839	0.0192229	8.44876e-06	0.000164865
ENSMUSG00000001416	"Cct3"	-0.0393849	0.0218718	0.0716258	0.19618
ENSMUSG00000001418	"Glmp"	-0.0299978	0.0210456	0.153706	0.332514
ENSMUSG00000001419	"Mef2d"	-0.00024773	0.023809	0.991702	0.995405
ENSMUSG00000001420	"Tmem79"	-0.191406	0.118544	0.106039	0.258348
ENSMUSG00000001424	"Snd1"	-0.0689089	0.0273344	0.0117546	0.0517674
ENSMUSG00000001435	"Col18a1"	0.152736	0.0582529	0.00901429	0.0425049
ENSMUSG00000001436	"Slc19a1"	-0.0512039	0.0336618	0.128073	0.295228
ENSMUSG00000001440	"Kpnb1"	0.0653147	0.0125594	1.9866e-07	6.88949e-06
ENSMUSG00000001441	"Npepps"	0.0809588	0.023912	0.000704529	0.00589192
ENSMUSG00000001444	"Tbx21"	-0.744905	0.207716	0.000329752	0.0032173
ENSMUSG00000001445	"Mrpl10"	0.0494463	0.0299229	0.0986629	0.245763
ENSMUSG00000001467	"Cyp51"	0.136054	0.0474572	0.00412625	0.0235784
ENSMUSG00000001472	"Tcf25"	0.00491556	0.0162528	0.762342	0.874462
ENSMUSG00000001473	"Tubb6"	-0.204596	0.0492489	3.27632e-05	0.000497149
ENSMUSG00000001482	"Def8"	0.127917	0.0413211	0.00193939	0.0131861
ENSMUSG00000001493	"Meox1"	0.0757927	0.082403	0.357583	0.570136
ENSMUSG00000001494	"Sost"	0.0759769	0.131975	0.569906	0.746937
ENSMUSG00000001496	"Nkx2-1"	-0.112588	0.15285	0.462561	0.662025
ENSMUSG00000001497	"Pax9"	-0.537859	0.175717	0.00235799	0.0153803
ENSMUSG00000001504	"Irx2"	-0.261842	0.0650486	5.56843e-05	0.000770128
ENSMUSG00000001506	"Col1a1"	0.242239	0.0971113	0.0126352	0.054627
ENSMUSG00000001507	"Itga3"	-0.0711874	0.0327543	0.0299735	0.103948
ENSMUSG00000001508	"Sgca"	0.0111819	0.0373319	0.765118	0.876289
ENSMUSG00000001517	"Foxm1"	-0.188138	0.0952588	0.0479908	0.147042
ENSMUSG00000001518	"Itfg2"	-0.0332556	0.0314293	0.289409	0.499403
ENSMUSG00000001520	"Nrip2"	-0.132144	0.0536261	0.013558	0.0574348
ENSMUSG00000001521	"Tulp3"	0.0892303	0.0267517	0.000850905	0.00684371
ENSMUSG00000001524	"Gtf2h4"	-0.0326854	0.0366927	0.372841	0.583399
ENSMUSG00000001525	"Tubb5"	-0.19877	0.0334122	2.83725e-09	1.76936e-07
ENSMUSG00000001542	"Ell2"	-0.0534208	0.0482174	0.268575	0.476278
ENSMUSG00000001552	"Jup"	-0.0101685	0.025764	0.692941	0.831363
ENSMUSG00000001555	"Fkbp10"	-0.232079	0.0764662	0.00238834	0.0155301
ENSMUSG00000001558	"Klhl10"	-0.0462647	0.0954374	0.629239	0.789166
ENSMUSG00000001569	"Nom1"	0.0885015	0.0170894	2.26142e-07	7.71527e-06
ENSMUSG00000001576	"Ergic1"	-0.0243997	0.0190098	0.19971	0.394132
ENSMUSG00000001583	"Tnk1"	-0.0469141	0.150705	0.756732	0.871074
ENSMUSG00000001588	"Acap1"	-0.360141	0.0894364	5.7153e-05	0.00078505
ENSMUSG00000001604	"Tcea3"	-0.0377918	0.0430536	0.3801	0.590492
ENSMUSG00000001627	"Ifrd1"	-0.0777669	0.0463593	0.0936274	0.236955
ENSMUSG00000001630	"Stk38l"	-0.00268663	0.0226008	0.905415	0.95346
ENSMUSG00000001632	"Brpf1"	0.0396698	0.025085	0.114023	0.272214
ENSMUSG00000001642	"Akr1b3"	-0.045666	0.0460388	0.320525	0.532641
ENSMUSG00000001661	"Hoxc6"	-0.208353	0.259074	0.42108	0.625741
ENSMUSG00000001663	"Gstt1"	-0.368052	0.0776208	2.12641e-06	5.18429e-05
ENSMUSG00000001665	"Gstt3"	-0.0350899	0.0521578	0.500485	0.692169
ENSMUSG00000001666	"Ddt"	-0.0926048	0.0412464	0.0244797	0.08959
ENSMUSG00000001670	"Tat"	-0.714652	0.206247	0.000594396	0.00520276
ENSMUSG00000001672	"Marveld3"	-0.06026	0.210595	0.774817	0.880573
ENSMUSG00000001674	"Ddx18"	-0.0457702	0.0176823	0.00962888	0.0447107
ENSMUSG00000001687	"Ubl3"	0.00402148	0.0184139	0.827115	0.911804
ENSMUSG00000001700	"Gramd3"	0.0365263	0.0284371	0.199018	0.39321
ENSMUSG00000001707	"Eef1e1"	-0.00733029	0.0267645	0.78412	0.885753
ENSMUSG00000001729	"Akt1"	-0.0190017	0.0329186	0.563549	0.742077
ENSMUSG00000001739	"Cldn15"	-0.0526108	0.0663669	0.428572	0.632949
ENSMUSG00000001741	"Il16"	-0.00714399	0.042187	0.865394	0.932386
ENSMUSG00000001750	"Tcirg1"	-0.0432724	0.043924	0.324645	0.537097
ENSMUSG00000001751	"Naglu"	0.0285795	0.035848	0.424691	0.629118
ENSMUSG00000001755	"Coasy"	0.0106504	0.0247736	0.667123	0.815511
ENSMUSG00000001761	"Smo"	-0.0962572	0.0339894	0.00466037	0.025897
ENSMUSG00000001763	"Tspan33"	-0.0932998	0.052457	0.0750199	0.202994
ENSMUSG00000001767	"Crnkl1"	-0.0240853	0.0168352	0.152676	0.331403
ENSMUSG00000001768	"Rin2"	0.116096	0.0276921	2.7216e-05	0.000428444
ENSMUSG00000001773	"Folh1"	-0.687527	0.164919	3.25872e-05	0.000495552
ENSMUSG00000001774	"Chordc1"	-0.120195	0.0362575	0.000914916	0.00726402
ENSMUSG00000001783	"Rtcb"	-0.00671287	0.0199076	0.73583	0.858708
ENSMUSG00000001785	"Pwp1"	0.0414113	0.0191419	0.0305461	0.105344
ENSMUSG00000001786	"Fbxo7"	-0.00933711	0.0202036	0.643903	0.79907
ENSMUSG00000001794	"Capns1"	-0.037516	0.0353694	0.28829	0.498002
ENSMUSG00000001802	"Lrp3"	-0.0685323	0.0524252	0.191099	0.382892
ENSMUSG00000001804	"Dsg4"	0.450668	0.205353	0.0274879	0.0973846
ENSMUSG00000001827	"Folr1"	-0.410249	0.201758	0.0418564	0.132952
ENSMUSG00000001829	"Clpb"	0.0588529	0.026488	0.0261445	0.0937961
ENSMUSG00000001833	"Sept7"	0.0300087	0.015877	0.0587626	0.17001
ENSMUSG00000001844	"Zdhhc4"	0.0318652	0.0377154	0.398615	0.606084
ENSMUSG00000001847	"Rac1"	-0.00747598	0.0119505	0.531758	0.716695
ENSMUSG00000001855	"Nup214"	-0.0818505	0.0234551	0.000485157	0.00441006
ENSMUSG00000001864	"Aif1l"	-0.119438	0.0599955	0.0467248	0.144282
ENSMUSG00000001865	"Cpa3"	-0.0216126	0.15229	0.888582	0.944659
ENSMUSG00000001870	"Ltbp1"	0.0427689	0.0322702	0.185356	0.374886
ENSMUSG00000001891	"Ugp2"	0.189682	0.0365301	2.13413e-07	7.34056e-06
ENSMUSG00000001901	"Kcnh6"	-0.219622	0.192504	0.255002	0.460287
ENSMUSG00000001909	"Trmt1"	-0.0272223	0.022802	0.232536	0.434011
ENSMUSG00000001910	"Nacc1"	0.0250209	0.0236016	0.289148	0.499115
ENSMUSG00000001911	"Nfix"	-0.000559576	0.0397175	0.988765	0.994348
ENSMUSG00000001918	"Slc1a5"	-0.0506396	0.0615956	0.413959	0.619502
ENSMUSG00000001924	"Uba1"	-0.102126	0.0112968	1.50129e-19	7.51218e-17
ENSMUSG00000001930	"Vwf"	-0.162312	0.0529478	0.0021749	0.0144052
ENSMUSG00000001942	"Siae"	-0.134216	0.0427911	0.00167666	0.0117927
ENSMUSG00000001943	"Vsig2"	-0.19629	0.077241	0.0109016	0.0489859
ENSMUSG00000001946	"Esam"	-0.0257466	0.0284431	0.365406	0.57723
ENSMUSG00000001948	"Spa17"	-0.143679	0.106512	0.176262	0.362739
ENSMUSG00000001962	"Fam50a"	-0.0799051	0.0279905	0.00428108	0.0242379
ENSMUSG00000001964	"Emd"	-0.136503	0.0260301	1.57879e-07	5.68149e-06
ENSMUSG00000001983	"Taco1"	0.114531	0.026835	1.99327e-05	0.000337011
ENSMUSG00000001985	"Grik3"	-0.0636446	0.0700173	0.363818	0.576147
ENSMUSG00000001986	"Gria3"	0.310091	0.0630786	9.62287e-07	2.58943e-05
ENSMUSG00000001988	"Npas1"	-0.156355	0.109605	0.153262	0.332024
ENSMUSG00000001995	"Sipa1l2"	-0.042832	0.0400613	0.285853	0.495381
ENSMUSG00000001998	"Ap4e1"	0.0402814	0.041386	0.330527	0.543046
ENSMUSG00000001999	"Blvra"	-0.0245278	0.0250811	0.327909	0.54061
ENSMUSG00000002006	"Pdzd4"	-0.0609102	0.0476555	0.201547	0.396528
ENSMUSG00000002007	"Srpk3"	-0.0558594	0.0279282	0.0455656	0.141553
ENSMUSG00000002010	"Idh3g"	-0.0445756	0.0311076	0.151529	0.329833
ENSMUSG00000002012	"Pnck"	0.0616959	0.0702912	0.381365	0.591445
ENSMUSG00000002014	"Ssr4"	-0.023608	0.0300459	0.431629	0.635677
ENSMUSG00000002015	"Bcap31"	0.0159291	0.0203755	0.434085	0.637507
ENSMUSG00000002017	"Fam98a"	0.0301241	0.0223112	0.17687	0.363566
ENSMUSG00000002020	"Ltbp2"	0.596092	0.0938967	3.06154e-10	2.55323e-08
ENSMUSG00000002028	"Kmt2a"	-0.0487627	0.0447883	0.277222	0.486116
ENSMUSG00000002031	"Ift46"	0.0120094	0.025158	0.632929	0.791147
ENSMUSG00000002032	"Tmem25"	0.0368695	0.0342576	0.281767	0.490972
ENSMUSG00000002033	"Cd3g"	-0.46089	0.147553	0.00194777	0.0132217
ENSMUSG00000002043	"Trappc6a"	-0.0334132	0.084199	0.690732	0.829795
ENSMUSG00000002052	"Supt6"	-0.0416311	0.0181823	0.0221316	0.0833095
ENSMUSG00000002055	"Spag5"	0.122814	0.132208	0.354025	0.566225
ENSMUSG00000002058	"Unc119"	0.0349293	0.0430071	0.41676	0.621753
ENSMUSG00000002059	"Rab34"	-0.0448582	0.0382622	0.240419	0.443915
ENSMUSG00000002064	"Sdf2"	-0.0445374	0.0239975	0.0632738	0.179092
ENSMUSG00000002068	"Ccne1"	0.324415	0.0706813	4.27864e-06	9.31813e-05
ENSMUSG00000002076	"Hsf2bp"	0.230989	0.135668	0.0917752	0.233703
ENSMUSG00000002083	"Bbc3"	-0.0413974	0.083824	0.621501	0.784063
ENSMUSG00000002100	"Mybpc3"	0.0737998	0.0295564	0.0125711	0.0544171
ENSMUSG00000002102	"Psmc3"	-0.0053202	0.0247363	0.829435	0.912878
ENSMUSG00000002103	"Acp2"	0.0531473	0.0136453	9.74661e-05	0.00121636
ENSMUSG00000002104	"Rapsn"	-0.0880475	0.0378618	0.0199925	0.0771712
ENSMUSG00000002105	"Slc39a13"	-0.0644485	0.0237885	0.00671706	0.0340651
ENSMUSG00000002107	"Celf2"	0.0453149	0.0266616	0.0896331	0.229919
ENSMUSG00000002108	"Nr1h3"	0.0192921	0.0392566	0.622727	0.784794
ENSMUSG00000002109	"Ddb2"	-0.0587963	0.0499332	0.239207	0.442456
ENSMUSG00000002111	"Spi1"	0.167503	0.0833184	0.0441545	0.138273
ENSMUSG00000002129	"Sf3a1"	-0.139923	0.0206079	1.15028e-11	1.41432e-09
ENSMUSG00000002147	"Stat6"	-0.0500589	0.0191096	0.00878956	0.0417544
ENSMUSG00000002190	"Clgn"	-0.00268978	0.15293	0.98596	0.992937
ENSMUSG00000002204	"Napsa"	-0.118086	0.165718	0.479756	0.675031
ENSMUSG00000002205	"Vrk3"	-0.0235726	0.0223299	0.291135	0.501152
ENSMUSG00000002210	"Smg9"	-0.117193	0.0416565	0.00495062	0.0271297
ENSMUSG00000002221	"Paxip1"	0.0598441	0.0224664	0.00775669	0.0379899
ENSMUSG00000002222	"Rmnd5a"	0.0425195	0.0246534	0.0849534	0.221429
ENSMUSG00000002227	"Mov10"	0.0349967	0.0379913	0.356279	0.568963
ENSMUSG00000002228	"Ppm1j"	0.0756675	0.0540476	0.162186	0.34412
ENSMUSG00000002233	"Rhoc"	0.0318551	0.0427727	0.456014	0.656545
ENSMUSG00000002249	"Tead3"	-0.0650938	0.0256706	0.0111825	0.0498643
ENSMUSG00000002250	"Ppard"	-0.0501692	0.0291246	0.0852643	0.221897
ENSMUSG00000002257	"Def6"	0.0159786	0.0747663	0.830985	0.913771
ENSMUSG00000002265	"Peg3"	-0.20195	0.0558897	0.000315354	0.0031135
ENSMUSG00000002266	"Zim1"	-0.0446017	0.059674	0.454843	0.655703
ENSMUSG00000002274	"Metrn"	0.049764	0.0714857	0.486319	0.680457
ENSMUSG00000002279	"Lmf1"	0.0825891	0.0330535	0.0123452	0.0536935
ENSMUSG00000002280	"Narfl"	0.00586704	0.0251913	0.815826	0.904627
ENSMUSG00000002289	"Angptl4"	0.335127	0.128309	0.00900891	0.0424986
ENSMUSG00000002297	"Dbf4"	-0.0118309	0.0648692	0.855397	0.927176
ENSMUSG00000002307	"Daxx"	0.0218865	0.0208898	0.294607	0.504683
ENSMUSG00000002308	"Cd320"	-0.0306164	0.0381526	0.421638	0.626229
ENSMUSG00000002319	"Ipo4"	-0.0132491	0.0239199	0.579802	0.75403
ENSMUSG00000002320	"Tm9sf1"	-0.0091487	0.0146308	0.531644	0.716587
ENSMUSG00000002324	"Rec8"	-0.493238	0.160762	0.00204949	0.0137748
ENSMUSG00000002325	"Irf9"	-0.264316	0.081905	0.00122666	0.00920056
ENSMUSG00000002326	"Gmpr2"	0.00793984	0.0245881	0.746739	0.865406
ENSMUSG00000002329	"Mdp1"	0.0103203	0.0270982	0.703329	0.83783
ENSMUSG00000002332	"Dhrs1"	0.0450661	0.0264995	0.0890998	0.228887
ENSMUSG00000002341	"Ncan"	0.508544	0.293284	0.0833299	0.218117
ENSMUSG00000002342	"Tmem161a"	-0.00331344	0.0225818	0.883331	0.942148
ENSMUSG00000002343	"Armc6"	-0.18272	0.038597	2.21092e-06	5.35924e-05
ENSMUSG00000002345	"Borcs8"	-0.0116961	0.0357613	0.743336	0.863307
ENSMUSG00000002346	"Slc25a42"	-0.0407204	0.0362938	0.261637	0.468077
ENSMUSG00000002365	"Snx9"	0.0229124	0.0177789	0.197324	0.391092
ENSMUSG00000002372	"Ranbp3"	-0.00761101	0.0222636	0.732426	0.8569
ENSMUSG00000002379	"Ndufa11"	-0.0143625	0.039071	0.712733	0.844209
ENSMUSG00000002384	"Bmp8b"	-0.664203	0.274387	0.0164294	0.0663364
ENSMUSG00000002393	"Nr2f6"	-0.020422	0.0507921	0.687558	0.827991
ENSMUSG00000002395	"Use1"	0.121204	0.0369828	0.00103528	0.00806777
ENSMUSG00000002396	"Ocel1"	-0.0791602	0.0424937	0.0623842	0.177408
ENSMUSG00000002409	"Dyrk1b"	0.0575297	0.0320223	0.0721883	0.197232
ENSMUSG00000002413	"Braf"	-0.00795134	0.0255898	0.75622	0.870856
ENSMUSG00000002416	"Ndufb2"	-0.0235352	0.0521088	0.651085	0.804326
ENSMUSG00000002428	"Hltf"	-0.0344072	0.0243575	0.157657	0.338059
ENSMUSG00000002455	"Prpf6"	0.000225567	0.0138188	0.98698	0.993403
ENSMUSG00000002458	"Rgs19"	0.0344601	0.0461216	0.454761	0.655684
ENSMUSG00000002459	"Rgs20"	-0.112322	0.142852	0.431611	0.635677
ENSMUSG00000002475	"Abhd3"	-0.0216732	0.0346102	0.531054	0.715976
ENSMUSG00000002477	"Snrpd1"	-0.0588826	0.0244747	0.0161035	0.0654608
ENSMUSG00000002486	"Tchp"	-0.0138597	0.0297596	0.641175	0.796767
ENSMUSG00000002489	"Tiam1"	-0.308484	0.118979	0.00969089	0.0449391
ENSMUSG00000002496	"Tsc2"	0.0437996	0.027049	0.105326	0.257028
ENSMUSG00000002500	"Rpl3l"	-0.0981324	0.0425212	0.0210017	0.0801168
ENSMUSG00000002504	"Slc9a3r2"	-0.0391873	0.0344994	0.255974	0.461148
ENSMUSG00000002524	"Puf60"	-0.0906252	0.0229967	8.08444e-05	0.00104878
ENSMUSG00000002546	"Golga2"	0.0400436	0.0163367	0.0142967	0.0598393
ENSMUSG00000002550	"Uck1"	-0.0945589	0.0241866	9.15758e-05	0.00115937
ENSMUSG00000002565	"Scin"	0.0626796	0.123629	0.614375	0.77882
ENSMUSG00000002578	"Ikzf4"	0.0285818	0.0619241	0.643897	0.79907
ENSMUSG00000002580	"Mien1"	0.0198468	0.038557	0.605924	0.77289
ENSMUSG00000002588	"Pon1"	0.809097	0.21193	0.000166738	0.0018669
ENSMUSG00000002602	"Axl"	-0.111565	0.028237	7.85771e-05	0.00102474
ENSMUSG00000002603	"Tgfb1"	-0.0174489	0.0480887	0.716399	0.846792
ENSMUSG00000002608	"Ccdc97"	-0.0225709	0.0191585	0.238701	0.441947
ENSMUSG00000002617	"Zfp40"	0.13972	0.0365894	0.000134702	0.00157185
ENSMUSG00000002625	"Akap8l"	-0.032538	0.020432	0.111021	0.267909
ENSMUSG00000002635	"Pdcd2l"	-0.0316755	0.0276824	0.252356	0.457702
ENSMUSG00000002658	"Gtf2f1"	-0.0332696	0.0207189	0.108238	0.26252
ENSMUSG00000002660	"Clpp"	-0.0371779	0.034414	0.279587	0.488633
ENSMUSG00000002661	"Alkbh7"	-0.0960777	0.0420095	0.0220871	0.0832016
ENSMUSG00000002664	"Pspn"	-0.771173	0.228982	0.000655339	0.00558395
ENSMUSG00000002668	"Dennd1c"	-0.0396534	0.0812389	0.625828	0.786962
ENSMUSG00000002679	"Med6"	-0.0154192	0.0236944	0.514994	0.703485
ENSMUSG00000002688	"Prkd1"	0.0923935	0.0451875	0.0411343	0.131471
ENSMUSG00000002699	"Lcp2"	-0.0776015	0.0930022	0.403528	0.609672
ENSMUSG00000002718	"Cse1l"	-0.0132768	0.0169305	0.432973	0.636675
ENSMUSG00000002728	"Naa20"	-0.0538266	0.0210199	0.0104262	0.0474872
ENSMUSG00000002731	"Prkra"	0.0601514	0.0262548	0.0219125	0.0827289
ENSMUSG00000002732	"Fkbp7"	-0.0176387	0.0246261	0.473607	0.670393
ENSMUSG00000002733	"Plekha3"	0.0209486	0.0172246	0.224257	0.424365
ENSMUSG00000002741	"Ykt6"	0.0629095	0.0177691	0.0003996	0.00377531
ENSMUSG00000002748	"Baz1b"	-0.141818	0.0289914	1.04797e-06	2.78081e-05
ENSMUSG00000002763	"Pex6"	-0.0278905	0.0387597	0.472261	0.669795
ENSMUSG00000002767	"Mrpl2"	-0.00438859	0.0306483	0.88604	0.943251
ENSMUSG00000002768	"Mea1"	-0.0241535	0.0370752	0.514105	0.702865
ENSMUSG00000002769	"Gnmt"	-0.178612	0.0841447	0.0342025	0.114787
ENSMUSG00000002771	"Grin2d"	-0.194896	0.086871	0.0252645	0.091632
ENSMUSG00000002778	"Kdelr1"	-0.0701262	0.0231249	0.00243014	0.0157435
ENSMUSG00000002781	"Tmem143"	-0.0587336	0.0425312	0.166975	0.350089
ENSMUSG00000002791	"Pdxk-ps"	0.0970687	0.157722	0.537398	0.72106
ENSMUSG00000002797	"Ggct"	0.0648544	0.0368318	0.0783116	0.209416
ENSMUSG00000002799	"Jag2"	0.0402902	0.0349842	0.250079	0.45523
ENSMUSG00000002803	"Btbd6"	0.00238516	0.0257767	0.926302	0.9641
ENSMUSG00000002804	"Nudt14"	-0.113537	0.0554336	0.0402588	0.12931
ENSMUSG00000002808	"Epdr1"	0.140287	0.0463311	0.00248092	0.0160008
ENSMUSG00000002812	"Flii"	0.0199287	0.0165556	0.228832	0.429886
ENSMUSG00000002814	"Top3a"	0.054014	0.0277497	0.0514298	0.154429
ENSMUSG00000002820	"Atg4d"	0.0178896	0.040573	0.658861	0.809449
ENSMUSG00000002825	"Qtrt1"	-0.0335376	0.0400196	0.401681	0.608456
ENSMUSG00000002831	"Plin4"	0.00502024	0.0422109	0.905546	0.953546
ENSMUSG00000002833	"Hdgfrp2"	0.0016614	0.0185652	0.928669	0.96518
ENSMUSG00000002835	"Chaf1a"	0.0271987	0.0971604	0.780168	0.883548
ENSMUSG00000002844	"Adprh"	-0.0659021	0.026364	0.0124798	0.0541738
ENSMUSG00000002845	"Tmem39a"	-0.187959	0.0309218	1.25194e-09	8.85881e-08
ENSMUSG00000002846	"Timmdc1"	0.0772531	0.0267964	0.00390366	0.0225865
ENSMUSG00000002847	"Pla1a"	0.328467	0.0420704	5.88085e-15	1.60509e-12
ENSMUSG00000002870	"Mcm2"	-0.00297208	0.0536923	0.955769	0.979301
ENSMUSG00000002871	"Tpra1"	-0.0416995	0.0289477	0.149774	0.32754
ENSMUSG00000002881	"Nab1"	0.0431293	0.0204841	0.0353847	0.117665
ENSMUSG00000002885	"Adgre5"	-0.102781	0.0307497	0.000830498	0.00672851
ENSMUSG00000002897	"Il17ra"	0.104812	0.0680489	0.124655	0.289925
ENSMUSG00000002900	"Lamb1"	-0.021834	0.0312622	0.484739	0.679241
ENSMUSG00000002908	"Kcnn1"	0.08435	0.0397182	0.0334542	0.112835
ENSMUSG00000002910	"Arrdc2"	-0.00967593	0.0976509	0.92118	0.961545
ENSMUSG00000002944	"Cd36"	0.135507	0.0233033	5.99462e-09	3.35954e-07
ENSMUSG00000002948	"Map2k7"	0.0150593	0.0174489	0.388312	0.597041
ENSMUSG00000002949	"Timm44"	0.063201	0.0210406	0.00265432	0.0168529
ENSMUSG00000002957	"Ap2a2"	0.00665251	0.0167996	0.692278	0.830863
ENSMUSG00000002963	"Pnkp"	-0.00897346	0.033086	0.786117	0.886966
ENSMUSG00000002968	"Med25"	-0.0339972	0.0250388	0.174642	0.360289
ENSMUSG00000002980	"Bcam"	-0.149484	0.0485307	0.00211714	0.0140937
ENSMUSG00000002981	"Clptm1"	0.0156123	0.0186271	0.401677	0.608456
ENSMUSG00000002983	"Relb"	0.0292117	0.0444941	0.511276	0.700866
ENSMUSG00000002984	"Tomm40"	-0.0290132	0.0268992	0.280441	0.489344
ENSMUSG00000002985	"Apoe"	-0.044344	0.046427	0.33916	0.551771
ENSMUSG00000002996	"Hbp1"	0.029628	0.0190755	0.12042	0.283049
ENSMUSG00000002997	"Prkar2b"	-0.462264	0.155458	0.0033011	0.0198899
ENSMUSG00000003031	"Cdkn1b"	-0.0763368	0.0241291	0.00156049	0.0111662
ENSMUSG00000003032	"Klf4"	-0.331009	0.0634402	2.13802e-07	7.34194e-06
ENSMUSG00000003033	"Ap1m1"	0.0238693	0.0191166	0.211648	0.408262
ENSMUSG00000003037	"Rab8a"	-0.0654687	0.0195147	0.000789802	0.00645604
ENSMUSG00000003038	"Hmgn2"	-0.146113	0.0531182	0.00589452	0.0309157
ENSMUSG00000003039	"Fam32a"	-0.00999835	0.0234399	0.669473	0.81699
ENSMUSG00000003062	"Stard3nl"	0.0211089	0.0232159	0.363368	0.575727
ENSMUSG00000003068	"Stk11"	-0.0657836	0.0272862	0.0159459	0.0649959
ENSMUSG00000003070	"Efna2"	-0.238559	0.0744856	0.00132893	0.0097927
ENSMUSG00000003072	"Atp5d"	-0.0742099	0.0424824	0.0803864	0.212905
ENSMUSG00000003099	"Ppp5c"	-0.0310033	0.0195824	0.11331	0.271129
ENSMUSG00000003119	"Cdk12"	-0.0728446	0.0367712	0.0479605	0.146972
ENSMUSG00000003123	"Lipe"	-0.0972771	0.0481551	0.0435951	0.136929
ENSMUSG00000003131	"Pafah1b2"	-0.0236323	0.0156353	0.13091	0.299572
ENSMUSG00000003134	"Tbc1d8"	-0.0690755	0.0276662	0.0124814	0.0541738
ENSMUSG00000003135	"Cnot11"	-0.0181812	0.0141345	0.1984	0.392522
ENSMUSG00000003153	"Slc2a3"	-0.067873	0.0779224	0.383582	0.59307
ENSMUSG00000003154	"Foxj2"	-0.00438946	0.0317065	0.889885	0.945335
ENSMUSG00000003161	"Sri"	0.0419445	0.0429843	0.329639	0.542084
ENSMUSG00000003166	"Dgcr2"	-0.0759204	0.0221731	0.000616004	0.00533577
ENSMUSG00000003184	"Irf3"	-0.176846	0.0348698	3.97309e-07	1.24254e-05
ENSMUSG00000003190	"Bcl2l12"	-0.0715135	0.034573	0.0386681	0.125779
ENSMUSG00000003198	"Zfp959"	-0.114259	0.0281707	4.98607e-05	0.00070644
ENSMUSG00000003199	"Mpnd"	-0.0746378	0.0385456	0.052489	0.156511
ENSMUSG00000003200	"Sh3gl1"	-0.0440594	0.0309514	0.154272	0.333421
ENSMUSG00000003206	"Ebi3"	-0.208349	0.111804	0.0621207	0.177011
ENSMUSG00000003208	"Ccdc94"	-0.0356496	0.0504423	0.479408	0.674833
ENSMUSG00000003226	"Ranbp2"	0.0158586	0.0333438	0.634908	0.792508
ENSMUSG00000003227	"Edar"	0.314649	0.0927201	0.000708537	0.00592072
ENSMUSG00000003228	"Grk5"	-0.150272	0.0656962	0.0219227	0.0827289
ENSMUSG00000003233	"Dvl3"	0.00702726	0.0349941	0.840948	0.919006
ENSMUSG00000003234	"Abcf3"	0.011472	0.0224009	0.608287	0.774538
ENSMUSG00000003235	"Eif2b5"	0.0118589	0.0180421	0.510739	0.700541
ENSMUSG00000003269	"Cyth2"	-0.0562412	0.0246543	0.0224925	0.0841553
ENSMUSG00000003273	"Car11"	-0.027918	0.0559202	0.617381	0.781011
ENSMUSG00000003279	"Dlgap1"	0.31694	0.12582	0.0122764	0.0534497
ENSMUSG00000003282	"Plag1"	-0.115322	0.0647387	0.075194	0.203287
ENSMUSG00000003283	"Hck"	0.0212253	0.109255	0.845844	0.922053
ENSMUSG00000003299	"Mrpl4"	-0.0119182	0.0407976	0.769939	0.878736
ENSMUSG00000003308	"Keap1"	-0.00227322	0.0207041	0.91252	0.956681
ENSMUSG00000003316	"Glg1"	-0.0522101	0.0360732	0.148621	0.325932
ENSMUSG00000003344	"Btbd2"	-0.108362	0.0330606	0.00104428	0.00812588
ENSMUSG00000003345	"Csnk1g2"	0.0389576	0.024374	0.109961	0.2659
ENSMUSG00000003346	"Abhd17a"	-0.0522973	0.0405281	0.196661	0.390277
ENSMUSG00000003348	"Mob3a"	-0.242972	0.0477913	3.84437e-07	1.20948e-05
ENSMUSG00000003352	"Cacnb3"	-0.131291	0.0794524	0.0989455	0.246204
ENSMUSG00000003354	"Ccdc65"	0.239308	0.103327	0.0205596	0.0789332
ENSMUSG00000003355	"Fkbp11"	0.162098	0.0549457	0.00319384	0.019405
ENSMUSG00000003360	"Ddx23"	-0.0068374	0.0140331	0.625957	0.786978
ENSMUSG00000003363	"Pld3"	-0.00768226	0.0316609	0.808022	0.900256
ENSMUSG00000003378	"Grik5"	-0.168833	0.0428901	8.50394e-05	0.00109175
ENSMUSG00000003379	"Cd79a"	-0.385167	0.169845	0.0235455	0.0870569
ENSMUSG00000003380	"Rabac1"	-0.109604	0.0433687	0.0114022	0.0505867
ENSMUSG00000003382	"Etv3"	-0.0304753	0.0237648	0.20019	0.39474
ENSMUSG00000003402	"Prkcsh"	-0.0821962	0.028211	0.00354231	0.0209882
ENSMUSG00000003410	"Elavl3"	0.190219	0.139836	0.174665	0.360303
ENSMUSG00000003411	"Rab3b"	-0.203867	0.156169	0.194801	0.387834
ENSMUSG00000003418	"St8sia6"	0.180101	0.069841	0.009904	0.0456854
ENSMUSG00000003420	"Fcgrt"	-0.0315317	0.0343713	0.358358	0.570711
ENSMUSG00000003421	"Nosip"	0.00258921	0.0308383	0.933033	0.967664
ENSMUSG00000003423	"Pih1d1"	-0.0187048	0.0435307	0.667655	0.815733
ENSMUSG00000003429	"Rps11"	-0.0783384	0.0336203	0.0196081	0.0760723
ENSMUSG00000003435	"Supt5"	-0.0105757	0.0169363	0.532399	0.717284
ENSMUSG00000003437	"Paf1"	-0.0766331	0.0195535	8.99807e-05	0.00114608
ENSMUSG00000003438	"Timm50"	0.0119057	0.0350626	0.733979	0.85773
ENSMUSG00000003444	"Med29"	-0.0693472	0.043561	0.111039	0.267921
ENSMUSG00000003452	"Bicd1"	-0.0157967	0.0420245	0.707335	0.840801
ENSMUSG00000003458	"Ncstn"	-0.0353236	0.0191839	0.0657831	0.184235
ENSMUSG00000003464	"Pex19"	0.160252	0.0247399	9.23483e-11	8.94375e-09
ENSMUSG00000003469	"Phyhip"	-0.0172285	0.0390068	0.658979	0.809449
ENSMUSG00000003476	"Crhr2"	0.0116293	0.0415183	0.779048	0.882947
ENSMUSG00000003477	"Inmt"	0.486325	0.136165	0.00035748	0.0034415
ENSMUSG00000003484	"Cyp4f18"	-0.00931152	0.154828	0.951894	0.9773
ENSMUSG00000003500	"Impdh1"	0.00349012	0.02581	0.892453	0.946688
ENSMUSG00000003518	"Dusp3"	0.217955	0.0407221	8.83573e-08	3.44512e-06
ENSMUSG00000003526	"Prodh"	-0.0522204	0.0596767	0.381594	0.591568
ENSMUSG00000003527	"Dgcr14"	-0.000135296	0.0222451	0.995146	0.997472
ENSMUSG00000003528	"Slc25a1"	-0.0204618	0.0797897	0.799173	0.894563
ENSMUSG00000003531	"Dgcr6"	-0.0282003	0.0445386	0.526487	0.712194
ENSMUSG00000003534	"Ddr1"	0.0643356	0.0367157	0.0799271	0.212304
ENSMUSG00000003541	"Ier3"	-0.0979979	0.0561734	0.0818216	0.215612
ENSMUSG00000003545	"Fosb"	-0.129538	0.191266	0.509107	0.699443
ENSMUSG00000003546	"Klc4"	0.0201111	0.0271138	0.458094	0.658323
ENSMUSG00000003549	"Ercc1"	-0.0716055	0.0378117	0.0582859	0.16919
ENSMUSG00000003559	"As3mt"	0.0335586	0.054942	0.541459	0.724796
ENSMUSG00000003573	"Homer3"	0.0039447	0.0330618	0.905017	0.953286
ENSMUSG00000003575	"Crtc1"	-0.092668	0.0245574	0.000161045	0.00181536
ENSMUSG00000003581	"Rnf215"	-0.0447205	0.0220784	0.0427554	0.135
ENSMUSG00000003585	"Sec14l2"	0.309941	0.0817028	0.000150866	0.00172974
ENSMUSG00000003604	"Aven"	-0.0166516	0.0325088	0.608051	0.774426
ENSMUSG00000003617	"Cp"	0.200678	0.0688424	0.00358765	0.0211911
ENSMUSG00000003623	"Crot"	0.0249883	0.0208931	0.231843	0.433604
ENSMUSG00000003644	"Rps6ka1"	0.0947693	0.0502422	0.0591686	0.170879
ENSMUSG00000003660	"Snrnp200"	0.0167425	0.01686	0.3206	0.532711
ENSMUSG00000003662	"Ciao1"	0.0583988	0.0197253	0.00306614	0.0188544
ENSMUSG00000003665	"Has1"	-0.303903	0.193988	0.119466	0.281532
ENSMUSG00000003680	"Taf6l"	0.0408343	0.0341079	0.230711	0.432275
ENSMUSG00000003721	"Insig2"	0.0796697	0.0163572	1.13579e-06	2.97999e-05
ENSMUSG00000003731	"Kpna6"	0.0270745	0.0175859	0.123767	0.288337
ENSMUSG00000003746	"Man1a"	-0.00849076	0.0211155	0.687908	0.82809
ENSMUSG00000003752	"Itpkc"	0.0429785	0.0338279	0.20356	0.398363
ENSMUSG00000003762	"Adck4"	0.107415	0.0412747	0.0091727	0.0430602
ENSMUSG00000003778	"Brd8"	-0.036671	0.0208074	0.0780289	0.208952
ENSMUSG00000003779	"Kif20a"	0.100561	0.0752115	0.180768	0.368856
ENSMUSG00000003808	"Farsa"	-0.0986426	0.0201071	9.27279e-07	2.5113e-05
ENSMUSG00000003809	"Gcdh"	0.0150244	0.0340624	0.658774	0.809449
ENSMUSG00000003810	"Mast2"	0.0077121	0.0235672	0.743916	0.863573
ENSMUSG00000003812	"Dnase2a"	-0.01354	0.04967	0.785246	0.886311
ENSMUSG00000003813	"Rad23a"	-0.0129636	0.0228544	0.570212	0.747199
ENSMUSG00000003814	"Calr"	-0.179675	0.0300702	2.26774e-09	1.48009e-07
ENSMUSG00000003824	"Syce2"	0.0902431	0.107701	0.402471	0.609038
ENSMUSG00000003847	"Nfat5"	-0.0178213	0.0352219	0.61327	0.777962
ENSMUSG00000003848	"Nob1"	-0.0833725	0.0257432	0.00119268	0.00900017
ENSMUSG00000003849	"Nqo1"	0.169002	0.0579729	0.00360209	0.0212613
ENSMUSG00000003863	"Ppfia3"	0.154169	0.118422	0.193893	0.386388
ENSMUSG00000003865	"Gys1"	0.0130872	0.0251054	0.602083	0.770248
ENSMUSG00000003868	"Ruvbl2"	-0.120852	0.0354801	0.00064947	0.00554623
ENSMUSG00000003872	"Lin7b"	0.169961	0.120776	0.158913	0.339592
ENSMUSG00000003873	"Bax"	-0.0386966	0.0315764	0.219785	0.418844
ENSMUSG00000003882	"Il7r"	-0.304557	0.125052	0.016331	0.0660403
ENSMUSG00000003923	"Tfam"	0.0969358	0.0204552	2.13344e-06	5.19541e-05
ENSMUSG00000003929	"Zfp81"	0.0287139	0.0284408	0.312772	0.524326
ENSMUSG00000003934	"Efnb3"	-0.0524187	0.0609118	0.390831	0.599287
ENSMUSG00000003948	"Mmd"	-0.218018	0.047789	5.10924e-06	0.00010868
ENSMUSG00000003949	"Hlf"	-0.173142	0.0787357	0.0285585	0.100252
ENSMUSG00000003955	"Fam162a"	0.0261783	0.0311887	0.400844	0.607802
ENSMUSG00000003970	"Rpl8"	-0.186472	0.0359679	2.11835e-07	7.29825e-06
ENSMUSG00000003974	"Grm3"	-0.1675	0.170521	0.325712	0.538143
ENSMUSG00000003992	"Ssbp2"	-0.00786782	0.0265396	0.766907	0.876993
ENSMUSG00000004018	"Fancl"	-0.0336063	0.0568568	0.554315	0.735104
ENSMUSG00000004031	"Brinp2"	-0.101387	0.119919	0.39876	0.606122
ENSMUSG00000004032	"Gstm5"	-0.0598911	0.0511803	0.241474	0.445081
ENSMUSG00000004035	"Gstm7"	-0.157142	0.081085	0.0529649	0.157531
ENSMUSG00000004038	"Gstm3"	0.441004	0.276813	0.112645	0.270333
ENSMUSG00000004040	"Stat3"	-0.0873405	0.0328074	0.00781734	0.0381891
ENSMUSG00000004043	"Stat5a"	-0.0975179	0.0304194	0.00133896	0.00984931
ENSMUSG00000004044	"Ptrf"	0.0358244	0.0317977	0.259783	0.465904
ENSMUSG00000004054	"Map3k11"	-0.0143841	0.0295222	0.625956	0.786978
ENSMUSG00000004056	"Akt2"	-0.0883474	0.017376	3.72528e-07	1.17907e-05
ENSMUSG00000004069	"Dnaja3"	0.0285877	0.0176703	0.105755	0.257829
ENSMUSG00000004070	"Hmox2"	0.0322122	0.0277096	0.244689	0.449235
ENSMUSG00000004071	"Cdip1"	-0.0447827	0.0198034	0.0237192	0.0874992
ENSMUSG00000004085	"Zak"	0.0513984	0.0261733	0.0495668	0.150534
ENSMUSG00000004096	"Cwc15"	-0.00433768	0.0190498	0.819905	0.907236
ENSMUSG00000004098	"Col5a3"	-0.0368793	0.0830692	0.656687	0.807781
ENSMUSG00000004099	"Dnmt1"	-0.0686026	0.0324722	0.0346826	0.115918
ENSMUSG00000004100	"Ppan"	-0.136231	0.046885	0.00363669	0.0213992
ENSMUSG00000004105	"Angptl2"	-0.173808	0.0317822	4.69777e-08	1.97853e-06
ENSMUSG00000004110	"Cacna1e"	-0.367857	0.136257	0.0073495	0.0365285
ENSMUSG00000004113	"Cacna1b"	0.0103854	0.136505	0.939661	0.971129
ENSMUSG00000004127	"Trmt10a"	0.0730998	0.0487534	0.134306	0.30442
ENSMUSG00000004151	"Etv1"	-0.170323	0.0478435	0.000373008	0.00356487
ENSMUSG00000004187	"Kifc2"	-0.175092	0.0342357	3.07427e-07	9.97051e-06
ENSMUSG00000004207	"Psap"	0.0275428	0.018835	0.143678	0.318585
ENSMUSG00000004221	"Ikbkg"	0.0887972	0.0210554	2.51176e-05	0.000402649
ENSMUSG00000004233	"Wars2"	-0.0185379	0.0245448	0.450349	0.652232
ENSMUSG00000004263	"Atn1"	-0.131834	0.0575669	0.0220211	0.082983
ENSMUSG00000004264	"Phb2"	-0.0207623	0.0310249	0.502821	0.693931
ENSMUSG00000004266	"Ptpn6"	0.0382333	0.0888888	0.666991	0.815503
ENSMUSG00000004267	"Eno2"	-0.0764868	0.0746431	0.310062	0.521502
ENSMUSG00000004268	"Emg1"	-0.0673111	0.0260664	0.00977315	0.0452337
ENSMUSG00000004270	"Lpcat3"	0.0158524	0.0260603	0.5427	0.725626
ENSMUSG00000004285	"Atp6v1f"	-0.0681958	0.0299413	0.0225901	0.0844305
ENSMUSG00000004317	"Clcn5"	0.0479711	0.0505842	0.343805	0.556245
ENSMUSG00000004319	"Clcn3"	-0.0850112	0.0277527	0.0022147	0.0146181
ENSMUSG00000004328	"Hif3a"	0.426909	0.130039	0.00107232	0.00829133
ENSMUSG00000004347	"Pde1c"	0.00757632	0.0941851	0.936194	0.969405
ENSMUSG00000004356	"Utp20"	0.0578469	0.0347864	0.09617	0.241298
ENSMUSG00000004359	"Spic"	0.183291	0.0796407	0.0215973	0.0818112
ENSMUSG00000004360	"9330159F19Rik"	1.30786	0.0935114	1.17059e-43	1.17148e-40
ENSMUSG00000004364	"Cul3"	0.0491642	0.0155267	0.00154389	0.01107
ENSMUSG00000004371	"Il11"	-0.483727	0.182909	0.00795529	0.0386474
ENSMUSG00000004383	"Large"	0.0972565	0.0288584	0.000753863	0.00621545
ENSMUSG00000004393	"Ddx56"	-0.00431578	0.0230872	0.851635	0.924959
ENSMUSG00000004394	"Tmed4"	0.00742433	0.0157944	0.638287	0.79473
ENSMUSG00000004415	"Col26a1"	-0.230511	0.100486	0.021571	0.0817409
ENSMUSG00000004446	"Bid"	0.038641	0.0859385	0.652946	0.805552
ENSMUSG00000004451	"Ralb"	0.0456017	0.0233597	0.0509878	0.153453
ENSMUSG00000004455	"Ppp1cc"	0.00185959	0.0418935	0.964531	0.983408
ENSMUSG00000004460	"Dnajb11"	-0.035051	0.022675	0.121952	0.285221
ENSMUSG00000004462	"Tbccd1"	0.0306237	0.0345666	0.375218	0.585922
ENSMUSG00000004473	"Clec11a"	-0.077602	0.0952931	0.414327	0.619795
ENSMUSG00000004500	"Zfp324"	-0.0951158	0.032859	0.00379114	0.0221441
ENSMUSG00000004508	"Gab2"	0.132192	0.0288102	4.51621e-06	9.75465e-05
ENSMUSG00000004530	"Coro1c"	-0.0286275	0.0227018	0.207496	0.403548
ENSMUSG00000004535	"Tax1bp1"	0.0535224	0.0231484	0.0207285	0.0793642
ENSMUSG00000004552	"Ctse"	-0.388903	0.191516	0.0467232	0.144282
ENSMUSG00000004558	"Ndrg2"	-0.00533474	0.0218065	0.806684	0.899521
ENSMUSG00000004561	"Mettl17"	-0.014423	0.0340823	0.672141	0.818337
ENSMUSG00000004562	"Arhgef40"	-0.013466	0.0299591	0.65302	0.805552
ENSMUSG00000004565	"Pnpla6"	-0.03219	0.0237753	0.175481	0.361595
ENSMUSG00000004567	"Mcoln1"	-0.0129978	0.0233234	0.577205	0.752296
ENSMUSG00000004568	"Arhgef18"	0.0188419	0.0218774	0.389064	0.597702
ENSMUSG00000004591	"Pkn2"	0.0649252	0.0182977	0.000389443	0.00370007
ENSMUSG00000004609	"Cd33"	0.302457	0.0540211	2.18139e-08	1.01876e-06
ENSMUSG00000004610	"Etfb"	-0.109201	0.0335614	0.0011219	0.00858941
ENSMUSG00000004612	"Nkg7"	-0.738008	0.212725	0.000543696	0.0048402
ENSMUSG00000004626	"Stxbp2"	-0.0973956	0.0641794	0.129571	0.297538
ENSMUSG00000004630	"Pcp2"	-0.238139	0.306169	0.438894	0.642192
ENSMUSG00000004631	"Sgce"	-0.078316	0.0245169	0.0013925	0.0101473
ENSMUSG00000004633	"Chn2"	0.0800636	0.0402549	0.0467654	0.144342
ENSMUSG00000004637	"Wwox"	0.0931566	0.0363633	0.0103869	0.0474159
ENSMUSG00000004642	"Slbp"	-0.0934164	0.0292347	0.00140485	0.0102196
ENSMUSG00000004651	"Tyr"	-0.192682	0.122164	0.115381	0.274739
ENSMUSG00000004655	"Aqp1"	-0.119277	0.054147	0.0279521	0.0986798
ENSMUSG00000004661	"Arid3b"	-0.0308817	0.0426819	0.469474	0.667545
ENSMUSG00000004665	"Cnn2"	-0.0814138	0.0420349	0.052855	0.157351
ENSMUSG00000004667	"Polr2e"	-0.0294437	0.0331421	0.373801	0.584291
ENSMUSG00000004668	"Abca13"	-0.121099	0.303158	0.691315	0.830235
ENSMUSG00000004677	"Myo9b"	0.0547346	0.0289717	0.0590921	0.170682
ENSMUSG00000004698	"Hdac9"	-0.188726	0.0416509	5.84467e-06	0.000122586
ENSMUSG00000004707	"Ly9"	-0.143946	0.114219	0.207871	0.404089
ENSMUSG00000004709	"Cd244"	0.0185192	0.149673	0.902402	0.952245
ENSMUSG00000004730	"Adgre1"	0.115199	0.0737931	0.118018	0.27912
ENSMUSG00000004748	"Mtfp1"	0.00140354	0.0335313	0.966615	0.984271
ENSMUSG00000004768	"Rab23"	-0.0627404	0.022388	0.00507224	0.0276591
ENSMUSG00000004771	"Rab11a"	0.00822523	0.0170598	0.62989	0.789279
ENSMUSG00000004788	"Eif2b2"	0.0239352	0.0257932	0.353114	0.565457
ENSMUSG00000004789	"Dlst"	0.0646327	0.0193825	0.000858095	0.00688836
ENSMUSG00000004791	"Pgf"	-0.0410491	0.0521963	0.431133	0.635182
ENSMUSG00000004798	"Ulk2"	0.0544289	0.0175812	0.00197304	0.0133716
ENSMUSG00000004814	"Ccl24"	0.302879	0.0839271	0.000303833	0.00303054
ENSMUSG00000004815	"Dgkq"	-0.0555684	0.0317471	0.0803819	0.212905
ENSMUSG00000004837	"Grap"	0.0031283	0.0371158	0.932692	0.9674
ENSMUSG00000004843	"Chmp2b"	0.0391816	0.0205895	0.0571672	0.166687
ENSMUSG00000004846	"Plod3"	-0.0695713	0.02485	0.00510867	0.0278073
ENSMUSG00000004849	"Ap1s1"	0.00515349	0.0276894	0.852227	0.925315
ENSMUSG00000004864	"Mapk13"	-0.330648	0.168318	0.0485274	0.148296
ENSMUSG00000004865	"Srpk1"	-0.0255325	0.0342965	0.456711	0.657135
ENSMUSG00000004872	"Pax3"	-0.131864	0.26632	0.621895	0.784306
ENSMUSG00000004880	"Lbr"	-0.118352	0.0242465	1.06183e-06	2.8105e-05
ENSMUSG00000004885	"Crabp2"	0.00321566	0.253352	0.989859	0.99465
ENSMUSG00000004891	"Nes"	-0.0759255	0.0619862	0.220379	0.419557
ENSMUSG00000004892	"Bcan"	-0.771755	0.157433	8.18797e-07	2.25825e-05
ENSMUSG00000004895	"Prcc"	-0.0951972	0.0250862	0.000148049	0.00170301
ENSMUSG00000004896	"Rrnad1"	-0.199783	0.0277407	6.30011e-13	1.06777e-10
ENSMUSG00000004897	"Hdgf"	0.0972238	0.0172079	1.58674e-08	7.71919e-07
ENSMUSG00000004902	"Slc25a18"	-0.226517	0.10597	0.0327022	0.110904
ENSMUSG00000004929	"Thop1"	-0.027221	0.0290581	0.348726	0.56078
ENSMUSG00000004931	"Apba3"	-0.0655814	0.0345403	0.0575108	0.167495
ENSMUSG00000004933	"Matk"	-0.124009	0.0739828	0.093432	0.236688
ENSMUSG00000004934	"Pias4"	-0.0103336	0.0214273	0.629597	0.789202
ENSMUSG00000004936	"Map2k1"	0.00352407	0.0305297	0.90822	0.954966
ENSMUSG00000004937	"Sgta"	0.00919197	0.0250375	0.713604	0.845098
ENSMUSG00000004939	"Nmrk2"	0.118902	0.0992654	0.231634	0.433329
ENSMUSG00000004945	"Tmem242"	0.0472276	0.0358114	0.186524	0.376235
ENSMUSG00000004947	"Dtx2"	-0.0736145	0.0303496	0.0153062	0.0631186
ENSMUSG00000004951	"Hspb1"	0.0215751	0.069348	0.755759	0.870759
ENSMUSG00000004952	"Rasa4"	0.157036	0.0624862	0.0120904	0.0528475
ENSMUSG00000004961	"Syt5"	0.243284	0.139241	0.0814093	0.21483
ENSMUSG00000004980	"Hnrnpa2b1"	-0.0826146	0.0146846	1.90545e-08	9.08047e-07
ENSMUSG00000004988	"Fxyd4"	0.0210849	0.229266	0.926757	0.964444
ENSMUSG00000004994	"Ccdc130"	-0.0220675	0.028086	0.431727	0.635777
ENSMUSG00000004996	"Mri1"	-0.077797	0.0533922	0.144944	0.320107
ENSMUSG00000005034	"Prkacb"	0.031618	0.0206894	0.12671	0.29292
ENSMUSG00000005043	"Sgsh"	0.092367	0.0332251	0.00538802	0.0289677
ENSMUSG00000005045	"Chd5"	-0.0729402	0.0773919	0.346001	0.558405
ENSMUSG00000005054	"Cstb"	0.0732229	0.0411476	0.0752115	0.203298
ENSMUSG00000005057	"Sh2b2"	-0.148076	0.114654	0.196765	0.390336
ENSMUSG00000005069	"Pex5"	-0.00609203	0.0171047	0.721697	0.849369
ENSMUSG00000005078	"Jkamp"	0.0268438	0.023164	0.246313	0.451033
ENSMUSG00000005087	"Cd44"	-0.0999768	0.0677586	0.141287	0.31515
ENSMUSG00000005089	"Slc1a2"	0.356591	0.0923438	0.000124539	0.00147621
ENSMUSG00000005102	"Eif2ak4"	-0.00417593	0.0309132	0.892547	0.946738
ENSMUSG00000005103	"Wdr1"	0.0646304	0.0247992	0.00917562	0.0430627
ENSMUSG00000005107	"Slc2a9"	0.135959	0.0493011	0.00579672	0.0305326
ENSMUSG00000005124	"Wisp1"	-0.304342	0.105399	0.00383806	0.022319
ENSMUSG00000005125	"Ndrg1"	0.0711896	0.0344662	0.038748	0.125862
ENSMUSG00000005131	"4930550C14Rik"	0.0523081	0.123364	0.671185	0.818002
ENSMUSG00000005142	"Man2b1"	0.0272894	0.0373039	0.464812	0.663756
ENSMUSG00000005148	"Klf5"	-0.0352576	0.142148	0.803766	0.898008
ENSMUSG00000005150	"Wdr83"	-0.0278533	0.0495324	0.573788	0.749874
ENSMUSG00000005161	"Prdx2"	-0.01022	0.0293662	0.727617	0.853667
ENSMUSG00000005198	"Polr2a"	0.0311237	0.0291078	0.285612	0.495013
ENSMUSG00000005204	"Senp3"	-0.0255433	0.0138427	0.0650002	0.182724
ENSMUSG00000005220	"Corin"	-0.21086	0.0478003	1.0237e-05	0.000193125
ENSMUSG00000005225	"Plekha8"	-0.00501512	0.0249451	0.840717	0.918994
ENSMUSG00000005233	"Spc25"	0.146056	0.114246	0.200791	0.395484
ENSMUSG00000005237	"Dnah2"	0.0850102	0.0987462	0.390136	0.598823
ENSMUSG00000005251	"Ripk4"	-0.088982	0.159698	0.577228	0.752296
ENSMUSG00000005262	"Ufd1l"	0.0343128	0.0251908	0.173278	0.35871
ENSMUSG00000005267	"Zfp287"	-0.0564745	0.0353898	0.110594	0.267123
ENSMUSG00000005268	"Prlr"	0.221387	0.0695455	0.00143997	0.0104253
ENSMUSG00000005299	"Letm1"	0.0808449	0.0253133	0.00140423	0.0102196
ENSMUSG00000005312	"Ubqln1"	-0.046365	0.014491	0.00138039	0.0100835
ENSMUSG00000005320	"Fgfr4"	-0.174818	0.135659	0.198878	0.393177
ENSMUSG00000005338	"Cadm3"	-0.321552	0.0578329	2.7318e-08	1.24537e-06
ENSMUSG00000005339	"Fcer1a"	0.0252387	0.205166	0.902448	0.952245
ENSMUSG00000005354	"Txn2"	-0.00567646	0.0259785	0.826917	0.911789
ENSMUSG00000005360	"Slc1a3"	-0.20789	0.0709609	0.00353318	0.0209519
ENSMUSG00000005362	"Crbn"	0.106815	0.0265456	5.73561e-05	0.000786812
ENSMUSG00000005364	"Il5ra"	-0.639568	0.290987	0.0281961	0.0992246
ENSMUSG00000005370	"Msh6"	-0.0865778	0.0238804	0.000286115	0.00288809
ENSMUSG00000005371	"Fbxo11"	-0.00877809	0.0145516	0.546546	0.728609
ENSMUSG00000005373	"Mlxipl"	-0.0883168	0.0428788	0.0396769	0.12784
ENSMUSG00000005374	"Tbl2"	-0.0563606	0.020132	0.00510441	0.0277922
ENSMUSG00000005378	"Wbscr22"	-0.0534418	0.0242898	0.027786	0.0982091
ENSMUSG00000005397	"Nid1"	0.199955	0.0350741	1.18927e-08	6.14096e-07
ENSMUSG00000005410	"Mcm5"	-0.105625	0.0730528	0.147628	0.32433
ENSMUSG00000005413	"Hmox1"	0.319196	0.0822205	0.000103988	0.00127906
ENSMUSG00000005417	"Mprip"	0.0176969	0.0143293	0.216703	0.414624
ENSMUSG00000005442	"Cic"	-0.0681808	0.0269267	0.0114515	0.050724
ENSMUSG00000005447	"Pafah1b3"	-0.0986432	0.0696113	0.156511	0.336357
ENSMUSG00000005465	"Il27ra"	0.0182418	0.0628562	0.77149	0.879506
ENSMUSG00000005469	"Prkaca"	-0.0380038	0.0231341	0.100383	0.248487
ENSMUSG00000005470	"Asf1b"	-0.134173	0.0566714	0.0177132	0.0702245
ENSMUSG00000005481	"Ddx39"	-0.0192535	0.0277502	0.487659	0.681653
ENSMUSG00000005483	"Dnajb1"	-0.680126	0.101793	4.50784e-11	4.66684e-09
ENSMUSG00000005493	"Msh4"	-0.136639	0.136151	0.315714	0.527264
ENSMUSG00000005501	"Usp40"	0.00701658	0.0294436	0.811653	0.902429
ENSMUSG00000005505	"Kbtbd4"	0.0257571	0.0180292	0.152999	0.331795
ENSMUSG00000005506	"Celf1"	0.048131	0.0216612	0.0264294	0.0945399
ENSMUSG00000005510	"Ndufs3"	-0.0212204	0.0316	0.501314	0.692647
ENSMUSG00000005514	"Por"	-0.064799	0.0628639	0.30329	0.514151
ENSMUSG00000005533	"Igf1r"	-0.0425334	0.0449285	0.345187	0.557563
ENSMUSG00000005534	"Insr"	0.0208667	0.0406145	0.607969	0.774368
ENSMUSG00000005540	"Fcer2a"	-0.00519944	0.121641	0.965924	0.984045
ENSMUSG00000005553	"Atp4a"	0.0771519	0.261865	0.771089	0.879331
ENSMUSG00000005566	"Trim28"	-0.11371	0.0187375	1.27829e-09	9.01498e-08
ENSMUSG00000005575	"Ube2m"	0.0447473	0.0258608	0.0832516	0.218021
ENSMUSG00000005580	"Adcy9"	0.0502628	0.0434059	0.246792	0.451596
ENSMUSG00000005583	"Mef2c"	0.048336	0.0229584	0.035398	0.117672
ENSMUSG00000005609	"Ctr9"	0.011441	0.0200488	0.568471	0.745662
ENSMUSG00000005610	"Eif4g2"	-0.00516369	0.0150693	0.731838	0.856575
ENSMUSG00000005611	"Mrvi1"	-0.0428108	0.0483587	0.377185	0.587659
ENSMUSG00000005615	"Pcyt1a"	0.113216	0.0230826	9.33025e-07	2.5234e-05
ENSMUSG00000005621	"Zfp592"	-0.129811	0.0226851	1.08349e-08	5.65029e-07
ENSMUSG00000005625	"Psmd4"	0.00990712	0.0183608	0.589196	0.760365
ENSMUSG00000005628	"Tmod4"	0.0707221	0.0684908	0.301803	0.512582
ENSMUSG00000005640	"Insrr"	-0.388938	0.222342	0.0830267	0.217676
ENSMUSG00000005656	"Snx6"	0.0348671	0.0167229	0.0371213	0.122049
ENSMUSG00000005667	"Mthfd2"	-0.0317621	0.100653	0.753422	0.869279
ENSMUSG00000005672	"Kit"	0.0488282	0.0647718	0.451158	0.652796
ENSMUSG00000005674	"Tomm40l"	0.00268681	0.0227745	0.906082	0.95362
ENSMUSG00000005677	"Nr1i3"	-0.159388	0.112389	0.156588	0.336489
ENSMUSG00000005681	"Apoa2"	-0.353051	0.29318	0.230334	0.431883
ENSMUSG00000005682	"Pan2"	-0.133772	0.0207782	1.19955e-10	1.12544e-08
ENSMUSG00000005683	"Cs"	-0.0275018	0.0195211	0.158787	0.339546
ENSMUSG00000005686	"Ampd3"	0.0356278	0.0424747	0.401261	0.608122
ENSMUSG00000005687	"Bcas2"	0.00514654	0.0198598	0.795639	0.892503
ENSMUSG00000005696	"Sh2d1a"	-0.374486	0.202623	0.0642671	0.181123
ENSMUSG00000005698	"Ctcf"	-0.0786549	0.0162005	1.21966e-06	3.1652e-05
ENSMUSG00000005699	"Pard6a"	-0.062059	0.0415406	0.134955	0.305528
ENSMUSG00000005705	"Agrp"	-0.185449	0.121162	0.125544	0.29125
ENSMUSG00000005716	"Pvalb"	-0.498693	0.158926	0.00171109	0.0120028
ENSMUSG00000005718	"Tfap4"	0.128992	0.0604569	0.0328488	0.111239
ENSMUSG00000005732	"Ranbp1"	-0.00899492	0.0261337	0.73066	0.855844
ENSMUSG00000005763	"Cd247"	-0.130202	0.0855998	0.129132	0.296839
ENSMUSG00000005774	"Rfx5"	0.0284711	0.0376033	0.448607	0.650916
ENSMUSG00000005779	"Psmb4"	-0.0502588	0.0318115	0.11367	0.271785
ENSMUSG00000005800	"Mmp8"	0.0969338	0.291725	0.739079	0.860478
ENSMUSG00000005802	"Slc30a4"	0.120027	0.0255723	2.76325e-06	6.48488e-05
ENSMUSG00000005803	"Sqrdl"	-0.0544703	0.0337021	0.105641	0.257647
ENSMUSG00000005804	"Bloc1s6"	0.158027	0.0256224	6.98685e-10	5.31586e-08
ENSMUSG00000005813	"Metap1"	0.0613852	0.0155268	7.73763e-05	0.00101128
ENSMUSG00000005823	"Gpr108"	-0.0622523	0.0199466	0.00178099	0.012376
ENSMUSG00000005824	"Tnfsf14"	-0.367153	0.181199	0.0435775	0.136895
ENSMUSG00000005836	"Gata6"	-0.211806	0.0295618	8.58933e-13	1.38856e-10
ENSMUSG00000005846	"Rsl1d1"	0.0350183	0.0197388	0.0760235	0.20494
ENSMUSG00000005864	"Cnga2"	0.22384	0.241416	0.354581	0.566942
ENSMUSG00000005871	"Apc"	0.0612986	0.031915	0.0550111	0.161843
ENSMUSG00000005873	"Reep5"	0.0200488	0.0376592	0.594889	0.764753
ENSMUSG00000005881	"Ergic3"	-0.0398063	0.0272207	0.143256	0.31797
ENSMUSG00000005882	"Uqcc1"	0.0980017	0.0352169	0.00538395	0.02896
ENSMUSG00000005883	"Spo11"	-0.589558	0.202195	0.00371729	0.0217915
ENSMUSG00000005886	"Ncoa2"	0.00239513	0.0252838	0.924621	0.963307
ENSMUSG00000005893	"Nr2c2"	-0.00457077	0.0544354	0.933189	0.967724
ENSMUSG00000005897	"Nr2c1"	0.00149895	0.0201313	0.940655	0.971901
ENSMUSG00000005899	"Smpd4"	0.00411919	0.0188294	0.826846	0.911789
ENSMUSG00000005907	"Pex1"	0.0259962	0.0209722	0.214992	0.412403
ENSMUSG00000005936	"Kctd20"	0.0172114	0.0154859	0.266524	0.473945
ENSMUSG00000005947	"Itgae"	-0.565266	0.128055	1.00354e-05	0.000190346
ENSMUSG00000005949	"Ctns"	-0.00248152	0.0238063	0.91695	0.959233
ENSMUSG00000005950	"P2rx5"	0.189042	0.0462203	4.40305e-05	0.00063773
ENSMUSG00000005951	"Shpk"	0.0991639	0.0404664	0.0142222	0.0595879
ENSMUSG00000005952	"Trpv1"	-0.106992	0.132963	0.420537	0.625252
ENSMUSG00000005958	"Ephb3"	-0.188259	0.0606566	0.00197783	0.0133955
ENSMUSG00000005968	"Tuft1"	-0.0602388	0.0827408	0.466046	0.664569
ENSMUSG00000005973	"Rcn1"	-0.0304742	0.0269967	0.259224	0.465299
ENSMUSG00000005980	"Dnase1"	-0.159354	0.0509836	0.00179702	0.0124682
ENSMUSG00000005981	"Trap1"	-0.021824	0.0192712	0.256992	0.462172
ENSMUSG00000005982	"Naa60"	0.0432025	0.0231974	0.062819	0.178221
ENSMUSG00000005983	"1700037C18Rik"	-0.00136708	0.0483403	0.977433	0.989677
ENSMUSG00000005986	"Ankrd13d"	0.0441739	0.0737996	0.549134	0.730927
ENSMUSG00000005994	"Tyrp1"	-0.580775	0.302869	0.0598066	0.172366
ENSMUSG00000006005	"Tpr"	0.0832998	0.0214104	0.000101186	0.00125089
ENSMUSG00000006010	"BC003331"	0.0189908	0.0217251	0.381847	0.591763
ENSMUSG00000006014	"Prg4"	0.291724	0.0783755	0.000207097	0.00222741
ENSMUSG00000006019	"Dhx34"	-0.113133	0.0290269	9.71025e-05	0.00121326
ENSMUSG00000006021	"Kptn"	-0.13284	0.0317355	2.84747e-05	0.000444926
ENSMUSG00000006024	"Napa"	-0.0932738	0.0276424	0.000739315	0.00611952
ENSMUSG00000006050	"Sra1"	0.0306636	0.0331267	0.354012	0.566225
ENSMUSG00000006057	"Atp5g1"	-0.0356685	0.0426398	0.401958	0.608624
ENSMUSG00000006058	"Snf8"	0.00675709	0.0272998	0.804342	0.898219
ENSMUSG00000006095	"Tbcb"	-0.0634731	0.0354167	0.0729711	0.198905
ENSMUSG00000006127	"Inpp5k"	-0.00372028	0.0207172	0.857447	0.927978
ENSMUSG00000006134	"Crkl"	-0.0836716	0.031892	0.0087851	0.0417427
ENSMUSG00000006154	"Eps8l1"	-0.322456	0.192363	0.0950991	0.239382
ENSMUSG00000006169	"Clint1"	0.0939078	0.0162252	7.26297e-09	3.94415e-07
ENSMUSG00000006179	"Prss16"	-0.483617	0.260861	0.0641771	0.180991
ENSMUSG00000006191	"Cdkal1"	-0.0336934	0.0252632	0.182512	0.371134
ENSMUSG00000006204	"5430419D17Rik"	0.278022	0.219062	0.210701	0.407519
ENSMUSG00000006205	"Htra1"	-0.0832455	0.034798	0.016621	0.0669197
ENSMUSG00000006215	"Zbtb17"	0.04814	0.0285979	0.09222	0.234466
ENSMUSG00000006216	"Clcnkb"	0.203412	0.126977	0.111804	0.269179
ENSMUSG00000006218	"Fam131c"	0.311114	0.115282	0.00689515	0.034817
ENSMUSG00000006219	"Fblim1"	-0.0149281	0.0257817	0.56264	0.741409
ENSMUSG00000006221	"Hspb7"	0.147025	0.032544	6.23332e-06	0.000128557
ENSMUSG00000006235	"Epor"	0.447139	0.081449	3.93277e-08	1.67429e-06
ENSMUSG00000006241	"Ccdc159"	0.110257	0.0383149	0.00402131	0.0231223
ENSMUSG00000006262	"Mob1b"	0.112256	0.037252	0.00262254	0.0166915
ENSMUSG00000006273	"Atp6v1b2"	0.081613	0.0213026	0.000127037	0.00150146
ENSMUSG00000006276	"Eps15l1"	0.0376589	0.01486	0.0112375	0.049993
ENSMUSG00000006281	"Tep1"	-0.00989041	0.0343129	0.773248	0.880075
ENSMUSG00000006288	"Ttc5"	0.00342225	0.0215901	0.874002	0.93723
ENSMUSG00000006289	"Osgep"	-0.0380342	0.0214066	0.075558	0.203973
ENSMUSG00000006299	"Aamp"	-0.001961	0.0173921	0.910192	0.955702
ENSMUSG00000006301	"Tmbim1"	-0.00920569	0.0218179	0.6733	0.818917
ENSMUSG00000006304	"Arpc2"	0.0361793	0.0218434	0.0974873	0.243527
ENSMUSG00000006307	"Kmt2b"	-0.0527165	0.0241544	0.0291775	0.101893
ENSMUSG00000006310	"Zbtb32"	0.0702705	0.0906257	0.437717	0.640923
ENSMUSG00000006313	"Upk1a"	-0.0933972	0.126637	0.461208	0.660629
ENSMUSG00000006315	"Tmem147"	0.0790635	0.048505	0.102512	0.252331
ENSMUSG00000006333	"Rps9"	-0.158683	0.0351026	6.15346e-06	0.000127285
ENSMUSG00000006335	"Tfpt"	-0.043293	0.0360998	0.230562	0.43217
ENSMUSG00000006342	"Susd2"	0.0165903	0.0573528	0.772257	0.879756
ENSMUSG00000006344	"Ggt5"	-0.00873957	0.060547	0.885108	0.94299
ENSMUSG00000006345	"Ggt1"	-0.326124	0.278902	0.255661	0.460843
ENSMUSG00000006356	"Crip2"	-0.154399	0.047187	0.00105941	0.00822146
ENSMUSG00000006360	"Crip1"	-0.0596806	0.0492187	0.224879	0.425235
ENSMUSG00000006362	"Cbfa2t3"	-0.0808166	0.0328419	0.0138939	0.0585277
ENSMUSG00000006369	"Fbln1"	-0.1996	0.0445494	7.71334e-06	0.000154091
ENSMUSG00000006373	"Pgrmc1"	-0.0428049	0.0253062	0.0907792	0.231812
ENSMUSG00000006378	"Gcat"	-0.216884	0.0593506	0.000262203	0.00268802
ENSMUSG00000006386	"Tek"	-0.0631747	0.0246006	0.0101687	0.046691
ENSMUSG00000006389	"Mpl"	-0.379027	0.249912	0.129195	0.296902
ENSMUSG00000006390	"Elovl1"	-0.0308524	0.0321615	0.337489	0.54982
ENSMUSG00000006392	"Med8"	0.0249965	0.0193151	0.195618	0.389014
ENSMUSG00000006395	"Hyi"	-0.022401	0.076962	0.77077	0.879147
ENSMUSG00000006398	"Cdc20"	-0.113556	0.108748	0.295488	0.505616
ENSMUSG00000006403	"Adamts4"	0.369202	0.182684	0.0436903	0.137171
ENSMUSG00000006411	"Pvrl4"	0.0684628	0.103176	0.506244	0.69674
ENSMUSG00000006412	"Pfdn2"	0.030442	0.0273331	0.265856	0.473053
ENSMUSG00000006418	"Rnf114"	-0.0639666	0.0245045	0.00905969	0.0426615
ENSMUSG00000006423	"C330007P06Rik"	0.00599225	0.0167723	0.720814	0.849043
ENSMUSG00000006435	"Neurl1a"	0.480182	0.0669731	8.23367e-13	1.34139e-10
ENSMUSG00000006442	"Srm"	-0.1198	0.0355547	0.000749105	0.00618593
ENSMUSG00000006445	"Epha2"	-0.0355801	0.048993	0.469077	0.667081
ENSMUSG00000006456	"Rbm14"	-0.240442	0.0269112	4.24703e-19	2.07571e-16
ENSMUSG00000006457	"Actn3"	-0.127649	0.143294	0.37312	0.583749
ENSMUSG00000006462	"A530013C23Rik"	0.371683	0.0751837	7.7431e-07	2.15821e-05
ENSMUSG00000006463	"Zdhhc24"	0.119027	0.0298905	6.7157e-05	0.000901834
ENSMUSG00000006464	"Bbs1"	-0.0107873	0.0301513	0.720338	0.848626
ENSMUSG00000006471	"Ndor1"	-0.0662867	0.0245575	0.00693228	0.0349457
ENSMUSG00000006476	"Nsmf"	-0.124238	0.0305073	4.63487e-05	0.000664436
ENSMUSG00000006494	"Pdk1"	0.128568	0.0472456	0.00657018	0.0334331
ENSMUSG00000006498	"Ptbp1"	-0.0908162	0.0269302	0.000752186	0.00620649
ENSMUSG00000006517	"Mvd"	0.0565185	0.0469182	0.228353	0.429332
ENSMUSG00000006519	"Cyba"	-0.161245	0.0517521	0.00181207	0.0125478
ENSMUSG00000006522	"Itih3"	-0.0672056	0.118106	0.569465	0.746499
ENSMUSG00000006526	"Tmem110"	0.0116308	0.0219129	0.595356	0.764886
ENSMUSG00000006527	"Sfmbt1"	0.0356657	0.0215203	0.0973975	0.243332
ENSMUSG00000006538	"Ihh"	-0.0950249	0.121068	0.433973	0.637431
ENSMUSG00000006542	"Prkag3"	0.237319	0.0540793	1.14374e-05	0.000212715
ENSMUSG00000006567	"Atp7b"	-0.240654	0.207208	0.251945	0.457323
ENSMUSG00000006574	"Slc4a1"	0.0848492	0.254083	0.742439	0.863003
ENSMUSG00000006575	"Rundc3a"	-0.0810968	0.0642498	0.207054	0.403091
ENSMUSG00000006576	"Slc4a3"	-0.0421463	0.0349703	0.228237	0.429152
ENSMUSG00000006585	"Cdt1"	-0.137067	0.078006	0.0792911	0.211068
ENSMUSG00000006586	"Runx1t1"	-0.0242014	0.0463171	0.601205	0.769675
ENSMUSG00000006587	"Snai3"	0.0909873	0.0989921	0.35758	0.570136
ENSMUSG00000006589	"Aprt"	-0.119785	0.0514784	0.0199445	0.0770872
ENSMUSG00000006599	"Gtf2h1"	0.0435727	0.0158863	0.00608923	0.0315978
ENSMUSG00000006611	"Hfe"	-0.0656567	0.0965698	0.49673	0.688879
ENSMUSG00000006638	"Abhd1"	-0.0192825	0.134089	0.885953	0.943251
ENSMUSG00000006641	"Slc5a6"	-0.0226486	0.0238615	0.342334	0.554703
ENSMUSG00000006642	"Tcf23"	0.216658	0.0856922	0.0115068	0.0509539
ENSMUSG00000006651	"Aplp1"	0.143653	0.0704498	0.0412955	0.131694
ENSMUSG00000006673	"Qrich1"	-0.00693908	0.0136406	0.611185	0.776587
ENSMUSG00000006675	"P4htm"	-0.21931	0.0660097	0.00090952	0.00722391
ENSMUSG00000006676	"Usp19"	-0.0316827	0.0195511	0.105275	0.256934
ENSMUSG00000006678	"Pola1"	-0.0567911	0.0378662	0.13388	0.303901
ENSMUSG00000006699	"Cdc42"	0.0236374	0.0139659	0.0905436	0.231407
ENSMUSG00000006705	"Pknox1"	-0.086425	0.0259847	0.00088093	0.00704208
ENSMUSG00000006711	"D130043K22Rik"	-0.33524	0.240375	0.168522	0.352089
ENSMUSG00000006715	"Gmnn"	0.175658	0.0404539	1.40864e-05	0.000252594
ENSMUSG00000006717	"Acot13"	0.0883438	0.0501235	0.0776797	0.208292
ENSMUSG00000006720	"Zfp184"	-0.0537728	0.0725872	0.458437	0.6585
ENSMUSG00000006724	"Cyp27b1"	-0.343624	0.150918	0.0222929	0.0836173
ENSMUSG00000006728	"Cdk4"	-0.0743157	0.0261285	0.00440818	0.0248204
ENSMUSG00000006731	"B4galnt1"	-0.114014	0.0726068	0.117628	0.27857
ENSMUSG00000006732	"Mettl1"	-0.0529214	0.0564024	0.348038	0.56018
ENSMUSG00000006736	"Tspan31"	-0.020497	0.0151907	0.177357	0.364223
ENSMUSG00000006740	"Kif5b"	0.182494	0.0408667	8.42015e-06	0.000164459
ENSMUSG00000006763	"Saal1"	-0.125598	0.0443753	0.00464565	0.0258357
ENSMUSG00000006782	"Cnp"	-0.0851168	0.0518003	0.0997115	0.247397
ENSMUSG00000006784	"Ttc25"	-0.0145409	0.0929505	0.876184	0.938463
ENSMUSG00000006800	"Sulf2"	-0.0618004	0.0458405	0.177399	0.364261
ENSMUSG00000006818	"Sod2"	0.029838	0.0322761	0.35525	0.567751
ENSMUSG00000006850	"Tmco6"	-0.133849	0.0464787	0.00396938	0.0229023
ENSMUSG00000006906	"Stambp"	0.0407038	0.0167322	0.014976	0.0620981
ENSMUSG00000006920	"Ezh1"	0.00610399	0.0212813	0.774133	0.880414
ENSMUSG00000006930	"Hap1"	0.0165846	0.112377	0.882906	0.942035
ENSMUSG00000006931	"P3h4"	-0.299913	0.078764	0.000137865	0.0016043
ENSMUSG00000006932	"Ctnnb1"	0.00350386	0.0122885	0.775562	0.880741
ENSMUSG00000006941	"Eif1b"	-0.00727821	0.0203252	0.720164	0.848566
ENSMUSG00000006958	"Chrd"	0.27184	0.0536611	4.1694e-07	1.29622e-05
ENSMUSG00000006998	"Psmd2"	0.0699603	0.0136177	2.73329e-07	9.0604e-06
ENSMUSG00000007021	"Syngr3"	-0.289779	0.132641	0.0296156	0.103013
ENSMUSG00000007029	"Vars"	-0.0353655	0.0250543	0.157951	0.338414
ENSMUSG00000007030	"Vwa7"	0.115676	0.045218	0.0106693	0.0481997
ENSMUSG00000007033	"Hspa1l"	0.0477359	0.0684586	0.485711	0.679892
ENSMUSG00000007035	"Msh5"	0.0407838	0.119073	0.73154	0.856398
ENSMUSG00000007036	"Abhd16a"	-0.017509	0.0253756	0.490056	0.683367
ENSMUSG00000007038	"Neu1"	-0.0330837	0.0223877	0.139537	0.312744
ENSMUSG00000007039	"Ddah2"	-0.0584712	0.0391886	0.135671	0.306554
ENSMUSG00000007041	"Clic1"	-0.0464894	0.0405157	0.250644	0.455858
ENSMUSG00000007050	"Lsm2"	-0.192304	0.0361804	1.05974e-07	4.04202e-06
ENSMUSG00000007080	"Pole"	-0.0489952	0.0610648	0.422062	0.626681
ENSMUSG00000007097	"Atp1a2"	0.00617214	0.042377	0.884144	0.942489
ENSMUSG00000007107	"Atp1a4"	-0.168122	0.193505	0.388233	0.597041
ENSMUSG00000007122	"Casq1"	-0.042257	0.13631	0.756803	0.871074
ENSMUSG00000007207	"Stx1a"	-0.0684697	0.0495215	0.166915	0.350054
ENSMUSG00000007216	"Zfp775"	-0.0210105	0.0284966	0.460951	0.660395
ENSMUSG00000007279	"Scube2"	0.2205	0.0796946	0.0057843	0.0304974
ENSMUSG00000007338	"Mrpl49"	0.0434725	0.0255854	0.0890135	0.228751
ENSMUSG00000007379	"Dennd2c"	0.232851	0.0756949	0.00223007	0.0146919
ENSMUSG00000007411	"Mark3"	0.00570671	0.0131882	0.66521	0.814207
ENSMUSG00000007415	"Gatad1"	0.0837882	0.0401342	0.0367055	0.120928
ENSMUSG00000007458	"M6pr"	-0.017511	0.00990921	0.0770968	0.207141
ENSMUSG00000007476	"Lrrc8a"	-0.143759	0.0383954	0.000186453	0.00203876
ENSMUSG00000007564	"Ppp2r1a"	-0.0412856	0.0196917	0.0362292	0.119801
ENSMUSG00000007570	"Fance"	-0.109089	0.0325482	0.000797665	0.00651019
ENSMUSG00000007589	"Tinf2"	-0.0418045	0.0263853	0.113226	0.270989
ENSMUSG00000007591	"Tssk4"	0.168696	0.111669	0.131164	0.299986
ENSMUSG00000007594	"Hapln4"	-0.220088	0.16629	0.185911	0.375583
ENSMUSG00000007603	"Dus3l"	-0.0728489	0.0314395	0.0204965	0.0787773
ENSMUSG00000007610	"Gtpbp3"	0.00144008	0.0260888	0.955961	0.979306
ENSMUSG00000007613	"Tgfbr1"	0.0263543	0.0323124	0.415539	0.620739
ENSMUSG00000007617	"Homer1"	0.0206672	0.0409899	0.614814	0.779073
ENSMUSG00000007646	"Rad51c"	-0.412716	0.0687948	1.88358e-09	1.2647e-07
ENSMUSG00000007653	"Gabrb2"	0.639016	0.133875	2.06688e-06	5.05676e-05
ENSMUSG00000007655	"Cav1"	0.0149564	0.0241624	0.535662	0.719787
ENSMUSG00000007656	"Arpp19"	0.138568	0.0243707	1.35095e-08	6.79225e-07
ENSMUSG00000007659	"Bcl2l1"	0.0304803	0.0606632	0.616052	0.77989
ENSMUSG00000007670	"Khsrp"	-0.099777	0.0276566	0.0003111	0.0030814
ENSMUSG00000007682	"Dio2"	-0.0493329	0.110887	0.657578	0.808428
ENSMUSG00000007721	"Ccdc124"	-0.0799189	0.0519523	0.123519	0.288111
ENSMUSG00000007739	"Cct4"	-0.0565335	0.0217602	0.00931889	0.0435988
ENSMUSG00000007777	"0610009B22Rik"	0.0177702	0.0298959	0.55169	0.732519
ENSMUSG00000007783	"Cpt1c"	0.0914312	0.052797	0.0832365	0.218021
ENSMUSG00000007805	"Twist2"	-0.029252	0.120724	0.808584	0.90061
ENSMUSG00000007812	"Zfp655"	-0.0354026	0.0245862	0.149992	0.32788
ENSMUSG00000007815	"Rhoa"	-0.061	0.0172355	0.000402112	0.0037915
ENSMUSG00000007817	"Zmiz1"	-0.0717255	0.0285362	0.012093	0.052848
ENSMUSG00000007827	"Ankrd26"	-0.0638342	0.0369051	0.0835146	0.218464
ENSMUSG00000007833	"Aldh16a1"	0.039519	0.0434936	0.363346	0.575727
ENSMUSG00000007836	"Hnrnpa0"	0.00523096	0.0264633	0.843267	0.920389
ENSMUSG00000007837	"Prrg2"	0.0927997	0.0353961	0.00876572	0.0416694
ENSMUSG00000007850	"Hnrnph1"	-0.117592	0.0272911	1.67567e-05	0.000291228
ENSMUSG00000007867	"Ift43"	-0.00363854	0.0324758	0.910716	0.955928
ENSMUSG00000007872	"Id3"	0.0297254	0.0416442	0.475625	0.672246
ENSMUSG00000007877	"Tcap"	-0.141625	0.0590821	0.0164901	0.0665301
ENSMUSG00000007880	"Arid1a"	-0.0899525	0.0322845	0.00540024	0.0290149
ENSMUSG00000007888	"Crlf1"	1.14635	0.172285	3.96979e-11	4.17145e-09
ENSMUSG00000007891	"Ctsd"	0.103178	0.0275929	0.000183746	0.00201861
ENSMUSG00000007892	"Rplp1"	-0.108005	0.0509437	0.0339801	0.114309
ENSMUSG00000007908	"Hmgcll1"	-0.167877	0.117035	0.150377	0.328516
ENSMUSG00000007946	"Phox2a"	-0.0108493	0.137438	0.937112	0.969783
ENSMUSG00000007950	"Abhd8"	-0.151717	0.0525927	0.00396255	0.022872
ENSMUSG00000007987	"Ift22"	0.0580473	0.0310906	0.0617695	0.176259
ENSMUSG00000007989	"Fzd3"	-0.269765	0.0631427	1.88894e-05	0.000321962
ENSMUSG00000008028	"1700008O03Rik"	0.148071	0.143679	0.30564	0.51674
ENSMUSG00000008035	"Mid1ip1"	0.133498	0.0597303	0.0254975	0.0923367
ENSMUSG00000008036	"Ap2s1"	-0.0308983	0.0315041	0.326457	0.539198
ENSMUSG00000008090	"Fgfrl1"	0.0788048	0.0390028	0.0433623	0.136422
ENSMUSG00000008129	"4930432K21Rik"	0.0878205	0.0932956	0.3462	0.558641
ENSMUSG00000008136	"Fhl2"	-0.0407507	0.0377653	0.280369	0.489344
ENSMUSG00000008140	"Emc10"	-0.0257205	0.033534	0.442635	0.64524
ENSMUSG00000008153	"Clstn3"	-0.542819	0.179791	0.00291515	0.0181203
ENSMUSG00000008167	"Fbxw9"	0.0792906	0.0402735	0.0488297	0.148963
ENSMUSG00000008193	"Spib"	-0.378069	0.200092	0.0608257	0.174323
ENSMUSG00000008200	"Fnbp4"	-0.00952338	0.0254018	0.708153	0.841213
ENSMUSG00000008206	"Cers4"	-0.114988	0.0265147	1.42531e-05	0.000255148
ENSMUSG00000008226	"Scrn3"	0.102345	0.0257327	6.98998e-05	0.000930345
ENSMUSG00000008301	"Phax"	-0.00713141	0.0207355	0.730902	0.855937
ENSMUSG00000008305	"Tle1"	-0.102136	0.0371787	0.0060042	0.0312647
ENSMUSG00000008307	"1700109H08Rik"	0.206824	0.0721985	0.00419675	0.0238957
ENSMUSG00000008318	"Relt"	0.23186	0.0565975	4.00858e-05	0.000592019
ENSMUSG00000008333	"Snrpb2"	0.0270223	0.0214662	0.208067	0.404324
ENSMUSG00000008348	"Ubc"	0.0532996	0.0445368	0.230992	0.43259
ENSMUSG00000008373	"Prpf31"	-0.0122283	0.0218587	0.575554	0.751061
ENSMUSG00000008384	"Sertad1"	-0.0119131	0.046766	0.799339	0.894653
ENSMUSG00000008393	"Carhsp1"	-0.00882147	0.0366327	0.809832	0.901241
ENSMUSG00000008398	"Elk3"	0.0276	0.0301197	0.359341	0.571671
ENSMUSG00000008429	"Herpud2"	-0.00164573	0.0184679	0.929013	0.965347
ENSMUSG00000008435	"Rdh13"	-0.00335646	0.0364369	0.926767	0.964444
ENSMUSG00000008438	"Adam21"	-0.00264729	0.12851	0.983545	0.99209
ENSMUSG00000008450	"Nutf2"	-0.0522263	0.0311657	0.0937044	0.237093
ENSMUSG00000008475	"Arpc5"	0.0546268	0.0300908	0.0695401	0.192145
ENSMUSG00000008489	"Elavl2"	-0.0771608	0.142235	0.589558	0.760599
ENSMUSG00000008496	"Pou2f2"	0.0928656	0.100877	0.358568	0.570842
ENSMUSG00000008540	"Mgst1"	0.367373	0.0729557	4.70868e-07	1.44675e-05
ENSMUSG00000008575	"Nfib"	-0.0528166	0.0224641	0.0188029	0.0735732
ENSMUSG00000008601	"Rab25"	0.310403	0.273669	0.262856	0.469675
ENSMUSG00000008604	"Ubqln4"	0.0640541	0.0229218	0.005195	0.0281709
ENSMUSG00000008658	"Rbfox1"	-0.0605762	0.0356739	0.0896672	0.229979
ENSMUSG00000008668	"Rps18"	-0.119499	0.034427	0.000509833	0.00459265
ENSMUSG00000008682	"Rpl10"	-0.179589	0.0473726	0.000149552	0.00171747
ENSMUSG00000008683	"Rps15a"	-0.0473885	0.0639816	0.458495	0.658538
ENSMUSG00000008690	"Ncaph2"	-0.0253085	0.0219092	0.247604	0.452569
ENSMUSG00000008730	"Hipk1"	0.0379292	0.0314072	0.227871	0.42854
ENSMUSG00000008734	"Gprc5b"	0.0803451	0.0505991	0.112299	0.269907
ENSMUSG00000008763	"Man1a2"	-0.0260857	0.0226907	0.25045	0.455631
ENSMUSG00000008822	"Acyp1"	0.0661576	0.0445609	0.137434	0.309342
ENSMUSG00000008845	"Cd163"	0.260968	0.0740153	0.000436864	0.00405886
ENSMUSG00000008855	"Hdac5"	-0.0717922	0.0284642	0.0116582	0.0514509
ENSMUSG00000008859	"Rala"	0.0123566	0.0203581	0.543621	0.726313
ENSMUSG00000008874	"Clec3a"	-0.0955853	0.184384	0.603031	0.770758
ENSMUSG00000008892	"Vdac3"	6.08214e-05	0.0240472	0.997982	0.99896
ENSMUSG00000008932	"Slc1a7"	-0.124339	0.113038	0.270887	0.479043
ENSMUSG00000008958	"Vps72"	-0.0590918	0.0214133	0.00573878	0.0303183
ENSMUSG00000008976	"Gabpa"	-0.00646656	0.0167493	0.699556	0.835286
ENSMUSG00000008999	"Bmp7"	0.0661308	0.0922664	0.473279	0.670207
ENSMUSG00000009013	"Dynll1"	-0.243824	0.0433535	1.91282e-08	9.08648e-07
ENSMUSG00000009030	"Pdcl"	-0.0331062	0.0210736	0.116221	0.2763
ENSMUSG00000009035	"Tmem184b"	-0.110163	0.0272083	5.13472e-05	0.000721814
ENSMUSG00000009073	"Nf2"	0.046432	0.0177696	0.00901772	0.0425116
ENSMUSG00000009075	"Cabp7"	-0.00383222	0.141414	0.978363	0.989963
ENSMUSG00000009076	"Zmat5"	-0.0299039	0.0376437	0.426727	0.631083
ENSMUSG00000009079	"Ewsr1"	-0.0700204	0.0205473	0.000662265	0.00563033
ENSMUSG00000009090	"Ap1b1"	0.076361	0.032132	0.0174376	0.0694464
ENSMUSG00000009092	"Derl3"	-0.33381	0.143718	0.0202363	0.077934
ENSMUSG00000009097	"Tbx1"	-0.148692	0.130801	0.254791	0.460143
ENSMUSG00000009108	"Gnat2"	-0.134214	0.151556	0.376301	0.586802
ENSMUSG00000009112	"Bcl2l13"	0.0398641	0.0171124	0.0198019	0.0766685
ENSMUSG00000009114	"2610028H24Rik"	-0.438167	0.193223	0.0254989	0.0923367
ENSMUSG00000009145	"Dqx1"	-0.377883	0.0646217	5.14366e-09	2.94548e-07
ENSMUSG00000009185	"Ccl8"	0.201272	0.190295	0.290342	0.500437
ENSMUSG00000009207	"Lnp"	-0.00471735	0.0284328	0.868298	0.934331
ENSMUSG00000009210	"Prr29"	0.306005	0.117014	0.00895024	0.0422883
ENSMUSG00000009216	"Fam163b"	0.00689106	0.0985224	0.944312	0.97359
ENSMUSG00000009246	"Trpm5"	-0.60959	0.274529	0.0257342	0.0928993
ENSMUSG00000009281	"Rarres2"	-0.0623824	0.0513631	0.223702	0.423772
ENSMUSG00000009291	"Pttg1ip"	0.0250668	0.016143	0.12053	0.283224
ENSMUSG00000009292	"Trpm2"	0.126036	0.115199	0.274731	0.483158
ENSMUSG00000009293	"Ube2g2"	0.0216525	0.0213458	0.310554	0.521837
ENSMUSG00000009376	"Met"	0.236783	0.104896	0.0241758	0.0888716
ENSMUSG00000009378	"Slc16a12"	0.049608	0.0620362	0.42424	0.628628
ENSMUSG00000009394	"Syn2"	0.551163	0.0950338	8.94285e-09	4.72218e-07
ENSMUSG00000009406	"Elk1"	0.0372632	0.0261955	0.154769	0.334119
ENSMUSG00000009418	"Nav1"	0.026792	0.0436566	0.540482	0.724134
ENSMUSG00000009470	"Tnpo1"	0.0546095	0.0276054	0.0479286	0.146939
ENSMUSG00000009487	"Otog"	0.251311	0.139368	0.0720437	0.19697
ENSMUSG00000009535	"Rnmt"	0.00710531	0.0198447	0.720311	0.848626
ENSMUSG00000009545	"Kcnq1"	-0.0939016	0.038746	0.0153627	0.0631949
ENSMUSG00000009549	"Srp14"	-0.0156134	0.0261145	0.549582	0.731199
ENSMUSG00000009551	"6330409D20Rik"	-0.0699514	0.0750014	0.351189	0.563405
ENSMUSG00000009555	"Cdk9"	-0.0185712	0.0176032	0.291432	0.50137
ENSMUSG00000009563	"Tor2a"	-0.127272	0.0299278	2.12451e-05	0.000352119
ENSMUSG00000009566	"Fpgs"	-0.0170308	0.030132	0.572163	0.748682
ENSMUSG00000009569	"Mkl2"	0.0412405	0.035128	0.241502	0.445093
ENSMUSG00000009575	"Cbx5"	0.00194237	0.0306187	0.949432	0.975893
ENSMUSG00000009585	"Apobec3"	-0.0362728	0.0711658	0.610222	0.775918
ENSMUSG00000009588	"St6galnac1"	-0.271937	0.276598	0.32845	0.540964
ENSMUSG00000009614	"Sardh"	-0.100341	0.0569885	0.0784511	0.209665
ENSMUSG00000009621	"Vav2"	-0.0266156	0.0322849	0.409788	0.615811
ENSMUSG00000009628	"Tex15"	-0.176179	0.16187	0.27588	0.48449
ENSMUSG00000009630	"Ppp2cb"	-0.04206	0.0172542	0.0147839	0.0614516
ENSMUSG00000009633	"G0s2"	-0.355762	0.0736983	1.41672e-06	3.60023e-05
ENSMUSG00000009640	"Dmap1"	0.00931265	0.021883	0.670426	0.817646
ENSMUSG00000009647	"Mcu"	0.0514596	0.0210309	0.0145428	0.0606773
ENSMUSG00000009654	"Oit3"	-0.149779	0.250996	0.549274	0.731063
ENSMUSG00000009670	"Tex11"	0.244959	0.147034	0.095284	0.239762
ENSMUSG00000009681	"Bcr"	-0.108949	0.0407034	0.00745102	0.0368795
ENSMUSG00000009687	"Fxyd5"	-0.0489077	0.0521541	0.349082	0.561173
ENSMUSG00000009731	"Kcnd1"	-0.0938807	0.0626977	0.134054	0.304045
ENSMUSG00000009733	"Tfcp2"	-0.0893725	0.0227852	8.74384e-05	0.00111641
ENSMUSG00000009734	"Pou6f2"	0.333749	0.215256	0.128632	0.296223
ENSMUSG00000009739	"Pou6f1"	0.0767007	0.0211823	0.000292696	0.00294039
ENSMUSG00000009741	"Ubp1"	0.0334966	0.0198667	0.0921003	0.234268
ENSMUSG00000009772	"Nuak2"	-0.148061	0.0439438	0.000771835	0.00633876
ENSMUSG00000009828	"Ick"	0.035393	0.0189553	0.0619968	0.176787
ENSMUSG00000009863	"Sdhb"	-0.0139169	0.0348124	0.689063	0.828595
ENSMUSG00000009876	"Cox4i2"	-0.00670419	0.0462802	0.884689	0.942783
ENSMUSG00000009894	"Snap47"	0.0653741	0.0360725	0.0697489	0.192564
ENSMUSG00000009905	"Kdsr"	0.0827491	0.02731	0.00246075	0.0158928
ENSMUSG00000009907	"Vps4b"	0.0402362	0.0121494	0.000930148	0.00737104
ENSMUSG00000009927	"Rps25"	-0.149392	0.0680772	0.0280446	0.0988779
ENSMUSG00000009941	"Nxf2"	0.162525	0.191052	0.395944	0.603638
ENSMUSG00000009995	"Taz"	-0.0363668	0.017538	0.0380851	0.124362
ENSMUSG00000010021	"Kif19a"	-0.191684	0.109532	0.0807475	0.213511
ENSMUSG00000010025	"Aldh3a2"	-0.0153728	0.017722	0.385718	0.59491
ENSMUSG00000010044	"Zmynd10"	-0.296617	0.159139	0.0636683	0.179798
ENSMUSG00000010045	"Tmem115"	-0.0338062	0.0266154	0.204056	0.398961
ENSMUSG00000010047	"Hyal2"	-0.0499289	0.0321534	0.120136	0.282594
ENSMUSG00000010048	"Ifrd2"	-0.0205925	0.0252598	0.414647	0.620141
ENSMUSG00000010051	"Hyal1"	0.192557	0.0688222	0.00522189	0.028277
ENSMUSG00000010054	"Tusc2"	0.0512896	0.0237474	0.0307768	0.105916
ENSMUSG00000010057	"Nprl2"	-0.051177	0.0288266	0.0755833	0.204015
ENSMUSG00000010064	"Slc38a3"	-0.202927	0.0571795	0.000393144	0.00373185
ENSMUSG00000010066	"Cacna2d2"	-0.0316587	0.0971197	0.747956	0.8663
ENSMUSG00000010067	"Rassf1"	-0.0410584	0.0323323	0.204332	0.399251
ENSMUSG00000010080	"Epn3"	-0.146529	0.10821	0.175063	0.360911
ENSMUSG00000010086	"Rnf112"	-0.229864	0.187353	0.219419	0.418259
ENSMUSG00000010095	"Slc3a2"	-0.140835	0.0343837	4.36149e-05	0.000634252
ENSMUSG00000010097	"Nxf1"	-0.0962317	0.0166093	6.82837e-09	3.7274e-07
ENSMUSG00000010110	"Stx5a"	-0.106542	0.0182997	5.71903e-09	3.23094e-07
ENSMUSG00000010122	"Slc47a1"	0.0101794	0.0672391	0.879475	0.940128
ENSMUSG00000010142	"Tnfrsf13b"	0.082794	0.0949263	0.382643	0.592384
ENSMUSG00000010154	"Spire2"	-0.400281	0.216875	0.0645168	0.181608
ENSMUSG00000010175	"Prox1"	-0.0773105	0.0373799	0.0386281	0.125725
ENSMUSG00000010205	"Raver1"	-0.0711451	0.0233896	0.00236487	0.0154157
ENSMUSG00000010277	"2610507B11Rik"	0.223184	0.024575	1.1675e-19	6.13405e-17
ENSMUSG00000010290	"AI597479"	0.0908108	0.0197142	4.09066e-06	8.93651e-05
ENSMUSG00000010307	"Tmem86a"	0.0635533	0.0425244	0.134723	0.305158
ENSMUSG00000010311	"Optc"	0.191493	0.139854	0.173296	0.35871
ENSMUSG00000010342	"Tex14"	0.0966519	0.120409	0.421177	0.625765
ENSMUSG00000010358	"Ifi35"	-0.114969	0.0519656	0.0266573	0.0951316
ENSMUSG00000010362	"Rdm1"	-0.192648	0.0459579	2.67314e-05	0.000422714
ENSMUSG00000010376	"Nedd8"	-0.0569451	0.0332145	0.0860482	0.22323
ENSMUSG00000010392	"Gosr1"	-0.0210014	0.0165712	0.205049	0.400233
ENSMUSG00000010406	"Mrpl52"	-0.0821928	0.0681518	0.227274	0.427724
ENSMUSG00000010453	"Kansl3"	-0.0208312	0.020429	0.308188	0.519689
ENSMUSG00000010461	"Eya4"	-0.0545132	0.097375	0.575037	0.750661
ENSMUSG00000010476	"Ebf3"	0.00656402	0.028456	0.818046	0.905832
ENSMUSG00000010492	"Uckl1os"	0.0177633	0.0749132	0.812762	0.902945
ENSMUSG00000010517	"Faf1"	0.00374098	0.0220763	0.865289	0.932369
ENSMUSG00000010529	"Gm266"	-0.363079	0.174101	0.0364547	0.120329
ENSMUSG00000010538	"Tsacc"	0.0645001	0.0647327	0.318532	0.530072
ENSMUSG00000010554	"Mettl16"	0.00751111	0.0237532	0.75174	0.868353
ENSMUSG00000010592	"Dazl"	-0.0318396	0.10587	0.763359	0.875028
ENSMUSG00000010601	"Apol7a"	-0.0082123	0.188866	0.965336	0.983732
ENSMUSG00000010607	"Pigyl"	-0.0115204	0.0494795	0.815762	0.904604
ENSMUSG00000010608	"Rbm25"	-0.0563721	0.0293672	0.0550809	0.161899
ENSMUSG00000010609	"Psen2"	-0.0335011	0.0271556	0.216911	0.41487
ENSMUSG00000010651	"Acaa1b"	-0.300348	0.271375	0.268324	0.475953
ENSMUSG00000010660	"Plcd1"	-0.0233457	0.0266359	0.381036	0.591208
ENSMUSG00000010663	"Fads1"	-0.0357511	0.0488808	0.46562	0.664339
ENSMUSG00000010721	"Lmbr1"	-0.00950638	0.0284494	0.738303	0.860136
ENSMUSG00000010751	"Tnfrsf22"	-0.0975239	0.0447721	0.0293429	0.102284
ENSMUSG00000010755	"Cars"	0.0189041	0.0271549	0.486128	0.680282
ENSMUSG00000010797	"Wnt2"	-0.392013	0.0843834	3.28539e-06	7.42428e-05
ENSMUSG00000010803	"Gabra1"	0.259089	0.162262	0.111823	0.269195
ENSMUSG00000010830	"Kdelr3"	-0.153711	0.0573978	0.00737984	0.0366058
ENSMUSG00000010911	"Apip"	0.0461354	0.0402492	0.251239	0.456514
ENSMUSG00000010914	"Pdhx"	0.205873	0.0286836	7.20591e-13	1.19244e-10
ENSMUSG00000010936	"Vac14"	0.0272384	0.0266832	0.307067	0.518464
ENSMUSG00000011008	"Mcoln2"	-0.00236257	0.10934	0.982745	0.991929
ENSMUSG00000011034	"Slc5a1"	0.401136	0.118831	0.000789734	0.00645604
ENSMUSG00000011096	"Akt1s1"	-0.0200091	0.0416394	0.630854	0.790014
ENSMUSG00000011114	"Tbrg1"	-0.123561	0.0265774	3.34435e-06	7.50907e-05
ENSMUSG00000011148	"Adssl1"	0.115171	0.0417646	0.00577732	0.0304683
ENSMUSG00000011158	"Brf1"	0.0667244	0.0205763	0.00118896	0.0089849
ENSMUSG00000011171	"Vipr2"	-0.101741	0.0606239	0.0930367	0.235972
ENSMUSG00000011179	"Odc1"	0.0313938	0.0268425	0.242306	0.446145
ENSMUSG00000011254	"Thg1l"	0.0440998	0.0495773	0.373674	0.584236
ENSMUSG00000011256	"Adam19"	0.000460077	0.1033	0.996303	0.998346
ENSMUSG00000011257	"Pabpc4"	0.0133883	0.0479691	0.779861	0.883525
ENSMUSG00000011263	"Exoc3l2"	-0.104081	0.0716331	0.147624	0.32433
ENSMUSG00000011267	"Zfp296"	-0.0893039	0.143486	0.534502	0.719011
ENSMUSG00000011305	"Plin5"	0.0146874	0.0461031	0.749777	0.867582
ENSMUSG00000011306	"Sugp1"	0.0203462	0.0227342	0.370888	0.581946
ENSMUSG00000011382	"Dhdh"	-0.0749116	0.0373318	0.0446635	0.139452
ENSMUSG00000011427	"Zfp790"	0.0208966	0.0318239	0.511203	0.700811
ENSMUSG00000011589	"Fsd1"	0.0064102	0.216926	0.976463	0.989267
ENSMUSG00000011658	"Fuz"	-0.0851957	0.0325966	0.00899649	0.0424729
ENSMUSG00000011751	"Sptbn4"	-0.297976	0.0958912	0.00192494	0.0131006
ENSMUSG00000011752	"Pgam1"	-0.136946	0.0446667	0.00224803	0.0147917
ENSMUSG00000011831	"Evi5"	0.00669327	0.0276042	0.808689	0.90061
ENSMUSG00000011832	"Evi5l"	0.0684973	0.018994	0.000309487	0.00306801
ENSMUSG00000011837	"Snapc2"	-0.0010557	0.0364893	0.976894	0.989417
ENSMUSG00000011877	"Git1"	0.0814282	0.028008	0.00364197	0.0214157
ENSMUSG00000011884	"Gltp"	-0.0182953	0.0298828	0.540216	0.723871
ENSMUSG00000011958	"Bnip2"	0.068988	0.0125186	3.61319e-08	1.5689e-06
ENSMUSG00000011960	"Ccnt1"	-0.121927	0.0285121	1.93737e-05	0.000328884
ENSMUSG00000012017	"Scarf2"	-0.0607515	0.0510048	0.233333	0.43469
ENSMUSG00000012076	"Brms1l"	0.00602236	0.0213573	0.777938	0.882354
ENSMUSG00000012114	"Med15"	0.0218007	0.0212052	0.304122	0.515146
ENSMUSG00000012117	"Dhdds"	0.140374	0.030426	4.03737e-06	8.84769e-05
ENSMUSG00000012123	"Aim1l"	-0.544836	0.210242	0.00956232	0.0444634
ENSMUSG00000012126	"Ubxn11"	-0.0546668	0.0687932	0.426819	0.631084
ENSMUSG00000012187	"Mogat1"	-0.202776	0.227956	0.375234	0.585922
ENSMUSG00000012296	"Tjap1"	-0.0111775	0.0312767	0.721018	0.849189
ENSMUSG00000012350	"Ehf"	-0.289666	0.291362	0.351288	0.563519
ENSMUSG00000012405	"Rpl15"	-0.0357033	0.0501756	0.476085	0.672313
ENSMUSG00000012422	"Tmem167"	0.0374021	0.0245548	0.127686	0.294593
ENSMUSG00000012428	"Steap4"	0.0959387	0.0366358	0.00885312	0.0419899
ENSMUSG00000012429	"Mplkip"	0.123969	0.0369579	0.000799969	0.00652392
ENSMUSG00000012443	"Kif11"	0.0482304	0.089025	0.587715	0.759434
ENSMUSG00000012483	"Rpa3"	-0.000823882	0.0426633	0.984587	0.992472
ENSMUSG00000012519	"Mlkl"	0.0384673	0.048755	0.429553	0.633642
ENSMUSG00000012535	"Tnpo3"	0.0312908	0.0137865	0.0232294	0.0862374
ENSMUSG00000012609	"Ttll5"	0.00683465	0.0240888	0.776703	0.881429
ENSMUSG00000012640	"Zfp715"	-0.0310545	0.0301782	0.303635	0.514613
ENSMUSG00000012705	"Retn"	-0.863857	0.210619	9.02302e-05	0.00114817
ENSMUSG00000012819	"Cdh23"	0.1276	0.058889	0.0305532	0.10535
ENSMUSG00000012848	"Rps5"	-0.147952	0.0378478	9.08378e-05	0.00115281
ENSMUSG00000012889	"Podnl1"	-0.062427	0.127855	0.626417	0.787368
ENSMUSG00000013033	"Adgrl1"	-0.0918834	0.042325	0.0302166	0.104549
ENSMUSG00000013076	"Amotl1"	0.0778481	0.033159	0.0189338	0.0740087
ENSMUSG00000013083	"2200002J24Rik"	-0.108253	0.299967	0.71886	0.847946
ENSMUSG00000013089	"Etv5"	-0.0543863	0.0652686	0.407651	0.613703
ENSMUSG00000013150	"Gfod2"	-0.0441999	0.0313147	0.157802	0.338267
ENSMUSG00000013155	"Enkd1"	-0.00509525	0.0773516	0.947488	0.975019
ENSMUSG00000013160	"Atp6v0d1"	-0.0524986	0.0192717	0.00644251	0.032927
ENSMUSG00000013236	"Ptprs"	-0.0273161	0.0399186	0.494468	0.687284
ENSMUSG00000013275	"Slc41a1"	-0.0885503	0.0288091	0.00214858	0.0142669
ENSMUSG00000013367	"Iglon5"	-0.0921429	0.137617	0.503453	0.694445
ENSMUSG00000013415	"Igf2bp1"	-0.120301	0.251054	0.63099	0.790066
ENSMUSG00000013418	"B4galnt2"	-0.324678	0.265518	0.23373	0.435216
ENSMUSG00000013419	"Zfp651"	0.125657	0.0299162	2.65753e-05	0.000420562
ENSMUSG00000013465	"Nelfb"	-0.0181371	0.0186896	0.331746	0.544472
ENSMUSG00000013483	"Card14"	0.190089	0.144835	0.188413	0.379186
ENSMUSG00000013495	"Tmem175"	0.0084634	0.0233024	0.716361	0.846792
ENSMUSG00000013523	"Bcas1"	-0.142287	0.107795	0.186427	0.376111
ENSMUSG00000013539	"Tango2"	0.0435403	0.0358676	0.224062	0.424186
ENSMUSG00000013584	"Aldh1a2"	-0.140524	0.0822271	0.0869324	0.224858
ENSMUSG00000013593	"Ndufs2"	0.0212817	0.0272071	0.433592	0.637006
ENSMUSG00000013622	"Atraid"	0.0550688	0.0462201	0.233321	0.43469
ENSMUSG00000013629	"Cad"	-0.0872805	0.0286628	0.0023098	0.015146
ENSMUSG00000013643	"Lypd8"	0.495919	0.26136	0.0571009	0.166576
ENSMUSG00000013646	"Sh3bp5l"	0.0118276	0.0251951	0.63885	0.795054
ENSMUSG00000013662	"Atad1"	0.0280512	0.0194712	0.149698	0.327469
ENSMUSG00000013663	"Pten"	0.103813	0.027625	0.000170941	0.00190786
ENSMUSG00000013698	"Pea15a"	-0.04379	0.0250217	0.0798119	0.212051
ENSMUSG00000013701	"Timm23"	0.0932677	0.0681068	0.170134	0.354084
ENSMUSG00000013707	"Tnfaip8l2"	0.194322	0.0726711	0.00749268	0.037016
ENSMUSG00000013736	"Trnt1"	0.100405	0.0195694	2.86978e-07	9.43838e-06
ENSMUSG00000013787	"Ehmt2"	0.0340189	0.0226355	0.132665	0.302068
ENSMUSG00000013822	"Elof1"	-0.0993469	0.0323037	0.00207979	0.0139111
ENSMUSG00000013833	"Med16"	0.0209056	0.0405229	0.606031	0.77289
ENSMUSG00000013846	"St3gal1"	0.094685	0.0447596	0.0348067	0.116203
ENSMUSG00000013858	"Tmem259"	0.0379414	0.0226932	0.0943645	0.238361
ENSMUSG00000013878	"Rnf170"	0.134102	0.0197019	1.00138e-11	1.27546e-09
ENSMUSG00000013921	"Clip3"	-0.0658685	0.0379985	0.0830122	0.217665
ENSMUSG00000013928	"Thap8"	-0.217521	0.226096	0.336173	0.54844
ENSMUSG00000013936	"Myl2"	-0.146554	0.0363957	5.54205e-05	0.000768139
ENSMUSG00000013973	"Dedd"	-0.0609993	0.0226163	0.00697135	0.035109
ENSMUSG00000013974	"Mcemp1"	0.0939569	0.211129	0.658619	0.809399
ENSMUSG00000013997	"Nit1"	0.0259481	0.0215781	0.229102	0.430239
ENSMUSG00000014030	"Pax5"	-0.196103	0.165657	0.23916	0.442406
ENSMUSG00000014039	"Prdm15"	-0.198984	0.0300736	3.86132e-11	4.07787e-09
ENSMUSG00000014074	"Rnf168"	0.0143664	0.0196295	0.464315	0.663399
ENSMUSG00000014075	"Tctex1d2"	0.0535132	0.047538	0.260221	0.466301
ENSMUSG00000014077	"Chp1"	0.112355	0.0190697	3.89123e-09	2.33225e-07
ENSMUSG00000014158	"Trpv4"	0.0335919	0.0628189	0.593392	0.763483
ENSMUSG00000014164	"Klhl3"	0.0272296	0.0622118	0.66168	0.811549
ENSMUSG00000014177	"Tvp23b"	-0.0936213	0.0260968	0.000333237	0.00324448
ENSMUSG00000014195	"Dnajc7"	0.0452141	0.0202957	0.025897	0.0931779
ENSMUSG00000014198	"Zfp385c"	-0.197143	0.101112	0.0509857	0.153453
ENSMUSG00000014226	"Cacybp"	-0.0390187	0.0274774	0.155591	0.335408
ENSMUSG00000014232	"Cluap1"	-0.0212457	0.0211453	0.314979	0.526591
ENSMUSG00000014243	"Zswim7"	0.0297263	0.0487071	0.541206	0.724724
ENSMUSG00000014245	"Pigl"	0.0715158	0.035214	0.0419899	0.133242
ENSMUSG00000014294	"Ndufa2"	-0.0309374	0.0459443	0.499953	0.691741
ENSMUSG00000014301	"Pam16"	-0.0664731	0.0945101	0.483471	0.678415
ENSMUSG00000014303	"Glis2"	-0.146396	0.0353614	3.58117e-05	0.00053691
ENSMUSG00000014313	"Cox6c"	-0.0514403	0.0323302	0.11119	0.268162
ENSMUSG00000014329	"Bicc1"	0.0135854	0.0373949	0.716509	0.84682
ENSMUSG00000014349	"Ube2z"	0.0491528	0.0135426	0.000282454	0.00285525
ENSMUSG00000014353	"Tmem87b"	-0.014816	0.026303	0.573187	0.749462
ENSMUSG00000014355	"Anapc1"	0.0142321	0.0203463	0.484511	0.679148
ENSMUSG00000014361	"Mertk"	0.177118	0.04287	3.64843e-05	0.000545733
ENSMUSG00000014402	"Tsg101"	0.0119295	0.0193891	0.538403	0.721994
ENSMUSG00000014418	"Hps5"	-0.0903583	0.0354485	0.0107599	0.0485153
ENSMUSG00000014426	"Map3k4"	0.0967466	0.024628	8.63552e-05	0.00110474
ENSMUSG00000014444	"Piezo1"	0.0555222	0.0385723	0.150214	0.328263
ENSMUSG00000014453	"Blk"	0.28036	0.0987153	0.00448961	0.0251744
ENSMUSG00000014470	"Rnf166"	0.0862724	0.0347732	0.0130425	0.0558138
ENSMUSG00000014496	"Ankrd28"	0.219669	0.0353361	5.67991e-10	4.38857e-08
ENSMUSG00000014498	"Ankrd52"	-0.0599411	0.0432314	0.166566	0.349601
ENSMUSG00000014503	"Pkd2l2"	0.0528555	0.10705	0.62135	0.784046
ENSMUSG00000014504	"Srp19"	-0.00109751	0.023118	0.962107	0.982322
ENSMUSG00000014542	"Clec4f"	0.64647	0.125331	2.50663e-07	8.3963e-06
ENSMUSG00000014543	"Klra17"	-0.342615	0.229436	0.133862	0.303901
ENSMUSG00000014547	"Wdfy2"	-0.0567258	0.053586	0.289931	0.499999
ENSMUSG00000014550	"Rbsn"	0.0341252	0.0220299	0.121264	0.284493
ENSMUSG00000014551	"Mrps25"	0.0380262	0.0380794	0.318022	0.529607
ENSMUSG00000014554	"Dguok"	-0.00956604	0.0302634	0.751743	0.868353
ENSMUSG00000014592	"Camta1"	0.0686654	0.0267095	0.0102349	0.0469029
ENSMUSG00000014599	"Csf1"	0.0707456	0.0481917	0.141904	0.316055
ENSMUSG00000014601	"Strip1"	-0.0108143	0.0160615	0.500689	0.692339
ENSMUSG00000014602	"Kif1a"	-0.0178552	0.0807075	0.825881	0.911209
ENSMUSG00000014606	"Slc25a11"	0.0192052	0.0290315	0.508003	0.698383
ENSMUSG00000014633	"Cmc2"	0.0998766	0.0362763	0.00588286	0.0308788
ENSMUSG00000014668	"Chfr"	0.0410245	0.0216158	0.057801	0.168178
ENSMUSG00000014686	"Ceacam16"	-0.181125	0.254476	0.475748	0.672246
ENSMUSG00000014704	"Hoxa2"	0.121934	0.133475	0.36112	0.573302
ENSMUSG00000014725	"Adam28"	0.0063877	0.208648	0.975928	0.989106
ENSMUSG00000014747	"Ankrd53"	-0.240542	0.215391	0.267066	0.474403
ENSMUSG00000014748	"Tex261"	0.00891399	0.0234062	0.703252	0.83783
ENSMUSG00000014763	"Fam120b"	-0.0227108	0.0206746	0.271836	0.479914
ENSMUSG00000014767	"Tbp"	-0.025333	0.0200924	0.207472	0.403539
ENSMUSG00000014769	"Psmb1"	0.0473007	0.0304596	0.12038	0.283018
ENSMUSG00000014771	"Pdcd2"	-0.036136	0.0321844	0.261208	0.467633
ENSMUSG00000014773	"Dll1"	-0.195642	0.0454899	1.70322e-05	0.000294608
ENSMUSG00000014776	"Nol3"	0.0423218	0.0403636	0.294136	0.504206
ENSMUSG00000014778	"Fhod1"	-0.00448109	0.0327892	0.891312	0.946003
ENSMUSG00000014782	"Plekhg4"	-0.0689607	0.165355	0.676442	0.820248
ENSMUSG00000014786	"Slc9a5"	0.0817709	0.0587471	0.163177	0.345212
ENSMUSG00000014791	"Elmo3"	-0.162834	0.0506303	0.00130265	0.00964643
ENSMUSG00000014813	"Stc1"	-0.266723	0.111429	0.0178623	0.0705895
ENSMUSG00000014837	"4931428F04Rik"	0.00911614	0.0416554	0.826667	0.911742
ENSMUSG00000014846	"Tppp3"	-0.409158	0.0546	6.50908e-14	1.45526e-11
ENSMUSG00000014850	"Msh3"	0.0469824	0.0293932	0.109549	0.265056
ENSMUSG00000014856	"Tmem208"	-0.0303928	0.0299824	0.310328	0.521671
ENSMUSG00000014859	"E2f4"	-0.0583333	0.0260912	0.0253096	0.0917557
ENSMUSG00000014867	"Surf4"	-0.0315544	0.0135715	0.0200999	0.0775365
ENSMUSG00000014873	"Surf2"	-0.054935	0.0241982	0.0231638	0.0860394
ENSMUSG00000014905	"Dnajb9"	-0.0575798	0.0297103	0.0528748	0.157374
ENSMUSG00000014907	"Naf1"	-0.0229694	0.0328892	0.484966	0.67938
ENSMUSG00000014932	"Yes1"	0.0239109	0.0293197	0.414679	0.620145
ENSMUSG00000014956	"Ppp1cb"	0.0732155	0.0179126	4.43463e-05	0.00064186
ENSMUSG00000014959	"Gorasp2"	-0.00761148	0.0170585	0.655542	0.807175
ENSMUSG00000014980	"Tsen15"	-0.0545413	0.02428	0.024639	0.0900685
ENSMUSG00000015002	"Efr3a"	0.0313808	0.0202804	0.121736	0.284987
ENSMUSG00000015013	"Trappc2l"	-0.0568257	0.0396585	0.15151	0.329833
ENSMUSG00000015016	"Acsf3"	0.0373116	0.0316583	0.238866	0.442156
ENSMUSG00000015023	"Ddx19a"	0.00102689	0.0375094	0.978179	0.989955
ENSMUSG00000015027	"Galns"	0.208086	0.0470933	9.99425e-06	0.000189737
ENSMUSG00000015053	"Gata2"	-0.0201625	0.0294631	0.494311	0.687158
ENSMUSG00000015083	"C8g"	0.0811589	0.0510257	0.112042	0.269568
ENSMUSG00000015085	"Entpd2"	0.0227835	0.0465853	0.624412	0.786018
ENSMUSG00000015087	"Rabl6"	0.0974785	0.0192125	3.86408e-07	1.21386e-05
ENSMUSG00000015090	"Ptgds"	0.582475	0.101973	1.2522e-08	6.40295e-07
ENSMUSG00000015092	"Edf1"	-0.0836322	0.0401134	0.0367795	0.121153
ENSMUSG00000015093	"Clic3"	-0.437587	0.0867835	4.93014e-07	1.49297e-05
ENSMUSG00000015094	"Npdc1"	-0.15561	0.0350099	8.71643e-06	0.000169057
ENSMUSG00000015095	"Fbxw5"	0.0574731	0.0214825	0.0074617	0.0369063
ENSMUSG00000015112	"Slc25a13"	0.0390257	0.0318251	0.220252	0.419397
ENSMUSG00000015120	"Ube2i"	-0.00534337	0.0155621	0.731449	0.856338
ENSMUSG00000015126	"Tsr3"	-0.0208525	0.0386143	0.589083	0.76036
ENSMUSG00000015127	"Unkl"	0.0115705	0.0307261	0.706798	0.8404
ENSMUSG00000015133	"Lrrk1"	-0.0226674	0.0319895	0.47828	0.673921
ENSMUSG00000015134	"Aldh1a3"	-0.0462258	0.0781247	0.554824	0.735565
ENSMUSG00000015143	"Actn1"	-0.00144578	0.0449048	0.97437	0.98829
ENSMUSG00000015149	"Sirt2"	-0.00112609	0.022015	0.959186	0.981096
ENSMUSG00000015165	"Hnrnpl"	-0.0745315	0.0232473	0.00135894	0.0099684
ENSMUSG00000015176	"Nolc1"	-0.0670513	0.0193969	0.00055047	0.00488542
ENSMUSG00000015189	"Casd1"	0.00450986	0.0225637	0.841718	0.919463
ENSMUSG00000015202	"Cnksr3"	0.0376121	0.0628217	0.548975	0.730815
ENSMUSG00000015214	"Mtmr1"	0.100232	0.0228198	1.14005e-05	0.000212406
ENSMUSG00000015217	"Hmgb3"	0.0598943	0.0234226	0.0104867	0.0476253
ENSMUSG00000015222	"Map2"	-0.0705207	0.0527642	0.181932	0.370407
ENSMUSG00000015224	"Cyp2j9"	-0.00882848	0.0438992	0.84048	0.918875
ENSMUSG00000015243	"Abca1"	0.179523	0.0462363	0.000100653	0.00124798
ENSMUSG00000015247	"Nipsnap3b"	0.089561	0.0367326	0.0147891	0.0614607
ENSMUSG00000015289	"Lage3"	-0.0402688	0.0349122	0.248408	0.453369
ENSMUSG00000015290	"Ubl4a"	0.0293957	0.0186626	0.115213	0.274433
ENSMUSG00000015291	"Gdi1"	-0.0933071	0.0176685	1.31315e-07	4.85867e-06
ENSMUSG00000015305	"Sash1"	0.0244518	0.0340787	0.473106	0.670167
ENSMUSG00000015312	"Gadd45b"	0.204746	0.0847654	0.0157026	0.0642143
ENSMUSG00000015314	"Slamf6"	-0.344264	0.163668	0.037509	0.122844
ENSMUSG00000015316	"Slamf1"	-0.165575	0.0972215	0.088094	0.227018
ENSMUSG00000015335	"Zdhhc12"	0.00897365	0.052908	0.865336	0.932371
ENSMUSG00000015337	"Endog"	-0.177221	0.0832652	0.0329617	0.111586
ENSMUSG00000015340	"Cybb"	0.196642	0.0821908	0.0165231	0.0666379
ENSMUSG00000015341	"Golga7"	-0.00425375	0.0194613	0.826817	0.911789
ENSMUSG00000015342	"Xk"	0.0330613	0.0363115	0.362403	0.574595
ENSMUSG00000015354	"Pcolce2"	0.0172889	0.0914432	0.851232	0.924665
ENSMUSG00000015355	"Cd48"	0.0511742	0.0812534	0.528185	0.713573
ENSMUSG00000015357	"Clpx"	0.0633622	0.0314769	0.0439555	0.137716
ENSMUSG00000015363	"Trabd"	-0.0498488	0.029564	0.0920371	0.234143
ENSMUSG00000015365	"Mov10l1"	-0.120769	0.0510893	0.018024	0.0710924
ENSMUSG00000015377	"Dennd6b"	-0.0480991	0.0339162	0.156137	0.335965
ENSMUSG00000015396	"Cd83"	-0.458942	0.0669937	7.83547e-12	1.02919e-09
ENSMUSG00000015405	"Ace2"	0.357611	0.0852741	2.89147e-05	0.000449794
ENSMUSG00000015437	"Gzmb"	-0.806798	0.245573	0.00104287	0.00812041
ENSMUSG00000015451	"C4a"	0.120742	0.134601	0.371898	0.582573
ENSMUSG00000015452	"Ager"	-0.141696	0.149898	0.34605	0.558442
ENSMUSG00000015461	"Atf6b"	-0.0698246	0.0256324	0.00640712	0.0328099
ENSMUSG00000015467	"Egfl8"	-0.220511	0.0868067	0.0111894	0.0498848
ENSMUSG00000015468	"Notch4"	-0.0215361	0.0597912	0.718909	0.847946
ENSMUSG00000015474	"Ppt2"	-0.0712816	0.0276028	0.00977548	0.0452337
ENSMUSG00000015476	"Prrt1"	-0.237346	0.0827964	0.00420971	0.0239306
ENSMUSG00000015478	"Rnf5"	0.00969986	0.0267649	0.716879	0.846972
ENSMUSG00000015484	"Fam163a"	-0.0389189	0.228132	0.8646	0.932082
ENSMUSG00000015488	"Cacfd1"	-0.0655064	0.022379	0.00341454	0.0204095
ENSMUSG00000015501	"Hivep2"	-0.0576595	0.0338721	0.089617	0.229906
ENSMUSG00000015522	"Arnt"	0.0233072	0.0179023	0.193407	0.385712
ENSMUSG00000015533	"Itga2"	0.11894	0.079678	0.135216	0.305987
ENSMUSG00000015536	"Mocs2"	0.0238576	0.0264078	0.366017	0.577754
ENSMUSG00000015542	"Nat9"	-0.0244678	0.0415544	0.555563	0.735935
ENSMUSG00000015568	"Lpl"	0.069901	0.0286569	0.0146633	0.0610224
ENSMUSG00000015575	"Atp6v0e"	0.0552198	0.0309981	0.0745839	0.202139
ENSMUSG00000015579	"Nkx2-5"	-0.172361	0.0615204	0.0050217	0.0274547
ENSMUSG00000015597	"Zfp318"	-0.0656535	0.024724	0.00793228	0.0385712
ENSMUSG00000015599	"Ttbk1"	-0.281467	0.136585	0.0386645	0.125779
ENSMUSG00000015605	"Srf"	-0.0435558	0.0252398	0.0845652	0.220636
ENSMUSG00000015619	"Gata3"	-0.195421	0.100325	0.0516798	0.154979
ENSMUSG00000015627	"Gata5"	-0.246518	0.0951265	0.0096587	0.0448096
ENSMUSG00000015647	"Lama5"	0.1245	0.0649036	0.0550496	0.161868
ENSMUSG00000015652	"Steap1"	0.184257	0.243471	0.450821	0.652556
ENSMUSG00000015653	"Steap2"	0.248658	0.129841	0.0571694	0.166687
ENSMUSG00000015656	"Hspa8"	-0.115945	0.0524742	0.0273363	0.0969292
ENSMUSG00000015659	"Serac1"	-0.0879451	0.0415048	0.0341235	0.114577
ENSMUSG00000015668	"Pdzd11"	-0.00505743	0.0263847	0.847933	0.922954
ENSMUSG00000015671	"Psma2"	0.0259301	0.0232731	0.26454	0.471679
ENSMUSG00000015672	"Mrpl32"	0.03134	0.0252124	0.21366	0.410634
ENSMUSG00000015697	"Setdb1"	-0.0564511	0.0267235	0.0346194	0.115761
ENSMUSG00000015702	"Anxa9"	0.0618402	0.0746245	0.4069	0.613224
ENSMUSG00000015709	"Arnt2"	-0.0281746	0.10342	0.784879	0.886114
ENSMUSG00000015711	"Prune"	0.0940951	0.0176293	9.44483e-08	3.64876e-06
ENSMUSG00000015714	"Cers2"	-0.0569771	0.0164219	0.000522348	0.00468731
ENSMUSG00000015721	"Nlrp5"	-0.221248	0.305731	0.468104	0.666312
ENSMUSG00000015733	"Capza2"	0.0533613	0.0150659	0.000399698	0.00377531
ENSMUSG00000015745	"Plekho1"	0.0510516	0.0439252	0.245181	0.449784
ENSMUSG00000015747	"Vps45"	-0.0190901	0.0256397	0.456009	0.656545
ENSMUSG00000015748	"Prpf3"	-0.109416	0.0183857	2.67383e-09	1.69514e-07
ENSMUSG00000015749	"Anp32e"	-0.0376793	0.0177844	0.0343863	0.115276
ENSMUSG00000015750	"Aph1a"	0.0420107	0.0173874	0.0157244	0.0642551
ENSMUSG00000015755	"Tab2"	0.0750867	0.0193449	0.00010484	0.00128848
ENSMUSG00000015757	"Ppil4"	-0.055853	0.0189389	0.00318026	0.0193504
ENSMUSG00000015759	"Cnih1"	-0.0387614	0.0238389	0.10373	0.254404
ENSMUSG00000015766	"Eps8"	0.119959	0.0640315	0.0609374	0.174548
ENSMUSG00000015776	"Med22"	-0.0314449	0.0186863	0.0923003	0.23463
ENSMUSG00000015790	"Surf1"	-0.0131516	0.031107	0.672176	0.818337
ENSMUSG00000015804	"Med28"	-0.0426527	0.0319317	0.181309	0.36969
ENSMUSG00000015806	"Qdpr"	0.0185577	0.02169	0.392224	0.600625
ENSMUSG00000015812	"Gnrh1"	-0.205626	0.092565	0.0262453	0.0941086
ENSMUSG00000015829	"Tnr"	0.356918	0.125538	0.00460566	0.0256472
ENSMUSG00000015837	"Sqstm1"	0.0769862	0.0275367	0.00519559	0.0281709
ENSMUSG00000015839	"Nfe2l2"	-0.187062	0.0296512	2.98082e-10	2.50107e-08
ENSMUSG00000015843	"Rxrg"	-0.0184857	0.0324578	0.569009	0.746134
ENSMUSG00000015846	"Rxra"	0.0754575	0.0211151	0.00034993	0.00338067
ENSMUSG00000015850	"Adamtsl4"	-0.0872572	0.0427407	0.04144	0.131975
ENSMUSG00000015852	"Fcrls"	0.165184	0.082618	0.046077	0.142835
ENSMUSG00000015854	"Cd5l"	-0.140111	0.240622	0.561453	0.740663
ENSMUSG00000015869	"Prpsap1"	-0.0955546	0.0282072	0.000702434	0.00588376
ENSMUSG00000015879	"Fam184b"	-0.0959302	0.130969	0.464881	0.663809
ENSMUSG00000015880	"Ncapg"	-0.33924	0.164213	0.0391978	0.126736
ENSMUSG00000015882	"Lcorl"	-0.0060714	0.0325218	0.851969	0.925131
ENSMUSG00000015889	"Lta4h"	-0.0397508	0.025284	0.115579	0.275147
ENSMUSG00000015890	"Amdhd1"	0.131867	0.243218	0.590149	0.760888
ENSMUSG00000015932	"Dstn"	-0.0405584	0.0458074	0.377232	0.587688
ENSMUSG00000015937	"H2afy"	-0.00815463	0.0251129	0.745741	0.86488
ENSMUSG00000015942	"Gtf2ird2"	-0.0544468	0.0292463	0.0629723	0.17848
ENSMUSG00000015943	"Bola1"	-0.0593065	0.077436	0.443536	0.646194
ENSMUSG00000015944	"Gatsl2"	-0.0611979	0.0408887	0.13456	0.304929
ENSMUSG00000015947	"Fcgr1"	0.0779928	0.111888	0.484859	0.679275
ENSMUSG00000015950	"Ncf1"	0.10174	0.0808529	0.208971	0.405328
ENSMUSG00000015957	"Wnt11"	0.069697	0.0527523	0.186341	0.37601
ENSMUSG00000015961	"Adss"	0.024909	0.023602	0.291414	0.50137
ENSMUSG00000015966	"Il17rb"	-0.347685	0.131576	0.00829356	0.0398941
ENSMUSG00000015968	"Cacna1d"	-0.0535182	0.0686101	0.437046	0.640379
ENSMUSG00000015970	"Chdh"	0.0731081	0.167118	0.666567	0.81521
ENSMUSG00000015971	"Actr8"	0.0354544	0.0189185	0.0608828	0.17444
ENSMUSG00000015980	"Lrrc27"	-0.0395102	0.066494	0.551678	0.732519
ENSMUSG00000015981	"Stk32c"	-0.187836	0.073643	0.0106586	0.0481721
ENSMUSG00000015994	"Fnta"	0.0138015	0.024145	0.567107	0.744644
ENSMUSG00000016018	"Skiv2l2"	0.00986307	0.0162596	0.544064	0.726603
ENSMUSG00000016024	"Lbp"	0.180568	0.0661354	0.00634504	0.0325794
ENSMUSG00000016028	"Celsr1"	-0.150419	0.0644275	0.0196056	0.0760723
ENSMUSG00000016087	"Fli1"	0.022171	0.0310623	0.475563	0.672214
ENSMUSG00000016128	"Stard13"	0.0898207	0.0387212	0.0206456	0.0791439
ENSMUSG00000016150	"Tenm1"	-0.143252	0.193068	0.459981	0.659526
ENSMUSG00000016179	"Camk1g"	-0.522094	0.118267	1.14709e-05	0.000213006
ENSMUSG00000016181	"Diexf"	-0.108519	0.0202349	8.10634e-08	3.21439e-06
ENSMUSG00000016194	"Hsd11b1"	0.948296	0.0471375	9.42554e-89	1.23804e-85
ENSMUSG00000016200	"Syt14"	-0.11032	0.251771	0.673067	0.818869
ENSMUSG00000016206	"H2-M3"	-0.15416	0.0729111	0.0341722	0.114704
ENSMUSG00000016239	"Lonrf3"	0.172209	0.0845568	0.0423861	0.134143
ENSMUSG00000016252	"Atp5e"	-0.0950086	0.0450024	0.0344947	0.115495
ENSMUSG00000016253	"Nelfcd"	-0.0034053	0.026101	0.896223	0.948779
ENSMUSG00000016255	"Tubb1"	-0.143117	0.219562	0.513467	0.70245
ENSMUSG00000016256	"Ctsz"	0.0464289	0.0371976	0.21165	0.408262
ENSMUSG00000016257	"Slmo2"	0.163681	0.029164	2.05967e-08	9.72719e-07
ENSMUSG00000016262	"Sertad4"	-0.195872	0.0521497	0.000171532	0.00191141
ENSMUSG00000016283	"H2-M2"	-0.793596	0.258968	0.00223112	0.0146942
ENSMUSG00000016308	"Ube2a"	-0.0199935	0.0298677	0.502849	0.693931
ENSMUSG00000016319	"Slc25a5"	0.00565299	0.0287027	0.843902	0.920843
ENSMUSG00000016327	"Atp1b4"	-0.0997206	0.20364	0.624181	0.785901
ENSMUSG00000016344	"Ppdpf"	-0.0376324	0.0475098	0.42782	0.632017
ENSMUSG00000016346	"Kcnq2"	-0.156442	0.185093	0.404069	0.610051
ENSMUSG00000016349	"Eef1a2"	0.00800816	0.0291322	0.783294	0.885538
ENSMUSG00000016356	"Col20a1"	0.0843651	0.0831071	0.312855	0.524361
ENSMUSG00000016382	"Pls3"	0.028497	0.0284087	0.31612	0.527729
ENSMUSG00000016386	"Mpped2"	-0.25402	0.0545839	3.20779e-06	7.28022e-05
ENSMUSG00000016409	"Nkap"	-0.00424081	0.019063	0.823899	0.909739
ENSMUSG00000016427	"Ndufa1"	-0.0437966	0.0389149	0.259488	0.465639
ENSMUSG00000016458	"Wt1"	-0.198019	0.0736627	0.00738594	0.0366219
ENSMUSG00000016477	"E2f3"	0.122397	0.0361347	0.000709234	0.00592419
ENSMUSG00000016481	"Cr1l"	-0.0482429	0.0134028	0.000317864	0.00313038
ENSMUSG00000016487	"Ppfibp1"	0.0821658	0.03577	0.021903	0.0827158
ENSMUSG00000016493	"Cd46"	0.068516	0.0414766	0.0982132	0.244962
ENSMUSG00000016494	"Cd34"	-0.0234265	0.0248478	0.345287	0.557612
ENSMUSG00000016495	"Plgrkt"	-0.0521689	0.039096	0.182032	0.370462
ENSMUSG00000016496	"Cd274"	-0.42662	0.132622	0.00127107	0.00946257
ENSMUSG00000016498	"Pdcd1lg2"	-0.119283	0.205406	0.560301	0.739793
ENSMUSG00000016503	"Gtf3a"	-0.0856905	0.0500063	0.0863428	0.223801
ENSMUSG00000016510	"Mtif3"	0.0965612	0.0281431	0.000593493	0.00519981
ENSMUSG00000016520	"Lnx2"	-0.0213798	0.0356194	0.548667	0.730582
ENSMUSG00000016524	"Il19"	0.235654	0.262556	0.372411	0.583117
ENSMUSG00000016526	"Dyrk3"	0.0190727	0.124955	0.879495	0.940128
ENSMUSG00000016528	"Mapkapk2"	0.00449564	0.022387	0.840819	0.918994
ENSMUSG00000016529	"Il10"	0.0104656	0.284099	0.97088	0.986212
ENSMUSG00000016534	"Lamp2"	-0.0923529	0.0183814	5.02946e-07	1.51215e-05
ENSMUSG00000016541	"Atxn10"	-0.0378235	0.0226144	0.0944	0.238422
ENSMUSG00000016552	"Foxred2"	0.0514846	0.071263	0.470783	0.668697
ENSMUSG00000016554	"Eif3d"	-0.0656849	0.0208874	0.00165663	0.0116753
ENSMUSG00000016559	"H3f3b"	0.0963237	0.0287969	0.00082924	0.0067209
ENSMUSG00000016619	"Nup50"	-0.0365385	0.0231135	0.114191	0.27243
ENSMUSG00000016624	"Phf21b"	-0.0330097	0.0614601	0.59174	0.762064
ENSMUSG00000016637	"Ift27"	-0.0947049	0.0409228	0.0206561	0.079156
ENSMUSG00000016664	"Pacsin2"	0.0512312	0.022773	0.0245825	0.0899105
ENSMUSG00000016756	"Cmah"	-0.0228112	0.0755761	0.763354	0.875028
ENSMUSG00000016757	"Ttll12"	-0.0145258	0.0350907	0.678748	0.82207
ENSMUSG00000016758	"Bik"	-0.0833484	0.0605863	0.168306	0.351848
ENSMUSG00000016763	"Scube1"	-0.103823	0.088214	0.238185	0.441228
ENSMUSG00000016831	"Tox4"	-0.0378861	0.0107005	0.000399884	0.00377536
ENSMUSG00000016833	"Mrps18c"	0.0484147	0.0300322	0.106554	0.259214
ENSMUSG00000016918	"Sulf1"	-0.0021191	0.0455799	0.962944	0.982723
ENSMUSG00000016921	"Srsf6"	-0.0965589	0.0159465	1.44227e-09	9.97067e-08
ENSMUSG00000016933	"Plcg1"	0.101862	0.0230655	9.98571e-06	0.000189737
ENSMUSG00000016940	"Kctd2"	0.00832433	0.0280538	0.766571	0.876993
ENSMUSG00000016942	"Tmprss6"	0.418404	0.288404	0.147105	0.323583
ENSMUSG00000016946	"Kctd5"	-0.0144976	0.021802	0.506016	0.69661
ENSMUSG00000016984	"Etaa1"	0.0254925	0.031473	0.417524	0.622627
ENSMUSG00000016995	"Matn4"	-0.380159	0.0869028	1.21221e-05	0.000223864
ENSMUSG00000017002	"Slpi"	0.454734	0.208749	0.0296242	0.103025
ENSMUSG00000017009	"Sdc4"	-0.212854	0.0593303	0.000344055	0.00332904
ENSMUSG00000017057	"Il13ra1"	0.151281	0.0384554	8.55086e-05	0.00109646
ENSMUSG00000017119	"Nbr1"	0.0168413	0.0149021	0.25866	0.464656
ENSMUSG00000017132	"Cyth1"	0.0154644	0.0202066	0.444196	0.646737
ENSMUSG00000017144	"Rnd3"	0.0597468	0.0349668	0.0881034	0.227018
ENSMUSG00000017146	"Brca1"	-0.17252	0.110949	0.119881	0.282287
ENSMUSG00000017167	"Cntnap1"	-0.261196	0.0529655	8.14423e-07	2.2521e-05
ENSMUSG00000017176	"Nt5c3b"	-0.136701	0.0262449	1.87328e-07	6.53967e-06
ENSMUSG00000017188	"Coa3"	-0.0167389	0.0325533	0.606742	0.773321
ENSMUSG00000017204	"Gsdma"	0.79709	0.135122	3.69351e-09	2.23054e-07
ENSMUSG00000017210	"Med24"	0.0124863	0.0279606	0.654838	0.806828
ENSMUSG00000017221	"Psmd3"	0.0171028	0.0190916	0.37014	0.581349
ENSMUSG00000017264	"Exosc10"	-0.0828701	0.0171161	1.27489e-06	3.27145e-05
ENSMUSG00000017286	"Glod4"	0.0762694	0.0152772	5.90118e-07	1.72249e-05
ENSMUSG00000017288	"Vps53"	0.0286928	0.0181063	0.112897	0.270554
ENSMUSG00000017291	"Taok1"	0.0458475	0.0326112	0.160495	0.341739
ENSMUSG00000017299	"Dnttip1"	0.0431115	0.0212585	0.0425625	0.134571
ENSMUSG00000017300	"Tnnc2"	-0.199096	0.205401	0.331583	0.544375
ENSMUSG00000017307	"Acot8"	0.00536314	0.0304736	0.860353	0.929651
ENSMUSG00000017309	"Cd300lg"	0.158188	0.0320082	7.53583e-07	2.11341e-05
ENSMUSG00000017314	"Mpp2"	0.0639214	0.0533922	0.230978	0.43259
ENSMUSG00000017344	"Vtn"	-0.0843699	0.0481936	0.0796109	0.211678
ENSMUSG00000017376	"Nlk"	0.0266188	0.0283644	0.347762	0.559914
ENSMUSG00000017386	"Traf4"	-0.185641	0.0471653	8.33675e-05	0.00107488
ENSMUSG00000017390	"Aldoc"	0.0310881	0.166153	0.854144	0.926185
ENSMUSG00000017400	"Stac2"	0.0836753	0.119223	0.48245	0.677644
ENSMUSG00000017404	"Rpl19"	-0.360304	0.243818	0.140468	0.31388
ENSMUSG00000017405	"Nek8"	-0.0820654	0.0382712	0.0321391	0.109471
ENSMUSG00000017412	"Cacnb4"	0.0465147	0.0587579	0.429352	0.633538
ENSMUSG00000017417	"Plxdc1"	-0.0253844	0.0512745	0.620466	0.783166
ENSMUSG00000017418	"Arl5b"	-0.0833937	0.033964	0.0141653	0.059397
ENSMUSG00000017421	"Zfp207"	-0.0716203	0.0169288	2.36696e-05	0.000382646
ENSMUSG00000017428	"Psmd11"	0.0632245	0.014473	1.24077e-05	0.000227739
ENSMUSG00000017446	"C1qtnf1"	-0.00647241	0.0372415	0.862027	0.930619
ENSMUSG00000017453	"Pipox"	0.0113798	0.0891722	0.898249	0.94996
ENSMUSG00000017466	"Timp2"	0.0167231	0.0260517	0.521032	0.708326
ENSMUSG00000017478	"Zc3h18"	-0.0460753	0.0164498	0.0050935	0.0277606
ENSMUSG00000017485	"Top2b"	0.0243299	0.021749	0.263628	0.470404
ENSMUSG00000017491	"Rarb"	-0.223009	0.0335326	2.89195e-11	3.14907e-09
ENSMUSG00000017493	"Igfbp4"	-0.0218756	0.0420242	0.602439	0.7704
ENSMUSG00000017499	"Cdc6"	-0.112497	0.0998027	0.259936	0.466031
ENSMUSG00000017548	"Suz12"	0.00454716	0.0183392	0.804177	0.898155
ENSMUSG00000017550	"Atad5"	0.0090504	0.0458732	0.843692	0.920758
ENSMUSG00000017561	"Crlf3"	-0.0477266	0.0290243	0.0999072	0.247723
ENSMUSG00000017607	"Tns4"	0.168127	0.0925498	0.0687641	0.190502
ENSMUSG00000017615	"Tnfaip1"	0.00163346	0.020534	0.936576	0.969547
ENSMUSG00000017631	"Abr"	-0.0769169	0.026444	0.00362725	0.021365
ENSMUSG00000017639	"Rab11fip4"	-0.148753	0.112445	0.18601	0.375666
ENSMUSG00000017652	"Cd40"	-0.0053751	0.0631021	0.932057	0.967007
ENSMUSG00000017664	"Slc35c2"	-0.0590964	0.0275704	0.0320804	0.109324
ENSMUSG00000017667	"Zfp334"	-0.100339	0.0239937	2.89137e-05	0.000449794
ENSMUSG00000017670	"Elmo2"	-0.0445168	0.02118	0.0354557	0.11779
ENSMUSG00000017677	"Wsb1"	0.0492594	0.033481	0.141437	0.315412
ENSMUSG00000017679	"Ttpal"	-0.0188282	0.0289119	0.515918	0.70403
ENSMUSG00000017686	"Rhot1"	0.041602	0.0162324	0.0103554	0.0473208
ENSMUSG00000017692	"Rhbdl3"	-0.105487	0.0790127	0.18155	0.370073
ENSMUSG00000017697	"Ada"	-0.231943	0.0972699	0.017391	0.0693264
ENSMUSG00000017707	"Serinc3"	0.0910576	0.0307245	0.00307156	0.0188803
ENSMUSG00000017713	"Tha1"	-0.0432654	0.0472293	0.359176	0.571505
ENSMUSG00000017715	"Pgs1"	0.0126295	0.020566	0.538889	0.722597
ENSMUSG00000017716	"Birc5"	-0.233753	0.153994	0.128779	0.296268
ENSMUSG00000017718	"Afmid"	-0.222119	0.0890654	0.0125703	0.0544171
ENSMUSG00000017720	"Trp53tg5"	0.172275	0.246242	0.484763	0.679241
ENSMUSG00000017721	"Pigt"	-0.00212495	0.0254522	0.933423	0.967847
ENSMUSG00000017723	"Wfdc2"	0.252164	0.248161	0.323686	0.536143
ENSMUSG00000017724	"Etv4"	0.00671065	0.111173	0.95181	0.9773
ENSMUSG00000017734	"Dbndd2"	0.0300097	0.0318561	0.346676	0.558909
ENSMUSG00000017737	"Mmp9"	-0.142102	0.135731	0.294485	0.504556
ENSMUSG00000017740	"Slc12a5"	0.0632813	0.106799	0.553252	0.734036
ENSMUSG00000017747	"Ghdc"	0.0342234	0.0274634	0.212363	0.409001
ENSMUSG00000017754	"Pltp"	0.088255	0.0404918	0.0290958	0.101692
ENSMUSG00000017756	"Slc12a7"	0.0548096	0.0294402	0.0627104	0.178001
ENSMUSG00000017760	"Ctsa"	-0.000824813	0.0261175	0.974804	0.988587
ENSMUSG00000017764	"Zswim1"	-0.0597277	0.028608	0.0368046	0.121217
ENSMUSG00000017765	"Slc12a4"	0.0135963	0.0335927	0.686275	0.826993
ENSMUSG00000017767	"Spata25"	0.129339	0.236905	0.586359	0.75824
ENSMUSG00000017774	"Myo1c"	0.0646243	0.0209823	0.00208298	0.0139281
ENSMUSG00000017776	"Crk"	0.000725706	0.016544	0.965031	0.983564
ENSMUSG00000017778	"Cox7c"	-0.0511423	0.0397086	0.197041	0.390809
ENSMUSG00000017781	"Pitpna"	0.00142793	0.0202606	0.943829	0.973353
ENSMUSG00000017801	"Mlx"	-0.00780827	0.018671	0.675678	0.820007
ENSMUSG00000017802	"Fam134c"	9.61987e-05	0.0152771	0.994976	0.997444
ENSMUSG00000017817	"Jph2"	0.00123298	0.0272261	0.963894	0.98312
ENSMUSG00000017830	"Dhx58"	0.0433509	0.0964407	0.652362	0.805431
ENSMUSG00000017831	"Rab5a"	0.0190295	0.0160231	0.235181	0.43724
ENSMUSG00000017832	"Hspb9"	0.385169	0.238042	0.104446	0.255516
ENSMUSG00000017837	"Nkiras2"	0.0406981	0.029195	0.162863	0.34486
ENSMUSG00000017843	"Ppp2r5c"	0.0714813	0.0310919	0.0215973	0.0818112
ENSMUSG00000017858	"Ift52"	0.0486895	0.0166637	0.003471	0.0206647
ENSMUSG00000017861	"Mybl2"	-0.154929	0.133536	0.245492	0.450046
ENSMUSG00000017868	"Sgk2"	-0.71462	0.30892	0.019197	0.0747808
ENSMUSG00000017897	"Eya2"	0.780311	0.0729808	1.25781e-26	9.44075e-24
ENSMUSG00000017929	"B4galt5"	-0.0987719	0.0455921	0.0303547	0.104906
ENSMUSG00000017943	"Gdap1l1"	0.16045	0.186	0.388816	0.597496
ENSMUSG00000017969	"Ptgis"	-0.0240917	0.0518516	0.642508	0.798
ENSMUSG00000017978	"Cadps2"	-0.138459	0.0622543	0.0259772	0.0934182
ENSMUSG00000017999	"Ddx27"	-0.023344	0.0202803	0.24938	0.454511
ENSMUSG00000018001	"Cyth3"	0.0143334	0.0226906	0.527616	0.712967
ENSMUSG00000018008	"Cyth4"	0.192667	0.0678329	0.00449525	0.0251993
ENSMUSG00000018012	"Rac3"	0.0708871	0.0813857	0.38437	0.593736
ENSMUSG00000018040	"Rrp7a"	-0.028377	0.0263347	0.280835	0.489795
ENSMUSG00000018042	"Cyb5r3"	0.0936824	0.0291606	0.00132607	0.00977834
ENSMUSG00000018068	"Ints2"	0.00098568	0.0357629	0.978009	0.989953
ENSMUSG00000018076	"Med13l"	-0.0596622	0.0306657	0.0521491	0.155756
ENSMUSG00000018102	"Hist1h2bc"	-0.0344074	0.0530905	0.516772	0.704723
ENSMUSG00000018126	"Baiap2l2"	-0.507971	0.21242	0.0162119	0.0657359
ENSMUSG00000018143	"Mafk"	0.0572816	0.046794	0.222812	0.422917
ENSMUSG00000018160	"Med1"	0.0277932	0.0311233	0.37166	0.582484
ENSMUSG00000018166	"Erbb3"	-0.0327731	0.041147	0.426311	0.630718
ENSMUSG00000018167	"Stard3"	-0.12412	0.03722	0.000857079	0.00688283
ENSMUSG00000018168	"Ikzf3"	-0.413337	0.142257	0.00366117	0.0215166
ENSMUSG00000018169	"Mfng"	0.0784445	0.0387963	0.0431251	0.13588
ENSMUSG00000018171	"Vmp1"	0.156809	0.0214905	2.99418e-13	5.77301e-11
ENSMUSG00000018189	"Uchl5"	0.015711	0.0267069	0.556248	0.736477
ENSMUSG00000018196	"Glrx2"	-0.0734865	0.0299185	0.0140723	0.0591251
ENSMUSG00000018199	"Trove2"	0.0158034	0.0333431	0.635913	0.793278
ENSMUSG00000018209	"Stk4"	-0.00612446	0.0246582	0.803972	0.89807
ENSMUSG00000018217	"Pmp22"	0.0170568	0.0310845	0.583359	0.756957
ENSMUSG00000018238	"Gdf9"	-0.0589752	0.118519	0.618425	0.781544
ENSMUSG00000018239	"Zcchc10"	-0.054302	0.0237878	0.0224265	0.0840283
ENSMUSG00000018263	"Tbx5"	-0.164391	0.0403944	4.82556e-05	0.000688486
ENSMUSG00000018286	"Psmb6"	-0.0453008	0.028198	0.107751	0.261488
ENSMUSG00000018287	"Spag7"	-0.0308344	0.0182442	0.0909503	0.232165
ENSMUSG00000018293	"Pfn1"	-0.00640398	0.0221094	0.772079	0.87965
ENSMUSG00000018322	"Tomm34"	-0.0853365	0.0197624	1.5598e-05	0.000274776
ENSMUSG00000018326	"Ywhab"	-0.0434005	0.01475	0.00327184	0.0197532
ENSMUSG00000018334	"Ksr1"	-0.0506866	0.0367384	0.168106	0.351534
ENSMUSG00000018339	"Gpx3"	0.0226863	0.0631609	0.719996	0.848487
ENSMUSG00000018340	"Anxa6"	-0.0305106	0.0238855	0.201314	0.396217
ENSMUSG00000018341	"Il12rb2"	-0.419488	0.181242	0.0211892	0.0806433
ENSMUSG00000018347	"Zkscan6"	-0.0283441	0.0223317	0.204112	0.399021
ENSMUSG00000018362	"Kpna2"	-0.0645375	0.0847408	0.446463	0.648749
ENSMUSG00000018363	"Smurf2"	0.0100627	0.0250846	0.688439	0.828306
ENSMUSG00000018372	"Cep95"	-0.097777	0.0264184	0.000213887	0.00228407
ENSMUSG00000018377	"Vezf1"	-0.0288555	0.0199073	0.147693	0.32444
ENSMUSG00000018378	"Cuedc1"	0.0487674	0.0250867	0.0518056	0.155114
ENSMUSG00000018379	"Srsf1"	-0.128439	0.0151229	2.17422e-17	8.92378e-15
ENSMUSG00000018381	"Abi3"	0.00286741	0.0555116	0.95879	0.980914
ENSMUSG00000018387	"Shroom1"	0.0587863	0.0807243	0.466908	0.665392
ENSMUSG00000018395	"Kif3a"	0.043131	0.0285975	0.131277	0.300177
ENSMUSG00000018398	"Sept8"	0.0132415	0.0259875	0.610542	0.776178
ENSMUSG00000018401	"Mtmr4"	-0.127408	0.024915	3.1987e-07	1.03263e-05
ENSMUSG00000018405	"Mrm1"	-0.0671242	0.0291804	0.0215052	0.0815507
ENSMUSG00000018411	"Mapt"	0.071021	0.0364401	0.0513309	0.154176
ENSMUSG00000018412	"Kansl1"	-0.0961086	0.0166462	8.00616e-09	4.29228e-07
ENSMUSG00000018415	"Gid4"	0.028714	0.0312806	0.358674	0.570923
ENSMUSG00000018417	"Myo1b"	0.0217639	0.0315638	0.490203	0.683436
ENSMUSG00000018425	"Dhx40"	0.0619445	0.0200264	0.00198403	0.0134331
ENSMUSG00000018427	"Ypel2"	0.0675229	0.0540475	0.211492	0.408262
ENSMUSG00000018428	"Akap1"	0.096822	0.0295808	0.00105976	0.00822146
ENSMUSG00000018433	"Nol11"	0.0363128	0.0171327	0.0340734	0.114471
ENSMUSG00000018442	"Derl2"	0.0314093	0.0213066	0.140185	0.313512
ENSMUSG00000018446	"C1qbp"	0.0223349	0.0262581	0.394767	0.602632
ENSMUSG00000018449	"Rpain"	-0.0385069	0.0345462	0.264718	0.471876
ENSMUSG00000018451	"6330403K07Rik"	-0.407045	0.124794	0.00116266	0.00884028
ENSMUSG00000018459	"Slc13a3"	-0.378393	0.139498	0.00671668	0.0340651
ENSMUSG00000018470	"Kcnab3"	-0.0880154	0.115064	0.443905	0.646508
ENSMUSG00000018474	"Chd3"	-0.0687921	0.0351074	0.0500911	0.151557
ENSMUSG00000018476	"Kdm6b"	-0.0509064	0.034339	0.138943	0.311736
ENSMUSG00000018481	"Appbp2"	-0.0229579	0.0213935	0.283494	0.493122
ENSMUSG00000018486	"Wnt9b"	-0.122548	0.109525	0.262722	0.469543
ENSMUSG00000018500	"Adora2b"	-0.387001	0.0930414	3.13846e-05	0.000481736
ENSMUSG00000018501	"Ncor1"	0.0300267	0.0263646	0.254995	0.460287
ENSMUSG00000018507	"Trpv2"	-0.0974095	0.0526912	0.0641133	0.180933
ENSMUSG00000018509	"Cenpv"	-0.0505121	0.0385776	0.189949	0.381422
ENSMUSG00000018537	"Pcgf2"	-0.111306	0.0451075	0.0136654	0.0577619
ENSMUSG00000018541	"Cwc25"	-0.0311072	0.0187533	0.097	0.242714
ENSMUSG00000018543	"1700001P01Rik"	-0.554632	0.187264	0.00292369	0.0181573
ENSMUSG00000018547	"Pip4k2b"	0.0566782	0.0228906	0.0132874	0.0565852
ENSMUSG00000018548	"Trim37"	0.0100337	0.0392024	0.798033	0.894029
ENSMUSG00000018554	"Ybx2"	-0.0117727	0.0649245	0.856053	0.927409
ENSMUSG00000018559	"Ctdnep1"	-0.0882342	0.0291853	0.00248128	0.0160008
ENSMUSG00000018565	"Elp5"	0.0247323	0.0190732	0.194687	0.387751
ENSMUSG00000018566	"Slc2a4"	0.00274973	0.0229418	0.90465	0.953132
ENSMUSG00000018567	"Gabarap"	-0.0523442	0.0277028	0.0584521	0.169485
ENSMUSG00000018569	"Cldn7"	-0.33226	0.196138	0.0894882	0.22966
ENSMUSG00000018570	"2810408A11Rik"	0.152096	0.104851	0.146731	0.322901
ENSMUSG00000018572	"Phf23"	-0.0349975	0.0237135	0.140002	0.313245
ENSMUSG00000018574	"Acadvl"	-0.0149534	0.0294526	0.611303	0.776587
ENSMUSG00000018581	"Dnah11"	-0.43433	0.312441	0.170861	0.355132
ENSMUSG00000018583	"G3bp1"	0.00359027	0.0125977	0.775655	0.880763
ENSMUSG00000018585	"Atox1"	-0.000142072	0.0454597	0.997523	0.99896
ENSMUSG00000018593	"Sparc"	0.127412	0.0524793	0.0150735	0.0624085
ENSMUSG00000018599	"Mief2"	0.121679	0.0334248	0.000279627	0.00283117
ENSMUSG00000018604	"Tbx3"	-0.00433393	0.0429017	0.919717	0.96077
ENSMUSG00000018648	"Dusp14"	-0.028746	0.100097	0.774043	0.880396
ENSMUSG00000018651	"Tada2a"	-0.0757743	0.0206274	0.000238635	0.00249263
ENSMUSG00000018654	"Ikzf1"	-0.169117	0.0908834	0.0630297	0.178594
ENSMUSG00000018659	"Pnpo"	0.054217	0.0378348	0.15147	0.329833
ENSMUSG00000018661	"Cog1"	0.00566874	0.019836	0.774955	0.880582
ENSMUSG00000018666	"Cbx1"	-0.0521347	0.0170816	0.00227883	0.0149709
ENSMUSG00000018669	"Cdk5rap3"	-0.0582294	0.0304604	0.0561905	0.164585
ENSMUSG00000018672	"Copz2"	-0.080866	0.0493932	0.101013	0.2494
ENSMUSG00000018677	"Slc25a39"	-0.0120762	0.0306181	0.6931	0.831382
ENSMUSG00000018678	"Sp2"	-0.0785231	0.0280997	0.0052096	0.0282251
ENSMUSG00000018697	"Aatf"	-0.0152888	0.0279614	0.584207	0.757162
ENSMUSG00000018707	"Dync1h1"	0.0306599	0.0328869	0.351496	0.563724
ENSMUSG00000018727	"Cpsf4l"	-0.210666	0.13099	0.107442	0.260891
ENSMUSG00000018733	"Pex12"	0.0221983	0.0224688	0.323215	0.535684
ENSMUSG00000018736	"Ndel1"	-0.0231644	0.0185392	0.211688	0.408262
ENSMUSG00000018740	"Slc25a35"	-0.000378092	0.0371466	0.99188	0.995432
ENSMUSG00000018750	"Zbtb4"	-0.0303672	0.0179367	0.0907529	0.231801
ENSMUSG00000018752	"Tnfsfm13"	0.0271805	0.0470305	0.563298	0.741972
ENSMUSG00000018761	"Mpdu1"	-0.0507721	0.0278191	0.0677964	0.188492
ENSMUSG00000018765	"Fxr2"	0.0395698	0.0219863	0.0717084	0.196329
ENSMUSG00000018770	"Atp5g3"	-0.0252115	0.0347193	0.467264	0.665629
ENSMUSG00000018774	"Cd68"	0.222709	0.0688423	0.00119698	0.00902224
ENSMUSG00000018776	"Slc35g3"	-0.0589818	0.224902	0.793514	0.891219
ENSMUSG00000018796	"Acsl1"	0.041703	0.0222653	0.0610317	0.174771
ENSMUSG00000018800	"Abca5"	-0.00633603	0.0412381	0.878095	0.939711
ENSMUSG00000018809	"Smyd4"	-0.0121168	0.0245532	0.621838	0.784285
ENSMUSG00000018819	"Lsp1"	-0.274186	0.0418048	5.60681e-11	5.66503e-09
ENSMUSG00000018820	"Zfyve27"	0.016335	0.0221377	0.460707	0.660226
ENSMUSG00000018821	"Avpi1"	-0.0349261	0.0450256	0.437596	0.64091
ENSMUSG00000018822	"Sfrp5"	-0.262937	0.151785	0.0861581	0.223458
ENSMUSG00000018830	"Myh11"	0.119578	0.0615494	0.0530616	0.157684
ENSMUSG00000018841	"Rad51d"	0.0157717	0.0326255	0.628915	0.789046
ENSMUSG00000018844	"Fndc8"	-0.87428	0.204909	5.74488e-05	0.000787056
ENSMUSG00000018845	"Unc45b"	-0.0391755	0.0317425	0.217322	0.41524
ENSMUSG00000018846	"Pank3"	-0.00932349	0.0322583	0.772867	0.880075
ENSMUSG00000018848	"Rars"	0.0316957	0.0157146	0.0436169	0.136977
ENSMUSG00000018849	"Wwc1"	-0.36643	0.11514	0.0014808	0.0106833
ENSMUSG00000018858	"Ict1"	-0.0711649	0.0374952	0.0573565	0.167146
ENSMUSG00000018861	"Fdxr"	-0.0200825	0.0356247	0.573281	0.749492
ENSMUSG00000018865	"Sult4a1"	0.169121	0.183372	0.363861	0.576147
ENSMUSG00000018882	"Mrpl45"	0.0414383	0.0293445	0.157751	0.338192
ENSMUSG00000018893	"Mb"	0.0126887	0.0331701	0.701663	0.836756
ENSMUSG00000018899	"Irf1"	-0.184218	0.0641127	0.00398295	0.0229549
ENSMUSG00000018900	"Slc22a5"	-0.0472777	0.0299382	0.113917	0.272056
ENSMUSG00000018906	"P4ha2"	0.0153312	0.0371441	0.679967	0.823119
ENSMUSG00000018909	"Arrb1"	-0.0509536	0.0363895	0.161586	0.343228
ENSMUSG00000018919	"Tm4sf5"	-0.247239	0.1244	0.0467255	0.144282
ENSMUSG00000018920	"Cxcl16"	-0.102088	0.0550848	0.0637841	0.180052
ENSMUSG00000018921	"Pelp1"	-0.0234417	0.0219287	0.285166	0.494702
ENSMUSG00000018923	"Med11"	-0.0783578	0.0401312	0.0509585	0.153408
ENSMUSG00000018924	"Alox15"	0.224566	0.205275	0.282563	0.491911
ENSMUSG00000018927	"Ccl6"	0.0379038	0.114583	0.74096	0.861999
ENSMUSG00000018930	"Ccl4"	-0.503608	0.220542	0.0216936	0.0820872
ENSMUSG00000018931	"Natd1"	0.00996441	0.0334946	0.765839	0.876631
ENSMUSG00000018932	"Map2k3"	0.0453646	0.0231056	0.0497061	0.150826
ENSMUSG00000018965	"Ywhah"	-0.0652898	0.0278068	0.0189851	0.0741483
ENSMUSG00000018974	"Sart3"	-0.105019	0.023509	7.91682e-06	0.000156962
ENSMUSG00000018983	"E2f2"	-0.0750149	0.129215	0.561978	0.741037
ENSMUSG00000018986	"Slfn3"	0.074158	0.107147	0.490767	0.684021
ENSMUSG00000018995	"Nars2"	0.0033528	0.0278821	0.904334	0.95299
ENSMUSG00000018999	"Slc35b4"	-0.0131291	0.0249301	0.598681	0.767397
ENSMUSG00000019027	"Dnah1"	0.0791931	0.183776	0.667554	0.815657
ENSMUSG00000019039	"Dalrd3"	-0.0785675	0.0329117	0.0168658	0.0676951
ENSMUSG00000019054	"Fis1"	-0.0387903	0.0320654	0.225847	0.426335
ENSMUSG00000019055	"Plod1"	-0.0704677	0.0291655	0.0155468	0.0637582
ENSMUSG00000019066	"Rab3d"	0.0289543	0.0298572	0.331922	0.544677
ENSMUSG00000019080	"Mfsd3"	0.0460796	0.0394971	0.243083	0.447294
ENSMUSG00000019082	"Slc25a22"	-0.134857	0.050335	0.00734204	0.0365208
ENSMUSG00000019087	"Atp6ap1"	-0.000152417	0.0132324	0.990806	0.995163
ENSMUSG00000019088	"Dnase1l1"	0.138518	0.028657	1.34698e-06	3.43544e-05
ENSMUSG00000019102	"Aldh3a1"	-0.228629	0.137177	0.0985468	0.245559
ENSMUSG00000019122	"Ccl9"	0.120657	0.0957523	0.207679	0.40383
ENSMUSG00000019124	"Scrn1"	-0.0987885	0.0489929	0.0435442	0.136811
ENSMUSG00000019132	"BC005537"	0.0469201	0.0208828	0.0247676	0.0903989
ENSMUSG00000019139	"Isyna1"	-0.322769	0.0489671	4.42475e-11	4.60349e-09
ENSMUSG00000019143	"Hars2"	0.0198489	0.0186778	0.288049	0.497669
ENSMUSG00000019158	"Tmem160"	-0.12632	0.0660354	0.0555428	0.162984
ENSMUSG00000019173	"Rab5c"	0.00236046	0.0206243	0.908825	0.955089
ENSMUSG00000019179	"Mdh2"	-0.0229241	0.0260937	0.379682	0.590104
ENSMUSG00000019188	"H13"	-0.119628	0.0195971	1.04717e-09	7.48551e-08
ENSMUSG00000019189	"Rnf145"	-0.0650649	0.029936	0.0299013	0.103749
ENSMUSG00000019194	"Scn1b"	0.220541	0.0671208	0.00101817	0.00796941
ENSMUSG00000019210	"Atp6v1e1"	0.0489451	0.023753	0.0391952	0.126736
ENSMUSG00000019214	"Chtf18"	-0.132267	0.0585896	0.0238267	0.0878496
ENSMUSG00000019230	"Lhx9"	-0.648652	0.205365	0.00140732	0.0102304
ENSMUSG00000019232	"Etnppl"	0.0690311	0.185185	0.709826	0.842522
ENSMUSG00000019235	"Rps6kl1"	-0.0654881	0.0552539	0.235919	0.438303
ENSMUSG00000019254	"Ppp1r12c"	-0.0552943	0.029411	0.060436	0.17368
ENSMUSG00000019256	"Ahr"	0.221524	0.0389685	1.38362e-08	6.92339e-07
ENSMUSG00000019261	"Map1s"	-0.0484557	0.0510188	0.342252	0.554694
ENSMUSG00000019278	"Dpep1"	0.553495	0.0496515	1.16375e-28	9.40672e-26
ENSMUSG00000019295	"Tmem129"	-0.0476315	0.0244081	0.0508972	0.153312
ENSMUSG00000019297	"Nop9"	0.021274	0.0208736	0.307911	0.519493
ENSMUSG00000019301	"Hsd17b1"	-0.243203	0.132129	0.0660232	0.184809
ENSMUSG00000019302	"Atp6v0a1"	0.083955	0.0282646	0.00296826	0.018373
ENSMUSG00000019303	"Psmc3ip"	0.0488059	0.148945	0.742829	0.863126
ENSMUSG00000019312	"Grb7"	-0.172064	0.184279	0.352001	0.564232
ENSMUSG00000019320	"Noxo1"	0.0685095	0.0609183	0.260264	0.466301
ENSMUSG00000019326	"Aoc3"	-0.0947638	0.0629446	0.134222	0.304294
ENSMUSG00000019338	"Zfp687"	0.0364781	0.023115	0.114641	0.273287
ENSMUSG00000019359	"Gdpd2"	-0.169796	0.204131	0.408132	0.614199
ENSMUSG00000019362	"D8Ertd738e"	-0.0782927	0.0404615	0.0526591	0.156865
ENSMUSG00000019368	"Sec14l4"	0.549213	0.244111	0.0255832	0.0925239
ENSMUSG00000019370	"Calm3"	0.0349588	0.0199826	0.08018	0.212595
ENSMUSG00000019373	"Cops3"	0.0600003	0.0199111	0.00256627	0.0164235
ENSMUSG00000019428	"Fkbp8"	-0.0406791	0.0363266	0.262212	0.468872
ENSMUSG00000019432	"Ddx39b"	-0.112866	0.0175135	1.22858e-10	1.14247e-08
ENSMUSG00000019433	"Gipc1"	0.0163422	0.0389513	0.674564	0.819293
ENSMUSG00000019437	"Tlcd1"	-0.139612	0.036766	0.000148375	0.00170583
ENSMUSG00000019461	"Plscr3"	0.00360809	0.027598	0.895959	0.948684
ENSMUSG00000019464	"Ptger1"	0.00395736	0.041618	0.924389	0.963184
ENSMUSG00000019467	"Arhgef25"	-0.0731777	0.0318073	0.0215576	0.0817199
ENSMUSG00000019470	"Xab2"	-0.061303	0.026474	0.0205216	0.0788448
ENSMUSG00000019471	"Cdc37"	0.00662847	0.0231947	0.774967	0.880582
ENSMUSG00000019478	"Rab4a"	-0.041379	0.0450634	0.358895	0.571179
ENSMUSG00000019487	"Trip10"	-0.034851	0.0277547	0.209367	0.405871
ENSMUSG00000019494	"Cops6"	-0.0207905	0.0265474	0.432908	0.636623
ENSMUSG00000019505	"Ubb"	-0.0478158	0.0583672	0.412114	0.618116
ENSMUSG00000019518	"Ap4m1"	0.0968905	0.0264026	0.000240374	0.00250829
ENSMUSG00000019528	"Gyg"	0.0721842	0.0267956	0.00704359	0.0353796
ENSMUSG00000019539	"Rcn3"	-0.110136	0.0502195	0.0281593	0.0991166
ENSMUSG00000019558	"Slc6a8"	0.100458	0.0280199	0.000335786	0.00325953
ENSMUSG00000019564	"Arid3a"	0.125852	0.0504522	0.0127239	0.0548515
ENSMUSG00000019577	"Pdk4"	0.082203	0.130837	0.528981	0.714146
ENSMUSG00000019578	"Ubxn6"	-0.0137527	0.0308182	0.65525	0.80704
ENSMUSG00000019579	"Mydgf"	-0.0655345	0.0304204	0.0310758	0.106749
ENSMUSG00000019590	"Cyb561"	0.253902	0.0505631	5.45932e-07	1.62052e-05
ENSMUSG00000019647	"Sema6a"	0.0386481	0.0309555	0.211684	0.408262
ENSMUSG00000019659	"Ccdc12"	-0.0649702	0.0304443	0.0326425	0.110791
ENSMUSG00000019689	"1110001J03Rik"	-0.149108	0.0481172	0.00192041	0.0130825
ENSMUSG00000019699	"Akt3"	0.0518222	0.0268718	0.0540078	0.159728
ENSMUSG00000019710	"Mrpl24"	0.0121433	0.0211717	0.565852	0.743619
ENSMUSG00000019715	"Gle1"	0.00341318	0.0184615	0.853336	0.925947
ENSMUSG00000019718	"L3hypdh"	-0.043237	0.0659387	0.513296	0.702353
ENSMUSG00000019726	"Lyst"	0.0429536	0.060149	0.476783	0.672747
ENSMUSG00000019731	"Slc35e1"	0.0705088	0.0236469	0.00288664	0.0179804
ENSMUSG00000019732	"Calr3"	-0.141722	0.0553705	0.0104793	0.0476253
ENSMUSG00000019734	"Tmc4"	-0.37882	0.0667464	1.42869e-08	7.09305e-07
ENSMUSG00000019737	"Syne4"	-0.424884	0.0819819	2.21692e-07	7.58807e-06
ENSMUSG00000019738	"Polr2i"	-0.14059	0.0417752	0.000756189	0.00622974
ENSMUSG00000019756	"Prl8a1"	-0.115495	0.0980262	0.237576	0.440562
ENSMUSG00000019761	"Krt10"	-0.0732807	0.0575587	0.202562	0.397446
ENSMUSG00000019762	"Iyd"	-0.15253	0.228895	0.5057	0.696536
ENSMUSG00000019763	"Rmnd1"	0.154672	0.0663042	0.0195183	0.075808
ENSMUSG00000019767	"Ccdc170"	-0.122137	0.0978064	0.213065	0.409827
ENSMUSG00000019768	"Esr1"	0.0912989	0.0853769	0.287682	0.497402
ENSMUSG00000019772	"Vip"	-0.0597748	0.239732	0.803025	0.897393
ENSMUSG00000019773	"Fbxo5"	-0.09403	0.0851979	0.270561	0.478699
ENSMUSG00000019774	"Mtrf1l"	-0.0137915	0.0344256	0.688454	0.828306
ENSMUSG00000019775	"Rgs17"	0.000121145	0.104563	0.999027	0.999312
ENSMUSG00000019777	"Hdac2"	-0.053436	0.0156169	0.000621662	0.00536544
ENSMUSG00000019779	"Frk"	0.00231544	0.0580098	0.968149	0.985117
ENSMUSG00000019782	"Rwdd1"	0.0601758	0.0385927	0.118316	0.279573
ENSMUSG00000019787	"Trdn"	0.119452	0.0248651	1.56763e-06	3.93142e-05
ENSMUSG00000019789	"Hey2"	-0.220765	0.0446781	7.81828e-07	2.17628e-05
ENSMUSG00000019790	"Stxbp5"	-0.0336864	0.0247729	0.174235	0.359969
ENSMUSG00000019791	"Hint3"	0.00147707	0.0964895	0.987773	0.99373
ENSMUSG00000019792	"Trmt11"	0.114249	0.0225995	4.29923e-07	1.32872e-05
ENSMUSG00000019794	"Katna1"	-0.0622044	0.0225562	0.00579679	0.0305326
ENSMUSG00000019795	"Pcmt1"	0.0255472	0.0178843	0.153197	0.331962
ENSMUSG00000019796	"Lrp11"	0.197736	0.0670266	0.00315923	0.0192525
ENSMUSG00000019797	"1700021F05Rik"	0.0458761	0.0264972	0.0832445	0.218021
ENSMUSG00000019802	"Sec63"	0.0427274	0.0160844	0.00788078	0.0383919
ENSMUSG00000019804	"Snx3"	-0.0385636	0.0369307	0.2966	0.506907
ENSMUSG00000019806	"Aig1"	-0.0363496	0.0314711	0.24753	0.452569
ENSMUSG00000019808	"Adat2"	0.000159682	0.053699	0.997629	0.99896
ENSMUSG00000019809	"Pex3"	0.0235951	0.0170842	0.167202	0.350323
ENSMUSG00000019810	"Fuca2"	0.000119244	0.0560548	0.998245	0.99896
ENSMUSG00000019813	"Cep57l1"	-0.0981762	0.0641707	0.125481	0.291168
ENSMUSG00000019814	"Ltv1"	0.0170361	0.0197802	0.389154	0.597709
ENSMUSG00000019817	"Plagl1"	-0.336786	0.0721041	3.08488e-06	7.07772e-05
ENSMUSG00000019818	"Cd164"	-0.0262952	0.0137806	0.0565101	0.165268
ENSMUSG00000019820	"Utrn"	0.139493	0.04135	0.00075301	0.00621086
ENSMUSG00000019822	"Smpd2"	0.0310213	0.0307596	0.312594	0.524216
ENSMUSG00000019823	"Mical1"	0.0628617	0.0406679	0.122215	0.285639
ENSMUSG00000019826	"Zbtb24"	0.00896022	0.0209707	0.6693	0.81699
ENSMUSG00000019828	"Grm1"	0.0679836	0.242287	0.778541	0.882707
ENSMUSG00000019831	"Wasf1"	-0.0218829	0.0829936	0.792133	0.890773
ENSMUSG00000019832	"Rab32"	0.00640687	0.0552795	0.907751	0.954676
ENSMUSG00000019836	"Amd-ps4"	0.529699	0.389015	0.183806	0.373079
ENSMUSG00000019837	"Gtf3c6"	0.0996649	0.0371854	0.0072581	0.0361889
ENSMUSG00000019838	"Slc16a10"	-0.0786785	0.032365	0.0149109	0.0618938
ENSMUSG00000019841	"Rev3l"	0.00824428	0.0385833	0.830936	0.913764
ENSMUSG00000019842	"Traf3ip2"	-0.11337	0.0308471	0.000237683	0.00248601
ENSMUSG00000019843	"Fyn"	-0.0904319	0.038041	0.0173135	0.0690698
ENSMUSG00000019845	"Tube1"	-0.175183	0.0757739	0.0206205	0.0790803
ENSMUSG00000019846	"Lama4"	-0.0959436	0.0295892	0.00118921	0.0089849
ENSMUSG00000019848	"Popdc3"	0.0629276	0.0382025	0.0996435	0.247297
ENSMUSG00000019849	"Prep"	0.0392912	0.0239615	0.101012	0.2494
ENSMUSG00000019850	"Tnfaip3"	-0.0656612	0.0577607	0.255963	0.461148
ENSMUSG00000019851	"Perp"	-0.00933346	0.0512673	0.855549	0.927245
ENSMUSG00000019852	"Arfgef3"	0.0159904	0.142974	0.911879	0.956483
ENSMUSG00000019853	"Hebp2"	-0.140724	0.10784	0.190664	0.38242
ENSMUSG00000019854	"Reps1"	0.0142479	0.0182307	0.434131	0.637531
ENSMUSG00000019856	"Fam184a"	-0.0338072	0.0700178	0.62935	0.789166
ENSMUSG00000019857	"Asf1a"	0.015531	0.0190299	0.414225	0.619775
ENSMUSG00000019861	"Gopc"	0.000426259	0.0231191	0.985294	0.992619
ENSMUSG00000019863	"Qrsl1"	0.0579937	0.0285376	0.0419796	0.133229
ENSMUSG00000019864	"Rtn4ip1"	0.0739598	0.0246605	0.00269557	0.0170407
ENSMUSG00000019865	"Nmbr"	-0.136246	0.152707	0.371246	0.582203
ENSMUSG00000019866	"Aim1"	0.0555013	0.0436207	0.203466	0.398253
ENSMUSG00000019868	"Vta1"	0.00977832	0.0232063	0.673279	0.818917
ENSMUSG00000019872	"Smpdl3a"	0.0207058	0.0203937	0.310082	0.521502
ENSMUSG00000019873	"Reep3"	0.0195829	0.0307377	0.524146	0.710171
ENSMUSG00000019874	"Fabp7"	-0.0643166	0.147972	0.662913	0.812538
ENSMUSG00000019876	"Pkib"	-0.0828026	0.101008	0.413283	0.619158
ENSMUSG00000019877	"Serinc1"	0.0256468	0.0137487	0.0621774	0.177078
ENSMUSG00000019878	"Hsf2"	-0.0542779	0.0194986	0.00541516	0.0290764
ENSMUSG00000019880	"Rspo3"	-0.148204	0.0967566	0.125886	0.291753
ENSMUSG00000019883	"Echdc1"	-0.046335	0.0393533	0.239093	0.442322
ENSMUSG00000019889	"Ptprk"	0.000341869	0.0374104	0.992708	0.996121
ENSMUSG00000019890	"Nts"	-0.228082	0.172701	0.185497	0.375063
ENSMUSG00000019891	"Dcbld1"	-0.00186991	0.0372536	0.960018	0.981482
ENSMUSG00000019893	"Ros1"	0.287678	0.323232	0.385381	0.594645
ENSMUSG00000019894	"Slc6a15"	-0.317183	0.137345	0.0219262	0.0827289
ENSMUSG00000019897	"Ccdc59"	-0.0176461	0.0419074	0.673744	0.819031
ENSMUSG00000019899	"Lama2"	0.0747311	0.0322554	0.0205475	0.0789259
ENSMUSG00000019906	"Lin7a"	0.0931372	0.0513513	0.0701162	0.19326
ENSMUSG00000019907	"Ppp1r12a"	0.0164791	0.0457907	0.719365	0.848166
ENSMUSG00000019916	"P4ha1"	-0.00585387	0.0438281	0.893807	0.94755
ENSMUSG00000019917	"Sept10"	0.132655	0.0205645	1.08144e-10	1.0284e-08
[truncated: 19,017 more rows]

## Sheet: Age-sex interaction effect
Gene_ID	Gene_symbol	Effect	Effect_SE	p	adjusted_p
ENSMUSG00000000001	"Gnai3"	0.0847299	0.0765211	0.269489	0.749646
ENSMUSG00000000028	"Cdc45"	-0.0356718	0.103855	0.732159	0.938235
ENSMUSG00000000031	"H19"	-0.253882	0.252262	0.316193	0.780606
ENSMUSG00000000037	"Scml2"	0.412522	0.230839	0.0688655	0.556868
ENSMUSG00000000049	"Apoh"	-0.0512723	0.500431	0.914053	0.983045
ENSMUSG00000000056	"Narf"	0.00650608	0.0738086	0.9292	0.985467
ENSMUSG00000000058	"Cav2"	0.0494158	0.0677092	0.463756	0.849052
ENSMUSG00000000078	"Klf6"	0.291732	0.104211	0.0050951	0.344304
ENSMUSG00000000085	"Scmh1"	-0.0148264	0.05068	0.770122	0.947038
ENSMUSG00000000088	"Cox5a"	-0.125632	0.0909361	0.168709	0.665581
ENSMUSG00000000093	"Tbx2"	-0.089047	0.110343	0.418144	0.830104
ENSMUSG00000000094	"Tbx4"	-0.185088	0.475896	0.693917	0.929838
ENSMUSG00000000120	"Ngfr"	0.424948	0.266264	0.106892	0.600292
ENSMUSG00000000126	"Wnt9a"	-0.0468273	0.0797654	0.55755	0.881954
ENSMUSG00000000127	"Fer"	-0.0864402	0.0468575	0.0647038	0.551832
ENSMUSG00000000131	"Xpo6"	0.0884313	0.0605017	0.144095	0.639356
ENSMUSG00000000134	"Tfe3"	-0.0217949	0.0493218	0.658476	0.918993
ENSMUSG00000000142	"Axin2"	-0.0206245	0.130347	0.873417	0.972255
ENSMUSG00000000148	"Brat1"	0.0155121	0.0652386	0.811947	0.956329
ENSMUSG00000000149	"Gna12"	-0.108072	0.0742965	0.146956	0.641727
ENSMUSG00000000154	"Slc22a18"	-0.222153	0.182878	0.227622	0.717503
ENSMUSG00000000167	"Pih1d2"	0.0578259	0.189902	0.761836	0.945791
ENSMUSG00000000168	"Dlat"	0.00954185	0.0510598	0.85277	0.965882
ENSMUSG00000000171	"Sdhd"	-0.0366657	0.0577237	0.526769	0.87138
ENSMUSG00000000183	"Fgf6"	0.443023	0.316682	0.155205	0.650667
ENSMUSG00000000184	"Ccnd2"	0.0702448	0.164421	0.668081	0.921528
ENSMUSG00000000194	"Gpr107"	-0.0338476	0.0374355	0.364767	0.805097
ENSMUSG00000000197	"Nalcn"	0.0852516	0.146753	0.563925	0.885361
ENSMUSG00000000204	"Slfn4"	-1.00692	0.403511	0.0137537	0.404828
ENSMUSG00000000223	"Drp2"	0.190482	0.177338	0.28413	0.759582
ENSMUSG00000000244	"Tspan32"	0.100382	0.283418	0.724	0.937144
ENSMUSG00000000248	"Clec2g"	-0.421491	0.722054	0.55745	0.881954
ENSMUSG00000000253	"Gmpr"	-0.0161457	0.111537	0.884956	0.975697
ENSMUSG00000000266	"Mid2"	0.038283	0.0651709	0.557098	0.881954
ENSMUSG00000000275	"Trim25"	0.0134803	0.0934416	0.884256	0.975349
ENSMUSG00000000276	"Dgke"	-0.0107954	0.107495	0.919723	0.983746
ENSMUSG00000000278	"Scpep1"	-0.0174971	0.0801389	0.827438	0.960265
ENSMUSG00000000282	"Mnt"	0.0858631	0.079583	0.277207	0.755515
ENSMUSG00000000290	"Itgb2"	-0.201232	0.199954	0.314849	0.77928
ENSMUSG00000000295	"Hddc2"	-0.0748867	0.244709	0.762225	0.945791
ENSMUSG00000000296	"Tpd52l1"	-0.0627199	0.199034	0.754378	0.943588
ENSMUSG00000000301	"Pemt"	-0.151933	0.177357	0.390387	0.814418
ENSMUSG00000000303	"Cdh1"	0.72377	0.765818	0.366741	0.805559
ENSMUSG00000000305	"Cdh4"	-0.308156	0.223547	0.183336	0.676795
ENSMUSG00000000308	"Ckmt1"	0.00440235	0.219807	0.984079	0.996118
ENSMUSG00000000317	"Bcl6b"	-0.10856	0.174048	0.52373	0.869919
ENSMUSG00000000318	"Clec10a"	-0.0190037	0.213436	0.929667	0.985467
ENSMUSG00000000320	"Alox12"	-0.320405	0.189259	0.0882773	0.576354
ENSMUSG00000000325	"Arvcf"	-0.223687	0.0856274	0.00878458	0.377539
ENSMUSG00000000326	"Comt"	-0.154261	0.124018	0.211304	0.704723
ENSMUSG00000000339	"Rtca"	-0.0537063	0.0862365	0.533371	0.874297
ENSMUSG00000000340	"Dbt"	0.00811712	0.0748442	0.913938	0.983045
ENSMUSG00000000346	"Dazap2"	-0.0113319	0.0368955	0.759459	0.945132
ENSMUSG00000000355	"Mcts1"	-0.0950707	0.0600208	0.113374	0.607666
ENSMUSG00000000359	"Rem1"	0.0637329	0.118349	0.590919	0.894336
ENSMUSG00000000365	"Rnf17"	-0.205443	0.388862	0.598602	0.897241
ENSMUSG00000000374	"Trappc10"	0.0206428	0.0526981	0.69485	0.929838
ENSMUSG00000000378	"Ccm2"	-0.110996	0.0726396	0.126203	0.620451
ENSMUSG00000000384	"Tbrg4"	0.00327385	0.0689794	0.962491	0.991426
ENSMUSG00000000385	"Tmprss2"	0.421662	0.863446	0.6451	0.914301
ENSMUSG00000000386	"Mx1"	-0.19689	0.591337	0.757551	0.944344
ENSMUSG00000000392	"Fap"	-0.189548	0.142815	0.186805	0.679692
ENSMUSG00000000399	"Ndufa9"	-0.174679	0.0765681	0.0230566	0.457561
ENSMUSG00000000402	"Egfl6"	0.624585	0.405836	0.133107	0.630465
ENSMUSG00000000409	"Lck"	0.998277	0.430203	0.016664	0.425129
ENSMUSG00000000416	"Cttnbp2"	-0.0213034	0.163373	0.895449	0.978411
ENSMUSG00000000420	"Galnt1"	-0.0145236	0.0518053	0.778434	0.947887
ENSMUSG00000000439	"Mkrn2"	-0.0277845	0.0374693	0.458271	0.847727
ENSMUSG00000000440	"Pparg"	0.00918383	0.102033	0.928531	0.985467
ENSMUSG00000000441	"Raf1"	0.00764991	0.0457224	0.867356	0.97049
ENSMUSG00000000486	"Sept1"	-0.079731	0.207321	0.695891	0.929938
ENSMUSG00000000489	"Pdgfb"	-0.0128046	0.0999784	0.896858	0.978709
ENSMUSG00000000530	"Acvrl1"	0.124995	0.0702382	0.0746508	0.559508
ENSMUSG00000000531	"Grasp"	0.112174	0.086658	0.19328	0.685034
ENSMUSG00000000532	"Acvr1b"	0.102043	0.0692923	0.141245	0.638751
ENSMUSG00000000538	"Tom1l2"	0.0817762	0.05096	0.108142	0.602681
ENSMUSG00000000552	"Zfp385a"	-0.0844548	0.0966255	0.383467	0.810351
ENSMUSG00000000555	"Itga5"	0.172931	0.109739	0.112989	0.60701
ENSMUSG00000000560	"Gabra2"	0.0344319	0.421528	0.934913	0.985846
ENSMUSG00000000561	"Wdr77"	0.00374513	0.0488376	0.938892	0.98628
ENSMUSG00000000562	"Adora3"	0.492387	0.422035	0.24684	0.732881
ENSMUSG00000000563	"Atp5f1"	-0.0577369	0.0570579	0.314499	0.778689
ENSMUSG00000000567	"Sox9"	0.246885	0.161511	0.127733	0.621501
ENSMUSG00000000568	"Hnrnpd"	0.0301846	0.0387283	0.437366	0.839453
ENSMUSG00000000579	"Dynlt1c"	0.277187	0.156565	0.0793582	0.564332
ENSMUSG00000000581	"C1d"	-0.0413381	0.0435268	0.343667	0.794636
ENSMUSG00000000594	"Gm2a"	-0.15261	0.111581	0.170111	0.666256
ENSMUSG00000000600	"Krit1"	0.00688314	0.0514168	0.893273	0.978076
ENSMUSG00000000605	"Clcn4"	0.0669044	0.0652176	0.306092	0.773077
ENSMUSG00000000627	"Sema4f"	-0.0904442	0.222028	0.679833	0.925894
ENSMUSG00000000628	"Hk2"	0.020441	0.0723964	0.777033	0.947548
ENSMUSG00000000631	"Myo18a"	0.0284453	0.0570914	0.618643	0.904371
ENSMUSG00000000632	"Sez6"	-0.0995123	0.350343	0.781162	0.948988
ENSMUSG00000000673	"Haao"	0.466885	0.451337	0.290353	0.765148
ENSMUSG00000000682	"Cd52"	-0.270172	0.310516	0.382037	0.810068
ENSMUSG00000000686	"Abhd15"	-0.0456542	0.157071	0.772671	0.947196
ENSMUSG00000000690	"Hoxb6"	-0.180044	0.638983	0.772748	0.947196
ENSMUSG00000000693	"Loxl3"	-0.0654798	0.108984	0.545167	0.878444
ENSMUSG00000000708	"Kat2b"	-0.00501143	0.0553018	0.927628	0.985467
ENSMUSG00000000711	"Rab5b"	0.0147216	0.0293183	0.616146	0.903818
ENSMUSG00000000730	"Dnmt3l"	0.14636	0.26185	0.581159	0.891246
ENSMUSG00000000731	"Aire"	-0.755239	0.656583	0.242127	0.730449
ENSMUSG00000000732	"Icosl"	0.170201	0.114932	0.135317	0.631507
ENSMUSG00000000738	"Spg7"	0.121587	0.072103	0.0941599	0.586907
ENSMUSG00000000739	"Sult5a1"	-0.630622	0.218954	0.00466416	0.331735
ENSMUSG00000000740	"Rpl13"	-0.0864216	0.0973099	0.375757	0.807545
ENSMUSG00000000743	"Chmp1a"	-0.00174151	0.0397203	0.965057	0.992107
ENSMUSG00000000751	"Rpa1"	0.0105318	0.0561216	0.851663	0.965562
ENSMUSG00000000753	"Serpinf1"	0.0121559	0.144996	0.932699	0.985846
ENSMUSG00000000759	"Tubgcp3"	0.00872557	0.0583065	0.881238	0.975065
ENSMUSG00000000776	"Polr3d"	0.0531428	0.0630188	0.400049	0.819039
ENSMUSG00000000782	"Tcf7"	0.471567	0.218088	0.030218	0.486264
ENSMUSG00000000787	"Ddx3x"	0.0281679	0.0572788	0.622909	0.905822
ENSMUSG00000000791	"Il12rb1"	-0.202306	0.558871	0.722726	0.936564
ENSMUSG00000000792	"Slc5a5"	0.653248	0.350335	0.0623514	0.54713
ENSMUSG00000000794	"Kcnn3"	0.279525	0.139064	0.0427506	0.514729
ENSMUSG00000000804	"Usp32"	0.027428	0.06954	0.692811	0.929824
ENSMUSG00000000805	"Car4"	-0.171816	0.148541	0.246648	0.73276
ENSMUSG00000000811	"Txnrd3"	-0.0895404	0.0684062	0.193211	0.685034
ENSMUSG00000000817	"Fasl"	0.380182	0.568765	0.501617	0.860952
ENSMUSG00000000823	"Zfp512b"	0.0258587	0.0622679	0.678022	0.925657
ENSMUSG00000000826	"Dnajc5"	0.0507494	0.0363701	0.162954	0.658955
ENSMUSG00000000827	"Tpd52l2"	-0.00782875	0.0344379	0.820404	0.958213
ENSMUSG00000000838	"Fmr1"	0.0501167	0.0604951	0.405966	0.822845
ENSMUSG00000000861	"Bcl11a"	0.084671	0.195983	0.661923	0.919928
ENSMUSG00000000869	"Il4"	-0.356179	0.188356	0.0591713	0.543853
ENSMUSG00000000876	"Pxmp4"	-0.133454	0.0645833	0.0395338	0.508248
ENSMUSG00000000881	"Dlg3"	0.0796063	0.0778536	0.308169	0.775013
ENSMUSG00000000884	"Gnb1l"	-0.674056	0.158919	2.4751e-05	0.0711621
ENSMUSG00000000889	"Dbh"	0.0775952	0.246227	0.759317	0.945087
ENSMUSG00000000901	"Mmp11"	-0.164866	0.096905	0.0884918	0.576354
ENSMUSG00000000902	"Smarcb1"	0.0300018	0.0584486	0.60827	0.901954
ENSMUSG00000000903	"Vpreb3"	0.172168	0.607846	0.778873	0.948165
ENSMUSG00000000915	"Hip1r"	0.0689712	0.06232	0.267096	0.748522
ENSMUSG00000000916	"Nsun5"	0.0485981	0.0717829	0.499804	0.860928
ENSMUSG00000000934	"Top1mt"	-0.143122	0.106761	0.180802	0.674738
ENSMUSG00000000942	"Hoxa4"	0.219559	0.337047	0.512843	0.86597
ENSMUSG00000000948	"Gm38393"	0.398208	0.252922	0.115862	0.610852
ENSMUSG00000000957	"Mmp14"	-0.192163	0.161157	0.234314	0.723322
ENSMUSG00000000958	"Slc7a7"	0.0369206	0.170397	0.828967	0.960918
ENSMUSG00000000959	"Oxa1l"	-0.0374625	0.0592114	0.528979	0.872402
ENSMUSG00000000976	"Heatr6"	-0.00812359	0.0449184	0.856371	0.966557
ENSMUSG00000000982	"Ccl3"	-0.586239	0.583123	0.307965	0.774848
ENSMUSG00000000983	"Wfdc18"	0.0480287	0.601105	0.935406	0.985846
ENSMUSG00000001014	"Icam4"	0.180365	0.288803	0.531487	0.873728
ENSMUSG00000001016	"Ilf2"	-0.0203781	0.0567435	0.718425	0.93539
ENSMUSG00000001017	"Chtop"	-0.00604136	0.0314561	0.847577	0.964413
ENSMUSG00000001018	"Snapin"	-0.078773	0.0615214	0.201616	0.693706
ENSMUSG00000001020	"S100a4"	-0.237576	0.172818	0.16699	0.663043
ENSMUSG00000001025	"S100a6"	-0.0829457	0.124255	0.506076	0.862381
ENSMUSG00000001027	"Scn4a"	-0.496464	0.242034	0.0387438	0.505841
ENSMUSG00000001029	"Icam2"	-0.29845	0.106046	0.00445898	0.329965
ENSMUSG00000001034	"Mapk7"	0.0330314	0.0673327	0.622787	0.905778
ENSMUSG00000001036	"Epn2"	-0.00265993	0.0416405	0.948876	0.98899
ENSMUSG00000001039	"B9d1"	-0.0990197	0.129039	0.442704	0.84203
ENSMUSG00000001052	"Sec24b"	0.0432743	0.046146	0.347221	0.797137
ENSMUSG00000001053	"N4bp3"	-0.0664685	0.120604	0.580498	0.891013
ENSMUSG00000001054	"Rmnd5b"	-0.100267	0.0652386	0.125005	0.620199
ENSMUSG00000001056	"Nhp2"	-0.0944792	0.104173	0.364821	0.805097
ENSMUSG00000001062	"Vps9d1"	0.0393212	0.0644634	0.542718	0.877704
ENSMUSG00000001065	"Zfp276"	0.010954	0.0616291	0.859308	0.967224
ENSMUSG00000001082	"Mfsd10"	0.0238569	0.0898287	0.790423	0.950425
ENSMUSG00000001089	"Luzp1"	0.0992032	0.0741537	0.179567	0.674011
ENSMUSG00000001098	"Kctd10"	0.067721	0.0411491	0.0987047	0.593226
ENSMUSG00000001100	"Poldip2"	-0.0232807	0.056609	0.681559	0.926736
ENSMUSG00000001105	"Ift20"	-0.0676735	0.0601002	0.262862	0.746271
ENSMUSG00000001119	"Col6a1"	-0.107636	0.124094	0.38183	0.810068
ENSMUSG00000001120	"Pcbp3"	-0.0440382	0.114633	0.699636	0.929938
ENSMUSG00000001123	"Lgals9"	-0.358716	0.135475	0.00752138	0.370555
ENSMUSG00000001127	"Araf"	0.003785	0.0343999	0.912402	0.982877
ENSMUSG00000001128	"Cfp"	-0.313919	0.146833	0.033265	0.494287
ENSMUSG00000001131	"Timp1"	-0.331658	0.373318	0.375628	0.807545
ENSMUSG00000001134	"Uxt"	-0.158588	0.0893592	0.0777046	0.562627
ENSMUSG00000001138	"Cnnm3"	-0.00829753	0.0856976	0.922465	0.984575
ENSMUSG00000001143	"Lman2l"	-0.0719454	0.0534195	0.178784	0.672824
ENSMUSG00000001150	"Mcm3ap"	0.0618825	0.0428261	0.147777	0.642338
ENSMUSG00000001151	"Pcnt"	0.115565	0.0820902	0.161186	0.658077
ENSMUSG00000001155	"Ftcd"	0.309064	0.404483	0.436256	0.839037
ENSMUSG00000001156	"Mxd1"	0.12322	0.101479	0.221414	0.713919
ENSMUSG00000001157	"Gmcl1"	0.0239443	0.0577923	0.679636	0.925894
ENSMUSG00000001158	"Snrnp27"	-0.0742382	0.0622963	0.23565	0.724144
ENSMUSG00000001166	"Oas1c"	-0.547908	0.221091	0.012434	0.396594
ENSMUSG00000001173	"Ocrl"	-0.0212448	0.0638645	0.739197	0.940222
ENSMUSG00000001175	"Calm1"	-0.0296082	0.0524664	0.571333	0.888306
ENSMUSG00000001211	"Agpat3"	-0.128339	0.0765955	0.0948032	0.588098
ENSMUSG00000001225	"Slc26a3"	-0.336985	0.267233	0.21367	0.706496
ENSMUSG00000001227	"Sema6b"	0.10347	0.112169	0.353481	0.800074
ENSMUSG00000001228	"Uhrf1"	-0.0549168	0.249496	0.824343	0.958517
ENSMUSG00000001229	"Dpp9"	-0.00839936	0.0531624	0.874279	0.972541
ENSMUSG00000001240	"Ramp2"	-0.00895809	0.0939628	0.923738	0.985073
ENSMUSG00000001247	"Lsr"	-0.0250034	0.187748	0.893534	0.978076
ENSMUSG00000001248	"Gramd1a"	0.135101	0.083156	0.105197	0.599597
ENSMUSG00000001249	"Hpn"	-0.118076	0.216769	0.58402	0.891729
ENSMUSG00000001270	"Ckb"	-0.148485	0.123945	0.230209	0.719606
ENSMUSG00000001280	"Sp1"	0.0656642	0.0747577	0.377466	0.808818
ENSMUSG00000001281	"Itgb7"	0.132475	0.308707	0.666013	0.920149
ENSMUSG00000001285	"Myg1"	-0.0499017	0.075853	0.511831	0.865516
ENSMUSG00000001288	"Rarg"	0.01922	0.0779696	0.804165	0.953982
ENSMUSG00000001289	"Pfdn5"	-0.073185	0.0704087	0.300068	0.769525
ENSMUSG00000001300	"Efnb2"	-0.0399231	0.0630842	0.523193	0.869919
ENSMUSG00000001305	"Rrp15"	-0.0866673	0.065224	0.185215	0.679081
ENSMUSG00000001313	"Rnd2"	-0.0345165	0.110303	0.753179	0.943364
ENSMUSG00000001323	"Srr"	-0.0211353	0.0693438	0.76092	0.94567
ENSMUSG00000001333	"Sync"	0.304978	0.137634	0.0275071	0.475402
ENSMUSG00000001334	"Fndc5"	-0.178535	0.0818651	0.029338	0.482491
ENSMUSG00000001348	"Acp5"	0.403202	0.294114	0.176538	0.670347
ENSMUSG00000001349	"Cnn1"	0.588587	0.238781	0.0122546	0.396221
ENSMUSG00000001366	"Fbxo9"	0.0556	0.0598221	0.35468	0.800983
ENSMUSG00000001376	"Vps50"	-0.00343395	0.0433087	0.936771	0.986084
ENSMUSG00000001380	"Hars"	-0.0787242	0.041054	0.0553659	0.535664
ENSMUSG00000001383	"Zmat2"	-0.11086	0.0479808	0.0206449	0.444542
ENSMUSG00000001403	"Ube2c"	-0.406023	0.295021	0.175842	0.670347
ENSMUSG00000001415	"Smg5"	-0.0376188	0.0470799	0.423649	0.832851
ENSMUSG00000001416	"Cct3"	-0.0333754	0.0536102	0.533059	0.874286
ENSMUSG00000001418	"Glmp"	-0.08719	0.0512341	0.0890984	0.576837
ENSMUSG00000001419	"Mef2d"	0.043566	0.0583849	0.456545	0.846814
ENSMUSG00000001420	"Tmem79"	-0.132956	0.292767	0.655558	0.917563
ENSMUSG00000001424	"Snd1"	0.0729403	0.0668359	0.275594	0.754544
ENSMUSG00000001435	"Col18a1"	0.296415	0.141951	0.0353342	0.500969
ENSMUSG00000001436	"Slc19a1"	-0.00626389	0.0825365	0.939608	0.98628
ENSMUSG00000001440	"Kpnb1"	-0.0144628	0.0307845	0.638581	0.911924
ENSMUSG00000001441	"Npepps"	-0.0997611	0.0582778	0.0875158	0.575452
ENSMUSG00000001444	"Tbx21"	0.0520983	0.510266	0.920224	0.983746
ENSMUSG00000001445	"Mrpl10"	0.0567661	0.0733727	0.438032	0.839685
ENSMUSG00000001467	"Cyp51"	-0.108229	0.116795	0.357793	0.802324
ENSMUSG00000001472	"Tcf25"	0.01532	0.039903	0.700618	0.929938
ENSMUSG00000001473	"Tubb6"	-0.0178402	0.120845	0.882973	0.975348
ENSMUSG00000001482	"Def8"	-0.192686	0.100457	0.0555372	0.535664
ENSMUSG00000001493	"Meox1"	-0.112083	0.203634	0.575455	0.889247
ENSMUSG00000001494	"Sost"	0.789042	0.320034	0.0125254	0.398237
ENSMUSG00000001496	"Nkx2-1"	0.423203	0.377889	0.271965	0.751265
ENSMUSG00000001497	"Pax9"	0.50178	0.430952	0.253415	0.738311
ENSMUSG00000001504	"Irx2"	-0.325723	0.159473	0.0439559	0.517456
ENSMUSG00000001506	"Col1a1"	-0.0970667	0.238125	0.683034	0.927245
ENSMUSG00000001507	"Itga3"	0.170793	0.0796486	0.031361	0.489858
ENSMUSG00000001508	"Sgca"	0.200841	0.0905743	0.0273895	0.475187
ENSMUSG00000001517	"Foxm1"	-0.231063	0.233422	0.326561	0.785203
ENSMUSG00000001518	"Itfg2"	-0.120295	0.076678	0.115275	0.610193
ENSMUSG00000001520	"Nrip2"	-0.247194	0.13016	0.0567815	0.538551
ENSMUSG00000001521	"Tulp3"	0.00678701	0.0655928	0.917458	0.983639
ENSMUSG00000001524	"Gtf2h4"	-0.131466	0.0908824	0.151841	0.645795
ENSMUSG00000001525	"Tubb5"	0.129102	0.081604	0.112464	0.606131
ENSMUSG00000001542	"Ell2"	0.12177	0.118044	0.304314	0.771656
ENSMUSG00000001552	"Jup"	-0.0476723	0.063187	0.451562	0.84551
ENSMUSG00000001555	"Fkbp10"	-0.109133	0.187386	0.560306	0.88347
ENSMUSG00000001558	"Klhl10"	0.405848	0.232434	0.081678	0.567469
ENSMUSG00000001569	"Nom1"	0.0281017	0.041857	0.502423	0.860952
ENSMUSG00000001576	"Ergic1"	0.112719	0.0459639	0.0140329	0.406478
ENSMUSG00000001583	"Tnk1"	0.569837	0.368109	0.123383	0.61791
ENSMUSG00000001588	"Acap1"	0.120044	0.220619	0.580467	0.891013
ENSMUSG00000001604	"Tcea3"	-0.00422809	0.1064	0.968575	0.993245
ENSMUSG00000001627	"Ifrd1"	0.0644689	0.113965	0.569429	0.887505
ENSMUSG00000001630	"Stk38l"	0.0405896	0.055337	0.463055	0.848741
ENSMUSG00000001632	"Brpf1"	0.0959815	0.0610728	0.116305	0.611109
ENSMUSG00000001642	"Akr1b3"	-0.16119	0.112377	0.152154	0.645994
ENSMUSG00000001661	"Hoxc6"	0.964301	0.636996	0.127138	0.621037
ENSMUSG00000001663	"Gstt1"	-0.084373	0.19147	0.663973	0.919928
ENSMUSG00000001665	"Gstt3"	-0.200743	0.127297	0.116427	0.611109
ENSMUSG00000001666	"Ddt"	-0.281353	0.099078	0.00455432	0.331735
ENSMUSG00000001670	"Tat"	0.490415	0.504872	0.337025	0.790585
ENSMUSG00000001672	"Marveld3"	-0.332423	0.515508	0.524223	0.870089
ENSMUSG00000001674	"Ddx18"	-0.0309595	0.0435448	0.478263	0.854858
ENSMUSG00000001687	"Ubl3"	-0.0225602	0.0451685	0.617904	0.904277
ENSMUSG00000001700	"Gramd3"	-0.022139	0.0697021	0.750714	0.943206
ENSMUSG00000001707	"Eef1e1"	-0.058533	0.0656873	0.374358	0.807497
ENSMUSG00000001729	"Akt1"	-0.0515619	0.0806595	0.522333	0.869919
ENSMUSG00000001739	"Cldn15"	0.128415	0.163148	0.427227	0.835142
ENSMUSG00000001741	"Il16"	-0.161649	0.102811	0.114964	0.610146
ENSMUSG00000001750	"Tcirg1"	0.0280538	0.107753	0.794089	0.951762
ENSMUSG00000001751	"Naglu"	-0.125937	0.0873953	0.150065	0.644604
ENSMUSG00000001755	"Coasy"	-0.0603264	0.0605135	0.318931	0.781875
ENSMUSG00000001761	"Smo"	0.103002	0.0836266	0.215403	0.70733
ENSMUSG00000001763	"Tspan33"	-0.12397	0.12839	0.335717	0.789717
ENSMUSG00000001767	"Crnkl1"	0.0408197	0.0411654	0.321087	0.782561
ENSMUSG00000001768	"Rin2"	-0.122894	0.0673676	0.0673747	0.555071
ENSMUSG00000001773	"Folh1"	0.382115	0.406893	0.358415	0.802948
ENSMUSG00000001774	"Chordc1"	0.00416702	0.089793	0.962685	0.991452
ENSMUSG00000001783	"Rtcb"	-0.0533474	0.0486547	0.272807	0.751867
ENSMUSG00000001785	"Pwp1"	-0.0118777	0.0471185	0.801501	0.953433
ENSMUSG00000001786	"Fbxo7"	-0.0701157	0.04928	0.155378	0.650815
ENSMUSG00000001794	"Capns1"	-0.117754	0.0863275	0.172127	0.667964
ENSMUSG00000001802	"Lrp3"	-0.0195567	0.128971	0.880283	0.974763
ENSMUSG00000001804	"Dsg4"	-0.199312	0.502077	0.689229	0.928846
ENSMUSG00000001827	"Folr1"	-0.0735728	0.494668	0.882505	0.975348
ENSMUSG00000001829	"Clpb"	-0.127467	0.0645422	0.04899	0.527126
ENSMUSG00000001833	"Sept7"	-0.00075295	0.0389412	0.984574	0.996118
ENSMUSG00000001844	"Zdhhc4"	0.0890872	0.092382	0.333464	0.788771
ENSMUSG00000001847	"Rac1"	0.0350946	0.0292965	0.230308	0.719606
ENSMUSG00000001855	"Nup214"	0.0503006	0.0573867	0.380754	0.809928
ENSMUSG00000001864	"Aif1l"	0.134609	0.146818	0.360346	0.80367
ENSMUSG00000001865	"Cpa3"	-0.0111624	0.374043	0.976739	0.995472
ENSMUSG00000001870	"Ltbp1"	0.0616889	0.079026	0.434953	0.838837
ENSMUSG00000001891	"Ugp2"	0.031022	0.089634	0.729835	0.93798
ENSMUSG00000001901	"Kcnh6"	0.433499	0.471858	0.354201	0.800491
ENSMUSG00000001909	"Trmt1"	0.00682218	0.0559447	0.903091	0.980136
ENSMUSG00000001910	"Nacc1"	0.019964	0.0578938	0.729857	0.93798
ENSMUSG00000001911	"Nfix"	0.0366618	0.0975173	0.706109	0.932032
ENSMUSG00000001918	"Slc1a5"	0.406265	0.148254	0.00614854	0.347859
ENSMUSG00000001924	"Uba1"	-0.0442769	0.0276904	0.11047	0.605482
ENSMUSG00000001930	"Vwf"	0.00436314	0.13103	0.973138	0.994738
ENSMUSG00000001942	"Siae"	-0.2597	0.103171	0.0116885	0.390488
ENSMUSG00000001943	"Vsig2"	-0.169453	0.192928	0.367823	0.80593
ENSMUSG00000001946	"Esam"	0.0177098	0.0711583	0.801722	0.953433
ENSMUSG00000001948	"Spa17"	-0.453084	0.259008	0.0782349	0.56327
ENSMUSG00000001962	"Fam50a"	-0.0906845	0.0682998	0.183996	0.677748
ENSMUSG00000001964	"Emd"	0.0193093	0.0640093	0.762205	0.945791
ENSMUSG00000001983	"Taco1"	0.0169286	0.0657913	0.797044	0.952562
ENSMUSG00000001985	"Grik3"	0.213676	0.173436	0.212016	0.704798
ENSMUSG00000001986	"Gria3"	0.259439	0.153572	0.0909399	0.577981
ENSMUSG00000001988	"Npas1"	-0.0129259	0.267752	0.961521	0.991333
ENSMUSG00000001995	"Sipa1l2"	0.0577717	0.0982041	0.556204	0.881737
ENSMUSG00000001998	"Ap4e1"	0.0311286	0.101528	0.758657	0.944781
ENSMUSG00000001999	"Blvra"	-0.0702346	0.0623207	0.262743	0.746211
ENSMUSG00000002006	"Pdzd4"	0.153099	0.117055	0.187986	0.681039
ENSMUSG00000002007	"Srpk3"	0.046732	0.0685437	0.496649	0.860871
ENSMUSG00000002010	"Idh3g"	-0.0817401	0.0764203	0.286951	0.761849
ENSMUSG00000002012	"Pnck"	0.168268	0.173035	0.337288	0.790585
ENSMUSG00000002014	"Ssr4"	-0.11791	0.0731837	0.10724	0.600292
ENSMUSG00000002015	"Bcap31"	-0.0797641	0.0496813	0.10881	0.60288
ENSMUSG00000002017	"Fam98a"	-0.0349061	0.0547567	0.522899	0.869919
ENSMUSG00000002020	"Ltbp2"	0.351503	0.230471	0.121439	0.615456
ENSMUSG00000002028	"Kmt2a"	0.182695	0.109673	0.093467	0.584241
ENSMUSG00000002031	"Ift46"	-0.0484595	0.0615557	0.431216	0.837109
ENSMUSG00000002032	"Tmem25"	-0.0411249	0.0849899	0.631243	0.909861
ENSMUSG00000002033	"Cd3g"	0.436836	0.361349	0.221521	0.713919
ENSMUSG00000002043	"Trappc6a"	-0.539532	0.203389	0.0084883	0.377539
ENSMUSG00000002052	"Supt6"	0.0820759	0.0444914	0.0642643	0.550941
ENSMUSG00000002055	"Spag5"	0.16587	0.325799	0.619261	0.904398
ENSMUSG00000002058	"Unc119"	-0.0177742	0.105576	0.866793	0.97046
ENSMUSG00000002059	"Rab34"	-0.207056	0.09256	0.0255163	0.471915
ENSMUSG00000002064	"Sdf2"	-0.0810511	0.0586189	0.167428	0.663538
ENSMUSG00000002068	"Ccne1"	-0.313089	0.171723	0.0689887	0.556868
ENSMUSG00000002076	"Hsf2bp"	0.589682	0.330335	0.0763207	0.562129
ENSMUSG00000002083	"Bbc3"	-0.158237	0.204709	0.440209	0.841057
ENSMUSG00000002100	"Mybpc3"	0.0310276	0.0726417	0.670351	0.922702
ENSMUSG00000002102	"Psmc3"	-0.199417	0.0588743	0.000709541	0.211952
ENSMUSG00000002103	"Acp2"	-0.0584763	0.0332565	0.0781919	0.563153
ENSMUSG00000002104	"Rapsn"	-0.0627646	0.0932853	0.503718	0.860952
ENSMUSG00000002105	"Slc39a13"	-0.0388489	0.0583496	0.506343	0.862381
ENSMUSG00000002107	"Celf2"	0.113874	0.0649053	0.0800511	0.564398
ENSMUSG00000002108	"Nr1h3"	-0.132514	0.0962403	0.170875	0.666748
ENSMUSG00000002109	"Ddb2"	-0.0116238	0.122537	0.924716	0.985279
ENSMUSG00000002111	"Spi1"	-0.221441	0.204122	0.273672	0.752429
ENSMUSG00000002129	"Sf3a1"	0.0622405	0.0504708	0.21871	0.711297
ENSMUSG00000002147	"Stat6"	-0.0158393	0.0468567	0.735142	0.939215
ENSMUSG00000002190	"Clgn"	-0.0770415	0.374055	0.836042	0.962077
ENSMUSG00000002204	"Napsa"	-0.524621	0.341982	0.121607	0.615574
ENSMUSG00000002205	"Vrk3"	0.0114776	0.0547588	0.834165	0.962077
ENSMUSG00000002210	"Smg9"	0.141925	0.10195	0.166144	0.662841
ENSMUSG00000002221	"Paxip1"	0.0547495	0.0553039	0.323948	0.784245
ENSMUSG00000002222	"Rmnd5a"	0.0876804	0.0601475	0.145601	0.640642
ENSMUSG00000002227	"Mov10"	-0.144815	0.0924829	0.117539	0.612304
ENSMUSG00000002228	"Ppm1j"	0.0826745	0.13354	0.540901	0.876721
ENSMUSG00000002233	"Rhoc"	-0.142821	0.104936	0.170346	0.666256
ENSMUSG00000002249	"Tead3"	-0.0182443	0.0630731	0.772876	0.947196
ENSMUSG00000002250	"Ppard"	0.121052	0.0708857	0.0882818	0.576354
ENSMUSG00000002257	"Def6"	0.0906876	0.183081	0.621159	0.904811
ENSMUSG00000002265	"Peg3"	0.271368	0.137519	0.0454724	0.521334
ENSMUSG00000002266	"Zim1"	0.00443791	0.146719	0.976028	0.995472
ENSMUSG00000002274	"Metrn"	-0.0659865	0.175368	0.707983	0.932686
ENSMUSG00000002279	"Lmf1"	-0.203635	0.0799242	0.0110959	0.388894
ENSMUSG00000002280	"Narfl"	-0.0296678	0.0622899	0.635642	0.910983
ENSMUSG00000002289	"Angptl4"	-0.291974	0.314146	0.350299	0.798484
ENSMUSG00000002297	"Dbf4"	0.0882787	0.158852	0.578075	0.890349
ENSMUSG00000002307	"Daxx"	-0.0134103	0.051148	0.793216	0.951501
ENSMUSG00000002308	"Cd320"	-0.213894	0.0921982	0.0202117	0.443215
ENSMUSG00000002319	"Ipo4"	0.056677	0.0585138	0.332845	0.788771
ENSMUSG00000002320	"Tm9sf1"	-0.0194549	0.0359063	0.588363	0.893844
ENSMUSG00000002324	"Rec8"	-0.553209	0.391384	0.153498	0.648739
ENSMUSG00000002325	"Irf9"	-0.233967	0.200197	0.242049	0.730449
ENSMUSG00000002326	"Gmpr2"	-0.0902884	0.0602051	0.135041	0.631507
ENSMUSG00000002329	"Mdp1"	-0.0091656	0.0672449	0.892301	0.978074
ENSMUSG00000002332	"Dhrs1"	0.0070335	0.0654315	0.914821	0.983045
ENSMUSG00000002341	"Ncan"	0.216311	0.724779	0.772957	0.947196
ENSMUSG00000002342	"Tmem161a"	0.0195081	0.0553575	0.724609	0.93744
ENSMUSG00000002343	"Armc6"	0.0297916	0.0948575	0.754523	0.943588
ENSMUSG00000002345	"Borcs8"	-0.159677	0.0868722	0.0655201	0.552642
ENSMUSG00000002346	"Slc25a42"	-0.0444604	0.0896565	0.622479	0.905413
ENSMUSG00000002365	"Snx9"	-0.0326633	0.0434977	0.452877	0.845863
ENSMUSG00000002372	"Ranbp3"	-0.0194609	0.0545706	0.721573	0.936086
ENSMUSG00000002379	"Ndufa11"	-0.194215	0.0947743	0.0403673	0.511986
ENSMUSG00000002384	"Bmp8b"	1.01298	0.684791	0.154784	0.650317
ENSMUSG00000002393	"Nr2f6"	-0.103	0.124368	0.408968	0.825082
ENSMUSG00000002395	"Use1"	-0.182572	0.0897515	0.0421462	0.513627
ENSMUSG00000002396	"Ocel1"	-0.0927064	0.104169	0.371559	0.806015
ENSMUSG00000002409	"Dyrk1b"	-0.0688716	0.0783213	0.37937	0.809507
ENSMUSG00000002413	"Braf"	0.100024	0.0626342	0.109006	0.60288
ENSMUSG00000002416	"Ndufb2"	-0.166995	0.128041	0.196164	0.688128
ENSMUSG00000002428	"Hltf"	-0.0266271	0.0598792	0.657453	0.918531
ENSMUSG00000002455	"Prpf6"	0.0247273	0.0339733	0.467551	0.850336
ENSMUSG00000002458	"Rgs19"	-0.108727	0.11287	0.336645	0.790231
ENSMUSG00000002459	"Rgs20"	-0.0125738	0.351405	0.97125	0.994
ENSMUSG00000002475	"Abhd3"	-0.0911281	0.0859594	0.293116	0.76704
ENSMUSG00000002477	"Snrpd1"	-0.0821297	0.0598153	0.170736	0.666505
ENSMUSG00000002486	"Tchp"	-0.0666463	0.0730471	0.359834	0.803386
ENSMUSG00000002489	"Tiam1"	0.0856112	0.292309	0.772491	0.947196
ENSMUSG00000002496	"Tsc2"	-0.0287176	0.0663152	0.66508	0.919928
ENSMUSG00000002500	"Rpl3l"	-0.00161784	0.105348	0.987871	0.996672
ENSMUSG00000002504	"Slc9a3r2"	0.00123564	0.0850506	0.988343	0.996731
ENSMUSG00000002524	"Puf60"	-0.0269677	0.0564845	0.633837	0.910562
ENSMUSG00000002546	"Golga2"	0.0587676	0.0398376	0.140482	0.637901
ENSMUSG00000002550	"Uck1"	-0.0761272	0.0593232	0.200859	0.692578
ENSMUSG00000002565	"Scin"	0.236451	0.306155	0.455807	0.846684
ENSMUSG00000002578	"Ikzf4"	-0.131511	0.151252	0.385337	0.811204
ENSMUSG00000002580	"Mien1"	-0.310197	0.0918969	0.000750888	0.211952
ENSMUSG00000002588	"Pon1"	-0.373002	0.520475	0.465727	0.849776
ENSMUSG00000002602	"Axl"	0.0601651	0.0691426	0.384076	0.810664
ENSMUSG00000002603	"Tgfb1"	-0.173375	0.117226	0.139359	0.635877
ENSMUSG00000002608	"Ccdc97"	0.00504303	0.0469724	0.91455	0.983045
ENSMUSG00000002617	"Zfp40"	-0.00885542	0.0918976	0.922348	0.984555
ENSMUSG00000002625	"Akap8l"	-0.0855427	0.0497148	0.0856173	0.572263
ENSMUSG00000002635	"Pdcd2l"	-0.100229	0.0678905	0.141483	0.638751
ENSMUSG00000002658	"Gtf2f1"	-0.0368616	0.050746	0.468062	0.850547
ENSMUSG00000002660	"Clpp"	-0.117924	0.0853627	0.171221	0.666986
ENSMUSG00000002661	"Alkbh7"	-0.138607	0.102691	0.178649	0.672606
ENSMUSG00000002664	"Pspn"	-0.161741	0.557812	0.772135	0.947196
ENSMUSG00000002668	"Dennd1c"	0.0211217	0.199277	0.916048	0.983045
ENSMUSG00000002679	"Med6"	-0.142623	0.0572739	0.0129657	0.399124
ENSMUSG00000002688	"Prkd1"	0.0902281	0.110702	0.416575	0.829044
ENSMUSG00000002699	"Lcp2"	-0.284629	0.227792	0.21656	0.709129
ENSMUSG00000002718	"Cse1l"	0.00456134	0.0415701	0.912751	0.982988
ENSMUSG00000002728	"Naa20"	-0.052058	0.0515849	0.314231	0.77847
ENSMUSG00000002731	"Prkra"	-0.102937	0.0645575	0.112574	0.606163
ENSMUSG00000002732	"Fkbp7"	-0.0554949	0.0602134	0.356799	0.801965
ENSMUSG00000002733	"Plekha3"	0.0670323	0.0418795	0.109695	0.603972
ENSMUSG00000002741	"Ykt6"	-0.0148051	0.0436855	0.734145	0.938877
ENSMUSG00000002748	"Baz1b"	0.163683	0.0700738	0.0195131	0.438965
ENSMUSG00000002763	"Pex6"	0.109852	0.0948572	0.248616	0.734946
ENSMUSG00000002767	"Mrpl2"	-0.11542	0.0753969	0.128168	0.621501
ENSMUSG00000002768	"Mea1"	-0.226798	0.0897791	0.0119094	0.391247
ENSMUSG00000002769	"Gnmt"	0.15746	0.206009	0.444124	0.842891
ENSMUSG00000002771	"Grin2d"	0.349055	0.214126	0.109142	0.602979
ENSMUSG00000002778	"Kdelr1"	0.0220411	0.057519	0.7034	0.931015
ENSMUSG00000002781	"Tmem143"	-0.0822377	0.106117	0.444535	0.842891
ENSMUSG00000002791	"Pdxk-ps"	-0.275631	0.386682	0.477034	0.854277
ENSMUSG00000002797	"Ggct"	-0.0252057	0.0905342	0.781553	0.949173
ENSMUSG00000002799	"Jag2"	0.128807	0.0854077	0.130482	0.625787
ENSMUSG00000002803	"Btbd6"	-0.0126311	0.0633629	0.842462	0.963161
ENSMUSG00000002804	"Nudt14"	-0.288	0.135183	0.0345985	0.498353
ENSMUSG00000002808	"Epdr1"	0.00999195	0.113694	0.92982	0.985467
ENSMUSG00000002812	"Flii"	0.0332479	0.0406805	0.414845	0.828683
ENSMUSG00000002814	"Top3a"	-0.0608345	0.0679	0.369121	0.806015
ENSMUSG00000002820	"Atg4d"	-0.153699	0.0994778	0.124775	0.619757
ENSMUSG00000002825	"Qtrt1"	-0.125121	0.0975414	0.199487	0.691135
ENSMUSG00000002831	"Plin4"	0.182745	0.102956	0.0776729	0.562627
ENSMUSG00000002833	"Hdgfrp2"	-0.0372326	0.045565	0.414733	0.828683
ENSMUSG00000002835	"Chaf1a"	0.249748	0.244856	0.291118	0.766225
ENSMUSG00000002844	"Adprh"	0.0470327	0.0648206	0.46989	0.850766
ENSMUSG00000002845	"Tmem39a"	0.115628	0.0755259	0.124609	0.619392
ENSMUSG00000002846	"Timmdc1"	-0.162495	0.0648282	0.012436	0.396594
ENSMUSG00000002847	"Pla1a"	-0.195174	0.102197	0.0558121	0.536573
ENSMUSG00000002870	"Mcm2"	-0.286914	0.129942	0.0270252	0.473697
ENSMUSG00000002871	"Tpra1"	-0.0059845	0.070974	0.932871	0.985846
ENSMUSG00000002881	"Nab1"	0.0626113	0.0500135	0.210932	0.704444
ENSMUSG00000002885	"Adgre5"	0.00122538	0.0758524	0.987048	0.996608
ENSMUSG00000002897	"Il17ra"	0.206647	0.166356	0.2167	0.709129
ENSMUSG00000002900	"Lamb1"	-0.0581273	0.0765627	0.447575	0.843608
ENSMUSG00000002908	"Kcnn1"	-0.231548	0.0959029	0.0159566	0.423931
ENSMUSG00000002910	"Arrdc2"	0.0937436	0.240892	0.702571	0.930679
ENSMUSG00000002944	"Cd36"	-0.0856631	0.0569901	0.133842	0.631242
ENSMUSG00000002948	"Map2k7"	0.0507309	0.0427504	0.236349	0.724943
ENSMUSG00000002949	"Timm44"	-0.0794584	0.0518606	0.127307	0.621338
ENSMUSG00000002957	"Ap2a2"	0.0517246	0.0410069	0.207394	0.700737
ENSMUSG00000002963	"Pnkp"	-0.0859961	0.0819572	0.297829	0.768306
ENSMUSG00000002968	"Med25"	0.0172331	0.0614965	0.77985	0.948409
ENSMUSG00000002980	"Bcam"	0.171933	0.118451	0.148269	0.642532
ENSMUSG00000002981	"Clptm1"	-0.0757868	0.045677	0.0981363	0.592611
ENSMUSG00000002983	"Relb"	-0.0245407	0.109386	0.82155	0.958412
ENSMUSG00000002984	"Tomm40"	-0.088948	0.0661549	0.180905	0.674738
ENSMUSG00000002985	"Apoe"	-0.0675589	0.114004	0.555242	0.881522
ENSMUSG00000002996	"Hbp1"	-0.00277538	0.0469404	0.952972	0.990168
ENSMUSG00000002997	"Prkar2b"	0.386545	0.380978	0.320341	0.782133
ENSMUSG00000003031	"Cdkn1b"	0.022012	0.059173	0.709663	0.93331
ENSMUSG00000003032	"Klf4"	0.365371	0.153496	0.0170552	0.425129
ENSMUSG00000003033	"Ap1m1"	-0.0401289	0.0467719	0.391029	0.814418
ENSMUSG00000003037	"Rab8a"	-0.0384816	0.0477569	0.420015	0.831375
ENSMUSG00000003038	"Hmgn2"	-0.101968	0.130364	0.431115	0.837109
ENSMUSG00000003039	"Fam32a"	-0.083172	0.0571405	0.145221	0.640617
ENSMUSG00000003062	"Stard3nl"	0.00603982	0.0569128	0.915413	0.983045
ENSMUSG00000003068	"Stk11"	0.0287089	0.0671012	0.669923	0.922406
ENSMUSG00000003070	"Efna2"	-0.183752	0.182141	0.315106	0.779372
ENSMUSG00000003072	"Atp5d"	-0.096025	0.105138	0.365966	0.805103
ENSMUSG00000003099	"Ppp5c"	-0.026155	0.0483744	0.590151	0.894269
ENSMUSG00000003119	"Cdk12"	0.160508	0.0898197	0.072565	0.557825
ENSMUSG00000003123	"Lipe"	0.0509277	0.118311	0.668747	0.92183
ENSMUSG00000003131	"Pafah1b2"	0.0616247	0.0381286	0.105617	0.599597
ENSMUSG00000003134	"Tbc1d8"	-0.0615857	0.0676184	0.361964	0.803757
ENSMUSG00000003135	"Cnot11"	-0.0164474	0.0351	0.640239	0.912472
ENSMUSG00000003153	"Slc2a3"	-0.00791364	0.191285	0.966846	0.99278
ENSMUSG00000003154	"Foxj2"	-0.0334424	0.0779816	0.666783	0.920583
ENSMUSG00000003161	"Sri"	0.0763475	0.105642	0.467547	0.850336
ENSMUSG00000003166	"Dgcr2"	-0.0146702	0.0544614	0.787218	0.950114
ENSMUSG00000003184	"Irf3"	-0.00576861	0.0857377	0.946587	0.988553
ENSMUSG00000003190	"Bcl2l12"	0.0806809	0.0858922	0.350611	0.798662
ENSMUSG00000003198	"Zfp959"	-0.0126107	0.0690957	0.854926	0.966338
ENSMUSG00000003199	"Mpnd"	-0.172343	0.0944487	0.0700281	0.557029
ENSMUSG00000003200	"Sh3gl1"	-0.110786	0.0755146	0.141454	0.638751
ENSMUSG00000003206	"Ebi3"	-0.250756	0.27292	0.360104	0.803635
ENSMUSG00000003208	"Ccdc94"	-0.146459	0.124597	0.244854	0.731568
ENSMUSG00000003226	"Ranbp2"	0.142994	0.0811215	0.0778387	0.562627
ENSMUSG00000003227	"Edar"	0.113938	0.227203	0.616703	0.903818
ENSMUSG00000003228	"Grk5"	-0.210232	0.160617	0.18761	0.680613
ENSMUSG00000003233	"Dvl3"	0.0991363	0.0855501	0.245593	0.732372
ENSMUSG00000003234	"Abcf3"	-0.0990532	0.054447	0.068603	0.556868
ENSMUSG00000003235	"Eif2b5"	-0.0806034	0.0438856	0.0657962	0.55304
ENSMUSG00000003269	"Cyth2"	-0.0317728	0.0603904	0.598771	0.897246
ENSMUSG00000003273	"Car11"	-0.0934821	0.137275	0.498294	0.860928
ENSMUSG00000003279	"Dlgap1"	0.328683	0.308042	0.283612	0.759384
ENSMUSG00000003282	"Plag1"	0.131307	0.159509	0.405367	0.82252
ENSMUSG00000003283	"Hck"	-0.122565	0.267929	0.645626	0.914301
ENSMUSG00000003299	"Mrpl4"	-0.136078	0.0999658	0.175705	0.670347
ENSMUSG00000003308	"Keap1"	-0.0604103	0.0511423	0.239533	0.727987
ENSMUSG00000003316	"Glg1"	0.170951	0.0876274	0.0508648	0.530421
ENSMUSG00000003344	"Btbd2"	-0.025434	0.0815818	0.756625	0.944122
ENSMUSG00000003345	"Csnk1g2"	-0.0214549	0.0602444	0.723003	0.936597
ENSMUSG00000003346	"Abhd17a"	-0.10288	0.0992352	0.301389	0.769915
ENSMUSG00000003348	"Mob3a"	0.147044	0.116864	0.210579	0.704444
ENSMUSG00000003352	"Cacnb3"	0.0221421	0.195995	0.911369	0.982713
ENSMUSG00000003354	"Ccdc65"	-0.169256	0.252887	0.505578	0.862381
ENSMUSG00000003355	"Fkbp11"	0.0280151	0.134701	0.835639	0.962077
ENSMUSG00000003360	"Ddx23"	-0.0231416	0.0343915	0.501325	0.860952
ENSMUSG00000003363	"Pld3"	-0.158602	0.0768914	0.0395609	0.508248
ENSMUSG00000003378	"Grik5"	0.203056	0.104217	0.0508183	0.530421
ENSMUSG00000003379	"Cd79a"	-0.0879546	0.418556	0.829071	0.960918
ENSMUSG00000003380	"Rabac1"	-0.124156	0.106374	0.245676	0.732393
ENSMUSG00000003382	"Etv3"	0.11609	0.0580797	0.0447885	0.51967
ENSMUSG00000003402	"Prkcsh"	-0.0887513	0.0688761	0.19712	0.689276
ENSMUSG00000003410	"Elavl3"	0.384558	0.341856	0.259827	0.743008
ENSMUSG00000003411	"Rab3b"	0.542258	0.38131	0.153923	0.648739
ENSMUSG00000003418	"St8sia6"	-0.0726189	0.171346	0.670208	0.922644
ENSMUSG00000003420	"Fcgrt"	-0.148441	0.0841865	0.0796707	0.564332
ENSMUSG00000003421	"Nosip"	-0.122825	0.0751787	0.103069	0.598027
ENSMUSG00000003423	"Pih1d1"	0.0643749	0.106707	0.547426	0.878804
ENSMUSG00000003429	"Rps11"	-0.166686	0.081588	0.0405098	0.512422
ENSMUSG00000003435	"Supt5"	0.0247635	0.0414961	0.550515	0.878804
ENSMUSG00000003437	"Paf1"	0.0824919	0.0475897	0.0835879	0.569058
ENSMUSG00000003438	"Timm50"	-0.11025	0.0856213	0.198072	0.690021
ENSMUSG00000003444	"Med29"	-0.162708	0.10617	0.125475	0.620199
ENSMUSG00000003452	"Bicd1"	0.0989304	0.102931	0.335201	0.789694
ENSMUSG00000003458	"Ncstn"	0.0765796	0.0466976	0.101301	0.595645
ENSMUSG00000003464	"Pex19"	-0.078984	0.0604191	0.190498	0.682127
ENSMUSG00000003469	"Phyhip"	0.0706604	0.0964333	0.467652	0.850336
ENSMUSG00000003476	"Crhr2"	-0.209455	0.101077	0.0392268	0.507697
ENSMUSG00000003477	"Inmt"	-0.582787	0.331655	0.0796139	0.564332
ENSMUSG00000003484	"Cyp4f18"	-0.456685	0.379614	0.218522	0.711297
ENSMUSG00000003500	"Impdh1"	0.0106339	0.0634221	0.866509	0.970299
ENSMUSG00000003518	"Dusp3"	-0.0206218	0.0998819	0.836324	0.962077
ENSMUSG00000003526	"Prodh"	0.000989717	0.146663	0.994648	0.998145
ENSMUSG00000003527	"Dgcr14"	-0.0132983	0.0544261	0.806972	0.954898
ENSMUSG00000003528	"Slc25a1"	0.47436	0.192854	0.0139122	0.405025
ENSMUSG00000003531	"Dgcr6"	-0.0548356	0.10919	0.614759	0.903818
ENSMUSG00000003534	"Ddr1"	0.0621713	0.0901059	0.491839	0.859173
ENSMUSG00000003541	"Ier3"	0.221829	0.136822	0.104658	0.599597
ENSMUSG00000003545	"Fosb"	1.06631	0.464162	0.0228188	0.456738
ENSMUSG00000003546	"Klc4"	-0.0317559	0.066526	0.633735	0.910562
ENSMUSG00000003549	"Ercc1"	0.018489	0.0927466	0.842291	0.963161
ENSMUSG00000003559	"As3mt"	0.0213192	0.134989	0.875168	0.972923
ENSMUSG00000003573	"Homer3"	0.0134794	0.0823475	0.869089	0.970945
ENSMUSG00000003575	"Crtc1"	0.0683688	0.060097	0.256113	0.740265
ENSMUSG00000003581	"Rnf215"	-0.0215407	0.0542172	0.690528	0.928954
ENSMUSG00000003585	"Sec14l2"	-0.00109355	0.200383	0.995674	0.99843
ENSMUSG00000003604	"Aven"	-0.223994	0.0780088	0.00415175	0.326063
ENSMUSG00000003617	"Cp"	0.0248872	0.169577	0.882117	0.975348
ENSMUSG00000003623	"Crot"	0.0263963	0.0512003	0.606398	0.900737
ENSMUSG00000003644	"Rps6ka1"	-0.0535915	0.123294	0.662478	0.919928
ENSMUSG00000003660	"Snrnp200"	-0.0144193	0.0414039	0.727197	0.937736
ENSMUSG00000003662	"Ciao1"	-0.0275201	0.048339	0.568727	0.887286
ENSMUSG00000003665	"Has1"	0.660525	0.474057	0.167687	0.663844
ENSMUSG00000003680	"Taf6l"	-0.17422	0.0835996	0.0384689	0.505841
ENSMUSG00000003721	"Insig2"	0.0590741	0.0398775	0.138372	0.634112
ENSMUSG00000003731	"Kpna6"	0.0244589	0.0433921	0.574236	0.888957
ENSMUSG00000003746	"Man1a"	0.0935741	0.051311	0.0683682	0.556454
ENSMUSG00000003752	"Itpkc"	-0.0785484	0.0829821	0.341888	0.794008
ENSMUSG00000003762	"Adck4"	-0.164954	0.100486	0.0998192	0.59344
ENSMUSG00000003778	"Brd8"	0.0187388	0.0510321	0.713183	0.934488
ENSMUSG00000003779	"Kif20a"	-0.21805	0.184349	0.241051	0.730171
ENSMUSG00000003808	"Farsa"	-0.01583	0.049397	0.749108	0.942599
ENSMUSG00000003809	"Gcdh"	-0.144648	0.0828945	0.0812801	0.566561
ENSMUSG00000003810	"Mast2"	0.141097	0.0571244	0.0139235	0.405025
ENSMUSG00000003812	"Dnase2a"	0.035905	0.122186	0.770284	0.947045
ENSMUSG00000003813	"Rad23a"	-0.0909169	0.0557011	0.10309	0.598027
ENSMUSG00000003814	"Calr"	-0.0249018	0.0750874	0.73776	0.939625
ENSMUSG00000003824	"Syce2"	-0.059107	0.264123	0.822234	0.958412
ENSMUSG00000003847	"Nfat5"	0.113387	0.0862882	0.186923	0.679766
ENSMUSG00000003848	"Nob1"	-0.066933	0.0629177	0.287656	0.762464
ENSMUSG00000003849	"Nqo1"	0.0646303	0.142778	0.653888	0.917266
ENSMUSG00000003863	"Ppfia3"	0.209464	0.289785	0.46933	0.850547
ENSMUSG00000003865	"Gys1"	-0.0305534	0.0616525	0.621027	0.904784
ENSMUSG00000003868	"Ruvbl2"	-0.180872	0.0866079	0.0378854	0.505208
ENSMUSG00000003872	"Lin7b"	-0.436383	0.294695	0.140802	0.637901
ENSMUSG00000003873	"Bax"	-0.12366	0.0769357	0.106954	0.600292
ENSMUSG00000003882	"Il7r"	0.806896	0.303163	0.00927663	0.380661
ENSMUSG00000003923	"Tfam"	-0.0786559	0.0503062	0.119448	0.613604
ENSMUSG00000003929	"Zfp81"	0.0303677	0.0701548	0.663656	0.919928
ENSMUSG00000003934	"Efnb3"	0.210877	0.150734	0.169689	0.666256
ENSMUSG00000003948	"Mmd"	0.024595	0.117856	0.836081	0.962077
ENSMUSG00000003949	"Hlf"	0.30289	0.192165	0.118017	0.612453
ENSMUSG00000003955	"Fam162a"	-0.126266	0.0762311	0.0990031	0.59344
ENSMUSG00000003970	"Rpl8"	-0.0839376	0.0880695	0.341338	0.793648
ENSMUSG00000003974	"Grm3"	0.0319524	0.418511	0.939855	0.986282
ENSMUSG00000003992	"Ssbp2"	0.0027429	0.066439	0.967319	0.993002
ENSMUSG00000004018	"Fancl"	-0.037013	0.139604	0.791833	0.951087
ENSMUSG00000004031	"Brinp2"	0.402356	0.292575	0.167629	0.663844
ENSMUSG00000004032	"Gstm5"	-0.156714	0.125717	0.216549	0.709129
ENSMUSG00000004035	"Gstm7"	0.0655967	0.19887	0.741044	0.940771
ENSMUSG00000004038	"Gstm3"	-0.0777577	0.680564	0.910996	0.98263
ENSMUSG00000004040	"Stat3"	0.0582873	0.0804654	0.467914	0.850495
ENSMUSG00000004043	"Stat5a"	-0.0562679	0.0753704	0.458501	0.847824
ENSMUSG00000004044	"Ptrf"	-0.0231296	0.0780535	0.76639	0.946295
ENSMUSG00000004054	"Map3k11"	-0.0507385	0.0722916	0.482257	0.856684
ENSMUSG00000004056	"Akt2"	0.0456903	0.0425881	0.284377	0.759784
ENSMUSG00000004069	"Dnaja3"	0.00247381	0.0438059	0.955156	0.990315
ENSMUSG00000004070	"Hmox2"	-0.101679	0.0678591	0.135512	0.631507
ENSMUSG00000004071	"Cdip1"	-0.00428983	0.0487588	0.930081	0.985467
ENSMUSG00000004085	"Zak"	0.000454472	0.0642577	0.994353	0.998118
ENSMUSG00000004096	"Cwc15"	-0.00117238	0.0467731	0.980037	0.995864
ENSMUSG00000004098	"Col5a3"	-0.275455	0.203121	0.178338	0.672277
ENSMUSG00000004099	"Dnmt1"	0.0575952	0.0795125	0.468668	0.850547
ENSMUSG00000004100	"Ppan"	-0.120794	0.114511	0.291331	0.766477
ENSMUSG00000004105	"Angptl2"	0.0992728	0.0776883	0.201009	0.692653
ENSMUSG00000004110	"Cacna1e"	0.21308	0.334148	0.520893	0.869894
ENSMUSG00000004113	"Cacna1b"	0.607796	0.334143	0.0721795	0.557825
ENSMUSG00000004127	"Trmt10a"	0.124198	0.119275	0.299313	0.769525
ENSMUSG00000004151	"Etv1"	0.0617379	0.117251	0.598443	0.897164
ENSMUSG00000004187	"Kifc2"	-0.0751539	0.0846536	0.377423	0.808818
ENSMUSG00000004207	"Psap"	-0.00136643	0.0464902	0.976634	0.995472
ENSMUSG00000004221	"Ikbkg"	0.0582897	0.0514846	0.257182	0.74109
ENSMUSG00000004233	"Wars2"	0.0559191	0.0600124	0.351581	0.799743
ENSMUSG00000004263	"Atn1"	0.028108	0.141431	0.841597	0.962925
ENSMUSG00000004264	"Phb2"	-0.154265	0.0754784	0.0416446	0.513627
ENSMUSG00000004266	"Ptpn6"	-0.12344	0.218124	0.574458	0.889052
ENSMUSG00000004267	"Eno2"	0.488876	0.182231	0.00647303	0.353403
ENSMUSG00000004268	"Emg1"	-0.0700766	0.0639233	0.274457	0.752863
ENSMUSG00000004270	"Lpcat3"	-0.0936306	0.0640982	0.146103	0.640642
ENSMUSG00000004285	"Atp6v1f"	-0.128166	0.072842	0.077976	0.562627
ENSMUSG00000004317	"Clcn5"	0.178866	0.123361	0.147872	0.642338
ENSMUSG00000004319	"Clcn3"	0.0999538	0.0677891	0.141635	0.638751
ENSMUSG00000004328	"Hif3a"	-0.0037049	0.32218	0.991089	0.997197
ENSMUSG00000004347	"Pde1c"	0.29723	0.230155	0.19903	0.691084
ENSMUSG00000004356	"Utp20"	-0.0604973	0.0853433	0.479658	0.855559
ENSMUSG00000004359	"Spic"	0.131733	0.195159	0.502156	0.860952
ENSMUSG00000004360	"9330159F19Rik"	-0.110029	0.22918	0.630221	0.909416
ENSMUSG00000004364	"Cul3"	-0.0133245	0.0383624	0.729138	0.93798
ENSMUSG00000004371	"Il11"	0.424093	0.447327	0.340437	0.793194
ENSMUSG00000004383	"Large"	-0.0174714	0.0709408	0.806109	0.954836
ENSMUSG00000004393	"Ddx56"	-0.0812926	0.056462	0.150999	0.645795
ENSMUSG00000004394	"Tmed4"	-0.00628094	0.0388341	0.871276	0.971549
ENSMUSG00000004415	"Col26a1"	0.131754	0.24592	0.589943	0.894195
ENSMUSG00000004446	"Bid"	-0.136227	0.210581	0.516005	0.867896
ENSMUSG00000004451	"Ralb"	0.0316209	0.0573755	0.580601	0.891033
ENSMUSG00000004455	"Ppp1cc"	-0.209284	0.102615	0.0431818	0.515338
ENSMUSG00000004460	"Dnajb11"	-0.0580166	0.0559922	0.297682	0.768306
ENSMUSG00000004462	"Tbccd1"	-0.140939	0.084308	0.0956538	0.589117
ENSMUSG00000004473	"Clec11a"	-0.274687	0.235428	0.232758	0.722224
ENSMUSG00000004500	"Zfp324"	0.0581946	0.0809884	0.470389	0.850968
ENSMUSG00000004508	"Gab2"	0.0275982	0.0706304	0.695781	0.929938
ENSMUSG00000004530	"Coro1c"	0.0594112	0.0557261	0.284925	0.760266
ENSMUSG00000004535	"Tax1bp1"	-0.0471003	0.0566998	0.40549	0.822645
ENSMUSG00000004552	"Ctse"	0.73955	0.467385	0.117963	0.612453
ENSMUSG00000004558	"Ndrg2"	-0.0282782	0.0538986	0.60149	0.89864
ENSMUSG00000004561	"Mettl17"	-0.0347884	0.0836494	0.678351	0.925657
ENSMUSG00000004562	"Arhgef40"	-0.0117508	0.0737776	0.872913	0.972044
ENSMUSG00000004565	"Pnpla6"	-0.021288	0.0591116	0.717142	0.9352
ENSMUSG00000004567	"Mcoln1"	-0.0169893	0.0571944	0.766088	0.946295
ENSMUSG00000004568	"Arhgef18"	-0.00701958	0.0540604	0.896269	0.978578
ENSMUSG00000004591	"Pkn2"	0.0229589	0.0452047	0.610316	0.902607
ENSMUSG00000004609	"Cd33"	-0.120662	0.132206	0.360817	0.80367
ENSMUSG00000004610	"Etfb"	-0.141371	0.0826465	0.0897002	0.577369
ENSMUSG00000004612	"Nkg7"	-0.157105	0.522066	0.758975	0.944976
ENSMUSG00000004626	"Stxbp2"	0.107579	0.158293	0.501984	0.860952
ENSMUSG00000004630	"Pcp2"	0.841213	0.754418	0.279319	0.756242
ENSMUSG00000004631	"Sgce"	-0.0814224	0.0597903	0.173024	0.668388
ENSMUSG00000004633	"Chn2"	0.0501548	0.0990341	0.610874	0.902837
ENSMUSG00000004637	"Wwox"	-0.0639361	0.0892893	0.475569	0.853554
ENSMUSG00000004642	"Slbp"	0.0230144	0.0718115	0.749426	0.942788
ENSMUSG00000004651	"Tyr"	0.406439	0.29808	0.173385	0.668647
ENSMUSG00000004655	"Aqp1"	0.196956	0.132096	0.135348	0.631507
ENSMUSG00000004661	"Arid3b"	0.0642015	0.104688	0.538233	0.876317
ENSMUSG00000004665	"Cnn2"	0.0423027	0.103106	0.680974	0.926425
ENSMUSG00000004667	"Polr2e"	-0.132505	0.0807949	0.101718	0.595647
ENSMUSG00000004668	"Abca13"	0.664526	0.756333	0.403715	0.821685
ENSMUSG00000004677	"Myo9b"	0.0914546	0.0709423	0.195926	0.687767
ENSMUSG00000004698	"Hdac9"	-0.0215271	0.102146	0.83301	0.962077
ENSMUSG00000004707	"Ly9"	-0.139407	0.28363	0.633989	0.910562
ENSMUSG00000004709	"Cd244"	0.563695	0.365274	0.122643	0.616733
ENSMUSG00000004730	"Adgre1"	-0.237638	0.180784	0.192804	0.684942
ENSMUSG00000004748	"Mtfp1"	-0.00841531	0.0831534	0.920058	0.983746
ENSMUSG00000004768	"Rab23"	0.000608072	0.0548219	0.991151	0.997197
ENSMUSG00000004771	"Rab11a"	0.0380284	0.0418671	0.364861	0.805097
ENSMUSG00000004788	"Eif2b2"	-0.100175	0.0629178	0.112086	0.606131
ENSMUSG00000004789	"Dlst"	0.0152521	0.0482439	0.753249	0.943364
ENSMUSG00000004791	"Pgf"	-0.149133	0.12752	0.24278	0.730449
ENSMUSG00000004798	"Ulk2"	0.0380471	0.0431208	0.378549	0.809169
ENSMUSG00000004814	"Ccl24"	-0.335146	0.204323	0.100358	0.594016
ENSMUSG00000004815	"Dgkq"	0.129128	0.0774205	0.0944108	0.587242
ENSMUSG00000004837	"Grap"	-0.277235	0.0895735	0.00180441	0.256879
ENSMUSG00000004843	"Chmp2b"	0.0243462	0.0505743	0.631082	0.909783
ENSMUSG00000004846	"Plod3"	0.00555477	0.0609916	0.9273	0.985467
ENSMUSG00000004849	"Ap1s1"	-0.110696	0.0674099	0.100727	0.594286
ENSMUSG00000004864	"Mapk13"	-0.804382	0.408441	0.0470189	0.522133
ENSMUSG00000004865	"Srpk1"	0.0334845	0.084087	0.690615	0.928954
ENSMUSG00000004872	"Pax3"	0.362783	0.652794	0.581218	0.891258
ENSMUSG00000004880	"Lbr"	0.0238627	0.0594272	0.687946	0.928735
ENSMUSG00000004885	"Crabp2"	0.0412649	0.702119	0.955569	0.990315
ENSMUSG00000004891	"Nes"	-0.0408807	0.153137	0.786928	0.950114
ENSMUSG00000004892	"Bcan"	-0.158223	0.385027	0.67632	0.924907
ENSMUSG00000004895	"Prcc"	-0.00324	0.0616771	0.958212	0.990448
ENSMUSG00000004896	"Rrnad1"	0.142524	0.0672289	0.0337784	0.497107
ENSMUSG00000004897	"Hdgf"	-0.0574586	0.0420287	0.171991	0.667964
ENSMUSG00000004902	"Slc25a18"	0.174911	0.259526	0.50312	0.860952
ENSMUSG00000004929	"Thop1"	-0.0697046	0.0711139	0.327957	0.785383
ENSMUSG00000004931	"Apba3"	-0.0358086	0.0850459	0.675233	0.924907
ENSMUSG00000004933	"Matk"	0.00789552	0.181084	0.965258	0.992174
ENSMUSG00000004934	"Pias4"	0.0576751	0.0522822	0.269965	0.749646
ENSMUSG00000004936	"Map2k1"	0.0990484	0.0745278	0.183906	0.677748
ENSMUSG00000004937	"Sgta"	0.0208717	0.0617687	0.7366	0.939541
ENSMUSG00000004939	"Nmrk2"	0.0572277	0.243567	0.815256	0.956783
ENSMUSG00000004945	"Tmem242"	-0.215463	0.0866083	0.0131242	0.399124
ENSMUSG00000004947	"Dtx2"	0.0398658	0.0743032	0.591959	0.89496
ENSMUSG00000004951	"Hspb1"	0.0221997	0.171451	0.895475	0.978411
ENSMUSG00000004952	"Rasa4"	0.0479476	0.15363	0.753414	0.943364
ENSMUSG00000004961	"Syt5"	-0.246133	0.340606	0.471291	0.851574
ENSMUSG00000004980	"Hnrnpa2b1"	0.097277	0.0352844	0.00587338	0.347859
ENSMUSG00000004988	"Fxyd4"	0.33923	0.561587	0.545764	0.878444
ENSMUSG00000004994	"Ccdc130"	-0.0834197	0.0689491	0.227811	0.717528
ENSMUSG00000004996	"Mri1"	-0.0444788	0.130885	0.733392	0.9387
ENSMUSG00000005034	"Prkacb"	0.05997	0.0505461	0.235559	0.724144
ENSMUSG00000005043	"Sgsh"	-0.121065	0.0810845	0.136386	0.631548
ENSMUSG00000005045	"Chd5"	0.105858	0.189628	0.575098	0.889181
ENSMUSG00000005054	"Cstb"	-0.0731838	0.101009	0.470874	0.851039
ENSMUSG00000005057	"Sh2b2"	0.0912579	0.280972	0.745341	0.94183
ENSMUSG00000005069	"Pex5"	-0.00731074	0.0420465	0.862205	0.968834
ENSMUSG00000005078	"Jkamp"	-0.0864488	0.0564656	0.125205	0.620199
ENSMUSG00000005087	"Cd44"	0.27528	0.165341	0.0939585	0.586233
ENSMUSG00000005089	"Slc1a2"	0.493513	0.224141	0.0270804	0.473873
ENSMUSG00000005102	"Eif2ak4"	-0.0105554	0.0757795	0.889155	0.977123
ENSMUSG00000005103	"Wdr1"	0.0195928	0.0610075	0.747328	0.942331
ENSMUSG00000005107	"Slc2a9"	-0.211896	0.120007	0.0787084	0.564332
ENSMUSG00000005124	"Wisp1"	-0.189614	0.258159	0.460793	0.848507
ENSMUSG00000005125	"Ndrg1"	-0.0808322	0.0854797	0.339679	0.792484
ENSMUSG00000005131	"4930550C14Rik"	-0.637585	0.298219	0.0326603	0.493198
ENSMUSG00000005142	"Man2b1"	0.0574055	0.0916509	0.533166	0.874286
ENSMUSG00000005148	"Klf5"	-0.00118339	0.348058	0.997286	0.999135
ENSMUSG00000005150	"Wdr83"	-0.0483932	0.121518	0.691344	0.929161
ENSMUSG00000005161	"Prdx2"	-0.0861692	0.0720791	0.233764	0.722682
ENSMUSG00000005198	"Polr2a"	0.108306	0.071089	0.12678	0.621037
ENSMUSG00000005204	"Senp3"	0.00385151	0.0342724	0.910304	0.982384
ENSMUSG00000005220	"Corin"	-0.0446086	0.117843	0.707369	0.932568
ENSMUSG00000005225	"Plekha8"	0.0561115	0.0610606	0.357328	0.801965
ENSMUSG00000005233	"Spc25"	-0.239889	0.279777	0.394326	0.815682
ENSMUSG00000005237	"Dnah2"	-0.2182	0.241597	0.364459	0.805097
ENSMUSG00000005251	"Ripk4"	-0.0250352	0.391501	0.94917	0.989031
ENSMUSG00000005262	"Ufd1l"	0.0229844	0.0619292	0.709736	0.93331
ENSMUSG00000005267	"Zfp287"	0.0326611	0.0866991	0.705962	0.931999
ENSMUSG00000005268	"Prlr"	-0.309536	0.169098	0.0670851	0.554781
ENSMUSG00000005299	"Letm1"	-0.0236349	0.0621712	0.704492	0.931479
ENSMUSG00000005312	"Ubqln1"	0.0161036	0.0355119	0.650457	0.915718
ENSMUSG00000005320	"Fgfr4"	0.415869	0.331155	0.210231	0.704232
ENSMUSG00000005338	"Cadm3"	0.0412576	0.141807	0.77035	0.947045
ENSMUSG00000005339	"Fcer1a"	-0.188341	0.50464	0.709642	0.93331
ENSMUSG00000005354	"Txn2"	-0.0735247	0.0639614	0.25261	0.737247
ENSMUSG00000005360	"Slc1a3"	0.257451	0.173204	0.139585	0.635911
ENSMUSG00000005362	"Crbn"	-0.00996565	0.0653168	0.8783	0.973902
ENSMUSG00000005364	"Il5ra"	0.0736706	0.721431	0.914143	0.983045
ENSMUSG00000005370	"Msh6"	-0.0717946	0.0583445	0.219174	0.712037
ENSMUSG00000005371	"Fbxo11"	0.0351736	0.0358146	0.327364	0.785203
ENSMUSG00000005373	"Mlxipl"	0.10843	0.104878	0.301574	0.769915
ENSMUSG00000005374	"Tbl2"	-0.00457185	0.0495122	0.92626	0.985467
ENSMUSG00000005378	"Wbscr22"	-0.0374564	0.0598125	0.532523	0.874286
ENSMUSG00000005397	"Nid1"	-0.0726825	0.0861633	0.396451	0.816778
ENSMUSG00000005410	"Mcm5"	-0.146116	0.178888	0.412057	0.827298
ENSMUSG00000005413	"Hmox1"	-0.1188	0.201506	0.554593	0.881197
ENSMUSG00000005417	"Mprip"	-0.0202971	0.0357439	0.568428	0.887286
ENSMUSG00000005442	"Cic"	0.151736	0.0651155	0.0196757	0.438965
ENSMUSG00000005447	"Pafah1b3"	-0.0528836	0.171293	0.759678	0.94519
ENSMUSG00000005465	"Il27ra"	-0.0906954	0.154691	0.553941	0.881025
ENSMUSG00000005469	"Prkaca"	-0.00717566	0.0569574	0.900064	0.979639
ENSMUSG00000005470	"Asf1b"	-0.200625	0.138471	0.149466	0.643288
ENSMUSG00000005481	"Ddx39"	-0.0500672	0.0679563	0.460738	0.848507
ENSMUSG00000005483	"Dnajb1"	0.697521	0.246904	0.00402568	0.323
ENSMUSG00000005493	"Msh4"	-0.26176	0.334026	0.439366	0.840804
ENSMUSG00000005501	"Usp40"	0.0108995	0.0725493	0.881098	0.975065
ENSMUSG00000005505	"Kbtbd4"	-0.0580717	0.0441332	0.189048	0.681872
ENSMUSG00000005506	"Celf1"	0.082038	0.0528333	0.120036	0.614796
ENSMUSG00000005510	"Ndufs3"	-0.152755	0.0774721	0.0501555	0.529622
ENSMUSG00000005514	"Por"	0.112423	0.1541	0.463998	0.849201
ENSMUSG00000005533	"Igf1r"	0.234915	0.109725	0.0309744	0.488371
ENSMUSG00000005534	"Insr"	0.130397	0.0991706	0.188754	0.681476
ENSMUSG00000005540	"Fcer2a"	-0.0955383	0.299278	0.753709	0.943425
ENSMUSG00000005553	"Atp4a"	0.835612	0.63984	0.19171	0.683687
ENSMUSG00000005566	"Trim28"	-0.0196182	0.0460953	0.671146	0.923185
ENSMUSG00000005575	"Ube2m"	-0.148225	0.062575	0.018044	0.428006
ENSMUSG00000005580	"Adcy9"	-0.00927763	0.106556	0.930402	0.985467
ENSMUSG00000005583	"Mef2c"	0.0626027	0.0561686	0.264439	0.747295
ENSMUSG00000005609	"Ctr9"	0.0727091	0.0488861	0.136654	0.631824
ENSMUSG00000005610	"Eif4g2"	-0.0112994	0.0372493	0.762349	0.945791
ENSMUSG00000005611	"Mrvi1"	0.230152	0.118001	0.0495738	0.52749
ENSMUSG00000005615	"Pcyt1a"	-0.0415953	0.0565864	0.461458	0.848507
ENSMUSG00000005621	"Zfp592"	0.109847	0.0550485	0.0458607	0.521334
ENSMUSG00000005625	"Psmd4"	-0.103902	0.0445118	0.0198202	0.439954
ENSMUSG00000005628	"Tmod4"	-0.0378169	0.168636	0.824335	0.958517
ENSMUSG00000005640	"Insrr"	0.804934	0.542758	0.136547	0.631679
ENSMUSG00000005656	"Snx6"	0.00421456	0.0410003	0.918192	0.983746
ENSMUSG00000005667	"Mthfd2"	0.336764	0.246025	0.168875	0.665581
ENSMUSG00000005672	"Kit"	0.00562455	0.162985	0.971844	0.994366
ENSMUSG00000005674	"Tomm40l"	-0.01462	0.0564379	0.796639	0.952514
ENSMUSG00000005677	"Nr1i3"	0.125403	0.276004	0.646642	0.914402
ENSMUSG00000005681	"Apoa2"	0.355146	0.737913	0.59686	0.896836
ENSMUSG00000005682	"Pan2"	0.00907979	0.0512876	0.858993	0.967224
ENSMUSG00000005683	"Cs"	-0.0253855	0.0488711	0.605849	0.900737
ENSMUSG00000005686	"Ampd3"	-0.076273	0.104152	0.465279	0.849637
ENSMUSG00000005687	"Bcas2"	0.036466	0.0486377	0.453981	0.846526
ENSMUSG00000005696	"Sh2d1a"	-0.0836232	0.49571	0.865098	0.969858
ENSMUSG00000005698	"Ctcf"	0.0660244	0.0394911	0.095101	0.589022
ENSMUSG00000005699	"Pard6a"	-0.083121	0.101648	0.41442	0.828682
ENSMUSG00000005705	"Agrp"	0.202569	0.299928	0.503282	0.860952
ENSMUSG00000005716	"Pvalb"	-0.0349055	0.389438	0.928591	0.985467
ENSMUSG00000005718	"Tfap4"	-0.036977	0.148189	0.802315	0.953574
ENSMUSG00000005732	"Ranbp1"	-0.0544982	0.0639491	0.394528	0.815682
ENSMUSG00000005763	"Cd247"	0.0459373	0.210904	0.830193	0.961522
ENSMUSG00000005774	"Rfx5"	-0.0638192	0.092057	0.488059	0.858331
ENSMUSG00000005779	"Psmb4"	-0.156927	0.0773906	0.0432706	0.515338
ENSMUSG00000005800	"Mmp8"	0.505244	0.666187	0.475328	0.853529
ENSMUSG00000005802	"Slc30a4"	0.10124	0.0628231	0.105408	0.599597
ENSMUSG00000005803	"Sqrdl"	-0.129999	0.0827277	0.118324	0.612527
ENSMUSG00000005804	"Bloc1s6"	-0.0356189	0.0627901	0.57016	0.887855
ENSMUSG00000005813	"Metap1"	0.0180534	0.038053	0.635403	0.910889
ENSMUSG00000005823	"Gpr108"	-0.12363	0.0483028	0.0106703	0.385305
ENSMUSG00000005824	"Tnfsf14"	0.532505	0.44435	0.230746	0.719672
ENSMUSG00000005836	"Gata6"	0.157649	0.072488	0.0310207	0.488371
ENSMUSG00000005846	"Rsl1d1"	-0.0516987	0.0486348	0.289673	0.76453
ENSMUSG00000005864	"Cnga2"	0.304811	0.591291	0.606206	0.900737
ENSMUSG00000005871	"Apc"	0.0898196	0.0784673	0.249828	0.735206
ENSMUSG00000005873	"Reep5"	0.102645	0.0920804	0.264665	0.747305
ENSMUSG00000005881	"Ergic3"	-0.102904	0.0664086	0.121846	0.615574
ENSMUSG00000005882	"Uqcc1"	-0.051378	0.087124	0.558527	0.882173
ENSMUSG00000005883	"Spo11"	0.671513	0.495305	0.168512	0.665131
ENSMUSG00000005886	"Ncoa2"	0.0975504	0.0615943	0.113234	0.607494
ENSMUSG00000005893	"Nr2c2"	0.143691	0.133242	0.279171	0.756242
ENSMUSG00000005897	"Nr2c1"	0.00732605	0.0493029	0.881821	0.97515
ENSMUSG00000005899	"Smpd4"	0.0314717	0.0462184	0.495047	0.860245
ENSMUSG00000005907	"Pex1"	-0.0369366	0.0513345	0.472167	0.852183
ENSMUSG00000005936	"Kctd20"	0.0402228	0.0380634	0.289528	0.764462
ENSMUSG00000005947	"Itgae"	-0.109437	0.314599	0.731698	0.938235
ENSMUSG00000005949	"Ctns"	-0.0115904	0.0588135	0.843126	0.963216
ENSMUSG00000005950	"P2rx5"	0.0544674	0.113301	0.631034	0.909777
ENSMUSG00000005951	"Shpk"	-0.107266	0.0986586	0.276709	0.755269
ENSMUSG00000005952	"Trpv1"	-0.144443	0.325813	0.654647	0.917266
ENSMUSG00000005958	"Ephb3"	0.278599	0.147692	0.0611659	0.545318
ENSMUSG00000005968	"Tuft1"	-0.120343	0.203482	0.54947	0.878804
ENSMUSG00000005973	"Rcn1"	0.0658674	0.0660326	0.318062	0.781192
ENSMUSG00000005980	"Dnase1"	0.102036	0.12544	0.418933	0.831064
ENSMUSG00000005981	"Trap1"	-0.0994065	0.0469685	0.0348294	0.499641
ENSMUSG00000005982	"Naa60"	0.0930493	0.0564978	0.0992287	0.59344
ENSMUSG00000005983	"1700037C18Rik"	0.0103531	0.118261	0.930302	0.985467
ENSMUSG00000005986	"Ankrd13d"	-0.0448866	0.18062	0.804043	0.953982
ENSMUSG00000005994	"Tyrp1"	-0.645637	0.755895	0.437045	0.839344
ENSMUSG00000006005	"Tpr"	0.0520157	0.0523742	0.320736	0.782244
ENSMUSG00000006010	"BC003331"	-0.0503754	0.0531432	0.342755	0.79448
ENSMUSG00000006014	"Prg4"	0.052812	0.192246	0.784365	0.949657
ENSMUSG00000006019	"Dhx34"	0.0214442	0.0716655	0.765777	0.946295
ENSMUSG00000006021	"Kptn"	-0.0212061	0.0780547	0.786736	0.950114
ENSMUSG00000006024	"Napa"	-0.00326597	0.0678658	0.961694	0.991366
ENSMUSG00000006050	"Sra1"	-0.178575	0.0801902	0.0260445	0.472755
ENSMUSG00000006057	"Atp5g1"	-0.238408	0.103388	0.0216125	0.451496
ENSMUSG00000006058	"Snf8"	-0.130656	0.0662811	0.0488606	0.526592
ENSMUSG00000006095	"Tbcb"	-0.0544543	0.0869486	0.532547	0.874286
ENSMUSG00000006127	"Inpp5k"	-0.0365839	0.0507487	0.471374	0.851594
ENSMUSG00000006134	"Crkl"	0.119045	0.0777353	0.125394	0.620199
ENSMUSG00000006154	"Eps8l1"	0.291819	0.472328	0.545941	0.878444
ENSMUSG00000006169	"Clint1"	0.0243247	0.0397627	0.541123	0.876721
ENSMUSG00000006179	"Prss16"	0.930717	0.648217	0.145969	0.640642
ENSMUSG00000006191	"Cdkal1"	0.0409612	0.0621224	0.508363	0.863609
ENSMUSG00000006204	"5430419D17Rik"	0.33068	0.537874	0.530962	0.873419
ENSMUSG00000006205	"Htra1"	-0.138103	0.0847423	0.103268	0.5987
ENSMUSG00000006215	"Zbtb17"	-0.0543263	0.07001	0.438131	0.839685
ENSMUSG00000006216	"Clcnkb"	0.415285	0.310181	0.183602	0.67742
ENSMUSG00000006218	"Fam131c"	-0.757026	0.278437	0.00723775	0.366716
ENSMUSG00000006219	"Fblim1"	0.0117886	0.0636034	0.853634	0.965969
ENSMUSG00000006221	"Hspb7"	-0.0600249	0.0799088	0.454068	0.846583
ENSMUSG00000006235	"Epor"	-0.339765	0.199041	0.0907333	0.577981
ENSMUSG00000006241	"Ccdc159"	0.0491904	0.0939916	0.601756	0.8987
ENSMUSG00000006262	"Mob1b"	0.110819	0.091028	0.22418	0.715067
ENSMUSG00000006273	"Atp6v1b2"	-0.0641734	0.0523751	0.218633	0.711297
ENSMUSG00000006276	"Eps15l1"	-0.0378638	0.0363041	0.297032	0.767889
ENSMUSG00000006281	"Tep1"	0.0473144	0.0840762	0.573653	0.88875
ENSMUSG00000006288	"Ttc5"	-0.0623262	0.0526926	0.23658	0.725137
ENSMUSG00000006289	"Osgep"	-0.0513075	0.0528551	0.33385	0.788869
ENSMUSG00000006299	"Aamp"	-0.0385409	0.0425703	0.365592	0.805097
ENSMUSG00000006301	"Tmbim1"	0.0848903	0.0534083	0.110826	0.605482
ENSMUSG00000006304	"Arpc2"	-0.0666511	0.0534094	0.212654	0.705606
ENSMUSG00000006307	"Kmt2b"	0.0966884	0.0589164	0.100088	0.593858
ENSMUSG00000006310	"Zbtb32"	-0.185271	0.221927	0.401592	0.820519
ENSMUSG00000006313	"Upk1a"	0.211198	0.310868	0.492404	0.859774
ENSMUSG00000006315	"Tmem147"	-0.239309	0.117707	0.0421428	0.513627
ENSMUSG00000006333	"Rps9"	-0.00427302	0.0863119	0.960667	0.991218
ENSMUSG00000006335	"Tfpt"	-0.00281178	0.0888931	0.974898	0.995361
ENSMUSG00000006342	"Susd2"	-0.0532264	0.140768	0.703901	0.931281
ENSMUSG00000006344	"Ggt5"	-0.114223	0.148245	0.440795	0.841156
ENSMUSG00000006345	"Ggt1"	0.76353	0.683366	0.269979	0.749646
ENSMUSG00000006356	"Crip2"	-0.0616422	0.115785	0.595638	0.89651
ENSMUSG00000006360	"Crip1"	-0.0843527	0.120601	0.483194	0.856744
ENSMUSG00000006362	"Cbfa2t3"	0.0688759	0.0806802	0.391298	0.814418
ENSMUSG00000006369	"Fbln1"	0.12835	0.109158	0.237614	0.726674
ENSMUSG00000006373	"Pgrmc1"	-0.0106433	0.0620715	0.864049	0.969303
ENSMUSG00000006378	"Gcat"	0.0614013	0.14619	0.677542	0.925603
ENSMUSG00000006386	"Tek"	-0.0746595	0.062208	0.22514	0.715067
ENSMUSG00000006389	"Mpl"	-0.201156	0.613252	0.736983	0.939541
ENSMUSG00000006390	"Elovl1"	0.0343909	0.0789574	0.662219	0.919928
ENSMUSG00000006392	"Med8"	-0.0448605	0.0474597	0.343477	0.794636
ENSMUSG00000006395	"Hyi"	-0.118787	0.18901	0.533123	0.874286
ENSMUSG00000006398	"Cdc20"	-0.330425	0.266284	0.219864	0.713131
ENSMUSG00000006403	"Adamts4"	0.0828692	0.449635	0.850013	0.965352
ENSMUSG00000006411	"Pvrl4"	-0.28067	0.25189	0.266383	0.748336
ENSMUSG00000006412	"Pfdn2"	0.0749062	0.0668341	0.263319	0.746271
ENSMUSG00000006418	"Rnf114"	0.0161598	0.0601352	0.788507	0.950114
ENSMUSG00000006423	"C330007P06Rik"	-0.0390497	0.0409993	0.340761	0.793403
ENSMUSG00000006435	"Neurl1a"	-0.0486397	0.164434	0.768502	0.946693
ENSMUSG00000006442	"Srm"	-0.009652	0.0872965	0.9122	0.982829
ENSMUSG00000006445	"Epha2"	0.31068	0.118285	0.00832877	0.377539
ENSMUSG00000006456	"Rbm14"	0.146532	0.0650768	0.0245578	0.465801
ENSMUSG00000006457	"Actn3"	-0.0205583	0.351624	0.953906	0.990315
ENSMUSG00000006462	"A530013C23Rik"	-0.215897	0.184002	0.243744	0.730871
ENSMUSG00000006463	"Zdhhc24"	-0.132404	0.0724671	0.067552	0.555071
ENSMUSG00000006464	"Bbs1"	-0.0451509	0.0739957	0.542692	0.877704
ENSMUSG00000006471	"Ndor1"	-0.0087225	0.0601946	0.884866	0.975684
ENSMUSG00000006476	"Nsmf"	-0.0116353	0.0748588	0.876726	0.973594
ENSMUSG00000006494	"Pdk1"	0.0791527	0.115861	0.49608	0.860333
ENSMUSG00000006498	"Ptbp1"	0.074237	0.0660448	0.259491	0.742542
ENSMUSG00000006517	"Mvd"	-0.0559946	0.115084	0.62783	0.908544
ENSMUSG00000006519	"Cyba"	-0.126233	0.126583	0.31799	0.781177
ENSMUSG00000006522	"Itih3"	-0.103596	0.291889	0.716633	0.935179
ENSMUSG00000006526	"Tmem110"	-0.0428962	0.0535476	0.423016	0.832449
ENSMUSG00000006527	"Sfmbt1"	-0.00956496	0.0528234	0.856047	0.966557
ENSMUSG00000006538	"Ihh"	0.554032	0.294905	0.0614822	0.54554
ENSMUSG00000006542	"Prkag3"	-0.0252054	0.132561	0.848908	0.964933
ENSMUSG00000006567	"Atp7b"	0.709132	0.506744	0.161682	0.658077
ENSMUSG00000006574	"Slc4a1"	-0.249982	0.623671	0.696965	0.929938
ENSMUSG00000006575	"Rundc3a"	0.0410173	0.157775	0.795719	0.952163
ENSMUSG00000006576	"Slc4a3"	0.02699	0.0865979	0.757235	0.944204
ENSMUSG00000006585	"Cdt1"	0.145426	0.190703	0.446605	0.843368
ENSMUSG00000006586	"Runx1t1"	-0.0384167	0.11361	0.736013	0.93954
ENSMUSG00000006587	"Snai3"	-0.421408	0.242186	0.0866493	0.574093
ENSMUSG00000006589	"Aprt"	-0.0139742	0.126235	0.911765	0.9828
ENSMUSG00000006599	"Gtf2h1"	-0.0585366	0.0387429	0.130416	0.625787
ENSMUSG00000006611	"Hfe"	0.0278008	0.237812	0.908329	0.981614
ENSMUSG00000006638	"Abhd1"	0.185569	0.328826	0.57576	0.889408
ENSMUSG00000006641	"Slc5a6"	-0.0284946	0.0589824	0.630475	0.909629
ENSMUSG00000006642	"Tcf23"	-0.00993413	0.210153	0.962359	0.991426
ENSMUSG00000006651	"Aplp1"	-0.109482	0.172827	0.523711	0.869919
ENSMUSG00000006673	"Qrich1"	0.0629111	0.0332445	0.0589354	0.543478
ENSMUSG00000006675	"P4htm"	0.136694	0.161874	0.395739	0.816309
ENSMUSG00000006676	"Usp19"	0.0416659	0.0479958	0.386598	0.812338
ENSMUSG00000006678	"Pola1"	0.0509075	0.0927629	0.583433	0.891398
ENSMUSG00000006699	"Cdc42"	-0.0170926	0.0342506	0.617491	0.904082
ENSMUSG00000006705	"Pknox1"	0.0269356	0.0639008	0.672423	0.923214
ENSMUSG00000006711	"D130043K22Rik"	1.84566	0.594774	0.00155957	0.248302
ENSMUSG00000006715	"Gmnn"	-0.0843645	0.100222	0.404732	0.82233
ENSMUSG00000006717	"Acot13"	-0.142111	0.122652	0.248114	0.734443
ENSMUSG00000006720	"Zfp184"	-0.0926117	0.177639	0.601627	0.8987
ENSMUSG00000006724	"Cyp27b1"	-0.4686	0.367721	0.205141	0.697839
ENSMUSG00000006728	"Cdk4"	-0.12685	0.0635954	0.0466724	0.522133
ENSMUSG00000006731	"B4galnt1"	0.221983	0.177507	0.20931	0.703031
ENSMUSG00000006732	"Mettl1"	-0.0586575	0.138415	0.670381	0.922702
ENSMUSG00000006736	"Tspan31"	0.0401298	0.0371111	0.279364	0.756242
ENSMUSG00000006740	"Kif5b"	0.157861	0.0995978	0.112794	0.606572
ENSMUSG00000006763	"Saal1"	0.0214919	0.108885	0.844026	0.963501
ENSMUSG00000006782	"Cnp"	-0.252028	0.125654	0.0443994	0.518959
ENSMUSG00000006784	"Ttc25"	0.441747	0.226142	0.0525513	0.530879
ENSMUSG00000006800	"Sulf2"	-0.0412394	0.113009	0.717246	0.9352
ENSMUSG00000006818	"Sod2"	-0.00201165	0.0792094	0.979766	0.995818
ENSMUSG00000006850	"Tmco6"	0.0451434	0.113776	0.691166	0.929086
ENSMUSG00000006906	"Stambp"	-0.0356555	0.0410487	0.385898	0.811653
ENSMUSG00000006920	"Ezh1"	-0.0570643	0.0523203	0.273578	0.752429
ENSMUSG00000006930	"Hap1"	0.185036	0.275359	0.503175	0.860952
ENSMUSG00000006931	"P3h4"	-0.178325	0.19297	0.358007	0.80246
ENSMUSG00000006932	"Ctnnb1"	0.00770568	0.0303307	0.799027	0.95283
ENSMUSG00000006941	"Eif1b"	-0.0794094	0.0500491	0.11408	0.608519
ENSMUSG00000006958	"Chrd"	0.13327	0.131291	0.311654	0.777423
ENSMUSG00000006998	"Psmd2"	-0.0929853	0.0326742	0.00443172	0.329965
ENSMUSG00000007021	"Syngr3"	0.845708	0.321898	0.00894519	0.378745
ENSMUSG00000007029	"Vars"	-0.00829809	0.061499	0.892851	0.978076
ENSMUSG00000007030	"Vwa7"	0.140778	0.111942	0.214341	0.706605
ENSMUSG00000007033	"Hspa1l"	0.0300781	0.169203	0.857008	0.966612
ENSMUSG00000007035	"Msh5"	-0.160904	0.294774	0.574932	0.889181
ENSMUSG00000007036	"Abhd16a"	-0.0403877	0.0626865	0.521465	0.869919
ENSMUSG00000007038	"Neu1"	0.0481415	0.0547895	0.378949	0.809357
ENSMUSG00000007039	"Ddah2"	-0.00246372	0.0961813	0.979621	0.995818
ENSMUSG00000007041	"Clic1"	-0.124931	0.0997124	0.206301	0.699508
ENSMUSG00000007050	"Lsm2"	-0.0352464	0.0885636	0.690388	0.928954
ENSMUSG00000007080	"Pole"	-0.042667	0.149713	0.776042	0.947224
ENSMUSG00000007097	"Atp1a2"	-0.050724	0.103945	0.624664	0.906874
ENSMUSG00000007107	"Atp1a4"	0.476805	0.474386	0.325665	0.78499
ENSMUSG00000007122	"Casq1"	0.0396659	0.338319	0.903391	0.980259
ENSMUSG00000007207	"Stx1a"	0.16428	0.120674	0.172449	0.667997
ENSMUSG00000007216	"Zfp775"	-0.0327957	0.069808	0.638993	0.912054
ENSMUSG00000007279	"Scube2"	0.129451	0.195691	0.512438	0.865825
ENSMUSG00000007338	"Mrpl49"	-0.135231	0.0622533	0.0303937	0.486995
ENSMUSG00000007379	"Dennd2c"	0.338738	0.184073	0.0656932	0.552907
ENSMUSG00000007411	"Mark3"	-0.0273243	0.0322677	0.397381	0.817288
ENSMUSG00000007415	"Gatad1"	-0.0980578	0.098212	0.316902	0.780775
ENSMUSG00000007458	"M6pr"	-0.0428998	0.0242534	0.0773341	0.562627
ENSMUSG00000007476	"Lrrc8a"	0.190594	0.0931169	0.0407509	0.512767
ENSMUSG00000007564	"Ppp2r1a"	0.108164	0.0476318	0.0231193	0.458372
ENSMUSG00000007570	"Fance"	-0.0811516	0.0798867	0.311325	0.777403
ENSMUSG00000007589	"Tinf2"	0.0525341	0.0645074	0.415861	0.82904
ENSMUSG00000007591	"Tssk4"	-0.0358768	0.273557	0.895216	0.978411
ENSMUSG00000007594	"Hapln4"	0.278205	0.408008	0.498063	0.860928
ENSMUSG00000007603	"Dus3l"	-0.0284506	0.077119	0.712822	0.93441
ENSMUSG00000007610	"Gtpbp3"	-0.089429	0.0642417	0.165686	0.662512
ENSMUSG00000007613	"Tgfbr1"	0.161518	0.0785173	0.039122	0.507697
ENSMUSG00000007617	"Homer1"	0.157727	0.100188	0.117581	0.612304
ENSMUSG00000007646	"Rad51c"	-0.0980834	0.168935	0.558335	0.882121
ENSMUSG00000007653	"Gabrb2"	0.296102	0.327856	0.36797	0.80593
ENSMUSG00000007655	"Cav1"	-0.0648344	0.0595779	0.273856	0.752429
ENSMUSG00000007656	"Arpp19"	0.059998	0.0596355	0.315131	0.779372
ENSMUSG00000007659	"Bcl2l1"	0.138636	0.149447	0.359512	0.803179
ENSMUSG00000007670	"Khsrp"	0.0631278	0.0680505	0.351552	0.799743
ENSMUSG00000007682	"Dio2"	0.221084	0.273414	0.409822	0.825853
ENSMUSG00000007721	"Ccdc124"	-0.230865	0.126301	0.0671085	0.554781
ENSMUSG00000007739	"Cct4"	-0.0819252	0.0530355	0.122522	0.616733
ENSMUSG00000007777	"0610009B22Rik"	-0.238586	0.0719546	0.000980938	0.219313
ENSMUSG00000007783	"Cpt1c"	-0.0644345	0.129381	0.617357	0.904008
ENSMUSG00000007805	"Twist2"	0.087736	0.294941	0.766201	0.946295
ENSMUSG00000007812	"Zfp655"	0.0213608	0.0602873	0.722944	0.936597
ENSMUSG00000007815	"Rhoa"	0.013134	0.0422924	0.756425	0.944122
ENSMUSG00000007817	"Zmiz1"	0.153647	0.0697503	0.0267631	0.472755
ENSMUSG00000007827	"Ankrd26"	-0.0219147	0.0904934	0.808926	0.955679
ENSMUSG00000007833	"Aldh16a1"	-0.0536975	0.106585	0.614616	0.903818
ENSMUSG00000007836	"Hnrnpa0"	-0.0762688	0.0653329	0.245879	0.732549
ENSMUSG00000007837	"Prrg2"	0.0980145	0.0873915	0.264528	0.747295
ENSMUSG00000007850	"Hnrnph1"	0.104877	0.0666199	0.114625	0.609519
ENSMUSG00000007867	"Ift43"	-0.124282	0.0790832	0.11576	0.610493
ENSMUSG00000007872	"Id3"	0.0033954	0.102154	0.973541	0.99494
ENSMUSG00000007877	"Tcap"	-0.0318812	0.144921	0.825956	0.95934
ENSMUSG00000007880	"Arid1a"	0.142098	0.0787517	0.0701843	0.557029
ENSMUSG00000007888	"Crlf1"	-0.216483	0.425151	0.601852	0.898769
ENSMUSG00000007891	"Ctsd"	-0.0601897	0.0679118	0.377594	0.80892
ENSMUSG00000007892	"Rplp1"	-0.00272859	0.12506	0.982649	0.996118
ENSMUSG00000007908	"Hmgcll1"	-0.0548517	0.286061	0.847435	0.964413
ENSMUSG00000007946	"Phox2a"	0.197647	0.336133	0.556183	0.881737
ENSMUSG00000007950	"Abhd8"	0.0853936	0.130369	0.518054	0.868381
ENSMUSG00000007987	"Ift22"	-0.0873235	0.075952	0.249447	0.735206
ENSMUSG00000007989	"Fzd3"	-0.0911135	0.156067	0.555031	0.88134
ENSMUSG00000008028	"1700008O03Rik"	0.656377	0.349529	0.0601656	0.544305
ENSMUSG00000008035	"Mid1ip1"	-0.0378169	0.147351	0.799534	0.953091
ENSMUSG00000008036	"Ap2s1"	-0.073499	0.0770924	0.340817	0.793403
ENSMUSG00000008090	"Fgfrl1"	0.00646356	0.0958763	0.946464	0.988542
ENSMUSG00000008129	"4930432K21Rik"	-0.218624	0.227787	0.339192	0.792096
ENSMUSG00000008136	"Fhl2"	-0.0532122	0.0928472	0.56847	0.887286
ENSMUSG00000008140	"Emc10"	-0.12031	0.0817569	0.140821	0.637901
ENSMUSG00000008153	"Clstn3"	0.512165	0.450717	0.296455	0.76771
ENSMUSG00000008167	"Fbxw9"	-0.0081909	0.098618	0.933833	0.985846
ENSMUSG00000008193	"Spib"	0.0684393	0.492585	0.886896	0.976171
ENSMUSG00000008200	"Fnbp4"	0.145264	0.061545	0.0179941	0.427997
ENSMUSG00000008206	"Cers4"	-0.0670365	0.0648606	0.301741	0.769915
ENSMUSG00000008226	"Scrn3"	-0.0184898	0.0633134	0.770999	0.947045
ENSMUSG00000008301	"Phax"	-0.0361431	0.050724	0.476391	0.854107
ENSMUSG00000008305	"Tle1"	-0.0299434	0.0911322	0.741985	0.941072
ENSMUSG00000008307	"1700109H08Rik"	0.0418712	0.177028	0.813184	0.956398
ENSMUSG00000008318	"Relt"	-0.359176	0.136627	0.00804967	0.373911
ENSMUSG00000008333	"Snrpb2"	-0.0412521	0.0525288	0.432591	0.837874
ENSMUSG00000008348	"Ubc"	-0.109453	0.109085	0.31369	0.778231
ENSMUSG00000008373	"Prpf31"	-0.0786638	0.0532729	0.139391	0.635877
ENSMUSG00000008384	"Sertad1"	0.197729	0.113699	0.0827794	0.568707
ENSMUSG00000008393	"Carhsp1"	0.0805425	0.0905939	0.370154	0.806015
ENSMUSG00000008398	"Elk3"	-0.0378317	0.0762551	0.615501	0.903818
ENSMUSG00000008429	"Herpud2"	0.0245564	0.0452219	0.587191	0.893288
ENSMUSG00000008435	"Rdh13"	0.181747	0.0884766	0.0407705	0.512767
ENSMUSG00000008438	"Adam21"	-0.340655	0.313145	0.278091	0.756242
ENSMUSG00000008450	"Nutf2"	-0.02778	0.0764692	0.715786	0.935158
ENSMUSG00000008475	"Arpc5"	0.0148313	0.0737848	0.840728	0.962507
ENSMUSG00000008489	"Elavl2"	0.514791	0.34706	0.137757	0.632867
ENSMUSG00000008496	"Pou2f2"	0.0581434	0.247868	0.813015	0.956334
ENSMUSG00000008540	"Mgst1"	-0.360572	0.177072	0.0417137	0.513627
ENSMUSG00000008575	"Nfib"	0.0826226	0.0547864	0.131233	0.626829
ENSMUSG00000008601	"Rab25"	1.01135	0.672685	0.128058	0.621501
ENSMUSG00000008604	"Ubqln4"	-0.0344151	0.0561874	0.540605	0.876721
ENSMUSG00000008658	"Rbfox1"	0.0507688	0.0877234	0.564675	0.885958
ENSMUSG00000008668	"Rps18"	-0.13514	0.0839329	0.107972	0.602533
ENSMUSG00000008682	"Rpl10"	-0.0424821	0.116255	0.713803	0.934601
ENSMUSG00000008683	"Rps15a"	-0.146344	0.157381	0.35753	0.802246
ENSMUSG00000008690	"Ncaph2"	-0.0977768	0.0532487	0.0663391	0.553907
ENSMUSG00000008730	"Hipk1"	0.130796	0.0764874	0.0867831	0.57439
ENSMUSG00000008734	"Gprc5b"	0.00291427	0.124687	0.981202	0.996118
ENSMUSG00000008763	"Man1a2"	0.0399229	0.0556214	0.472254	0.852214
ENSMUSG00000008822	"Acyp1"	-0.11025	0.10899	0.312647	0.777839
ENSMUSG00000008845	"Cd163"	0.131921	0.181314	0.466979	0.850192
ENSMUSG00000008855	"Hdac5"	-0.0144952	0.0703368	0.837636	0.962111
ENSMUSG00000008859	"Rala"	-0.10798	0.0493801	0.0290234	0.481413
ENSMUSG00000008874	"Clec3a"	-0.447166	0.457137	0.306365	0.773123
ENSMUSG00000008892	"Vdac3"	-0.0125289	0.059349	0.833529	0.962077
ENSMUSG00000008932	"Slc1a7"	0.0753341	0.279949	0.783544	0.949474
ENSMUSG00000008958	"Vps72"	-0.129795	0.0519432	0.0127143	0.399124
ENSMUSG00000008976	"Gabpa"	0.0263058	0.041105	0.522977	0.869919
ENSMUSG00000008999	"Bmp7"	-0.120132	0.225915	0.593602	0.89551
ENSMUSG00000009013	"Dynll1"	0.0760248	0.106361	0.473023	0.85265
ENSMUSG00000009030	"Pdcl"	-0.00455102	0.0516767	0.929888	0.985467
ENSMUSG00000009035	"Tmem184b"	-0.0114416	0.0670979	0.863996	0.969303
ENSMUSG00000009073	"Nf2"	0.0525191	0.0436416	0.230275	0.719606
ENSMUSG00000009075	"Cabp7"	-1.00394	0.33976	0.00299732	0.299623
ENSMUSG00000009076	"Zmat5"	-0.0915671	0.092047	0.319587	0.782133
ENSMUSG00000009079	"Ewsr1"	0.0896428	0.0500413	0.0727988	0.558308
ENSMUSG00000009090	"Ap1b1"	-0.0562564	0.0788195	0.476475	0.854111
ENSMUSG00000009092	"Derl3"	0.082405	0.354149	0.812771	0.956334
ENSMUSG00000009097	"Tbx1"	-0.290607	0.320292	0.36925	0.806015
ENSMUSG00000009108	"Gnat2"	0.12208	0.370867	0.742634	0.94144
ENSMUSG00000009112	"Bcl2l13"	-0.0259649	0.042092	0.538187	0.876311
ENSMUSG00000009114	"2610028H24Rik"	0.895635	0.47913	0.0494514	0.527273
ENSMUSG00000009145	"Dqx1"	0.036047	0.15869	0.821397	0.958412
ENSMUSG00000009185	"Ccl8"	-0.513407	0.467803	0.288747	0.76379
ENSMUSG00000009207	"Lnp"	0.053501	0.0696134	0.442334	0.842024
ENSMUSG00000009210	"Prr29"	-0.708791	0.281977	0.0116919	0.390488
ENSMUSG00000009216	"Fam163b"	-0.377817	0.240178	0.118816	0.61282
ENSMUSG00000009246	"Trpm5"	-0.897159	0.670902	0.175094	0.670347
ENSMUSG00000009281	"Rarres2"	-0.240703	0.12476	0.0532937	0.531631
ENSMUSG00000009291	"Pttg1ip"	0.00719218	0.0396309	0.856173	0.966557
ENSMUSG00000009292	"Trpm2"	0.143342	0.282503	0.614293	0.903818
ENSMUSG00000009293	"Ube2g2"	0.0326018	0.0523206	0.53371	0.874297
ENSMUSG00000009376	"Met"	0.0410328	0.257372	0.87276	0.972024
ENSMUSG00000009378	"Slc16a12"	0.0322813	0.152762	0.831251	0.961774
ENSMUSG00000009394	"Syn2"	0.35289	0.232222	0.125949	0.620451
ENSMUSG00000009406	"Elk1"	0.0195293	0.0641988	0.760777	0.94567
ENSMUSG00000009418	"Nav1"	0.218954	0.106753	0.0387278	0.505841
ENSMUSG00000009470	"Tnpo1"	0.00519347	0.0677585	0.938798	0.98628
ENSMUSG00000009487	"Otog"	0.32746	0.348857	0.363239	0.805097
ENSMUSG00000009535	"Rnmt"	-0.0118077	0.0488183	0.808438	0.955522
ENSMUSG00000009545	"Kcnq1"	0.00770656	0.0950316	0.935401	0.985846
ENSMUSG00000009549	"Srp14"	-0.104223	0.0639842	0.104782	0.599597
ENSMUSG00000009551	"6330409D20Rik"	0.337258	0.184247	0.0651599	0.552642
ENSMUSG00000009555	"Cdk9"	0.0379796	0.0430297	0.377212	0.808818
ENSMUSG00000009563	"Tor2a"	-0.00373063	0.0732906	0.959448	0.99106
ENSMUSG00000009566	"Fpgs"	0.0754198	0.0735775	0.305683	0.772329
ENSMUSG00000009569	"Mkl2"	0.207041	0.0858121	0.0150234	0.417634
ENSMUSG00000009575	"Cbx5"	0.0452101	0.0753048	0.546594	0.878765
ENSMUSG00000009585	"Apobec3"	0.00675144	0.175396	0.968896	0.993396
ENSMUSG00000009588	"St6galnac1"	0.530609	0.679431	0.449536	0.844578
ENSMUSG00000009614	"Sardh"	0.0786362	0.139644	0.573002	0.888673
ENSMUSG00000009621	"Vav2"	0.0335126	0.0791879	0.672748	0.92342
ENSMUSG00000009628	"Tex15"	0.0351701	0.396425	0.928907	0.985467
ENSMUSG00000009630	"Ppp2cb"	-0.0103762	0.0423373	0.806189	0.954851
ENSMUSG00000009633	"G0s2"	0.0074982	0.181894	0.967564	0.993002
ENSMUSG00000009640	"Dmap1"	-0.0376628	0.0541631	0.488639	0.858512
ENSMUSG00000009647	"Mcu"	0.118782	0.0511968	0.0208563	0.446611
ENSMUSG00000009654	"Oit3"	-0.49052	0.620314	0.422372	0.832449
ENSMUSG00000009670	"Tex11"	-0.441838	0.360438	0.229137	0.71834
ENSMUSG00000009681	"Bcr"	0.0712858	0.0998985	0.473622	0.853027
ENSMUSG00000009687	"Fxyd5"	0.147274	0.128633	0.247274	0.733688
ENSMUSG00000009731	"Kcnd1"	0.0967449	0.153468	0.526935	0.87138
ENSMUSG00000009733	"Tfcp2"	-0.000414166	0.0564207	0.994162	0.99802
ENSMUSG00000009734	"Pou6f2"	0.00482093	0.529069	0.992853	0.99791
ENSMUSG00000009739	"Pou6f1"	-0.0054642	0.0519884	0.916128	0.983045
ENSMUSG00000009741	"Ubp1"	0.0752038	0.0483846	0.120271	0.615018
ENSMUSG00000009772	"Nuak2"	0.241591	0.10652	0.0228201	0.456738
ENSMUSG00000009828	"Ick"	0.0720283	0.047639	0.128125	0.621501
ENSMUSG00000009863	"Sdhb"	-0.09848	0.0861925	0.257438	0.741134
ENSMUSG00000009876	"Cox4i2"	-0.220739	0.112425	0.0502002	0.529622
ENSMUSG00000009894	"Snap47"	-0.0859849	0.0882892	0.328956	0.785929
ENSMUSG00000009905	"Kdsr"	0.0575309	0.0678982	0.393716	0.815125
ENSMUSG00000009907	"Vps4b"	0.0141382	0.029747	0.634664	0.91071
ENSMUSG00000009927	"Rps25"	-0.103866	0.166834	0.533733	0.874297
ENSMUSG00000009941	"Nxf2"	-0.408668	0.468401	0.39152	0.814427
ENSMUSG00000009995	"Taz"	-0.0245649	0.0435579	0.57447	0.889052
ENSMUSG00000010021	"Kif19a"	0.341622	0.268987	0.207676	0.701215
ENSMUSG00000010025	"Aldh3a2"	0.00854181	0.0434544	0.844272	0.963677
ENSMUSG00000010044	"Zmynd10"	0.703053	0.388319	0.0703178	0.557029
ENSMUSG00000010045	"Tmem115"	-0.00140931	0.0654894	0.982882	0.996118
ENSMUSG00000010047	"Hyal2"	-0.0814001	0.0786647	0.29971	0.769525
ENSMUSG00000010048	"Ifrd2"	-0.0704175	0.0621365	0.259124	0.742335
ENSMUSG00000010051	"Hyal1"	0.110553	0.168645	0.511568	0.86548
ENSMUSG00000010054	"Tusc2"	-0.0355587	0.0583669	0.543546	0.877903
ENSMUSG00000010057	"Nprl2"	-0.132807	0.0702159	0.0593745	0.544203
ENSMUSG00000010064	"Slc38a3"	0.108697	0.140052	0.437268	0.839453
ENSMUSG00000010066	"Cacna2d2"	0.806064	0.231386	0.000546497	0.205092
ENSMUSG00000010067	"Rassf1"	0.046076	0.0794723	0.560602	0.88351
ENSMUSG00000010080	"Epn3"	-0.275307	0.265033	0.294195	0.76704
ENSMUSG00000010086	"Rnf112"	0.0684216	0.458251	0.881376	0.975065
ENSMUSG00000010095	"Slc3a2"	0.183178	0.0832865	0.0283174	0.480012
ENSMUSG00000010097	"Nxf1"	-0.00963323	0.0407468	0.812936	0.956334
ENSMUSG00000010110	"Stx5a"	-0.0372401	0.0448206	0.405389	0.82252
ENSMUSG00000010122	"Slc47a1"	-0.166415	0.165734	0.308248	0.775013
ENSMUSG00000010142	"Tnfrsf13b"	-0.192384	0.23295	0.403805	0.821685
ENSMUSG00000010154	"Spire2"	0.109926	0.531566	0.837503	0.962077
ENSMUSG00000010175	"Prox1"	0.00734137	0.0922126	0.936142	0.986039
ENSMUSG00000010205	"Raver1"	0.0631698	0.0574017	0.272778	0.751867
ENSMUSG00000010277	"2610507B11Rik"	0.0250141	0.0603495	0.677846	0.925657
ENSMUSG00000010290	"AI597479"	-0.0364963	0.0482811	0.450102	0.845069
ENSMUSG00000010307	"Tmem86a"	-0.111878	0.104376	0.286419	0.761634
ENSMUSG00000010311	"Optc"	0.626537	0.341591	0.06317	0.549554
ENSMUSG00000010342	"Tex14"	-0.611096	0.290974	0.0355372	0.501915
ENSMUSG00000010358	"Ifi35"	-0.239115	0.126339	0.0589819	0.543668
ENSMUSG00000010362	"Rdm1"	-0.259053	0.111748	0.0213052	0.450453
ENSMUSG00000010376	"Nedd8"	-0.146021	0.0807611	0.0702407	0.557029
ENSMUSG00000010392	"Gosr1"	0.0281559	0.0405578	0.48753	0.858184
ENSMUSG00000010406	"Mrpl52"	-0.264235	0.166257	0.113757	0.607855
ENSMUSG00000010453	"Kansl3"	0.0686277	0.049857	0.169105	0.665775
ENSMUSG00000010461	"Eya4"	-0.078424	0.238678	0.740735	0.940679
ENSMUSG00000010476	"Ebf3"	0.252867	0.0676326	0.000176283	0.154365
ENSMUSG00000010492	"Uckl1os"	0.0181392	0.184835	0.922861	0.984664
ENSMUSG00000010517	"Faf1"	-0.147986	0.0533331	0.00567782	0.347859
ENSMUSG00000010529	"Gm266"	0.100276	0.42573	0.814625	0.956691
ENSMUSG00000010538	"Tsacc"	-0.306784	0.15746	0.0526938	0.530879
ENSMUSG00000010554	"Mettl16"	-0.0480096	0.0583317	0.411735	0.827245
ENSMUSG00000010592	"Dazl"	-0.392122	0.257391	0.128202	0.621523
ENSMUSG00000010601	"Apol7a"	-0.186451	0.469218	0.679288	0.925894
ENSMUSG00000010607	"Pigyl"	-0.138995	0.121473	0.255863	0.740265
ENSMUSG00000010608	"Rbm25"	0.0752424	0.0718699	0.294448	0.76704
ENSMUSG00000010609	"Psen2"	-0.0520869	0.0664719	0.433686	0.838718
ENSMUSG00000010651	"Acaa1b"	-0.191139	0.666278	0.779641	0.948367
ENSMUSG00000010660	"Plcd1"	0.0539772	0.0653214	0.407548	0.823891
ENSMUSG00000010663	"Fads1"	0.203161	0.119137	0.0898928	0.577369
ENSMUSG00000010721	"Lmbr1"	0.00398071	0.070033	0.954851	0.990315
ENSMUSG00000010751	"Tnfrsf22"	-0.0143994	0.110195	0.895414	0.978411
ENSMUSG00000010755	"Cars"	-0.0632923	0.0664062	0.340422	0.793194
ENSMUSG00000010797	"Wnt2"	-0.0995218	0.206715	0.628191	0.908771
ENSMUSG00000010803	"Gabra1"	0.257428	0.397642	0.51883	0.868766
ENSMUSG00000010830	"Kdelr3"	-0.0504089	0.140786	0.721115	0.93578
ENSMUSG00000010911	"Apip"	-0.139025	0.0983036	0.158431	0.655817
ENSMUSG00000010914	"Pdhx"	-0.0525487	0.0703742	0.456321	0.846814
ENSMUSG00000010936	"Vac14"	-0.073648	0.0653064	0.260378	0.743655
ENSMUSG00000011008	"Mcoln2"	-0.142512	0.269052	0.601234	0.898623
ENSMUSG00000011034	"Slc5a1"	0.241668	0.291932	0.415411	0.828975
ENSMUSG00000011096	"Akt1s1"	-0.0360654	0.102434	0.726249	0.937623
ENSMUSG00000011114	"Tbrg1"	0.00804047	0.065769	0.903254	0.980206
ENSMUSG00000011148	"Adssl1"	-0.155395	0.102776	0.133961	0.631311
ENSMUSG00000011158	"Brf1"	0.0738876	0.0505379	0.142401	0.639015
ENSMUSG00000011171	"Vipr2"	-0.239236	0.148561	0.110655	0.605482
ENSMUSG00000011179	"Odc1"	0.0156148	0.0658404	0.812488	0.956329
ENSMUSG00000011254	"Thg1l"	-0.0175454	0.122527	0.887198	0.97635
ENSMUSG00000011256	"Adam19"	-0.425774	0.251729	0.0884486	0.576354
ENSMUSG00000011257	"Pabpc4"	-0.168548	0.117197	0.148281	0.642532
ENSMUSG00000011263	"Exoc3l2"	0.470738	0.172495	0.00636287	0.353137
ENSMUSG00000011267	"Zfp296"	0.424014	0.351794	0.223798	0.715067
ENSMUSG00000011305	"Plin5"	-0.155775	0.115314	0.184103	0.677748
ENSMUSG00000011306	"Sugp1"	0.00605393	0.0558562	0.913889	0.983045
ENSMUSG00000011382	"Dhdh"	-0.0606752	0.0937983	0.523376	0.869919
ENSMUSG00000011427	"Zfp790"	-0.0404446	0.07805	0.603384	0.899324
ENSMUSG00000011589	"Fsd1"	0.371209	0.533318	0.482313	0.856684
ENSMUSG00000011658	"Fuz"	0.0466701	0.0798505	0.559637	0.882837
ENSMUSG00000011751	"Sptbn4"	0.449396	0.233238	0.0547846	0.535664
ENSMUSG00000011752	"Pgam1"	0.268256	0.107972	0.0135146	0.402298
ENSMUSG00000011831	"Evi5"	0.141689	0.0672611	0.0344218	0.497796
ENSMUSG00000011832	"Evi5l"	-0.0282818	0.0464949	0.543083	0.877845
ENSMUSG00000011837	"Snapc2"	-0.173508	0.088742	0.0511864	0.530421
ENSMUSG00000011877	"Git1"	-0.0409623	0.0686365	0.551014	0.878804
ENSMUSG00000011884	"Gltp"	-0.0367461	0.0734497	0.618047	0.904277
ENSMUSG00000011958	"Bnip2"	0.0135544	0.0307675	0.660056	0.91969
ENSMUSG00000011960	"Ccnt1"	0.100943	0.06964	0.146373	0.640642
ENSMUSG00000012017	"Scarf2"	-0.0676502	0.125379	0.587492	0.893441
ENSMUSG00000012076	"Brms1l"	-0.0081322	0.0525042	0.876618	0.973557
ENSMUSG00000012114	"Med15"	0.0637202	0.0517957	0.218065	0.711293
ENSMUSG00000012117	"Dhdds"	0.0511734	0.074595	0.493697	0.859965
ENSMUSG00000012123	"Aim1l"	0.266437	0.514614	0.600436	0.898199
ENSMUSG00000012126	"Ubxn11"	0.1168	0.168857	0.491608	0.859154
ENSMUSG00000012187	"Mogat1"	0.57454	0.558982	0.308737	0.775277
ENSMUSG00000012296	"Tjap1"	0.0772381	0.0764746	0.312309	0.777839
ENSMUSG00000012350	"Ehf"	0.642127	0.713741	0.382588	0.810068
ENSMUSG00000012405	"Rpl15"	-0.190718	0.12229	0.118401	0.612652
ENSMUSG00000012422	"Tmem167"	-0.010237	0.0604717	0.865105	0.969858
ENSMUSG00000012428	"Steap4"	0.0167998	0.0898628	0.851832	0.965562
ENSMUSG00000012429	"Mplkip"	-0.0905675	0.0907072	0.316382	0.780738
ENSMUSG00000012443	"Kif11"	-0.0745419	0.218558	0.7308	0.937981
ENSMUSG00000012483	"Rpa3"	-0.16088	0.104799	0.12784	0.621501
ENSMUSG00000012519	"Mlkl"	-0.124588	0.120619	0.296304	0.767577
ENSMUSG00000012535	"Tnpo3"	-0.00232572	0.0338003	0.945134	0.988539
ENSMUSG00000012609	"Ttll5"	0.0357613	0.0591337	0.544514	0.878444
ENSMUSG00000012640	"Zfp715"	0.0342991	0.074556	0.6436	0.914253
ENSMUSG00000012705	"Retn"	0.971243	0.51364	0.0585387	0.54207
ENSMUSG00000012819	"Cdh23"	0.156389	0.144027	0.276721	0.755269
ENSMUSG00000012848	"Rps5"	-0.123999	0.0924561	0.180549	0.674738
ENSMUSG00000012889	"Podnl1"	0.406138	0.316045	0.204897	0.697577
ENSMUSG00000013033	"Adgrl1"	0.158316	0.103365	0.127343	0.621371
ENSMUSG00000013076	"Amotl1"	0.033312	0.0824393	0.683487	0.927378
ENSMUSG00000013083	"2200002J24Rik"	0.0160107	0.735883	0.982533	0.996118
ENSMUSG00000013089	"Etv5"	0.438595	0.158228	0.00508525	0.344304
ENSMUSG00000013150	"Gfod2"	-0.115005	0.0761654	0.130433	0.625787
ENSMUSG00000013155	"Enkd1"	-0.038185	0.189049	0.840075	0.962406
ENSMUSG00000013160	"Atp6v0d1"	-0.0300134	0.0471891	0.524742	0.870274
ENSMUSG00000013236	"Ptprs"	0.143835	0.0975581	0.142382	0.639015
ENSMUSG00000013275	"Slc41a1"	0.139233	0.0700564	0.0477127	0.522782
ENSMUSG00000013367	"Iglon5"	0.159057	0.336924	0.638209	0.911924
ENSMUSG00000013415	"Igf2bp1"	-0.139424	0.615941	0.817538	0.956946
ENSMUSG00000013418	"B4galnt2"	1.29979	0.64637	0.0452733	0.520754
ENSMUSG00000013419	"Zfp651"	-0.0442133	0.0734212	0.545815	0.878444
ENSMUSG00000013465	"Nelfb"	-0.016985	0.04587	0.71157	0.93383
ENSMUSG00000013483	"Card14"	-0.373628	0.35408	0.294638	0.767051
ENSMUSG00000013495	"Tmem175"	-0.054122	0.0573068	0.346554	0.796759
ENSMUSG00000013523	"Bcas1"	-0.299823	0.263505	0.258665	0.74203
ENSMUSG00000013539	"Tango2"	-0.193731	0.0868867	0.0259763	0.472755
ENSMUSG00000013584	"Aldh1a2"	-0.213652	0.201244	0.285375	0.760421
ENSMUSG00000013593	"Ndufs2"	-0.125315	0.0669081	0.0627447	0.548164
ENSMUSG00000013622	"Atraid"	-0.0548717	0.113489	0.630093	0.909334
ENSMUSG00000013629	"Cad"	-0.0528895	0.0709896	0.458999	0.847843
ENSMUSG00000013643	"Lypd8"	-0.836207	0.63665	0.190043	0.682127
ENSMUSG00000013646	"Sh3bp5l"	0.0314103	0.0625593	0.6135	0.903682
ENSMUSG00000013662	"Atad1"	-0.00891628	0.0480284	0.853212	0.965882
ENSMUSG00000013663	"Pten"	-0.0463378	0.0678493	0.495902	0.860246
ENSMUSG00000013698	"Pea15a"	-0.0898295	0.0620027	0.144327	0.639356
ENSMUSG00000013701	"Timm23"	-0.256252	0.166547	0.126784	0.621037
ENSMUSG00000013707	"Tnfaip8l2"	-0.156486	0.177778	0.378397	0.809169
ENSMUSG00000013736	"Trnt1"	-0.0663913	0.0478024	0.16554	0.66246
ENSMUSG00000013787	"Ehmt2"	-0.0486772	0.055375	0.378986	0.809357
ENSMUSG00000013822	"Elof1"	-0.133863	0.0786638	0.0880396	0.576354
ENSMUSG00000013833	"Med16"	0.0130667	0.0997977	0.896476	0.978594
ENSMUSG00000013846	"St3gal1"	0.133985	0.112684	0.226812	0.717104
ENSMUSG00000013858	"Tmem259"	-0.074986	0.0563656	0.186153	0.679081
ENSMUSG00000013878	"Rnf170"	-0.0546109	0.0486103	0.2631	0.746271
ENSMUSG00000013921	"Clip3"	0.0694054	0.0929432	0.455665	0.846684
ENSMUSG00000013928	"Thap8"	0.463702	0.556768	0.408044	0.824089
ENSMUSG00000013936	"Myl2"	-0.124026	0.0890978	0.165681	0.662512
ENSMUSG00000013973	"Dedd"	-0.0368213	0.0559702	0.508735	0.863609
ENSMUSG00000013974	"Mcemp1"	0.297039	0.517937	0.567314	0.886511
ENSMUSG00000013997	"Nit1"	-0.0384715	0.0529416	0.46838	0.850547
ENSMUSG00000014030	"Pax5"	0.11526	0.406531	0.775066	0.947196
ENSMUSG00000014039	"Prdm15"	0.176022	0.0725035	0.015238	0.419713
ENSMUSG00000014074	"Rnf168"	0.0220357	0.0480873	0.646606	0.914402
ENSMUSG00000014075	"Tctex1d2"	-0.0350001	0.116632	0.764772	0.94623
ENSMUSG00000014077	"Chp1"	0.0295136	0.0467241	0.527805	0.871593
ENSMUSG00000014158	"Trpv4"	0.0947249	0.154732	0.536711	0.875261
ENSMUSG00000014164	"Klhl3"	0.0386412	0.152898	0.801736	0.953433
ENSMUSG00000014177	"Tvp23b"	-0.0201962	0.0640804	0.753191	0.943364
ENSMUSG00000014195	"Dnajc7"	-0.0190082	0.049845	0.703491	0.931077
ENSMUSG00000014198	"Zfp385c"	0.0817609	0.24742	0.740234	0.940416
ENSMUSG00000014226	"Cacybp"	0.000988145	0.0674459	0.98829	0.996731
ENSMUSG00000014232	"Cluap1"	-0.0312711	0.0518632	0.547254	0.878804
ENSMUSG00000014243	"Zswim7"	-0.20584	0.118476	0.0823449	0.568593
ENSMUSG00000014245	"Pigl"	-0.277657	0.0836973	0.000880447	0.217688
ENSMUSG00000014294	"Ndufa2"	-0.227224	0.111668	0.0425646	0.514397
ENSMUSG00000014301	"Pam16"	0.275682	0.232938	0.246602	0.732749
ENSMUSG00000014303	"Glis2"	0.166792	0.0864907	0.0524454	0.530879
ENSMUSG00000014313	"Cox6c"	-0.125599	0.079124	0.114083	0.608519
ENSMUSG00000014329	"Bicc1"	0.0401355	0.0916747	0.661442	0.919928
ENSMUSG00000014349	"Ube2z"	-0.0547186	0.0329459	0.0967201	0.590549
ENSMUSG00000014353	"Tmem87b"	-0.0083571	0.0647502	0.896933	0.978709
ENSMUSG00000014355	"Anapc1"	0.0624212	0.0498551	0.209421	0.703291
ENSMUSG00000014361	"Mertk"	0.0408026	0.105556	0.697358	0.929938
ENSMUSG00000014402	"Tsg101"	-0.00824174	0.0475389	0.862352	0.968931
ENSMUSG00000014418	"Hps5"	-0.0481405	0.0868548	0.578879	0.890842
ENSMUSG00000014426	"Map3k4"	0.0452106	0.0603694	0.454725	0.846684
ENSMUSG00000014444	"Piezo1"	-0.00514201	0.0946147	0.95672	0.990315
ENSMUSG00000014453	"Blk"	-0.229963	0.241551	0.34114	0.793608
ENSMUSG00000014470	"Rnf166"	-0.104824	0.0860376	0.226994	0.717104
ENSMUSG00000014496	"Ankrd28"	0.177623	0.0857994	0.037988	0.505208
ENSMUSG00000014498	"Ankrd52"	0.191769	0.105327	0.0676832	0.555621
ENSMUSG00000014503	"Pkd2l2"	-0.0184471	0.263102	0.943476	0.987923
ENSMUSG00000014504	"Srp19"	-0.114396	0.0560697	0.0410999	0.513627
ENSMUSG00000014542	"Clec4f"	-0.397587	0.308103	0.205411	0.698643
ENSMUSG00000014543	"Klra17"	-0.555385	0.565641	0.342441	0.79443
ENSMUSG00000014547	"Wdfy2"	0.105017	0.131719	0.422152	0.832449
ENSMUSG00000014550	"Rbsn"	-0.0223724	0.0543023	0.679195	0.925894
ENSMUSG00000014551	"Mrps25"	-0.0216954	0.0937689	0.818061	0.956977
ENSMUSG00000014554	"Dguok"	-0.139443	0.0739141	0.0604127	0.544305
ENSMUSG00000014592	"Camta1"	0.0863679	0.0652234	0.185219	0.679081
ENSMUSG00000014599	"Csf1"	-0.104409	0.118042	0.374912	0.807545
ENSMUSG00000014601	"Strip1"	-0.0128553	0.039446	0.74485	0.94183
ENSMUSG00000014602	"Kif1a"	0.459113	0.197509	0.0180669	0.428066
ENSMUSG00000014606	"Slc25a11"	-0.0745147	0.071851	0.303128	0.770562
ENSMUSG00000014633	"Cmc2"	-0.0896009	0.0890926	0.316895	0.780775
ENSMUSG00000014668	"Chfr"	0.0326136	0.0532848	0.539233	0.876453
ENSMUSG00000014686	"Ceacam16"	-0.539747	0.622457	0.394608	0.815766
ENSMUSG00000014704	"Hoxa2"	0.243268	0.326605	0.454758	0.846684
ENSMUSG00000014725	"Adam28"	-0.307063	0.511231	0.555877	0.881522
ENSMUSG00000014747	"Ankrd53"	2.11195	0.535045	5.47196e-05	0.114999
ENSMUSG00000014748	"Tex261"	-0.0260432	0.0574169	0.650538	0.915718
ENSMUSG00000014763	"Fam120b"	-0.0497071	0.0505492	0.325752	0.78499
ENSMUSG00000014767	"Tbp"	0.0361245	0.0491638	0.462295	0.84867
ENSMUSG00000014769	"Psmb1"	-0.0357546	0.0752569	0.636758	0.911708
ENSMUSG00000014771	"Pdcd2"	-0.188599	0.0784645	0.0168696	0.425129
ENSMUSG00000014773	"Dll1"	0.0551747	0.112887	0.621486	0.904934
ENSMUSG00000014776	"Nol3"	-0.0811301	0.0998915	0.420988	0.831921
ENSMUSG00000014778	"Fhod1"	0.0585955	0.0808083	0.465939	0.849822
ENSMUSG00000014782	"Plekhg4"	-0.0130895	0.404416	0.974169	0.99502
ENSMUSG00000014786	"Slc9a5"	-0.290953	0.142262	0.0409721	0.513152
ENSMUSG00000014791	"Elmo3"	0.113166	0.125131	0.369731	0.806015
ENSMUSG00000014813	"Stc1"	0.642425	0.271836	0.0159426	0.423931
ENSMUSG00000014837	"4931428F04Rik"	-0.0721207	0.102309	0.482791	0.856684
ENSMUSG00000014846	"Tppp3"	-0.146835	0.133657	0.269418	0.749646
ENSMUSG00000014850	"Msh3"	-0.151873	0.0711916	0.0326453	0.493198
ENSMUSG00000014856	"Tmem208"	-0.146025	0.0728163	0.0453207	0.520754
ENSMUSG00000014859	"E2f4"	-0.0255716	0.0639476	0.689512	0.928846
ENSMUSG00000014867	"Surf4"	0.0306039	0.0333572	0.357988	0.80246
ENSMUSG00000014873	"Surf2"	-0.0367222	0.0594616	0.53802	0.876174
ENSMUSG00000014905	"Dnajb9"	0.0942443	0.0725425	0.193903	0.68573
ENSMUSG00000014907	"Naf1"	-0.0321887	0.0808141	0.691501	0.929198
ENSMUSG00000014932	"Yes1"	-0.0180113	0.0720593	0.801949	0.953433
ENSMUSG00000014956	"Ppp1cb"	0.0680811	0.0436889	0.119759	0.614024
ENSMUSG00000014959	"Gorasp2"	0.0248518	0.041784	0.551937	0.879322
ENSMUSG00000014980	"Tsen15"	-0.0818661	0.0595946	0.171123	0.66688
ENSMUSG00000015002	"Efr3a"	-0.0161183	0.0497277	0.74571	0.941844
ENSMUSG00000015013	"Trappc2l"	-0.117068	0.096969	0.22835	0.717553
ENSMUSG00000015016	"Acsf3"	0.05429	0.0793079	0.498296	0.860928
ENSMUSG00000015023	"Ddx19a"	0.0619154	0.091954	0.501964	0.860952
ENSMUSG00000015027	"Galns"	-0.0473023	0.115401	0.68177	0.926822
ENSMUSG00000015053	"Gata2"	0.143078	0.072166	0.0463261	0.522133
ENSMUSG00000015083	"C8g"	0.0567127	0.12508	0.649456	0.915485
ENSMUSG00000015085	"Entpd2"	-0.151786	0.113699	0.182164	0.67577
ENSMUSG00000015087	"Rabl6"	-0.0550487	0.0469725	0.24049	0.729312
ENSMUSG00000015090	"Ptgds"	-0.121633	0.252278	0.637874	0.911756
ENSMUSG00000015092	"Edf1"	-0.194799	0.0973974	0.0457772	0.521334
ENSMUSG00000015093	"Clic3"	0.411613	0.210621	0.0501815	0.529622
ENSMUSG00000015094	"Npdc1"	-0.0458514	0.0857965	0.592402	0.895099
ENSMUSG00000015095	"Fbxw5"	-0.0179986	0.0527179	0.733144	0.938694
ENSMUSG00000015112	"Slc25a13"	0.0133958	0.0789565	0.866364	0.970253
ENSMUSG00000015120	"Ube2i"	0.0582517	0.0379231	0.124305	0.618756
ENSMUSG00000015126	"Tsr3"	-0.113759	0.0942801	0.227662	0.717503
ENSMUSG00000015127	"Unkl"	0.121386	0.0753582	0.105566	0.599597
ENSMUSG00000015133	"Lrrk1"	-0.0448486	0.0788324	0.567227	0.886481
ENSMUSG00000015134	"Aldh1a3"	0.242119	0.19083	0.204563	0.697225
ENSMUSG00000015143	"Actn1"	0.208612	0.110686	0.0566023	0.538551
ENSMUSG00000015149	"Sirt2"	-0.0504338	0.0538728	0.348707	0.797984
ENSMUSG00000015165	"Hnrnpl"	0.0914279	0.0568296	0.106687	0.600292
ENSMUSG00000015176	"Nolc1"	0.0632404	0.0472871	0.181302	0.674738
ENSMUSG00000015189	"Casd1"	0.0808182	0.0550044	0.141952	0.639015
ENSMUSG00000015202	"Cnksr3"	-0.0979729	0.155092	0.522092	0.869919
ENSMUSG00000015214	"Mtmr1"	0.0631315	0.0559339	0.257872	0.741609
ENSMUSG00000015217	"Hmgb3"	-0.118885	0.0567989	0.036442	0.504592
ENSMUSG00000015222	"Map2"	0.134484	0.129068	0.296301	0.767577
ENSMUSG00000015224	"Cyp2j9"	-0.153205	0.106871	0.151567	0.645795
ENSMUSG00000015243	"Abca1"	-0.287743	0.111905	0.0095042	0.381339
ENSMUSG00000015247	"Nipsnap3b"	0.0290014	0.0900763	0.746962	0.942173
ENSMUSG00000015289	"Lage3"	-0.108219	0.085198	0.204182	0.696787
ENSMUSG00000015290	"Ubl4a"	-0.0159332	0.0457596	0.727528	0.937736
ENSMUSG00000015291	"Gdi1"	0.0818088	0.0428995	0.0564884	0.538551
ENSMUSG00000015305	"Sash1"	0.0105137	0.0839409	0.899831	0.979639
ENSMUSG00000015312	"Gadd45b"	-0.110036	0.209482	0.605791	0.900737
ENSMUSG00000015314	"Slamf6"	0.675023	0.452057	0.143463	0.639356
ENSMUSG00000015316	"Slamf1"	-0.23981	0.238831	0.322014	0.783216
ENSMUSG00000015335	"Zdhhc12"	0.0487142	0.129435	0.706498	0.93218
ENSMUSG00000015337	"Endog"	-0.336176	0.20386	0.103638	0.599597
ENSMUSG00000015340	"Cybb"	-0.498544	0.198395	0.0119133	0.391247
ENSMUSG00000015341	"Golga7"	-0.134854	0.0466787	0.00386182	0.320619
ENSMUSG00000015342	"Xk"	-0.0575286	0.0895815	0.523526	0.869919
ENSMUSG00000015354	"Pcolce2"	0.577069	0.221386	0.0103892	0.38329
ENSMUSG00000015355	"Cd48"	-0.243851	0.199381	0.226667	0.717086
ENSMUSG00000015357	"Clpx"	-0.117054	0.076942	0.129513	0.623706
ENSMUSG00000015363	"Trabd"	0.0826704	0.072239	0.252596	0.737247
ENSMUSG00000015365	"Mov10l1"	-0.0458077	0.125279	0.714667	0.934981
ENSMUSG00000015377	"Dennd6b"	0.000118578	0.0834102	0.99887	0.999679
ENSMUSG00000015396	"Cd83"	0.027471	0.164266	0.867411	0.97049
ENSMUSG00000015405	"Ace2"	-0.207973	0.20865	0.317875	0.781177
ENSMUSG00000015437	"Gzmb"	-0.87144	0.599446	0.147198	0.642173
ENSMUSG00000015451	"C4a"	0.340438	0.330168	0.295841	0.767577
ENSMUSG00000015452	"Ager"	0.212414	0.367213	0.565255	0.885958
ENSMUSG00000015461	"Atf6b"	-0.0457381	0.0628841	0.465689	0.849776
ENSMUSG00000015467	"Egfl8"	0.205886	0.213132	0.329274	0.786098
ENSMUSG00000015468	"Notch4"	0.0850443	0.147242	0.559939	0.882995
ENSMUSG00000015474	"Ppt2"	-0.0433942	0.0682574	0.527254	0.871481
ENSMUSG00000015476	"Prrt1"	-0.0946568	0.203544	0.645276	0.914301
ENSMUSG00000015478	"Rnf5"	-0.0710718	0.0654382	0.277836	0.756055
ENSMUSG00000015484	"Fam163a"	-0.123209	0.559399	0.822909	0.958412
ENSMUSG00000015488	"Cacfd1"	-0.000991678	0.0549591	0.985562	0.996118
ENSMUSG00000015501	"Hivep2"	0.249694	0.0814793	0.00208037	0.268691
ENSMUSG00000015522	"Arnt"	0.0983105	0.0435275	0.0235801	0.460129
ENSMUSG00000015533	"Itga2"	0.0308955	0.196139	0.873642	0.972276
ENSMUSG00000015536	"Mocs2"	-0.0819318	0.0644921	0.203372	0.695761
ENSMUSG00000015542	"Nat9"	-0.143425	0.101727	0.160703	0.657965
ENSMUSG00000015568	"Lpl"	-0.0678261	0.0702035	0.332619	0.788771
ENSMUSG00000015575	"Atp6v0e"	-0.120422	0.0755642	0.111482	0.605482
ENSMUSG00000015579	"Nkx2-5"	-0.245222	0.150296	0.105168	0.599597
ENSMUSG00000015597	"Zfp318"	0.0446132	0.0607396	0.461307	0.848507
ENSMUSG00000015599	"Ttbk1"	-0.540507	0.332593	0.107114	0.600292
ENSMUSG00000015605	"Srf"	0.0616781	0.0617365	0.317589	0.781177
ENSMUSG00000015619	"Gata3"	0.0628276	0.245748	0.798743	0.95283
ENSMUSG00000015627	"Gata5"	0.178144	0.233085	0.447818	0.843726
ENSMUSG00000015647	"Lama5"	-0.0429719	0.159182	0.787111	0.950114
ENSMUSG00000015652	"Steap1"	0.651683	0.60093	0.270241	0.749646
ENSMUSG00000015653	"Steap2"	0.452338	0.32193	0.145933	0.640642
ENSMUSG00000015656	"Hspa8"	0.118302	0.128552	0.355975	0.801633
ENSMUSG00000015659	"Serac1"	0.0204901	0.101843	0.840188	0.962406
ENSMUSG00000015668	"Pdzd11"	-0.0611942	0.0645273	0.342751	0.79448
ENSMUSG00000015671	"Psma2"	-0.182407	0.0556331	0.00106744	0.222125
ENSMUSG00000015672	"Mrpl32"	-0.0957904	0.0616185	0.12113	0.615456
ENSMUSG00000015697	"Setdb1"	-0.0153961	0.065623	0.814926	0.956691
ENSMUSG00000015702	"Anxa9"	-0.121735	0.182565	0.506036	0.862381
ENSMUSG00000015709	"Arnt2"	-0.217115	0.252887	0.392758	0.814471
ENSMUSG00000015711	"Prune"	-0.014808	0.0432196	0.732045	0.938235
ENSMUSG00000015714	"Cers2"	0.0249129	0.0402748	0.535693	0.875048
ENSMUSG00000015721	"Nlrp5"	-0.650843	0.751046	0.389992	0.814418
ENSMUSG00000015733	"Capza2"	0.0249284	0.0371559	0.503543	0.860952
ENSMUSG00000015745	"Plekho1"	-0.00436212	0.108132	0.967629	0.993002
ENSMUSG00000015747	"Vps45"	-0.213508	0.0608398	0.000441416	0.203652
ENSMUSG00000015748	"Prpf3"	0.0317591	0.0449723	0.48043	0.855788
ENSMUSG00000015749	"Anp32e"	0.138255	0.042391	0.00111219	0.222125
ENSMUSG00000015750	"Aph1a"	0.0321211	0.0425786	0.450975	0.845446
ENSMUSG00000015755	"Tab2"	0.0419396	0.0474208	0.375753	0.807545
ENSMUSG00000015757	"Ppil4"	-0.0241142	0.0464223	0.603024	0.89932
ENSMUSG00000015759	"Cnih1"	-0.0813901	0.0584967	0.162334	0.658077
ENSMUSG00000015766	"Eps8"	-0.133237	0.156903	0.393595	0.814954
ENSMUSG00000015776	"Med22"	-0.045541	0.0457138	0.318565	0.781573
ENSMUSG00000015790	"Surf1"	-0.121405	0.0761534	0.112484	0.606131
ENSMUSG00000015804	"Med28"	-0.10255	0.0781749	0.191142	0.682706
ENSMUSG00000015806	"Qdpr"	-0.0122549	0.0531876	0.817848	0.956946
ENSMUSG00000015812	"Gnrh1"	-0.0513131	0.226241	0.820406	0.958213
ENSMUSG00000015829	"Tnr"	0.452675	0.306416	0.13739	0.63232
ENSMUSG00000015837	"Sqstm1"	0.0172347	0.0675397	0.798504	0.95283
ENSMUSG00000015839	"Nfe2l2"	0.127117	0.0722951	0.0778895	0.562627
ENSMUSG00000015843	"Rxrg"	-0.0212805	0.081464	0.796265	0.952437
ENSMUSG00000015846	"Rxra"	-0.0510559	0.0516343	0.322646	0.7839
ENSMUSG00000015850	"Adamtsl4"	0.115719	0.104493	0.268458	0.749283
ENSMUSG00000015852	"Fcrls"	0.0590489	0.20362	0.775231	0.947196
ENSMUSG00000015854	"Cd5l"	-0.580272	0.595675	0.364356	0.805097
ENSMUSG00000015869	"Prpsap1"	-0.0511134	0.0690326	0.459179	0.847843
ENSMUSG00000015879	"Fam184b"	0.451639	0.322928	0.156745	0.652953
ENSMUSG00000015880	"Ncapg"	0.131684	0.403437	0.748775	0.942599
ENSMUSG00000015882	"Lcorl"	0.0414338	0.0796711	0.603204	0.899324
ENSMUSG00000015889	"Lta4h"	-0.134234	0.0612548	0.0286668	0.480739
ENSMUSG00000015890	"Amdhd1"	0.535484	0.595782	0.364404	0.805097
ENSMUSG00000015932	"Dstn"	0.197103	0.112004	0.0810196	0.566525
ENSMUSG00000015937	"H2afy"	0.136687	0.0607732	0.0247706	0.467727
ENSMUSG00000015942	"Gtf2ird2"	0.19339	0.0702337	0.0058359	0.347859
ENSMUSG00000015943	"Bola1"	-0.215782	0.189851	0.260285	0.743589
ENSMUSG00000015944	"Gatsl2"	0.0386369	0.100309	0.699489	0.929938
ENSMUSG00000015947	"Fcgr1"	-0.408511	0.272872	0.135005	0.631507
ENSMUSG00000015950	"Ncf1"	0.100186	0.198438	0.61634	0.903818
ENSMUSG00000015957	"Wnt11"	-0.224321	0.129957	0.0877102	0.575822
ENSMUSG00000015961	"Adss"	0.0229547	0.0581079	0.691921	0.929434
ENSMUSG00000015966	"Il17rb"	0.027924	0.322132	0.931209	0.985622
ENSMUSG00000015968	"Cacna1d"	0.335268	0.166759	0.0434664	0.515513
ENSMUSG00000015970	"Chdh"	0.663286	0.407655	0.106521	0.600014
ENSMUSG00000015971	"Actr8"	-0.0335573	0.0463628	0.469743	0.850766
ENSMUSG00000015980	"Lrrc27"	-0.232631	0.16244	0.154327	0.649058
ENSMUSG00000015981	"Stk32c"	-0.0272174	0.180275	0.879688	0.974576
ENSMUSG00000015994	"Fnta"	-0.162219	0.0581302	0.00534776	0.346844
ENSMUSG00000016018	"Skiv2l2"	-0.0323922	0.0399882	0.418996	0.831111
ENSMUSG00000016024	"Lbp"	-0.00451762	0.16221	0.977743	0.995818
ENSMUSG00000016028	"Celsr1"	0.0539597	0.158095	0.73397	0.938747
ENSMUSG00000016087	"Fli1"	-0.00139847	0.0764327	0.985348	0.996118
ENSMUSG00000016128	"Stard13"	0.182385	0.0942893	0.0521833	0.530568
ENSMUSG00000016150	"Tenm1"	0.360744	0.47821	0.469209	0.850547
ENSMUSG00000016179	"Camk1g"	0.514823	0.287962	0.0728377	0.558308
ENSMUSG00000016181	"Diexf"	-0.038915	0.0495379	0.431378	0.837109
ENSMUSG00000016194	"Hsd11b1"	-0.238381	0.114334	0.0365019	0.504592
ENSMUSG00000016200	"Syt14"	0.616982	0.621299	0.358624	0.803003
ENSMUSG00000016206	"H2-M3"	-0.286543	0.17775	0.10841	0.602875
ENSMUSG00000016239	"Lonrf3"	0.296981	0.210515	0.149803	0.643948
ENSMUSG00000016252	"Atp5e"	-0.160564	0.110438	0.14898	0.643172
ENSMUSG00000016253	"Nelfcd"	0.0345509	0.0645086	0.590353	0.89428
ENSMUSG00000016255	"Tubb1"	-0.311639	0.539846	0.550847	0.878804
ENSMUSG00000016256	"Ctsz"	-0.0805094	0.0910396	0.376715	0.808534
ENSMUSG00000016257	"Slmo2"	0.0374728	0.0727529	0.609735	0.902173
ENSMUSG00000016262	"Sertad4"	-0.029483	0.127834	0.817593	0.956946
ENSMUSG00000016283	"H2-M2"	-0.197081	0.639153	0.770437	0.947045
ENSMUSG00000016308	"Ube2a"	-0.126256	0.0731474	0.0859061	0.573126
ENSMUSG00000016319	"Slc25a5"	0.0211175	0.0705899	0.765646	0.946295
ENSMUSG00000016327	"Atp1b4"	-0.0352271	0.504569	0.943467	0.987923
ENSMUSG00000016344	"Ppdpf"	-0.18152	0.116414	0.121652	0.615574
ENSMUSG00000016346	"Kcnq2"	1.13075	0.449803	0.0121425	0.394417
ENSMUSG00000016349	"Eef1a2"	-0.0540415	0.0720291	0.455968	0.846684
ENSMUSG00000016356	"Col20a1"	0.347548	0.202333	0.0856214	0.572263
ENSMUSG00000016382	"Pls3"	0.0683506	0.0706457	0.329401	0.786312
ENSMUSG00000016386	"Mpped2"	-0.102469	0.135621	0.456693	0.846814
ENSMUSG00000016409	"Nkap"	-0.0535115	0.0465242	0.249738	0.735206
ENSMUSG00000016427	"Ndufa1"	-0.23651	0.0938892	0.0118172	0.390488
ENSMUSG00000016458	"Wt1"	0.232938	0.180414	0.193328	0.685034
ENSMUSG00000016477	"E2f3"	0.0103268	0.088666	0.907473	0.981396
ENSMUSG00000016481	"Cr1l"	-0.0280661	0.0328292	0.393028	0.814682
ENSMUSG00000016487	"Ppfibp1"	0.176512	0.0869644	0.0417575	0.513627
ENSMUSG00000016493	"Cd46"	-0.123513	0.102416	0.223321	0.714379
ENSMUSG00000016494	"Cd34"	-0.132118	0.0602891	0.0279222	0.478222
ENSMUSG00000016495	"Plgrkt"	-0.0242183	0.0959063	0.801004	0.953353
ENSMUSG00000016496	"Cd274"	-0.53457	0.323313	0.099366	0.59344
ENSMUSG00000016498	"Pdcd1lg2"	-0.677325	0.499957	0.175272	0.670347
ENSMUSG00000016503	"Gtf3a"	-0.12957	0.122739	0.29435	0.76704
ENSMUSG00000016510	"Mtif3"	-0.188267	0.0676171	0.00540267	0.346844
ENSMUSG00000016520	"Lnx2"	0.0782697	0.0871627	0.368924	0.806015
ENSMUSG00000016524	"Il19"	0.0720049	0.651719	0.913981	0.983045
ENSMUSG00000016526	"Dyrk3"	0.541966	0.304718	0.0745736	0.559508
ENSMUSG00000016528	"Mapkapk2"	-0.0260146	0.055322	0.636621	0.91164
ENSMUSG00000016529	"Il10"	1.29521	0.696905	0.0659673	0.55304
ENSMUSG00000016534	"Lamp2"	-0.0144973	0.0452193	0.749091	0.942599
ENSMUSG00000016541	"Atxn10"	-0.0112085	0.0554668	0.839978	0.962406
ENSMUSG00000016552	"Foxred2"	0.221349	0.174358	0.207098	0.7003
ENSMUSG00000016554	"Eif3d"	-0.0250491	0.0511889	0.624596	0.906874
ENSMUSG00000016559	"H3f3b"	0.027808	0.0706131	0.693987	0.929838
ENSMUSG00000016619	"Nup50"	0.0914646	0.0563565	0.103963	0.599597
ENSMUSG00000016624	"Phf21b"	0.177661	0.151311	0.236127	0.724761
ENSMUSG00000016637	"Ift27"	0.00780719	0.100282	0.937977	0.98628
ENSMUSG00000016664	"Pacsin2"	0.0493256	0.0558609	0.378585	0.809169
ENSMUSG00000016756	"Cmah"	-0.000468376	0.186158	0.998044	0.999398
ENSMUSG00000016757	"Ttll12"	-0.0183151	0.086064	0.831076	0.961725
ENSMUSG00000016758	"Bik"	-0.264609	0.147235	0.0718125	0.557825
ENSMUSG00000016763	"Scube1"	-0.236353	0.215537	0.270647	0.74975
ENSMUSG00000016831	"Tox4"	0.00887321	0.0261979	0.734849	0.939105
ENSMUSG00000016833	"Mrps18c"	-0.169364	0.0725648	0.019584	0.438965
ENSMUSG00000016918	"Sulf1"	0.0609687	0.111844	0.584476	0.891864
ENSMUSG00000016921	"Srsf6"	0.0704264	0.038879	0.0707596	0.557071
ENSMUSG00000016933	"Plcg1"	-0.0514928	0.0564439	0.361793	0.803757
ENSMUSG00000016940	"Kctd2"	-0.0575194	0.0695033	0.410864	0.826525
ENSMUSG00000016942	"Tmprss6"	-0.399798	0.612718	0.502099	0.860952
ENSMUSG00000016946	"Kctd5"	-0.051468	0.0533786	0.3343	0.789132
ENSMUSG00000016984	"Etaa1"	-0.144934	0.0769634	0.0583	0.54207
ENSMUSG00000016995	"Matn4"	0.138961	0.215049	0.513034	0.866005
ENSMUSG00000017002	"Slpi"	-0.262208	0.519238	0.6384	0.911924
ENSMUSG00000017009	"Sdc4"	0.16623	0.145037	0.251602	0.737059
ENSMUSG00000017057	"Il13ra1"	0.086849	0.0941302	0.356913	0.801965
ENSMUSG00000017119	"Nbr1"	0.0414199	0.0364232	0.255757	0.740265
ENSMUSG00000017132	"Cyth1"	0.0388921	0.0494756	0.431555	0.837216
ENSMUSG00000017144	"Rnd3"	0.15752	0.0849712	0.0641064	0.550941
ENSMUSG00000017146	"Brca1"	-0.0912571	0.272317	0.740119	0.94035
ENSMUSG00000017167	"Cntnap1"	0.00551644	0.129771	0.966051	0.992465
ENSMUSG00000017176	"Nt5c3b"	-0.0740549	0.0643438	0.251224	0.736672
ENSMUSG00000017188	"Coa3"	-0.131877	0.0794041	0.097634	0.592247
ENSMUSG00000017204	"Gsdma"	-0.287388	0.332262	0.392566	0.814471
ENSMUSG00000017210	"Med24"	-0.144226	0.067763	0.03346	0.494287
ENSMUSG00000017221	"Psmd3"	-0.065179	0.0467905	0.164768	0.661464
ENSMUSG00000017264	"Exosc10"	-0.0595379	0.0417406	0.153986	0.648739
ENSMUSG00000017286	"Glod4"	-0.0735009	0.037669	0.0518903	0.530442
ENSMUSG00000017288	"Vps53"	-0.0473038	0.0442729	0.285737	0.760615
ENSMUSG00000017291	"Taok1"	0.147083	0.0792656	0.0639387	0.550941
ENSMUSG00000017299	"Dnttip1"	-0.0400352	0.0520917	0.442928	0.842252
ENSMUSG00000017300	"Tnnc2"	-0.0384693	0.502132	0.938836	0.98628
ENSMUSG00000017307	"Acot8"	0.0339664	0.074552	0.648667	0.915388
ENSMUSG00000017309	"Cd300lg"	-0.168982	0.0781928	0.0294266	0.482491
ENSMUSG00000017314	"Mpp2"	-0.0729554	0.131462	0.575856	0.889408
ENSMUSG00000017344	"Vtn"	-0.156621	0.117677	0.181993	0.675653
ENSMUSG00000017376	"Nlk"	-0.061602	0.0693942	0.374733	0.807545
ENSMUSG00000017386	"Traf4"	0.102268	0.115465	0.377287	0.808818
ENSMUSG00000017390	"Aldoc"	1.02164	0.403054	0.0130953	0.399124
ENSMUSG00000017400	"Stac2"	-0.222243	0.291956	0.448068	0.843923
ENSMUSG00000017404	"Rpl19"	0.0717934	0.598216	0.905439	0.980609
ENSMUSG00000017405	"Nek8"	0.133432	0.0943394	0.160079	0.657629
ENSMUSG00000017412	"Cacnb4"	0.156741	0.143907	0.273761	0.752429
ENSMUSG00000017417	"Plxdc1"	-0.0926976	0.125706	0.458915	0.847824
ENSMUSG00000017418	"Arl5b"	0.103369	0.0833952	0.212812	0.705606
ENSMUSG00000017421	"Zfp207"	0.0835358	0.0410616	0.0418326	0.513627
ENSMUSG00000017428	"Psmd11"	-0.0723077	0.035089	0.0394246	0.508
ENSMUSG00000017446	"C1qtnf1"	0.00585291	0.0913607	0.949011	0.98899
ENSMUSG00000017453	"Pipox"	-0.278598	0.217775	0.202825	0.695115
ENSMUSG00000017466	"Timp2"	0.0145741	0.0639037	0.81978	0.957883
ENSMUSG00000017478	"Zc3h18"	0.0383359	0.0402239	0.340789	0.793403
ENSMUSG00000017485	"Top2b"	0.0522418	0.0532144	0.326813	0.785203
ENSMUSG00000017491	"Rarb"	-0.0387081	0.0826028	0.637576	0.911756
ENSMUSG00000017493	"Igfbp4"	-0.060672	0.10313	0.557618	0.881954
ENSMUSG00000017499	"Cdc6"	0.0398128	0.245288	0.87253	0.972016
ENSMUSG00000017548	"Suz12"	-0.00927255	0.0449597	0.836668	0.962077
ENSMUSG00000017550	"Atad5"	0.0797337	0.112647	0.476939	0.854277
ENSMUSG00000017561	"Crlf3"	-0.033938	0.0710889	0.632828	0.910143
ENSMUSG00000017607	"Tns4"	-0.456642	0.224569	0.0426513	0.514654
ENSMUSG00000017615	"Tnfaip1"	-0.0454357	0.0504088	0.366093	0.805214
ENSMUSG00000017631	"Abr"	-0.00190484	0.0648729	0.976557	0.995472
ENSMUSG00000017639	"Rab11fip4"	0.105193	0.351192	0.775559	0.947196
ENSMUSG00000017652	"Cd40"	-0.128715	0.156288	0.403948	0.821856
ENSMUSG00000017664	"Slc35c2"	-0.0145188	0.068534	0.833296	0.962077
ENSMUSG00000017667	"Zfp334"	0.0898147	0.0598388	0.131221	0.626829
ENSMUSG00000017670	"Elmo2"	-0.0513707	0.0518221	0.320708	0.782244
ENSMUSG00000017677	"Wsb1"	0.0215746	0.0821001	0.792764	0.951501
ENSMUSG00000017679	"Ttpal"	0.223256	0.0690102	0.00125767	0.229469
ENSMUSG00000017686	"Rhot1"	-0.0540304	0.039784	0.175381	0.670347
ENSMUSG00000017692	"Rhbdl3"	-0.0960614	0.193684	0.619207	0.904398
ENSMUSG00000017697	"Ada"	0.27703	0.23815	0.249458	0.735206
ENSMUSG00000017707	"Serinc3"	0.075507	0.075497	0.319739	0.782133
ENSMUSG00000017713	"Tha1"	-0.107532	0.117523	0.365858	0.805103
ENSMUSG00000017715	"Pgs1"	-0.0815994	0.0501193	0.103998	0.599597
ENSMUSG00000017716	"Birc5"	-0.214534	0.378231	0.577682	0.890299
ENSMUSG00000017718	"Afmid"	-0.0798563	0.218923	0.718058	0.93539
ENSMUSG00000017720	"Trp53tg5"	0.299975	0.603648	0.617022	0.904008
ENSMUSG00000017721	"Pigt"	-0.0735714	0.0629069	0.239352	0.727987
ENSMUSG00000017723	"Wfdc2"	-0.183544	0.608688	0.765082	0.94623
ENSMUSG00000017724	"Etv4"	-0.13214	0.273543	0.625054	0.907033
ENSMUSG00000017734	"Dbndd2"	0.0698216	0.0780636	0.370037	0.806015
ENSMUSG00000017737	"Mmp9"	-0.150567	0.333021	0.654305	0.917266
ENSMUSG00000017740	"Slc12a5"	-0.069395	0.263164	0.788463	0.950114
ENSMUSG00000017747	"Ghdc"	-0.120798	0.0666713	0.0698501	0.556868
ENSMUSG00000017754	"Pltp"	-0.175285	0.0991457	0.0790984	0.564332
ENSMUSG00000017756	"Slc12a7"	0.0188086	0.0722992	0.794265	0.951762
ENSMUSG00000017760	"Ctsa"	-0.0103597	0.0643901	0.872728	0.972024
ENSMUSG00000017764	"Zswim1"	0.0375426	0.0699545	0.591242	0.894502
ENSMUSG00000017765	"Slc12a4"	0.181037	0.0813045	0.0262005	0.472755
ENSMUSG00000017767	"Spata25"	-0.76365	0.578853	0.197631	0.689592
ENSMUSG00000017774	"Myo1c"	0.0557011	0.0517332	0.279578	0.756242
ENSMUSG00000017776	"Crk"	0.0442638	0.0404838	0.273769	0.752429
ENSMUSG00000017778	"Cox7c"	-0.185536	0.0965411	0.0550589	0.535664
ENSMUSG00000017781	"Pitpna"	0.0166503	0.0496691	0.737442	0.939541
ENSMUSG00000017801	"Mlx"	-0.0562607	0.0457199	0.219309	0.712254
ENSMUSG00000017802	"Fam134c"	-0.00309264	0.0377123	0.934485	0.985846
ENSMUSG00000017817	"Jph2"	0.0356558	0.0667472	0.593598	0.89551
ENSMUSG00000017830	"Dhx58"	-0.258236	0.236065	0.269455	0.749646
ENSMUSG00000017831	"Rab5a"	0.027636	0.0392431	0.481625	0.85633
ENSMUSG00000017832	"Hspb9"	-0.488704	0.580676	0.396774	0.816907
ENSMUSG00000017837	"Nkiras2"	-0.1581	0.0709439	0.0263939	0.472755
ENSMUSG00000017843	"Ppp2r5c"	0.0611145	0.0762282	0.421599	0.832268
ENSMUSG00000017858	"Ift52"	-0.0591007	0.0406243	0.146088	0.640642
ENSMUSG00000017861	"Mybl2"	-0.224849	0.326932	0.488009	0.858314
ENSMUSG00000017868	"Sgk2"	0.0303272	0.771243	0.963005	0.991452
ENSMUSG00000017897	"Eya2"	0.23181	0.178264	0.194337	0.686739
ENSMUSG00000017929	"B4galt5"	0.068581	0.111768	0.538414	0.876453
ENSMUSG00000017943	"Gdap1l1"	-0.0680883	0.455199	0.881472	0.975065
ENSMUSG00000017969	"Ptgis"	0.11258	0.127826	0.373872	0.807388
ENSMUSG00000017978	"Cadps2"	-0.127375	0.152717	0.407094	0.82339
ENSMUSG00000017999	"Ddx27"	-0.0785362	0.0494993	0.111708	0.605482
ENSMUSG00000018001	"Cyth3"	0.0158748	0.0558406	0.775521	0.947196
ENSMUSG00000018008	"Cyth4"	-0.143007	0.16647	0.386455	0.812338
ENSMUSG00000018012	"Rac3"	0.0870436	0.199216	0.663225	0.919928
ENSMUSG00000018040	"Rrp7a"	-0.111056	0.0640828	0.0833334	0.5688
ENSMUSG00000018042	"Cyb5r3"	0.0648647	0.0733316	0.371244	0.806015
ENSMUSG00000018068	"Ints2"	0.0054848	0.0880982	0.950098	0.989409
ENSMUSG00000018076	"Med13l"	0.187551	0.0743977	0.0113178	0.388894
ENSMUSG00000018102	"Hist1h2bc"	-0.0762259	0.130078	0.557639	0.881954
ENSMUSG00000018126	"Baiap2l2"	0.153848	0.520706	0.769049	0.946926
ENSMUSG00000018143	"Mafk"	0.308267	0.112842	0.00610926	0.347859
ENSMUSG00000018160	"Med1"	-0.0388137	0.0763109	0.610428	0.902607
ENSMUSG00000018166	"Erbb3"	0.112419	0.100692	0.265946	0.748208
ENSMUSG00000018167	"Stard3"	0.0402652	0.0914116	0.660835	0.919928
ENSMUSG00000018168	"Ikzf3"	-0.122306	0.415168	0.777691	0.947667
ENSMUSG00000018169	"Mfng"	-0.0227273	0.0965372	0.812121	0.956329
ENSMUSG00000018171	"Vmp1"	-0.0274186	0.0526752	0.602952	0.89932
ENSMUSG00000018189	"Uchl5"	-0.0692384	0.0654906	0.291919	0.766775
ENSMUSG00000018196	"Glrx2"	0.0267873	0.0739172	0.718699	0.93539
ENSMUSG00000018199	"Trove2"	0.104258	0.0814337	0.20104	0.692653
ENSMUSG00000018209	"Stk4"	0.0634287	0.060289	0.293361	0.76704
ENSMUSG00000018217	"Pmp22"	0.0337341	0.0763544	0.657687	0.918608
ENSMUSG00000018238	"Gdf9"	-0.209486	0.290037	0.467328	0.850336
ENSMUSG00000018239	"Zcchc10"	-0.0262407	0.0581572	0.65175	0.916528
ENSMUSG00000018263	"Tbx5"	0.150172	0.0986805	0.126623	0.621037
ENSMUSG00000018286	"Psmb6"	-0.129781	0.0685273	0.0584368	0.54207
ENSMUSG00000018287	"Spag7"	-0.0291098	0.0452331	0.52168	0.869919
ENSMUSG00000018293	"Pfn1"	-0.00348684	0.0542409	0.948693	0.98899
ENSMUSG00000018322	"Tomm34"	-0.050008	0.0484723	0.303245	0.770578
ENSMUSG00000018326	"Ywhab"	0.0440166	0.036021	0.221761	0.71392
ENSMUSG00000018334	"Ksr1"	0.163063	0.0894469	0.0674478	0.555071
ENSMUSG00000018339	"Gpx3"	0.178012	0.154999	0.246797	0.732881
ENSMUSG00000018340	"Anxa6"	-0.0282581	0.0588465	0.632332	0.910102
ENSMUSG00000018341	"Il12rb2"	0.376931	0.453295	0.429412	0.836438
ENSMUSG00000018347	"Zkscan6"	-0.0947746	0.0541426	0.0798594	0.564332
ENSMUSG00000018362	"Kpna2"	0.0415833	0.207888	0.841877	0.962999
ENSMUSG00000018363	"Smurf2"	0.0383776	0.0617833	0.532921	0.874286
ENSMUSG00000018372	"Cep95"	-0.0361936	0.0648066	0.577387	0.890268
ENSMUSG00000018377	"Vezf1"	0.118414	0.0484545	0.0141918	0.408011
ENSMUSG00000018378	"Cuedc1"	-0.0377375	0.0618736	0.539991	0.876721
ENSMUSG00000018379	"Srsf1"	0.0936753	0.0365232	0.010501	0.38329
ENSMUSG00000018381	"Abi3"	-0.0889887	0.136009	0.511805	0.865516
ENSMUSG00000018387	"Shroom1"	0.13799	0.197571	0.48601	0.858184
ENSMUSG00000018395	"Kif3a"	-0.0501235	0.0700419	0.473331	0.853027
ENSMUSG00000018398	"Sept8"	0.0604192	0.0642733	0.344365	0.795365
ENSMUSG00000018401	"Mtmr4"	0.0443577	0.0610105	0.467422	0.850336
ENSMUSG00000018405	"Mrm1"	0.0513626	0.0730094	0.485908	0.858184
ENSMUSG00000018411	"Mapt"	0.00013522	0.0894211	0.998795	0.999652
ENSMUSG00000018412	"Kansl1"	0.109616	0.0400508	0.00615776	0.347859
ENSMUSG00000018415	"Gid4"	0.017404	0.0782656	0.822254	0.958412
ENSMUSG00000018417	"Myo1b"	-0.0686892	0.0776111	0.373636	0.807356
ENSMUSG00000018425	"Dhx40"	-0.00904275	0.0490865	0.853814	0.965992
ENSMUSG00000018427	"Ypel2"	-0.0456123	0.133238	0.729754	0.93798
ENSMUSG00000018428	"Akap1"	-0.0869704	0.0737339	0.24278	0.730449
ENSMUSG00000018433	"Nol11"	-0.0127572	0.0419978	0.761526	0.945754
ENSMUSG00000018442	"Derl2"	-0.0938167	0.0518551	0.0698582	0.556868
ENSMUSG00000018446	"C1qbp"	-0.0760104	0.0648396	0.243902	0.730871
ENSMUSG00000018449	"Rpain"	-0.0987637	0.0843525	0.241607	0.730449
ENSMUSG00000018451	"6330403K07Rik"	0.44907	0.304693	0.143768	0.639356
ENSMUSG00000018459	"Slc13a3"	-0.276328	0.34477	0.435581	0.838985
ENSMUSG00000018470	"Kcnab3"	-0.43599	0.279083	0.117988	0.612453
ENSMUSG00000018474	"Chd3"	0.0143204	0.0861059	0.86808	0.970592
ENSMUSG00000018476	"Kdm6b"	0.198044	0.0829191	0.0169713	0.425129
ENSMUSG00000018481	"Appbp2"	0.0679886	0.0524362	0.193572	0.685099
ENSMUSG00000018486	"Wnt9b"	-0.0439643	0.270179	0.86825	0.970592
ENSMUSG00000018500	"Adora2b"	0.149918	0.23107	0.52382	0.869919
ENSMUSG00000018501	"Ncor1"	0.0500574	0.0648639	0.438501	0.839991
ENSMUSG00000018507	"Trpv2"	-0.136827	0.128849	0.286423	0.761634
ENSMUSG00000018509	"Cenpv"	-0.189611	0.0935064	0.0428307	0.514729
ENSMUSG00000018537	"Pcgf2"	0.141955	0.110586	0.197055	0.689276
ENSMUSG00000018541	"Cwc25"	0.00245872	0.0461571	0.957421	0.990315
ENSMUSG00000018543	"1700001P01Rik"	-0.713041	0.454184	0.116852	0.611345
ENSMUSG00000018547	"Pip4k2b"	0.00965118	0.0561265	0.863462	0.969303
ENSMUSG00000018548	"Trim37"	0.0262785	0.0966368	0.784385	0.949657
ENSMUSG00000018554	"Ybx2"	-0.103063	0.159872	0.523613	0.869919
ENSMUSG00000018559	"Ctdnep1"	-0.0860125	0.0715571	0.231052	0.720141
ENSMUSG00000018565	"Elp5"	-0.0342834	0.046883	0.465721	0.849776
ENSMUSG00000018566	"Slc2a4"	0.0444748	0.0563729	0.431749	0.837283
ENSMUSG00000018567	"Gabarap"	-0.169634	0.0668452	0.011247	0.388894
ENSMUSG00000018569	"Cldn7"	-0.153408	0.479478	0.74953	0.942788
ENSMUSG00000018570	"2810408A11Rik"	-0.0654445	0.256909	0.797916	0.95283
ENSMUSG00000018572	"Phf23"	-0.00561565	0.0582533	0.923376	0.98496
ENSMUSG00000018574	"Acadvl"	-0.118115	0.0731419	0.109626	0.603906
ENSMUSG00000018581	"Dnah11"	-0.0692116	0.770102	0.931778	0.985727
ENSMUSG00000018583	"G3bp1"	0.00546928	0.0309001	0.859592	0.967254
ENSMUSG00000018585	"Atox1"	-0.216167	0.110358	0.049995	0.529584
ENSMUSG00000018593	"Sparc"	-0.171943	0.129634	0.178588	0.672606
ENSMUSG00000018599	"Mief2"	0.149191	0.0812446	0.0661483	0.553141
ENSMUSG00000018604	"Tbx3"	0.226707	0.104077	0.0288964	0.481289
ENSMUSG00000018648	"Dusp14"	0.0927089	0.244951	0.705486	0.931781
ENSMUSG00000018651	"Tada2a"	-0.0497066	0.0504739	0.325453	0.78499
ENSMUSG00000018654	"Ikzf1"	0.0958643	0.223122	0.664913	0.919928
ENSMUSG00000018659	"Pnpo"	-0.155346	0.0931096	0.0980627	0.592611
ENSMUSG00000018661	"Cog1"	-0.0511777	0.0484559	0.290751	0.765621
ENSMUSG00000018666	"Cbx1"	0.0411326	0.0420126	0.326352	0.785156
ENSMUSG00000018669	"Cdk5rap3"	0.116747	0.0742232	0.115355	0.610193
ENSMUSG00000018672	"Copz2"	-0.256891	0.119772	0.0323263	0.493011
ENSMUSG00000018677	"Slc25a39"	-0.0748039	0.0756498	0.32607	0.785077
ENSMUSG00000018678	"Sp2"	0.0290018	0.0688013	0.673304	0.923822
ENSMUSG00000018697	"Aatf"	-0.138706	0.0683492	0.0434141	0.515408
ENSMUSG00000018707	"Dync1h1"	0.0599012	0.0806317	0.456557	0.846814
ENSMUSG00000018727	"Cpsf4l"	-0.152177	0.321282	0.638391	0.911924
ENSMUSG00000018733	"Pex12"	-0.0299856	0.0553403	0.589169	0.894001
ENSMUSG00000018736	"Ndel1"	0.0432836	0.0460992	0.345491	0.796319
ENSMUSG00000018740	"Slc25a35"	0.0128892	0.0933157	0.891425	0.977859
ENSMUSG00000018750	"Zbtb4"	0.111234	0.0432019	0.0100963	0.38329
ENSMUSG00000018752	"Tnfsfm13"	-0.0670784	0.115187	0.559901	0.882995
ENSMUSG00000018761	"Mpdu1"	-0.0808191	0.0679827	0.233584	0.722443
ENSMUSG00000018765	"Fxr2"	-0.0903787	0.0535046	0.0912728	0.578408
ENSMUSG00000018770	"Atp5g3"	-0.113855	0.0852292	0.183986	0.677748
ENSMUSG00000018774	"Cd68"	-0.341084	0.167987	0.0444955	0.518959
ENSMUSG00000018776	"Slc35g3"	0.190023	0.553135	0.73315	0.938694
ENSMUSG00000018796	"Acsl1"	-0.0265952	0.055039	0.630542	0.909629
ENSMUSG00000018800	"Abca5"	0.147154	0.100648	0.143003	0.639015
ENSMUSG00000018809	"Smyd4"	0.0410134	0.061097	0.504491	0.861478
ENSMUSG00000018819	"Lsp1"	0.0509107	0.102615	0.621175	0.904811
ENSMUSG00000018820	"Zfyve27"	0.0437946	0.0541846	0.419115	0.831129
ENSMUSG00000018821	"Avpi1"	-0.129373	0.109966	0.238802	0.727984
ENSMUSG00000018822	"Sfrp5"	0.405552	0.371995	0.284865	0.760266
ENSMUSG00000018830	"Myh11"	0.312308	0.152187	0.0366945	0.504654
ENSMUSG00000018841	"Rad51d"	0.0586171	0.079989	0.464742	0.849527
ENSMUSG00000018844	"Fndc8"	2.51973	0.485477	1.22848e-07	0.00258177
ENSMUSG00000018845	"Unc45b"	0.0469793	0.0778775	0.545418	0.878444
ENSMUSG00000018846	"Pank3"	0.128999	0.0788372	0.100486	0.594016
ENSMUSG00000018848	"Rars"	-0.0656872	0.0382282	0.0857821	0.57268
ENSMUSG00000018849	"Wwc1"	0.155914	0.282053	0.578584	0.890742
ENSMUSG00000018858	"Ict1"	-0.186331	0.0912729	0.0420853	0.513627
ENSMUSG00000018861	"Fdxr"	0.0967795	0.0874436	0.270763	0.749777
ENSMUSG00000018865	"Sult4a1"	1.11923	0.446283	0.0103333	0.38329
ENSMUSG00000018882	"Mrpl45"	-0.0523516	0.0718704	0.466156	0.849968
ENSMUSG00000018893	"Mb"	-0.156971	0.0805414	0.0512639	0.530421
ENSMUSG00000018899	"Irf1"	-0.288351	0.155929	0.0631806	0.549554
ENSMUSG00000018900	"Slc22a5"	-0.116893	0.0730832	0.110681	0.605482
ENSMUSG00000018906	"P4ha2"	0.0621219	0.0910262	0.49431	0.860245
ENSMUSG00000018909	"Arrb1"	0.0506034	0.0894327	0.569876	0.887678
ENSMUSG00000018919	"Tm4sf5"	-0.220331	0.304968	0.474566	0.853201
ENSMUSG00000018920	"Cxcl16"	-0.00253797	0.135203	0.984964	0.996118
ENSMUSG00000018921	"Pelp1"	0.0690294	0.0534833	0.196941	0.689239
ENSMUSG00000018923	"Med11"	0.00727198	0.0982536	0.941044	0.987023
ENSMUSG00000018924	"Alox15"	0.310051	0.50982	0.575059	0.889181
ENSMUSG00000018927	"Ccl6"	-0.00257136	0.281115	0.99272	0.99791
ENSMUSG00000018930	"Ccl4"	-0.654252	0.537205	0.224052	0.715067
ENSMUSG00000018931	"Natd1"	-0.121674	0.0827026	0.137793	0.632867
ENSMUSG00000018932	"Map2k3"	0.0257322	0.0566615	0.649418	0.915485
ENSMUSG00000018965	"Ywhah"	0.0784271	0.0680081	0.25	0.735206
ENSMUSG00000018974	"Sart3"	0.0020975	0.0576216	0.970989	0.993922
ENSMUSG00000018983	"E2f2"	0.178806	0.319541	0.565635	0.885958
ENSMUSG00000018986	"Slfn3"	-0.210519	0.262373	0.421845	0.832449
ENSMUSG00000018995	"Nars2"	0.0436998	0.0684244	0.524266	0.870093
ENSMUSG00000018999	"Slc35b4"	0.0957512	0.0609899	0.115254	0.610193
ENSMUSG00000019027	"Dnah1"	0.19237	0.451017	0.673349	0.923822
ENSMUSG00000019039	"Dalrd3"	-0.15108	0.0801757	0.0604196	0.544305
ENSMUSG00000019054	"Fis1"	-0.133338	0.0784275	0.0905652	0.577981
ENSMUSG00000019055	"Plod1"	-0.152413	0.0719337	0.0324401	0.493198
ENSMUSG00000019066	"Rab3d"	-0.0614339	0.0731008	0.401362	0.820289
ENSMUSG00000019080	"Mfsd3"	-0.110958	0.0970275	0.255308	0.740178
ENSMUSG00000019082	"Slc25a22"	-0.0713285	0.123763	0.56694	0.886347
ENSMUSG00000019087	"Atp6ap1"	-0.0250647	0.0324962	0.439734	0.84091
ENSMUSG00000019088	"Dnase1l1"	-0.0210255	0.0704559	0.764629	0.94623
ENSMUSG00000019102	"Aldh3a1"	0.595444	0.33593	0.084488	0.570501
ENSMUSG00000019122	"Ccl9"	-0.0220882	0.234876	0.92496	0.985399
ENSMUSG00000019124	"Scrn1"	-0.117882	0.11987	0.32628	0.785156
ENSMUSG00000019132	"BC005537"	0.0632508	0.0510541	0.21485	0.706853
ENSMUSG00000019139	"Isyna1"	0.00232041	0.120059	0.984581	0.996118
ENSMUSG00000019143	"Hars2"	0.00690077	0.0460916	0.881368	0.975065
ENSMUSG00000019158	"Tmem160"	-0.196176	0.16139	0.225844	0.715834
ENSMUSG00000019173	"Rab5c"	-0.07147	0.0503086	0.155575	0.65092
ENSMUSG00000019179	"Mdh2"	0.00435316	0.0647737	0.946783	0.988553
ENSMUSG00000019188	"H13"	0.054887	0.0479288	0.251427	0.736856
ENSMUSG00000019189	"Rnf145"	0.119372	0.0730575	0.101324	0.595645
ENSMUSG00000019194	"Scn1b"	-0.09152	0.164565	0.576776	0.889929
ENSMUSG00000019210	"Atp6v1e1"	-0.100431	0.0580811	0.0848403	0.570501
ENSMUSG00000019214	"Chtf18"	-0.111309	0.142952	0.435668	0.838985
ENSMUSG00000019230	"Lhx9"	-0.295975	0.500695	0.553579	0.880697
ENSMUSG00000019232	"Etnppl"	-0.0160605	0.454817	0.971838	0.994366
ENSMUSG00000019235	"Rps6kl1"	0.124275	0.135785	0.35683	0.801965
ENSMUSG00000019254	"Ppp1r12c"	0.109618	0.0716687	0.126632	0.621037
ENSMUSG00000019256	"Ahr"	0.102958	0.095937	0.280017	0.756242
ENSMUSG00000019261	"Map1s"	-0.0372877	0.125728	0.76848	0.946693
ENSMUSG00000019278	"Dpep1"	-0.0335474	0.122095	0.784767	0.94982
ENSMUSG00000019295	"Tmem129"	-0.0645957	0.0606406	0.2899	0.76453
ENSMUSG00000019297	"Nop9"	-0.133838	0.050254	0.0078072	0.371069
ENSMUSG00000019301	"Hsd17b1"	0.505165	0.322535	0.114559	0.609519
ENSMUSG00000019302	"Atp6v0a1"	-0.0520164	0.0692178	0.452354	0.845792
ENSMUSG00000019303	"Psmc3ip"	-0.350305	0.36495	0.330982	0.787318
ENSMUSG00000019312	"Grb7"	-0.251566	0.451617	0.582762	0.891398
ENSMUSG00000019320	"Noxo1"	-0.193542	0.148216	0.190726	0.682219
ENSMUSG00000019326	"Aoc3"	0.343008	0.152734	0.0241112	0.462601
ENSMUSG00000019338	"Zfp687"	0.057859	0.0564998	0.305626	0.772278
ENSMUSG00000019359	"Gdpd2"	-0.428958	0.499196	0.391044	0.814418
ENSMUSG00000019362	"D8Ertd738e"	-0.173443	0.0985052	0.078842	0.564332
ENSMUSG00000019368	"Sec14l4"	0.132903	0.600871	0.830827	0.961725
ENSMUSG00000019370	"Calm3"	-0.0303183	0.0491916	0.538922	0.876453
ENSMUSG00000019373	"Cops3"	-0.105206	0.048256	0.0294232	0.482491
ENSMUSG00000019428	"Fkbp8"	-0.14158	0.0885415	0.110301	0.605243
ENSMUSG00000019432	"Ddx39b"	0.134946	0.0418326	0.00124235	0.229469
ENSMUSG00000019433	"Gipc1"	-0.128239	0.0954932	0.181595	0.675327
ENSMUSG00000019437	"Tlcd1"	0.0884364	0.090957	0.334615	0.789271
ENSMUSG00000019461	"Plscr3"	0.00362775	0.0679947	0.957271	0.990315
ENSMUSG00000019464	"Ptger1"	0.133207	0.101801	0.189306	0.681872
ENSMUSG00000019467	"Arhgef25"	0.12135	0.0777296	0.117232	0.612076
ENSMUSG00000019470	"Xab2"	-0.0488909	0.0648302	0.450096	0.845069
ENSMUSG00000019471	"Cdc37"	-0.0513938	0.0570707	0.369582	0.806015
ENSMUSG00000019478	"Rab4a"	0.0547866	0.110453	0.619332	0.904398
ENSMUSG00000019487	"Trip10"	0.0362527	0.0680331	0.594043	0.895518
ENSMUSG00000019494	"Cops6"	-0.167876	0.0642395	0.00920821	0.380661
ENSMUSG00000019505	"Ubb"	-0.122234	0.143163	0.390166	0.814418
ENSMUSG00000019518	"Ap4m1"	-0.0674982	0.0645561	0.294652	0.767051
ENSMUSG00000019528	"Gyg"	-0.0586015	0.0655862	0.371358	0.806015
ENSMUSG00000019539	"Rcn3"	-0.078565	0.123029	0.522491	0.869919
ENSMUSG00000019558	"Slc6a8"	-0.0574386	0.068605	0.402636	0.821374
ENSMUSG00000019564	"Arid3a"	0.196559	0.12284	0.109517	0.603702
ENSMUSG00000019577	"Pdk4"	-0.281244	0.320664	0.376798	0.808536
ENSMUSG00000019578	"Ubxn6"	-0.0780961	0.0754511	0.299439	0.769525
ENSMUSG00000019579	"Mydgf"	-0.104547	0.0742316	0.159456	0.657344
ENSMUSG00000019590	"Cyb561"	0.148228	0.123813	0.229009	0.718315
ENSMUSG00000019647	"Sema6a"	-0.0219095	0.0781612	0.776778	0.947548
ENSMUSG00000019659	"Ccdc12"	-0.147752	0.073989	0.0463091	0.522133
ENSMUSG00000019689	"1110001J03Rik"	-0.153105	0.118018	0.197604	0.689592
ENSMUSG00000019699	"Akt3"	0.0880825	0.0669362	0.184704	0.677995
ENSMUSG00000019710	"Mrpl24"	-0.145067	0.0511314	0.00468207	0.331735
ENSMUSG00000019715	"Gle1"	0.0176292	0.0457315	0.698779	0.929938
ENSMUSG00000019718	"L3hypdh"	0.143827	0.162531	0.383146	0.810273
ENSMUSG00000019726	"Lyst"	0.298913	0.146173	0.0398492	0.50902
ENSMUSG00000019731	"Slc35e1"	0.0603006	0.0579654	0.297064	0.767889
ENSMUSG00000019732	"Calr3"	-0.00509311	0.136556	0.970532	0.993728
ENSMUSG00000019734	"Tmc4"	0.172021	0.165189	0.30423	0.771656
ENSMUSG00000019737	"Syne4"	0.217342	0.20268	0.289317	0.764462
ENSMUSG00000019738	"Polr2i"	-0.13258	0.102071	0.19505	0.686936
ENSMUSG00000019756	"Prl8a1"	-0.545606	0.237869	0.0200368	0.44186
ENSMUSG00000019761	"Krt10"	-0.272148	0.140258	0.053863	0.533703
ENSMUSG00000019762	"Iyd"	0.0923501	0.562906	0.86754	0.97049
ENSMUSG00000019763	"Rmnd1"	-0.245736	0.163161	0.137714	0.632867
ENSMUSG00000019767	"Ccdc170"	0.378871	0.239774	0.110174	0.605056
ENSMUSG00000019768	"Esr1"	0.31077	0.209306	0.144221	0.639356
ENSMUSG00000019772	"Vip"	-0.278414	0.589992	0.6271	0.908278
ENSMUSG00000019773	"Fbxo5"	0.00741261	0.210336	0.972318	0.99456
ENSMUSG00000019774	"Mtrf1l"	-0.150575	0.0843123	0.0757586	0.561233
ENSMUSG00000019775	"Rgs17"	0.172891	0.256332	0.503203	0.860952
ENSMUSG00000019777	"Hdac2"	-0.0324812	0.0385444	0.40088	0.819886
ENSMUSG00000019779	"Frk"	-0.127918	0.142045	0.365872	0.805103
ENSMUSG00000019782	"Rwdd1"	-0.257661	0.0929242	0.00568798	0.347859
ENSMUSG00000019787	"Trdn"	0.00157575	0.0610999	0.979465	0.995818
ENSMUSG00000019789	"Hey2"	0.0182543	0.110051	0.867441	0.97049
ENSMUSG00000019790	"Stxbp5"	0.086782	0.0604315	0.151649	0.645795
ENSMUSG00000019791	"Hint3"	-0.0987141	0.236604	0.675713	0.924907
ENSMUSG00000019792	"Trmt11"	-0.0806473	0.0553104	0.145914	0.640642
ENSMUSG00000019794	"Katna1"	-0.0935222	0.0550405	0.0900436	0.577369
ENSMUSG00000019795	"Pcmt1"	-0.00118579	0.0438663	0.978409	0.995818
ENSMUSG00000019796	"Lrp11"	-0.197125	0.164426	0.235023	0.723924
ENSMUSG00000019797	"1700021F05Rik"	-0.0797865	0.0656146	0.227119	0.717104
ENSMUSG00000019802	"Sec63"	-0.0458351	0.0393062	0.243278	0.730568
ENSMUSG00000019804	"Snx3"	0.0457411	0.0905304	0.613182	0.903682
ENSMUSG00000019806	"Aig1"	-0.147155	0.077174	0.0581473	0.541962
ENSMUSG00000019808	"Adat2"	-0.0355052	0.131497	0.787129	0.950114
ENSMUSG00000019809	"Pex3"	-0.0403533	0.0417452	0.333696	0.788771
ENSMUSG00000019810	"Fuca2"	-0.381876	0.136133	0.00560201	0.347859
ENSMUSG00000019813	"Cep57l1"	-0.154827	0.157222	0.327438	0.785203
ENSMUSG00000019814	"Ltv1"	-0.0131257	0.0485565	0.787288	0.950114
ENSMUSG00000019817	"Plagl1"	0.0818591	0.176793	0.644188	0.914253
ENSMUSG00000019818	"Cd164"	0.0525557	0.0336802	0.119401	0.613532
ENSMUSG00000019820	"Utrn"	0.0829334	0.102567	0.413864	0.82828
ENSMUSG00000019822	"Smpd2"	-0.179775	0.0744488	0.0160246	0.423931
ENSMUSG00000019823	"Mical1"	0.00571847	0.0997487	0.954218	0.990315
ENSMUSG00000019826	"Zbtb24"	0.0721743	0.0510739	0.157545	0.654733
ENSMUSG00000019828	"Grm1"	-0.356972	0.595822	0.563792	0.885273
ENSMUSG00000019831	"Wasf1"	0.0610942	0.203781	0.762847	0.945791
ENSMUSG00000019832	"Rab32"	0.00582279	0.137051	0.96651	0.992714
ENSMUSG00000019836	"Amd-ps4"	1.0917	0.965661	0.215271	0.70726
ENSMUSG00000019837	"Gtf3c6"	-0.252037	0.0893316	0.00464375	0.331735
ENSMUSG00000019838	"Slc16a10"	-0.160494	0.079135	0.0437359	0.516685
ENSMUSG00000019841	"Rev3l"	0.074694	0.0945811	0.431232	0.837109
ENSMUSG00000019842	"Traf3ip2"	0.0549625	0.0754727	0.466796	0.850192
ENSMUSG00000019843	"Fyn"	-0.115881	0.093302	0.211421	0.704723
ENSMUSG00000019845	"Tube1"	-0.305857	0.187218	0.108521	0.602875
ENSMUSG00000019846	"Lama4"	0.0211971	0.0726834	0.770018	0.947038
ENSMUSG00000019848	"Popdc3"	0.0257815	0.0943162	0.783136	0.949326
ENSMUSG00000019849	"Prep"	-0.020525	0.0588193	0.727617	0.937736
ENSMUSG00000019850	"Tnfaip3"	0.0964831	0.142294	0.493735	0.859965
ENSMUSG00000019851	"Perp"	0.0121165	0.125758	0.923212	0.984835
ENSMUSG00000019852	"Arfgef3"	0.694812	0.348018	0.0445044	0.518959
ENSMUSG00000019853	"Hebp2"	-0.378314	0.262877	0.151618	0.645795
ENSMUSG00000019854	"Reps1"	-0.12202	0.0439224	0.0055657	0.347859
ENSMUSG00000019856	"Fam184a"	0.0149522	0.171913	0.930303	0.985467
ENSMUSG00000019857	"Asf1a"	-0.132091	0.0457866	0.00399454	0.323
ENSMUSG00000019861	"Gopc"	-0.000810233	0.0567539	0.988599	0.996852
ENSMUSG00000019863	"Qrsl1"	-0.128484	0.0704966	0.070532	0.557058
ENSMUSG00000019864	"Rtn4ip1"	-0.0769917	0.0608286	0.208066	0.701387
ENSMUSG00000019865	"Nmbr"	-0.24255	0.372715	0.515805	0.867776
ENSMUSG00000019866	"Aim1"	0.0539226	0.107112	0.613156	0.903682
ENSMUSG00000019868	"Vta1"	-0.137013	0.0559863	0.0144159	0.411265
ENSMUSG00000019872	"Smpdl3a"	0.00978429	0.0500186	0.845035	0.963991
ENSMUSG00000019873	"Reep3"	0.0274774	0.0761196	0.716259	0.935179
ENSMUSG00000019874	"Fabp7"	-0.289406	0.361999	0.421644	0.832278
ENSMUSG00000019876	"Pkib"	0.163145	0.247769	0.514071	0.866516
ENSMUSG00000019877	"Serinc1"	0.0120113	0.0337776	0.72253	0.936564
ENSMUSG00000019878	"Hsf2"	0.0702709	0.0474872	0.139105	0.635665
ENSMUSG00000019880	"Rspo3"	0.0484896	0.23687	0.837823	0.962166
ENSMUSG00000019883	"Echdc1"	-0.0173129	0.0969673	0.859213	0.967224
ENSMUSG00000019889	"Ptprk"	-0.00074833	0.0923246	0.99349	0.997983
ENSMUSG00000019890	"Nts"	-0.443426	0.423765	0.283556	0.759384
ENSMUSG00000019891	"Dcbld1"	0.113238	0.0914698	0.213551	0.706472
ENSMUSG00000019893	"Ros1"	1.20957	0.789917	0.117612	0.612304
ENSMUSG00000019894	"Slc6a15"	0.626173	0.334726	0.0598383	0.544305
ENSMUSG00000019897	"Ccdc59"	-0.0299393	0.102746	0.7706	0.947045
ENSMUSG00000019899	"Lama2"	0.00602426	0.079153	0.939248	0.98628
ENSMUSG00000019906	"Lin7a"	0.126144	0.125542	0.315146	0.779372
ENSMUSG00000019907	"Ppp1r12a"	0.146131	0.112218	0.190335	0.682127
ENSMUSG00000019916	"P4ha1"	0.0786613	0.111083	0.470764	0.85103
ENSMUSG00000019917	"Sept10"	-0.121955	0.0495293	0.0138276	0.405025
[truncated: 19,017 more rows]
