# Supplementary material for: Genome-wide transcript and protein analysis highlights the role of protein homeostasis in the aging mouse heart
Source: Genome Res. 2022 May;32(5):838–52. doi: 10.1101/gr.275672.121 (PMC9104701; doi:10.1101/gr.275672.121)
Supplement: Supplemental Material [file supp_gr.275672.121_Supplemental_Data_S4.xls]

## Sheet: README
Differential expression results for all proteins
The effects of age, sex, and age-by-sex interaction are reported for all 4,221 proteins in the
mass spectrometry data. Effect estimates (log2 fold change), standard errors, p-values, and
adjusted p-values (Benjaminin-Hochberg false discovery rate) were obtained using linear
regression (see Methods).
Columns dictionary:
Protein_ID: ENSEMBL protein ID (release 84)
Gene_ID: ENSEMBL gene ID (release 84)
Gene_symbol: ENSEMBL gene symbol (release 84)
Effect: covariate effect estimate (for age effect: log2 fold change per year;
for sex: female as the reference group)
Effect_SE: covariate effect standard error
p: test p-value
adjusted_p: test adjusted p-value

## Sheet: Age effect
Protein_ID	Gene_ID	Gene_symbol	Effect	Effect_SE	p	adjusted_p
ENSMUSP00000000049	ENSMUSG00000000049	"Apoh"	-0.104538	0.0733711	0.155933	0.20935
ENSMUSP00000000058	ENSMUSG00000000058	"Cav2"	0.650147	0.0663851	2.81895e-18	1.36768e-16
ENSMUSP00000000090	ENSMUSG00000000088	"Cox5a"	-0.217527	0.0623348	0.000606669	0.00151883
ENSMUSP00000000129	ENSMUSG00000000127	"Fer"	0.272431	0.0745549	0.000348221	0.00090843
ENSMUSP00000000153	ENSMUSG00000000149	"Gna12"	-0.122082	0.0551543	0.0286941	0.0473116
ENSMUSP00000034567	ENSMUSG00000000168	"Dlat"	-0.0807226	0.0307053	0.00929725	0.0172804
ENSMUSP00000000175	ENSMUSG00000000171	"Sdhd"	0.616011	0.0510521	5.19024e-25	7.0671e-23
ENSMUSP00000000219	ENSMUSG00000000214	"Th"	0.157958	0.0690434	0.0236153	0.0398242
ENSMUSP00000000260	ENSMUSG00000000253	"Gmpr"	0.0409713	0.0536297	0.445877	0.515346
ENSMUSP00000103528	ENSMUSG00000000275	"Trim25"	0.273577	0.0700766	0.000138566	0.000401157
ENSMUSP00000000287	ENSMUSG00000000278	"Scpep1"	0.330161	0.0565485	2.79705e-08	1.81916e-07
ENSMUSP00000000299	ENSMUSG00000000290	"Itgb2"	0.37138	0.0920914	0.000105339	0.00031423
ENSMUSP00000000304	ENSMUSG00000000295	"Hddc2"	-0.10663	0.174887	0.543188	0.606402
ENSMUSP00000000329	ENSMUSG00000000320	"Alox12"	0.434325	0.178009	0.0159146	0.0278448
ENSMUSP00000111278	ENSMUSG00000000325	"Arvcf"	1.33959	0.181104	1.82973e-11	2.2649e-10
ENSMUSP00000111272	ENSMUSG00000000326	"Comt"	-0.134737	0.0759793	0.0778452	0.114013
ENSMUSP00000000348	ENSMUSG00000000339	"Rtca"	-0.295788	0.105719	0.00572757	0.0111874
ENSMUSP00000000349	ENSMUSG00000000340	"Dbt"	0.0418446	0.0397309	0.293646	0.362951
ENSMUSP00000000365	ENSMUSG00000000355	"Mcts1"	-0.066597	0.0364124	0.0690413	0.102542
ENSMUSP00000000384	ENSMUSG00000000374	"Trappc10"	0.0478508	0.0591751	0.420748	0.491008
ENSMUSP00000114256	ENSMUSG00000000384	"Tbrg4"	-0.0740504	0.0330357	0.0262003	0.0436603
ENSMUSP00000085523	ENSMUSG00000000399	"Ndufa9"	0.206425	0.0335089	4.54285e-09	3.46126e-08
ENSMUSP00000000449	ENSMUSG00000000439	"Mkrn2"	0.224997	0.0771672	0.00399499	0.00814237
ENSMUSP00000108571	ENSMUSG00000000441	"Raf1"	0.0263854	0.0455063	0.563201	0.626091
ENSMUSP00000099744	ENSMUSG00000000538	"Tom1l2"	0.193047	0.0471111	6.27654e-05	0.000196853
ENSMUSP00000023128	ENSMUSG00000000555	"Itga5"	0.197403	0.0546896	0.000396408	0.00102527
ENSMUSP00000010278	ENSMUSG00000000561	"Wdr77"	0.234841	0.067077	0.000631271	0.00157111
ENSMUSP00000113022	ENSMUSG00000000563	"Atp5f1"	0.00573544	0.0254938	0.822252	0.853807
ENSMUSP00000019128	ENSMUSG00000000568	"Hnrnpd"	0.18507	0.0392025	4.67258e-06	1.87303e-05
ENSMUSP00000000642	ENSMUSG00000000628	"Hk2"	0.0818908	0.0296096	0.00626608	0.0121159
ENSMUSP00000090563	ENSMUSG00000000631	"Myo18a"	-0.00560186	0.0445194	0.900006	0.918724
ENSMUSP00000117044	ENSMUSG00000000631	"Myo18a"	-0.170355	0.0750826	0.0251556	0.0420688
ENSMUSP00000123256	ENSMUSG00000000631	"Myo18a"	-0.274667	0.0595057	7.89476e-06	3.05442e-05
ENSMUSP00000000727	ENSMUSG00000000711	"Rab5b"	0.0416025	0.046534	0.372489	0.443395
ENSMUSP00000120361	ENSMUSG00000000738	"Spg7"	-0.0861428	0.0289613	0.00333363	0.00693849
ENSMUSP00000000756	ENSMUSG00000000740	"Rpl13"	0.116398	0.0414402	0.00551552	0.0108385
ENSMUSP00000000759	ENSMUSG00000000743	"Chmp1a"	0.120493	0.068369	0.0804681	0.117366
ENSMUSP00000090585	ENSMUSG00000000751	"Rpa1"	0.284142	0.0514397	1.52157e-07	8.47303e-07
ENSMUSP00000000769	ENSMUSG00000000753	"Serpinf1"	0.103306	0.0585879	0.0795333	0.116203
ENSMUSP00000000804	ENSMUSG00000000787	"Ddx3x"	-0.0354953	0.029781	0.234861	0.299682
ENSMUSP00000099483	ENSMUSG00000000805	"Car4"	-0.102694	0.0567008	0.0717667	0.10603
ENSMUSP00000000828	ENSMUSG00000000811	"Txnrd3"	0.24483	0.0612857	0.00010028	0.000301268
ENSMUSP00000072175	ENSMUSG00000000826	"Dnajc5"	-0.444846	0.0611822	1.20313e-11	1.53891e-10
ENSMUSP00000117690	ENSMUSG00000000827	"Tpd52l2"	0.11725	0.0480343	0.0156055	0.0273777
ENSMUSP00000085906	ENSMUSG00000000838	"Fmr1"	-0.00608799	0.0289143	0.833472	0.864182
ENSMUSP00000000939	ENSMUSG00000000915	"Hip1r"	0.246123	0.0902372	0.00760136	0.0143881
ENSMUSP00000000985	ENSMUSG00000000959	"Oxa1l"	0.115028	0.0335164	0.000741575	0.00180727
ENSMUSP00000001042	ENSMUSG00000001016	"Ilf2"	0.19093	0.0493508	0.000154985	0.000441424
ENSMUSP00000122090	ENSMUSG00000001018	"Snapin"	0.0970311	0.043329	0.0266624	0.0443428
ENSMUSP00000001046	ENSMUSG00000001020	"S100a4"	0.229321	0.0992477	0.0221161	0.0375663
ENSMUSP00000001051	ENSMUSG00000001025	"S100a6"	0.116717	0.0573894	0.0434265	0.0681171
ENSMUSP00000001055	ENSMUSG00000001029	"Icam2"	0.160554	0.0355235	1.11269e-05	4.18971e-05
ENSMUSP00000133315	ENSMUSG00000001029	"Icam2"	0.0773872	0.0633122	0.223889	0.28742
ENSMUSP00000104351	ENSMUSG00000001036	"Epn2"	0.396567	0.0677427	4.7855e-08	2.94455e-07
ENSMUSP00000001079	ENSMUSG00000001052	"Sec24b"	0.372194	0.0649653	5.19943e-08	3.18531e-07
ENSMUSP00000120014	ENSMUSG00000001056	"Nhp2"	0.0121491	0.102653	0.90604	0.923097
ENSMUSP00000001127	ENSMUSG00000001100	"Poldip2"	0.299827	0.0402811	3.77534e-12	5.47619e-11
ENSMUSP00000001147	ENSMUSG00000001119	"Col6a1"	-0.0100271	0.0597716	0.866961	0.891242
ENSMUSP00000129465	ENSMUSG00000001120	"Pcbp3"	-0.0185468	0.0237696	0.436243	0.506291
ENSMUSP00000117200	ENSMUSG00000001143	"Lman2l"	0.328038	0.0499171	1.26422e-09	1.09126e-08
ENSMUSP00000001179	ENSMUSG00000001151	"Pcnt"	-0.0419653	0.0940497	0.656369	0.711305
ENSMUSP00000001240	ENSMUSG00000001211	"Agpat3"	0.29855	0.0371978	1.20404e-13	2.34377e-12
ENSMUSP00000046604	ENSMUSG00000001229	"Dpp9"	0.181138	0.0379944	3.80686e-06	1.55554e-05
ENSMUSP00000001304	ENSMUSG00000001270	"Ckb"	0.226474	0.0421725	2.37944e-07	1.26335e-06
ENSMUSP00000109312	ENSMUSG00000001285	"Myg1"	0.113955	0.0412283	0.00629729	0.0121707
ENSMUSP00000129178	ENSMUSG00000001289	"Pfdn5"	0.104051	0.0540234	0.0557402	0.085092
ENSMUSP00000099659	ENSMUSG00000001333	"Sync"	0.319071	0.0674246	4.44493e-06	1.79463e-05
ENSMUSP00000001384	ENSMUSG00000001349	"Cnn1"	-0.17832	0.0973548	0.0686376	0.102086
ENSMUSP00000001416	ENSMUSG00000001380	"Hars"	0.0519886	0.0230423	0.025246	0.0422034
ENSMUSP00000001452	ENSMUSG00000001416	"Cct3"	0.0313688	0.0201278	0.120857	0.168474
ENSMUSP00000001460	ENSMUSG00000001424	"Snd1"	0.151024	0.0231024	6.12039e-10	5.61612e-09
ENSMUSP00000080358	ENSMUSG00000001435	"Col18a1"	0.441348	0.0640735	8.89986e-11	9.55886e-10
ENSMUSP00000001479	ENSMUSG00000001440	"Kpnb1"	0.0726869	0.0247882	0.00379664	0.00778699
ENSMUSP00000001480	ENSMUSG00000001441	"Npepps"	-0.0219237	0.0253958	0.389118	0.460978
ENSMUSP00000001485	ENSMUSG00000001445	"Mrpl10"	0.188433	0.0590311	0.00171455	0.00386392
ENSMUSP00000001513	ENSMUSG00000001473	"Tubb6"	-0.159777	0.0861632	0.0655065	0.0981551
ENSMUSP00000001547	ENSMUSG00000001506	"Col1a1"	1.43701	0.172665	1.99364e-14	4.59845e-13
ENSMUSP00000099451	ENSMUSG00000001508	"Sgca"	0.0697159	0.0270784	0.0108309	0.0197824
ENSMUSP00000001566	ENSMUSG00000001525	"Tubb5"	-0.24253	0.0467432	5.61829e-07	2.75753e-06
ENSMUSP00000103026	ENSMUSG00000001552	"Jup"	0.0480098	0.0263313	0.069899	0.10367
ENSMUSP00000132922	ENSMUSG00000001576	"Ergic1"	-0.0165062	0.0434092	0.704257	0.754868
ENSMUSP00000099592	ENSMUSG00000001604	"Tcea3"	0.28189	0.0757637	0.000323964	0.000849877
ENSMUSP00000001675	ENSMUSG00000001630	"Stk38l"	-0.132532	0.037593	0.000534903	0.00134882
ENSMUSP00000100045	ENSMUSG00000001642	"Akr1b3"	-0.0142994	0.0405476	0.724753	0.772326
ENSMUSP00000001713	ENSMUSG00000001663	"Gstt1"	0.118773	0.0747222	0.113678	0.159361
ENSMUSP00000001715	ENSMUSG00000001665	"Gstt3"	-0.240633	0.058737	6.60368e-05	0.000205756
ENSMUSP00000001716	ENSMUSG00000001666	"Ddt"	0.0452352	0.0405386	0.265955	0.333115
ENSMUSP00000001757	ENSMUSG00000001707	"Eef1e1"	0.0703498	0.0478207	0.142986	0.195133
ENSMUSP00000001780	ENSMUSG00000001729	"Akt1"	0.378258	0.0541093	5.01592e-11	5.66101e-10
ENSMUSP00000001806	ENSMUSG00000001755	"Coasy"	0.00803207	0.0394336	0.83884	0.868681
ENSMUSP00000001825	ENSMUSG00000001774	"Chordc1"	0.296635	0.0612989	3.15598e-06	1.31375e-05
ENSMUSP00000001834	ENSMUSG00000001783	"Rtcb"	-0.0646092	0.0299604	0.0323579	0.0526534
ENSMUSP00000001845	ENSMUSG00000001794	"Capns1"	0.276041	0.0365366	1.96795e-12	3.00969e-11
ENSMUSP00000001884	ENSMUSG00000001829	"Clpb"	-0.0877317	0.023446	0.00024471	0.000662128
ENSMUSP00000110927	ENSMUSG00000001833	"Sept7"	-0.00925778	0.0319844	0.772569	0.813607
ENSMUSP00000079380	ENSMUSG00000001847	"Rac1"	-0.377237	0.0546051	7.94682e-11	8.57891e-10
ENSMUSP00000066492	ENSMUSG00000001855	"Nup214"	-0.144929	0.100061	0.149422	0.202501
ENSMUSP00000001921	ENSMUSG00000001865	"Cpa3"	0.55028	0.138221	0.000103071	0.000308001
ENSMUSP00000001927	ENSMUSG00000001870	"Ltbp1"	-0.185867	0.129003	0.152964	0.206149
ENSMUSP00000099939	ENSMUSG00000001891	"Ugp2"	0.0472459	0.0442326	0.286879	0.355421
ENSMUSP00000076005	ENSMUSG00000001911	"Nfix"	0.213677	0.0554954	0.000188598	0.000524421
ENSMUSP00000086626	ENSMUSG00000001924	"Uba1"	0.0285762	0.0197429	0.149502	0.202518
ENSMUSP00000107873	ENSMUSG00000001930	"Vwf"	0.362049	0.0798901	1.05659e-05	3.99273e-05
ENSMUSP00000002011	ENSMUSG00000001946	"Esam"	0.206968	0.0571892	0.000388631	0.00100762
ENSMUSP00000109797	ENSMUSG00000001962	"Fam50a"	0.191574	0.0922476	0.0397504	0.0629593
ENSMUSP00000002029	ENSMUSG00000001964	"Emd"	0.221889	0.0308734	1.64984e-11	2.05428e-10
ENSMUSP00000002048	ENSMUSG00000001983	"Taco1"	-0.34462	0.0368457	3.15875e-17	1.22322e-15
ENSMUSP00000002064	ENSMUSG00000001999	"Blvra"	0.0899728	0.0321006	0.0056145	0.0110022
ENSMUSP00000056502	ENSMUSG00000002010	"Idh3g"	-0.193855	0.0297402	6.77768e-10	6.16565e-09
ENSMUSP00000131386	ENSMUSG00000002014	"Ssr4"	-0.0144778	0.0592758	0.807395	0.8419
ENSMUSP00000002091	ENSMUSG00000002015	"Bcap31"	-0.0356655	0.0281135	0.206194	0.267634
ENSMUSP00000108126	ENSMUSG00000002017	"Fam98a"	0.0673924	0.0397594	0.0919958	0.13253
ENSMUSP00000002121	ENSMUSG00000002052	"Supt6"	0.144364	0.068673	0.0375756	0.0599874
ENSMUSP00000127070	ENSMUSG00000002100	"Mybpc3"	-0.201236	0.0520663	0.00015441	0.000440084
ENSMUSP00000071054	ENSMUSG00000002102	"Psmc3"	0.103483	0.034245	0.00287445	0.00607869
ENSMUSP00000097996	ENSMUSG00000002107	"Celf2"	-0.172269	0.0676026	0.0116958	0.0212335
ENSMUSP00000002198	ENSMUSG00000002129	"Sf3a1"	0.0115889	0.0403935	0.774516	0.815066
ENSMUSP00000089708	ENSMUSG00000002147	"Stat6"	0.109519	0.0625184	0.0827592	0.120281
ENSMUSP00000002303	ENSMUSG00000002233	"Rhoc"	-0.0516993	0.0281992	0.0683827	0.101742
ENSMUSP00000112340	ENSMUSG00000002279	"Lmf1"	0.477699	0.0849991	1.37304e-07	7.7689e-07
ENSMUSP00000117136	ENSMUSG00000002280	"Narfl"	0.448466	0.0528869	2.54864e-14	5.63237e-13
ENSMUSP00000036555	ENSMUSG00000002319	"Ipo4"	0.249135	0.0844162	0.00379067	0.00777852
ENSMUSP00000002397	ENSMUSG00000002326	"Gmpr2"	0.211244	0.0430615	2.05759e-06	9.03757e-06
ENSMUSP00000002400	ENSMUSG00000002329	"Mdp1"	0.34439	0.0482413	2.17019e-11	2.61725e-10
ENSMUSP00000002403	ENSMUSG00000002332	"Dhrs1"	0.101132	0.0324396	0.00211996	0.00465575
ENSMUSP00000019679	ENSMUSG00000002343	"Armc6"	0.182119	0.0735059	0.0148365	0.0262029
ENSMUSP00000105754	ENSMUSG00000002346	"Slc25a42"	-0.023834	0.0362247	0.511401	0.577945
ENSMUSP00000002436	ENSMUSG00000002365	"Snx9"	0.204931	0.0369188	9.92697e-08	5.79554e-07
ENSMUSP00000002445	ENSMUSG00000002372	"Ranbp3"	0.4923	0.0544094	4.36191e-16	1.44973e-14
ENSMUSP00000002452	ENSMUSG00000002379	"Ndufa11"	0.236257	0.0540074	2.04566e-05	7.31137e-05
ENSMUSP00000105681	ENSMUSG00000002395	"Use1"	0.168563	0.0424339	0.000102419	0.000307257
ENSMUSP00000118918	ENSMUSG00000002416	"Ndufb2"	0.00955686	0.041436	0.817853	0.850285
ENSMUSP00000121340	ENSMUSG00000002455	"Prpf6"	0.115463	0.0728367	0.115733	0.162133
ENSMUSP00000002551	ENSMUSG00000002477	"Snrpd1"	0.223876	0.0615288	0.000392159	0.00101521
ENSMUSP00000094986	ENSMUSG00000002496	"Tsc2"	0.0133692	0.0748413	0.858601	0.884804
ENSMUSP00000129325	ENSMUSG00000002500	"Rpl3l"	-0.116607	0.0292077	9.4811e-05	0.000285855
ENSMUSP00000002572	ENSMUSG00000002504	"Slc9a3r2"	0.194555	0.0474131	6.13613e-05	0.000193
ENSMUSP00000098096	ENSMUSG00000002524	"Puf60"	0.138118	0.0458597	0.00296699	0.00623823
ENSMUSP00000097768	ENSMUSG00000002546	"Golga2"	0.373131	0.0547677	1.5414e-10	1.57537e-09
ENSMUSP00000002655	ENSMUSG00000002580	"Mien1"	-0.597382	0.0813854	8.11781e-12	1.10891e-10
ENSMUSP00000002663	ENSMUSG00000002588	"Pon1"	0.136574	0.0771643	0.0784164	0.11477
ENSMUSP00000002735	ENSMUSG00000002660	"Clpp"	-0.0749476	0.0505508	0.139905	0.191485
ENSMUSP00000002737	ENSMUSG00000002661	"Alkbh7"	0.127175	0.0664547	0.0576689	0.0876244
ENSMUSP00000002790	ENSMUSG00000002718	"Cse1l"	0.178	0.0279653	1.54239e-09	1.29654e-08
ENSMUSP00000105627	ENSMUSG00000002728	"Naa20"	0.12546	0.0503364	0.0139158	0.0247947
ENSMUSP00000002808	ENSMUSG00000002731	"Prkra"	0.287081	0.0604192	5.93349e-06	2.34068e-05
ENSMUSP00000002809	ENSMUSG00000002732	"Fkbp7"	-0.0575226	0.0669406	0.391433	0.462941
ENSMUSP00000002818	ENSMUSG00000002741	"Ykt6"	0.0633	0.024802	0.0115254	0.0209331
ENSMUSP00000002825	ENSMUSG00000002748	"Baz1b"	0.140753	0.0871245	0.109546	0.154389
ENSMUSP00000002844	ENSMUSG00000002767	"Mrpl2"	0.216896	0.0390881	1.00221e-07	5.8399e-07
ENSMUSP00000070405	ENSMUSG00000002781	"Tmem143"	0.282478	0.0665884	3.52006e-05	0.000117456
ENSMUSP00000120154	ENSMUSG00000002797	"Ggct"	-0.00851887	0.0479838	0.859284	0.885075
ENSMUSP00000002885	ENSMUSG00000002808	"Epdr1"	0.0999365	0.0918491	0.278391	0.346531
ENSMUSP00000002889	ENSMUSG00000002812	"Flii"	0.0511389	0.0492183	0.300172	0.369719
ENSMUSP00000002908	ENSMUSG00000002831	"Plin4"	-0.0799519	0.0319377	0.013182	0.0235856
ENSMUSP00000002911	ENSMUSG00000002833	"Hdgfrp2"	0.158012	0.0735463	0.0329977	0.0535705
ENSMUSP00000002923	ENSMUSG00000002844	"Adprh"	-0.255359	0.0451534	6.36333e-08	3.83161e-07
ENSMUSP00000002925	ENSMUSG00000002846	"Timmdc1"	0.236797	0.0577902	6.28064e-05	0.000196853
ENSMUSP00000132778	ENSMUSG00000002900	"Lamb1"	-0.143583	0.0297421	2.91703e-06	1.2215e-05
ENSMUSP00000080974	ENSMUSG00000002944	"Cd36"	0.117651	0.0359993	0.00129413	0.003008
ENSMUSP00000003029	ENSMUSG00000002949	"Timm44"	-0.065132	0.0225864	0.00440454	0.00887003
ENSMUSP00000003038	ENSMUSG00000002957	"Ap2a2"	0.128107	0.0210835	7.03762e-09	5.13053e-08
ENSMUSP00000003061	ENSMUSG00000002980	"Bcam"	0.172183	0.0400934	2.84377e-05	9.72735e-05
ENSMUSP00000051293	ENSMUSG00000002981	"Clptm1"	0.385653	0.0529086	1.9455e-11	2.37339e-10
ENSMUSP00000032555	ENSMUSG00000002984	"Tomm40"	-0.0253185	0.0330724	0.444938	0.514543
ENSMUSP00000003066	ENSMUSG00000002985	"Apoe"	0.208276	0.0773416	0.007744	0.0146383
ENSMUSP00000003074	ENSMUSG00000002992	"Apoc2"	0.370219	0.0962297	0.000174952	0.000490354
ENSMUSP00000003117	ENSMUSG00000003033	"Ap1m1"	0.280207	0.0405366	7.77183e-11	8.41152e-10
ENSMUSP00000003121	ENSMUSG00000003037	"Rab8a"	0.409238	0.0404529	2.27024e-19	1.22855e-17
ENSMUSP00000101006	ENSMUSG00000003072	"Atp5d"	0.28108	0.0586542	3.41396e-06	1.40589e-05
ENSMUSP00000003183	ENSMUSG00000003099	"Ppp5c"	0.0576491	0.0312259	0.0664881	0.0994142
ENSMUSP00000003207	ENSMUSG00000003123	"Lipe"	0.361788	0.0669996	2.06397e-07	1.11122e-06
ENSMUSP00000127851	ENSMUSG00000003131	"Pafah1b2"	0.144128	0.0622822	0.0218442	0.0371642
ENSMUSP00000032476	ENSMUSG00000003153	"Slc2a3"	0.760139	0.177999	3.88366e-05	0.000128572
ENSMUSP00000086165	ENSMUSG00000003161	"Sri"	0.123368	0.0593712	0.0391214	0.0620841
ENSMUSP00000003268	ENSMUSG00000003200	"Sh3gl1"	0.0924122	0.0469288	0.0505269	0.0781796
ENSMUSP00000003310	ENSMUSG00000003226	"Ranbp2"	0.175809	0.0442054	0.000102605	0.000307466
ENSMUSP00000003319	ENSMUSG00000003234	"Abcf3"	0.218628	0.0353161	3.87683e-09	3.02479e-08
ENSMUSP00000003320	ENSMUSG00000003235	"Eif2b5"	0.242303	0.0551959	2.40103e-05	8.40944e-05
ENSMUSP00000003386	ENSMUSG00000003299	"Mrpl4"	0.143482	0.0336876	3.37003e-05	0.000113165
ENSMUSP00000003404	ENSMUSG00000003316	"Glg1"	0.13633	0.0324576	4.16924e-05	0.000136421
ENSMUSP00000003450	ENSMUSG00000003360	"Ddx23"	0.120255	0.0860563	0.16503	0.219745
ENSMUSP00000076227	ENSMUSG00000003380	"Rabac1"	0.468857	0.058205	2.74112e-13	4.90265e-12
ENSMUSP00000110987	ENSMUSG00000003402	"Prkcsh"	0.181556	0.0527388	0.00071498	0.00175665
ENSMUSP00000102261	ENSMUSG00000003411	"Rab3b"	0.0633868	0.0899294	0.482592	0.5501
ENSMUSP00000003512	ENSMUSG00000003420	"Fcgrt"	-0.184025	0.0880322	0.0384689	0.0612177
ENSMUSP00000003521	ENSMUSG00000003429	"Rps11"	0.0900684	0.0291714	0.00233397	0.00508344
ENSMUSP00000003527	ENSMUSG00000003435	"Supt5"	0.124584	0.050098	0.014219	0.0252815
ENSMUSP00000080614	ENSMUSG00000003438	"Timm50"	0.107215	0.0251943	3.33412e-05	0.000112317
ENSMUSP00000003550	ENSMUSG00000003458	"Ncstn"	0.349477	0.0535715	1.57175e-09	1.31634e-08
ENSMUSP00000075289	ENSMUSG00000003464	"Pex19"	-0.089197	0.0532961	0.0959247	0.137627
ENSMUSP00000003569	ENSMUSG00000003477	"Inmt"	0.0145257	0.10997	0.895061	0.914562
ENSMUSP00000125077	ENSMUSG00000003500	"Impdh1"	0.228697	0.0416374	1.40433e-07	7.9247e-07
ENSMUSP00000003612	ENSMUSG00000003518	"Dusp3"	0.249236	0.0403858	4.28711e-09	3.30523e-08
ENSMUSP00000003620	ENSMUSG00000003526	"Prodh"	0.188452	0.0586326	0.001548	0.00352624
ENSMUSP00000003622	ENSMUSG00000003528	"Slc25a1"	0.571901	0.0857661	3.39088e-10	3.2309e-09
ENSMUSP00000003642	ENSMUSG00000003546	"Klc4"	0.0919831	0.0424345	0.0314842	0.0514298
ENSMUSP00000003655	ENSMUSG00000003559	"As3mt"	-0.0870853	0.0646922	0.179929	0.236893
ENSMUSP00000117033	ENSMUSG00000003573	"Homer3"	0.128715	0.0698089	0.0670369	0.100057
ENSMUSP00000003681	ENSMUSG00000003585	"Sec14l2"	-0.0489534	0.117307	0.677312	0.731242
ENSMUSP00000088857	ENSMUSG00000003617	"Cp"	0.0986847	0.0617883	0.111969	0.157315
ENSMUSP00000003720	ENSMUSG00000003623	"Crot"	0.156026	0.074865	0.0388249	0.0616735
ENSMUSP00000099509	ENSMUSG00000003660	"Snrnp200"	0.126612	0.0296052	3.05884e-05	0.000103872
ENSMUSP00000099650	ENSMUSG00000003731	"Kpna6"	0.233676	0.0469125	1.46256e-06	6.56056e-06
ENSMUSP00000003860	ENSMUSG00000003762	"Adck4"	0.162628	0.0589574	0.00643701	0.0124055
ENSMUSP00000003906	ENSMUSG00000003808	"Farsa"	-0.0575536	0.0300832	0.0572987	0.0871559
ENSMUSP00000003907	ENSMUSG00000003809	"Gcdh"	-0.0991913	0.0388271	0.0114468	0.0207993
ENSMUSP00000003908	ENSMUSG00000003810	"Mast2"	0.132908	0.0687844	0.0556291	0.0849839
ENSMUSP00000003911	ENSMUSG00000003813	"Rad23a"	0.0389242	0.0528303	0.462206	0.530011
ENSMUSP00000003912	ENSMUSG00000003814	"Calr"	0.126875	0.0480194	0.00895527	0.0166888
ENSMUSP00000003947	ENSMUSG00000003849	"Nqo1"	0.18687	0.0611051	0.00256288	0.00551091
ENSMUSP00000003964	ENSMUSG00000003865	"Gys1"	0.238815	0.0370055	9.6083e-10	8.41424e-09
ENSMUSP00000033087	ENSMUSG00000003868	"Ruvbl2"	-0.0634117	0.0407122	0.121075	0.168665
ENSMUSP00000090086	ENSMUSG00000003923	"Tfam"	-0.0616676	0.03707	0.0979239	0.140257
ENSMUSP00000004057	ENSMUSG00000003955	"Fam162a"	0.178019	0.0481258	0.000286465	0.000763365
ENSMUSP00000004072	ENSMUSG00000003970	"Rpl8"	-0.360181	0.0476601	1.94408e-12	2.99487e-11
ENSMUSP00000004134	ENSMUSG00000004032	"Gstm5"	0.0826347	0.0391093	0.0359712	0.0577317
ENSMUSP00000004137	ENSMUSG00000004035	"Gstm7"	0.116138	0.0415817	0.00578044	0.0112751
ENSMUSP00000099403	ENSMUSG00000004040	"Stat3"	0.247624	0.0459891	2.357e-07	1.25413e-06
ENSMUSP00000058321	ENSMUSG00000004044	"Ptrf"	0.0818965	0.032296	0.0120598	0.0218286
ENSMUSP00000103981	ENSMUSG00000004056	"Akt2"	0.250514	0.0384155	6.6729e-10	6.08343e-09
ENSMUSP00000053842	ENSMUSG00000004069	"Dnaja3"	-0.114119	0.0330069	0.000678932	0.00167785
ENSMUSP00000004172	ENSMUSG00000004070	"Hmox2"	0.684045	0.094345	1.1484e-11	1.48693e-10
ENSMUSP00000118983	ENSMUSG00000004085	"Zak"	0.180396	0.0317531	5.22179e-08	3.19166e-07
ENSMUSP00000004200	ENSMUSG00000004096	"Cwc15"	-0.172837	0.103552	0.0976438	0.139951
ENSMUSP00000004208	ENSMUSG00000004105	"Angptl2"	0.479203	0.0961056	2.80676e-06	1.18007e-05
ENSMUSP00000101105	ENSMUSG00000004207	"Psap"	0.591007	0.0825089	1.89283e-11	2.32257e-10
ENSMUSP00000004343	ENSMUSG00000004233	"Wars2"	-0.134546	0.0425139	0.00181962	0.00406811
ENSMUSP00000004375	ENSMUSG00000004264	"Phb2"	0.0159097	0.0229475	0.489001	0.556654
ENSMUSP00000108103	ENSMUSG00000004266	"Ptpn6"	0.467731	0.097308	4.76236e-06	1.90359e-05
ENSMUSP00000004378	ENSMUSG00000004267	"Eno2"	-0.659083	0.134128	1.98293e-06	8.75517e-06
ENSMUSP00000004381	ENSMUSG00000004270	"Lpcat3"	0.211781	0.0675727	0.00200965	0.00444122
ENSMUSP00000004396	ENSMUSG00000004285	"Atp6v1f"	0.336903	0.0527651	1.52449e-09	1.28697e-08
ENSMUSP00000046601	ENSMUSG00000004347	"Pde1c"	-0.21438	0.113548	0.0611874	0.0923059
ENSMUSP00000130738	ENSMUSG00000004364	"Cul3"	-0.0209586	0.0265854	0.431517	0.501495
ENSMUSP00000004508	ENSMUSG00000004394	"Tmed4"	-0.0251223	0.0325785	0.441628	0.511417
ENSMUSP00000125731	ENSMUSG00000004446	"Bid"	0.0966489	0.135662	0.477966	0.545269
ENSMUSP00000004565	ENSMUSG00000004451	"Ralb"	0.21107	0.0486514	2.44074e-05	8.52141e-05
ENSMUSP00000083474	ENSMUSG00000004455	"Ppp1cc"	0.160802	0.0229748	4.78422e-11	5.4579e-10
ENSMUSP00000004574	ENSMUSG00000004460	"Dnajb11"	0.377102	0.0486234	6.05156e-13	1.02175e-11
ENSMUSP00000004646	ENSMUSG00000004530	"Coro1c"	0.249016	0.0452005	1.29661e-07	7.42607e-07
ENSMUSP00000004673	ENSMUSG00000004558	"Ndrg2"	-0.251231	0.0370282	1.57889e-10	1.6059e-09
ENSMUSP00000004729	ENSMUSG00000004610	"Etfb"	0.164751	0.0273398	9.11801e-09	6.54543e-08
ENSMUSP00000111242	ENSMUSG00000004631	"Sgce"	0.163142	0.102923	0.116303	0.162879
ENSMUSP00000004774	ENSMUSG00000004655	"Aqp1"	0.382428	0.0635529	9.52941e-09	6.80603e-08
ENSMUSP00000004784	ENSMUSG00000004665	"Cnn2"	0.057948	0.0696971	0.406823	0.476206
ENSMUSP00000129220	ENSMUSG00000004677	"Myo9b"	-0.140779	0.049814	0.00526687	0.0104275
ENSMUSP00000004868	ENSMUSG00000004748	"Mtfp1"	0.164044	0.0551728	0.00334536	0.00695948
ENSMUSP00000004910	ENSMUSG00000004788	"Eif2b2"	0.264427	0.0516461	8.12112e-07	3.85593e-06
ENSMUSP00000060346	ENSMUSG00000004789	"Dlst"	-0.194199	0.035399	1.36165e-07	7.72518e-07
ENSMUSP00000004965	ENSMUSG00000004843	"Chmp2b"	0.172092	0.0480185	0.000434595	0.00111719
ENSMUSP00000004968	ENSMUSG00000004846	"Plod3"	-0.0426916	0.086558	0.622891	0.68203
ENSMUSP00000005003	ENSMUSG00000004880	"Lbr"	0.0880974	0.0393087	0.0262237	0.0436821
ENSMUSP00000088493	ENSMUSG00000004891	"Nes"	0.605495	0.0768463	3.58646e-13	6.30769e-12
ENSMUSP00000005017	ENSMUSG00000004897	"Hdgf"	0.0319033	0.0522311	0.542087	0.605651
ENSMUSP00000005057	ENSMUSG00000004929	"Thop1"	0.0718593	0.0271628	0.00887055	0.0165529
ENSMUSP00000005066	ENSMUSG00000004936	"Map2k1"	-0.0348463	0.0420845	0.408751	0.478036
ENSMUSP00000005067	ENSMUSG00000004937	"Sgta"	0.0216684	0.050525	0.668529	0.722813
ENSMUSP00000005077	ENSMUSG00000004951	"Hspb1"	-0.0112482	0.0623524	0.857042	0.883628
ENSMUSP00000110103	ENSMUSG00000004980	"Hnrnpa2b1"	0.192916	0.0468113	5.71992e-05	0.000180852
ENSMUSP00000122623	ENSMUSG00000004996	"Mri1"	0.197512	0.0482473	6.37542e-05	0.000199486
ENSMUSP00000099573	ENSMUSG00000005034	"Prkacb"	0.149132	0.0976492	0.128784	0.17771
ENSMUSP00000005185	ENSMUSG00000005054	"Cstb"	-0.220807	0.0990823	0.0271341	0.0450208
ENSMUSP00000005218	ENSMUSG00000005087	"Cd44"	0.434218	0.102964	5.29301e-05	0.000169128
ENSMUSP00000005234	ENSMUSG00000005103	"Wdr1"	0.0517978	0.0237981	0.0308022	0.050433
ENSMUSP00000005256	ENSMUSG00000005125	"Ndrg1"	0.137126	0.0713423	0.0569083	0.0867184
ENSMUSP00000105356	ENSMUSG00000005161	"Prdx2"	0.0623906	0.0547105	0.255627	0.321802
ENSMUSP00000050771	ENSMUSG00000005198	"Polr2a"	0.0641999	0.0583481	0.273067	0.340807
ENSMUSP00000111241	ENSMUSG00000005262	"Ufd1l"	0.0346304	0.0294773	0.241603	0.306801
ENSMUSP00000005431	ENSMUSG00000005299	"Letm1"	-0.0130672	0.028019	0.64151	0.699087
ENSMUSP00000075782	ENSMUSG00000005312	"Ubqln1"	0.367052	0.0671517	1.83079e-07	1.00101e-06
ENSMUSP00000134682	ENSMUSG00000005354	"Txn2"	-0.0585893	0.0579778	0.313575	0.383763
ENSMUSP00000061604	ENSMUSG00000005362	"Crbn"	0.0534536	0.0567742	0.348042	0.418652
ENSMUSP00000005532	ENSMUSG00000005397	"Nid1"	-0.133298	0.0370898	0.000419225	0.00108229
ENSMUSP00000071914	ENSMUSG00000005417	"Mprip"	0.374867	0.0747052	2.43035e-06	1.04253e-05
ENSMUSP00000104048	ENSMUSG00000005447	"Pafah1b3"	0.090963	0.065711	0.168286	0.223586
ENSMUSP00000005606	ENSMUSG00000005469	"Prkaca"	0.110295	0.0279553	0.000113627	0.000336102
ENSMUSP00000019576	ENSMUSG00000005481	"Ddx39"	0.315334	0.0296322	7.17267e-21	5.04597e-19
ENSMUSP00000005620	ENSMUSG00000005483	"Dnajb1"	0.115842	0.0392555	0.00358455	0.0073915
ENSMUSP00000064323	ENSMUSG00000005506	"Celf1"	0.187815	0.042929	2.15974e-05	7.66074e-05
ENSMUSP00000005647	ENSMUSG00000005510	"Ndufs3"	-0.313505	0.0408774	1.00669e-12	1.61568e-11
ENSMUSP00000005651	ENSMUSG00000005514	"Por"	0.254905	0.0522508	2.32432e-06	1.00112e-05
ENSMUSP00000088837	ENSMUSG00000005534	"Insr"	0.368003	0.0727976	1.04271e-06	4.82066e-06
ENSMUSP00000005705	ENSMUSG00000005566	"Trim28"	0.296785	0.0453449	5.86395e-10	5.39253e-09
ENSMUSP00000005714	ENSMUSG00000005575	"Ube2m"	-0.125594	0.0243147	6.2616e-07	3.03796e-06
ENSMUSP00000124551	ENSMUSG00000005610	"Eif4g2"	0.0822672	0.0208285	0.000111752	0.000331486
ENSMUSP00000120045	ENSMUSG00000005611	"Mrvi1"	0.417306	0.109675	0.000230703	0.000628662
ENSMUSP00000078721	ENSMUSG00000005615	"Pcyt1a"	0.245632	0.0616924	9.88455e-05	0.000297382
ENSMUSP00000071589	ENSMUSG00000005625	"Psmd4"	0.628605	0.11458	2.90668e-07	1.50659e-06
ENSMUSP00000102857	ENSMUSG00000005625	"Psmd4"	0.10773	0.0370663	0.00411032	0.0083492
ENSMUSP00000005769	ENSMUSG00000005628	"Tmod4"	0.386126	0.0730893	3.60422e-07	1.83805e-06
ENSMUSP00000005798	ENSMUSG00000005656	"Snx6"	0.139373	0.027641	1.10617e-06	5.09177e-06
ENSMUSP00000106959	ENSMUSG00000005674	"Tomm40l"	0.161521	0.0452485	0.000457231	0.00116776
ENSMUSP00000106953	ENSMUSG00000005681	"Apoa2"	0.786899	0.153751	7.80267e-07	3.71309e-06
ENSMUSP00000005826	ENSMUSG00000005683	"Cs"	-0.121298	0.0315654	0.000167944	0.000472786
ENSMUSP00000130495	ENSMUSG00000005686	"Ampd3"	-0.121267	0.0459315	0.00900621	0.0167616
ENSMUSP00000111309	ENSMUSG00000005732	"Ranbp1"	0.00769547	0.0593973	0.897058	0.915937
ENSMUSP00000005923	ENSMUSG00000005779	"Psmb4"	0.220775	0.0368168	1.06104e-08	7.51449e-08
ENSMUSP00000005953	ENSMUSG00000005803	"Sqrdl"	-0.0553257	0.0477348	0.247966	0.313767
ENSMUSP00000029804	ENSMUSG00000005813	"Metap1"	-0.0495504	0.066572	0.457765	0.526492
ENSMUSP00000113431	ENSMUSG00000005846	"Rsl1d1"	0.00646952	0.0788544	0.934786	0.946219
ENSMUSP00000006027	ENSMUSG00000005873	"Reep5"	0.034639	0.0378795	0.361689	0.432613
ENSMUSP00000105264	ENSMUSG00000005882	"Uqcc1"	0.186701	0.0386103	2.81616e-06	1.18279e-05
ENSMUSP00000006128	ENSMUSG00000005973	"Rcn1"	0.49115	0.0816715	1.16489e-08	8.15425e-08
ENSMUSP00000006137	ENSMUSG00000005981	"Trap1"	-0.0903689	0.0313924	0.00447176	0.00900109
ENSMUSP00000117616	ENSMUSG00000006005	"Tpr"	0.201114	0.0416131	2.84849e-06	1.19518e-05
ENSMUSP00000006181	ENSMUSG00000006024	"Napa"	0.0519495	0.0258603	0.0460311	0.0718554
ENSMUSP00000133360	ENSMUSG00000006050	"Sra1"	0.302155	0.119767	0.0130189	0.0233353
ENSMUSP00000006217	ENSMUSG00000006058	"Snf8"	0.293955	0.118105	0.0137107	0.0244499
ENSMUSP00000006254	ENSMUSG00000006095	"Tbcb"	0.0843688	0.0434479	0.0537003	0.0824551
ENSMUSP00000006293	ENSMUSG00000006134	"Crkl"	0.333941	0.0470549	2.75504e-11	3.24833e-10
ENSMUSP00000104883	ENSMUSG00000006169	"Clint1"	0.15774	0.0371611	3.48297e-05	0.000116587
ENSMUSP00000006367	ENSMUSG00000006205	"Htra1"	0.457787	0.086704	5.12707e-07	2.54604e-06
ENSMUSP00000006381	ENSMUSG00000006219	"Fblim1"	0.0507811	0.0433722	0.243201	0.308737
ENSMUSP00000099544	ENSMUSG00000006221	"Hspb7"	-0.0815787	0.0572034	0.155548	0.208965
ENSMUSP00000006435	ENSMUSG00000006273	"Atp6v1b2"	0.196911	0.0317528	3.66426e-09	2.88023e-08
ENSMUSP00000129739	ENSMUSG00000006276	"Eps15l1"	0.180163	0.0355713	9.9719e-07	4.63561e-06
ENSMUSP00000125155	ENSMUSG00000006289	"Osgep"	0.0633843	0.0646458	0.328215	0.398612
ENSMUSP00000136644	ENSMUSG00000006299	"Aamp"	0.0986184	0.0658725	0.137715	0.188916
ENSMUSP00000109451	ENSMUSG00000006304	"Arpc2"	0.0990328	0.0322145	0.00243585	0.00527267
ENSMUSP00000006496	ENSMUSG00000006333	"Rps9"	0.177543	0.0274618	9.02856e-10	8.02306e-09
ENSMUSP00000072074	ENSMUSG00000006344	"Ggt5"	0.416426	0.0733457	6.17032e-08	3.7207e-07
ENSMUSP00000081943	ENSMUSG00000006356	"Crip2"	-0.634803	0.0797628	1.80469e-13	3.38939e-12
ENSMUSP00000006523	ENSMUSG00000006360	"Crip1"	-0.484886	0.105521	8.06087e-06	3.11014e-05
ENSMUSP00000054583	ENSMUSG00000006369	"Fbln1"	-0.0204284	0.0693978	0.768936	0.810407
ENSMUSP00000105058	ENSMUSG00000006369	"Fbln1"	-0.166052	0.0538555	0.00236604	0.00514001
ENSMUSP00000073061	ENSMUSG00000006373	"Pgrmc1"	0.206586	0.0552589	0.000251776	0.000679504
ENSMUSP00000006544	ENSMUSG00000006378	"Gcat"	-0.0383309	0.0778929	0.623462	0.682477
ENSMUSP00000006562	ENSMUSG00000006395	"Hyi"	0.14254	0.149573	0.342115	0.412708
ENSMUSP00000136821	ENSMUSG00000006395	"Hyi"	0.0398177	0.100564	0.692828	0.744698
ENSMUSP00000120106	ENSMUSG00000006412	"Pfdn2"	0.0184407	0.0487446	0.70564	0.755966
ENSMUSP00000104837	ENSMUSG00000006418	"Rnf114"	0.282441	0.0455863	3.77394e-09	2.95544e-08
ENSMUSP00000006611	ENSMUSG00000006442	"Srm"	0.15057	0.0460533	0.00130148	0.0030234
ENSMUSP00000006625	ENSMUSG00000006456	"Rbm14"	-0.0115784	0.0449623	0.797089	0.833213
ENSMUSP00000006626	ENSMUSG00000006457	"Actn3"	-1.83581	0.135131	1.76608e-29	6.77694e-27
ENSMUSP00000006669	ENSMUSG00000006494	"Pdk1"	-0.00128204	0.0410139	0.975097	0.979506
ENSMUSP00000126192	ENSMUSG00000006498	"Ptbp1"	-0.544289	0.0901042	1.13259e-08	7.95451e-08
ENSMUSP00000006697	ENSMUSG00000006522	"Itih3"	0.255313	0.111805	0.0235534	0.0397357
ENSMUSP00000126449	ENSMUSG00000006529	"Itih1"	0.208511	0.0531182	0.000122686	0.000359872
ENSMUSP00000006749	ENSMUSG00000006574	"Slc4a1"	0.113626	0.0925849	0.221308	0.284625
ENSMUSP00000116747	ENSMUSG00000006576	"Slc4a3"	0.0620434	0.0448594	0.168548	0.223794
ENSMUSP00000006764	ENSMUSG00000006589	"Aprt"	0.0839912	0.0560411	0.135673	0.186478
ENSMUSP00000135930	ENSMUSG00000006676	"Usp19"	0.295802	0.0591821	1.35331e-06	6.13878e-06
ENSMUSP00000054634	ENSMUSG00000006699	"Cdc42"	-0.181054	0.0362772	1.39907e-06	6.30254e-06
ENSMUSP00000006900	ENSMUSG00000006717	"Acot13"	-0.313971	0.0604602	5.50258e-07	2.70704e-06
ENSMUSP00000025083	ENSMUSG00000006740	"Kif5b"	-0.0140659	0.0245712	0.56772	0.629789
ENSMUSP00000099409	ENSMUSG00000006782	"Cnp"	-0.0090064	0.063422	0.887251	0.907899
ENSMUSP00000007012	ENSMUSG00000006818	"Sod2"	-0.217507	0.0433393	1.23227e-06	5.62925e-06
ENSMUSP00000070876	ENSMUSG00000006906	"Stambp"	0.207442	0.0490104	4.27648e-05	0.000139714
ENSMUSP00000007130	ENSMUSG00000006932	"Ctnnb1"	0.130801	0.0294213	1.51962e-05	5.53436e-05
ENSMUSP00000007212	ENSMUSG00000006998	"Psmd2"	-0.0320076	0.0263652	0.226318	0.290009
ENSMUSP00000007236	ENSMUSG00000007021	"Syngr3"	0.156042	0.0725319	0.0335588	0.054356
ENSMUSP00000084572	ENSMUSG00000007029	"Vars"	0.173781	0.023658	6.64998e-12	9.23341e-11
ENSMUSP00000007251	ENSMUSG00000007036	"Abhd16a"	0.335466	0.0437194	9.8464e-13	1.58632e-11
ENSMUSP00000007255	ENSMUSG00000007039	"Ddah2"	-0.0908446	0.0474931	0.0573444	0.087194
ENSMUSP00000007257	ENSMUSG00000007041	"Clic1"	0.0876952	0.0393438	0.0270411	0.0449019
ENSMUSP00000109644	ENSMUSG00000007050	"Lsm2"	0.10295	0.0389837	0.00898869	0.0167437
ENSMUSP00000083077	ENSMUSG00000007097	"Atp1a2"	0.111375	0.0490243	0.0242674	0.0407092
ENSMUSP00000106874	ENSMUSG00000007107	"Atp1a4"	-0.960773	0.107473	5.95373e-16	1.91837e-14
ENSMUSP00000007482	ENSMUSG00000007338	"Mrpl49"	-0.179874	0.0607263	0.00354759	0.0073296
ENSMUSP00000082017	ENSMUSG00000007411	"Mark3"	-0.0479376	0.0629362	0.448134	0.516965
ENSMUSP00000007602	ENSMUSG00000007458	"M6pr"	0.344415	0.0516626	3.02564e-10	2.92247e-09
ENSMUSP00000007708	ENSMUSG00000007564	"Ppp2r1a"	-0.143572	0.0198261	1.20862e-11	1.54126e-10
ENSMUSP00000079026	ENSMUSG00000007617	"Homer1"	0.128449	0.0423527	0.00277656	0.00590124
ENSMUSP00000105120	ENSMUSG00000007617	"Homer1"	0.12285	0.0751022	0.10383	0.147564
ENSMUSP00000111116	ENSMUSG00000007655	"Cav1"	0.0862999	0.0351571	0.0150406	0.0265079
ENSMUSP00000126618	ENSMUSG00000007656	"Arpp19"	0.52493	0.0833674	2.45361e-09	1.98025e-08
ENSMUSP00000007803	ENSMUSG00000007659	"Bcl2l1"	0.14177	0.0807527	0.0816441	0.118834
ENSMUSP00000007814	ENSMUSG00000007670	"Khsrp"	0.181062	0.0469162	0.000157805	0.000447945
ENSMUSP00000007865	ENSMUSG00000007721	"Ccdc124"	0.550009	0.104964	5.64403e-07	2.76695e-06
ENSMUSP00000133523	ENSMUSG00000007739	"Cct4"	0.0855371	0.0204712	4.55144e-05	0.000147668
ENSMUSP00000007959	ENSMUSG00000007815	"Rhoa"	-0.218626	0.0714147	0.00270198	0.00575431
ENSMUSP00000007977	ENSMUSG00000007833	"Aldh16a1"	-0.062385	0.0856401	0.467325	0.535155
ENSMUSP00000007980	ENSMUSG00000007836	"Hnrnpa0"	0.0711922	0.0818253	0.386296	0.457764
ENSMUSP00000104770	ENSMUSG00000007850	"Hnrnph1"	-0.0260187	0.0362174	0.47343	0.540971
ENSMUSP00000008021	ENSMUSG00000007877	"Tcap"	-0.0465663	0.0645028	0.471265	0.539082
ENSMUSP00000121203	ENSMUSG00000007891	"Ctsd"	0.208386	0.0536118	0.000142083	0.000410215
ENSMUSP00000008036	ENSMUSG00000007892	"Rplp1"	-0.0662778	0.0841466	0.432216	0.502171
ENSMUSP00000083281	ENSMUSG00000008036	"Ap2s1"	0.127669	0.0285202	1.33593e-05	4.95081e-05
ENSMUSP00000008280	ENSMUSG00000008136	"Fhl2"	-0.125702	0.0900468	0.164425	0.219078
ENSMUSP00000088320	ENSMUSG00000008226	"Scrn3"	0.118006	0.0455825	0.0104084	0.0190933
ENSMUSP00000008477	ENSMUSG00000008333	"Snrpb2"	-0.167606	0.0639305	0.00953377	0.01765
ENSMUSP00000008517	ENSMUSG00000008373	"Prpf31"	0.0291891	0.0476114	0.541063	0.604827
ENSMUSP00000008537	ENSMUSG00000008393	"Carhsp1"	-0.0175362	0.0757311	0.817141	0.849754
ENSMUSP00000113433	ENSMUSG00000008435	"Rdh13"	-0.212158	0.0460304	7.59224e-06	2.94819e-05
ENSMUSP00000076933	ENSMUSG00000008475	"Arpc5"	0.103947	0.0486997	0.0341445	0.0551777
ENSMUSP00000008684	ENSMUSG00000008540	"Mgst1"	0.412919	0.101933	8.33437e-05	0.00025437
ENSMUSP00000102865	ENSMUSG00000008575	"Nfib"	0.452163	0.0614384	3.07462e-11	3.59501e-10
ENSMUSP00000008748	ENSMUSG00000008604	"Ubqln4"	0.28101	0.0631932	1.55891e-05	5.65847e-05
ENSMUSP00000008812	ENSMUSG00000008668	"Rps18"	0.0885483	0.0265316	0.00102514	0.00242415
ENSMUSP00000008826	ENSMUSG00000008682	"Rpl10"	-0.122865	0.0451716	0.00716195	0.0136481
ENSMUSP00000119975	ENSMUSG00000008683	"Rps15a"	0.230825	0.0318969	1.24311e-11	1.58047e-10
ENSMUSP00000008966	ENSMUSG00000008822	"Acyp1"	-0.0940627	0.0636224	0.141015	0.192879
ENSMUSP00000108160	ENSMUSG00000008845	"Cd163"	0.465108	0.102712	1.23737e-05	4.60576e-05
ENSMUSP00000009003	ENSMUSG00000008859	"Rala"	0.0122647	0.029763	0.680768	0.73454
ENSMUSP00000009036	ENSMUSG00000008892	"Vdac3"	0.10613	0.0259844	6.61489e-05	0.00020591
ENSMUSP00000009157	ENSMUSG00000009013	"Dynll1"	0.307883	0.0550547	8.10134e-08	4.78932e-07
ENSMUSP00000078867	ENSMUSG00000009079	"Ewsr1"	-0.177435	0.0473304	0.000241961	0.000655951
ENSMUSP00000009234	ENSMUSG00000009090	"Ap1b1"	0.168288	0.0215105	4.04354e-13	7.0528e-12
ENSMUSP00000009256	ENSMUSG00000009112	"Bcl2l13"	-0.0623882	0.0331093	0.0611172	0.092233
ENSMUSP00000066891	ENSMUSG00000009207	"Lnp"	0.00445729	0.0332767	0.893593	0.913725
ENSMUSP00000133515	ENSMUSG00000009293	"Ube2g2"	0.0999211	0.0611062	0.104765	0.148593
ENSMUSP00000009538	ENSMUSG00000009394	"Syn2"	0.158757	0.0540866	0.00376275	0.00772667
ENSMUSP00000105026	ENSMUSG00000009470	"Tnpo1"	0.264857	0.0297468	5.43746e-16	1.77919e-14
ENSMUSP00000009679	ENSMUSG00000009535	"Rnmt"	0.171962	0.0796767	0.033232	0.0539095
ENSMUSP00000009693	ENSMUSG00000009549	"Srp14"	0.163561	0.0379372	2.65449e-05	9.19472e-05
ENSMUSP00000113157	ENSMUSG00000009575	"Cbx5"	0.0630865	0.0607413	0.300739	0.370309
ENSMUSP00000009774	ENSMUSG00000009630	"Ppp2cb"	0.00788202	0.0293747	0.788751	0.827366
ENSMUSP00000020312	ENSMUSG00000009647	"Mcu"	0.165395	0.0464983	0.000478255	0.00121829
ENSMUSP00000126377	ENSMUSG00000009681	"Bcr"	0.149922	0.0699961	0.03479	0.0560705
ENSMUSP00000010007	ENSMUSG00000009863	"Sdhb"	0.111377	0.0280426	0.000102681	0.000307466
ENSMUSP00000010038	ENSMUSG00000009894	"Snap47"	0.233541	0.161218	0.150487	0.203592
ENSMUSP00000108356	ENSMUSG00000009907	"Vps4b"	0.291768	0.0593984	2.30576e-06	9.94137e-06
ENSMUSP00000079180	ENSMUSG00000009927	"Rps25"	0.0517597	0.0436473	0.237222	0.301874
ENSMUSP00000067767	ENSMUSG00000010025	"Aldh3a2"	-0.0326623	0.0388684	0.401826	0.472059
ENSMUSP00000130194	ENSMUSG00000010095	"Slc3a2"	0.178976	0.0555345	0.00153502	0.00350242
ENSMUSP00000010241	ENSMUSG00000010097	"Nxf1"	0.29806	0.0714257	6.70436e-05	0.000208501
ENSMUSP00000134854	ENSMUSG00000010110	"Stx5a"	-0.0179629	0.0574498	0.755145	0.798818
ENSMUSP00000111150	ENSMUSG00000010205	"Raver1"	0.265937	0.0744912	0.000510078	0.00129467
ENSMUSP00000010502	ENSMUSG00000010358	"Ifi35"	0.22553	0.0788975	0.00485395	0.00967353
ENSMUSP00000130492	ENSMUSG00000010376	"Nedd8"	0.12959	0.0472482	0.00673415	0.0129028
ENSMUSP00000010536	ENSMUSG00000010392	"Gosr1"	-0.103496	0.0561568	0.0677396	0.101035
ENSMUSP00000099785	ENSMUSG00000010517	"Faf1"	0.12441	0.039627	0.00197482	0.00437475
ENSMUSP00000048470	ENSMUSG00000010608	"Rbm25"	-0.0770877	0.0541573	0.156943	0.210505
ENSMUSP00000010804	ENSMUSG00000010660	"Plcd1"	0.113054	0.0324114	0.000610006	0.00152628
ENSMUSP00000010899	ENSMUSG00000010755	"Cars"	0.111836	0.0366995	0.00265227	0.00565988
ENSMUSP00000011055	ENSMUSG00000010911	"Apip"	0.00446627	0.0497938	0.928628	0.941566
ENSMUSP00000011058	ENSMUSG00000010914	"Pdhx"	-0.0288459	0.0362278	0.426932	0.496714
ENSMUSP00000034190	ENSMUSG00000010936	"Vac14"	0.303385	0.0992841	0.00262632	0.0056187
ENSMUSP00000103517	ENSMUSG00000011096	"Akt1s1"	0.0659482	0.0598871	0.273146	0.340807
ENSMUSP00000021726	ENSMUSG00000011148	"Adssl1"	-0.0533836	0.0444625	0.231449	0.296045
ENSMUSP00000019808	ENSMUSG00000011305	"Plin5"	-0.0783885	0.076673	0.308031	0.377746
ENSMUSP00000011526	ENSMUSG00000011382	"Dhdh"	0.00659686	0.046288	0.886829	0.907899
ENSMUSP00000011895	ENSMUSG00000011751	"Sptbn4"	-0.0921699	0.0548632	0.0946742	0.13611
ENSMUSP00000011896	ENSMUSG00000011752	"Pgam1"	-0.00490783	0.040746	0.90426	0.922048
ENSMUSP00000098375	ENSMUSG00000011877	"Git1"	0.0427061	0.0388847	0.273714	0.341213
ENSMUSP00000012028	ENSMUSG00000011884	"Gltp"	0.0506436	0.0590509	0.392914	0.464173
ENSMUSP00000079163	ENSMUSG00000012405	"Rpl15"	0.262743	0.0325977	9.80408e-14	1.96128e-12
ENSMUSP00000125314	ENSMUSG00000012422	"Tmem167"	1.13485	0.0971022	1.17933e-20	8.16059e-19
ENSMUSP00000111081	ENSMUSG00000012428	"Steap4"	0.383458	0.071779	2.71977e-07	1.42177e-06
ENSMUSP00000012679	ENSMUSG00000012535	"Tnpo3"	-0.0781243	0.0485623	0.109734	0.15455
ENSMUSP00000012849	ENSMUSG00000012705	"Retn"	0.171096	0.110567	0.124528	0.172678
ENSMUSP00000104179	ENSMUSG00000012848	"Rps5"	-0.0158009	0.0425209	0.71062	0.760336
ENSMUSP00000013304	ENSMUSG00000013160	"Atp6v0d1"	0.223909	0.030521	7.0158e-12	9.67768e-11
ENSMUSP00000111291	ENSMUSG00000013539	"Tango2"	0.24145	0.0411289	2.01879e-08	1.34843e-07
ENSMUSP00000034723	ENSMUSG00000013584	"Aldh1a2"	0.362421	0.123309	0.00413197	0.00838109
ENSMUSP00000013737	ENSMUSG00000013593	"Ndufs2"	-0.0543068	0.0308914	0.0804301	0.117351
ENSMUSP00000013773	ENSMUSG00000013629	"Cad"	0.425444	0.0580971	1.07633e-11	1.41092e-10
ENSMUSP00000069962	ENSMUSG00000013662	"Atad1"	-0.0825415	0.0246876	0.00100456	0.00237949
ENSMUSP00000013842	ENSMUSG00000013698	"Pea15a"	0.473126	0.0638978	4.73178e-12	6.77045e-11
ENSMUSP00000108875	ENSMUSG00000013736	"Trnt1"	0.0672847	0.0285968	0.0196968	0.0337968
ENSMUSP00000014080	ENSMUSG00000013936	"Myl2"	0.0888616	0.0568927	0.120045	0.167508
ENSMUSP00000106920	ENSMUSG00000013997	"Nit1"	0.0631392	0.0401991	0.117998	0.164924
ENSMUSP00000014221	ENSMUSG00000014077	"Chp1"	0.103498	0.0462051	0.0263731	0.0438962
ENSMUSP00000014339	ENSMUSG00000014195	"Dnajc7"	0.326257	0.0398501	4.54895e-14	9.50551e-13
ENSMUSP00000014370	ENSMUSG00000014226	"Cacybp"	0.143097	0.0328313	2.18556e-05	7.74578e-05
ENSMUSP00000014438	ENSMUSG00000014294	"Ndufa2"	-0.0410948	0.0425907	0.335888	0.406591
ENSMUSP00000014445	ENSMUSG00000014301	"Pam16"	-0.145522	0.0466944	0.00214532	0.00470411
ENSMUSP00000014457	ENSMUSG00000014313	"Cox6c"	0.132602	0.0536664	0.0143995	0.0255593
ENSMUSP00000098097	ENSMUSG00000014349	"Ube2z"	0.190727	0.0283136	2.06481e-10	2.05556e-09
ENSMUSP00000014546	ENSMUSG00000014402	"Tsg101"	0.0759005	0.0354983	0.0338388	0.0547466
ENSMUSP00000014640	ENSMUSG00000014496	"Ankrd28"	-0.0663863	0.064195	0.302819	0.372435
ENSMUSP00000114402	ENSMUSG00000014551	"Mrps25"	0.210022	0.0587019	0.000457311	0.00116776
ENSMUSP00000014698	ENSMUSG00000014554	"Dguok"	0.0835373	0.0732563	0.25605	0.322238
ENSMUSP00000068587	ENSMUSG00000014601	"Strip1"	0.0968599	0.0494643	0.0528624	0.0813757
ENSMUSP00000014750	ENSMUSG00000014606	"Slc25a11"	-0.0385649	0.0363761	0.290471	0.359343
ENSMUSP00000077663	ENSMUSG00000014633	"Cmc2"	0.39146	0.066656	2.16052e-08	1.43615e-07
ENSMUSP00000014913	ENSMUSG00000014769	"Psmb1"	-0.0437982	0.0352127	0.215167	0.277912
ENSMUSP00000014920	ENSMUSG00000014776	"Nol3"	0.168653	0.0586361	0.00450463	0.00904569
ENSMUSP00000014922	ENSMUSG00000014778	"Fhod1"	0.540531	0.111764	5.28739e-06	2.10548e-05
ENSMUSP00000014990	ENSMUSG00000014846	"Tppp3"	0.0152682	0.0621953	0.806355	0.841024
ENSMUSP00000015011	ENSMUSG00000014867	"Surf4"	0.563016	0.0529708	1.32817e-20	8.89877e-19
ENSMUSP00000072154	ENSMUSG00000014932	"Yes1"	0.0442752	0.0524299	0.399647	0.470154
ENSMUSP00000015100	ENSMUSG00000014956	"Ppp1cb"	-0.0199709	0.0285263	0.484767	0.552281
ENSMUSP00000107820	ENSMUSG00000014959	"Gorasp2"	0.116776	0.045138	0.0104596	0.0191706
ENSMUSP00000015146	ENSMUSG00000015002	"Efr3a"	0.052892	0.0509789	0.301028	0.370448
ENSMUSP00000015157	ENSMUSG00000015013	"Trappc2l"	0.171461	0.0439414	0.000142554	0.000411011
ENSMUSP00000015160	ENSMUSG00000015016	"Acsf3"	0.118631	0.0354608	0.000997839	0.00236622
ENSMUSP00000047898	ENSMUSG00000015023	"Ddx19a"	0.0402934	0.0403997	0.31991	0.390723
ENSMUSP00000015227	ENSMUSG00000015083	"C8g"	-0.129193	0.108483	0.235421	0.300034
ENSMUSP00000028328	ENSMUSG00000015085	"Entpd2"	-0.355592	0.111397	0.001664	0.00376811
ENSMUSP00000058746	ENSMUSG00000015087	"Rabl6"	0.606847	0.10959	2.72161e-07	1.42177e-06
ENSMUSP00000109897	ENSMUSG00000015090	"Ptgds"	0.335415	0.107104	0.00204312	0.00450105
ENSMUSP00000015236	ENSMUSG00000015092	"Edf1"	0.0374057	0.0603974	0.536475	0.600653
ENSMUSP00000015256	ENSMUSG00000015112	"Slc25a13"	-0.11344	0.0361191	0.00196734	0.00437059
ENSMUSP00000055714	ENSMUSG00000015120	"Ube2i"	-0.2113	0.044711	4.57068e-06	1.84092e-05
ENSMUSP00000021554	ENSMUSG00000015143	"Actn1"	0.196495	0.0244547	1.14042e-13	2.23893e-12
ENSMUSP00000127176	ENSMUSG00000015143	"Actn1"	0.777447	0.0801034	2.1387e-17	8.76451e-16
ENSMUSP00000072732	ENSMUSG00000015149	"Sirt2"	0.319613	0.033347	7.16233e-18	3.08492e-16
ENSMUSP00000134734	ENSMUSG00000015165	"Hnrnpl"	-0.0667807	0.0282769	0.0192495	0.0331235
ENSMUSP00000128331	ENSMUSG00000015176	"Nolc1"	0.637944	0.0968478	8.11757e-10	7.29027e-09
ENSMUSP00000015391	ENSMUSG00000015247	"Nipsnap3b"	0.24925	0.0770249	0.0015275	0.00348895
ENSMUSP00000120461	ENSMUSG00000015290	"Ubl4"	0.198642	0.0512529	0.000161425	0.000457607
ENSMUSP00000015435	ENSMUSG00000015291	"Gdi1"	0.0552492	0.0324501	0.0903524	0.13043
ENSMUSP00000015481	ENSMUSG00000015337	"Endog"	0.0821112	0.0417182	0.0505599	0.078202
ENSMUSP00000015501	ENSMUSG00000015357	"Clpx"	-0.0604108	0.0244494	0.0143995	0.0255593
ENSMUSP00000080403	ENSMUSG00000015363	"Trabd"	0.0987921	0.12496	0.430981	0.501011
ENSMUSP00000139011	ENSMUSG00000015536	"Mocs2"	0.551689	0.0714003	4.896e-12	6.98176e-11
ENSMUSP00000132259	ENSMUSG00000015568	"Lpl"	-0.0258852	0.0333414	0.438539	0.508677
ENSMUSP00000015791	ENSMUSG00000015647	"Lama5"	0.186576	0.06653	0.00558874	0.0109619
ENSMUSP00000015800	ENSMUSG00000015656	"Hspa8"	-0.118438	0.0264144	1.29481e-05	4.80684e-05
ENSMUSP00000129767	ENSMUSG00000015671	"Psma2"	-0.219563	0.0449693	2.28288e-06	9.87297e-06
ENSMUSP00000015855	ENSMUSG00000015711	"Prune"	0.244813	0.0347764	3.8068e-11	4.40233e-10
ENSMUSP00000015877	ENSMUSG00000015733	"Capza2"	-0.0588361	0.0297155	0.0492132	0.0763991
ENSMUSP00000015891	ENSMUSG00000015747	"Vps45"	0.224276	0.0379627	1.98195e-08	1.32791e-07
ENSMUSP00000128483	ENSMUSG00000015749	"Anp32e"	-0.175358	0.0718715	0.0157639	0.0276137
ENSMUSP00000015934	ENSMUSG00000015790	"Surf1"	-0.0169807	0.0424263	0.689448	0.74182
ENSMUSP00000015950	ENSMUSG00000015806	"Qdpr"	-0.108709	0.040217	0.00752096	0.0142423
ENSMUSP00000122081	ENSMUSG00000015806	"Qdpr"	0.0622567	0.0424987	0.144672	0.197114
ENSMUSP00000107298	ENSMUSG00000015829	"Tnr"	1.74022	0.124877	1.86636e-26	2.91774e-24
ENSMUSP00000015981	ENSMUSG00000015837	"Sqstm1"	0.210025	0.0618808	0.000948105	0.00225854
ENSMUSP00000015987	ENSMUSG00000015843	"Rxrg"	-0.0903015	0.0625849	0.152064	0.20533
ENSMUSP00000015998	ENSMUSG00000015854	"Cd5l"	0.109739	0.133625	0.412786	0.48225
ENSMUSP00000101999	ENSMUSG00000015869	"Prpsap1"	-0.0458802	0.063549	0.471242	0.539082
ENSMUSP00000016033	ENSMUSG00000015889	"Lta4h"	-0.0300444	0.0252158	0.235013	0.299785
ENSMUSP00000099461	ENSMUSG00000015932	"Dstn"	0.0459618	0.0554724	0.408444	0.477838
ENSMUSP00000016081	ENSMUSG00000015937	"H2afy"	-0.115319	0.052546	0.0294566	0.0484365
ENSMUSP00000016086	ENSMUSG00000015942	"Gtf2ird2"	-0.358711	0.0554475	3.19416e-09	2.53431e-08
ENSMUSP00000102716	ENSMUSG00000015943	"Bola1"	0.166939	0.0529003	0.0018738	0.00418041
ENSMUSP00000016105	ENSMUSG00000015961	"Adss"	0.217842	0.0527298	5.49392e-05	0.000174622
ENSMUSP00000107869	ENSMUSG00000015968	"Cacna1d"	0.127788	0.0414765	0.00238353	0.00517478
ENSMUSP00000016138	ENSMUSG00000015994	"Fnta"	0.00639923	0.0375033	0.864714	0.889366
ENSMUSP00000022281	ENSMUSG00000016018	"Skiv2l2"	0.20836	0.0912489	0.0242751	0.0407092
ENSMUSP00000125620	ENSMUSG00000016194	"Hsd11b1"	0.484367	0.0789815	6.30374e-09	4.65177e-08
ENSMUSP00000016396	ENSMUSG00000016252	"Atp5e"	0.0877695	0.0441167	0.0481453	0.0748514
ENSMUSP00000016399	ENSMUSG00000016255	"Tubb1"	0.480345	0.167085	0.00455282	0.00912078
ENSMUSP00000016400	ENSMUSG00000016256	"Ctsz"	0.607377	0.0707409	3.9438e-15	1.07399e-13
ENSMUSP00000016463	ENSMUSG00000016319	"Slc25a5"	-0.0401718	0.043199	0.353642	0.424552
ENSMUSP00000016488	ENSMUSG00000016344	"Ppdpf"	0.264804	0.147429	0.075348	0.11074
ENSMUSP00000054556	ENSMUSG00000016349	"Eef1a2"	-0.0789703	0.0176853	1.40014e-05	5.14806e-05
ENSMUSP00000109693	ENSMUSG00000016382	"Pls3"	0.379049	0.0349016	1.68025e-21	1.35087e-19
ENSMUSP00000016571	ENSMUSG00000016427	"Ndufa1"	-1.07989	0.106221	1.63662e-19	9.21089e-18
ENSMUSP00000074902	ENSMUSG00000016481	"Cr1l"	-0.0917288	0.0589182	0.121438	0.169115
ENSMUSP00000016631	ENSMUSG00000016487	"Ppfibp1"	-0.144103	0.0900577	0.112116	0.157432
ENSMUSP00000016638	ENSMUSG00000016494	"Cd34"	-0.0180539	0.0684608	0.792301	0.830058
ENSMUSP00000120466	ENSMUSG00000016495	"Plgrkt"	0.0231679	0.119058	0.846033	0.873985
ENSMUSP00000016672	ENSMUSG00000016528	"Mapkapk2"	0.0847562	0.0452775	0.0629143	0.0946406
ENSMUSP00000074448	ENSMUSG00000016534	"Lamp2"	0.188742	0.0454433	5.03139e-05	0.000161775
ENSMUSP00000132450	ENSMUSG00000016541	"Atxn10"	0.241414	0.0328023	6.12963e-12	8.57982e-11
ENSMUSP00000098053	ENSMUSG00000016554	"Eif3d"	0.0971393	0.0252776	0.000167845	0.000472786
ENSMUSP00000102062	ENSMUSG00000016559	"H3f3b"	-0.352216	0.0607365	2.89699e-08	1.87262e-07
ENSMUSP00000131504	ENSMUSG00000016664	"Pacsin2"	0.0305406	0.0385843	0.429666	0.499757
ENSMUSP00000016901	ENSMUSG00000016757	"Ttll12"	0.299017	0.0598415	1.42445e-06	6.41004e-06
ENSMUSP00000119065	ENSMUSG00000016921	"Srsf6"	0.222605	0.0591588	0.000226419	0.000617409
ENSMUSP00000099404	ENSMUSG00000016933	"Plcg1"	0.153695	0.0364363	3.97586e-05	0.000131315
ENSMUSP00000097756	ENSMUSG00000017132	"Cyth1"	0.00614028	0.0421065	0.884219	0.905759
ENSMUSP00000090360	ENSMUSG00000017176	"Nt5c3b"	-0.356768	0.0703627	1.14014e-06	5.2367e-06
ENSMUSP00000017332	ENSMUSG00000017188	"Coa3"	0.00905908	0.044903	0.840339	0.869807
ENSMUSP00000017365	ENSMUSG00000017221	"Psmd3"	0.15428	0.024162	1.3849e-09	1.18333e-08
ENSMUSP00000017430	ENSMUSG00000017286	"Glod4"	0.125536	0.0360844	0.000629847	0.00156849
ENSMUSP00000055470	ENSMUSG00000017291	"Taok1"	0.02582	0.0573628	0.653358	0.708835
ENSMUSP00000099383	ENSMUSG00000017307	"Acot8"	-0.0138326	0.0549457	0.801517	0.83722
ENSMUSP00000017453	ENSMUSG00000017309	"Cd300lg"	0.330683	0.040998	9.47342e-14	1.90416e-12
ENSMUSP00000017488	ENSMUSG00000017344	"Vtn"	0.579008	0.072988	2.10525e-13	3.88046e-12
ENSMUSP00000017534	ENSMUSG00000017390	"Aldoc"	0.196689	0.0506319	0.000143307	0.000412618
ENSMUSP00000103181	ENSMUSG00000017404	"Rpl19"	0.181783	0.0384762	4.59786e-06	1.84834e-05
ENSMUSP00000136727	ENSMUSG00000017421	"Zfp207"	0.108868	0.0524673	0.0397814	0.0629848
ENSMUSP00000133571	ENSMUSG00000017428	"Psmd11"	-0.00985282	0.0218261	0.652222	0.708083
ENSMUSP00000017629	ENSMUSG00000017485	"Top2b"	0.0976507	0.0514206	0.0591386	0.0895995
ENSMUSP00000091551	ENSMUSG00000017631	"Abr"	0.0798576	0.0496255	0.110603	0.155587
ENSMUSP00000071619	ENSMUSG00000017670	"Elmo2"	0.159558	0.052215	0.00279085	0.00592223
ENSMUSP00000057669	ENSMUSG00000017686	"Rhot1"	0.0967117	0.0302799	0.00165422	0.00374797
ENSMUSP00000017851	ENSMUSG00000017707	"Serinc3"	0.553531	0.111994	2.96586e-06	1.23949e-05
ENSMUSP00000033230	ENSMUSG00000017713	"Tha1"	0.0330409	0.0477423	0.489778	0.557388
ENSMUSP00000099390	ENSMUSG00000017721	"Pigt"	0.248128	0.0526791	6.97596e-06	2.72245e-05
ENSMUSP00000104939	ENSMUSG00000017754	"Pltp"	0.44435	0.0892558	1.83072e-06	8.10858e-06
ENSMUSP00000017900	ENSMUSG00000017756	"Slc12a7"	-0.00355551	0.0290191	0.90262	0.920947
ENSMUSP00000099382	ENSMUSG00000017760	"Ctsa"	0.388049	0.0629463	4.43823e-09	3.38766e-08
ENSMUSP00000112130	ENSMUSG00000017765	"Slc12a4"	0.306482	0.0477532	1.45747e-09	1.23286e-08
ENSMUSP00000099563	ENSMUSG00000017774	"Myo1c"	0.0900561	0.0302764	0.00333316	0.00693849
ENSMUSP00000017920	ENSMUSG00000017776	"Crk"	0.0731989	0.0508785	0.151953	0.205246
ENSMUSP00000115419	ENSMUSG00000017778	"Cox7c"	0.614739	0.0457269	4.61597e-29	1.39171e-26
ENSMUSP00000115723	ENSMUSG00000017781	"Pitpna"	0.102918	0.0385611	0.00829623	0.0155568
ENSMUSP00000017946	ENSMUSG00000017802	"Fam134c"	0.993079	0.199142	2.46654e-06	1.05377e-05
ENSMUSP00000017961	ENSMUSG00000017817	"Jph2"	-0.0435379	0.0304205	0.154087	0.207332
ENSMUSP00000017975	ENSMUSG00000017831	"Rab5a"	-0.240498	0.0431741	9.01937e-08	5.2876e-07
ENSMUSP00000082053	ENSMUSG00000017843	"Ppp2r5c"	0.388493	0.0789515	2.68428e-06	1.13759e-05
ENSMUSP00000018113	ENSMUSG00000017969	"Ptgis"	0.293516	0.0625171	5.23241e-06	2.08555e-05
ENSMUSP00000018186	ENSMUSG00000018042	"Cyb5r3"	-0.0940045	0.039475	0.0182805	0.0315075
ENSMUSP00000018333	ENSMUSG00000018189	"Uchl5"	0.0133743	0.0385608	0.729116	0.775995
ENSMUSP00000121665	ENSMUSG00000018196	"Glrx2"	0.315123	0.066789	5.9053e-06	2.33392e-05
ENSMUSP00000125623	ENSMUSG00000018199	"Trove2"	0.103583	0.0477646	0.0315704	0.0515308
ENSMUSP00000018430	ENSMUSG00000018286	"Psmb6"	0.212979	0.0463293	7.99483e-06	3.08748e-05
ENSMUSP00000018431	ENSMUSG00000018287	"Spag7"	0.304567	0.0746089	7.65497e-05	0.000235165
ENSMUSP00000018437	ENSMUSG00000018293	"Pfn1"	0.095408	0.0348631	0.0068222	0.013036
ENSMUSP00000105010	ENSMUSG00000018322	"Tomm34"	-0.0388919	0.0513284	0.449663	0.518445
ENSMUSP00000018470	ENSMUSG00000018326	"Ywhab"	0.0314215	0.0304275	0.303129	0.372706
ENSMUSP00000081011	ENSMUSG00000018339	"Gpx3"	0.117023	0.0513591	0.0238567	0.0401192
ENSMUSP00000099788	ENSMUSG00000018340	"Anxa6"	0.712381	0.0887146	6.40288e-13	1.06824e-11
ENSMUSP00000104511	ENSMUSG00000018340	"Anxa6"	-0.059894	0.0305194	0.0512297	0.0792091
ENSMUSP00000018506	ENSMUSG00000018362	"Kpna2"	-0.0834558	0.059539	0.16303	0.217563
ENSMUSP00000120595	ENSMUSG00000018379	"Srsf1"	0.385535	0.0553035	5.592e-11	6.2444e-10
ENSMUSP00000104615	ENSMUSG00000018398	"Sept8"	0.117284	0.0380889	0.00239688	0.00519632
ENSMUSP00000018549	ENSMUSG00000018405	"Mrm1"	0.306538	0.0955466	0.00177559	0.00398022
ENSMUSP00000102602	ENSMUSG00000018411	"Mapt"	0.151042	0.0495226	0.0026304	0.00562458
ENSMUSP00000040447	ENSMUSG00000018417	"Myo1b"	0.161276	0.0522996	0.002363	0.00513607
ENSMUSP00000103536	ENSMUSG00000018428	"Akap1"	0.15277	0.047065	0.00139339	0.00321218
ENSMUSP00000077612	ENSMUSG00000018446	"C1qbp"	-0.0953177	0.0554363	0.0872398	0.126282
ENSMUSP00000018653	ENSMUSG00000018509	"Cenpv"	-0.0978111	0.0387429	0.0124368	0.0223862
ENSMUSP00000018691	ENSMUSG00000018547	"Pip4k2b"	-0.0871439	0.0411529	0.0362091	0.0580694
ENSMUSP00000018698	ENSMUSG00000018554	"Ybx2"	-0.109787	0.113433	0.334645	0.405413
ENSMUSP00000018710	ENSMUSG00000018566	"Slc2a4"	-0.159653	0.0476455	0.000979586	0.00232686
ENSMUSP00000099634	ENSMUSG00000018574	"Acadvl"	-0.0314664	0.0243132	0.197233	0.256872
ENSMUSP00000018727	ENSMUSG00000018583	"G3bp1"	0.0576439	0.0401062	0.152355	0.205657
ENSMUSP00000104485	ENSMUSG00000018585	"Atox1"	0.077235	0.0703174	0.273491	0.341036
ENSMUSP00000018737	ENSMUSG00000018593	"Sparc"	0.396674	0.0917378	3.2971e-05	0.000111159
ENSMUSP00000018803	ENSMUSG00000018659	"Pnpo"	0.170301	0.0728864	0.0205526	0.0351367
ENSMUSP00000091475	ENSMUSG00000018666	"Cbx1"	0.157133	0.0817252	0.0570135	0.0868473
ENSMUSP00000099441	ENSMUSG00000018669	"Cdk5rap3"	0.139449	0.0337089	5.37339e-05	0.000171178
ENSMUSP00000018816	ENSMUSG00000018672	"Copz2"	-0.0961573	0.0588917	0.104715	0.148572
ENSMUSP00000018851	ENSMUSG00000018707	"Dync1h1"	0.0895058	0.0253161	0.000516154	0.00130852
ENSMUSP00000099666	ENSMUSG00000018740	"Slc25a35"	0.174883	0.0615443	0.00500118	0.00993879
ENSMUSP00000018909	ENSMUSG00000018765	"Fxr2"	0.0680214	0.0377034	0.0729625	0.107683
ENSMUSP00000018914	ENSMUSG00000018770	"Atp5g3"	0.349429	0.0681901	7.57702e-07	3.60977e-06
ENSMUSP00000034046	ENSMUSG00000018796	"Acsl1"	-0.094881	0.0246916	0.000168012	0.000472786
ENSMUSP00000087756	ENSMUSG00000018830	"Myh11"	0.0143039	0.0988625	0.88512	0.906378
ENSMUSP00000103795	ENSMUSG00000018845	"Unc45b"	-0.0400323	0.0334295	0.232664	0.297238
ENSMUSP00000018992	ENSMUSG00000018848	"Rars"	-0.0339053	0.0231507	0.144769	0.197181
ENSMUSP00000116746	ENSMUSG00000018858	"Ict1"	0.128005	0.0443255	0.00434928	0.00876711
ENSMUSP00000021078	ENSMUSG00000018861	"Fdxr"	0.130592	0.037486	0.000619334	0.00154679
ENSMUSP00000019026	ENSMUSG00000018882	"Mrpl45"	0.12235	0.0328697	0.00026303	0.00070799
ENSMUSP00000128399	ENSMUSG00000018893	"Mb"	-0.00202523	0.0334821	0.951834	0.961552
ENSMUSP00000095866	ENSMUSG00000018909	"Arrb1"	0.247715	0.0577608	2.91332e-05	9.94107e-05
ENSMUSP00000019076	ENSMUSG00000018932	"Map2k3"	-0.106551	0.0342475	0.00218201	0.00478206
ENSMUSP00000019109	ENSMUSG00000018965	"Ywhah"	0.0396747	0.0400175	0.322791	0.393786
ENSMUSP00000019118	ENSMUSG00000018974	"Sart3"	0.175012	0.0623945	0.00564521	0.0110522
ENSMUSP00000044937	ENSMUSG00000018995	"Nars2"	0.313851	0.0629982	1.45725e-06	6.54369e-06
ENSMUSP00000106723	ENSMUSG00000019054	"Fis1"	-0.322264	0.0458452	4.03288e-11	4.65103e-10
ENSMUSP00000019199	ENSMUSG00000019055	"Plod1"	0.191632	0.0493548	0.000153628	0.000438618
ENSMUSP00000101629	ENSMUSG00000019082	"Slc25a22"	-0.145713	0.0419138	0.000635264	0.00157918
ENSMUSP00000019231	ENSMUSG00000019087	"Atp6ap1"	-0.0393641	0.10527	0.709048	0.758847
ENSMUSP00000104356	ENSMUSG00000019102	"Aldh3a1"	0.381898	0.154485	0.0149238	0.0263351
ENSMUSP00000019268	ENSMUSG00000019124	"Scrn1"	0.215911	0.0942932	0.0237241	0.0399599
ENSMUSP00000019283	ENSMUSG00000019139	"Isyna1"	0.220492	0.05332	5.40778e-05	0.000172014
ENSMUSP00000117231	ENSMUSG00000019143	"Hars2"	-0.00168476	0.0333469	0.959762	0.967324
ENSMUSP00000019302	ENSMUSG00000019158	"Tmem160"	0.173969	0.0725414	0.0176803	0.0305583
ENSMUSP00000102987	ENSMUSG00000019173	"Rab5c"	0.165086	0.0326873	1.06538e-06	4.91474e-06
ENSMUSP00000019323	ENSMUSG00000019179	"Mdh2"	0.0922508	0.0328182	0.0054804	0.0107946
ENSMUSP00000120068	ENSMUSG00000019188	"H13"	0.343788	0.047251	1.16991e-11	1.51015e-10
ENSMUSP00000019354	ENSMUSG00000019210	"Atp6v1e1"	-0.00178887	0.0409939	0.965241	0.971455
ENSMUSP00000013886	ENSMUSG00000019254	"Ppp1r12c"	0.468334	0.0447895	2.4381e-20	1.58327e-18
ENSMUSP00000019405	ENSMUSG00000019261	"Map1s"	0.0657955	0.0569441	0.249723	0.315621
ENSMUSP00000019422	ENSMUSG00000019278	"Dpep1"	0.282077	0.047206	1.18264e-08	8.2648e-08
ENSMUSP00000044838	ENSMUSG00000019302	"Atp6v0a1"	-0.00134453	0.0457884	0.976606	0.980556
ENSMUSP00000099394	ENSMUSG00000019326	"Aoc3"	0.314168	0.0707414	1.55001e-05	5.6353e-05
ENSMUSP00000019517	ENSMUSG00000019373	"Cops3"	-0.0276567	0.0244485	0.25945	0.325837
ENSMUSP00000112527	ENSMUSG00000019428	"Fkbp8"	0.135534	0.0366533	0.000291834	0.000775225
ENSMUSP00000070682	ENSMUSG00000019432	"Ddx39b"	0.120051	0.0406899	0.00359126	0.00740172
ENSMUSP00000019577	ENSMUSG00000019433	"Gipc1"	0.291376	0.0733855	0.000116848	0.000344907
ENSMUSP00000104272	ENSMUSG00000019461	"Plscr3"	0.00862223	0.111569	0.938507	0.949757
ENSMUSP00000019615	ENSMUSG00000019471	"Cdc37"	-0.0256825	0.0302707	0.397314	0.468064
ENSMUSP00000019631	ENSMUSG00000019487	"Trip10"	0.10482	0.0354322	0.00350409	0.00724327
ENSMUSP00000019638	ENSMUSG00000019494	"Cops6"	-0.0664618	0.032192	0.0403847	0.0637725
ENSMUSP00000114019	ENSMUSG00000019528	"Gyg"	0.0339587	0.0521685	0.515904	0.582098
ENSMUSP00000112739	ENSMUSG00000019539	"Rcn3"	0.612525	0.0972188	2.40412e-09	1.9505e-08
ENSMUSP00000019721	ENSMUSG00000019577	"Pdk4"	-0.268062	0.0787956	0.000822465	0.00199175
ENSMUSP00000019722	ENSMUSG00000019578	"Ubxn6"	-0.00813562	0.0365736	0.824232	0.855652
ENSMUSP00000019723	ENSMUSG00000019579	"D17Wsu104e"	0.289717	0.054788	3.51933e-07	1.80062e-06
ENSMUSP00000019833	ENSMUSG00000019689	"1110001J03Rik"	0.0611807	0.0507353	0.229611	0.293871
ENSMUSP00000019854	ENSMUSG00000019710	"Mrpl24"	-0.0715532	0.0378296	0.0601511	0.0909376
ENSMUSP00000019862	ENSMUSG00000019718	"L3hypdh"	0.0768886	0.0618492	0.215407	0.278138
ENSMUSP00000099420	ENSMUSG00000019761	"Krt10"	0.129518	0.124021	0.297721	0.367129
ENSMUSP00000043355	ENSMUSG00000019763	"Rmnd1"	-0.0957681	0.0518357	0.0662936	0.0991936
ENSMUSP00000093587	ENSMUSG00000019769	"Syne1"	0.168135	0.0377659	1.4804e-05	5.40085e-05
ENSMUSP00000019911	ENSMUSG00000019777	"Hdac2"	0.234394	0.0618291	0.000242485	0.00065695
ENSMUSP00000019917	ENSMUSG00000019782	"Rwdd1"	0.203962	0.0490009	4.95658e-05	0.000159952
ENSMUSP00000093436	ENSMUSG00000019787	"Trdn"	0.0278611	0.0496579	0.575446	0.638024
ENSMUSP00000125552	ENSMUSG00000019791	"Hint3"	-0.128193	0.112917	0.257746	0.324179
ENSMUSP00000123866	ENSMUSG00000019795	"Pcmt1"	-0.0187273	0.0394346	0.635431	0.693601
ENSMUSP00000019932	ENSMUSG00000019797	"1700021F05Rik"	0.272022	0.047882	5.22491e-08	3.19166e-07
ENSMUSP00000019937	ENSMUSG00000019802	"Sec63"	0.17267	0.0430945	8.96391e-05	0.00027162
ENSMUSP00000019939	ENSMUSG00000019804	"Snx3"	0.0153053	0.0428171	0.721163	0.769471
ENSMUSP00000019945	ENSMUSG00000019809	"Pex3"	-0.0308134	0.057716	0.594309	0.656353
ENSMUSP00000076093	ENSMUSG00000019820	"Utrn"	0.090285	0.0277731	0.00137108	0.00316599
ENSMUSP00000019965	ENSMUSG00000019822	"Smpd2"	0.326675	0.0414948	3.01733e-13	5.3739e-12
ENSMUSP00000113783	ENSMUSG00000019823	"Mical1"	-0.845894	0.13654	7.87246e-09	5.70957e-08
ENSMUSP00000090227	ENSMUSG00000019838	"Slc16a10"	0.0172692	0.0752205	0.818726	0.850564
ENSMUSP00000019986	ENSMUSG00000019841	"Rev3l"	-0.173398	0.053581	0.00146726	0.0033696
ENSMUSP00000019992	ENSMUSG00000019846	"Lama4"	0.0880299	0.0297563	0.00350369	0.00724327
ENSMUSP00000097444	ENSMUSG00000019849	"Prep"	-0.0280749	0.0264386	0.289692	0.35859
ENSMUSP00000020008	ENSMUSG00000019861	"Gopc"	0.425089	0.0647036	1.24901e-09	1.08034e-08
ENSMUSP00000020012	ENSMUSG00000019863	"Qrsl1"	0.108743	0.0400095	0.00720399	0.0137035
ENSMUSP00000060940	ENSMUSG00000019864	"Rtn4ip1"	-0.0477517	0.0333981	0.154497	0.207751
ENSMUSP00000119829	ENSMUSG00000019868	"Vta1"	0.095111	0.0340552	0.00581316	0.0113337
ENSMUSP00000125553	ENSMUSG00000019883	"Echdc1"	-0.0375858	0.058771	0.523283	0.589007
ENSMUSP00000090304	ENSMUSG00000019899	"Lama2"	-0.088491	0.0237923	0.000265907	0.000714446
ENSMUSP00000020057	ENSMUSG00000019906	"Lin7a"	-0.101179	0.0442377	0.0233373	0.0394049
ENSMUSP00000069257	ENSMUSG00000019907	"Ppp1r12a"	0.215387	0.0488271	1.75621e-05	6.34127e-05
ENSMUSP00000009789	ENSMUSG00000019916	"P4ha1"	-0.135542	0.0562282	0.0170475	0.0295756
ENSMUSP00000129023	ENSMUSG00000019917	"Sept10"	0.30406	0.068019	1.57171e-05	5.69946e-05
ENSMUSP00000101108	ENSMUSG00000019920	"Lims1"	-0.151866	0.0361711	4.19814e-05	0.000137261
ENSMUSP00000020085	ENSMUSG00000019927	"Ube2d1"	0.0157914	0.0484944	0.745255	0.789787
ENSMUSP00000100924	ENSMUSG00000019929	"Dcn"	-0.16669	0.0525903	0.00179111	0.00401076
ENSMUSP00000020107	ENSMUSG00000019943	"Atp2b1"	0.157541	0.0289744	1.72401e-07	9.47533e-07
ENSMUSP00000020123	ENSMUSG00000019961	"Tmpo"	0.115808	0.0668061	0.0848997	0.123233
ENSMUSP00000072092	ENSMUSG00000019961	"Tmpo"	0.063213	0.037244	0.0913557	0.131698
ENSMUSP00000020153	ENSMUSG00000019977	"Hbs1l"	0.06142	0.05752	0.287397	0.355957
ENSMUSP00000055122	ENSMUSG00000019978	"Epb4.1l2"	0.0530082	0.0372739	0.156701	0.210246
ENSMUSP00000090316	ENSMUSG00000019984	"Med23"	0.991679	0.280823	0.000617807	0.00154397
ENSMUSP00000020171	ENSMUSG00000019997	"Ctgf"	0.665898	0.103478	1.0604e-09	9.2098e-09
ENSMUSP00000020174	ENSMUSG00000019998	"Stx7"	0.137589	0.0462029	0.00329741	0.00686988
ENSMUSP00000070355	ENSMUSG00000020015	"Cdk17"	-0.274711	0.104234	0.00982663	0.0181365
ENSMUSP00000020209	ENSMUSG00000020022	"Ndufa12"	-0.224718	0.0485634	7.01834e-06	2.7354e-05
ENSMUSP00000020217	ENSMUSG00000020029	"Nudt4"	0.112238	0.0645843	0.0839274	0.121906
ENSMUSP00000020223	ENSMUSG00000020034	"Tcp11l2"	0.342589	0.104176	0.00131081	0.00304341
ENSMUSP00000020234	ENSMUSG00000020044	"Timp3"	0.544537	0.12455	2.45029e-05	8.54084e-05
ENSMUSP00000020238	ENSMUSG00000020048	"Hsp90b1"	0.0724198	0.039001	0.0649453	0.0973834
ENSMUSP00000020258	ENSMUSG00000020064	"Herc4"	0.175664	0.0381985	7.93848e-06	3.06853e-05
ENSMUSP00000093240	ENSMUSG00000020067	"Mypn"	0.0483635	0.0293348	0.100939	0.143989
ENSMUSP00000020262	ENSMUSG00000020068	"Pbld2"	0.418444	0.248697	0.0957828	0.13747
ENSMUSP00000112424	ENSMUSG00000020069	"Hnrnph3"	-0.215553	0.0494867	2.2108e-05	7.82211e-05
ENSMUSP00000136589	ENSMUSG00000020072	"Pbld1"	0.163704	0.158029	0.30189	0.371401
ENSMUSP00000020268	ENSMUSG00000020074	"Ccar1"	-0.0128801	0.0499353	0.796804	0.833213
ENSMUSP00000042691	ENSMUSG00000020075	"Ddx21"	0.150228	0.060473	0.0142164	0.0252815
ENSMUSP00000101087	ENSMUSG00000020078	"Vps26a"	0.0597719	0.0364844	0.10309	0.14676
ENSMUSP00000020273	ENSMUSG00000020079	"Supv3l1"	0.173412	0.0275691	2.29614e-09	1.86744e-08
ENSMUSP00000101095	ENSMUSG00000020085	"Aifm2"	0.0847806	0.0481916	0.0806756	0.117546
ENSMUSP00000020283	ENSMUSG00000020086	"H2afy2"	0.0340254	0.0655174	0.604196	0.66553
ENSMUSP00000020285	ENSMUSG00000020088	"Sar1a"	0.25405	0.0252107	2.93583e-19	1.54902e-17
ENSMUSP00000020286	ENSMUSG00000020089	"Ppa1"	-0.112739	0.0517795	0.0307451	0.050359
ENSMUSP00000020289	ENSMUSG00000020092	"Pald1"	-0.129463	0.134574	0.337913	0.408743
ENSMUSP00000090155	ENSMUSG00000020097	"Sgpl1"	0.230593	0.0532352	2.75968e-05	9.49358e-05
ENSMUSP00000020298	ENSMUSG00000020098	"Pcbd1"	0.266327	0.0861551	0.00250563	0.00540156
ENSMUSP00000116577	ENSMUSG00000020109	"Dnajb12"	0.131986	0.0690557	0.0584995	0.0887905
ENSMUSP00000126597	ENSMUSG00000020111	"Micu1"	0.421122	0.0695031	1.15262e-08	8.08177e-08
ENSMUSP00000020315	ENSMUSG00000020114	"Cand1"	0.0124464	0.0250183	0.619443	0.678606
ENSMUSP00000099945	ENSMUSG00000020120	"Plek"	0.363658	0.194549	0.0641788	0.0963025
ENSMUSP00000099948	ENSMUSG00000020122	"Egfr"	0.153196	0.107644	0.156401	0.20991
ENSMUSP00000020334	ENSMUSG00000020124	"Usp15"	0.162871	0.0325254	1.29684e-06	5.90503e-06
ENSMUSP00000020339	ENSMUSG00000020130	"Tbc1d15"	0.356096	0.0806335	2.42891e-05	8.48712e-05
ENSMUSP00000020343	ENSMUSG00000020132	"Rab21"	0.350088	0.0343427	1.36686e-19	7.93852e-18
ENSMUSP00000020358	ENSMUSG00000020149	"Rab1"	0.113101	0.0263323	2.83668e-05	9.71885e-05
ENSMUSP00000000137	ENSMUSG00000020152	"Actr2"	-0.0831508	0.0275212	0.00287899	0.0060822
ENSMUSP00000101003	ENSMUSG00000020153	"Ndufs7"	0.179912	0.0344852	4.91564e-07	2.44681e-06
ENSMUSP00000091011	ENSMUSG00000020176	"Grb10"	0.214146	0.0723692	0.00382108	0.0078295
ENSMUSP00000020397	ENSMUSG00000020180	"Snrpd3"	0.423421	0.0778644	1.95337e-07	1.05979e-06
ENSMUSP00000068525	ENSMUSG00000020182	"Ddc"	0.329172	0.111224	0.0038897	0.00795851
ENSMUSP00000020403	ENSMUSG00000020186	"Csrp2"	0.341614	0.0887688	0.000164431	0.000463947
ENSMUSP00000100911	ENSMUSG00000020189	"Osbpl8"	0.258048	0.0777147	0.0011253	0.00263882
ENSMUSP00000020420	ENSMUSG00000020198	"Ap3d1"	0.323183	0.0483065	2.65788e-10	2.585e-09
ENSMUSP00000117160	ENSMUSG00000020211	"Sf3a2"	0.173456	0.0608519	0.00512091	0.0101624
ENSMUSP00000020440	ENSMUSG00000020219	"Timm13"	0.227064	0.0587034	0.000152675	0.000436612
ENSMUSP00000043240	ENSMUSG00000020220	"Vps13d"	0.174643	0.0356504	2.12207e-06	9.31108e-06
ENSMUSP00000020463	ENSMUSG00000020238	"Ncln"	0.317277	0.0476048	3.05557e-10	2.94465e-09
ENSMUSP00000001181	ENSMUSG00000020241	"Col6a2"	0.158197	0.0642656	0.0147632	0.0260953
ENSMUSP00000020484	ENSMUSG00000020250	"Txnrd1"	0.116704	0.031565	0.000288326	0.000767838
ENSMUSP00000020497	ENSMUSG00000020256	"Aldh1l2"	-0.395233	0.132305	0.00320274	0.00667923
ENSMUSP00000020490	ENSMUSG00000020257	"Wdr82"	0.150192	0.0535361	0.00598883	0.0116278
ENSMUSP00000020493	ENSMUSG00000020260	"Pofut2"	0.302207	0.0662554	1.2041e-05	4.49383e-05
ENSMUSP00000020500	ENSMUSG00000020263	"Appl2"	0.0395276	0.0572621	0.4913	0.558669
ENSMUSP00000020504	ENSMUSG00000020267	"Hint1"	-0.0463714	0.060459	0.444082	0.513835
ENSMUSP00000118373	ENSMUSG00000020268	"Lyrm7"	-0.0382869	0.0874724	0.662121	0.716986
ENSMUSP00000099928	ENSMUSG00000020275	"Rel"	0.36594	0.0662279	2.07471e-07	1.11558e-06
ENSMUSP00000020522	ENSMUSG00000020277	"Pfkl"	0.0166899	0.0268416	0.534857	0.599159
ENSMUSP00000105166	ENSMUSG00000020288	"Ahsa2"	0.297453	0.0823586	0.000431042	0.00110941
ENSMUSP00000099934	ENSMUSG00000020290	"Xpo1"	0.161778	0.030307	2.77525e-07	1.448e-06
ENSMUSP00000020550	ENSMUSG00000020307	"Cdc34"	0.0922279	0.0473671	0.0533556	0.0820153
ENSMUSP00000072929	ENSMUSG00000020311	"Erlec1"	-0.0520151	0.0557522	0.352825	0.423691
ENSMUSP00000006629	ENSMUSG00000020315	"Sptbn1"	-0.0921161	0.0271533	0.0008499	0.00205348
ENSMUSP00000099902	ENSMUSG00000020315	"Sptbn1"	-0.565446	0.125002	1.4124e-05	5.18863e-05
ENSMUSP00000099938	ENSMUSG00000020321	"Mdh1"	-0.0520339	0.0263095	0.0494646	0.0766764
ENSMUSP00000020578	ENSMUSG00000020328	"Nudcd2"	0.0303906	0.0759862	0.689691	0.741892
ENSMUSP00000090795	ENSMUSG00000020333	"Acsl6"	0.349045	0.0702224	1.60379e-06	7.14846e-06
ENSMUSP00000020608	ENSMUSG00000020349	"Ppp2ca"	-0.0239505	0.052048	0.645981	0.702211
ENSMUSP00000076459	ENSMUSG00000020354	"Sgcd"	0.0280313	0.0223206	0.210781	0.273
ENSMUSP00000074238	ENSMUSG00000020358	"Hnrnpab"	-0.122474	0.0483168	0.0120932	0.0218703
ENSMUSP00000132190	ENSMUSG00000020359	"Phykpl"	0.261086	0.0825705	0.0019703	0.00437475
ENSMUSP00000020630	ENSMUSG00000020361	"Hspa4"	-0.00914902	0.0299538	0.760382	0.803599
ENSMUSP00000020634	ENSMUSG00000020366	"Mapk9"	0.271389	0.0552134	2.56462e-06	1.09126e-05
ENSMUSP00000020637	ENSMUSG00000020368	"Canx"	0.0768887	0.0340551	0.0251474	0.0420688
ENSMUSP00000020640	ENSMUSG00000020372	"Gnb2l1"	0.196379	0.0240932	5.67011e-14	1.17321e-12
ENSMUSP00000020643	ENSMUSG00000020375	"Rufy1"	0.0710787	0.0371501	0.0572814	0.0871559
ENSMUSP00000020653	ENSMUSG00000020386	"Sar1b"	0.00816211	0.0289349	0.778198	0.817922
ENSMUSP00000018755	ENSMUSG00000020388	"Pdlim4"	0.594422	0.0956063	3.3686e-09	2.66271e-08
ENSMUSP00000020657	ENSMUSG00000020390	"Ube2b"	-0.330038	0.099593	0.00123387	0.00287902
ENSMUSP00000099819	ENSMUSG00000020402	"Vdac1"	-0.220615	0.0332681	3.66717e-10	3.47846e-09
ENSMUSP00000020695	ENSMUSG00000020422	"Tns3"	-0.0843147	0.0403118	0.0378655	0.0603589
ENSMUSP00000105615	ENSMUSG00000020432	"Tcn2"	0.320182	0.113546	0.00576374	0.0112477
ENSMUSP00000020718	ENSMUSG00000020439	"Smtn"	0.0215575	0.0712409	0.762578	0.805315
ENSMUSP00000133155	ENSMUSG00000020439	"Smtn"	0.134062	0.0576851	0.0212281	0.0362475
ENSMUSP00000020717	ENSMUSG00000020440	"Arf5"	0.415232	0.0498378	1.88537e-14	4.39677e-13
ENSMUSP00000130214	ENSMUSG00000020444	"Guk1"	0.377585	0.0656044	3.60564e-08	2.29553e-07
ENSMUSP00000003461	ENSMUSG00000020456	"Ogdh"	-0.0264401	0.0235439	0.262911	0.329791
ENSMUSP00000020741	ENSMUSG00000020457	"Drg1"	0.22127	0.0279215	2.21099e-13	4.00541e-12
ENSMUSP00000053754	ENSMUSG00000020458	"Rtn4"	0.887197	0.232075	0.000224999	0.000615103
ENSMUSP00000099907	ENSMUSG00000020458	"Rtn4"	0.192538	0.0463598	5.03607e-05	0.000161775
ENSMUSP00000020749	ENSMUSG00000020459	"Mtif2"	0.017794	0.0424937	0.675896	0.73003
ENSMUSP00000099909	ENSMUSG00000020460	"Rps27a"	-0.0814563	0.0789057	0.303459	0.372832
ENSMUSP00000020756	ENSMUSG00000020464	"Pnpt1"	-0.104633	0.0311506	0.000952984	0.00226878
ENSMUSP00000020759	ENSMUSG00000020467	"Efemp1"	0.0496221	0.073309	0.499435	0.566393
ENSMUSP00000099985	ENSMUSG00000020469	"Myl7"	0.0244075	0.11354	0.830033	0.86083
ENSMUSP00000020768	ENSMUSG00000020475	"Pgam2"	-0.175194	0.034176	7.51035e-07	3.59017e-06
ENSMUSP00000105471	ENSMUSG00000020476	"Dbnl"	0.176467	0.049865	0.000510022	0.00129467
ENSMUSP00000119535	ENSMUSG00000020477	"Mrps24"	0.270624	0.0469903	3.78283e-08	2.39032e-07
ENSMUSP00000020775	ENSMUSG00000020483	"Dynll2"	-0.420314	0.0389969	2.90272e-21	2.2277e-19
ENSMUSP00000103596	ENSMUSG00000020486	"Sept4"	0.00473316	0.0446085	0.915616	0.930608
ENSMUSP00000020820	ENSMUSG00000020514	"Mrpl22"	-0.111446	0.0389402	0.00470365	0.00940062
ENSMUSP00000020831	ENSMUSG00000020523	"Fam114a2"	0.210514	0.0415908	1.01244e-06	4.69618e-06
ENSMUSP00000004955	ENSMUSG00000020528	"Prpsap2"	0.1638	0.0771433	0.0352462	0.0567407
ENSMUSP00000099490	ENSMUSG00000020532	"Acaca"	0.71968	0.116779	5.40392e-09	4.03002e-08
ENSMUSP00000018744	ENSMUSG00000020534	"Shmt1"	0.226067	0.0812544	0.00596821	0.0116038
ENSMUSP00000018568	ENSMUSG00000020537	"Drg2"	0.220377	0.0312657	3.62022e-11	4.19806e-10
ENSMUSP00000020849	ENSMUSG00000020541	"Tom1l1"	0.377082	0.09816	0.000202319	0.000558892
ENSMUSP00000020856	ENSMUSG00000020547	"Bzw2"	0.0478311	0.0278995	0.0881559	0.127434
ENSMUSP00000071788	ENSMUSG00000020549	"Elac2"	0.281395	0.06779	5.33701e-05	0.000170147
ENSMUSP00000075990	ENSMUSG00000020570	"Sypl"	0.319071	0.0514886	3.75053e-09	2.94256e-08
ENSMUSP00000052912	ENSMUSG00000020571	"Pdia6"	-0.0564521	0.037519	0.134153	0.18451
ENSMUSP00000020886	ENSMUSG00000020572	"Nampt"	-0.0408758	0.0341055	0.232277	0.296833
ENSMUSP00000036082	ENSMUSG00000020576	"Nbas"	0.337064	0.0488773	1.55837e-10	1.58886e-09
ENSMUSP00000020904	ENSMUSG00000020580	"Rock2"	0.105702	0.0255045	5.2138e-05	0.00016685
ENSMUSP00000106696	ENSMUSG00000020593	"Lpin1"	0.26433	0.0709379	0.000273542	0.000733094
ENSMUSP00000106752	ENSMUSG00000020594	"Pum2"	0.42365	0.145454	0.00432023	0.00871687
ENSMUSP00000020927	ENSMUSG00000020605	"Hs1bp3"	0.039948	0.045132	0.377251	0.448052
ENSMUSP00000036044	ENSMUSG00000020609	"Apob"	0.263864	0.081073	0.00136711	0.00316195
ENSMUSP00000020930	ENSMUSG00000020611	"Gna13"	0.137655	0.0338323	7.03514e-05	0.000218027
ENSMUSP00000102288	ENSMUSG00000020612	"Prkar1a"	0.14989	0.039152	0.000177249	0.000495804
ENSMUSP00000020948	ENSMUSG00000020620	"Abca8b"	0.113921	0.114932	0.323248	0.394116
ENSMUSP00000020947	ENSMUSG00000020621	"Rdh14"	0.221226	0.0304099	9.98884e-12	1.32172e-10
ENSMUSP00000020949	ENSMUSG00000020623	"Map2k6"	-0.146818	0.0686544	0.0344532	0.0555914
ENSMUSP00000020954	ENSMUSG00000020628	"Trappc12"	0.156782	0.0419805	0.000270764	0.000726571
ENSMUSP00000020957	ENSMUSG00000020629	"Adi1"	0.360367	0.086756	5.02249e-05	0.000161775
ENSMUSP00000020969	ENSMUSG00000020638	"Cmpk2"	0.236226	0.0578071	6.70798e-05	0.000208501
ENSMUSP00000052758	ENSMUSG00000020640	"Itsn2"	0.122644	0.055799	0.0301699	0.0495128
ENSMUSP00000137260	ENSMUSG00000020650	"Bcap29"	-0.00362986	0.0328343	0.912094	0.927922
ENSMUSP00000106481	ENSMUSG00000020664	"Dld"	-0.11922	0.0283111	3.99154e-05	0.000131555
ENSMUSP00000021001	ENSMUSG00000020671	"Rab10"	0.257508	0.0248401	4.40173e-20	2.65424e-18
ENSMUSP00000113703	ENSMUSG00000020674	"Pxdn"	-0.00590183	0.0696732	0.932676	0.944622
ENSMUSP00000021018	ENSMUSG00000020680	"Taf15"	-0.344298	0.0483135	2.3307e-11	2.80282e-10
ENSMUSP00000001963	ENSMUSG00000020681	"Ace"	0.212737	0.067973	0.00203836	0.00449292
ENSMUSP00000021028	ENSMUSG00000020689	"Itgb3"	0.595584	0.140018	3.44663e-05	0.000115554
ENSMUSP00000021040	ENSMUSG00000020698	"Cct6b"	-0.149228	0.0377883	0.000112052	0.00033198
ENSMUSP00000021046	ENSMUSG00000020705	"Ddx42"	0.112961	0.0599647	0.0617603	0.0930704
ENSMUSP00000021049	ENSMUSG00000020708	"Psmc5"	0.0571673	0.0256735	0.0271935	0.045084
ENSMUSP00000102408	ENSMUSG00000020717	"Pecam1"	0.329213	0.0415324	2.18547e-13	3.97623e-12
ENSMUSP00000021060	ENSMUSG00000020718	"Polg2"	0.260133	0.068799	0.000240767	0.000653556
ENSMUSP00000021062	ENSMUSG00000020719	"Ddx5"	-0.0686401	0.030729	0.0267191	0.0444021
ENSMUSP00000021063	ENSMUSG00000020720	"Psmd12"	0.0884784	0.0246663	0.000429713	0.00110734
ENSMUSP00000021077	ENSMUSG00000020733	"Slc9a3r1"	0.331224	0.079387	5.05467e-05	0.000162249
ENSMUSP00000021082	ENSMUSG00000020736	"Nt5c"	-0.0988741	0.0764604	0.197601	0.257271
ENSMUSP00000021083	ENSMUSG00000020737	"Hn1"	0.445006	0.0702906	2.26827e-09	1.85191e-08
ENSMUSP00000115044	ENSMUSG00000020738	"Sumo2"	-0.0134591	0.0593714	0.820916	0.85263
ENSMUSP00000138597	ENSMUSG00000020740	"Gga3"	0.12459	0.0599078	0.0400356	0.0632923
ENSMUSP00000090593	ENSMUSG00000020741	"Cluh"	0.10501	0.0249323	3.97956e-05	0.000131335
ENSMUSP00000137534	ENSMUSG00000020744	"Slc25a19"	0.255143	0.0602147	3.78745e-05	0.000125683
ENSMUSP00000021091	ENSMUSG00000020745	"Pafah1b1"	0.161801	0.0322218	1.21669e-06	5.56407e-06
ENSMUSP00000021114	ENSMUSG00000020766	"Galk1"	0.206019	0.0355567	2.97017e-08	1.91406e-07
ENSMUSP00000102047	ENSMUSG00000020775	"Mrpl38"	0.354153	0.0348085	1.55433e-19	8.86601e-18
ENSMUSP00000063325	ENSMUSG00000020777	"Acox1"	0.00822687	0.0564552	0.884301	0.905759
ENSMUSP00000021133	ENSMUSG00000020780	"Srp68"	0.227223	0.0330191	9.23327e-11	9.89178e-10
ENSMUSP00000104126	ENSMUSG00000020788	"Atp2a3"	0.610375	0.105019	3.47137e-08	2.21674e-07
ENSMUSP00000118751	ENSMUSG00000020790	"Ankfy1"	0.209915	0.0801097	0.0101122	0.0185984
ENSMUSP00000102019	ENSMUSG00000020792	"Exoc7"	0.0767562	0.0399351	0.0563576	0.0859412
ENSMUSP00000021148	ENSMUSG00000020794	"Ube2g1"	0.216341	0.0513345	3.93914e-05	0.000130307
ENSMUSP00000080791	ENSMUSG00000020802	"Ube2o"	0.3206	0.0629416	8.73453e-07	4.1286e-06
ENSMUSP00000021158	ENSMUSG00000020803	"Txndc17"	-0.0389564	0.0611018	0.524558	0.589656
ENSMUSP00000021166	ENSMUSG00000020810	"Cygb"	0.522197	0.0463627	1.14592e-22	1.12487e-20
ENSMUSP00000021170	ENSMUSG00000020814	"Mxra7"	0.194841	0.0579144	0.000999188	0.00236809
ENSMUSP00000075619	ENSMUSG00000020817	"Rabep1"	0.0759815	0.0467198	0.105711	0.149734
ENSMUSP00000099614	ENSMUSG00000020821	"Kif1c"	0.0629829	0.0386313	0.104855	0.148671
ENSMUSP00000072649	ENSMUSG00000020827	"Mink1"	0.412273	0.0646312	1.43281e-09	1.21444e-08
ENSMUSP00000056862	ENSMUSG00000020836	"Coro6"	-0.16653	0.0472693	0.000539489	0.0013587
ENSMUSP00000021197	ENSMUSG00000020840	"Blmh"	0.0530462	0.030663	0.0853302	0.12373
ENSMUSP00000021201	ENSMUSG00000020841	"Cpd"	0.213896	0.0928193	0.0226484	0.0383932
ENSMUSP00000021203	ENSMUSG00000020843	"Timm22"	-0.168851	0.054009	0.00211868	0.00465536
ENSMUSP00000070993	ENSMUSG00000020849	"Ywhae"	0.160115	0.0347752	7.7508e-06	3.007e-05
ENSMUSP00000018449	ENSMUSG00000020850	"Prpf8"	0.126714	0.0342556	0.000286427	0.000763365
ENSMUSP00000042271	ENSMUSG00000020859	"Spag9"	0.224729	0.0316535	2.71118e-11	3.21458e-10
ENSMUSP00000129919	ENSMUSG00000020863	"Luc7l3"	0.196941	0.0518189	0.00020795	0.000572575
ENSMUSP00000021239	ENSMUSG00000020869	"Lrrc59"	-0.00209959	0.0404577	0.958669	0.966684
ENSMUSP00000021249	ENSMUSG00000020877	"Scrn2"	0.155845	0.0423083	0.000303117	0.000801164
ENSMUSP00000099432	ENSMUSG00000020883	"Fbxl20"	0.594913	0.113723	1.0018e-06	4.65193e-06
ENSMUSP00000021282	ENSMUSG00000020899	"Pfas"	0.175991	0.0713672	0.0146442	0.0259175
ENSMUSP00000099671	ENSMUSG00000020900	"Myh10"	0.112376	0.059617	0.0610274	0.0921304
ENSMUSP00000021285	ENSMUSG00000020903	"Stx8"	0.27481	0.0422304	9.11411e-10	8.06513e-09
ENSMUSP00000104329	ENSMUSG00000020908	"Myh3"	-0.222113	0.159547	0.165673	0.220463
ENSMUSP00000007317	ENSMUSG00000020911	"Krt19"	0.0303804	0.0913921	0.739976	0.785298
ENSMUSP00000127632	ENSMUSG00000020917	"Acly"	0.161844	0.0904369	0.0751849	0.110576
ENSMUSP00000102981	ENSMUSG00000020919	"Stat5b"	0.0835781	0.0402569	0.0392881	0.0622738
ENSMUSP00000021297	ENSMUSG00000020922	"Lsm12"	0.117822	0.0655519	0.0743848	0.109515
ENSMUSP00000133844	ENSMUSG00000020923	"Ubtf"	0.172574	0.0578298	0.0033802	0.00702502
ENSMUSP00000090230	ENSMUSG00000020925	"Ccdc43"	0.28566	0.0700464	8.09302e-05	0.000247541
ENSMUSP00000021306	ENSMUSG00000020929	"Eftud2"	-0.089286	0.028436	0.00197248	0.00437475
ENSMUSP00000021313	ENSMUSG00000020935	"Dcakd"	0.366403	0.0523615	4.82388e-11	5.48831e-10
ENSMUSP00000021314	ENSMUSG00000020936	"Nmt1"	-0.13572	0.0446225	0.00270167	0.00575431
ENSMUSP00000099366	ENSMUSG00000020937	"Plcd3"	0.20909	0.0858347	0.0163869	0.0285942
ENSMUSP00000021329	ENSMUSG00000020946	"Gosr2"	-0.0167858	0.0445615	0.706931	0.756965
ENSMUSP00000021332	ENSMUSG00000020949	"Fkbp3"	0.00314081	0.0520877	0.951984	0.961552
ENSMUSP00000021335	ENSMUSG00000020952	"Scfd1"	0.0387837	0.0286732	0.177859	0.23468
ENSMUSP00000013130	ENSMUSG00000020954	"Strn3"	0.225746	0.0376967	1.10618e-08	7.79495e-08
ENSMUSP00000021347	ENSMUSG00000020964	"Sel1l"	-0.00188257	0.0727942	0.979418	0.982677
ENSMUSP00000021362	ENSMUSG00000020978	"Klhdc2"	-0.289447	0.219916	0.191317	0.249937
ENSMUSP00000021368	ENSMUSG00000020982	"Nemf"	-0.0384248	0.0687369	0.577469	0.639931
ENSMUSP00000021375	ENSMUSG00000020986	"Sec23a"	0.14773	0.0350873	4.00286e-05	0.000131795
ENSMUSP00000021370	ENSMUSG00000020988	"L2hgdh"	-0.0116363	0.0257755	0.652203	0.708083
ENSMUSP00000021380	ENSMUSG00000020993	"Trappc6b"	0.204001	0.0477472	3.67218e-05	0.000122146
ENSMUSP00000021381	ENSMUSG00000020994	"Pnn"	0.244484	0.0890096	0.00662459	0.0127046
ENSMUSP00000135251	ENSMUSG00000021000	"Ctage5"	0.312451	0.0488938	1.34718e-09	1.15578e-08
ENSMUSP00000021405	ENSMUSG00000021018	"Polr2h"	0.691413	0.109767	4.12833e-09	3.19151e-08
ENSMUSP00000021412	ENSMUSG00000021024	"Psma6"	0.0972384	0.033606	0.00427529	0.00863858
ENSMUSP00000106315	ENSMUSG00000021027	"Ralgapa1"	0.0526132	0.0491412	0.286421	0.355146
ENSMUSP00000053540	ENSMUSG00000021033	"Gstz1"	-0.0205106	0.0718066	0.775481	0.815837
ENSMUSP00000021425	ENSMUSG00000021037	"Ahsa1"	0.126276	0.037081	0.000812823	0.00197039
ENSMUSP00000072527	ENSMUSG00000021038	"Vipas39"	0.128211	0.0521398	0.0157427	0.0276052
ENSMUSP00000125341	ENSMUSG00000021040	"Slirp"	0.0180195	0.0553191	0.744997	0.789712
ENSMUSP00000098724	ENSMUSG00000021044	"Adck1"	0.100044	0.03964	0.0124645	0.0224265
ENSMUSP00000021443	ENSMUSG00000021048	"Mthfd1"	-0.0424959	0.0342483	0.21627	0.279031
ENSMUSP00000021447	ENSMUSG00000021051	"Ppp2r5e"	0.0470587	0.0334436	0.1611	0.215191
ENSMUSP00000021458	ENSMUSG00000021061	"Sptb"	-0.136532	0.0579683	0.0195735	0.0335988
ENSMUSP00000071231	ENSMUSG00000021069	"Pygl"	-0.255687	0.0457733	8.35909e-08	4.93479e-07
ENSMUSP00000021471	ENSMUSG00000021072	"Tmx1"	0.0563202	0.0630596	0.372969	0.44384
ENSMUSP00000021479	ENSMUSG00000021076	"Actr10"	0.242132	0.0404176	1.09323e-08	7.71657e-08
ENSMUSP00000021486	ENSMUSG00000021079	"Timm9"	0.664523	0.0756092	1.11601e-15	3.41353e-14
ENSMUSP00000077594	ENSMUSG00000021087	"Rtn1"	0.604859	0.0414542	1.94923e-32	1.31945e-29
ENSMUSP00000021506	ENSMUSG00000021091	"Serpina3n"	0.207022	0.0818614	0.0122904	0.0221604
ENSMUSP00000021512	ENSMUSG00000021094	"Dhrs7"	-0.114588	0.0611971	0.0627497	0.0944266
ENSMUSP00000021514	ENSMUSG00000021096	"Ppm1a"	0.0653134	0.0339423	0.0558837	0.0852803
ENSMUSP00000021522	ENSMUSG00000021102	"Glrx5"	0.303319	0.0619883	2.26932e-06	9.82441e-06
ENSMUSP00000021536	ENSMUSG00000021114	"Atp6v1d"	0.45781	0.047966	3.15307e-17	1.22322e-15
ENSMUSP00000071214	ENSMUSG00000021116	"Eif2s1"	0.0648548	0.0254989	0.0118089	0.0214204
ENSMUSP00000057462	ENSMUSG00000021124	"Vti1b"	0.396827	0.059107	2.64875e-10	2.58207e-09
ENSMUSP00000021559	ENSMUSG00000021131	"Erh"	0.219573	0.054676	8.65118e-05	0.000263088
ENSMUSP00000105983	ENSMUSG00000021134	"Srsf5"	0.134241	0.0687987	0.0526562	0.0811174
ENSMUSP00000131728	ENSMUSG00000021139	"Gm20498"	0.128101	0.0318625	8.49928e-05	0.000258842
ENSMUSP00000009099	ENSMUSG00000021144	"Mta1"	-0.0327174	0.0456429	0.47459	0.542004
ENSMUSP00000021572	ENSMUSG00000021147	"Wdr37"	0.176815	0.0431943	6.38151e-05	0.000199529
ENSMUSP00000021574	ENSMUSG00000021149	"Gtpbp4"	0.138327	0.0724087	0.0588407	0.0892122
ENSMUSP00000098548	ENSMUSG00000021171	"Esyt2"	0.241799	0.0321384	2.36568e-12	3.57905e-11
ENSMUSP00000021595	ENSMUSG00000021178	"Psmc1"	0.0122642	0.0317233	0.699505	0.750728
ENSMUSP00000129876	ENSMUSG00000021185	"9030617O03Rik"	-0.14845	0.0440449	0.00091643	0.00219289
ENSMUSP00000021603	ENSMUSG00000021186	"Fbln5"	0.0527241	0.0844151	0.533028	0.597586
ENSMUSP00000021605	ENSMUSG00000021188	"Trip11"	0.237269	0.055915	3.50249e-05	0.000116984
ENSMUSP00000105647	ENSMUSG00000021190	"Lgmn"	0.0215353	0.0872479	0.805532	0.840373
ENSMUSP00000137305	ENSMUSG00000021192	"Golga5"	0.432346	0.0673309	1.86921e-09	1.54101e-08
ENSMUSP00000021611	ENSMUSG00000021193	"Pitrm1"	0.0259764	0.0414212	0.531361	0.596128
ENSMUSP00000117030	ENSMUSG00000021196	"Pfkp"	0.193162	0.101949	0.0597184	0.0903481
ENSMUSP00000021617	ENSMUSG00000021200	"Asb2"	0.136197	0.04134	0.00118477	0.00277212
ENSMUSP00000021639	ENSMUSG00000021216	"Tubal3"	1.00489	0.0904739	2.55399e-20	1.63339e-18
ENSMUSP00000062996	ENSMUSG00000021218	"Gdi2"	-0.000325679	0.0243561	0.989346	0.990519
ENSMUSP00000098793	ENSMUSG00000021219	"Rgs6"	0.296047	0.0941712	0.00222621	0.0048663
ENSMUSP00000021646	ENSMUSG00000021223	"Papln"	0.188908	0.0707139	0.00823767	0.0154558
ENSMUSP00000021649	ENSMUSG00000021226	"Acot2"	0.0605033	0.0502896	0.230501	0.294922
ENSMUSP00000105905	ENSMUSG00000021235	"Coq6"	-0.122677	0.0312571	0.000122996	0.000360531
ENSMUSP00000105901	ENSMUSG00000021236	"Entpd5"	0.223797	0.0729537	0.00252927	0.00544974
ENSMUSP00000082288	ENSMUSG00000021238	"Aldh6a1"	-0.0512737	0.0310488	0.100383	0.143245
ENSMUSP00000021667	ENSMUSG00000021241	"Isca2"	0.188388	0.0530888	0.000492855	0.00125322
ENSMUSP00000021670	ENSMUSG00000021244	"Ylpm1"	-0.0741203	0.120625	0.540391	0.604236
ENSMUSP00000037583	ENSMUSG00000021248	"Tmed10"	-0.00684536	0.0272623	0.802026	0.837544
ENSMUSP00000021693	ENSMUSG00000021265	"Slc25a29"	0.192387	0.0823191	0.0205222	0.0351121
ENSMUSP00000105474	ENSMUSG00000021266	"Wars"	-0.040829	0.0532581	0.444298	0.513944
ENSMUSP00000091921	ENSMUSG00000021270	"Hsp90aa1"	0.109643	0.0270673	7.54958e-05	0.000232265
ENSMUSP00000042565	ENSMUSG00000021279	"Cdc42bpb"	0.185517	0.0529267	0.000581905	0.0014603
ENSMUSP00000126825	ENSMUSG00000021282	"Eif5"	-0.00304021	0.0430727	0.943807	0.954206
ENSMUSP00000082004	ENSMUSG00000021288	"Klc1"	0.117731	0.0385425	0.00261052	0.0055975
ENSMUSP00000021719	ENSMUSG00000021290	"2010107E04Rik"	0.339089	0.0691001	2.04303e-06	8.98294e-06
ENSMUSP00000126603	ENSMUSG00000021302	"Ggps1"	0.276914	0.0648742	4.11325e-05	0.000134903
ENSMUSP00000097442	ENSMUSG00000021311	"Mtr"	0.174275	0.0617191	0.00552658	0.0108551
ENSMUSP00000021750	ENSMUSG00000021313	"Ryr2"	-0.0288591	0.0320374	0.368887	0.439727
ENSMUSP00000021772	ENSMUSG00000021339	"Mrs2"	2.76746	0.243008	4.96204e-23	5.10848e-21
ENSMUSP00000021773	ENSMUSG00000021340	"Gpld1"	0.0025554	0.0668494	0.969549	0.975094
ENSMUSP00000100010	ENSMUSG00000021357	"Exoc2"	0.156339	0.0497878	0.00200566	0.00443706
ENSMUSP00000021800	ENSMUSG00000021371	"Mcur1"	-0.00554525	0.0271234	0.838234	0.868267
ENSMUSP00000021802	ENSMUSG00000021373	"Cap2"	0.0502666	0.0341376	0.142622	0.19473
ENSMUSP00000055304	ENSMUSG00000021375	"Kif13a"	0.0103285	0.0440285	0.814826	0.848183
ENSMUSP00000021806	ENSMUSG00000021376	"Tpmt"	0.0721668	0.0785977	0.36065	0.431614
ENSMUSP00000021807	ENSMUSG00000021377	"Dek"	0.252887	0.0561743	1.20003e-05	4.4826e-05
ENSMUSP00000136728	ENSMUSG00000021388	"Aspn"	0.236926	0.0606856	0.000133068	0.000387366
ENSMUSP00000021822	ENSMUSG00000021390	"Ogn"	-0.0283513	0.0583787	0.627803	0.686873
ENSMUSP00000021853	ENSMUSG00000021416	"Eci3"	-0.273129	0.04154	4.98336e-10	4.6332e-09
ENSMUSP00000131735	ENSMUSG00000021417	"Eci2"	-0.206411	0.0374666	1.21647e-07	6.99552e-07
ENSMUSP00000021857	ENSMUSG00000021420	"Fars2"	0.108794	0.0327651	0.00108593	0.00255217
ENSMUSP00000021864	ENSMUSG00000021427	"Ssr1"	-0.0416103	0.0577742	0.472312	0.53984
ENSMUSP00000021907	ENSMUSG00000021456	"Fbp2"	0.108749	0.0801847	0.176706	0.233305
ENSMUSP00000113852	ENSMUSG00000021457	"Syk"	0.297898	0.0635558	6.10977e-06	2.40572e-05
ENSMUSP00000021913	ENSMUSG00000021460	"Auh"	0.0699372	0.0404531	0.0855323	0.123938
ENSMUSP00000021940	ENSMUSG00000021484	"Lman2"	-0.0143609	0.039238	0.714794	0.764028
ENSMUSP00000021948	ENSMUSG00000021492	"F12"	0.212364	0.0594129	0.000449585	0.00115222
ENSMUSP00000120465	ENSMUSG00000021493	"Pdlim7"	-0.0106623	0.0456586	0.815618	0.848379
ENSMUSP00000115392	ENSMUSG00000021496	"Pcbd2"	0.167005	0.0497815	0.000966649	0.00229742
ENSMUSP00000133245	ENSMUSG00000021500	"Ddx46"	-0.0331933	0.0290722	0.255056	0.321358
ENSMUSP00000021993	ENSMUSG00000021520	"Uqcrb"	-0.0241768	0.0516531	0.640301	0.698014
ENSMUSP00000135647	ENSMUSG00000021546	"Hnrnpk"	-0.0946444	0.0328878	0.00448387	0.00901792
ENSMUSP00000105179	ENSMUSG00000021549	"Rasa1"	0.177129	0.0775729	0.0244405	0.0409378
ENSMUSP00000022032	ENSMUSG00000021550	"2210016F16Rik"	-0.0414622	0.0355399	0.244884	0.310313
ENSMUSP00000022038	ENSMUSG00000021555	"Naa35"	0.148929	0.0369304	8.67504e-05	0.000263624
ENSMUSP00000022057	ENSMUSG00000021573	"Tppp"	-0.131264	0.0653143	0.0459369	0.0717349
ENSMUSP00000022060	ENSMUSG00000021576	"Pdcd6"	0.150857	0.0482228	0.00204764	0.00450865
ENSMUSP00000022062	ENSMUSG00000021577	"Sdha"	0.0333948	0.0299538	0.266373	0.333375
ENSMUSP00000022063	ENSMUSG00000021578	"Ccdc127"	0.379302	0.0750792	1.10857e-06	5.09726e-06
ENSMUSP00000133166	ENSMUSG00000021583	"Erap1"	0.164822	0.0419446	0.000120775	0.000354515
ENSMUSP00000065275	ENSMUSG00000021585	"Cast"	0.132448	0.0509504	0.0101007	0.0185854
ENSMUSP00000022082	ENSMUSG00000021591	"Glrx"	-0.0593986	0.0575299	0.303216	0.372706
ENSMUSP00000105321	ENSMUSG00000021595	"Nsun2"	-0.00115255	0.0557283	0.983529	0.985864
ENSMUSP00000022097	ENSMUSG00000021606	"Ndufs6"	0.0180938	0.0645235	0.779473	0.818854
ENSMUSP00000105173	ENSMUSG00000021614	"Vcan"	0.628223	0.076206	4.12105e-14	8.74118e-13
ENSMUSP00000022122	ENSMUSG00000021622	"Ckmt2"	-0.200485	0.0367234	1.54946e-07	8.61694e-07
ENSMUSP00000022148	ENSMUSG00000021646	"Mccc2"	-0.0661846	0.0367278	0.0731956	0.10799
ENSMUSP00000022153	ENSMUSG00000021650	"Ptcd2"	0.254396	0.0436101	2.4365e-08	1.59945e-07
ENSMUSP00000022163	ENSMUSG00000021660	"Btf3"	0.111111	0.0537806	0.0402446	0.0635872
ENSMUSP00000022169	ENSMUSG00000021665	"Hexb"	0.510598	0.0591368	3.88535e-15	1.07279e-13
ENSMUSP00000048373	ENSMUSG00000021666	"Gfm2"	0.0166995	0.0383173	0.663482	0.718276
ENSMUSP00000136766	ENSMUSG00000021669	"Col4a3bp"	0.165748	0.0837499	0.049741	0.0770483
ENSMUSP00000067685	ENSMUSG00000021676	"Iqgap2"	-0.00272546	0.045827	0.952648	0.9619
ENSMUSP00000022196	ENSMUSG00000021686	"Ap3b1"	0.268148	0.0277483	4.30105e-18	1.97334e-16
ENSMUSP00000022197	ENSMUSG00000021687	"Scamp1"	-0.0721582	0.0383849	0.0617254	0.0930511
ENSMUSP00000070339	ENSMUSG00000021690	"Jmy"	0.29374	0.0607646	3.08556e-06	1.28697e-05
ENSMUSP00000113921	ENSMUSG00000021693	"Kif2a"	0.280307	0.0700095	0.000107038	0.000318847
ENSMUSP00000057956	ENSMUSG00000021709	"Erbb2ip"	0.25208	0.0962884	0.00995653	0.0183442
ENSMUSP00000104938	ENSMUSG00000021710	"Nln"	0.238052	0.0561127	3.60672e-05	0.000120252
ENSMUSP00000114406	ENSMUSG00000021711	"Trappc13"	0.072602	0.0423506	0.0889909	0.128553
ENSMUSP00000022225	ENSMUSG00000021712	"Trim23"	0.0169695	0.110936	0.878746	0.901382
ENSMUSP00000022242	ENSMUSG00000021728	"Emb"	0.233517	0.0826726	0.00532915	0.010536
ENSMUSP00000022245	ENSMUSG00000021731	"Mrps30"	0.275553	0.0458269	9.75682e-09	6.95668e-08
ENSMUSP00000022256	ENSMUSG00000021737	"Psmd6"	0.131634	0.0205676	1.27966e-09	1.10009e-08
ENSMUSP00000022268	ENSMUSG00000021748	"Pdhb"	-0.131264	0.0336707	0.000135981	0.000394486
ENSMUSP00000138836	ENSMUSG00000021756	"Il6st"	0.0356848	0.0780169	0.648452	0.704353
ENSMUSP00000022282	ENSMUSG00000021760	"Gpx8"	0.00171912	0.053216	0.974277	0.978916
ENSMUSP00000022286	ENSMUSG00000021764	"Ndufs4"	-0.131178	0.0597798	0.0294765	0.0484502
ENSMUSP00000022293	ENSMUSG00000021771	"Vdac2"	0.0729541	0.0215563	0.000873779	0.00210635
ENSMUSP00000119330	ENSMUSG00000021773	"Comtd1"	0.147032	0.0562576	0.00971078	0.0179462
ENSMUSP00000022310	ENSMUSG00000021785	"Ngly1"	0.329079	0.0803238	6.60067e-05	0.000205756
ENSMUSP00000022311	ENSMUSG00000021786	"Oxsm"	-0.326003	0.0574432	5.37914e-08	3.27639e-07
ENSMUSP00000022317	ENSMUSG00000021792	"Fam213a"	0.0225581	0.0506499	0.65658	0.711351
ENSMUSP00000022322	ENSMUSG00000021794	"Glud1"	-0.0368035	0.0279601	0.189733	0.248407
ENSMUSP00000022330	ENSMUSG00000021798	"Ldb3"	-0.276558	0.0341761	8.08317e-14	1.63249e-12
ENSMUSP00000087494	ENSMUSG00000021798	"Ldb3"	-0.131438	0.0297838	1.7425e-05	6.29717e-05
ENSMUSP00000022340	ENSMUSG00000021806	"Nid2"	0.0635772	0.0424765	0.136188	0.187064
ENSMUSP00000022341	ENSMUSG00000021807	"2700060E02Rik"	-0.0387613	0.0337122	0.251747	0.317675
ENSMUSP00000022343	ENSMUSG00000021809	"Nudt13"	0.324251	0.0558673	2.82665e-08	1.83276e-07
ENSMUSP00000022345	ENSMUSG00000021811	"Dnajc9"	0.0540268	0.0651482	0.408839	0.478036
ENSMUSP00000066035	ENSMUSG00000021814	"Anxa7"	0.0124439	0.0352661	0.724603	0.772326
ENSMUSP00000125722	ENSMUSG00000021816	"Ppp3cb"	0.498516	0.0351971	3.51085e-31	1.85241e-28
ENSMUSP00000098398	ENSMUSG00000021820	"Camk2g"	0.106338	0.0579716	0.0682404	0.101634
ENSMUSP00000022369	ENSMUSG00000021823	"Vcl"	0.0454372	0.0217737	0.0382999	0.0610053
ENSMUSP00000117346	ENSMUSG00000021824	"Ap3m1"	0.048866	0.0301265	0.10687	0.151325
ENSMUSP00000022380	ENSMUSG00000021832	"Psmc6"	-0.137327	0.0270253	9.23923e-07	4.34285e-06
ENSMUSP00000022391	ENSMUSG00000021843	"Ktn1"	0.0463921	0.0338617	0.17236	0.228425
ENSMUSP00000022416	ENSMUSG00000021866	"Anxa11"	0.0878089	0.0287615	0.00260528	0.0055907
ENSMUSP00000022419	ENSMUSG00000021868	"Ppif"	0.195527	0.0581553	0.000942615	0.00224991
ENSMUSP00000100021	ENSMUSG00000021870	"Slmap"	0.125812	0.0420674	0.00316863	0.00662118
ENSMUSP00000043926	ENSMUSG00000021871	"Pnp"	0.211084	0.0606609	0.00062811	0.00156508
ENSMUSP00000022429	ENSMUSG00000021877	"Arf4"	0.0971488	0.0444523	0.0301322	0.0494702
ENSMUSP00000114922	ENSMUSG00000021884	"Hacl1"	0.0939594	0.0813666	0.249998	0.315847
ENSMUSP00000022451	ENSMUSG00000021893	"Capn7"	0.052025	0.0610927	0.395969	0.467259
ENSMUSP00000022462	ENSMUSG00000021906	"Oxnad1"	-0.073798	0.0308275	0.0176863	0.0305583
ENSMUSP00000132842	ENSMUSG00000021910	"Nisch"	0.126884	0.0387297	0.0012873	0.00299377
ENSMUSP00000022480	ENSMUSG00000021913	"Ogdhl"	0.175917	0.187947	0.350516	0.421278
ENSMUSP00000138134	ENSMUSG00000021917	"Spcs1"	0.325699	0.0848892	0.000205807	0.000567785
ENSMUSP00000006703	ENSMUSG00000021922	"Itih4"	0.289618	0.084197	0.000721907	0.00176955
ENSMUSP00000022496	ENSMUSG00000021929	"Kpna3"	0.117634	0.0399767	0.00367888	0.0075749
ENSMUSP00000022497	ENSMUSG00000021930	"Spryd7"	0.0848821	0.0761085	0.266742	0.333705
ENSMUSP00000022507	ENSMUSG00000021938	"Pspc1"	-0.0169892	0.0477491	0.722449	0.770454
ENSMUSP00000006235	ENSMUSG00000021939	"Ctsb"	0.180143	0.0535417	0.000935033	0.00223487
ENSMUSP00000022517	ENSMUSG00000021947	"Cryl1"	0.312053	0.0589388	4.0776e-07	2.06373e-06
ENSMUSP00000022521	ENSMUSG00000021948	"Prkcd"	0.473867	0.0819981	6.54255e-08	3.91875e-07
ENSMUSP00000022518	ENSMUSG00000021951	"N6amt2"	0.257434	0.0746985	0.000735018	0.00179413
ENSMUSP00000022529	ENSMUSG00000021957	"Tkt"	0.0205561	0.0569285	0.718454	0.767357
ENSMUSP00000022538	ENSMUSG00000021967	"Mrp63"	0.0698594	0.0484451	0.151012	0.20417
ENSMUSP00000022553	ENSMUSG00000021981	"Cab39l"	-0.148951	0.0708042	0.037273	0.0595268
ENSMUSP00000069840	ENSMUSG00000021993	"Mipep"	0.0725658	0.029775	0.0157662	0.0276137
ENSMUSP00000022573	ENSMUSG00000021996	"Esd"	0.163467	0.0381837	3.00455e-05	0.000102276
ENSMUSP00000121201	ENSMUSG00000021998	"Lcp1"	0.479348	0.0640554	2.99301e-12	4.43281e-11
ENSMUSP00000022576	ENSMUSG00000021999	"Cpb2"	0.329348	0.12135	0.00736223	0.0139774
ENSMUSP00000022590	ENSMUSG00000022013	"Dnajc15"	-0.270208	0.0618255	2.28645e-05	8.04911e-05
ENSMUSP00000022597	ENSMUSG00000022020	"Naa16"	0.0157965	0.0480745	0.742869	0.787654
ENSMUSP00000022600	ENSMUSG00000022022	"Mtrf1"	0.202135	0.0571985	0.000634377	0.00157791
ENSMUSP00000052942	ENSMUSG00000022024	"Sugt1"	0.00486889	0.0329738	0.882775	0.904855
ENSMUSP00000022614	ENSMUSG00000022035	"Ccdc25"	0.00847154	0.0744733	0.909575	0.925582
ENSMUSP00000022616	ENSMUSG00000022037	"Clu"	0.381237	0.0690064	1.12815e-07	6.52321e-07
ENSMUSP00000069209	ENSMUSG00000022040	"Ephx2"	-0.0616036	0.0586036	0.294565	0.36398
ENSMUSP00000022629	ENSMUSG00000022048	"Dpysl2"	0.00471943	0.0332319	0.887225	0.907899
ENSMUSP00000086640	ENSMUSG00000022052	"Ppp2r2a"	0.190428	0.0407274	5.69126e-06	2.25566e-05
ENSMUSP00000022638	ENSMUSG00000022054	"Nefm"	0.392777	0.121048	0.00154279	0.00351815
ENSMUSP00000022639	ENSMUSG00000022055	"Nefl"	0.198928	0.149196	0.184542	0.242061
ENSMUSP00000022682	ENSMUSG00000022091	"Sorbs3"	-0.135278	0.0546267	0.0141844	0.0252414
ENSMUSP00000077532	ENSMUSG00000022092	"Ppp3cc"	0.290245	0.0882324	0.00137023	0.00316599
ENSMUSP00000022694	ENSMUSG00000022099	"Dmtn"	0.0787779	0.0866006	0.36427	0.435329
ENSMUSP00000129504	ENSMUSG00000022100	"Xpo7"	0.375782	0.0479369	3.68541e-13	6.45481e-12
ENSMUSP00000022704	ENSMUSG00000022108	"Itm2b"	0.180603	0.0520267	0.000654808	0.00162394
ENSMUSP00000123765	ENSMUSG00000022110	"Sucla2"	-0.0959213	0.0219814	2.13895e-05	7.59335e-05
ENSMUSP00000002289	ENSMUSG00000022111	"Uchl3"	-0.00290862	0.0469924	0.950714	0.960729
ENSMUSP00000022734	ENSMUSG00000022136	"Dnajc3"	0.0618858	0.0345676	0.0750703	0.110447
ENSMUSP00000128819	ENSMUSG00000022142	"Nup155"	0.315697	0.0946798	0.00110795	0.00260104
ENSMUSP00000022749	ENSMUSG00000022149	"C9"	0.0181434	0.101528	0.858369	0.88478
ENSMUSP00000079689	ENSMUSG00000022150	"Dab2"	0.241972	0.073623	0.00124168	0.00289566
ENSMUSP00000022781	ENSMUSG00000022174	"Dad1"	0.760203	0.0574793	4.63885e-27	8.5133e-25
ENSMUSP00000124417	ENSMUSG00000022181	"C6"	0.0330804	0.152325	0.828319	0.859684
ENSMUSP00000022793	ENSMUSG00000022185	"Acin1"	0.195763	0.0589905	0.00109288	0.00256708
ENSMUSP00000106318	ENSMUSG00000022186	"Oxct1"	-0.142929	0.0357275	9.18418e-05	0.000277895
ENSMUSP00000022803	ENSMUSG00000022193	"Psmb5"	0.000709058	0.0422676	0.986634	0.988482
ENSMUSP00000057375	ENSMUSG00000022200	"Golph3"	0.257912	0.0578249	1.92982e-05	6.92079e-05
ENSMUSP00000118911	ENSMUSG00000022201	"Zfr"	0.607493	0.151735	0.000111404	0.000330687
ENSMUSP00000022816	ENSMUSG00000022205	"Sub1"	0.226232	0.0575796	0.000125744	0.00036782
ENSMUSP00000022821	ENSMUSG00000022210	"Dhrs4"	0.311943	0.0396865	3.25062e-13	5.76506e-12
ENSMUSP00000113014	ENSMUSG00000022214	"Dcaf11"	0.0677545	0.0667454	0.311652	0.381742
ENSMUSP00000022826	ENSMUSG00000022215	"Fitm1"	0.301406	0.0730529	5.74354e-05	0.000181463
ENSMUSP00000133883	ENSMUSG00000022216	"Psme1"	-0.193348	0.0511132	0.000210279	0.000578233
ENSMUSP00000106957	ENSMUSG00000022223	"Sdr39u1"	0.0332326	0.0319742	0.300018	0.369719
ENSMUSP00000022834	ENSMUSG00000022225	"Cma1"	0.528423	0.188353	0.00590886	0.0115043
ENSMUSP00000022842	ENSMUSG00000022234	"Cct5"	-0.0477174	0.0234143	0.0430011	0.0675238
ENSMUSP00000070314	ENSMUSG00000022235	"Cmbl"	-0.0489677	0.0337882	0.148987	0.20217
ENSMUSP00000022849	ENSMUSG00000022241	"Tars"	0.0159651	0.0295921	0.590197	0.652152
ENSMUSP00000066915	ENSMUSG00000022244	"Amacr"	0.0286666	0.0433123	0.508899	0.576043
ENSMUSP00000068318	ENSMUSG00000022253	"Nadk2"	0.232718	0.0323377	1.56349e-11	1.96325e-10
ENSMUSP00000022865	ENSMUSG00000022255	"Mtdh"	0.302766	0.0519772	2.54261e-08	1.66135e-07
ENSMUSP00000022875	ENSMUSG00000022265	"Ank"	0.447117	0.0638486	6.24041e-11	6.84175e-10
ENSMUSP00000022881	ENSMUSG00000022270	"Fam134b"	0.0313629	0.0418362	0.454478	0.523424
ENSMUSP00000001809	ENSMUSG00000022283	"Pabpc1"	0.0645078	0.0449823	0.153268	0.206428
ENSMUSP00000022894	ENSMUSG00000022285	"Ywhaz"	0.0836381	0.0446505	0.062648	0.0943071
ENSMUSP00000022904	ENSMUSG00000022295	"Atp6v1c1"	0.170441	0.0341322	1.38189e-06	6.23847e-06
ENSMUSP00000022908	ENSMUSG00000022299	"Slc25a32"	-0.061362	0.0644647	0.343159	0.4136
ENSMUSP00000105926	ENSMUSG00000022307	"Oxr1"	0.191267	0.0566901	0.00095396	0.00226982
ENSMUSP00000022925	ENSMUSG00000022312	"Eif3h"	0.197178	0.0366806	2.31927e-07	1.23763e-06
ENSMUSP00000022927	ENSMUSG00000022314	"Rad21"	0.0657658	0.0772765	0.396699	0.467859
ENSMUSP00000022946	ENSMUSG00000022323	"Hrsp12"	0.157425	0.064352	0.015383	0.0270437
ENSMUSP00000022954	ENSMUSG00000022332	"Khdrbs3"	0.309858	0.0636138	2.50567e-06	1.06832e-05
ENSMUSP00000022960	ENSMUSG00000022336	"Eif3e"	0.278584	0.025185	4.40896e-22	4.13561e-20
ENSMUSP00000022962	ENSMUSG00000022337	"Emc2"	0.11641	0.045024	0.010506	0.0192473
ENSMUSP00000094151	ENSMUSG00000022347	"A1bg"	0.314165	0.204328	0.125895	0.174345
ENSMUSP00000022980	ENSMUSG00000022354	"Ndufb9"	-0.401309	0.0538701	3.64202e-12	5.30103e-11
ENSMUSP00000022993	ENSMUSG00000022365	"Derl1"	0.506286	0.0582542	1.16205e-14	2.8853e-13
ENSMUSP00000130722	ENSMUSG00000022370	"Mrpl13"	0.079146	0.0386622	0.042084	0.0662081
ENSMUSP00000023053	ENSMUSG00000022371	"Col14a1"	-0.250947	0.0892099	0.00559917	0.0109773
ENSMUSP00000066359	ENSMUSG00000022378	"Fam49b"	0.170152	0.037783	1.2299e-05	4.582e-05
ENSMUSP00000023019	ENSMUSG00000022386	"Trmu"	-0.0808526	0.0460901	0.0810746	0.118087
ENSMUSP00000126849	ENSMUSG00000022391	"Rangap1"	0.211534	0.0691007	0.00253811	0.00546601
ENSMUSP00000023036	ENSMUSG00000022400	"Rbx1"	0.383654	0.0655441	3.6114e-08	2.29574e-07
ENSMUSP00000132822	ENSMUSG00000022401	"Xpnpep3"	0.0213517	0.0522319	0.683236	0.736383
ENSMUSP00000130195	ENSMUSG00000022403	"St13"	-0.0567576	0.0529194	0.284902	0.35349
ENSMUSP00000023043	ENSMUSG00000022407	"Adsl"	-0.0941607	0.0307121	0.00250066	0.0053936
ENSMUSP00000023048	ENSMUSG00000022412	"Mief1"	0.0255026	0.0316169	0.420997	0.491163
ENSMUSP00000023050	ENSMUSG00000022414	"Tab1"	-0.00460979	0.0440143	0.91681	0.931507
ENSMUSP00000009728	ENSMUSG00000022415	"Syngr1"	0.632416	0.0840584	2.84244e-12	4.23955e-11
ENSMUSP00000036180	ENSMUSG00000022425	"Enpp2"	0.933561	0.0654918	2.61279e-29	9.19049e-27
ENSMUSP00000023062	ENSMUSG00000022427	"Tomm22"	-0.0213176	0.0528777	0.687311	0.73971
ENSMUSP00000023071	ENSMUSG00000022437	"Samm50"	0.0428443	0.0310602	0.169465	0.22487
ENSMUSP00000023072	ENSMUSG00000022438	"Parvb"	0.0292301	0.0304817	0.338861	0.409251
ENSMUSP00000016771	ENSMUSG00000022443	"Myh9"	0.180843	0.0691387	0.00965289	0.0178549
ENSMUSP00000023085	ENSMUSG00000022450	"Ndufa6"	-0.145681	0.0335826	2.37896e-05	8.34711e-05
ENSMUSP00000023087	ENSMUSG00000022451	"Twf1"	0.0373881	0.0389229	0.338045	0.408743
ENSMUSP00000023088	ENSMUSG00000022453	"Naga"	0.56567	0.0578684	3.03563e-18	1.45607e-16
ENSMUSP00000023116	ENSMUSG00000022477	"Aco2"	-0.0815635	0.0220785	0.00029151	0.000774851
ENSMUSP00000093843	ENSMUSG00000022514	"Il1rap"	0.0856029	0.0684255	0.212526	0.274755
ENSMUSP00000023161	ENSMUSG00000022519	"Srl"	-0.0759313	0.0272937	0.00597172	0.0116053
ENSMUSP00000023189	ENSMUSG00000022536	"Glyr1"	-0.0478747	0.0572695	0.405098	0.47445
ENSMUSP00000023203	ENSMUSG00000022546	"Gpt"	-0.000772683	0.0467904	0.986843	0.988482
ENSMUSP00000125055	ENSMUSG00000022550	"Adck5"	0.167511	0.0962897	0.085193	0.123616
ENSMUSP00000023210	ENSMUSG00000022551	"Cyc1"	-0.318183	0.0298341	6.14049e-21	4.39305e-19
ENSMUSP00000129100	ENSMUSG00000022562	"Oplah"	0.0398932	0.0469832	0.396945	0.468018
ENSMUSP00000075772	ENSMUSG00000022565	"Plec"	-0.257805	0.0901504	0.00473564	0.0094556
ENSMUSP00000002603	ENSMUSG00000022568	"Scrib"	0.206781	0.0655574	0.00202311	0.00446863
ENSMUSP00000023231	ENSMUSG00000022570	"Tsta3"	0.179387	0.0570911	0.00197543	0.00437475
ENSMUSP00000049605	ENSMUSG00000022571	"Pycrl"	0.474579	0.0815893	3.81286e-08	2.4021e-07
ENSMUSP00000023237	ENSMUSG00000022574	"Naprt1"	-0.0904535	0.0444917	0.0435008	0.0682083
ENSMUSP00000023238	ENSMUSG00000022575	"Gsdmd"	0.107789	0.0588444	0.0698222	0.103592
ENSMUSP00000023243	ENSMUSG00000022579	"Gpihbp1"	0.176136	0.0525558	0.00102704	0.00242729
ENSMUSP00000105663	ENSMUSG00000022607	"Ptk2"	0.136987	0.0545503	0.0131441	0.023529
ENSMUSP00000086207	ENSMUSG00000022610	"Mapk12"	-0.00679033	0.0565393	0.904573	0.922048
ENSMUSP00000023289	ENSMUSG00000022617	"Chkb"	0.162869	0.0710161	0.0232817	0.0393403
ENSMUSP00000127646	ENSMUSG00000022620	"Arsa"	0.361922	0.0922139	0.000155343	0.000442147
ENSMUSP00000104932	ENSMUSG00000022623	"Shank3"	0.155284	0.0396743	0.000130631	0.000380534
ENSMUSP00000130518	ENSMUSG00000022661	"Cd200"	0.0419252	0.0498808	0.401726	0.472059
ENSMUSP00000023343	ENSMUSG00000022663	"Atg3"	0.0313079	0.0466824	0.503394	0.570423
ENSMUSP00000111443	ENSMUSG00000022674	"Ube2v2"	-0.414742	0.0728294	5.2439e-08	3.19863e-07
ENSMUSP00000023359	ENSMUSG00000022678	"Nde1"	0.407346	0.081219	2.18848e-06	9.55283e-06
ENSMUSP00000023361	ENSMUSG00000022680	"Pdxdc1"	0.0242412	0.0507902	0.633843	0.692226
ENSMUSP00000125517	ENSMUSG00000022698	"Naa50"	0.0194348	0.037116	0.601178	0.662552
ENSMUSP00000023391	ENSMUSG00000022706	"Mrpl40"	0.0939925	0.0589992	0.11296	0.158517
ENSMUSP00000132603	ENSMUSG00000022707	"Gbe1"	0.159835	0.0281261	5.18075e-08	3.17848e-07
ENSMUSP00000124382	ENSMUSG00000022710	"Usp7"	0.237877	0.0357183	3.14043e-10	3.01954e-09
ENSMUSP00000023396	ENSMUSG00000022711	"Pmm2"	0.0667318	0.0338885	0.050453	0.078094
ENSMUSP00000055455	ENSMUSG00000022742	"Cpox"	0.11694	0.0488332	0.0176499	0.0305204
ENSMUSP00000023431	ENSMUSG00000022749	"Tbc1d23"	0.0920923	0.0823227	0.265856	0.333089
ENSMUSP00000023432	ENSMUSG00000022751	"Nit2"	0.0534526	0.0369242	0.149441	0.202501
ENSMUSP00000129186	ENSMUSG00000022752	"Tomm70a"	-0.104334	0.0260699	9.12909e-05	0.000276427
ENSMUSP00000067867	ENSMUSG00000022757	"Tfg"	-0.0339969	0.0516957	0.511603	0.578018
ENSMUSP00000023449	ENSMUSG00000022765	"Snap29"	0.298692	0.0592023	1.20416e-06	5.51277e-06
ENSMUSP00000023450	ENSMUSG00000022766	"Serpind1"	0.200157	0.051049	0.000124836	0.000365419
ENSMUSP00000097581	ENSMUSG00000022770	"Dlg1"	0.046685	0.0377113	0.217327	0.280102
ENSMUSP00000023460	ENSMUSG00000022774	"Ncbp2"	0.294636	0.0529003	2.01286e-07	1.08648e-06
ENSMUSP00000023467	ENSMUSG00000022781	"Pak2"	0.0436882	0.0287541	0.130404	0.179646
ENSMUSP00000023477	ENSMUSG00000022789	"Dnm1l"	0.0150096	0.018651	0.422008	0.492033
ENSMUSP00000055277	ENSMUSG00000022792	"Yars2"	-0.0563509	0.0374494	0.13413	0.18451
ENSMUSP00000023486	ENSMUSG00000022797	"Tfrc"	0.0870717	0.0586146	0.139143	0.190549
ENSMUSP00000023489	ENSMUSG00000022800	"Fyttd1"	-0.0619313	0.0677258	0.362024	0.43289
ENSMUSP00000023494	ENSMUSG00000022803	"Popdc2"	0.367742	0.0417695	1.01514e-15	3.12765e-14
ENSMUSP00000039632	ENSMUSG00000022807	"Osbpl11"	0.337346	0.0495795	2.5786e-10	2.52535e-09
ENSMUSP00000023507	ENSMUSG00000022812	"Gsk3b"	-0.016765	0.0321154	0.602289	0.663602
ENSMUSP00000023510	ENSMUSG00000022814	"Umps"	0.200501	0.0502027	0.000110238	0.000327688
ENSMUSP00000110680	ENSMUSG00000022817	"Itgb5"	0.416871	0.0921086	1.60467e-05	5.809e-05
ENSMUSP00000023514	ENSMUSG00000022820	"Ndufb4"	-0.12098	0.0385289	0.00197193	0.00437475
ENSMUSP00000023531	ENSMUSG00000022831	"Hcls1"	0.292555	0.104421	0.00583155	0.0113643
ENSMUSP00000023538	ENSMUSG00000022836	"Mylk"	0.0555413	0.0443416	0.211967	0.274199
ENSMUSP00000110563	ENSMUSG00000022840	"Adcy5"	0.122653	0.0788335	0.122121	0.169843
ENSMUSP00000087477	ENSMUSG00000022841	"Ap2m1"	0.199972	0.0252193	2.15131e-13	3.94786e-12
ENSMUSP00000023559	ENSMUSG00000022853	"Ehhadh"	-0.0557227	0.069781	0.4256	0.495438
ENSMUSP00000124846	ENSMUSG00000022858	"Tra2b"	-0.0151626	0.0624369	0.808398	0.842738
ENSMUSP00000109867	ENSMUSG00000022865	"Cxadr"	0.399589	0.0944887	4.51905e-05	0.00014673
ENSMUSP00000023580	ENSMUSG00000022867	"Usp25"	0.21402	0.061028	0.000670713	0.00165948
ENSMUSP00000023583	ENSMUSG00000022868	"Ahsg"	-0.0105677	0.0696089	0.8795	0.901936
ENSMUSP00000128989	ENSMUSG00000022871	"Fetub"	0.297642	0.107183	0.00606168	0.0117638
ENSMUSP00000023589	ENSMUSG00000022875	"Kng1"	-0.00407244	0.0730517	0.955604	0.964055
ENSMUSP00000023590	ENSMUSG00000022877	"Hrg"	0.221422	0.0625455	0.00050772	0.00129024
ENSMUSP00000023593	ENSMUSG00000022878	"Adipoq"	0.0965156	0.04638	0.0388363	0.0616735
ENSMUSP00000023599	ENSMUSG00000022884	"Eif4a2"	-0.0480248	0.0358753	0.182352	0.239578
ENSMUSP00000112283	ENSMUSG00000022889	"Mrpl39"	0.0608317	0.0372004	0.103726	0.147466
ENSMUSP00000109829	ENSMUSG00000022890	"Atp5j"	0.880462	0.107093	3.69264e-14	7.87205e-13
ENSMUSP00000023615	ENSMUSG00000022898	"Dscr3"	0.247376	0.07495	0.00135993	0.00314708
ENSMUSP00000004054	ENSMUSG00000022905	"Kpna1"	0.0419238	0.0239969	0.082316	0.119771
ENSMUSP00000023630	ENSMUSG00000022913	"Psmg1"	0.216529	0.0561185	0.000171654	0.000482391
ENSMUSP00000047712	ENSMUSG00000022947	"Cbr3"	0.284113	0.0410599	8.58234e-11	9.24135e-10
ENSMUSP00000023670	ENSMUSG00000022949	"Clic6"	0.335039	0.131116	0.0122328	0.022085
ENSMUSP00000023677	ENSMUSG00000022956	"Atp5o"	-0.0597759	0.0429212	0.165413	0.220185
ENSMUSP00000109634	ENSMUSG00000022957	"Itsn1"	0.117686	0.0417996	0.00540706	0.010675
ENSMUSP00000112453	ENSMUSG00000022961	"Son"	-0.176845	0.0583505	0.0029287	0.00617176
ENSMUSP00000023684	ENSMUSG00000022962	"Gart"	-0.0870911	0.0214424	7.23459e-05	0.000223689
ENSMUSP00000113308	ENSMUSG00000022973	"Synj1"	0.349496	0.0511639	1.3971e-10	1.45609e-09
ENSMUSP00000023707	ENSMUSG00000022982	"Sod1"	0.523939	0.0719275	9.46029e-12	1.25968e-10
ENSMUSP00000036246	ENSMUSG00000022986	"Krt75"	0.234281	0.128008	0.0688555	0.102302
ENSMUSP00000093939	ENSMUSG00000022994	"Adcy6"	-0.0583014	0.0657332	0.377138	0.448044
ENSMUSP00000077781	ENSMUSG00000022995	"Enah"	0.366327	0.0642121	4.6402e-08	2.86349e-07
ENSMUSP00000076777	ENSMUSG00000023004	"Tuba1b"	-0.0112289	0.029754	0.706322	0.756505
ENSMUSP00000085566	ENSMUSG00000023008	"Fmnl3"	0.497558	0.0870542	1.34029e-07	7.65543e-07
ENSMUSP00000023760	ENSMUSG00000023019	"Gpd1"	0.0157416	0.0557744	0.778082	0.817922
ENSMUSP00000023761	ENSMUSG00000023020	"Cox14"	0.259062	0.0495375	4.635e-07	2.31257e-06
ENSMUSP00000073371	ENSMUSG00000023022	"Lima1"	0.250574	0.0404975	3.94251e-09	3.0647e-08
ENSMUSP00000086964	ENSMUSG00000023025	"Larp4"	0.0462538	0.0554384	0.40619	0.475597
ENSMUSP00000097777	ENSMUSG00000023026	"Dip2b"	0.268359	0.0483561	1.06587e-07	6.17999e-07
ENSMUSP00000069900	ENSMUSG00000023039	"Krt7"	0.0644394	0.0665376	0.334096	0.40502
ENSMUSP00000023805	ENSMUSG00000023044	"Csad"	0.0753756	0.0676005	0.2664	0.333375
ENSMUSP00000023813	ENSMUSG00000023051	"Tarbp2"	0.093697	0.047827	0.0525237	0.0809724
ENSMUSP00000023826	ENSMUSG00000023064	"Sncg"	0.129195	0.0643338	0.0461016	0.0719389
ENSMUSP00000097743	ENSMUSG00000023088	"Abcc1"	0.538068	0.0554845	4.96634e-18	2.2301e-16
ENSMUSP00000023851	ENSMUSG00000023089	"Ndufa5"	0.0843792	0.0450152	0.0624692	0.0940716
ENSMUSP00000023854	ENSMUSG00000023092	"Fhl1"	0.3151	0.0606092	5.35389e-07	2.65244e-06
ENSMUSP00000023856	ENSMUSG00000023094	"Msrb2"	-0.00180486	0.0747545	0.980764	0.983561
ENSMUSP00000023869	ENSMUSG00000023106	"Denr"	0.300592	0.130051	0.0220007	0.0374022
ENSMUSP00000023873	ENSMUSG00000023110	"Prmt5"	-0.0147292	0.0322363	0.648278	0.704345
ENSMUSP00000023918	ENSMUSG00000023150	"Ivns1abp"	0.181982	0.0509448	0.000453172	0.0011593
ENSMUSP00000136487	ENSMUSG00000023175	"Bsg"	0.209699	0.0405371	6.04202e-07	2.93479e-06
ENSMUSP00000069318	ENSMUSG00000023176	"Cpn2"	0.129837	0.0616515	0.0365772	0.0585707
ENSMUSP00000113596	ENSMUSG00000023186	"Vwa5a"	0.0307916	0.0328054	0.349172	0.419783
ENSMUSP00000099548	ENSMUSG00000023216	"Epb4.2"	-0.118158	0.0876683	0.179402	0.236273
ENSMUSP00000023994	ENSMUSG00000023224	"Serping1"	0.012947	0.0662048	0.845172	0.873367
ENSMUSP00000064513	ENSMUSG00000023249	"Parp3"	0.267641	0.0610733	2.10326e-05	7.48553e-05
ENSMUSP00000024031	ENSMUSG00000023262	"Acy1"	-0.141152	0.0442847	0.00169005	0.00381685
ENSMUSP00000024042	ENSMUSG00000023272	"Creld2"	0.36844	0.0864141	4.74423e-05	0.000153687
ENSMUSP00000024047	ENSMUSG00000023277	"Twf2"	0.0987268	0.034015	0.0041602	0.00843431
ENSMUSP00000024078	ENSMUSG00000023307	"March5"	0.350552	0.052311	2.83305e-10	2.74903e-09
ENSMUSP00000051438	ENSMUSG00000023452	"Pisd"	0.243069	0.0512899	4.66839e-06	1.87303e-05
ENSMUSP00000130858	ENSMUSG00000023456	"Tpi1"	-0.0346294	0.0471043	0.463185	0.530846
ENSMUSP00000070134	ENSMUSG00000023460	"Rab12"	0.0526798	0.0274128	0.056203	0.0857365
ENSMUSP00000024249	ENSMUSG00000023484	"Prph"	0.145142	0.0632529	0.0228957	0.0387657
ENSMUSP00000024486	ENSMUSG00000023723	"Mrps23"	-0.0131636	0.0363366	0.717572	0.766609
ENSMUSP00000024575	ENSMUSG00000023809	"Rps6ka2"	0.0899653	0.0709398	0.206805	0.268179
ENSMUSP00000024595	ENSMUSG00000023828	"Slc22a3"	0.138498	0.100325	0.170742	0.226422
ENSMUSP00000024599	ENSMUSG00000023830	"Igf2r"	0.202225	0.0303944	3.25334e-10	3.10687e-09
ENSMUSP00000036998	ENSMUSG00000023845	"Lnpep"	0.0843006	0.0332252	0.0120121	0.0217703
ENSMUSP00000119443	ENSMUSG00000023861	"Mpc1"	-0.581171	0.0543443	5.06334e-21	3.68489e-19
ENSMUSP00000130941	ENSMUSG00000023921	"Mut"	0.00126815	0.044209	0.977147	0.980865
ENSMUSP00000024717	ENSMUSG00000023923	"Tbc1d5"	0.0459448	0.0458708	0.318025	0.388646
ENSMUSP00000024721	ENSMUSG00000023926	"Rhag"	0.46411	0.107742	2.69543e-05	9.30288e-05
ENSMUSP00000024727	ENSMUSG00000023932	"Cdc5l"	0.180845	0.0561608	0.00160796	0.00365099
ENSMUSP00000024733	ENSMUSG00000023938	"Aars2"	0.181331	0.0513617	0.000525477	0.00132896
ENSMUSP00000024734	ENSMUSG00000023939	"Mrpl14"	0.0894808	0.0604178	0.140327	0.192
ENSMUSP00000129242	ENSMUSG00000023942	"Slc29a1"	0.0215515	0.0613159	0.725656	0.772897
ENSMUSP00000024739	ENSMUSG00000023944	"Hsp90ab1"	-0.0840872	0.0268588	0.00203191	0.00448103
ENSMUSP00000024755	ENSMUSG00000023959	"Clic5"	0.321466	0.0443783	1.19342e-11	1.53113e-10
ENSMUSP00000024757	ENSMUSG00000023961	"Enpp4"	0.0746303	0.0465218	0.110618	0.155587
ENSMUSP00000009138	ENSMUSG00000024006	"Stk38"	0.102702	0.034401	0.00324468	0.00676335
ENSMUSP00000024802	ENSMUSG00000024007	"Ppil1"	-0.00898728	0.0490962	0.854983	0.881936
ENSMUSP00000110349	ENSMUSG00000024011	"Pi16"	0.377526	0.0872323	3.08601e-05	0.000104627
ENSMUSP00000093077	ENSMUSG00000024012	"Mtch1"	0.409298	0.0428551	8.89657e-18	3.79318e-16
ENSMUSP00000024816	ENSMUSG00000024019	"Cmtr1"	0.329711	0.0598941	2.30694e-07	1.2326e-06
ENSMUSP00000126586	ENSMUSG00000024026	"Glo1"	0.247822	0.0718686	0.000700934	0.00172661
ENSMUSP00000049000	ENSMUSG00000024038	"Ndufv3"	0.249783	0.0690469	0.000385062	0.00100021
ENSMUSP00000066303	ENSMUSG00000024038	"Ndufv3"	0.504042	0.105667	3.89461e-06	1.58526e-05
ENSMUSP00000108300	ENSMUSG00000024044	"Epb4.1l3"	-0.0742269	0.0527605	0.161173	0.21522
ENSMUSP00000123412	ENSMUSG00000024048	"Myl12a"	0.214858	0.102534	0.0385326	0.0612602
ENSMUSP00000024847	ENSMUSG00000024049	"Myom1"	-0.326629	0.0478636	1.27018e-10	1.33369e-09
ENSMUSP00000072945	ENSMUSG00000024049	"Myom1"	-0.137643	0.0896133	0.126284	0.174827
ENSMUSP00000024860	ENSMUSG00000024065	"Ehd3"	0.214229	0.051107	4.31379e-05	0.000140715
ENSMUSP00000024866	ENSMUSG00000024066	"Xdh"	-0.0196618	0.0353634	0.578899	0.641179
ENSMUSP00000136329	ENSMUSG00000024073	"Birc6"	0.217497	0.0454875	4.30335e-06	1.74156e-05
ENSMUSP00000120830	ENSMUSG00000024077	"Strn"	0.313809	0.0491438	1.53686e-09	1.29482e-08
ENSMUSP00000024887	ENSMUSG00000024082	"Ndufaf7"	-0.109744	0.0803524	0.173693	0.229758
ENSMUSP00000024897	ENSMUSG00000024091	"Vapa"	-0.144723	0.0283496	8.28937e-07	3.9314e-06
ENSMUSP00000139372	ENSMUSG00000024095	"Hnrnpll"	0.0451458	0.0674929	0.504576	0.571609
ENSMUSP00000070983	ENSMUSG00000024097	"Srsf7"	0.125662	0.0460414	0.00696926	0.0132929
ENSMUSP00000121557	ENSMUSG00000024099	"Ndufv2"	-0.164437	0.0527845	0.0021357	0.00468788
ENSMUSP00000038983	ENSMUSG00000024104	"Fam21"	0.252181	0.0849157	0.00370065	0.00761602
ENSMUSP00000107927	ENSMUSG00000024120	"Lrpprc"	-0.0452753	0.0326898	0.167748	0.223013
ENSMUSP00000099991	ENSMUSG00000024122	"Pdpk1"	-0.0394427	0.0470824	0.403931	0.473741
ENSMUSP00000072239	ENSMUSG00000024127	"Prepl"	-0.171823	0.0665244	0.0106302	0.019458
ENSMUSP00000024946	ENSMUSG00000024132	"Eci1"	-0.173345	0.0295049	1.97283e-08	1.3239e-07
ENSMUSP00000113051	ENSMUSG00000024158	"Hagh"	0.0116674	0.0560547	0.83535	0.865492
ENSMUSP00000114802	ENSMUSG00000024163	"Mapk8ip3"	0.208734	0.0354723	1.88193e-08	1.27302e-07
ENSMUSP00000024988	ENSMUSG00000024164	"C3"	0.069818	0.0776085	0.369512	0.440348
ENSMUSP00000025014	ENSMUSG00000024181	"Mrpl28"	-0.203596	0.0664768	0.00259255	0.00556904
ENSMUSP00000110639	ENSMUSG00000024187	"Itfg3"	-0.00552456	0.0416116	0.894526	0.914457
ENSMUSP00000015725	ENSMUSG00000024191	"Bnip1"	0.0959666	0.0341529	0.0054977	0.0108085
ENSMUSP00000025027	ENSMUSG00000024194	"Cuta"	0.302497	0.046716	9.55048e-10	8.38099e-09
ENSMUSP00000019726	ENSMUSG00000024197	"Plin3"	0.230796	0.0527898	2.06742e-05	7.38291e-05
ENSMUSP00000025045	ENSMUSG00000024208	"Uqcc2"	0.136344	0.0427362	0.0016736	0.00378375
ENSMUSP00000025050	ENSMUSG00000024213	"Nudt3"	0.24779	0.0476963	5.44798e-07	2.68585e-06
ENSMUSP00000110491	ENSMUSG00000024219	"Anks1"	-0.0406958	0.081546	0.618626	0.677887
ENSMUSP00000078382	ENSMUSG00000024222	"Fkbp5"	0.245163	0.0451388	1.77392e-07	9.7243e-07
ENSMUSP00000025065	ENSMUSG00000024228	"Nudt12"	-0.209592	0.0484007	2.45518e-05	8.55059e-05
ENSMUSP00000125403	ENSMUSG00000024231	"Cul2"	0.0914476	0.0325692	0.00553244	0.0108616
ENSMUSP00000025079	ENSMUSG00000024236	"Svil"	0.00709492	0.0368319	0.847464	0.875249
ENSMUSP00000131584	ENSMUSG00000024248	"Cox7a2l"	0.165864	0.0518372	0.0016231	0.00368142
ENSMUSP00000053325	ENSMUSG00000024259	"Slc25a46"	0.163821	0.036369	1.18694e-05	4.44155e-05
ENSMUSP00000025120	ENSMUSG00000024271	"Elp2"	0.211993	0.136137	0.121929	0.169632
ENSMUSP00000111496	ENSMUSG00000024277	"Mapre2"	0.113133	0.0448452	0.0125013	0.0224736
ENSMUSP00000050001	ENSMUSG00000024286	"Ccny"	0.00563247	0.0615199	0.927188	0.940558
ENSMUSP00000069549	ENSMUSG00000024290	"Rock1"	0.272156	0.0334687	6.36583e-14	1.30438e-12
ENSMUSP00000111498	ENSMUSG00000024302	"Dtna"	0.111343	0.039498	0.00535148	0.0105702
ENSMUSP00000025166	ENSMUSG00000024304	"Cdh2"	-0.0175454	0.0293183	0.550286	0.613189
ENSMUSP00000025161	ENSMUSG00000024308	"Tapbp"	0.252109	0.125057	0.0453605	0.0708873
ENSMUSP00000025163	ENSMUSG00000024309	"H2-Ke2"	0.0825828	0.0525779	0.117995	0.164924
ENSMUSP00000025178	ENSMUSG00000024319	"Vps52"	0.539861	0.091687	4.08833e-08	2.55657e-07
ENSMUSP00000074702	ENSMUSG00000024331	"Dsc2"	-0.272909	0.0687165	0.000102755	0.000307466
ENSMUSP00000025196	ENSMUSG00000024338	"Psmb8"	0.374712	0.087723	3.12382e-05	0.000105739
ENSMUSP00000025204	ENSMUSG00000024346	"Pfdn1"	0.105582	0.0501955	0.0368042	0.0588673
ENSMUSP00000025217	ENSMUSG00000024359	"Hspa9"	-0.154259	0.0398947	0.000153444	0.000438517
ENSMUSP00000025218	ENSMUSG00000024360	"Etf1"	0.191958	0.0221454	2.3693e-15	6.945e-14
ENSMUSP00000025228	ENSMUSG00000024370	"Cdc23"	0.558955	0.0888514	3.62004e-09	2.85078e-08
ENSMUSP00000089590	ENSMUSG00000024381	"Bin1"	0.281967	0.0722682	0.000139469	0.000403217
ENSMUSP00000132226	ENSMUSG00000024386	"Proc"	0.0378255	0.0802856	0.638521	0.696613
ENSMUSP00000134218	ENSMUSG00000024387	"Csnk2b"	0.0796832	0.0323947	0.0148917	0.0262894
ENSMUSP00000025249	ENSMUSG00000024391	"Apom"	0.277939	0.0944824	0.00380896	0.00780846
ENSMUSP00000129324	ENSMUSG00000024392	"Bag6"	0.121135	0.0373984	0.00142573	0.00327957
ENSMUSP00000025254	ENSMUSG00000024395	"Lims2"	0.0577207	0.0459801	0.211556	0.27392
ENSMUSP00000025270	ENSMUSG00000024404	"Riok3"	0.105645	0.0741779	0.15738	0.210823
ENSMUSP00000025279	ENSMUSG00000024413	"Npc1"	-0.218714	0.0581442	0.000252126	0.000679917
ENSMUSP00000025278	ENSMUSG00000024414	"Mrpl27"	-0.00575098	0.0537835	0.914978	0.930184
ENSMUSP00000025288	ENSMUSG00000024420	"Zfp521"	1.01292	0.174105	4.22318e-08	2.62921e-07
ENSMUSP00000084450	ENSMUSG00000024429	"Gnl1"	0.148998	0.0282192	3.65412e-07	1.86056e-06
ENSMUSP00000111229	ENSMUSG00000024431	"Nr3c1"	-0.0582276	0.0488502	0.235251	0.299927
ENSMUSP00000025305	ENSMUSG00000024436	"Mrps18b"	0.0625194	0.0543453	0.251671	0.317674
ENSMUSP00000111297	ENSMUSG00000024456	"Diap1"	0.117619	0.0608269	0.0548965	0.0839991
ENSMUSP00000025349	ENSMUSG00000024471	"Myot"	0.24844	0.0917326	0.00740775	0.0140468
ENSMUSP00000007042	ENSMUSG00000024474	"Ik"	0.24982	0.0726163	0.000794215	0.00192776
ENSMUSP00000025354	ENSMUSG00000024477	"Pggt1b"	0.269881	0.0552204	2.23384e-06	9.70498e-06
ENSMUSP00000025357	ENSMUSG00000024480	"Ap3s1"	0.392651	0.0534493	1.84145e-11	2.27273e-10
ENSMUSP00000095197	ENSMUSG00000024493	"Lars"	0.162832	0.0263384	4.04885e-09	3.14158e-08
ENSMUSP00000025375	ENSMUSG00000024498	"Tcerg1"	0.202109	0.0659072	0.00261988	0.00561061
ENSMUSP00000112928	ENSMUSG00000024501	"Dpysl3"	-0.0833737	0.0509336	0.103377	0.147098
ENSMUSP00000025385	ENSMUSG00000024507	"Hsd17b4"	0.0214502	0.0469065	0.648003	0.704227
ENSMUSP00000114094	ENSMUSG00000024511	"Rab27b"	0.464175	0.187417	0.015048	0.0265099
ENSMUSP00000025403	ENSMUSG00000024525	"Impa2"	-0.137648	0.0688301	0.0470061	0.0732432
ENSMUSP00000025408	ENSMUSG00000024527	"Afg3l2"	0.0224284	0.0251816	0.374285	0.445155
ENSMUSP00000025419	ENSMUSG00000024538	"Ppic"	-0.0128274	0.0865931	0.882499	0.904792
ENSMUSP00000025439	ENSMUSG00000024556	"Me2"	-0.0627319	0.0527259	0.235685	0.300279
ENSMUSP00000130115	ENSMUSG00000024563	"Smad2"	0.7824	0.118537	2.40751e-09	1.9505e-08
ENSMUSP00000128871	ENSMUSG00000024576	"Csnk1a1"	0.220871	0.0367963	1.02914e-08	7.31313e-08
ENSMUSP00000025474	ENSMUSG00000024581	"Napg"	0.0741776	0.0448959	0.100216	0.143102
ENSMUSP00000025476	ENSMUSG00000024583	"Txnl1"	0.202949	0.043917	7.20565e-06	2.80065e-05
ENSMUSP00000025483	ENSMUSG00000024587	"Nars"	0.157703	0.0375452	4.16763e-05	0.000136421
ENSMUSP00000025484	ENSMUSG00000024588	"Fech"	0.0439755	0.0449355	0.329059	0.39947
ENSMUSP00000132838	ENSMUSG00000024589	"Nedd4l"	0.0496705	0.0461065	0.282846	0.351249
ENSMUSP00000025486	ENSMUSG00000024590	"Lmnb1"	-0.101279	0.0384306	0.00912989	0.0169842
ENSMUSP00000025488	ENSMUSG00000024592	"C330018D20Rik"	-0.238819	0.0746341	0.00171938	0.00387274
ENSMUSP00000025490	ENSMUSG00000024594	"Prrc1"	-0.186145	0.0620545	0.00315574	0.0065979
ENSMUSP00000111023	ENSMUSG00000024597	"Slc12a2"	0.0601757	0.0387073	0.12226	0.16998
ENSMUSP00000025497	ENSMUSG00000024598	"Fbn2"	0.335219	0.109578	0.0025546	0.00549591
ENSMUSP00000025503	ENSMUSG00000024601	"Isoc1"	-0.190469	0.0373641	8.57275e-07	4.06123e-06
ENSMUSP00000025505	ENSMUSG00000024603	"Dctn4"	0.00754978	0.0276418	0.785064	0.823968
ENSMUSP00000025511	ENSMUSG00000024608	"Rps14"	-0.071518	0.0296452	0.016838	0.0293085
ENSMUSP00000135639	ENSMUSG00000024613	"Tcof1"	0.244056	0.0915336	0.00889435	0.0165899
ENSMUSP00000025515	ENSMUSG00000024614	"Tmx3"	0.143435	0.0332727	2.65948e-05	9.20129e-05
ENSMUSP00000099952	ENSMUSG00000024617	"Camk2a"	-0.130708	0.0375211	0.000619669	0.00154679
ENSMUSP00000025522	ENSMUSG00000024620	"Pdgfrb"	0.630503	0.123663	1.37446e-06	6.2182e-06
ENSMUSP00000025541	ENSMUSG00000024639	"Gnaq"	0.21858	0.0329554	3.64355e-10	3.46384e-09
ENSMUSP00000025546	ENSMUSG00000024644	"Cndp2"	0.1859	0.0325636	4.55162e-08	2.81707e-07
ENSMUSP00000025547	ENSMUSG00000024645	"Timm21"	0.102573	0.0297449	0.000700547	0.00172661
ENSMUSP00000124480	ENSMUSG00000024646	"Cyb5"	0.217623	0.0555363	0.00012594	0.000368138
ENSMUSP00000051709	ENSMUSG00000024654	"Asrgl1"	-0.0504267	0.0519356	0.332864	0.403857
ENSMUSP00000025561	ENSMUSG00000024659	"Anxa1"	0.130023	0.0505282	0.0108707	0.019838
ENSMUSP00000025563	ENSMUSG00000024661	"Fth1"	0.286795	0.0629014	9.39328e-06	3.5849e-05
ENSMUSP00000025570	ENSMUSG00000024668	"Sdhaf2"	0.142786	0.0663967	0.0329902	0.0535705
ENSMUSP00000128915	ENSMUSG00000024683	"Mrpl16"	-0.273322	0.0506692	2.23544e-07	1.19743e-06
ENSMUSP00000025590	ENSMUSG00000024687	"Osbp"	0.0625077	0.0301177	0.0393512	0.0623503
ENSMUSP00000025617	ENSMUSG00000024712	"Rfk"	-0.0127036	0.0323629	0.695212	0.74707
ENSMUSP00000025631	ENSMUSG00000024725	"Ostf1"	0.074637	0.0602754	0.217212	0.280041
ENSMUSP00000025632	ENSMUSG00000024726	"2410127L17Rik"	-0.19669	0.0738707	0.00844808	0.0158135
ENSMUSP00000136858	ENSMUSG00000024735	"Prpf19"	0.142783	0.0298464	3.54054e-06	1.45659e-05
ENSMUSP00000025649	ENSMUSG00000024740	"Ddb1"	0.110639	0.0234126	4.57672e-06	1.84159e-05
ENSMUSP00000065810	ENSMUSG00000024758	"Rtn3"	0.399305	0.0378124	1.22921e-20	8.36854e-19
ENSMUSP00000132619	ENSMUSG00000024759	"Atl3"	0.0293928	0.0390416	0.452508	0.521298
ENSMUSP00000025679	ENSMUSG00000024767	"Otub1"	0.0176049	0.0286913	0.540248	0.604236
ENSMUSP00000025684	ENSMUSG00000024772	"Ehd1"	-0.178412	0.0238796	3.20953e-12	4.72035e-11
ENSMUSP00000060421	ENSMUSG00000024780	"Cdc37l1"	0.196732	0.0386626	8.9456e-07	4.21892e-06
ENSMUSP00000025696	ENSMUSG00000024782	"Ak3"	-0.0602836	0.0276822	0.030715	0.0503292
ENSMUSP00000025702	ENSMUSG00000024787	"Snx15"	0.0395566	0.0779975	0.612738	0.672832
ENSMUSP00000064394	ENSMUSG00000024789	"Jak2"	0.432033	0.0725554	2.53865e-08	1.66134e-07
ENSMUSP00000025707	ENSMUSG00000024792	"Zfpl1"	0.208203	0.0558067	0.000299174	0.000792229
ENSMUSP00000025718	ENSMUSG00000024803	"Ankrd1"	0.580155	0.0671088	2.73487e-15	7.90676e-14
ENSMUSP00000097154	ENSMUSG00000024812	"Tjp2"	0.189756	0.0347027	1.48557e-07	8.30541e-07
ENSMUSP00000025743	ENSMUSG00000024829	"Mrpl21"	0.354606	0.0425459	2.38662e-14	5.41608e-13
ENSMUSP00000008893	ENSMUSG00000024835	"Coro1b"	0.0810624	0.0343913	0.0194829	0.0334706
ENSMUSP00000025762	ENSMUSG00000024844	"Banf1"	0.372066	0.069223	2.45113e-07	1.29489e-06
ENSMUSP00000113807	ENSMUSG00000024847	"Aip"	0.0978628	0.0430732	0.0242559	0.0407092
ENSMUSP00000025774	ENSMUSG00000024853	"Sf3b2"	0.051246	0.0505848	0.312372	0.382402
ENSMUSP00000025786	ENSMUSG00000024855	"Pacs1"	0.143284	0.0415139	0.00069315	0.00171099
ENSMUSP00000025791	ENSMUSG00000024858	"Adrbk1"	0.0162667	0.0478283	0.734361	0.780397
ENSMUSP00000109357	ENSMUSG00000024862	"Klc2"	0.394493	0.0566834	5.96995e-11	6.59664e-10
ENSMUSP00000025797	ENSMUSG00000024863	"Mbl2"	0.257333	0.0900165	0.00477952	0.0095342
ENSMUSP00000050056	ENSMUSG00000024866	"Acy3"	-0.0143534	0.0575158	0.803213	0.838576
ENSMUSP00000025802	ENSMUSG00000024869	"Nudt8"	-0.244995	0.0337325	1.0695e-11	1.40649e-10
ENSMUSP00000025804	ENSMUSG00000024870	"Rab1b"	-0.332622	0.0487657	1.294e-10	1.35533e-09
ENSMUSP00000063825	ENSMUSG00000024892	"Pcx"	-0.123157	0.0393318	0.00202848	0.00447785
ENSMUSP00000025827	ENSMUSG00000024896	"Minpp1"	-0.0766573	0.0536188	0.154992	0.208351
ENSMUSP00000025835	ENSMUSG00000024900	"Cpt1a"	0.136733	0.0521161	0.00943845	0.0174966
ENSMUSP00000025836	ENSMUSG00000024902	"Mrpl11"	-0.146394	0.0347435	3.9512e-05	0.000130603
ENSMUSP00000109630	ENSMUSG00000024908	"Ppp6r3"	0.133237	0.0313151	3.34483e-05	0.000112588
ENSMUSP00000025862	ENSMUSG00000024921	"Smarca2"	0.47586	0.137279	0.000709346	0.00174383
ENSMUSP00000126730	ENSMUSG00000024924	"Vldlr"	0.231014	0.0447714	6.4239e-07	3.10599e-06
ENSMUSP00000025867	ENSMUSG00000024927	"Rela"	0.237756	0.118926	0.0481971	0.0749042
ENSMUSP00000037656	ENSMUSG00000024937	"Ehbp1l1"	0.118572	0.0308086	0.000164239	0.000463947
ENSMUSP00000127498	ENSMUSG00000024942	"Capn1"	0.12093	0.0416271	0.00412692	0.00837486
ENSMUSP00000025893	ENSMUSG00000024944	"Arl2"	-0.0121643	0.0488592	0.803834	0.839017
ENSMUSP00000121309	ENSMUSG00000024949	"Sf1"	0.0117054	0.0445406	0.793055	0.830614
ENSMUSP00000025904	ENSMUSG00000024953	"Prdx5"	-0.110094	0.0387786	0.00503949	0.0100055
ENSMUSP00000025912	ENSMUSG00000024960	"Plcb3"	0.308173	0.0382354	1.20492e-13	2.34377e-12
ENSMUSP00000037858	ENSMUSG00000024965	"Fermt3"	0.625417	0.131884	4.25592e-06	1.72402e-05
ENSMUSP00000025918	ENSMUSG00000024966	"Stip1"	-0.11365	0.0519911	0.0300961	0.0494303
ENSMUSP00000025930	ENSMUSG00000024974	"Smc3"	0.204676	0.0395747	6.39091e-07	3.09358e-06
ENSMUSP00000057635	ENSMUSG00000024978	"Gpam"	0.13479	0.0585709	0.0225071	0.0381997
ENSMUSP00000025951	ENSMUSG00000024990	"Rbp4"	-0.303097	0.106146	0.0049873	0.00991587
ENSMUSP00000025955	ENSMUSG00000024991	"Eif3a"	0.0992096	0.0242877	6.60507e-05	0.000205756
ENSMUSP00000112839	ENSMUSG00000024993	"Fam45a"	0.380008	0.0847253	1.55906e-05	5.65847e-05
ENSMUSP00000025961	ENSMUSG00000024997	"Prdx3"	-0.505673	0.0469768	3.18195e-21	2.39839e-19
ENSMUSP00000097065	ENSMUSG00000025006	"Sorbs1"	0.273602	0.0494046	1.05709e-07	6.13754e-07
ENSMUSP00000097066	ENSMUSG00000025006	"Sorbs1"	0.156606	0.0301967	5.6813e-07	2.78199e-06
ENSMUSP00000025989	ENSMUSG00000025016	"Tm9sf3"	0.287359	0.0669879	2.90041e-05	9.90593e-05
ENSMUSP00000107370	ENSMUSG00000025026	"Add3"	0.341659	0.0360797	1.49839e-17	6.3247e-16
ENSMUSP00000138250	ENSMUSG00000025027	"Xpnpep1"	0.247266	0.0396865	3.14457e-09	2.49967e-08
ENSMUSP00000026009	ENSMUSG00000025035	"Arl3"	0.127907	0.0617851	0.0398455	0.0630625
ENSMUSP00000026013	ENSMUSG00000025037	"Maoa"	0.0835497	0.0350679	0.0182254	0.0314253
ENSMUSP00000129126	ENSMUSG00000025041	"Nt5c2"	0.0862837	0.0468888	0.0673704	0.10052
ENSMUSP00000026039	ENSMUSG00000025059	"Gyk"	0.182882	0.0383818	3.85246e-06	1.57113e-05
ENSMUSP00000026043	ENSMUSG00000025060	"Slk"	0.128092	0.0304183	3.99247e-05	0.000131555
ENSMUSP00000026050	ENSMUSG00000025068	"Gsto1"	0.168262	0.0443231	0.000199943	0.000552692
ENSMUSP00000077402	ENSMUSG00000025075	"Habp2"	0.311057	0.0855777	0.000386406	0.00100247
ENSMUSP00000071370	ENSMUSG00000025078	"Nhlrc2"	0.0424114	0.0293662	0.150395	0.203533
ENSMUSP00000078336	ENSMUSG00000025085	"Ablim1"	-0.169361	0.0351385	3.01978e-06	1.26078e-05
ENSMUSP00000066860	ENSMUSG00000025092	"Hspa12a"	0.105601	0.0401995	0.00935063	0.0173643
ENSMUSP00000026092	ENSMUSG00000025102	"3110040N11Rik"	0.206768	0.0758544	0.00735803	0.0139774
ENSMUSP00000102926	ENSMUSG00000025104	"Hdgfrp3"	0.0522362	0.0675833	0.440632	0.510403
ENSMUSP00000026122	ENSMUSG00000025130	"P4hb"	0.130634	0.0454592	0.00454037	0.00910879
ENSMUSP00000101803	ENSMUSG00000025132	"Arhgdia"	0.154739	0.0408546	0.000206542	0.000569068
ENSMUSP00000026125	ENSMUSG00000025134	"Alyref"	0.269659	0.0643967	5.88373e-05	0.000185337
ENSMUSP00000101794	ENSMUSG00000025137	"Pcyt2"	0.218826	0.0453617	2.96395e-06	1.23949e-05
ENSMUSP00000001950	ENSMUSG00000025139	"Tollip"	0.0507889	0.0470562	0.281871	0.350153
ENSMUSP00000026135	ENSMUSG00000025142	"Aspscr1"	0.30169	0.057628	4.51622e-07	2.26401e-06
ENSMUSP00000081455	ENSMUSG00000025147	"Mob2"	0.0162345	0.0318841	0.611248	0.671545
ENSMUSP00000026148	ENSMUSG00000025150	"Cbr2"	0.343839	0.0817539	4.07743e-05	0.000133832
ENSMUSP00000052872	ENSMUSG00000025153	"Fasn"	0.191598	0.143404	0.183193	0.240516
ENSMUSP00000112007	ENSMUSG00000025156	"Gps1"	0.138647	0.0220038	2.16652e-09	1.77916e-08
ENSMUSP00000130900	ENSMUSG00000025159	"Mms19"	0.331828	0.0557438	1.92168e-08	1.29369e-07
ENSMUSP00000026173	ENSMUSG00000025173	"Wdr45b"	0.0212116	0.0471245	0.653418	0.708835
ENSMUSP00000026175	ENSMUSG00000025175	"Fn3k"	0.0857221	0.0598086	0.153495	0.206609
ENSMUSP00000069284	ENSMUSG00000025178	"Pi4k2a"	0.0326101	0.0513815	0.527188	0.592455
ENSMUSP00000026196	ENSMUSG00000025190	"Got1"	-0.109358	0.0318906	0.000748903	0.00182407
ENSMUSP00000026199	ENSMUSG00000025193	"Cutc"	0.0867171	0.0491167	0.0791516	0.115685
ENSMUSP00000026210	ENSMUSG00000025196	"Cpn1"	0.113069	0.0702327	0.109149	0.154034
ENSMUSP00000026222	ENSMUSG00000025204	"Ndufb8"	0.328072	0.0374487	1.33207e-15	4.01619e-14
ENSMUSP00000095322	ENSMUSG00000025208	"Mrpl43"	0.0423921	0.0382344	0.269004	0.336335
ENSMUSP00000059419	ENSMUSG00000025212	"Sfxn3"	0.163813	0.0397035	5.61265e-05	0.000177994
ENSMUSP00000026243	ENSMUSG00000025220	"Mgea5"	0.222838	0.0460741	2.80389e-06	1.18007e-05
ENSMUSP00000026254	ENSMUSG00000025224	"Gbf1"	0.283709	0.0511116	1.13968e-07	6.58083e-07
ENSMUSP00000039844	ENSMUSG00000025228	"Actr1a"	-0.0216418	0.0223344	0.333836	0.40492
ENSMUSP00000026262	ENSMUSG00000025232	"Hexa"	0.0289251	0.0571171	0.613252	0.673093
ENSMUSP00000126531	ENSMUSG00000025234	"Arih1"	0.0845994	0.0382609	0.0283461	0.0468294
ENSMUSP00000026269	ENSMUSG00000025239	"Limd1"	0.248927	0.0600422	5.30631e-05	0.000169297
ENSMUSP00000026270	ENSMUSG00000025240	"Sacm1l"	0.213388	0.0362756	1.90114e-08	1.28191e-07
ENSMUSP00000081764	ENSMUSG00000025241	"Fyco1"	0.0103063	0.0306713	0.73724	0.783062
ENSMUSP00000026274	ENSMUSG00000025245	"Lztfl1"	0.0335997	0.0469882	0.475537	0.542938
ENSMUSP00000085549	ENSMUSG00000025246	"Tbl1x"	0.165678	0.0533235	0.00243098	0.00526484
ENSMUSP00000026289	ENSMUSG00000025260	"Hsd17b10"	-0.194834	0.0409439	3.95993e-06	1.61029e-05
ENSMUSP00000026292	ENSMUSG00000025261	"Huwe1"	0.235089	0.0263874	5.25638e-16	1.73337e-14
ENSMUSP00000073082	ENSMUSG00000025262	"Fam120c"	-0.265337	0.0648525	6.74436e-05	0.000209477
ENSMUSP00000108303	ENSMUSG00000025264	"Tsr2"	-0.0679169	0.0608743	0.266197	0.333319
ENSMUSP00000108333	ENSMUSG00000025271	"Pfkfb1"	0.207479	0.0848378	0.0154127	0.0270733
ENSMUSP00000026313	ENSMUSG00000025277	"Abhd6"	0.145011	0.0666354	0.0314372	0.051383
ENSMUSP00000052020	ENSMUSG00000025278	"Flnb"	0.0729436	0.0298342	0.0154387	0.0271076
ENSMUSP00000026324	ENSMUSG00000025287	"Acot9"	0.110302	0.0244029	1.11084e-05	4.18649e-05
ENSMUSP00000026328	ENSMUSG00000025289	"Prdx4"	0.258216	0.0742869	0.000675684	0.0016708
ENSMUSP00000125977	ENSMUSG00000025290	"Rps24"	0.112924	0.0312221	0.000386139	0.00100239
ENSMUSP00000103161	ENSMUSG00000025326	"Ube3a"	0.0202926	0.0298089	0.496891	0.564114
ENSMUSP00000026387	ENSMUSG00000025337	"Sbds"	-0.0796144	0.0325494	0.0153979	0.0270584
ENSMUSP00000114103	ENSMUSG00000025340	"Rabgef1"	0.988058	0.146156	4.80753e-10	4.48951e-09
ENSMUSP00000096712	ENSMUSG00000025348	"Itga7"	0.155242	0.0311989	1.49785e-06	6.70459e-06
ENSMUSP00000100862	ENSMUSG00000025351	"Cd63"	0.668234	0.0691308	1.80165e-16	6.28494e-15
ENSMUSP00000026420	ENSMUSG00000025362	"Rps26"	0.164933	0.040711	7.53313e-05	0.000231928
ENSMUSP00000026425	ENSMUSG00000025364	"Pa2g4"	0.107794	0.0306339	0.000547636	0.00137676
ENSMUSP00000026427	ENSMUSG00000025366	"Esyt1"	0.188428	0.0348311	1.96791e-07	1.06494e-06
ENSMUSP00000100868	ENSMUSG00000025369	"Smarcc2"	0.0114642	0.0490292	0.815384	0.848345
ENSMUSP00000026446	ENSMUSG00000025381	"Cnpy2"	0.297695	0.0559183	3.34518e-07	1.71776e-06
ENSMUSP00000026459	ENSMUSG00000025393	"Atp5b"	0.083157	0.0345734	0.0171642	0.0297414
ENSMUSP00000078540	ENSMUSG00000025401	"Myo1a"	-0.127219	0.0495422	0.0111959	0.0203785
ENSMUSP00000026470	ENSMUSG00000025403	"Shmt2"	0.0967256	0.0295087	0.00125287	0.00291852
ENSMUSP00000026479	ENSMUSG00000025410	"Dctn2"	0.216237	0.0369165	2.15754e-08	1.43615e-07
ENSMUSP00000013970	ENSMUSG00000025417	"Pip4k2c"	0.0483082	0.0333392	0.14906	0.202179
ENSMUSP00000123320	ENSMUSG00000025421	"Hdhd2"	-0.0656234	0.0503144	0.19379	0.252934
ENSMUSP00000026495	ENSMUSG00000025428	"Atp5a1"	0.0128055	0.0284996	0.653733	0.708995
ENSMUSP00000117256	ENSMUSG00000025451	"Paip1"	0.560476	0.0515176	4.27092e-21	3.16273e-19
ENSMUSP00000096753	ENSMUSG00000025453	"Nnt"	-0.0275901	0.0953954	0.772743	0.813607
ENSMUSP00000026538	ENSMUSG00000025465	"Echs1"	-0.0677731	0.0334186	0.0440175	0.0689929
ENSMUSP00000101704	ENSMUSG00000025477	"Inpp5a"	0.177934	0.0287223	3.78918e-09	2.96188e-08
ENSMUSP00000101663	ENSMUSG00000025486	"Sirt3"	-0.0610686	0.0639297	0.340721	0.411157
ENSMUSP00000026560	ENSMUSG00000025487	"Psmd13"	0.138839	0.0235587	1.79848e-08	1.22059e-07
ENSMUSP00000026572	ENSMUSG00000025499	"Hras"	-0.0600065	0.097457	0.538999	0.602998
ENSMUSP00000026576	ENSMUSG00000025503	"Taldo1"	0.000762646	0.0299712	0.979727	0.982754
ENSMUSP00000081474	ENSMUSG00000025508	"Rplp2"	-0.0381486	0.0529255	0.471959	0.539729
ENSMUSP00000101622	ENSMUSG00000025510	"Cd151"	0.476365	0.0764268	4.29612e-09	3.30523e-08
ENSMUSP00000114693	ENSMUSG00000025512	"Chid1"	0.014165	0.0657691	0.829802	0.86083
ENSMUSP00000026599	ENSMUSG00000025525	"Apool"	-0.0126955	0.0202434	0.531354	0.596128
ENSMUSP00000026607	ENSMUSG00000025531	"Chm"	0.269637	0.0601516	1.77764e-05	6.41318e-05
ENSMUSP00000124274	ENSMUSG00000025533	"Asl"	0.196929	0.0437492	1.38296e-05	5.10269e-05
ENSMUSP00000026617	ENSMUSG00000025537	"Phkg1"	0.0905573	0.0493918	0.0683695	0.101742
ENSMUSP00000026624	ENSMUSG00000025544	"Tm9sf2"	0.0395293	0.0371118	0.288223	0.356876
ENSMUSP00000026625	ENSMUSG00000025545	"Clybl"	-0.143115	0.0457076	0.00202941	0.00447785
ENSMUSP00000097872	ENSMUSG00000025558	"Dock9"	0.614701	0.074108	3.03605e-14	6.57188e-13
ENSMUSP00000026666	ENSMUSG00000025579	"Gaa"	0.509978	0.0609443	1.95346e-14	4.53052e-13
ENSMUSP00000026667	ENSMUSG00000025580	"Eif4a3"	0.244891	0.0292444	1.45561e-14	3.51092e-13
ENSMUSP00000026671	ENSMUSG00000025583	"Rptor"	0.233145	0.0406892	4.37349e-08	2.71878e-07
ENSMUSP00000038368	ENSMUSG00000025607	"Copg2"	0.124258	0.0338525	0.000317841	0.000835371
ENSMUSP00000026698	ENSMUSG00000025608	"Podxl"	-0.094531	0.0460425	0.0414912	0.0653487
ENSMUSP00000026704	ENSMUSG00000025613	"Cct8"	-0.12266	0.026831	8.91762e-06	3.41883e-05
ENSMUSP00000026723	ENSMUSG00000025630	"Hprt"	0.304031	0.0616934	1.85958e-06	8.22777e-06
ENSMUSP00000026735	ENSMUSG00000025645	"Ccdc51"	-0.237751	0.0339433	4.64267e-11	5.31076e-10
ENSMUSP00000026743	ENSMUSG00000025651	"Uqcrc1"	-0.0124023	0.0301259	0.681056	0.734663
ENSMUSP00000026760	ENSMUSG00000025666	"Tmem47"	1.06264	0.105818	2.74908e-18	1.34929e-16
ENSMUSP00000026795	ENSMUSG00000025701	"Alox5"	0.187174	0.119052	0.118941	0.166186
ENSMUSP00000112944	ENSMUSG00000025724	"Sec11a"	0.402346	0.0561368	2.12355e-11	2.56834e-10
ENSMUSP00000026820	ENSMUSG00000025726	"Slc28a1"	-0.09321	0.0599268	0.123177	0.170973
ENSMUSP00000026827	ENSMUSG00000025731	"0610011F06Rik"	0.207459	0.0693079	0.00339031	0.00703819
ENSMUSP00000026828	ENSMUSG00000025732	"Fam195a"	0.504771	0.0910904	1.69721e-07	9.35239e-07
ENSMUSP00000044639	ENSMUSG00000025733	"Rhot2"	0.0667812	0.0366378	0.069984	0.103723
ENSMUSP00000026839	ENSMUSG00000025742	"Prps2"	0.488695	0.151372	0.00166561	0.00376973
ENSMUSP00000120976	ENSMUSG00000025745	"Hadha"	-0.135163	0.0249498	1.89693e-07	1.03449e-06
ENSMUSP00000076336	ENSMUSG00000025757	"Hspa4l"	-0.123852	0.0313946	0.00011381	0.000336409
ENSMUSP00000118749	ENSMUSG00000025766	"D3Ertd751e"	0.136839	0.085767	0.112963	0.158517
ENSMUSP00000026887	ENSMUSG00000025781	"Atp5c1"	-0.008471	0.0278532	0.761376	0.804447
ENSMUSP00000026890	ENSMUSG00000025784	"Clec3b"	0.0242318	0.0910918	0.790611	0.828904
ENSMUSP00000061227	ENSMUSG00000025791	"Pgm2"	0.0219486	0.0259638	0.399023	0.469681
ENSMUSP00000026899	ENSMUSG00000025792	"Slc25a10"	0.158069	0.0585748	0.00765788	0.0144885
ENSMUSP00000101811	ENSMUSG00000025793	"Hgs"	0.107637	0.0360313	0.00320252	0.00667923
ENSMUSP00000131489	ENSMUSG00000025794	"Rpl14"	-0.119465	0.0374589	0.00167992	0.00379601
ENSMUSP00000087457	ENSMUSG00000025809	"Itgb1"	0.0127022	0.0398108	0.750044	0.794463
ENSMUSP00000119699	ENSMUSG00000025809	"Itgb1"	0.134163	0.0439376	0.00264241	0.00564655
ENSMUSP00000026917	ENSMUSG00000025810	"Nrp1"	0.158329	0.0541814	0.00391646	0.00800551
ENSMUSP00000026922	ENSMUSG00000025813	"Homer2"	0.124117	0.0579116	0.0334935	0.054271
ENSMUSP00000100046	ENSMUSG00000025816	"Sec61a2"	0.545384	0.0491916	6.77699e-22	5.95952e-20
ENSMUSP00000136233	ENSMUSG00000025817	"Nudt5"	0.479555	0.0630352	1.74845e-12	2.71331e-11
ENSMUSP00000076521	ENSMUSG00000025823	"Pdia4"	0.122802	0.0448424	0.0067851	0.0129827
ENSMUSP00000026937	ENSMUSG00000025825	"Iscu"	0.0860594	0.0473581	0.0708307	0.104794
ENSMUSP00000026975	ENSMUSG00000025857	"Heatr2"	0.14323	0.0537331	0.00869253	0.016235
ENSMUSP00000026976	ENSMUSG00000025858	"Get4"	0.124755	0.0483435	0.0108096	0.0197521
ENSMUSP00000121182	ENSMUSG00000025873	"Faf2"	0.427555	0.0535152	1.50047e-13	2.86582e-12
ENSMUSP00000051215	ENSMUSG00000025877	"Hk3"	0.106713	0.0539211	0.0493174	0.0765045
ENSMUSP00000126067	ENSMUSG00000025889	"Snca"	-0.303708	0.108458	0.00565814	0.0110672
ENSMUSP00000137248	ENSMUSG00000025903	"Lypla1"	-0.081986	0.0334826	0.0152885	0.0268998
ENSMUSP00000116627	ENSMUSG00000025911	"Adhfe1"	0.0452657	0.0662867	0.495553	0.562746
ENSMUSP00000027050	ENSMUSG00000025917	"Cops5"	0.122857	0.0262794	5.70734e-06	2.25992e-05
ENSMUSP00000027067	ENSMUSG00000025934	"Gsta3"	0.287342	0.040009	1.69875e-11	2.10895e-10
ENSMUSP00000027071	ENSMUSG00000025937	"Lactb2"	0.149821	0.0420851	0.000473296	0.00120785
ENSMUSP00000135483	ENSMUSG00000025940	"Tmem70"	0.556867	0.0857604	9.81727e-10	8.57944e-09
ENSMUSP00000095316	ENSMUSG00000025950	"Idh1"	0.107573	0.0313069	0.000731219	0.00178926
ENSMUSP00000059973	ENSMUSG00000025958	"Creb1"	0.172846	0.0504166	0.000793485	0.0019271
ENSMUSP00000027103	ENSMUSG00000025962	"Fastkd2"	0.189223	0.0352037	2.32403e-07	1.2386e-06
ENSMUSP00000116492	ENSMUSG00000025967	"Eef1b2"	0.178882	0.0483234	0.000283594	0.000757626
ENSMUSP00000027111	ENSMUSG00000025968	"Ndufs1"	-0.0636138	0.029419	0.0318975	0.0520245
ENSMUSP00000027114	ENSMUSG00000025971	"9430016H08Rik"	-0.160713	0.0305626	4.04578e-07	2.05009e-06
ENSMUSP00000125415	ENSMUSG00000025979	"Mob4"	0.163321	0.0514859	0.0018793	0.00419045
ENSMUSP00000027123	ENSMUSG00000025980	"Hspd1"	-0.188234	0.0307812	5.74649e-09	4.26291e-08
ENSMUSP00000027125	ENSMUSG00000025981	"Coq10b"	0.212321	0.0549405	0.000157497	0.000447371
ENSMUSP00000027127	ENSMUSG00000025982	"Sf3b1"	0.222986	0.0320719	6.20551e-11	6.82122e-10
ENSMUSP00000027149	ENSMUSG00000026000	"Lancl1"	-0.010106	0.0266135	0.704587	0.75503
ENSMUSP00000027153	ENSMUSG00000026003	"Acadl"	-0.116604	0.0319942	0.00034935	0.000910812
ENSMUSP00000087763	ENSMUSG00000026014	"Raph1"	0.205614	0.0472168	2.22086e-05	7.84455e-05
ENSMUSP00000027174	ENSMUSG00000026020	"Nop58"	0.143276	0.0565393	0.0122857	0.0221604
ENSMUSP00000088935	ENSMUSG00000026021	"Sumo1"	0.203477	0.0659891	0.00243041	0.00526484
ENSMUSP00000027186	ENSMUSG00000026028	"Trak2"	0.480578	0.120046	0.000112079	0.00033198
ENSMUSP00000027193	ENSMUSG00000026032	"Ndufb3"	-0.0830708	0.0300831	0.00634583	0.0122533
ENSMUSP00000112947	ENSMUSG00000026035	"Ppil3"	0.00780346	0.140565	0.955846	0.964068
ENSMUSP00000084799	ENSMUSG00000026036	"Nif3l1"	0.107617	0.0382379	0.00542434	0.0107041
ENSMUSP00000027232	ENSMUSG00000026064	"Ptp4a1"	-0.099484	0.052273	0.0591968	0.0896554
ENSMUSP00000027247	ENSMUSG00000026078	"Pdcl3"	0.084495	0.0480042	0.0800609	0.116893
ENSMUSP00000027252	ENSMUSG00000026083	"Eif5b"	0.120934	0.0274394	1.78492e-05	6.43394e-05
ENSMUSP00000027256	ENSMUSG00000026087	"Mrpl30"	0.105368	0.0648769	0.107698	0.152343
ENSMUSP00000027265	ENSMUSG00000026096	"Osgepl1"	-0.227842	0.114515	0.0486838	0.0756329
ENSMUSP00000027271	ENSMUSG00000026102	"Inpp1"	0.0551647	0.0413956	0.184322	0.241847
ENSMUSP00000110158	ENSMUSG00000026103	"Gls"	0.00393044	0.0297229	0.894944	0.914562
ENSMUSP00000066743	ENSMUSG00000026104	"Stat1"	0.182455	0.104066	0.0812408	0.118288
ENSMUSP00000121518	ENSMUSG00000026113	"Inpp4a"	0.275888	0.0737581	0.000280313	0.000749809
ENSMUSP00000138308	ENSMUSG00000026131	"Dst"	0.250014	0.0444152	6.76155e-08	4.03115e-07
ENSMUSP00000138719	ENSMUSG00000026131	"Dst"	0.156288	0.0482469	0.0014243	0.00327807
ENSMUSP00000077446	ENSMUSG00000026150	"Mff"	-0.0198148	0.0441359	0.654002	0.709104
ENSMUSP00000027338	ENSMUSG00000026154	"1110058L19Rik"	1.049	0.127499	1.03485e-13	2.05075e-12
ENSMUSP00000109071	ENSMUSG00000026159	"Agfg1"	0.015664	0.0649597	0.809723	0.843495
ENSMUSP00000027356	ENSMUSG00000026170	"Cyp27a1"	0.288639	0.122172	0.0198436	0.034021
ENSMUSP00000109362	ENSMUSG00000026172	"Bcs1l"	0.216542	0.042607	9.20201e-07	4.33017e-06
ENSMUSP00000027370	ENSMUSG00000026179	"Pnkd"	0.193299	0.0913171	0.0362758	0.0581101
ENSMUSP00000109436	ENSMUSG00000026179	"Pnkd"	0.0433643	0.0976204	0.657481	0.712145
ENSMUSP00000027373	ENSMUSG00000026181	"Ppm1f"	0.137703	0.0593372	0.0214774	0.036614
ENSMUSP00000027381	ENSMUSG00000026189	"Pecr"	0.107518	0.0428714	0.0130194	0.0233353
ENSMUSP00000027384	ENSMUSG00000026192	"Atic"	0.00373937	0.0321725	0.9076	0.924018
ENSMUSP00000054499	ENSMUSG00000026193	"Fn1"	0.143916	0.0631273	0.0237808	0.0400394
ENSMUSP00000027396	ENSMUSG00000026198	"Abcb6"	0.317277	0.0897038	0.000536077	0.00135091
ENSMUSP00000078429	ENSMUSG00000026202	"Tuba4a"	-0.262739	0.0295304	5.66388e-16	1.83902e-14
ENSMUSP00000080796	ENSMUSG00000026203	"Dnajb2"	0.0979611	0.0567739	0.0861417	0.124778
ENSMUSP00000084361	ENSMUSG00000026207	"Speg"	-0.105982	0.0389722	0.00717296	0.0136568
ENSMUSP00000027409	ENSMUSG00000026208	"Des"	0.0322669	0.0436409	0.460633	0.529078
ENSMUSP00000070821	ENSMUSG00000026209	"Dnpep"	0.136048	0.0400574	0.000838661	0.00202749
ENSMUSP00000109197	ENSMUSG00000026211	"Obsl1"	0.167817	0.0474412	0.000512782	0.00130075
ENSMUSP00000027421	ENSMUSG00000026219	"Trip12"	0.587819	0.0965712	1.61753e-08	1.10658e-07
ENSMUSP00000118481	ENSMUSG00000026222	"Sp100"	0.136787	0.056155	0.0162768	0.0284137
ENSMUSP00000027432	ENSMUSG00000026229	"Psmd1"	0.0768677	0.0231385	0.00107994	0.00254092
ENSMUSP00000027438	ENSMUSG00000026234	"Ncl"	0.00800538	0.0453746	0.860153	0.885609
ENSMUSP00000044188	ENSMUSG00000026238	"Ptma"	-0.363065	0.156647	0.021715	0.0369891
ENSMUSP00000027444	ENSMUSG00000026239	"Pde6d"	0.252262	0.045184	1.45612e-07	8.16238e-07
ENSMUSP00000129828	ENSMUSG00000026245	"Farsb"	0.148404	0.0230974	1.11888e-09	9.69773e-09
ENSMUSP00000027464	ENSMUSG00000026248	"Mrpl44"	-0.114638	0.0416417	0.00650458	0.0125198
ENSMUSP00000027478	ENSMUSG00000026260	"Ndufa10"	-0.231176	0.0309035	3.04138e-12	4.48869e-11
ENSMUSP00000027494	ENSMUSG00000026275	"Ppp1r7"	0.208929	0.0397928	4.20259e-07	2.12191e-06
ENSMUSP00000027495	ENSMUSG00000026276	"Sept2"	0.00498793	0.0324744	0.878098	0.900937
ENSMUSP00000108526	ENSMUSG00000026279	"Thap4"	0.259777	0.132657	0.0528523	0.0813757
ENSMUSP00000027502	ENSMUSG00000026280	"Atg4b"	0.583182	0.111636	9.05366e-07	4.26512e-06
ENSMUSP00000027503	ENSMUSG00000026281	"Dtymk"	0.0703619	0.0462349	0.129786	0.179028
ENSMUSP00000027512	ENSMUSG00000026289	"Atg16l1"	0.0604417	0.048662	0.216005	0.278824
ENSMUSP00000065850	ENSMUSG00000026305	"Lrrfip1"	0.362399	0.0639906	1.32848e-07	7.59828e-07
ENSMUSP00000027532	ENSMUSG00000026307	"Scly"	-0.0154425	0.0441567	0.726977	0.774109
ENSMUSP00000027534	ENSMUSG00000026309	"Ilkap"	0.147637	0.0545842	0.00796571	0.0150171
ENSMUSP00000083926	ENSMUSG00000026319	"2310035C23Rik"	0.0687744	0.0417072	0.101078	0.14409
ENSMUSP00000057112	ENSMUSG00000026335	"Pam"	-0.0712402	0.0911752	0.435609	0.505833
ENSMUSP00000043442	ENSMUSG00000026339	"Ccdc93"	0.21121	0.055691	0.000206216	0.000568541
ENSMUSP00000137503	ENSMUSG00000026341	"Actr3"	0.0847666	0.0263901	0.00155855	0.00354645
ENSMUSP00000027592	ENSMUSG00000026353	"Ubxn4"	0.0610623	0.0387576	0.116879	0.163631
ENSMUSP00000027602	ENSMUSG00000026356	"Dars"	0.0888771	0.0389588	0.0236884	0.0399157
ENSMUSP00000066677	ENSMUSG00000026365	"Cfh"	0.43944	0.0888756	1.72713e-06	7.66583e-06
ENSMUSP00000027615	ENSMUSG00000026368	"F13b"	-0.816696	0.163983	2.29957e-06	9.935e-06
ENSMUSP00000027623	ENSMUSG00000026374	"Tsn"	0.144327	0.0369837	0.000133931	0.00038934
ENSMUSP00000027634	ENSMUSG00000026385	"Dbi"	0.416869	0.0897445	6.49975e-06	2.54503e-05
ENSMUSP00000108260	ENSMUSG00000026389	"Steap3"	0.214152	0.0705723	0.00278339	0.00591279
ENSMUSP00000027642	ENSMUSG00000026393	"Nek7"	-0.113077	0.0388036	0.00406874	0.00827315
ENSMUSP00000027657	ENSMUSG00000026405	"C4bp"	0.0819713	0.105215	0.436944	0.506966
ENSMUSP00000066426	ENSMUSG00000026409	"Pfkfb2"	0.230423	0.0374415	4.68997e-09	3.56691e-08
ENSMUSP00000137579	ENSMUSG00000026414	"Tnnt2"	0.0876575	0.0429641	0.0427704	0.067213
ENSMUSP00000095169	ENSMUSG00000026421	"Csrp1"	-0.182527	0.0592457	0.00238449	0.00517478
ENSMUSP00000062576	ENSMUSG00000026434	"Nucks1"	0.0788629	0.171029	0.645469	0.702016
ENSMUSP00000027726	ENSMUSG00000026456	"Cyb5r1"	0.127847	0.0652673	0.0516619	0.0797312
ENSMUSP00000119242	ENSMUSG00000026463	"Atp2b4"	0.197422	0.0501515	0.000117579	0.000346735
ENSMUSP00000095134	ENSMUSG00000026466	"Tor1aip1"	0.0384558	0.0391571	0.32736	0.39798
ENSMUSP00000137617	ENSMUSG00000026466	"Tor1aip1"	-0.26181	0.0857531	0.00262313	0.00561473
ENSMUSP00000083375	ENSMUSG00000026473	"Glul"	0.251566	0.0664555	0.000208141	0.000572726
ENSMUSP00000027752	ENSMUSG00000026478	"Lamc1"	-0.140262	0.0248886	6.54518e-08	3.91875e-07
ENSMUSP00000115822	ENSMUSG00000026483	"Fam129a"	0.093491	0.0424249	0.028875	0.0475728
ENSMUSP00000027766	ENSMUSG00000026489	"Adck3"	-0.143639	0.0329937	2.23148e-05	7.87549e-05
ENSMUSP00000095062	ENSMUSG00000026490	"Cdc42bpa"	0.106321	0.0560571	0.0602173	0.0910051
ENSMUSP00000027769	ENSMUSG00000026492	"Tfb2m"	0.109275	0.17909	0.543209	0.606402
ENSMUSP00000027777	ENSMUSG00000026496	"Parp1"	0.0884467	0.0389376	0.0242874	0.0407138
ENSMUSP00000027780	ENSMUSG00000026499	"Acbd3"	0.230641	0.0631478	0.000344611	0.000900125
ENSMUSP00000027781	ENSMUSG00000026500	"Cox20"	0.162757	0.0584134	0.00589657	0.0114857
ENSMUSP00000068895	ENSMUSG00000026509	"Capn2"	0.113355	0.0274843	5.64693e-05	0.000178812
ENSMUSP00000027792	ENSMUSG00000026511	"Srp9"	0.546114	0.0620939	2.79559e-15	8.02734e-14
ENSMUSP00000027810	ENSMUSG00000026526	"Fh1"	-0.0190417	0.0205068	0.354351	0.42528
ENSMUSP00000027817	ENSMUSG00000026532	"Spta1"	-0.0774487	0.0787703	0.326803	0.39746
ENSMUSP00000009340	ENSMUSG00000026536	"Mnda"	0.220558	0.154755	0.157149	0.210647
ENSMUSP00000027824	ENSMUSG00000026542	"Apcs"	0.559834	0.182368	0.00247001	0.00533841
ENSMUSP00000027826	ENSMUSG00000026544	"Dusp23"	0.0919433	0.0700959	0.191473	0.250064
ENSMUSP00000106861	ENSMUSG00000026547	"Tagln2"	0.187246	0.0573698	0.00131294	0.00304669
ENSMUSP00000118179	ENSMUSG00000026553	"Copa"	0.218781	0.0297153	6.02758e-12	8.50917e-11
ENSMUSP00000073778	ENSMUSG00000026554	"Dcaf8"	0.0972484	0.0402407	0.0166508	0.0290066
ENSMUSP00000083155	ENSMUSG00000026564	"Dusp27"	0.333904	0.0723472	8.21567e-06	3.1612e-05
ENSMUSP00000027853	ENSMUSG00000026568	"Mpc2"	0.126447	0.0323366	0.000129971	0.000379135
ENSMUSP00000027856	ENSMUSG00000026571	"Dcaf6"	0.52121	0.0744913	5.58974e-11	6.2444e-10
ENSMUSP00000027861	ENSMUSG00000026574	"Dpt"	0.736274	0.0783144	2.31718e-17	9.31669e-16
ENSMUSP00000027863	ENSMUSG00000026576	"Atp1b1"	-0.0649142	0.0340045	0.057837	0.0878482
ENSMUSP00000083204	ENSMUSG00000026579	"F5"	0.220974	0.142555	0.123889	0.171849
ENSMUSP00000027897	ENSMUSG00000026603	"Smyd2"	0.310468	0.0644423	3.17099e-06	1.3187e-05
ENSMUSP00000045841	ENSMUSG00000026615	"Eprs"	-0.0277386	0.0221331	0.211717	0.273961
ENSMUSP00000027916	ENSMUSG00000026617	"Bpnt1"	-0.159522	0.0431033	0.000284494	0.00075907
ENSMUSP00000027921	ENSMUSG00000026618	"Iars2"	0.0771473	0.024308	0.0017671	0.00396331
ENSMUSP00000106479	ENSMUSG00000026623	"Lpgat1"	0.125294	0.0426808	0.00391878	0.00800638
ENSMUSP00000070726	ENSMUSG00000026626	"Ppp2r5a"	-0.200733	0.029361	1.18486e-10	1.25661e-09
ENSMUSP00000110671	ENSMUSG00000026662	"Sephs1"	-0.079348	0.0496708	0.111995	0.157315
ENSMUSP00000027975	ENSMUSG00000026664	"Phyh"	0.182509	0.0493073	0.000283911	0.000757993
ENSMUSP00000106982	ENSMUSG00000026670	"Uap1"	0.186521	0.0516326	0.000392222	0.00101521
ENSMUSP00000027986	ENSMUSG00000026672	"Optn"	0.304478	0.0638969	4.15144e-06	1.68492e-05
ENSMUSP00000028004	ENSMUSG00000026687	"Aldh9a1"	0.18765	0.0685521	0.00680857	0.0130158
ENSMUSP00000028005	ENSMUSG00000026688	"Mgst3"	0.486737	0.0723204	2.13335e-10	2.11879e-09
ENSMUSP00000071636	ENSMUSG00000026701	"Prdx6"	-0.144411	0.0301062	3.34557e-06	1.37907e-05
ENSMUSP00000041851	ENSMUSG00000026709	"Dars2"	0.182754	0.0416948	1.97392e-05	7.07293e-05
ENSMUSP00000028045	ENSMUSG00000026712	"Mrc1"	0.163964	0.0460813	0.000476339	0.00121415
ENSMUSP00000068971	ENSMUSG00000026715	"Serpinc1"	0.125097	0.0586626	0.034307	0.0553767
ENSMUSP00000100025	ENSMUSG00000026718	"Stam"	-0.00418031	0.0465805	0.928626	0.941566
ENSMUSP00000028049	ENSMUSG00000026721	"Rabgap1l"	0.110799	0.0546925	0.0442393	0.0693148
ENSMUSP00000028059	ENSMUSG00000026727	"Rsu1"	0.112852	0.0354146	0.00169442	0.00382468
ENSMUSP00000028062	ENSMUSG00000026728	"Vim"	0.161739	0.050762	0.00169652	0.00382738
ENSMUSP00000117009	ENSMUSG00000026730	"Pter"	0.104009	0.0563676	0.0666344	0.0995977
ENSMUSP00000006912	ENSMUSG00000026737	"Pip4k2a"	0.12761	0.0568761	0.0266295	0.0443055
ENSMUSP00000088980	ENSMUSG00000026740	"Dnajc1"	0.708162	0.0948364	2.62517e-11	3.13905e-10
ENSMUSP00000028081	ENSMUSG00000026748	"Plxdc2"	0.198804	0.0621768	0.00170738	0.00384981
ENSMUSP00000028083	ENSMUSG00000026750	"Psmb7"	-0.0616518	0.0383167	0.109348	0.154166
ENSMUSP00000028087	ENSMUSG00000026753	"Ppp6c"	-0.0808229	0.0392132	0.040797	0.0643994
ENSMUSP00000108483	ENSMUSG00000026755	"Arpc5l"	-0.0258227	0.0339234	0.44752	0.516475
ENSMUSP00000028106	ENSMUSG00000026768	"Itga8"	0.349307	0.112805	0.00235675	0.0051251
ENSMUSP00000110495	ENSMUSG00000026773	"Pfkfb3"	0.567894	0.0911495	4.29891e-09	3.30523e-08
ENSMUSP00000028117	ENSMUSG00000026775	"Yme1l1"	0.231497	0.0421856	1.35113e-07	7.69476e-07
ENSMUSP00000028121	ENSMUSG00000026781	"Acbd5"	0.0801276	0.0761764	0.295557	0.365099
ENSMUSP00000014290	ENSMUSG00000026786	"Apbb1ip"	-0.00990174	0.166788	0.952784	0.9619
ENSMUSP00000028135	ENSMUSG00000026796	"Fam129b"	0.0929017	0.0345074	0.00779937	0.0147298
ENSMUSP00000052440	ENSMUSG00000026797	"Stxbp1"	0.151309	0.0385663	0.000123668	0.00036225
ENSMUSP00000028137	ENSMUSG00000026798	"Coq4"	0.138964	0.0505929	0.00662469	0.0127046
ENSMUSP00000009705	ENSMUSG00000026814	"Eng"	0.227752	0.0561442	7.70484e-05	0.000236353
ENSMUSP00000108903	ENSMUSG00000026817	"Ak1"	-0.122952	0.0414449	0.00341508	0.00707662
ENSMUSP00000028162	ENSMUSG00000026820	"Ptges2"	-0.0307056	0.0270545	0.257888	0.324245
ENSMUSP00000130992	ENSMUSG00000026827	"Gpd2"	0.100523	0.0491752	0.0423761	0.0666429
ENSMUSP00000109110	ENSMUSG00000026843	"Fubp3"	0.141195	0.0520264	0.00736457	0.0139774
ENSMUSP00000028199	ENSMUSG00000026848	"Tor1b"	0.0789622	0.0481501	0.103577	0.147305
ENSMUSP00000099918	ENSMUSG00000026853	"Crat"	-0.203816	0.0331921	5.03721e-09	3.79003e-08
ENSMUSP00000035303	ENSMUSG00000026857	"Ntmt1"	0.392998	0.0746135	5.98496e-07	2.91043e-06
ENSMUSP00000077127	ENSMUSG00000026858	"Fam73b"	0.0570599	0.0544727	0.297106	0.366544
ENSMUSP00000097788	ENSMUSG00000026860	"Sh3glb2"	0.163999	0.0424698	0.000156439	0.000444957
ENSMUSP00000028222	ENSMUSG00000026864	"Hspa5"	0.0126481	0.0367191	0.7309	0.777111
ENSMUSP00000099864	ENSMUSG00000026867	"Gapvd1"	0.214336	0.047076	9.65551e-06	3.6717e-05
ENSMUSP00000028225	ENSMUSG00000026869	"Psmd5"	-0.0628836	0.0402317	0.119781	0.16725
ENSMUSP00000028233	ENSMUSG00000026874	"Hc"	0.0792108	0.176809	0.654684	0.709662
ENSMUSP00000028238	ENSMUSG00000026878	"Rab14"	0.34103	0.0313636	1.54209e-21	1.30183e-19
ENSMUSP00000028239	ENSMUSG00000026879	"Gsn"	0.0559841	0.0458713	0.22387	0.28742
ENSMUSP00000028241	ENSMUSG00000026880	"Stom"	0.202933	0.0599758	0.00087612	0.00211079
ENSMUSP00000028250	ENSMUSG00000026887	"Mrrf"	0.0442889	0.0482359	0.359743	0.430896
ENSMUSP00000028252	ENSMUSG00000026888	"Grb14"	0.012115	0.0501021	0.809218	0.843299
ENSMUSP00000028257	ENSMUSG00000026893	"Gca"	0.0884859	0.0761064	0.2472	0.312967
ENSMUSP00000065352	ENSMUSG00000026895	"Ndufa8"	0.0515744	0.0437197	0.239675	0.304627
ENSMUSP00000028278	ENSMUSG00000026914	"Psmd14"	0.0556447	0.0326293	0.0898334	0.129725
ENSMUSP00000109585	ENSMUSG00000026917	"Wdr5"	0.310134	0.0549986	1.50679e-07	8.40181e-07
ENSMUSP00000028286	ENSMUSG00000026922	"Agpat2"	0.167018	0.0606123	0.00656716	0.0126172
ENSMUSP00000109716	ENSMUSG00000026924	"Sec16a"	0.125094	0.0486961	0.0110524	0.0201434
ENSMUSP00000075762	ENSMUSG00000026926	"Pmpca"	0.108994	0.0294089	0.00027906	0.000747406
ENSMUSP00000065000	ENSMUSG00000026930	"Gpsm1"	0.482485	0.0825146	2.27184e-08	1.50777e-07
ENSMUSP00000028307	ENSMUSG00000026938	"Fcna"	0.655541	0.152417	3.84798e-05	0.000127491
ENSMUSP00000108325	ENSMUSG00000026946	"Nmi"	0.182526	0.101781	0.0752102	0.110576
ENSMUSP00000047763	ENSMUSG00000026950	"Neb"	-0.0341351	0.0533106	0.522779	0.588754
ENSMUSP00000099989	ENSMUSG00000026956	"Uap1l1"	0.23887	0.0777454	0.00246677	0.00533414
ENSMUSP00000062747	ENSMUSG00000026986	"Hnmt"	-0.0393513	0.0563499	0.485903	0.553426
ENSMUSP00000028368	ENSMUSG00000026988	"Wdsub1"	0.0374538	0.0441874	0.398069	0.46882
ENSMUSP00000099815	ENSMUSG00000026991	"Pkp4"	0.432749	0.109829	0.000134596	0.000391005
ENSMUSP00000028386	ENSMUSG00000027002	"Nckap1"	0.1787	0.0307113	2.62408e-08	1.71194e-07
ENSMUSP00000028392	ENSMUSG00000027006	"Dnajc10"	0.149906	0.0848116	0.0798414	0.116613
ENSMUSP00000122103	ENSMUSG00000027010	"Slc25a12"	-0.0697941	0.0240564	0.00417515	0.00845648
ENSMUSP00000107770	ENSMUSG00000027012	"Dync1i2"	-0.222966	0.0448558	1.53319e-06	6.85551e-06
ENSMUSP00000107966	ENSMUSG00000027022	"Xirp2"	0.0660083	0.0787049	0.402748	0.472879
ENSMUSP00000099776	ENSMUSG00000027030	"Stk39"	0.110148	0.0383374	0.00454769	0.00911481
ENSMUSP00000076971	ENSMUSG00000027067	"Ssrp1"	0.2712	0.0736199	0.000341755	0.000893219
ENSMUSP00000079752	ENSMUSG00000027070	"Lrp2"	1.06308	0.17713	2.82236e-08	1.83276e-07
ENSMUSP00000112642	ENSMUSG00000027075	"Slc43a1"	0.0723406	0.118923	0.544027	0.607015
ENSMUSP00000028470	ENSMUSG00000027076	"Timm10"	0.408351	0.0693549	1.84935e-08	1.25299e-07
ENSMUSP00000099702	ENSMUSG00000027078	"Ube2l6"	0.0863391	0.117013	0.461901	0.530011
ENSMUSP00000028499	ENSMUSG00000027087	"Itgav"	0.0946418	0.044379	0.0342995	0.0553767
ENSMUSP00000080301	ENSMUSG00000027091	"Zc3h15"	0.207557	0.0376347	1.35264e-07	7.69476e-07
ENSMUSP00000028511	ENSMUSG00000027099	"Mtx2"	-0.301265	0.0319949	2.11171e-17	8.73875e-16
ENSMUSP00000028517	ENSMUSG00000027108	"Ola1"	-0.00558182	0.0214154	0.794661	0.83191
ENSMUSP00000107729	ENSMUSG00000027111	"Itga6"	0.111578	0.0334482	0.00103079	0.00243478
ENSMUSP00000028551	ENSMUSG00000027131	"Emc4"	0.282451	0.0652556	2.54326e-05	8.84276e-05
ENSMUSP00000028583	ENSMUSG00000027162	"Lin7c"	0.262082	0.0504275	5.39579e-07	2.66726e-06
ENSMUSP00000028592	ENSMUSG00000027170	"Eif3m"	0.387312	0.0520879	8.76805e-12	1.18622e-10
ENSMUSP00000028607	ENSMUSG00000027184	"Caprin1"	0.0541309	0.0465629	0.246541	0.31232
ENSMUSP00000028610	ENSMUSG00000027187	"Cat"	-0.0164918	0.0556742	0.7674	0.809192
ENSMUSP00000028617	ENSMUSG00000027193	"Api5"	0.118112	0.0308259	0.000175163	0.000490618
ENSMUSP00000028619	ENSMUSG00000027195	"Hsd17b12"	0.236842	0.0387269	5.73208e-09	4.2597e-08
ENSMUSP00000106127	ENSMUSG00000027201	"Myef2"	0.604165	0.159952	0.00023261	0.000633449
ENSMUSP00000080767	ENSMUSG00000027203	"Dut"	-0.0329204	0.0552936	0.552333	0.615219
ENSMUSP00000028633	ENSMUSG00000027204	"Fbn1"	-0.249777	0.117819	0.0353601	0.0569024
ENSMUSP00000106090	ENSMUSG00000027206	"Cops2"	-0.0192954	0.025299	0.446633	0.51608
ENSMUSP00000028636	ENSMUSG00000027207	"Galk2"	0.319019	0.0488089	6.81979e-10	6.18352e-09
ENSMUSP00000028650	ENSMUSG00000027222	"Pex16"	0.540536	0.0678562	3.58207e-13	6.30769e-12
ENSMUSP00000106180	ENSMUSG00000027227	"Sord"	0.000117775	0.0378606	0.997521	0.997521
ENSMUSP00000106222	ENSMUSG00000027238	"Frmd5"	0.340434	0.130206	0.0104057	0.0190933
ENSMUSP00000106242	ENSMUSG00000027245	"Hypk"	0.449312	0.0806877	1.3663e-07	7.74117e-07
ENSMUSP00000106961	ENSMUSG00000027247	"Arhgap1"	0.077255	0.036732	0.0368223	0.0588738
ENSMUSP00000028683	ENSMUSG00000027248	"Pdia3"	-0.0236601	0.0482087	0.624169	0.683075
ENSMUSP00000028681	ENSMUSG00000027249	"F2"	0.136097	0.0491253	0.0061795	0.0119705
ENSMUSP00000092223	ENSMUSG00000027254	"Map1a"	0.177069	0.093062	0.0593983	0.0899283
ENSMUSP00000078920	ENSMUSG00000027255	"Arfgap2"	0.188723	0.0493654	0.000184089	0.00051256
ENSMUSP00000054391	ENSMUSG00000027257	"Pacsin3"	0.0972766	0.0410184	0.0187587	0.0323186
ENSMUSP00000121851	ENSMUSG00000027282	"Mtch2"	-0.0354098	0.0275062	0.199611	0.259808
ENSMUSP00000099554	ENSMUSG00000027286	"Lrrc57"	0.0639415	0.0449825	0.157101	0.210647
ENSMUSP00000112138	ENSMUSG00000027287	"Snap23"	0.366853	0.0410157	4.21637e-16	1.41248e-14
ENSMUSP00000028755	ENSMUSG00000027293	"Ehd4"	0.0673862	0.0337918	0.0476277	0.0741286
ENSMUSP00000028769	ENSMUSG00000027303	"Ptpra"	0.10664	0.0630945	0.0935301	0.134649
ENSMUSP00000106425	ENSMUSG00000027305	"Ndufaf1"	0.205168	0.0449373	9.14746e-06	3.50058e-05
ENSMUSP00000028807	ENSMUSG00000027332	"Ivd"	-0.191173	0.0855588	0.026673	0.044343
ENSMUSP00000105793	ENSMUSG00000027341	"Tmem230"	0.537824	0.0774163	2.59455e-10	2.53509e-09
ENSMUSP00000028817	ENSMUSG00000027342	"Pcna"	0.158009	0.055783	0.00516919	0.0102437
ENSMUSP00000062221	ENSMUSG00000027346	"Gpcpd1"	0.163593	0.0396366	5.58088e-05	0.000177253
ENSMUSP00000028825	ENSMUSG00000027349	"Fam98b"	0.160979	0.0359713	1.34293e-05	4.96803e-05
ENSMUSP00000028844	ENSMUSG00000027366	"Sppl2a"	-0.0801761	0.0638011	0.211693	0.273961
ENSMUSP00000106004	ENSMUSG00000027367	"Stard7"	0.0880938	0.083998	0.296977	0.366533
ENSMUSP00000028848	ENSMUSG00000027371	"Fahd2a"	-0.108196	0.0429758	0.0126787	0.0227498
ENSMUSP00000028852	ENSMUSG00000027374	"Mrps5"	-0.104895	0.0343297	0.00258465	0.0055549
ENSMUSP00000035325	ENSMUSG00000027384	"Ndufaf5"	-0.134886	0.0420836	0.00159416	0.0036216
ENSMUSP00000099488	ENSMUSG00000027404	"Snrpb"	0.415327	0.0671299	4.77472e-09	3.61184e-08
ENSMUSP00000099487	ENSMUSG00000027405	"Nop56"	0.02092	0.0434026	0.630385	0.68952
ENSMUSP00000028892	ENSMUSG00000027406	"Idh3b"	-0.114264	0.0219857	5.39645e-07	2.66726e-06
ENSMUSP00000028900	ENSMUSG00000027411	"Vps16"	0.184903	0.0915564	0.0457753	0.0715091
ENSMUSP00000016072	ENSMUSG00000027422	"Rrbp1"	-0.00180849	0.0356388	0.959584	0.967324
ENSMUSP00000105657	ENSMUSG00000027423	"Snx5"	0.206476	0.0303824	1.48522e-10	1.52905e-09
ENSMUSP00000028915	ENSMUSG00000027428	"Rbbp9"	-0.463413	0.0594913	4.94572e-13	8.52077e-12
ENSMUSP00000028916	ENSMUSG00000027429	"Sec23b"	0.0191634	0.0577994	0.74063	0.785675
ENSMUSP00000028917	ENSMUSG00000027430	"Dtd1"	0.267957	0.0760071	0.000534928	0.00134882
ENSMUSP00000096876	ENSMUSG00000027435	"Cd93"	-0.0862232	0.073693	0.243819	0.309242
ENSMUSP00000028926	ENSMUSG00000027438	"Napb"	0.0751983	0.0886896	0.398658	0.469382
ENSMUSP00000028938	ENSMUSG00000027447	"Cst3"	-0.0195525	0.0554149	0.724618	0.772326
ENSMUSP00000028944	ENSMUSG00000027452	"Acss1"	0.00310657	0.0270429	0.90867	0.924885
ENSMUSP00000086542	ENSMUSG00000027455	"Nsfl1c"	0.22046	0.0452934	2.44279e-06	1.04681e-05
ENSMUSP00000028981	ENSMUSG00000027479	"Mapre1"	0.0590768	0.0292055	0.0445578	0.0697362
ENSMUSP00000105350	ENSMUSG00000027488	"Snta1"	-0.0675795	0.0283017	0.0179723	0.031027
ENSMUSP00000028999	ENSMUSG00000027499	"Pkia"	0.553104	0.0802161	1.1416e-10	1.21377e-09
ENSMUSP00000029002	ENSMUSG00000027500	"Stmn2"	0.47657	0.0790051	8.83573e-09	6.3536e-08
ENSMUSP00000112830	ENSMUSG00000027506	"Tpd52"	0.279447	0.0780108	0.000450262	0.00115325
ENSMUSP00000029013	ENSMUSG00000027509	"Rae1"	-0.0990974	0.0722546	0.172715	0.228751
ENSMUSP00000133816	ENSMUSG00000027510	"Rbm38"	-0.221536	0.0653066	0.000881165	0.00211941
ENSMUSP00000029024	ENSMUSG00000027519	"Rab22a"	0.227471	0.0341671	4.10698e-10	3.8782e-09
ENSMUSP00000109767	ENSMUSG00000027520	"Zdbf2"	0.763961	0.199972	0.000218319	0.000597617
ENSMUSP00000079341	ENSMUSG00000027523	"Gnas"	0.239131	0.0282739	8.70487e-15	2.21345e-13
ENSMUSP00000068174	ENSMUSG00000027531	"Impa1"	0.0998645	0.0344532	0.00420981	0.00851444
ENSMUSP00000029046	ENSMUSG00000027533	"Fabp5"	0.0892527	0.0623998	0.154335	0.2076
ENSMUSP00000029053	ENSMUSG00000027540	"Ptpn1"	0.203288	0.0598616	0.000885617	0.0021276
ENSMUSP00000104804	ENSMUSG00000027546	"Atp9a"	0.630055	0.068426	1.58286e-16	5.66207e-15
ENSMUSP00000137926	ENSMUSG00000027556	"Car1"	-0.102258	0.123294	0.407974	0.477421
ENSMUSP00000029076	ENSMUSG00000027559	"Car3"	0.136366	0.169919	0.42329	0.493214
ENSMUSP00000029078	ENSMUSG00000027562	"Car2"	-0.180392	0.108479	0.0980501	0.14039
ENSMUSP00000029082	ENSMUSG00000027566	"Psma7"	-0.0632706	0.0324371	0.052645	0.0811174
ENSMUSP00000104490	ENSMUSG00000027575	"Arfgap1"	-0.282545	0.0893862	0.00192265	0.00428061
ENSMUSP00000112090	ENSMUSG00000027593	"Raly"	0.31493	0.0404645	5.14724e-13	8.83191e-12
ENSMUSP00000061851	ENSMUSG00000027597	"Ahcy"	0.216817	0.0351448	4.33568e-09	3.3214e-08
ENSMUSP00000029125	ENSMUSG00000027599	"Armc1"	0.246495	0.0463549	3.05834e-07	1.57622e-06
ENSMUSP00000029128	ENSMUSG00000027602	"Map1lc3a"	0.0249382	0.0519529	0.631793	0.690522
ENSMUSP00000029135	ENSMUSG00000027605	"Acss2"	0.0442276	0.0339962	0.194918	0.254248
ENSMUSP00000078630	ENSMUSG00000027610	"Gss"	-0.122014	0.0403965	0.0028875	0.00609711
ENSMUSP00000029142	ENSMUSG00000027613	"Eif6"	0.294523	0.0514152	4.12972e-08	2.57863e-07
ENSMUSP00000029147	ENSMUSG00000027618	"Nfs1"	-0.0676228	0.0271081	0.0135022	0.0241188
ENSMUSP00000105216	ENSMUSG00000027620	"Rbm39"	-0.149335	0.0447949	0.00107637	0.00253536
ENSMUSP00000099426	ENSMUSG00000027624	"Epb4.1l1"	0.53558	0.0730569	8.40363e-12	1.14425e-10
ENSMUSP00000059717	ENSMUSG00000027639	"Samhd1"	0.160806	0.0518235	0.00222176	0.00485995
ENSMUSP00000112081	ENSMUSG00000027642	"Rpn2"	0.234418	0.0335775	5.28295e-11	5.94649e-10
ENSMUSP00000099412	ENSMUSG00000027651	"Rprd1b"	0.0435082	0.042579	0.308379	0.378031
ENSMUSP00000105112	ENSMUSG00000027652	"Ralgapb"	0.163683	0.0577202	0.00518977	0.0102797
ENSMUSP00000088801	ENSMUSG00000027668	"Mfn1"	0.239448	0.0352213	1.46494e-10	1.51929e-09
ENSMUSP00000121127	ENSMUSG00000027669	"Gnb4"	-0.149448	0.0972374	0.127374	0.176046
ENSMUSP00000029214	ENSMUSG00000027671	"Actl6a"	0.0123554	0.0408304	0.762537	0.805315
ENSMUSP00000114963	ENSMUSG00000027673	"Ndufb5"	-0.0819782	0.0332994	0.0147534	0.0260889
ENSMUSP00000103830	ENSMUSG00000027679	"Dnajc19"	-0.102363	0.0404345	0.0122011	0.0220372
ENSMUSP00000001620	ENSMUSG00000027680	"Fxr1"	-0.0405191	0.0312616	0.196571	0.256089
ENSMUSP00000045864	ENSMUSG00000027698	"Nceh1"	0.500566	0.0392972	5.525e-27	9.71709e-25
ENSMUSP00000029256	ENSMUSG00000027706	"Sec62"	0.16642	0.0859544	0.0546812	0.0838392
ENSMUSP00000103817	ENSMUSG00000027708	"Dcun1d1"	-0.0596069	0.0629092	0.344978	0.41545
ENSMUSP00000029259	ENSMUSG00000027709	"Mccc1"	0.0419181	0.0407068	0.304491	0.37373
ENSMUSP00000011492	ENSMUSG00000027710	"Acad9"	0.146125	0.0282102	5.85218e-07	2.85015e-06
ENSMUSP00000029266	ENSMUSG00000027712	"Anxa5"	-0.105079	0.0394537	0.00843052	0.0157876
ENSMUSP00000029277	ENSMUSG00000027722	"Spata5"	-0.221802	0.0755671	0.00376357	0.00772667
ENSMUSP00000048603	ENSMUSG00000027742	"Cog6"	-0.226681	0.0772769	0.00421243	0.00851564
ENSMUSP00000118478	ENSMUSG00000027746	"Ufm1"	-0.20374	0.0524204	0.000142238	0.000410379
ENSMUSP00000080276	ENSMUSG00000027750	"Postn"	0.10865	0.0778685	0.164625	0.219275
ENSMUSP00000096686	ENSMUSG00000027763	"Mbnl1"	-0.0335653	0.054082	0.535615	0.599849
ENSMUSP00000076503	ENSMUSG00000027774	"Gfm1"	-0.0970791	0.0324145	0.00312735	0.00655115
ENSMUSP00000029353	ENSMUSG00000027782	"Kpna4"	0.160871	0.0339005	4.19582e-06	1.7013e-05
ENSMUSP00000029355	ENSMUSG00000027784	"Ppm1l"	0.189505	0.0716003	0.00927739	0.017251
ENSMUSP00000029367	ENSMUSG00000027792	"Bche"	0.180048	0.0667499	0.00789466	0.0148965
ENSMUSP00000029382	ENSMUSG00000027804	"Ppid"	-0.132929	0.0337986	0.000119183	0.000350574
ENSMUSP00000068890	ENSMUSG00000027805	"Pfn2"	-0.104392	0.0633445	0.101078	0.14409
ENSMUSP00000096688	ENSMUSG00000027806	"Tsc22d2"	0.407489	0.0491909	2.52544e-14	5.61045e-13
ENSMUSP00000029386	ENSMUSG00000027809	"Etfdh"	-0.136325	0.0350615	0.000141412	0.000408556
ENSMUSP00000029387	ENSMUSG00000027810	"Eif2a"	-0.113787	0.0349708	0.0013711	0.00316599
ENSMUSP00000029405	ENSMUSG00000027823	"Gmps"	-0.013821	0.0253937	0.586923	0.649214
ENSMUSP00000029414	ENSMUSG00000027828	"Ssr3"	0.12135	0.107726	0.262834	0.329791
ENSMUSP00000125752	ENSMUSG00000027835	"Pdcd10"	0.0277848	0.0412608	0.50155	0.568639
ENSMUSP00000029445	ENSMUSG00000027852	"Nras"	-0.104761	0.0404891	0.0104509	0.019163
ENSMUSP00000029454	ENSMUSG00000027861	"Casq2"	-0.102547	0.0264497	0.000147525	0.00042332
ENSMUSP00000099755	ENSMUSG00000027864	"Ptgfrn"	0.333969	0.0623934	2.58754e-07	1.36015e-06
ENSMUSP00000088249	ENSMUSG00000027875	"Hmgcs2"	0.245783	0.12138	0.044424	0.0695525
ENSMUSP00000029476	ENSMUSG00000027879	"Sec22b"	-0.244665	0.0476114	7.08558e-07	3.40641e-06
ENSMUSP00000099681	ENSMUSG00000027882	"Stxbp3a"	0.198399	0.041307	3.25347e-06	1.34504e-05
ENSMUSP00000102220	ENSMUSG00000027884	"Clcc1"	0.145052	0.0342373	3.78495e-05	0.000125683
ENSMUSP00000029489	ENSMUSG00000027890	"Gstm4"	0.857819	0.111122	7.48601e-13	1.23915e-11
ENSMUSP00000029490	ENSMUSG00000027893	"Ahcyl1"	0.14647	0.0375485	0.000134769	0.000391239
ENSMUSP00000029515	ENSMUSG00000027907	"S100a11"	0.463612	0.0870907	3.85733e-07	1.9593e-06
ENSMUSP00000029549	ENSMUSG00000027940	"Tpm3"	0.37988	0.0665304	4.52779e-08	2.80643e-07
ENSMUSP00000113578	ENSMUSG00000027940	"Tpm3"	0.177674	0.055134	0.00150543	0.00344786
ENSMUSP00000078661	ENSMUSG00000027944	"Hax1"	0.186153	0.0536671	0.00071987	0.00176559
ENSMUSP00000029573	ENSMUSG00000027961	"Lrrc39"	0.159353	0.055377	0.00448636	0.00901792
ENSMUSP00000029574	ENSMUSG00000027962	"Vcam1"	0.330178	0.0630384	5.2972e-07	2.62743e-06
ENSMUSP00000029610	ENSMUSG00000027984	"Hadh"	-0.069161	0.0568106	0.22503	0.288533
ENSMUSP00000029626	ENSMUSG00000027997	"Casp6"	0.286224	0.0501541	5.79075e-08	3.50182e-07
ENSMUSP00000133117	ENSMUSG00000028001	"Fga"	0.0921916	0.0762808	0.228392	0.292488
ENSMUSP00000029635	ENSMUSG00000028005	"Gucy1b3"	0.350254	0.0396322	8.2299e-16	2.57321e-14
ENSMUSP00000118752	ENSMUSG00000028010	"Gar1"	2.05333	0.203778	7.24854e-19	3.64239e-17
ENSMUSP00000029644	ENSMUSG00000028013	"Ppa2"	0.0229504	0.0464509	0.621847	0.681063
ENSMUSP00000029658	ENSMUSG00000028024	"Enpep"	0.379998	0.0634634	1.20911e-08	8.43577e-08
ENSMUSP00000128872	ENSMUSG00000028024	"Enpep"	0.148057	0.0702898	0.0369181	0.0590046
ENSMUSP00000029663	ENSMUSG00000028029	"Aimp1"	-0.176041	0.0436053	7.96319e-05	0.000243923
ENSMUSP00000130145	ENSMUSG00000028034	"Fubp1"	0.151104	0.044575	0.00085735	0.00207029
ENSMUSP00000053916	ENSMUSG00000028035	"Dnajb4"	-0.0866779	0.0328273	0.00899958	0.0167566
ENSMUSP00000076589	ENSMUSG00000028048	"Gba"	0.348799	0.0754277	1.0952e-05	4.13123e-05
ENSMUSP00000029684	ENSMUSG00000028049	"Scamp3"	0.0232193	0.0335693	0.490126	0.557634
ENSMUSP00000135131	ENSMUSG00000028059	"Arhgef2"	0.528761	0.0763342	1.13894e-10	1.21377e-09
ENSMUSP00000029698	ENSMUSG00000028062	"Lamtor2"	0.29809	0.0844443	0.000533268	0.00134625
ENSMUSP00000029699	ENSMUSG00000028063	"Lmna"	-0.0157633	0.0341668	0.64509	0.701887
ENSMUSP00000029708	ENSMUSG00000028070	"Apoa1bp"	-0.060554	0.0318652	0.0589724	0.0893798
ENSMUSP00000103261	ENSMUSG00000028080	"Lrba"	0.190305	0.0550737	0.000752745	0.00183237
ENSMUSP00000119949	ENSMUSG00000028085	"Pet112"	-0.0583706	0.0397716	0.143926	0.196277
ENSMUSP00000102665	ENSMUSG00000028088	"Fmo5"	0.396129	0.0944579	4.77245e-05	0.000154482
ENSMUSP00000088263	ENSMUSG00000028093	"Acp6"	-0.170636	0.0349627	2.30323e-06	9.94063e-06
ENSMUSP00000113365	ENSMUSG00000028102	"Pex11b"	0.295858	0.0750664	0.000117716	0.000346739
ENSMUSP00000029752	ENSMUSG00000028107	"Tars2"	0.0390859	0.0285853	0.173204	0.229326
ENSMUSP00000112665	ENSMUSG00000028108	"Ecm1"	0.577248	0.0625635	7.07059e-17	2.61798e-15
ENSMUSP00000029761	ENSMUSG00000028116	"Myoz2"	-0.24103	0.0357185	1.93459e-10	1.93505e-09
ENSMUSP00000029769	ENSMUSG00000028124	"Gclm"	-0.160368	0.0700742	0.0232548	0.0393106
ENSMUSP00000029770	ENSMUSG00000028127	"Abcd3"	0.0851077	0.0520884	0.104007	0.147758
ENSMUSP00000029780	ENSMUSG00000028134	"Ptbp2"	0.042486	0.104532	0.685074	0.737678
ENSMUSP00000029783	ENSMUSG00000028136	"Snx27"	0.0310356	0.0350328	0.37684	0.447815
ENSMUSP00000005964	ENSMUSG00000028138	"Adh5"	-0.134449	0.0310589	2.47035e-05	8.59634e-05
ENSMUSP00000029786	ENSMUSG00000028140	"Mrpl9"	-0.042876	0.0366799	0.243964	0.309333
ENSMUSP00000062841	ENSMUSG00000028145	"Them4"	-0.222808	0.0643317	0.000664902	0.00164704
ENSMUSP00000096173	ENSMUSG00000028149	"Rap1gds1"	0.157616	0.0353436	1.43441e-05	5.25578e-05
ENSMUSP00000029803	ENSMUSG00000028156	"Eif4e"	-0.0850142	0.0284422	0.00318552	0.0066499
ENSMUSP00000071040	ENSMUSG00000028161	"Ppp3ca"	0.0304888	0.0260506	0.243382	0.308875
ENSMUSP00000029812	ENSMUSG00000028163	"Nfkb1"	0.55263	0.10888	1.37593e-06	6.2182e-06
ENSMUSP00000029814	ENSMUSG00000028164	"Manba"	0.370808	0.0867189	3.46032e-05	0.000115921
ENSMUSP00000029815	ENSMUSG00000028165	"Cisd2"	-0.0271383	0.0298991	0.365257	0.436261
ENSMUSP00000101673	ENSMUSG00000028180	"Zranb2"	0.280369	0.0690432	8.27589e-05	0.000252768
ENSMUSP00000029845	ENSMUSG00000028194	"Ddah1"	0.163164	0.0753672	0.0316955	0.051715
ENSMUSP00000029850	ENSMUSG00000028199	"Cryz"	-0.110248	0.0457178	0.0168817	0.0293571
ENSMUSP00000077273	ENSMUSG00000028207	"Asph"	0.029192	0.0410434	0.477842	0.545269
ENSMUSP00000103970	ENSMUSG00000028207	"Asph"	-0.262326	0.049457	3.26003e-07	1.67607e-06
ENSMUSP00000029877	ENSMUSG00000028223	"Decr1"	-0.0243808	0.042099	0.563216	0.626091
ENSMUSP00000029885	ENSMUSG00000028228	"Cpne3"	0.150462	0.0332976	1.11723e-05	4.20304e-05
ENSMUSP00000029888	ENSMUSG00000028229	"Rmdn1"	0.0874836	0.038108	0.0228345	0.0386776
ENSMUSP00000120528	ENSMUSG00000028234	"Rps20"	0.0904383	0.0315497	0.00463926	0.00928071
ENSMUSP00000029909	ENSMUSG00000028247	"Coq3"	-0.116288	0.0401125	0.00420355	0.00850585
ENSMUSP00000029915	ENSMUSG00000028251	"Tstd3"	0.0572616	0.0739994	0.440171	0.510148
ENSMUSP00000029925	ENSMUSG00000028261	"Ndufaf4"	-0.243009	0.0317554	1.11199e-12	1.77793e-11
ENSMUSP00000101829	ENSMUSG00000028268	"Gbp3"	0.234091	0.171891	0.175733	0.232092
ENSMUSP00000132435	ENSMUSG00000028270	"Gbp2"	0.219901	0.082206	0.00815396	0.0153446
ENSMUSP00000029941	ENSMUSG00000028273	"Pdlim5"	0.0671613	0.0277242	0.0163953	0.0285969
ENSMUSP00000128752	ENSMUSG00000028273	"Pdlim5"	-0.0402066	0.0478759	0.402118	0.47227
ENSMUSP00000095792	ENSMUSG00000028278	"Rragd"	0.181372	0.0415841	2.28215e-05	8.04757e-05
ENSMUSP00000103826	ENSMUSG00000028289	"Epha7"	0.0975361	0.0636565	0.128214	0.177091
ENSMUSP00000029968	ENSMUSG00000028292	"Rars2"	0.447594	0.0723617	4.8624e-09	3.67159e-08
ENSMUSP00000103767	ENSMUSG00000028295	"Smim8"	0.196037	0.0919655	0.0351841	0.0566624
ENSMUSP00000029987	ENSMUSG00000028307	"Aldob"	0.2941	0.0958966	0.00249332	0.00538052
ENSMUSP00000103402	ENSMUSG00000028328	"Tmod1"	-0.00112737	0.0257896	0.96518	0.971455
ENSMUSP00000099990	ENSMUSG00000028333	"Anp32b"	0.062427	0.0351025	0.0770048	0.112899
ENSMUSP00000030018	ENSMUSG00000028334	"Nans"	0.032159	0.0608946	0.598104	0.659852
ENSMUSP00000080921	ENSMUSG00000028339	"Col15a1"	0.0217377	0.0403266	0.590517	0.652335
ENSMUSP00000030028	ENSMUSG00000028343	"Erp44"	-0.0166383	0.0482189	0.730449	0.776827
ENSMUSP00000030033	ENSMUSG00000028348	"Murc"	0.0723271	0.0503713	0.152754	0.205998
ENSMUSP00000030041	ENSMUSG00000028356	"Ambp"	0.259423	0.0890735	0.004035	0.00821598
ENSMUSP00000030051	ENSMUSG00000028367	"Txn1"	0.00963314	0.0527371	0.855265	0.882012
ENSMUSP00000030076	ENSMUSG00000028382	"Ptbp3"	0.144593	0.0361039	9.21682e-05	0.000278683
ENSMUSP00000030078	ENSMUSG00000028383	"Hsdl2"	-0.180415	0.0353996	8.61724e-07	4.07773e-06
ENSMUSP00000103068	ENSMUSG00000028393	"Alad"	-0.209375	0.0828508	0.0123514	0.022261
ENSMUSP00000030103	ENSMUSG00000028398	"Tmem261"	-0.157494	0.0823015	0.0572377	0.087126
ENSMUSP00000100038	ENSMUSG00000028405	"Aco1"	-0.0312776	0.0273234	0.253828	0.320014
ENSMUSP00000030117	ENSMUSG00000028409	"Smu1"	-0.00187423	0.0395316	0.962248	0.969136
ENSMUSP00000030118	ENSMUSG00000028410	"Dnaja1"	-0.151115	0.0360047	4.44534e-05	0.000144559
ENSMUSP00000103724	ENSMUSG00000028416	"Bag1"	-0.0613695	0.0541174	0.25837	0.324673
ENSMUSP00000030128	ENSMUSG00000028419	"Chmp5"	0.136768	0.0531105	0.0108605	0.0198279
ENSMUSP00000030134	ENSMUSG00000028426	"Rad23b"	0.155461	0.0477204	0.00133986	0.00310234
ENSMUSP00000030140	ENSMUSG00000028431	"Ikbkap"	-0.22096	0.0915843	0.0173013	0.0299544
ENSMUSP00000030154	ENSMUSG00000028443	"Nudt2"	0.0100778	0.033795	0.765887	0.808
ENSMUSP00000030158	ENSMUSG00000028447	"Dctn3"	0.0175456	0.0254542	0.491513	0.55876
ENSMUSP00000030164	ENSMUSG00000028452	"Vcp"	-0.0214262	0.029884	0.474306	0.541825
ENSMUSP00000030169	ENSMUSG00000028455	"Stoml2"	0.130526	0.0342517	0.00018936	0.000525847
ENSMUSP00000103546	ENSMUSG00000028464	"Tpm2"	0.319292	0.185464	0.0881467	0.127434
ENSMUSP00000103547	ENSMUSG00000028464	"Tpm2"	0.0541478	0.0550262	0.326404	0.397161
ENSMUSP00000030187	ENSMUSG00000028465	"Tln1"	0.124233	0.0608	0.0424632	0.066755
ENSMUSP00000030192	ENSMUSG00000028470	"Hint2"	-0.0226378	0.0552678	0.68258	0.735931
ENSMUSP00000103478	ENSMUSG00000028478	"Clta"	0.369602	0.0544016	1.50147e-10	1.54202e-09
ENSMUSP00000030202	ENSMUSG00000028480	"Glipr2"	0.482564	0.114003	4.95436e-05	0.000159952
ENSMUSP00000030207	ENSMUSG00000028484	"Psip1"	0.124736	0.0699078	0.0766564	0.112429
ENSMUSP00000000466	ENSMUSG00000028494	"Plin2"	-0.16677	0.0730872	0.0236588	0.0398818
ENSMUSP00000099878	ENSMUSG00000028495	"Rps6"	0.0332739	0.0454982	0.465523	0.533235
ENSMUSP00000133095	ENSMUSG00000028514	"Usp24"	0.731315	0.0609378	8.06366e-25	1.06365e-22
ENSMUSP00000065719	ENSMUSG00000028517	"Ppap2b"	0.139324	0.044655	0.00213934	0.00469342
ENSMUSP00000030243	ENSMUSG00000028518	"Prkaa2"	0.207789	0.0341333	6.63333e-09	4.87792e-08
ENSMUSP00000099841	ENSMUSG00000028527	"Ak4"	-0.117206	0.042625	0.00656673	0.0126172
ENSMUSP00000099842	ENSMUSG00000028530	"Jak1"	0.376212	0.0537383	3.74134e-10	3.54085e-09
ENSMUSP00000095534	ENSMUSG00000028551	"Cdkn2c"	0.142631	0.0680451	0.0378334	0.0603532
ENSMUSP00000099790	ENSMUSG00000028552	"Eps15"	0.22782	0.0455028	1.36204e-06	6.16864e-06
ENSMUSP00000030286	ENSMUSG00000028556	"Dock7"	0.162596	0.0523654	0.00229446	0.00499996
ENSMUSP00000124742	ENSMUSG00000028559	"Osbpl9"	-0.026525	0.0476284	0.578399	0.640793
ENSMUSP00000030296	ENSMUSG00000028567	"Txndc12"	-0.14789	0.0635451	0.0211128	0.0360652
ENSMUSP00000099803	ENSMUSG00000028568	"Btf3l4"	-0.194277	0.068236	0.00491848	0.00978827
ENSMUSP00000102724	ENSMUSG00000028577	"Plaa"	0.0614712	0.0221765	0.00615243	0.0119345
ENSMUSP00000030320	ENSMUSG00000028582	"Cc2d1b"	-0.0856816	0.0474171	0.0734272	0.108218
[truncated: 2,222 more rows]

## Sheet: Sex effect
Protein_ID	Gene_ID	Gene_symbol	Effect	Effect_SE	p	adjusted_p
ENSMUSP00000000049	ENSMUSG00000000049	"Apoh"	0.15295	0.0598328	0.0113963	0.0582369
ENSMUSP00000000058	ENSMUSG00000000058	"Cav2"	-0.232861	0.0540507	2.76198e-05	0.000640568
ENSMUSP00000000090	ENSMUSG00000000088	"Cox5a"	0.0863985	0.0508329	0.0909035	0.238119
ENSMUSP00000000129	ENSMUSG00000000127	"Fer"	-0.0991074	0.0606048	0.103926	0.260032
ENSMUSP00000000153	ENSMUSG00000000149	"Gna12"	-0.00173935	0.0445871	0.968945	0.984336
ENSMUSP00000034567	ENSMUSG00000000168	"Dlat"	0.10763	0.0250396	2.79936e-05	0.000642893
ENSMUSP00000000175	ENSMUSG00000000171	"Sdhd"	-0.0789486	0.041632	0.0594991	0.178751
ENSMUSP00000000219	ENSMUSG00000000214	"Th"	0.0335485	0.0559596	0.54978	0.736004
ENSMUSP00000000260	ENSMUSG00000000253	"Gmpr"	-0.114615	0.043734	0.00951611	0.051234
ENSMUSP00000103528	ENSMUSG00000000275	"Trim25"	-0.127629	0.0569518	0.0263853	0.105168
ENSMUSP00000000287	ENSMUSG00000000278	"Scpep1"	0.0399346	0.0459676	0.386266	0.596917
ENSMUSP00000000299	ENSMUSG00000000290	"Itgb2"	-0.0726138	0.0744697	0.331784	0.544083
ENSMUSP00000000304	ENSMUSG00000000295	"Hddc2"	0.0500107	0.142488	0.726208	0.84865
ENSMUSP00000000329	ENSMUSG00000000320	"Alox12"	-0.125536	0.145103	0.388404	0.59839
ENSMUSP00000111278	ENSMUSG00000000325	"Arvcf"	-0.0109964	0.148104	0.940933	0.972259
ENSMUSP00000111272	ENSMUSG00000000326	"Comt"	0.0762276	0.0619597	0.220181	0.425348
ENSMUSP00000000348	ENSMUSG00000000339	"Rtca"	-0.00266521	0.0865698	0.975475	0.987877
ENSMUSP00000000349	ENSMUSG00000000340	"Dbt"	0.0124732	0.0323999	0.700704	0.834793
ENSMUSP00000000365	ENSMUSG00000000355	"Mcts1"	-0.0473296	0.0296936	0.112686	0.273497
ENSMUSP00000000384	ENSMUSG00000000374	"Trappc10"	0.0485475	0.0488951	0.323285	0.537021
ENSMUSP00000114256	ENSMUSG00000000384	"Tbrg4"	0.0104261	0.02694	0.699201	0.834651
ENSMUSP00000085523	ENSMUSG00000000399	"Ndufa9"	-0.0441543	0.0273259	0.107861	0.266558
ENSMUSP00000000449	ENSMUSG00000000439	"Mkrn2"	-0.0496625	0.0629285	0.431028	0.634461
ENSMUSP00000108571	ENSMUSG00000000441	"Raf1"	-0.115664	0.0370064	0.00226095	0.0180521
ENSMUSP00000099744	ENSMUSG00000000538	"Tom1l2"	0.0527425	0.0384182	0.171488	0.362652
ENSMUSP00000023128	ENSMUSG00000000555	"Itga5"	0.104149	0.0445984	0.0206194	0.0889015
ENSMUSP00000010278	ENSMUSG00000000561	"Wdr77"	0.0396493	0.053944	0.463628	0.664959
ENSMUSP00000113022	ENSMUSG00000000563	"Atp5f1"	-0.0133919	0.0207897	0.520282	0.713486
ENSMUSP00000019128	ENSMUSG00000000568	"Hnrnpd"	-0.134644	0.0319689	3.98081e-05	0.000861693
ENSMUSP00000000642	ENSMUSG00000000628	"Hk2"	-0.0409918	0.0241461	0.0912821	0.238873
ENSMUSP00000090563	ENSMUSG00000000631	"Myo18a"	-0.0407984	0.0363048	0.262588	0.471087
ENSMUSP00000117044	ENSMUSG00000000631	"Myo18a"	0.0349123	0.0609271	0.567761	0.748444
ENSMUSP00000123256	ENSMUSG00000000631	"Myo18a"	-0.0959959	0.0484378	0.0491789	0.157142
ENSMUSP00000000727	ENSMUSG00000000711	"Rab5b"	0.0260403	0.0379476	0.49345	0.692745
ENSMUSP00000120361	ENSMUSG00000000738	"Spg7"	-0.00752085	0.0236174	0.750512	0.864133
ENSMUSP00000000756	ENSMUSG00000000740	"Rpl13"	-0.0266443	0.0337937	0.431466	0.634461
ENSMUSP00000000759	ENSMUSG00000000743	"Chmp1a"	0.124311	0.0562214	0.028862	0.111461
ENSMUSP00000090585	ENSMUSG00000000751	"Rpa1"	-0.178061	0.0418953	3.83385e-05	0.000834158
ENSMUSP00000000769	ENSMUSG00000000753	"Serpinf1"	0.103271	0.0477773	0.0319619	0.118599
ENSMUSP00000000804	ENSMUSG00000000787	"Ddx3x"	-0.535124	0.0242859	3.02056e-53	3.18744e-50
ENSMUSP00000099483	ENSMUSG00000000805	"Car4"	-0.0625597	0.0462385	0.177741	0.369578
ENSMUSP00000000828	ENSMUSG00000000811	"Txnrd3"	0.0912344	0.0497637	0.0686937	0.197575
ENSMUSP00000072175	ENSMUSG00000000826	"Dnajc5"	0.0929752	0.0500227	0.0647843	0.189111
ENSMUSP00000117690	ENSMUSG00000000827	"Tpd52l2"	0.0185661	0.0391711	0.636086	0.795296
ENSMUSP00000085906	ENSMUSG00000000838	"Fmr1"	-0.0330675	0.0235791	0.162497	0.350793
ENSMUSP00000000939	ENSMUSG00000000915	"Hip1r"	0.0685577	0.0734844	0.353208	0.566664
ENSMUSP00000000985	ENSMUSG00000000959	"Oxa1l"	-0.0873018	0.027332	0.00165314	0.0142406
ENSMUSP00000001042	ENSMUSG00000001016	"Ilf2"	-0.169755	0.0403493	4.15597e-05	0.000868432
ENSMUSP00000122090	ENSMUSG00000001018	"Snapin"	0.20818	0.0357185	3.52389e-08	2.1874e-06
ENSMUSP00000001046	ENSMUSG00000001020	"S100a4"	0.231122	0.0810369	0.00491001	0.0311188
ENSMUSP00000001051	ENSMUSG00000001025	"S100a6"	-0.0189378	0.0468	0.686208	0.827094
ENSMUSP00000001055	ENSMUSG00000001029	"Icam2"	-0.021845	0.0289687	0.45177	0.653504
ENSMUSP00000133315	ENSMUSG00000001029	"Icam2"	-0.0499119	0.051295	0.332414	0.544478
ENSMUSP00000104351	ENSMUSG00000001036	"Epn2"	-0.0564965	0.0548285	0.305012	0.51705
ENSMUSP00000001079	ENSMUSG00000001052	"Sec24b"	-0.0833182	0.052791	0.11657	0.278936
ENSMUSP00000120014	ENSMUSG00000001056	"Nhp2"	-0.0892276	0.0842601	0.292306	0.502928
ENSMUSP00000001127	ENSMUSG00000001100	"Poldip2"	-0.0225914	0.0328485	0.492489	0.692567
ENSMUSP00000001147	ENSMUSG00000001119	"Col6a1"	-0.15929	0.0487426	0.00129493	0.0121195
ENSMUSP00000129465	ENSMUSG00000001120	"Pcbp3"	-0.0491856	0.0193837	0.0120046	0.0605391
ENSMUSP00000117200	ENSMUSG00000001143	"Lman2l"	0.00652062	0.040517	0.872408	0.936292
ENSMUSP00000001179	ENSMUSG00000001151	"Pcnt"	-0.139578	0.0768044	0.0720195	0.204435
ENSMUSP00000001240	ENSMUSG00000001211	"Agpat3"	-0.0420155	0.0303341	0.16772	0.358635
ENSMUSP00000046604	ENSMUSG00000001229	"Dpp9"	-0.0129172	0.0309837	0.677242	0.823939
ENSMUSP00000001304	ENSMUSG00000001270	"Ckb"	0.112811	0.0343909	0.00124295	0.0118164
ENSMUSP00000109312	ENSMUSG00000001285	"Myg1"	-0.105609	0.0336209	0.00196446	0.016227
ENSMUSP00000129178	ENSMUSG00000001289	"Pfdn5"	-0.0476658	0.0440405	0.280618	0.490877
ENSMUSP00000099659	ENSMUSG00000001333	"Sync"	0.0584855	0.0549835	0.288878	0.499695
ENSMUSP00000001384	ENSMUSG00000001349	"Cnn1"	0.0639356	0.079391	0.421683	0.626733
ENSMUSP00000001416	ENSMUSG00000001380	"Hars"	0.0237479	0.0187905	0.20791	0.408913
ENSMUSP00000001452	ENSMUSG00000001416	"Cct3"	-0.0523008	0.0164139	0.00169561	0.0144882
ENSMUSP00000001460	ENSMUSG00000001424	"Snd1"	-0.0791794	0.0188396	4.12622e-05	0.000868432
ENSMUSP00000080358	ENSMUSG00000001435	"Col18a1"	0.118844	0.0522507	0.0241036	0.0995513
ENSMUSP00000001479	ENSMUSG00000001440	"Kpnb1"	-0.0317278	0.0202143	0.118253	0.282481
ENSMUSP00000001480	ENSMUSG00000001441	"Npepps"	0.01102	0.0207098	0.595294	0.769127
ENSMUSP00000001485	ENSMUSG00000001445	"Mrpl10"	0.0483035	0.0482027	0.317882	0.530977
ENSMUSP00000001513	ENSMUSG00000001473	"Tubb6"	0.00682144	0.0700411	0.922536	0.961836
ENSMUSP00000001547	ENSMUSG00000001506	"Col1a1"	-0.0500203	0.140805	0.722818	0.846104
ENSMUSP00000099451	ENSMUSG00000001508	"Sgca"	-0.0283681	0.022082	0.200539	0.399243
ENSMUSP00000001566	ENSMUSG00000001525	"Tubb5"	-0.0651161	0.0381182	0.0892916	0.236409
ENSMUSP00000103026	ENSMUSG00000001552	"Jup"	-0.0525726	0.0214727	0.0152994	0.0724789
ENSMUSP00000132922	ENSMUSG00000001576	"Ergic1"	-0.108105	0.0353391	0.00259629	0.0198892
ENSMUSP00000099592	ENSMUSG00000001604	"Tcea3"	-0.127612	0.0611329	0.0393152	0.13558
ENSMUSP00000001675	ENSMUSG00000001630	"Stk38l"	-0.0277357	0.0306564	0.366806	0.580566
ENSMUSP00000100045	ENSMUSG00000001642	"Akr1b3"	-0.0871438	0.0330658	0.00912724	0.0496778
ENSMUSP00000001713	ENSMUSG00000001663	"Gstt1"	-0.29921	0.0609346	2.01439e-06	7.52454e-05
ENSMUSP00000001715	ENSMUSG00000001665	"Gstt3"	-0.110274	0.047736	0.0221456	0.09357
ENSMUSP00000001716	ENSMUSG00000001666	"Ddt"	-0.0252631	0.0330585	0.445741	0.64789
ENSMUSP00000001757	ENSMUSG00000001707	"Eef1e1"	-0.0125278	0.0389969	0.748389	0.862331
ENSMUSP00000001780	ENSMUSG00000001729	"Akt1"	-0.0773808	0.0441252	0.0811713	0.220479
ENSMUSP00000001806	ENSMUSG00000001755	"Coasy"	0.0567757	0.0321069	0.0787778	0.216626
ENSMUSP00000001825	ENSMUSG00000001774	"Chordc1"	-0.0492484	0.0497993	0.324255	0.538003
ENSMUSP00000001834	ENSMUSG00000001783	"Rtcb"	0.00376157	0.0244322	0.877812	0.939226
ENSMUSP00000001845	ENSMUSG00000001794	"Capns1"	-0.0625743	0.0297949	0.0370924	0.130581
ENSMUSP00000001884	ENSMUSG00000001829	"Clpb"	-0.0215238	0.0191198	0.26176	0.470567
ENSMUSP00000110927	ENSMUSG00000001833	"Sept7"	-0.0935258	0.0260827	0.000431684	0.00513359
ENSMUSP00000079380	ENSMUSG00000001847	"Rac1"	-0.0464998	0.0445294	0.297756	0.508837
ENSMUSP00000066492	ENSMUSG00000001855	"Nup214"	-0.0429348	0.0814676	0.598898	0.771657
ENSMUSP00000001921	ENSMUSG00000001865	"Cpa3"	-0.13953	0.112958	0.218521	0.423499
ENSMUSP00000001927	ENSMUSG00000001870	"Ltbp1"	0.138833	0.103141	0.181524	0.375227
ENSMUSP00000099939	ENSMUSG00000001891	"Ugp2"	0.161494	0.0360709	1.33199e-05	0.00035811
ENSMUSP00000076005	ENSMUSG00000001911	"Nfix"	-0.191108	0.0450276	4.27963e-05	0.000885507
ENSMUSP00000086626	ENSMUSG00000001924	"Uba1"	-0.140734	0.0161	1.50295e-15	2.88361e-13
ENSMUSP00000107873	ENSMUSG00000001930	"Vwf"	-0.209372	0.0651489	0.00154993	0.0136297
ENSMUSP00000002011	ENSMUSG00000001946	"Esam"	-0.0216088	0.0467581	0.644565	0.801387
ENSMUSP00000109797	ENSMUSG00000001962	"Fam50a"	0.0268518	0.0742236	0.718099	0.844357
ENSMUSP00000002029	ENSMUSG00000001964	"Emd"	-0.0667197	0.0251767	0.00875644	0.0481262
ENSMUSP00000002048	ENSMUSG00000001983	"Taco1"	0.0735853	0.030047	0.0152723	0.0724789
ENSMUSP00000002064	ENSMUSG00000001999	"Blvra"	-0.0405461	0.0261775	0.123145	0.289799
ENSMUSP00000056502	ENSMUSG00000002010	"Idh3g"	0.00253383	0.0242526	0.916906	0.959426
ENSMUSP00000131386	ENSMUSG00000002014	"Ssr4"	-0.117803	0.0487049	0.016842	0.0772719
ENSMUSP00000002091	ENSMUSG00000002015	"Bcap31"	0.0103508	0.022926	0.652175	0.807733
ENSMUSP00000108126	ENSMUSG00000002017	"Fam98a"	0.0601138	0.0323128	0.064646	0.189068
ENSMUSP00000002121	ENSMUSG00000002052	"Supt6"	-0.145392	0.0557407	0.0102248	0.0539106
ENSMUSP00000127070	ENSMUSG00000002100	"Mybpc3"	-0.0619632	0.0424591	0.146189	0.325799
ENSMUSP00000071054	ENSMUSG00000002102	"Psmc3"	0.0241008	0.0279262	0.389264	0.598792
ENSMUSP00000097996	ENSMUSG00000002107	"Celf2"	-0.0679281	0.0553574	0.221459	0.426776
ENSMUSP00000002198	ENSMUSG00000002129	"Sf3a1"	-0.059974	0.0329402	0.0702953	0.200484
ENSMUSP00000089708	ENSMUSG00000002147	"Stat6"	-0.113614	0.0516379	0.0300044	0.113995
ENSMUSP00000002303	ENSMUSG00000002233	"Rhoc"	-0.0582884	0.022996	0.0120959	0.0608584
ENSMUSP00000112340	ENSMUSG00000002279	"Lmf1"	0.0822434	0.0698437	0.241434	0.449138
ENSMUSP00000117136	ENSMUSG00000002280	"Narfl"	0.0798296	0.0428831	0.0647175	0.189068
ENSMUSP00000036555	ENSMUSG00000002319	"Ipo4"	-0.105346	0.0689125	0.128908	0.299297
ENSMUSP00000002397	ENSMUSG00000002326	"Gmpr2"	0.0059715	0.0351158	0.865159	0.934038
ENSMUSP00000002400	ENSMUSG00000002329	"Mdp1"	0.0591702	0.0393399	0.134295	0.308091
ENSMUSP00000002403	ENSMUSG00000002332	"Dhrs1"	0.104152	0.0264539	0.000117303	0.00194935
ENSMUSP00000019679	ENSMUSG00000002343	"Armc6"	-0.121008	0.0602841	0.047312	0.153265
ENSMUSP00000105754	ENSMUSG00000002346	"Slc25a42"	-0.0267501	0.0295405	0.366378	0.580482
ENSMUSP00000002436	ENSMUSG00000002365	"Snx9"	-0.0614807	0.0301066	0.0425845	0.142461
ENSMUSP00000002445	ENSMUSG00000002372	"Ranbp3"	-0.105246	0.0444325	0.0190304	0.0836743
ENSMUSP00000002452	ENSMUSG00000002379	"Ndufa11"	-0.0320687	0.044042	0.467465	0.668253
ENSMUSP00000105681	ENSMUSG00000002395	"Use1"	0.0418814	0.0346041	0.227732	0.434368
ENSMUSP00000118918	ENSMUSG00000002416	"Ndufb2"	0.0127179	0.0337903	0.707074	0.838359
ENSMUSP00000121340	ENSMUSG00000002455	"Prpf6"	-0.0341669	0.0583924	0.55964	0.743779
ENSMUSP00000002551	ENSMUSG00000002477	"Snrpd1"	-0.0516324	0.0496697	0.300466	0.512017
ENSMUSP00000094986	ENSMUSG00000002496	"Tsc2"	-0.052715	0.0610359	0.389921	0.599147
ENSMUSP00000129325	ENSMUSG00000002500	"Rpl3l"	-0.0556869	0.0238184	0.0204749	0.0885576
ENSMUSP00000002572	ENSMUSG00000002504	"Slc9a3r2"	0.0611571	0.0386645	0.115446	0.277763
ENSMUSP00000098096	ENSMUSG00000002524	"Puf60"	-0.0716579	0.0373977	0.0569191	0.173219
ENSMUSP00000097768	ENSMUSG00000002546	"Golga2"	0.0474517	0.0445919	0.28876	0.499695
ENSMUSP00000002655	ENSMUSG00000002580	"Mien1"	0.0195761	0.066264	0.768025	0.877044
ENSMUSP00000002663	ENSMUSG00000002588	"Pon1"	-0.377552	0.0629261	1.043e-08	7.59051e-07
ENSMUSP00000002735	ENSMUSG00000002660	"Clpp"	0.0311167	0.0412233	0.451324	0.653495
ENSMUSP00000002737	ENSMUSG00000002661	"Alkbh7"	-0.0718889	0.0540842	0.185912	0.381866
ENSMUSP00000002790	ENSMUSG00000002718	"Cse1l"	-0.121089	0.0228052	3.17444e-07	1.52265e-05
ENSMUSP00000105627	ENSMUSG00000002728	"Naa20"	-0.110559	0.0407224	0.00750862	0.0426567
ENSMUSP00000002808	ENSMUSG00000002731	"Prkra"	0.0753412	0.0490282	0.12714	0.296006
ENSMUSP00000002809	ENSMUSG00000002732	"Fkbp7"	-0.0284081	0.0542459	0.601204	0.772106
ENSMUSP00000002818	ENSMUSG00000002741	"Ykt6"	-0.0127924	0.0202255	0.527862	0.719207
ENSMUSP00000002825	ENSMUSG00000002748	"Baz1b"	-0.167626	0.0700741	0.0187411	0.0829207
ENSMUSP00000002844	ENSMUSG00000002767	"Mrpl2"	-0.0153741	0.0318757	0.630162	0.790935
ENSMUSP00000070405	ENSMUSG00000002781	"Tmem143"	-0.070207	0.0543016	0.197681	0.396961
ENSMUSP00000120154	ENSMUSG00000002797	"Ggct"	0.0346663	0.0391299	0.376825	0.589257
ENSMUSP00000002885	ENSMUSG00000002808	"Epdr1"	0.0673841	0.0753131	0.37243	0.585922
ENSMUSP00000002889	ENSMUSG00000002812	"Flii"	-0.0545708	0.0401366	0.17563	0.366997
ENSMUSP00000002908	ENSMUSG00000002831	"Plin4"	-0.0200849	0.0260446	0.441604	0.64365
ENSMUSP00000002911	ENSMUSG00000002833	"Hdgfrp2"	-0.102012	0.0599756	0.0906711	0.238012
ENSMUSP00000002923	ENSMUSG00000002844	"Adprh"	-0.0151571	0.0367639	0.680647	0.825104
ENSMUSP00000002925	ENSMUSG00000002846	"Timmdc1"	-0.0996434	0.0471269	0.0358457	0.127791
ENSMUSP00000132778	ENSMUSG00000002900	"Lamb1"	-0.00621754	0.0242541	0.79797	0.896045
ENSMUSP00000080974	ENSMUSG00000002944	"Cd36"	0.00498302	0.0293568	0.865403	0.934038
ENSMUSP00000003029	ENSMUSG00000002949	"Timm44"	0.0760467	0.0184188	5.54945e-05	0.0010696
ENSMUSP00000003038	ENSMUSG00000002957	"Ap2a2"	-0.0685175	0.0171932	9.74852e-05	0.00168641
ENSMUSP00000003061	ENSMUSG00000002980	"Bcam"	0.0293827	0.0326954	0.370011	0.583857
ENSMUSP00000051293	ENSMUSG00000002981	"Clptm1"	-0.0180719	0.0429007	0.674206	0.822017
ENSMUSP00000032555	ENSMUSG00000002984	"Tomm40"	0.0572483	0.0269699	0.0351332	0.125996
ENSMUSP00000003066	ENSMUSG00000002985	"Apoe"	-0.0681609	0.0630706	0.281257	0.491588
ENSMUSP00000003074	ENSMUSG00000002992	"Apoc2"	0.120981	0.0785389	0.125529	0.293387
ENSMUSP00000003117	ENSMUSG00000003033	"Ap1m1"	-0.025664	0.0330568	0.438543	0.640268
ENSMUSP00000003121	ENSMUSG00000003037	"Rab8a"	-0.0494225	0.0329886	0.135822	0.310733
ENSMUSP00000101006	ENSMUSG00000003072	"Atp5d"	0.111782	0.0478314	0.0205271	0.0885938
ENSMUSP00000003183	ENSMUSG00000003099	"Ppp5c"	-0.0798198	0.0254642	0.00200659	0.0165104
ENSMUSP00000003207	ENSMUSG00000003123	"Lipe"	-0.118923	0.0546369	0.0307978	0.116069
ENSMUSP00000127851	ENSMUSG00000003131	"Pafah1b2"	0.0345577	0.0507102	0.496487	0.694852
ENSMUSP00000032476	ENSMUSG00000003153	"Slc2a3"	-0.130195	0.145023	0.371086	0.584836
ENSMUSP00000086165	ENSMUSG00000003161	"Sri"	-0.00857028	0.0484161	0.859695	0.931693
ENSMUSP00000003268	ENSMUSG00000003200	"Sh3gl1"	0.0365545	0.0384284	0.342811	0.55697
ENSMUSP00000003310	ENSMUSG00000003226	"Ranbp2"	-0.101089	0.035992	0.00555081	0.0340254
ENSMUSP00000003319	ENSMUSG00000003234	"Abcf3"	-0.0106314	0.0287996	0.712445	0.842615
ENSMUSP00000003320	ENSMUSG00000003235	"Eif2b5"	0.0133906	0.0453472	0.768265	0.877044
ENSMUSP00000003386	ENSMUSG00000003299	"Mrpl4"	0.015067	0.0274284	0.583497	0.760871
ENSMUSP00000003404	ENSMUSG00000003316	"Glg1"	-0.101126	0.0264686	0.000182529	0.00264817
ENSMUSP00000003450	ENSMUSG00000003360	"Ddx23"	-0.0766697	0.0700778	0.276253	0.485455
ENSMUSP00000076227	ENSMUSG00000003380	"Rabac1"	-0.102174	0.0472805	0.0323474	0.119102
ENSMUSP00000110987	ENSMUSG00000003402	"Prkcsh"	0.0156529	0.0430076	0.716313	0.844334
ENSMUSP00000102261	ENSMUSG00000003411	"Rab3b"	-0.247414	0.0730514	0.00102246	0.0100135
ENSMUSP00000003512	ENSMUSG00000003420	"Fcgrt"	-0.0433315	0.071357	0.544713	0.732419
ENSMUSP00000003521	ENSMUSG00000003429	"Rps11"	-0.0594127	0.0237887	0.013394	0.0658163
ENSMUSP00000003527	ENSMUSG00000003435	"Supt5"	-0.0652652	0.0411968	0.115688	0.27777
ENSMUSP00000080614	ENSMUSG00000003438	"Timm50"	0.0329374	0.0205455	0.110638	0.27104
ENSMUSP00000003550	ENSMUSG00000003458	"Ncstn"	-0.0387314	0.0435069	0.375064	0.58834
ENSMUSP00000075289	ENSMUSG00000003464	"Pex19"	0.116332	0.043462	0.00811584	0.0451939
ENSMUSP00000003569	ENSMUSG00000003477	"Inmt"	0.00327455	0.0896788	0.970912	0.985623
ENSMUSP00000125077	ENSMUSG00000003500	"Impdh1"	-0.0492123	0.0339012	0.148424	0.328352
ENSMUSP00000003612	ENSMUSG00000003518	"Dusp3"	0.217319	0.0329339	4.3842e-10	4.20584e-08
ENSMUSP00000003620	ENSMUSG00000003526	"Prodh"	-0.0786284	0.0478138	0.101805	0.256856
ENSMUSP00000003622	ENSMUSG00000003528	"Slc25a1"	-0.133347	0.0698377	0.0578763	0.175374
ENSMUSP00000003642	ENSMUSG00000003546	"Klc4"	0.125335	0.0346046	0.000379077	0.00466496
ENSMUSP00000003655	ENSMUSG00000003559	"As3mt"	-0.00518693	0.0527553	0.921786	0.961836
ENSMUSP00000117033	ENSMUSG00000003573	"Homer3"	0.0247431	0.0570082	0.664846	0.815943
ENSMUSP00000003681	ENSMUSG00000003585	"Sec14l2"	-0.158888	0.0968417	0.103881	0.260032
ENSMUSP00000088857	ENSMUSG00000003617	"Cp"	-0.00356664	0.0503872	0.943647	0.973579
ENSMUSP00000003720	ENSMUSG00000003623	"Crot"	0.0259902	0.0610378	0.670852	0.819822
ENSMUSP00000099509	ENSMUSG00000003660	"Snrnp200"	-0.0978284	0.0241425	7.50932e-05	0.00133314
ENSMUSP00000099650	ENSMUSG00000003731	"Kpna6"	0.0245457	0.0382563	0.521933	0.715053
ENSMUSP00000003860	ENSMUSG00000003762	"Adck4"	0.198002	0.0480031	5.76843e-05	0.00108216
ENSMUSP00000003906	ENSMUSG00000003808	"Farsa"	-0.0349024	0.0245323	0.156531	0.340752
ENSMUSP00000003907	ENSMUSG00000003809	"Gcdh"	-0.0323627	0.0316628	0.308089	0.519969
ENSMUSP00000003908	ENSMUSG00000003810	"Mast2"	-0.117514	0.0558524	0.0374143	0.13145
ENSMUSP00000003911	ENSMUSG00000003813	"Rad23a"	-0.00221395	0.0430822	0.959072	0.979492
ENSMUSP00000003912	ENSMUSG00000003814	"Calr"	-0.0404829	0.0391589	0.302597	0.514336
ENSMUSP00000003947	ENSMUSG00000003849	"Nqo1"	0.152832	0.0498301	0.00249154	0.0192615
ENSMUSP00000003964	ENSMUSG00000003865	"Gys1"	-0.00362611	0.0301773	0.904489	0.952098
ENSMUSP00000033087	ENSMUSG00000003868	"Ruvbl2"	-0.086301	0.0332001	0.0101042	0.0535129
ENSMUSP00000090086	ENSMUSG00000003923	"Tfam"	0.0668069	0.0302299	0.0283548	0.110615
ENSMUSP00000004057	ENSMUSG00000003955	"Fam162a"	-0.0442541	0.0392457	0.260967	0.470062
ENSMUSP00000004072	ENSMUSG00000003970	"Rpl8"	-0.0416327	0.038866	0.285504	0.496543
ENSMUSP00000004134	ENSMUSG00000004032	"Gstm5"	-0.0959592	0.0318929	0.0029946	0.0220597
ENSMUSP00000004137	ENSMUSG00000004035	"Gstm7"	-0.0503893	0.0339091	0.139007	0.315455
ENSMUSP00000099403	ENSMUSG00000004040	"Stat3"	-0.0711936	0.0376008	0.0599828	0.179566
ENSMUSP00000058321	ENSMUSG00000004044	"Ptrf"	0.0452089	0.0263368	0.0877594	0.233564
ENSMUSP00000103981	ENSMUSG00000004056	"Akt2"	-0.179214	0.0313271	4.28941e-08	2.61318e-06
ENSMUSP00000053842	ENSMUSG00000004069	"Dnaja3"	0.0849338	0.0269166	0.0018755	0.0157073
ENSMUSP00000004172	ENSMUSG00000004070	"Hmox2"	0.12631	0.0769366	0.102371	0.25782
ENSMUSP00000118983	ENSMUSG00000004085	"Zak"	-0.0311151	0.025894	0.231068	0.438211
ENSMUSP00000004200	ENSMUSG00000004096	"Cwc15"	0.0199377	0.0840514	0.81289	0.903425
ENSMUSP00000004208	ENSMUSG00000004105	"Angptl2"	-0.15924	0.0774828	0.0426368	0.142494
ENSMUSP00000101105	ENSMUSG00000004207	"Psap"	0.000556403	0.0672845	0.993411	0.997834
ENSMUSP00000004343	ENSMUSG00000004233	"Wars2"	0.0302494	0.0346693	0.384078	0.594933
ENSMUSP00000004375	ENSMUSG00000004264	"Phb2"	0.0769181	0.0187133	5.96988e-05	0.00110039
ENSMUSP00000108103	ENSMUSG00000004266	"Ptpn6"	-0.155333	0.0791692	0.0522165	0.163263
ENSMUSP00000004378	ENSMUSG00000004267	"Eno2"	0.0511903	0.109379	0.640338	0.798248
ENSMUSP00000004381	ENSMUSG00000004270	"Lpcat3"	0.00257129	0.0551043	0.962834	0.981394
ENSMUSP00000004396	ENSMUSG00000004285	"Atp6v1f"	0.0633535	0.0432075	0.144392	0.323332
ENSMUSP00000046601	ENSMUSG00000004347	"Pde1c"	-0.00730074	0.0930373	0.93757	0.970698
ENSMUSP00000130738	ENSMUSG00000004364	"Cul3"	-0.0761746	0.0216799	0.000557689	0.00636217
ENSMUSP00000004508	ENSMUSG00000004394	"Tmed4"	0.0148042	0.0265671	0.578049	0.756338
ENSMUSP00000125731	ENSMUSG00000004446	"Bid"	-0.0117539	0.109374	0.914649	0.958495
ENSMUSP00000004565	ENSMUSG00000004451	"Ralb"	-0.0475007	0.0396158	0.232164	0.439249
ENSMUSP00000083474	ENSMUSG00000004455	"Ppp1cc"	-0.0639417	0.0187355	0.000792276	0.00824564
ENSMUSP00000004574	ENSMUSG00000004460	"Dnajb11"	0.0102371	0.0396515	0.796563	0.896045
ENSMUSP00000004646	ENSMUSG00000004530	"Coro1c"	-0.0945274	0.0368023	0.0110629	0.0570863
ENSMUSP00000004673	ENSMUSG00000004558	"Ndrg2"	-0.0253484	0.0301958	0.402309	0.610624
ENSMUSP00000004729	ENSMUSG00000004610	"Etfb"	0.0328842	0.0222951	0.141952	0.32044
ENSMUSP00000111242	ENSMUSG00000004631	"Sgce"	-0.053253	0.0835793	0.525573	0.717246
ENSMUSP00000004774	ENSMUSG00000004655	"Aqp1"	-0.159056	0.0518262	0.00247604	0.0191768
ENSMUSP00000004784	ENSMUSG00000004665	"Cnn2"	-0.0700526	0.0568367	0.219343	0.424506
ENSMUSP00000129220	ENSMUSG00000004677	"Myo9b"	0.169935	0.0406246	4.56492e-05	0.000935366
ENSMUSP00000004868	ENSMUSG00000004748	"Mtfp1"	-0.0130905	0.0449924	0.771422	0.879517
ENSMUSP00000004910	ENSMUSG00000004788	"Eif2b2"	-0.0514634	0.0420544	0.222726	0.428861
ENSMUSP00000060346	ENSMUSG00000004789	"Dlst"	0.107792	0.0288673	0.00025186	0.00335533
ENSMUSP00000004965	ENSMUSG00000004843	"Chmp2b"	-0.0314172	0.0391582	0.423418	0.628206
ENSMUSP00000004968	ENSMUSG00000004846	"Plod3"	0.0380287	0.069624	0.586087	0.76247
ENSMUSP00000005003	ENSMUSG00000004880	"Lbr"	-0.208033	0.0320555	7.90584e-10	7.25447e-08
ENSMUSP00000088493	ENSMUSG00000004891	"Nes"	0.0889472	0.0625683	0.156952	0.34129
ENSMUSP00000005017	ENSMUSG00000004897	"Hdgf"	-0.101125	0.0425935	0.0186288	0.0825968
ENSMUSP00000005057	ENSMUSG00000004929	"Thop1"	-0.0203373	0.0221508	0.359766	0.572831
ENSMUSP00000005066	ENSMUSG00000004936	"Map2k1"	-0.00527385	0.0343191	0.878039	0.939231
ENSMUSP00000005067	ENSMUSG00000004937	"Sgta"	0.0717099	0.0412022	0.083472	0.225423
ENSMUSP00000005077	ENSMUSG00000004951	"Hspb1"	0.225199	0.0508472	1.63096e-05	0.000412232
ENSMUSP00000110103	ENSMUSG00000004980	"Hnrnpa2b1"	-0.150137	0.0381738	0.000119184	0.00196514
ENSMUSP00000122623	ENSMUSG00000004996	"Mri1"	-0.0600308	0.0393448	0.128805	0.299222
ENSMUSP00000099573	ENSMUSG00000005034	"Prkacb"	-0.0540211	0.079614	0.498462	0.69554
ENSMUSP00000005185	ENSMUSG00000005054	"Cstb"	-0.0711519	0.0811351	0.381727	0.593032
ENSMUSP00000005218	ENSMUSG00000005087	"Cd44"	-0.125334	0.0850006	0.143367	0.321702
ENSMUSP00000005234	ENSMUSG00000005103	"Wdr1"	0.0129436	0.019407	0.505643	0.701379
ENSMUSP00000005256	ENSMUSG00000005125	"Ndrg1"	-0.0448656	0.0575604	0.437211	0.639012
ENSMUSP00000105356	ENSMUSG00000005161	"Prdx2"	-0.0490532	0.0446154	0.273017	0.481975
ENSMUSP00000050771	ENSMUSG00000005198	"Polr2a"	-0.0765355	0.0477316	0.111056	0.271465
ENSMUSP00000111241	ENSMUSG00000005262	"Ufd1l"	0.0204421	0.0240382	0.396221	0.606336
ENSMUSP00000005431	ENSMUSG00000005299	"Letm1"	0.067518	0.022849	0.00354069	0.0245406
ENSMUSP00000075782	ENSMUSG00000005312	"Ubqln1"	-0.0348087	0.0545811	0.524595	0.717071
ENSMUSP00000134682	ENSMUSG00000005354	"Txn2"	0.0849941	0.0472798	0.0738848	0.208329
ENSMUSP00000061604	ENSMUSG00000005362	"Crbn"	-0.00498096	0.0459627	0.913855	0.958118
ENSMUSP00000005532	ENSMUSG00000005397	"Nid1"	0.088723	0.030246	0.00378437	0.0257228
ENSMUSP00000071914	ENSMUSG00000005417	"Mprip"	0.0237801	0.060836	0.696754	0.832673
ENSMUSP00000104048	ENSMUSG00000005447	"Pafah1b3"	0.0562091	0.0536506	0.296435	0.507401
ENSMUSP00000005606	ENSMUSG00000005469	"Prkaca"	-0.0429792	0.022797	0.0609831	0.18153
ENSMUSP00000019576	ENSMUSG00000005481	"Ddx39"	-0.117578	0.0241645	2.46076e-06	9.03205e-05
ENSMUSP00000005620	ENSMUSG00000005483	"Dnajb1"	0.0433861	0.0320122	0.177002	0.368951
ENSMUSP00000064323	ENSMUSG00000005506	"Celf1"	-0.0113238	0.0352644	0.748538	0.862331
ENSMUSP00000005647	ENSMUSG00000005510	"Ndufs3"	-0.0165774	0.0333348	0.619577	0.785355
ENSMUSP00000005651	ENSMUSG00000005514	"Por"	-0.00398628	0.0426096	0.925567	0.963603
ENSMUSP00000088837	ENSMUSG00000005534	"Insr"	0.0369972	0.0593652	0.533924	0.723729
ENSMUSP00000005705	ENSMUSG00000005566	"Trim28"	-0.110017	0.0369779	0.00332551	0.0236711
ENSMUSP00000005714	ENSMUSG00000005575	"Ube2m"	0.0865674	0.0198282	2.12027e-05	0.00052033
ENSMUSP00000124551	ENSMUSG00000005610	"Eif4g2"	-0.0409216	0.0169852	0.0169826	0.0777479
ENSMUSP00000120045	ENSMUSG00000005611	"Mrvi1"	-0.126553	0.0899278	0.162091	0.350146
ENSMUSP00000078721	ENSMUSG00000005615	"Pcyt1a"	-0.0135424	0.0503091	0.788093	0.890402
ENSMUSP00000071589	ENSMUSG00000005625	"Psmd4"	0.162674	0.0933657	0.0844069	0.226786
ENSMUSP00000102857	ENSMUSG00000005625	"Psmd4"	0.00842132	0.0302269	0.780865	0.885079
ENSMUSP00000005769	ENSMUSG00000005628	"Tmod4"	0.193365	0.059603	0.00140139	0.0127132
ENSMUSP00000005798	ENSMUSG00000005656	"Snx6"	-0.0459917	0.0225407	0.0427568	0.142669
ENSMUSP00000106959	ENSMUSG00000005674	"Tomm40l"	0.0157686	0.0368993	0.669636	0.819433
ENSMUSP00000106953	ENSMUSG00000005681	"Apoa2"	-0.0745746	0.125381	0.552728	0.738654
ENSMUSP00000005826	ENSMUSG00000005683	"Cs"	-0.00587763	0.025741	0.81964	0.906989
ENSMUSP00000130495	ENSMUSG00000005686	"Ampd3"	-0.0751875	0.0374563	0.0461928	0.150564
ENSMUSP00000111309	ENSMUSG00000005732	"Ranbp1"	-0.0442365	0.0484374	0.362307	0.576008
ENSMUSP00000005923	ENSMUSG00000005779	"Psmb4"	-0.0200586	0.0300234	0.504918	0.700842
ENSMUSP00000005953	ENSMUSG00000005803	"Sqrdl"	-0.0951443	0.0389269	0.0154713	0.0728843
ENSMUSP00000029804	ENSMUSG00000005813	"Metap1"	-0.0648328	0.0543509	0.23467	0.442182
ENSMUSP00000113431	ENSMUSG00000005846	"Rsl1d1"	-0.0967817	0.0644254	0.13639	0.311528
ENSMUSP00000006027	ENSMUSG00000005873	"Reep5"	-0.0172015	0.03089	0.578305	0.756438
ENSMUSP00000105264	ENSMUSG00000005882	"Uqcc1"	0.0028895	0.031486	0.926981	0.964691
ENSMUSP00000006128	ENSMUSG00000005973	"Rcn1"	0.00252204	0.0663898	0.969744	0.984911
ENSMUSP00000006137	ENSMUSG00000005981	"Trap1"	-0.0956223	0.0255999	0.000250746	0.00335533
ENSMUSP00000117616	ENSMUSG00000006005	"Tpr"	-0.0521489	0.0339347	0.126093	0.294217
ENSMUSP00000006181	ENSMUSG00000006024	"Napa"	-0.0523767	0.0210886	0.0139088	0.0675594
ENSMUSP00000133360	ENSMUSG00000006050	"Sra1"	0.25853	0.0965308	0.00849538	0.0469974
ENSMUSP00000006217	ENSMUSG00000006058	"Snf8"	0.115654	0.0963124	0.231379	0.438354
ENSMUSP00000006254	ENSMUSG00000006095	"Tbcb"	-0.0331621	0.0354309	0.350532	0.564409
ENSMUSP00000006293	ENSMUSG00000006134	"Crkl"	-0.00103282	0.0383725	0.978557	0.989101
ENSMUSP00000104883	ENSMUSG00000006169	"Clint1"	-0.0090068	0.0303042	0.766643	0.876727
ENSMUSP00000006367	ENSMUSG00000006205	"Htra1"	0.149604	0.070028	0.0344829	0.124127
ENSMUSP00000006381	ENSMUSG00000006219	"Fblim1"	0.0587614	0.0353692	0.0983601	0.250711
ENSMUSP00000099544	ENSMUSG00000006221	"Hspb7"	0.22111	0.0466483	4.29779e-06	0.000141726
ENSMUSP00000006435	ENSMUSG00000006273	"Atp6v1b2"	-8.09051e-05	0.0258938	0.99751	0.998549
ENSMUSP00000129739	ENSMUSG00000006276	"Eps15l1"	0.015361	0.0290077	0.597071	0.769828
ENSMUSP00000125155	ENSMUSG00000006289	"Osgep"	-0.144019	0.0527204	0.00695333	0.040651
ENSMUSP00000136644	ENSMUSG00000006299	"Aamp"	0.0234465	0.0542713	0.666713	0.817563
ENSMUSP00000109451	ENSMUSG00000006304	"Arpc2"	-0.0497386	0.0262703	0.0598995	0.179443
ENSMUSP00000006496	ENSMUSG00000006333	"Rps9"	-0.0615755	0.0223946	0.00656942	0.0386744
ENSMUSP00000072074	ENSMUSG00000006344	"Ggt5"	-0.124486	0.0598964	0.0392536	0.135478
ENSMUSP00000081943	ENSMUSG00000006356	"Crip2"	-0.0767555	0.0650451	0.239526	0.447958
ENSMUSP00000006523	ENSMUSG00000006360	"Crip1"	-0.0196647	0.0860507	0.819495	0.906989
ENSMUSP00000054583	ENSMUSG00000006369	"Fbln1"	-0.11619	0.0567465	0.0425754	0.142461
ENSMUSP00000105058	ENSMUSG00000006369	"Fbln1"	-0.189635	0.0439182	2.58402e-05	0.000609338
ENSMUSP00000073061	ENSMUSG00000006373	"Pgrmc1"	-0.076379	0.0449918	0.0913882	0.239002
ENSMUSP00000006544	ENSMUSG00000006378	"Gcat"	-0.28443	0.0636998	1.69132e-05	0.000424944
ENSMUSP00000006562	ENSMUSG00000006395	"Hyi"	0.017666	0.121343	0.88444	0.942512
ENSMUSP00000136821	ENSMUSG00000006395	"Hyi"	-0.0153331	0.0812969	0.85071	0.927032
ENSMUSP00000120106	ENSMUSG00000006412	"Pfdn2"	0.00881154	0.0397503	0.824817	0.91021
ENSMUSP00000104837	ENSMUSG00000006418	"Rnf114"	0.0661065	0.0371748	0.0770304	0.214334
ENSMUSP00000006611	ENSMUSG00000006442	"Srm"	-0.0159024	0.0375003	0.672052	0.820466
ENSMUSP00000006625	ENSMUSG00000006456	"Rbm14"	-0.130394	0.0366119	0.000477087	0.00560943
ENSMUSP00000006626	ENSMUSG00000006457	"Actn3"	-0.151546	0.110197	0.170751	0.361879
ENSMUSP00000006669	ENSMUSG00000006494	"Pdk1"	-0.0284566	0.0334461	0.395987	0.60626
ENSMUSP00000126192	ENSMUSG00000006498	"Ptbp1"	-0.116236	0.0727271	0.112064	0.272278
ENSMUSP00000006697	ENSMUSG00000006522	"Itih3"	0.221668	0.0911753	0.0160172	0.0747135
ENSMUSP00000126449	ENSMUSG00000006529	"Itih1"	-0.029416	0.0433169	0.497944	0.695394
ENSMUSP00000006749	ENSMUSG00000006574	"Slc4a1"	-0.19103	0.0755013	0.012249	0.0613322
ENSMUSP00000116747	ENSMUSG00000006576	"Slc4a3"	-0.0477301	0.0366336	0.194456	0.393172
ENSMUSP00000006764	ENSMUSG00000006589	"Aprt"	-0.0424171	0.0457005	0.354557	0.568395
ENSMUSP00000135930	ENSMUSG00000006676	"Usp19"	-0.0204297	0.0482619	0.67257	0.820497
ENSMUSP00000054634	ENSMUSG00000006699	"Cdc42"	-0.0297392	0.0295834	0.316102	0.529262
ENSMUSP00000006900	ENSMUSG00000006717	"Acot13"	0.127514	0.0493042	0.0104833	0.0546295
ENSMUSP00000025083	ENSMUSG00000006740	"Kif5b"	0.0336272	0.0200374	0.0950203	0.245159
ENSMUSP00000099409	ENSMUSG00000006782	"Cnp"	-0.113791	0.051555	0.0287076	0.111374
ENSMUSP00000007012	ENSMUSG00000006818	"Sod2"	-0.00482471	0.0353424	0.891566	0.945815
ENSMUSP00000070876	ENSMUSG00000006906	"Stambp"	0.0233368	0.0398737	0.55936	0.74364
ENSMUSP00000007130	ENSMUSG00000006932	"Ctnnb1"	-0.00402713	0.0239926	0.866888	0.934038
ENSMUSP00000007212	ENSMUSG00000006998	"Psmd2"	-0.022263	0.0215004	0.301823	0.513501
ENSMUSP00000007236	ENSMUSG00000007021	"Syngr3"	-0.187532	0.0603492	0.00238253	0.0187275
ENSMUSP00000084572	ENSMUSG00000007029	"Vars"	-0.0280719	0.0192927	0.147377	0.32708
ENSMUSP00000007251	ENSMUSG00000007036	"Abhd16a"	0.0130626	0.0356524	0.714502	0.843612
ENSMUSP00000007255	ENSMUSG00000007039	"Ddah2"	-0.0209835	0.0387298	0.588625	0.762845
ENSMUSP00000007257	ENSMUSG00000007041	"Clic1"	-0.0332474	0.0320841	0.301457	0.513084
ENSMUSP00000109644	ENSMUSG00000007050	"Lsm2"	-0.0206235	0.0317905	0.51733	0.712214
ENSMUSP00000083077	ENSMUSG00000007097	"Atp1a2"	-0.0786133	0.0399785	0.050774	0.160657
ENSMUSP00000106874	ENSMUSG00000007107	"Atp1a4"	-0.127829	0.08787	0.147561	0.327129
ENSMUSP00000007482	ENSMUSG00000007338	"Mrpl49"	0.00264888	0.0495023	0.957396	0.978781
ENSMUSP00000082017	ENSMUSG00000007411	"Mark3"	-0.0816206	0.0512626	0.114661	0.276562
ENSMUSP00000007602	ENSMUSG00000007458	"M6pr"	-0.0968109	0.0421299	0.0227041	0.0951678
ENSMUSP00000007708	ENSMUSG00000007564	"Ppp2r1a"	-0.0383315	0.0161679	0.0187927	0.0830616
ENSMUSP00000079026	ENSMUSG00000007617	"Homer1"	0.0406911	0.0345378	0.240271	0.448358
ENSMUSP00000105120	ENSMUSG00000007617	"Homer1"	0.104446	0.0616073	0.0919301	0.239973
ENSMUSP00000111116	ENSMUSG00000007655	"Cav1"	-0.0603611	0.02867	0.0366306	0.129604
ENSMUSP00000126618	ENSMUSG00000007656	"Arpp19"	0.254208	0.0678844	0.000246094	0.00334727
ENSMUSP00000007803	ENSMUSG00000007659	"Bcl2l1"	0.00447613	0.0658928	0.945951	0.974398
ENSMUSP00000007814	ENSMUSG00000007670	"Khsrp"	-0.079546	0.0382593	0.0390077	0.134827
ENSMUSP00000007865	ENSMUSG00000007721	"Ccdc124"	0.0692776	0.085561	0.419466	0.625642
ENSMUSP00000133523	ENSMUSG00000007739	"Cct4"	-0.0410075	0.0166939	0.01497	0.0714801
ENSMUSP00000007959	ENSMUSG00000007815	"Rhoa"	-0.0351431	0.059107	0.553216	0.73873
ENSMUSP00000007977	ENSMUSG00000007833	"Aldh16a1"	-0.0950864	0.0697351	0.174495	0.365531
ENSMUSP00000007980	ENSMUSG00000007836	"Hnrnpa0"	-0.202618	0.0669749	0.00313675	0.0226542
ENSMUSP00000104770	ENSMUSG00000007850	"Hnrnph1"	-0.100417	0.0295346	0.000828185	0.00850552
ENSMUSP00000008021	ENSMUSG00000007877	"Tcap"	-0.00581752	0.0526008	0.912057	0.956883
ENSMUSP00000121203	ENSMUSG00000007891	"Ctsd"	0.111216	0.0437195	0.0117951	0.0598402
ENSMUSP00000008036	ENSMUSG00000007892	"Rplp1"	0.0260951	0.068823	0.705133	0.836999
ENSMUSP00000083281	ENSMUSG00000008036	"Ap2s1"	-0.0820802	0.0232577	0.000527907	0.00610492
ENSMUSP00000008280	ENSMUSG00000008136	"Fhl2"	-0.0281024	0.0734315	0.702388	0.835579
ENSMUSP00000088320	ENSMUSG00000008226	"Scrn3"	0.0775943	0.0371717	0.0382395	0.133176
ENSMUSP00000008477	ENSMUSG00000008333	"Snrpb2"	-0.0896691	0.0520573	0.0867751	0.231528
ENSMUSP00000008517	ENSMUSG00000008373	"Prpf31"	-0.125623	0.0387769	0.00157213	0.0137106
ENSMUSP00000008537	ENSMUSG00000008393	"Carhsp1"	-0.0532307	0.0617574	0.389858	0.599147
ENSMUSP00000113433	ENSMUSG00000008435	"Rdh13"	0.149155	0.037537	0.000101952	0.00174226
ENSMUSP00000076933	ENSMUSG00000008475	"Arpc5"	0.0252884	0.0397137	0.525076	0.717169
ENSMUSP00000008684	ENSMUSG00000008540	"Mgst1"	0.230543	0.0835083	0.00652391	0.0385678
ENSMUSP00000102865	ENSMUSG00000008575	"Nfib"	-0.13458	0.0501551	0.00837576	0.0465185
ENSMUSP00000008748	ENSMUSG00000008604	"Ubqln4"	-0.00192683	0.051677	0.9703	0.985239
ENSMUSP00000008812	ENSMUSG00000008668	"Rps18"	-0.0904978	0.021636	4.47332e-05	0.000921067
ENSMUSP00000008826	ENSMUSG00000008682	"Rpl10"	-0.0626345	0.0368366	0.0907764	0.23809
ENSMUSP00000119975	ENSMUSG00000008683	"Rps15a"	-0.0971241	0.0260113	0.000251987	0.00335533
ENSMUSP00000008966	ENSMUSG00000008822	"Acyp1"	0.112092	0.0518829	0.0320433	0.118599
ENSMUSP00000108160	ENSMUSG00000008845	"Cd163"	0.138893	0.0830097	0.0964574	0.248207
ENSMUSP00000009003	ENSMUSG00000008859	"Rala"	-0.0152826	0.0242712	0.529707	0.720827
ENSMUSP00000009036	ENSMUSG00000008892	"Vdac3"	-0.0247658	0.0211898	0.244028	0.451179
ENSMUSP00000009157	ENSMUSG00000009013	"Dynll1"	-0.138127	0.0448961	0.0024172	0.0188247
ENSMUSP00000078867	ENSMUSG00000009079	"Ewsr1"	-0.0842119	0.0385992	0.0304803	0.115388
ENSMUSP00000009234	ENSMUSG00000009090	"Ap1b1"	-0.041884	0.0175414	0.0179774	0.0808985
ENSMUSP00000009256	ENSMUSG00000009112	"Bcl2l13"	0.0445418	0.027	0.10073	0.254905
ENSMUSP00000066891	ENSMUSG00000009207	"Lnp"	-0.0378481	0.0271365	0.164798	0.35418
ENSMUSP00000133515	ENSMUSG00000009293	"Ube2g2"	0.0470639	0.0501457	0.34995	0.564409
ENSMUSP00000009538	ENSMUSG00000009394	"Syn2"	-0.153017	0.0441066	0.000651532	0.00714316
ENSMUSP00000105026	ENSMUSG00000009470	"Tnpo1"	-0.0661634	0.024258	0.00700665	0.0408274
ENSMUSP00000009679	ENSMUSG00000009535	"Rnmt"	-0.156918	0.0652047	0.0178852	0.0805693
ENSMUSP00000009693	ENSMUSG00000009549	"Srp14"	-0.0758895	0.0309371	0.015108	0.0719763
ENSMUSP00000113157	ENSMUSG00000009575	"Cbx5"	-0.213023	0.0492518	2.84302e-05	0.000645182
ENSMUSP00000009774	ENSMUSG00000009630	"Ppp2cb"	-0.0369494	0.0239545	0.124693	0.291951
ENSMUSP00000020312	ENSMUSG00000009647	"Mcu"	-0.0309811	0.0379185	0.414972	0.621496
ENSMUSP00000126377	ENSMUSG00000009681	"Bcr"	-0.12853	0.0568592	0.0260975	0.10439
ENSMUSP00000010007	ENSMUSG00000009863	"Sdhb"	-0.0470727	0.0228682	0.0409733	0.139474
ENSMUSP00000010038	ENSMUSG00000009894	"Snap47"	-0.160483	0.130087	0.220139	0.425348
ENSMUSP00000108356	ENSMUSG00000009907	"Vps4b"	0.0312301	0.0484198	0.519908	0.713205
ENSMUSP00000079180	ENSMUSG00000009927	"Rps25"	-0.0239765	0.0355936	0.501409	0.698037
ENSMUSP00000067767	ENSMUSG00000010025	"Aldh3a2"	-0.0584482	0.0316965	0.0668092	0.19355
ENSMUSP00000130194	ENSMUSG00000010095	"Slc3a2"	-0.0781346	0.0451434	0.08539	0.2287
ENSMUSP00000010241	ENSMUSG00000010097	"Nxf1"	-0.131715	0.0576343	0.0245398	0.100958
ENSMUSP00000134854	ENSMUSG00000010110	"Stx5a"	-0.0879592	0.0469431	0.0637204	0.186945
ENSMUSP00000111150	ENSMUSG00000010205	"Raver1"	-0.0513172	0.060818	0.400429	0.610079
ENSMUSP00000010502	ENSMUSG00000010358	"Ifi35"	-0.157933	0.0640064	0.0147174	0.0706976
ENSMUSP00000130492	ENSMUSG00000010376	"Nedd8"	0.140395	0.0385322	0.000355213	0.00440986
ENSMUSP00000010536	ENSMUSG00000010392	"Gosr1"	-0.0225664	0.0452733	0.619057	0.785169
ENSMUSP00000099785	ENSMUSG00000010517	"Faf1"	-0.107158	0.0323151	0.00110213	0.01067
ENSMUSP00000048470	ENSMUSG00000010608	"Rbm25"	-0.114451	0.0441473	0.0105864	0.0549635
ENSMUSP00000010804	ENSMUSG00000010660	"Plcd1"	-0.0589462	0.0264309	0.0269562	0.106538
ENSMUSP00000010899	ENSMUSG00000010755	"Cars"	-0.0056178	0.0299278	0.851312	0.927326
ENSMUSP00000011055	ENSMUSG00000010911	"Apip"	-0.0153158	0.040606	0.706479	0.838358
ENSMUSP00000011058	ENSMUSG00000010914	"Pdhx"	0.195826	0.0295431	3.72643e-10	3.74506e-08
ENSMUSP00000034190	ENSMUSG00000010936	"Vac14"	0.0351814	0.0807069	0.663478	0.815485
ENSMUSP00000103517	ENSMUSG00000011096	"Akt1s1"	0.0514888	0.0484815	0.290486	0.50149
ENSMUSP00000021726	ENSMUSG00000011148	"Adssl1"	-0.113581	0.0362583	0.00202	0.0165373
ENSMUSP00000019808	ENSMUSG00000011305	"Plin5"	0.0944536	0.0627849	0.134302	0.308091
ENSMUSP00000011526	ENSMUSG00000011382	"Dhdh"	-0.168478	0.037747	1.41165e-05	0.000372411
ENSMUSP00000011895	ENSMUSG00000011751	"Sptbn4"	-0.10948	0.04474	0.0153535	0.0725723
ENSMUSP00000011896	ENSMUSG00000011752	"Pgam1"	0.0495298	0.0332276	0.137792	0.313685
ENSMUSP00000098375	ENSMUSG00000011877	"Git1"	0.0127603	0.031751	0.688297	0.82717
ENSMUSP00000012028	ENSMUSG00000011884	"Gltp"	-0.122775	0.048729	0.0131478	0.0648326
ENSMUSP00000079163	ENSMUSG00000012405	"Rpl15"	-0.111682	0.0265829	4.15191e-05	0.000868432
ENSMUSP00000125314	ENSMUSG00000012422	"Tmem167"	0.0976164	0.0790964	0.219931	0.425348
ENSMUSP00000111081	ENSMUSG00000012428	"Steap4"	0.0245334	0.0585345	0.675617	0.822549
ENSMUSP00000012679	ENSMUSG00000012535	"Tnpo3"	-0.0806902	0.0396542	0.0435929	0.144573
ENSMUSP00000012849	ENSMUSG00000012705	"Retn"	-0.298718	0.0908131	0.00133613	0.012314
ENSMUSP00000104179	ENSMUSG00000012848	"Rps5"	-0.0553799	0.034675	0.111975	0.272278
ENSMUSP00000013304	ENSMUSG00000013160	"Atp6v0d1"	-0.0914226	0.0248893	0.000314835	0.00405213
ENSMUSP00000111291	ENSMUSG00000013539	"Tango2"	0.0803594	0.0335398	0.0175914	0.0797567
ENSMUSP00000034723	ENSMUSG00000013584	"Aldh1a2"	-0.106723	0.101909	0.297647	0.508837
ENSMUSP00000013737	ENSMUSG00000013593	"Ndufs2"	-0.0446181	0.0251914	0.0782067	0.216324
ENSMUSP00000013773	ENSMUSG00000013629	"Cad"	-0.0413018	0.0474387	0.385242	0.596199
ENSMUSP00000069962	ENSMUSG00000013662	"Atad1"	-0.0823643	0.0201323	6.44055e-05	0.00117179
ENSMUSP00000013842	ENSMUSG00000013698	"Pea15a"	0.0446979	0.0521075	0.39213	0.601664
ENSMUSP00000108875	ENSMUSG00000013736	"Trnt1"	0.00540132	0.0233202	0.817097	0.905935
ENSMUSP00000014080	ENSMUSG00000013936	"Myl2"	0.09703	0.046395	0.0378811	0.132255
ENSMUSP00000106920	ENSMUSG00000013997	"Nit1"	0.0758043	0.0327816	0.0218745	0.0927029
ENSMUSP00000014221	ENSMUSG00000014077	"Chp1"	0.0306814	0.0376202	0.41588	0.622052
ENSMUSP00000014339	ENSMUSG00000014195	"Dnajc7"	0.0801222	0.032497	0.0146081	0.0703889
ENSMUSP00000014370	ENSMUSG00000014226	"Cacybp"	-0.0152339	0.0267733	0.57006	0.749729
ENSMUSP00000014438	ENSMUSG00000014294	"Ndufa2"	0.0338518	0.034732	0.331024	0.543467
ENSMUSP00000014445	ENSMUSG00000014301	"Pam16"	0.107234	0.0380223	0.00536201	0.0333329
ENSMUSP00000014457	ENSMUSG00000014313	"Cox6c"	-0.21648	0.043764	1.71093e-06	6.67161e-05
ENSMUSP00000098097	ENSMUSG00000014349	"Ube2z"	0.00992023	0.0230892	0.66796	0.818425
ENSMUSP00000014546	ENSMUSG00000014402	"Tsg101"	-0.0324464	0.0289482	0.263831	0.472474
ENSMUSP00000014640	ENSMUSG00000014496	"Ankrd28"	-0.0713945	0.0523134	0.174477	0.365531
ENSMUSP00000114402	ENSMUSG00000014551	"Mrps25"	0.00114839	0.0477181	0.980829	0.991161
ENSMUSP00000014698	ENSMUSG00000014554	"Dguok"	-0.0606197	0.0603214	0.316621	0.529899
ENSMUSP00000068587	ENSMUSG00000014601	"Strip1"	-0.0263438	0.040384	0.515612	0.710545
ENSMUSP00000014750	ENSMUSG00000014606	"Slc25a11"	-0.0707413	0.0296641	0.0181185	0.0811872
ENSMUSP00000077663	ENSMUSG00000014633	"Cmc2"	0.22393	0.0542713	5.73768e-05	0.00108169
ENSMUSP00000014913	ENSMUSG00000014769	"Psmb1"	0.00889135	0.0287153	0.757191	0.868742
ENSMUSP00000014920	ENSMUSG00000014776	"Nol3"	0.0442733	0.0478167	0.355726	0.569168
ENSMUSP00000014922	ENSMUSG00000014778	"Fhod1"	-0.186083	0.0895329	0.0404592	0.138394
ENSMUSP00000014990	ENSMUSG00000014846	"Tppp3"	-0.142969	0.0507191	0.00535321	0.0333273
ENSMUSP00000015011	ENSMUSG00000014867	"Surf4"	-0.00939686	0.0431288	0.827782	0.912051
ENSMUSP00000072154	ENSMUSG00000014932	"Yes1"	-0.0150305	0.0426641	0.725069	0.848023
ENSMUSP00000015100	ENSMUSG00000014956	"Ppp1cb"	-0.0229799	0.0232627	0.32454	0.538054
ENSMUSP00000107820	ENSMUSG00000014959	"Gorasp2"	0.0557958	0.0368093	0.131303	0.303189
ENSMUSP00000015146	ENSMUSG00000015002	"Efr3a"	-0.0959679	0.0416887	0.0225996	0.0949183
ENSMUSP00000015157	ENSMUSG00000015013	"Trappc2l"	-0.0379853	0.0357069	0.289092	0.499695
ENSMUSP00000015160	ENSMUSG00000015016	"Acsf3"	0.0260908	0.0289176	0.368118	0.581522
ENSMUSP00000047898	ENSMUSG00000015023	"Ddx19a"	-0.0134561	0.0329452	0.683432	0.826458
ENSMUSP00000015227	ENSMUSG00000015083	"C8g"	1.64879	0.0882764	2.3728e-42	1.4308e-39
ENSMUSP00000028328	ENSMUSG00000015085	"Entpd2"	-0.211336	0.090842	0.0210982	0.0905532
ENSMUSP00000058746	ENSMUSG00000015087	"Rabl6"	-0.0350218	0.0885525	0.693367	0.830505
ENSMUSP00000109897	ENSMUSG00000015090	"Ptgds"	0.476531	0.0872042	1.6072e-07	8.47998e-06
ENSMUSP00000015236	ENSMUSG00000015092	"Edf1"	0.000679171	0.049253	0.989013	0.99643
ENSMUSP00000015256	ENSMUSG00000015112	"Slc25a13"	-0.0329213	0.0294545	0.265168	0.473467
ENSMUSP00000055714	ENSMUSG00000015120	"Ube2i"	-0.0733974	0.036461	0.0455842	0.149225
ENSMUSP00000021554	ENSMUSG00000015143	"Actn1"	0.00641206	0.0199424	0.748178	0.862331
ENSMUSP00000127176	ENSMUSG00000015143	"Actn1"	0.151553	0.0648494	0.0208368	0.0897472
ENSMUSP00000072732	ENSMUSG00000015149	"Sirt2"	0.0459871	0.0271939	0.0925326	0.240653
ENSMUSP00000134734	ENSMUSG00000015165	"Hnrnpl"	-0.122334	0.0230593	3.24319e-07	1.53815e-05
ENSMUSP00000128331	ENSMUSG00000015176	"Nolc1"	0.0564897	0.0787933	0.474592	0.675177
ENSMUSP00000015391	ENSMUSG00000015247	"Nipsnap3b"	0.090483	0.0631213	0.154051	0.336567
ENSMUSP00000120461	ENSMUSG00000015290	"Ubl4"	0.102516	0.0415699	0.0148412	0.0709454
ENSMUSP00000015435	ENSMUSG00000015291	"Gdi1"	-0.0362847	0.0264625	0.172009	0.36299
ENSMUSP00000015481	ENSMUSG00000015337	"Endog"	0.07642	0.0340204	0.0258871	0.103868
ENSMUSP00000015501	ENSMUSG00000015357	"Clpx"	-0.0132491	0.0199381	0.507203	0.702857
ENSMUSP00000080403	ENSMUSG00000015363	"Trabd"	-0.0249615	0.102403	0.807898	0.901915
ENSMUSP00000139011	ENSMUSG00000015536	"Mocs2"	0.0434718	0.0581777	0.456481	0.658062
ENSMUSP00000132259	ENSMUSG00000015568	"Lpl"	-0.0246287	0.0271893	0.366226	0.580482
ENSMUSP00000015791	ENSMUSG00000015647	"Lama5"	0.148471	0.054254	0.00682332	0.0400017
ENSMUSP00000015800	ENSMUSG00000015656	"Hspa8"	0.0103351	0.0215405	0.631947	0.791998
ENSMUSP00000129767	ENSMUSG00000015671	"Psma2"	-0.0747576	0.0366717	0.0429399	0.143167
ENSMUSP00000015855	ENSMUSG00000015711	"Prune"	-0.0183287	0.0283596	0.518902	0.712752
ENSMUSP00000015877	ENSMUSG00000015733	"Capza2"	-0.0404882	0.0242325	0.0964753	0.248207
ENSMUSP00000015891	ENSMUSG00000015747	"Vps45"	-0.0141849	0.0308594	0.646374	0.8034
ENSMUSP00000128483	ENSMUSG00000015749	"Anp32e"	-0.166289	0.0585101	0.00505542	0.031666
ENSMUSP00000015934	ENSMUSG00000015790	"Surf1"	-0.0117901	0.0345979	0.733665	0.852878
ENSMUSP00000015950	ENSMUSG00000015806	"Qdpr"	0.0139398	0.0327962	0.671307	0.820141
ENSMUSP00000122081	ENSMUSG00000015806	"Qdpr"	0.0367821	0.0346569	0.28995	0.500769
ENSMUSP00000107298	ENSMUSG00000015829	"Tnr"	0.135011	0.102187	0.189051	0.385872
ENSMUSP00000015981	ENSMUSG00000015837	"Sqstm1"	0.100121	0.0507813	0.0510775	0.161014
ENSMUSP00000015987	ENSMUSG00000015843	"Rxrg"	-0.113778	0.0509707	0.0277443	0.108837
ENSMUSP00000015998	ENSMUSG00000015854	"Cd5l"	-0.305103	0.1091	0.0058286	0.0352978
ENSMUSP00000101999	ENSMUSG00000015869	"Prpsap1"	-0.161481	0.051823	0.00213048	0.0172938
ENSMUSP00000016033	ENSMUSG00000015889	"Lta4h"	-0.0984272	0.0205631	3.49887e-06	0.00011815
ENSMUSP00000099461	ENSMUSG00000015932	"Dstn"	0.00136319	0.0452368	0.975993	0.987929
ENSMUSP00000016081	ENSMUSG00000015937	"H2afy"	-0.158112	0.0428503	0.000296234	0.00389534
ENSMUSP00000016086	ENSMUSG00000015942	"Gtf2ird2"	-0.0545473	0.0458857	0.237214	0.445409
ENSMUSP00000102716	ENSMUSG00000015943	"Bola1"	0.128032	0.0431392	0.00340189	0.0238528
ENSMUSP00000016105	ENSMUSG00000015961	"Adss"	-0.133408	0.0430002	0.00222509	0.0178656
ENSMUSP00000107869	ENSMUSG00000015968	"Cacna1d"	-0.0982692	0.0338233	0.00412328	0.027537
ENSMUSP00000016138	ENSMUSG00000015994	"Fnta"	-0.0488532	0.0305352	0.111456	0.271783
ENSMUSP00000022281	ENSMUSG00000016018	"Skiv2l2"	-0.170277	0.0752989	0.0256515	0.103217
ENSMUSP00000125620	ENSMUSG00000016194	"Hsd11b1"	0.940937	0.0642912	1.65519e-31	5.37428e-29
ENSMUSP00000016396	ENSMUSG00000016252	"Atp5e"	-0.0034668	0.0359763	0.923338	0.962323
ENSMUSP00000016399	ENSMUSG00000016255	"Tubb1"	-0.146008	0.136041	0.284653	0.495666
ENSMUSP00000016400	ENSMUSG00000016256	"Ctsz"	-0.0594437	0.0576879	0.304172	0.516042
ENSMUSP00000016463	ENSMUSG00000016319	"Slc25a5"	-0.00793259	0.035228	0.822093	0.908493
ENSMUSP00000016488	ENSMUSG00000016344	"Ppdpf"	-0.00550895	0.119611	0.963352	0.981394
ENSMUSP00000054556	ENSMUSG00000016349	"Eef1a2"	-0.046239	0.0144221	0.00158927	0.0138031
ENSMUSP00000109693	ENSMUSG00000016382	"Pls3"	0.0257248	0.0284616	0.367274	0.580841
ENSMUSP00000016571	ENSMUSG00000016427	"Ndufa1"	0.0223183	0.0866211	0.796965	0.896045
ENSMUSP00000074902	ENSMUSG00000016481	"Cr1l"	-0.0702192	0.0481811	0.14693	0.326932
ENSMUSP00000016631	ENSMUSG00000016487	"Ppfibp1"	0.139115	0.073189	0.059655	0.178838
ENSMUSP00000016638	ENSMUSG00000016494	"Cd34"	-0.133414	0.0558286	0.0178834	0.0805693
ENSMUSP00000120466	ENSMUSG00000016495	"Plgrkt"	-0.0462002	0.0964158	0.632664	0.792426
ENSMUSP00000016672	ENSMUSG00000016528	"Mapkapk2"	-0.0697871	0.0368686	0.0600559	0.179657
ENSMUSP00000074448	ENSMUSG00000016534	"Lamp2"	-0.00952142	0.0370582	0.797522	0.896045
ENSMUSP00000132450	ENSMUSG00000016541	"Atxn10"	0.00939941	0.0267497	0.725707	0.848299
ENSMUSP00000098053	ENSMUSG00000016554	"Eif3d"	-0.0725397	0.0206134	0.000547078	0.00629214
ENSMUSP00000102062	ENSMUSG00000016559	"H3f3b"	-0.179797	0.0495295	0.000368062	0.00454266
ENSMUSP00000131504	ENSMUSG00000016664	"Pacsin2"	0.00471766	0.0314648	0.880982	0.940948
ENSMUSP00000016901	ENSMUSG00000016757	"Ttll12"	0.00512963	0.0487229	0.916275	0.959426
ENSMUSP00000119065	ENSMUSG00000016921	"Srsf6"	-0.090977	0.0482429	0.0609133	0.18153
ENSMUSP00000099404	ENSMUSG00000016933	"Plcg1"	-0.0338025	0.0296664	0.256112	0.46389
ENSMUSP00000097756	ENSMUSG00000017132	"Cyth1"	-0.0672768	0.0343371	0.0516045	0.161709
ENSMUSP00000090360	ENSMUSG00000017176	"Nt5c3b"	-0.0436965	0.0570825	0.445162	0.647272
ENSMUSP00000017332	ENSMUSG00000017188	"Coa3"	-0.00356445	0.0366176	0.922561	0.961836
ENSMUSP00000017365	ENSMUSG00000017221	"Psmd3"	-0.0308402	0.0197037	0.119273	0.283793
ENSMUSP00000017430	ENSMUSG00000017286	"Glod4"	0.064367	0.0294262	0.0299879	0.113995
ENSMUSP00000055470	ENSMUSG00000017291	"Taok1"	-0.0712895	0.0463918	0.126747	0.295416
ENSMUSP00000099383	ENSMUSG00000017307	"Acot8"	0.0946392	0.0448072	0.0360385	0.128368
ENSMUSP00000017453	ENSMUSG00000017309	"Cd300lg"	0.0458707	0.0334331	0.171748	0.36299
ENSMUSP00000017488	ENSMUSG00000017344	"Vtn"	0.360551	0.0595204	7.74759e-09	5.83974e-07
ENSMUSP00000017534	ENSMUSG00000017390	"Aldoc"	-0.0332224	0.0412894	0.422087	0.626981
ENSMUSP00000103181	ENSMUSG00000017404	"Rpl19"	-0.0358214	0.0313767	0.255096	0.463323
ENSMUSP00000136727	ENSMUSG00000017421	"Zfp207"	-0.0937855	0.0425247	0.0290202	0.111615
ENSMUSP00000133571	ENSMUSG00000017428	"Psmd11"	-0.0189757	0.0177988	0.28778	0.498654
ENSMUSP00000017629	ENSMUSG00000017485	"Top2b"	-0.14117	0.0419326	0.000928472	0.00928692
ENSMUSP00000091551	ENSMUSG00000017631	"Abr"	-0.14442	0.0412609	0.000686033	0.00738711
ENSMUSP00000071619	ENSMUSG00000017670	"Elmo2"	0.00729875	0.0421645	0.862876	0.933557
ENSMUSP00000057669	ENSMUSG00000017686	"Rhot1"	-0.0514774	0.0246927	0.0384904	0.133792
ENSMUSP00000017851	ENSMUSG00000017707	"Serinc3"	-0.0600564	0.090564	0.508709	0.703946
ENSMUSP00000033230	ENSMUSG00000017713	"Tha1"	0.0070571	0.038933	0.856363	0.930058
ENSMUSP00000099390	ENSMUSG00000017721	"Pigt"	0.033931	0.0427924	0.429456	0.633824
ENSMUSP00000104939	ENSMUSG00000017754	"Pltp"	-0.222029	0.072981	0.00279761	0.0209746
ENSMUSP00000017900	ENSMUSG00000017756	"Slc12a7"	0.0220996	0.0236645	0.351609	0.565393
ENSMUSP00000099382	ENSMUSG00000017760	"Ctsa"	-0.0267572	0.0513316	0.602818	0.773638
ENSMUSP00000112130	ENSMUSG00000017765	"Slc12a4"	0.0165276	0.0389867	0.67218	0.820466
ENSMUSP00000099563	ENSMUSG00000017774	"Myo1c"	-0.0326644	0.0246899	0.187499	0.383987
ENSMUSP00000017920	ENSMUSG00000017776	"Crk"	0.0289778	0.0414905	0.485806	0.685551
ENSMUSP00000115419	ENSMUSG00000017778	"Cox7c"	-0.0368462	0.0372894	0.324409	0.538048
ENSMUSP00000115723	ENSMUSG00000017781	"Pitpna"	0.0100589	0.0314459	0.749427	0.863119
ENSMUSP00000017946	ENSMUSG00000017802	"Fam134c"	-0.0394355	0.164484	0.810994	0.90312
ENSMUSP00000017961	ENSMUSG00000017817	"Jph2"	-0.0244186	0.0248074	0.326261	0.54027
ENSMUSP00000017975	ENSMUSG00000017831	"Rab5a"	-0.0391633	0.0352077	0.267454	0.475386
ENSMUSP00000082053	ENSMUSG00000017843	"Ppp2r5c"	-0.0308742	0.0641993	0.631427	0.791724
ENSMUSP00000018113	ENSMUSG00000017969	"Ptgis"	-0.0554094	0.0509815	0.278539	0.488659
ENSMUSP00000018186	ENSMUSG00000018042	"Cyb5r3"	0.0610181	0.0321912	0.0596122	0.178836
ENSMUSP00000018333	ENSMUSG00000018189	"Uchl5"	-0.0563295	0.0314456	0.0749017	0.209794
ENSMUSP00000121665	ENSMUSG00000018196	"Glrx2"	-0.114274	0.0541113	0.0365563	0.129559
ENSMUSP00000125623	ENSMUSG00000018199	"Trove2"	-0.14325	0.0390003	0.00032524	0.00411521
ENSMUSP00000018430	ENSMUSG00000018286	"Psmb6"	0.0495369	0.0377807	0.191452	0.38908
ENSMUSP00000018431	ENSMUSG00000018287	"Spag7"	-0.0312463	0.061361	0.611441	0.779962
ENSMUSP00000018437	ENSMUSG00000018293	"Pfn1"	0.00365131	0.0284302	0.89795	0.948755
ENSMUSP00000105010	ENSMUSG00000018322	"Tomm34"	0.018694	0.0417915	0.65521	0.810089
ENSMUSP00000018470	ENSMUSG00000018326	"Ywhab"	-0.0071269	0.024813	0.774268	0.881149
ENSMUSP00000081011	ENSMUSG00000018339	"Gpx3"	0.0864462	0.0418824	0.0404344	0.138394
ENSMUSP00000099788	ENSMUSG00000018340	"Anxa6"	0.0528052	0.0725496	0.468078	0.668253
ENSMUSP00000104511	ENSMUSG00000018340	"Anxa6"	-0.0224771	0.024888	0.36765	0.581218
ENSMUSP00000018506	ENSMUSG00000018362	"Kpna2"	-0.0447401	0.0485934	0.358655	0.571708
ENSMUSP00000120595	ENSMUSG00000018379	"Srsf1"	-0.0476067	0.045099	0.292548	0.502928
ENSMUSP00000104615	ENSMUSG00000018398	"Sept8"	0.00997587	0.0310608	0.748448	0.862331
ENSMUSP00000018549	ENSMUSG00000018405	"Mrm1"	-0.0126047	0.0772907	0.870771	0.936292
ENSMUSP00000102602	ENSMUSG00000018411	"Mapt"	0.129498	0.0403847	0.00158681	0.0138031
ENSMUSP00000040447	ENSMUSG00000018417	"Myo1b"	0.0225822	0.0426494	0.597114	0.769828
ENSMUSP00000103536	ENSMUSG00000018428	"Akap1"	-1.15227e-05	0.0383806	0.999761	0.999761
ENSMUSP00000077612	ENSMUSG00000018446	"C1qbp"	0.100265	0.0452073	0.0278	0.108954
ENSMUSP00000018653	ENSMUSG00000018509	"Cenpv"	-0.115934	0.0315941	0.000319085	0.00408138
ENSMUSP00000018691	ENSMUSG00000018547	"Pip4k2b"	-0.0992189	0.0333774	0.00354807	0.0245515
ENSMUSP00000018698	ENSMUSG00000018554	"Ybx2"	0.158632	0.0930671	0.0903196	0.237564
ENSMUSP00000018710	ENSMUSG00000018566	"Slc2a4"	-0.100793	0.038854	0.010255	0.0539142
ENSMUSP00000099634	ENSMUSG00000018574	"Acadvl"	-0.0370533	0.019827	0.0632532	0.186066
ENSMUSP00000018727	ENSMUSG00000018583	"G3bp1"	0.023092	0.0327059	0.48106	0.681129
ENSMUSP00000104485	ENSMUSG00000018585	"Atox1"	0.143741	0.0573426	0.0130624	0.0646486
ENSMUSP00000018737	ENSMUSG00000018593	"Sparc"	0.164527	0.0753809	0.0311158	0.117059
ENSMUSP00000018803	ENSMUSG00000018659	"Pnpo"	0.0275847	0.0594376	0.643134	0.800079
ENSMUSP00000091475	ENSMUSG00000018666	"Cbx1"	-0.088747	0.0662685	0.183169	0.377517
ENSMUSP00000099441	ENSMUSG00000018669	"Cdk5rap3"	-0.0566847	0.027489	0.0406206	0.138609
ENSMUSP00000018816	ENSMUSG00000018672	"Copz2"	-0.0455359	0.0479872	0.344264	0.558536
ENSMUSP00000018851	ENSMUSG00000018707	"Dync1h1"	-0.0300652	0.0206449	0.147031	0.326985
ENSMUSP00000099666	ENSMUSG00000018740	"Slc25a35"	0.022082	0.0501883	0.660471	0.813352
ENSMUSP00000018909	ENSMUSG00000018765	"Fxr2"	-0.00250598	0.0307011	0.93504	0.970063
ENSMUSP00000018914	ENSMUSG00000018770	"Atp5g3"	-0.134556	0.0556078	0.0165158	0.0760232
ENSMUSP00000034046	ENSMUSG00000018796	"Acsl1"	-0.0120379	0.0201355	0.550689	0.736521
ENSMUSP00000087756	ENSMUSG00000018830	"Myh11"	-0.0428702	0.0806206	0.595546	0.769216
ENSMUSP00000103795	ENSMUSG00000018845	"Unc45b"	-0.087123	0.0272612	0.00164373	0.0142176
ENSMUSP00000018992	ENSMUSG00000018848	"Rars"	-0.0263072	0.018879	0.165179	0.354819
ENSMUSP00000116746	ENSMUSG00000018858	"Ict1"	-0.0308309	0.0361467	0.394814	0.604904
ENSMUSP00000021078	ENSMUSG00000018861	"Fdxr"	0.00591692	0.0305692	0.846737	0.925927
ENSMUSP00000019026	ENSMUSG00000018882	"Mrpl45"	-0.00952188	0.0268047	0.722827	0.846104
ENSMUSP00000128399	ENSMUSG00000018893	"Mb"	0.0398144	0.027304	0.146512	0.326347
ENSMUSP00000095866	ENSMUSG00000018909	"Arrb1"	-0.0930599	0.0471029	0.0497035	0.157981
ENSMUSP00000019076	ENSMUSG00000018932	"Map2k3"	-0.0641209	0.0278843	0.0226766	0.0951469
ENSMUSP00000019109	ENSMUSG00000018965	"Ywhah"	-0.0174834	0.0326335	0.592786	0.767295
ENSMUSP00000019118	ENSMUSG00000018974	"Sart3"	-0.0299827	0.0507727	0.555654	0.739879
ENSMUSP00000044937	ENSMUSG00000018995	"Nars2"	0.0053664	0.0513739	0.916921	0.959426
ENSMUSP00000106723	ENSMUSG00000019054	"Fis1"	0.0671578	0.0373859	0.0740992	0.208734
ENSMUSP00000019199	ENSMUSG00000019055	"Plod1"	-0.0744809	0.0402393	0.0661173	0.191808
ENSMUSP00000101629	ENSMUSG00000019082	"Slc25a22"	-0.0377936	0.0341799	0.270305	0.479193
ENSMUSP00000019231	ENSMUSG00000019087	"Atp6ap1"	-0.0654167	0.0850801	0.443326	0.645491
ENSMUSP00000104356	ENSMUSG00000019102	"Aldh3a1"	-0.206177	0.127426	0.108448	0.267695
ENSMUSP00000019268	ENSMUSG00000019124	"Scrn1"	-0.0639329	0.0771117	0.408644	0.617354
ENSMUSP00000019283	ENSMUSG00000019139	"Isyna1"	-0.213299	0.0434815	2.05872e-06	7.62267e-05
ENSMUSP00000117231	ENSMUSG00000019143	"Hars2"	0.00231018	0.0271938	0.932392	0.969367
ENSMUSP00000019302	ENSMUSG00000019158	"Tmem160"	0.0325785	0.0592274	0.583081	0.760665
ENSMUSP00000102987	ENSMUSG00000019173	"Rab5c"	-0.0489095	0.0266559	0.0681605	0.196655
ENSMUSP00000019323	ENSMUSG00000019179	"Mdh2"	0.0237927	0.0267626	0.375162	0.58834
ENSMUSP00000120068	ENSMUSG00000019188	"H13"	-0.107334	0.0384755	0.00587147	0.035373
ENSMUSP00000019354	ENSMUSG00000019210	"Atp6v1e1"	0.0769209	0.0334298	0.0225269	0.0948229
ENSMUSP00000013886	ENSMUSG00000019254	"Ppp1r12c"	-0.00879379	0.036525	0.810012	0.90312
ENSMUSP00000019405	ENSMUSG00000019261	"Map1s"	0.0216162	0.0464269	0.642171	0.799824
ENSMUSP00000019422	ENSMUSG00000019278	"Dpep1"	0.277954	0.0384956	1.36396e-11	1.74463e-09
ENSMUSP00000044838	ENSMUSG00000019302	"Atp6v0a1"	-0.140245	0.0373396	0.000232288	0.00322012
ENSMUSP00000099394	ENSMUSG00000019326	"Aoc3"	-0.103522	0.0576883	0.0743914	0.20892
ENSMUSP00000019517	ENSMUSG00000019373	"Cops3"	-0.0956669	0.0199373	3.32107e-06	0.00011305
ENSMUSP00000112527	ENSMUSG00000019428	"Fkbp8"	-0.0503342	0.0300141	0.0953447	0.245846
ENSMUSP00000070682	ENSMUSG00000019432	"Ddx39b"	-0.10018	0.0331819	0.00289912	0.0215065
ENSMUSP00000019577	ENSMUSG00000019433	"Gipc1"	0.0362471	0.0596657	0.544553	0.732419
ENSMUSP00000104272	ENSMUSG00000019461	"Plscr3"	0.0546376	0.0911023	0.549622	0.736004
ENSMUSP00000019615	ENSMUSG00000019471	"Cdc37"	-0.047352	0.0246852	0.0566466	0.172764
ENSMUSP00000019631	ENSMUSG00000019487	"Trip10"	0.0512525	0.0288943	0.0777696	0.215964
ENSMUSP00000019638	ENSMUSG00000019494	"Cops6"	-0.057953	0.026252	0.0285248	0.11097
ENSMUSP00000114019	ENSMUSG00000019528	"Gyg"	0.0506371	0.0425424	0.23549	0.443158
ENSMUSP00000112739	ENSMUSG00000019539	"Rcn3"	0.102526	0.0791633	0.197016	0.396191
ENSMUSP00000019721	ENSMUSG00000019577	"Pdk4"	0.0892073	0.0642564	0.166742	0.356997
ENSMUSP00000019722	ENSMUSG00000019578	"Ubxn6"	-0.0360738	0.0297783	0.227398	0.433928
ENSMUSP00000019723	ENSMUSG00000019579	"D17Wsu104e"	0.0929666	0.0446786	0.0388538	0.134545
ENSMUSP00000019833	ENSMUSG00000019689	"1110001J03Rik"	0.0100885	0.0414894	0.808189	0.902
ENSMUSP00000019854	ENSMUSG00000019710	"Mrpl24"	0.00878903	0.0308493	0.776043	0.882219
ENSMUSP00000019862	ENSMUSG00000019718	"L3hypdh"	-0.063007	0.0504369	0.213187	0.415962
ENSMUSP00000099420	ENSMUSG00000019761	"Krt10"	-0.200337	0.101137	0.0491146	0.157055
ENSMUSP00000043355	ENSMUSG00000019763	"Rmnd1"	0.0943359	0.0422711	0.0268559	0.10634
ENSMUSP00000093587	ENSMUSG00000019769	"Syne1"	-0.0876144	0.0307974	0.00495221	0.0312986
ENSMUSP00000019911	ENSMUSG00000019777	"Hdac2"	-0.193813	0.0493446	0.000147969	0.00232331
ENSMUSP00000019917	ENSMUSG00000019782	"Rwdd1"	0.00644681	0.0399461	0.871976	0.936292
ENSMUSP00000093436	ENSMUSG00000019787	"Trdn"	0.0146119	0.0404951	0.718645	0.844478
ENSMUSP00000125552	ENSMUSG00000019791	"Hint3"	-0.0267715	0.0920814	0.771583	0.879517
ENSMUSP00000123866	ENSMUSG00000019795	"Pcmt1"	0.0707704	0.0321582	0.029016	0.111615
ENSMUSP00000019932	ENSMUSG00000019797	"1700021F05Rik"	0.0774431	0.0390469	0.0488339	0.156394
ENSMUSP00000019937	ENSMUSG00000019802	"Sec63"	-0.0436261	0.0351428	0.216058	0.420268
ENSMUSP00000019939	ENSMUSG00000019804	"Snx3"	0.0424128	0.0349165	0.226057	0.432739
ENSMUSP00000019945	ENSMUSG00000019809	"Pex3"	0.0194508	0.0472678	0.681362	0.825496
ENSMUSP00000076093	ENSMUSG00000019820	"Utrn"	-0.0198229	0.0226484	0.382595	0.593565
ENSMUSP00000019965	ENSMUSG00000019822	"Smpd2"	0.105911	0.0338382	0.00203718	0.0166324
ENSMUSP00000113783	ENSMUSG00000019823	"Mical1"	-0.0624759	0.110366	0.572362	0.751225
ENSMUSP00000090227	ENSMUSG00000019838	"Slc16a10"	-0.143798	0.0613277	0.0203331	0.0882075
ENSMUSP00000019986	ENSMUSG00000019841	"Rev3l"	-0.0220895	0.0436103	0.613175	0.780758
ENSMUSP00000019992	ENSMUSG00000019846	"Lama4"	0.0287072	0.0242657	0.238338	0.446725
ENSMUSP00000097444	ENSMUSG00000019849	"Prep"	-0.0216991	0.0215602	0.315537	0.528809
ENSMUSP00000020008	ENSMUSG00000019861	"Gopc"	-0.0200268	0.0523198	0.702541	0.835579
ENSMUSP00000020012	ENSMUSG00000019863	"Qrsl1"	0.0149573	0.032627	0.647188	0.803938
ENSMUSP00000060940	ENSMUSG00000019864	"Rtn4ip1"	0.0478426	0.0272356	0.0806642	0.220066
ENSMUSP00000119829	ENSMUSG00000019868	"Vta1"	-0.00173887	0.0278867	0.950352	0.975544
ENSMUSP00000125553	ENSMUSG00000019883	"Echdc1"	-0.0115053	0.0479266	0.810553	0.90312
ENSMUSP00000090304	ENSMUSG00000019899	"Lama2"	0.022103	0.0194022	0.256116	0.46389
ENSMUSP00000020057	ENSMUSG00000019906	"Lin7a"	-0.022633	0.0360751	0.531193	0.721417
ENSMUSP00000069257	ENSMUSG00000019907	"Ppp1r12a"	-0.0142119	0.0398176	0.721561	0.846066
ENSMUSP00000009789	ENSMUSG00000019916	"P4ha1"	0.0610903	0.0459127	0.185199	0.380772
ENSMUSP00000129023	ENSMUSG00000019917	"Sept10"	0.0305613	0.0558039	0.584777	0.761364
ENSMUSP00000101108	ENSMUSG00000019920	"Lims1"	-0.0042386	0.0294968	0.885899	0.942512
ENSMUSP00000020085	ENSMUSG00000019927	"Ube2d1"	0.0545668	0.0393622	0.168171	0.359236
ENSMUSP00000100924	ENSMUSG00000019929	"Dcn"	-0.0956922	0.0428864	0.0268824	0.106346
ENSMUSP00000020107	ENSMUSG00000019943	"Atp2b1"	-0.0782012	0.0236281	0.00112606	0.0108025
ENSMUSP00000020123	ENSMUSG00000019961	"Tmpo"	-0.0939761	0.0546315	0.0872974	0.232775
ENSMUSP00000072092	ENSMUSG00000019961	"Tmpo"	-0.147554	0.0303718	2.5444e-06	9.17942e-05
ENSMUSP00000020153	ENSMUSG00000019977	"Hbs1l"	0.0267175	0.0469594	0.570278	0.749729
ENSMUSP00000055122	ENSMUSG00000019978	"Epb4.1l2"	-0.111369	0.0303962	0.000325629	0.00411521
ENSMUSP00000090316	ENSMUSG00000019984	"Med23"	0.213448	0.226985	0.349212	0.564112
ENSMUSP00000020171	ENSMUSG00000019997	"Ctgf"	-0.0202508	0.0843848	0.810615	0.90312
ENSMUSP00000020174	ENSMUSG00000019998	"Stx7"	0.0237962	0.0376776	0.528458	0.719555
ENSMUSP00000070355	ENSMUSG00000020015	"Cdk17"	-0.153118	0.0840358	0.0716266	0.20373
ENSMUSP00000020209	ENSMUSG00000020022	"Ndufa12"	0.094079	0.0396026	0.0185608	0.0825554
ENSMUSP00000020217	ENSMUSG00000020029	"Nudt4"	-0.00973074	0.0526673	0.853624	0.928612
ENSMUSP00000020223	ENSMUSG00000020034	"Tcp11l2"	-0.258049	0.0836959	0.00252479	0.0194473
ENSMUSP00000020234	ENSMUSG00000020044	"Timp3"	-0.220604	0.102003	0.0323375	0.119102
ENSMUSP00000020238	ENSMUSG00000020048	"Hsp90b1"	-0.0387497	0.0318046	0.224661	0.431043
ENSMUSP00000020258	ENSMUSG00000020064	"Herc4"	-0.111076	0.0311502	0.000463514	0.00548037
ENSMUSP00000093240	ENSMUSG00000020067	"Mypn"	0.0224635	0.023922	0.348959	0.56392
ENSMUSP00000020262	ENSMUSG00000020068	"Pbld2"	0.00162418	0.204898	0.993692	0.997834
ENSMUSP00000112424	ENSMUSG00000020069	"Hnrnph3"	-0.137376	0.0403555	0.000816408	0.00842689
ENSMUSP00000136589	ENSMUSG00000020072	"Pbld1"	0.146611	0.128219	0.254653	0.462716
ENSMUSP00000020268	ENSMUSG00000020074	"Ccar1"	-0.0896947	0.0407301	0.0291497	0.111855
ENSMUSP00000042691	ENSMUSG00000020075	"Ddx21"	-0.05334	0.0498082	0.286135	0.496823
ENSMUSP00000101087	ENSMUSG00000020078	"Vps26a"	-0.0556532	0.0297524	0.0630133	0.18574
ENSMUSP00000020273	ENSMUSG00000020079	"Supv3l1"	0.0384011	0.0224821	0.0893272	0.236409
ENSMUSP00000101095	ENSMUSG00000020085	"Aifm2"	0.0860413	0.039087	0.0293195	0.11221
ENSMUSP00000020283	ENSMUSG00000020086	"H2afy2"	-0.317864	0.0533443	1.40053e-08	9.72312e-07
ENSMUSP00000020285	ENSMUSG00000020088	"Sar1a"	0.014106	0.0205589	0.493505	0.692745
ENSMUSP00000020286	ENSMUSG00000020089	"Ppa1"	-0.000368787	0.0422252	0.993041	0.997834
ENSMUSP00000020289	ENSMUSG00000020092	"Pald1"	-0.0685997	0.109429	0.531884	0.722124
ENSMUSP00000090155	ENSMUSG00000020097	"Sgpl1"	-0.0669844	0.0436871	0.127401	0.296287
ENSMUSP00000020298	ENSMUSG00000020098	"Pcbd1"	0.0800132	0.0707629	0.260545	0.469867
ENSMUSP00000116577	ENSMUSG00000020109	"Dnajb12"	-0.0284799	0.056985	0.618202	0.784556
ENSMUSP00000126597	ENSMUSG00000020111	"Micu1"	0.00343024	0.0566391	0.951792	0.976229
ENSMUSP00000020315	ENSMUSG00000020114	"Cand1"	-0.0935234	0.020402	8.45455e-06	0.000249557
ENSMUSP00000099945	ENSMUSG00000020120	"Plek"	-0.306784	0.160472	0.0584399	0.176543
ENSMUSP00000099948	ENSMUSG00000020122	"Egfr"	1.32091	0.0877821	8.95572e-34	3.43656e-31
ENSMUSP00000020334	ENSMUSG00000020124	"Usp15"	-0.0757287	0.0265239	0.00480188	0.0307102
ENSMUSP00000020339	ENSMUSG00000020130	"Tbc1d15"	-0.0865702	0.0664245	0.1953	0.393802
ENSMUSP00000020343	ENSMUSG00000020132	"Rab21"	-0.00380573	0.0280059	0.892058	0.945815
ENSMUSP00000020358	ENSMUSG00000020149	"Rab1"	-0.030421	0.0214735	0.158287	0.343689
ENSMUSP00000000137	ENSMUSG00000020152	"Actr2"	-0.0253411	0.022443	0.260328	0.469793
ENSMUSP00000101003	ENSMUSG00000020153	"Ndufs7"	-0.0335387	0.028122	0.234574	0.442182
ENSMUSP00000091011	ENSMUSG00000020176	"Grb10"	0.0850436	0.0589497	0.152125	0.333753
ENSMUSP00000020397	ENSMUSG00000020180	"Snrpd3"	-0.064352	0.0635702	0.312905	0.526623
ENSMUSP00000068525	ENSMUSG00000020182	"Ddc"	-0.157959	0.0905184	0.0842097	0.226545
ENSMUSP00000020403	ENSMUSG00000020186	"Csrp2"	0.128414	0.0723893	0.0777456	0.215964
ENSMUSP00000100911	ENSMUSG00000020189	"Osbpl8"	-0.0257163	0.06367	0.686854	0.82717
ENSMUSP00000020420	ENSMUSG00000020198	"Ap3d1"	0.00020473	0.0393931	0.995859	0.99813
ENSMUSP00000117160	ENSMUSG00000020211	"Sf3a2"	-0.162446	0.0493675	0.00130496	0.0121521
ENSMUSP00000020440	ENSMUSG00000020219	"Timm13"	0.17304	0.0478716	0.000389124	0.00474708
ENSMUSP00000043240	ENSMUSG00000020220	"Vps13d"	-0.0674316	0.0290723	0.0214811	0.0918658
ENSMUSP00000020463	ENSMUSG00000020238	"Ncln"	-0.0437138	0.0388209	0.261631	0.470535
ENSMUSP00000001181	ENSMUSG00000020241	"Col6a2"	-0.169758	0.0524075	0.00142497	0.0127974
ENSMUSP00000020484	ENSMUSG00000020250	"Txnrd1"	0.00720359	0.0257407	0.779909	0.884526
ENSMUSP00000020497	ENSMUSG00000020256	"Aldh1l2"	-0.0244953	0.107892	0.820651	0.907508
ENSMUSP00000020490	ENSMUSG00000020257	"Wdr82"	-0.047064	0.0432759	0.279291	0.489049
ENSMUSP00000020493	ENSMUSG00000020260	"Pofut2"	0.0653243	0.0544834	0.232824	0.439905
ENSMUSP00000020500	ENSMUSG00000020263	"Appl2"	-0.055124	0.0468456	0.241562	0.449178
ENSMUSP00000020504	ENSMUSG00000020267	"Hint1"	-0.130964	0.0493032	0.00860189	0.0474852
ENSMUSP00000118373	ENSMUSG00000020268	"Lyrm7"	0.121457	0.0713321	0.0903318	0.237564
ENSMUSP00000099928	ENSMUSG00000020275	"Rel"	-0.105023	0.0535268	0.0521713	0.163243
ENSMUSP00000020522	ENSMUSG00000020277	"Pfkl"	-0.0638523	0.0218888	0.00397785	0.0269079
ENSMUSP00000105166	ENSMUSG00000020288	"Ahsa2"	0.143041	0.0672178	0.0351937	0.125999
ENSMUSP00000099934	ENSMUSG00000020290	"Xpo1"	-0.129858	0.0247148	4.1271e-07	1.85324e-05
ENSMUSP00000020550	ENSMUSG00000020307	"Cdc34"	0.026861	0.0386831	0.488493	0.688457
ENSMUSP00000072929	ENSMUSG00000020311	"Erlec1"	0.00310394	0.0454071	0.945621	0.974398
ENSMUSP00000006629	ENSMUSG00000020315	"Sptbn1"	-0.0599639	0.0221431	0.00741397	0.0422897
ENSMUSP00000099902	ENSMUSG00000020315	"Sptbn1"	-0.120982	0.100814	0.232425	0.439546
ENSMUSP00000099938	ENSMUSG00000020321	"Mdh1"	-0.0302555	0.0214549	0.16019	0.346749
ENSMUSP00000020578	ENSMUSG00000020328	"Nudcd2"	-0.029389	0.061874	0.635403	0.795032
ENSMUSP00000090795	ENSMUSG00000020333	"Acsl6"	0.0788852	0.057175	0.169466	0.360542
ENSMUSP00000020608	ENSMUSG00000020349	"Ppp2ca"	-0.00759882	0.0423816	0.857917	0.930823
ENSMUSP00000076459	ENSMUSG00000020354	"Sgcd"	-0.0389083	0.018202	0.0338854	0.123341
ENSMUSP00000074238	ENSMUSG00000020358	"Hnrnpab"	-0.0515245	0.0394015	0.192632	0.390725
ENSMUSP00000132190	ENSMUSG00000020359	"Phykpl"	-0.0599617	0.067937	0.379156	0.591214
ENSMUSP00000020630	ENSMUSG00000020361	"Hspa4"	-0.0297824	0.0244268	0.224327	0.430794
ENSMUSP00000020634	ENSMUSG00000020366	"Mapk9"	0.0717909	0.0454046	0.116222	0.278576
ENSMUSP00000020637	ENSMUSG00000020368	"Canx"	-0.0739584	0.0277713	0.00843597	0.0467299
ENSMUSP00000020640	ENSMUSG00000020372	"Gnb2l1"	-0.0882603	0.0196476	1.25012e-05	0.000347156
ENSMUSP00000020643	ENSMUSG00000020375	"Rufy1"	-0.0161963	0.0302952	0.593567	0.768071
ENSMUSP00000020653	ENSMUSG00000020386	"Sar1b"	0.0831073	0.0235958	0.000541205	0.0062416
ENSMUSP00000018755	ENSMUSG00000020388	"Pdlim4"	0.0943113	0.0779652	0.227979	0.434465
ENSMUSP00000020657	ENSMUSG00000020390	"Ube2b"	0.0132912	0.0823563	0.872075	0.936292
ENSMUSP00000099819	ENSMUSG00000020402	"Vdac1"	-0.0069208	0.0271296	0.798933	0.89641
ENSMUSP00000020695	ENSMUSG00000020422	"Tns3"	-0.0430225	0.0328735	0.192277	0.390344
ENSMUSP00000105615	ENSMUSG00000020432	"Tcn2"	0.0468996	0.0909346	0.607134	0.77705
ENSMUSP00000020718	ENSMUSG00000020439	"Smtn"	0.104976	0.0583367	0.0737809	0.208314
ENSMUSP00000133155	ENSMUSG00000020439	"Smtn"	0.0779726	0.0470412	0.0991333	0.25253
ENSMUSP00000020717	ENSMUSG00000020440	"Arf5"	-0.0474371	0.0406418	0.244657	0.451738
ENSMUSP00000130214	ENSMUSG00000020444	"Guk1"	0.0884334	0.0534992	0.100058	0.253965
ENSMUSP00000003461	ENSMUSG00000020456	"Ogdh"	0.0459724	0.0191996	0.0176611	0.079916
ENSMUSP00000020741	ENSMUSG00000020457	"Drg1"	-0.0331379	0.0227695	0.147291	0.32708
ENSMUSP00000053754	ENSMUSG00000020458	"Rtn4"	0.156451	0.189041	0.40979	0.618313
ENSMUSP00000099907	ENSMUSG00000020458	"Rtn4"	0.0864523	0.0378056	0.0233612	0.0975073
ENSMUSP00000020749	ENSMUSG00000020459	"Mtif2"	0.0877456	0.0346528	0.0121825	0.0611443
ENSMUSP00000099909	ENSMUSG00000020460	"Rps27a"	-0.0421944	0.0641416	0.51158	0.706141
ENSMUSP00000020756	ENSMUSG00000020464	"Pnpt1"	0.0159836	0.0254028	0.530002	0.720874
ENSMUSP00000020759	ENSMUSG00000020467	"Efemp1"	0.135895	0.0599494	0.0247148	0.101224
ENSMUSP00000099985	ENSMUSG00000020469	"Myl7"	-0.0232761	0.0925898	0.801797	0.89843
ENSMUSP00000020768	ENSMUSG00000020475	"Pgam2"	0.165006	0.0278699	1.56572e-08	1.06595e-06
ENSMUSP00000105471	ENSMUSG00000020476	"Dbnl"	0.0381048	0.040664	0.349968	0.564409
ENSMUSP00000119535	ENSMUSG00000020477	"Mrps24"	-0.00601568	0.0384787	0.875949	0.937987
ENSMUSP00000020775	ENSMUSG00000020483	"Dynll2"	-0.0474813	0.0318012	0.137152	0.312759
ENSMUSP00000103596	ENSMUSG00000020486	"Sept4"	0.0139617	0.0363774	0.701574	0.835398
ENSMUSP00000020820	ENSMUSG00000020514	"Mrpl22"	-0.0643355	0.031755	0.0442256	0.145727
ENSMUSP00000020831	ENSMUSG00000020523	"Fam114a2"	0.0152089	0.0339166	0.654383	0.809541
ENSMUSP00000004955	ENSMUSG00000020528	"Prpsap2"	-0.184385	0.0629699	0.00390134	0.0264327
ENSMUSP00000099490	ENSMUSG00000020532	"Acaca"	-0.189804	0.0954972	0.0485384	0.15604
ENSMUSP00000018744	ENSMUSG00000020534	"Shmt1"	0.147143	0.0662615	0.0276096	0.108409
ENSMUSP00000018568	ENSMUSG00000020537	"Drg2"	-0.0213277	0.0254966	0.403976	0.612053
ENSMUSP00000020849	ENSMUSG00000020541	"Tom1l1"	-0.136354	0.0804862	0.0929947	0.24126
ENSMUSP00000020856	ENSMUSG00000020547	"Bzw2"	-0.0441598	0.0227515	0.0538078	0.167125
ENSMUSP00000071788	ENSMUSG00000020549	"Elac2"	0.000533217	0.0553453	0.992325	0.997834
ENSMUSP00000075990	ENSMUSG00000020570	"Sypl"	-0.00741845	0.041988	0.859956	0.931693
ENSMUSP00000052912	ENSMUSG00000020571	"Pdia6"	-0.08764	0.0305961	0.00466899	0.0301804
ENSMUSP00000020886	ENSMUSG00000020572	"Nampt"	-0.00555179	0.0278124	0.842004	0.922424
ENSMUSP00000036082	ENSMUSG00000020576	"Nbas"	-0.0669774	0.0400998	0.0970383	0.248845
ENSMUSP00000020904	ENSMUSG00000020580	"Rock2"	0.0465371	0.0207984	0.0264649	0.105385
ENSMUSP00000106696	ENSMUSG00000020593	"Lpin1"	-0.0196686	0.0572718	0.731753	0.852119
ENSMUSP00000106752	ENSMUSG00000020594	"Pum2"	-0.130745	0.118447	0.272011	0.481206
ENSMUSP00000020927	ENSMUSG00000020605	"Hs1bp3"	-0.0271727	0.0368043	0.461281	0.66317
ENSMUSP00000036044	ENSMUSG00000020609	"Apob"	0.0847373	0.0660096	0.200969	0.399256
ENSMUSP00000020930	ENSMUSG00000020611	"Gna13"	-0.0607933	0.0275896	0.0288154	0.111429
ENSMUSP00000102288	ENSMUSG00000020612	"Prkar1a"	0.056525	0.0319277	0.0783341	0.216436
ENSMUSP00000020948	ENSMUSG00000020620	"Abca8b"	-0.029845	0.0938477	0.750934	0.864148
ENSMUSP00000020947	ENSMUSG00000020621	"Rdh14"	0.0315834	0.0247987	0.204432	0.403804
ENSMUSP00000020949	ENSMUSG00000020623	"Map2k6"	-0.114773	0.0563932	0.0439765	0.145528
ENSMUSP00000020954	ENSMUSG00000020628	"Trappc12"	0.0197924	0.0343893	0.565831	0.747119
ENSMUSP00000020957	ENSMUSG00000020629	"Adi1"	0.010235	0.0707479	0.885132	0.942512
ENSMUSP00000020969	ENSMUSG00000020638	"Cmpk2"	-0.0582914	0.0472663	0.219163	0.424352
ENSMUSP00000052758	ENSMUSG00000020640	"Itsn2"	-0.0614532	0.0454521	0.179295	0.371528
ENSMUSP00000137260	ENSMUSG00000020650	"Bcap29"	0.00171061	0.0267758	0.949131	0.974925
ENSMUSP00000106481	ENSMUSG00000020664	"Dld"	0.0782735	0.0230872	0.000856016	0.00874878
ENSMUSP00000021001	ENSMUSG00000020671	"Rab10"	-0.0597845	0.0202567	0.0035805	0.0247353
ENSMUSP00000113703	ENSMUSG00000020674	"Pxdn"	0.118071	0.0558345	0.0371328	0.130614
ENSMUSP00000021018	ENSMUSG00000020680	"Taf15"	-0.0729142	0.0393988	0.0658374	0.191391
ENSMUSP00000001963	ENSMUSG00000020681	"Ace"	0.468241	0.0554307	9.27696e-15	1.56632e-12
ENSMUSP00000021028	ENSMUSG00000020689	"Itgb3"	-0.169551	0.114002	0.138777	0.315273
ENSMUSP00000021040	ENSMUSG00000020698	"Cct6b"	-0.0654568	0.0308156	0.0350086	0.125667
ENSMUSP00000021046	ENSMUSG00000020705	"Ddx42"	-0.0239735	0.0491434	0.626469	0.789115
ENSMUSP00000021049	ENSMUSG00000020708	"Psmc5"	0.0108853	0.0209363	0.603748	0.774406
ENSMUSP00000102408	ENSMUSG00000020717	"Pecam1"	-0.031504	0.0338689	0.353513	0.566937
ENSMUSP00000021060	ENSMUSG00000020718	"Polg2"	-0.0166665	0.0564001	0.768099	0.877044
ENSMUSP00000021062	ENSMUSG00000020719	"Ddx5"	-0.116577	0.025059	6.30473e-06	0.000197128
ENSMUSP00000021063	ENSMUSG00000020720	"Psmd12"	-0.0151738	0.0201149	0.45161	0.653495
ENSMUSP00000021077	ENSMUSG00000020733	"Slc9a3r1"	-0.070395	0.0647084	0.27837	0.488634
ENSMUSP00000021082	ENSMUSG00000020736	"Nt5c"	-0.0793062	0.062352	0.205028	0.404445
ENSMUSP00000021083	ENSMUSG00000020737	"Hn1"	0.0681387	0.0572168	0.235429	0.443158
ENSMUSP00000115044	ENSMUSG00000020738	"Sumo2"	-0.0824629	0.0484163	0.0902366	0.237564
ENSMUSP00000138597	ENSMUSG00000020740	"Gga3"	-0.0237264	0.0483396	0.624593	0.788399
ENSMUSP00000090593	ENSMUSG00000020741	"Cluh"	-0.0470875	0.0203319	0.0216756	0.0923237
ENSMUSP00000137534	ENSMUSG00000020744	"Slc25a19"	0.0796966	0.0491732	0.10702	0.26479
ENSMUSP00000021091	ENSMUSG00000020745	"Pafah1b1"	-0.0323277	0.0262763	0.220172	0.425348
ENSMUSP00000021114	ENSMUSG00000020766	"Galk1"	-0.162981	0.0289958	7.03909e-08	4.12667e-06
ENSMUSP00000102047	ENSMUSG00000020775	"Mrpl38"	-0.0493558	0.0283857	0.0837685	0.225934
ENSMUSP00000063325	ENSMUSG00000020777	"Acox1"	0.0626069	0.0460382	0.175547	0.366997
ENSMUSP00000021133	ENSMUSG00000020780	"Srp68"	-0.0357402	0.0269265	0.186064	0.381961
ENSMUSP00000104126	ENSMUSG00000020788	"Atp2a3"	-0.125656	0.0853389	0.142956	0.321481
ENSMUSP00000118751	ENSMUSG00000020790	"Ankfy1"	0.0155956	0.0653496	0.811852	0.90312
ENSMUSP00000102019	ENSMUSG00000020792	"Exoc7"	-0.0150748	0.0324628	0.643005	0.800079
ENSMUSP00000021148	ENSMUSG00000020794	"Ube2g1"	0.128582	0.0418624	0.00245624	0.0190584
ENSMUSP00000080791	ENSMUSG00000020802	"Ube2o"	-0.112501	0.0513277	0.029662	0.113204
ENSMUSP00000021158	ENSMUSG00000020803	"Txndc17"	-0.0347894	0.0498274	0.485944	0.685551
ENSMUSP00000021166	ENSMUSG00000020810	"Cygb"	-0.0394901	0.037808	0.297644	0.508837
ENSMUSP00000021170	ENSMUSG00000020814	"Mxra7"	0.00935529	0.0475463	0.84431	0.924231
ENSMUSP00000075619	ENSMUSG00000020817	"Rabep1"	0.00116785	0.0380392	0.975543	0.987877
ENSMUSP00000099614	ENSMUSG00000020821	"Kif1c"	-0.0220764	0.0314536	0.483708	0.683768
ENSMUSP00000072649	ENSMUSG00000020827	"Mink1"	0.0226446	0.0527055	0.667964	0.818425
ENSMUSP00000056862	ENSMUSG00000020836	"Coro6"	0.0650667	0.0385472	0.0931291	0.241438
ENSMUSP00000021197	ENSMUSG00000020840	"Blmh"	-0.130471	0.0250051	4.8998e-07	2.17706e-05
ENSMUSP00000021201	ENSMUSG00000020841	"Cpd"	-0.0993855	0.0763239	0.194972	0.393802
ENSMUSP00000021203	ENSMUSG00000020843	"Timm22"	-0.00892732	0.0440964	0.839834	0.920524
ENSMUSP00000070993	ENSMUSG00000020849	"Ywhae"	0.00353175	0.0283585	0.901026	0.949383
ENSMUSP00000018449	ENSMUSG00000020850	"Prpf8"	-0.115098	0.0279348	5.7403e-05	0.00108169
ENSMUSP00000042271	ENSMUSG00000020859	"Spag9"	-0.0223907	0.0258128	0.386851	0.596917
ENSMUSP00000129919	ENSMUSG00000020863	"Luc7l3"	-0.0691894	0.0420767	0.102154	0.257428
ENSMUSP00000021239	ENSMUSG00000020869	"Lrrc59"	0.0614143	0.0329925	0.0642919	0.188325
ENSMUSP00000021249	ENSMUSG00000020877	"Scrn2"	-0.0340291	0.0345016	0.325292	0.538877
ENSMUSP00000099432	ENSMUSG00000020883	"Fbxl20"	0.0132099	0.0947502	0.889415	0.944221
ENSMUSP00000021282	ENSMUSG00000020899	"Pfas"	-0.0243987	0.0581072	0.675089	0.822381
ENSMUSP00000099671	ENSMUSG00000020900	"Myh10"	-0.0941822	0.0486166	0.0542634	0.168169
ENSMUSP00000021285	ENSMUSG00000020903	"Stx8"	-0.0495313	0.034637	0.15464	0.337277
ENSMUSP00000104329	ENSMUSG00000020908	"Myh3"	-0.13967	0.129903	0.283797	0.495004
ENSMUSP00000007317	ENSMUSG00000020911	"Krt19"	-0.182561	0.0745183	0.0152863	0.0724789
ENSMUSP00000127632	ENSMUSG00000020917	"Acly"	-0.236713	0.0737497	0.0015708	0.0137106
ENSMUSP00000102981	ENSMUSG00000020919	"Stat5b"	-0.17292	0.0328287	3.87985e-07	1.78009e-05
ENSMUSP00000021297	ENSMUSG00000020922	"Lsm12"	-0.010198	0.053175	0.848185	0.926224
ENSMUSP00000133844	ENSMUSG00000020923	"Ubtf"	-0.0755215	0.0473911	0.113386	0.274743
ENSMUSP00000090230	ENSMUSG00000020925	"Ccdc43"	0.0723349	0.0568267	0.205453	0.404864
ENSMUSP00000021306	ENSMUSG00000020929	"Eftud2"	-0.0833252	0.023189	0.000420148	0.0050382
ENSMUSP00000021313	ENSMUSG00000020935	"Dcakd"	-0.0512949	0.0426999	0.2312	0.438211
ENSMUSP00000021314	ENSMUSG00000020936	"Nmt1"	-0.0132507	0.0363888	0.716174	0.844334
ENSMUSP00000099366	ENSMUSG00000020937	"Plcd3"	-0.191545	0.0702384	0.00739167	0.0422897
ENSMUSP00000021329	ENSMUSG00000020946	"Gosr2"	-0.0450511	0.0365023	0.219034	0.424296
ENSMUSP00000021332	ENSMUSG00000020949	"Fkbp3"	-0.00349707	0.0424766	0.934475	0.970063
ENSMUSP00000021335	ENSMUSG00000020952	"Scfd1"	-0.0346084	0.0233825	0.140576	0.318333
ENSMUSP00000013130	ENSMUSG00000020954	"Strn3"	0.00562374	0.030741	0.855049	0.929066
ENSMUSP00000021347	ENSMUSG00000020964	"Sel1l"	-0.122822	0.0587271	0.0389511	0.134764
ENSMUSP00000021362	ENSMUSG00000020978	"Klhdc2"	0.37604	0.178199	0.0374948	0.13145
ENSMUSP00000021368	ENSMUSG00000020982	"Nemf"	-0.0260237	0.0555941	0.640784	0.798332
ENSMUSP00000021375	ENSMUSG00000020986	"Sec23a"	-0.0570346	0.028613	0.0477216	0.154237
ENSMUSP00000021370	ENSMUSG00000020988	"L2hgdh"	-0.0383418	0.0210195	0.069776	0.199715
ENSMUSP00000021380	ENSMUSG00000020993	"Trappc6b"	-0.00521333	0.0389886	0.893832	0.946292
ENSMUSP00000021381	ENSMUSG00000020994	"Pnn"	-0.0771406	0.0725857	0.289303	0.499855
ENSMUSP00000135251	ENSMUSG00000021000	"Ctage5"	0.0125698	0.039872	0.752931	0.865737
ENSMUSP00000021405	ENSMUSG00000021018	"Polr2h"	0.0114201	0.089114	0.898224	0.948799
ENSMUSP00000021412	ENSMUSG00000021024	"Psma6"	-0.0600038	0.0274051	0.0298314	0.113645
ENSMUSP00000106315	ENSMUSG00000021027	"Ralgapa1"	-0.111176	0.040116	0.00644983	0.038237
ENSMUSP00000053540	ENSMUSG00000021033	"Gstz1"	0.274139	0.058557	5.5472e-06	0.00017605
ENSMUSP00000021425	ENSMUSG00000021037	"Ahsa1"	-0.0554539	0.0302389	0.0683075	0.196944
ENSMUSP00000072527	ENSMUSG00000021038	"Vipas39"	-0.10075	0.0431083	0.0215317	0.091896
ENSMUSP00000125341	ENSMUSG00000021040	"Slirp"	0.125468	0.0451118	0.00598494	0.0358841
ENSMUSP00000098724	ENSMUSG00000021044	"Adck1"	0.0452219	0.0323257	0.163532	0.352177
ENSMUSP00000021443	ENSMUSG00000021048	"Mthfd1"	-0.0741829	0.0279289	0.00860606	0.0474852
ENSMUSP00000021447	ENSMUSG00000021051	"Ppp2r5e"	-0.0528353	0.0272726	0.0542565	0.168169
ENSMUSP00000021458	ENSMUSG00000021061	"Sptb"	-0.165093	0.0472721	0.000600843	0.00676309
ENSMUSP00000071231	ENSMUSG00000021069	"Pygl"	-0.0649035	0.0373273	0.0837668	0.225934
ENSMUSP00000021471	ENSMUSG00000021072	"Tmx1"	-0.078626	0.051424	0.128006	0.29753
ENSMUSP00000021479	ENSMUSG00000021076	"Actr10"	0.0112796	0.0329598	0.732578	0.852554
ENSMUSP00000021486	ENSMUSG00000021079	"Timm9"	0.221087	0.0616579	0.000431752	0.00513359
ENSMUSP00000077594	ENSMUSG00000021087	"Rtn1"	-0.0694698	0.0338051	0.0413072	0.140272
ENSMUSP00000021506	ENSMUSG00000021091	"Serpina3n"	0.256005	0.0667564	0.000172974	0.00256184
ENSMUSP00000021512	ENSMUSG00000021094	"Dhrs7"	-0.099427	0.0499051	0.0478309	0.154354
ENSMUSP00000021514	ENSMUSG00000021096	"Ppm1a"	0.0224833	0.0276794	0.417694	0.624101
ENSMUSP00000021522	ENSMUSG00000021102	"Glrx5"	0.194316	0.0504758	0.000166561	0.00249306
ENSMUSP00000021536	ENSMUSG00000021114	"Atp6v1d"	0.0169155	0.0389774	0.664913	0.815943
ENSMUSP00000071214	ENSMUSG00000021116	"Eif2s1"	-0.0187044	0.0207939	0.369568	0.583376
ENSMUSP00000057462	ENSMUSG00000021124	"Vti1b"	0.0145505	0.0481249	0.762752	0.873461
ENSMUSP00000021559	ENSMUSG00000021131	"Erh"	-0.133195	0.0445873	0.00320273	0.0230695
ENSMUSP00000105983	ENSMUSG00000021134	"Srsf5"	-0.0794361	0.0560159	0.157971	0.343178
ENSMUSP00000131728	ENSMUSG00000021139	"Gm20498"	0.0586954	0.0259833	0.0250714	0.102347
ENSMUSP00000009099	ENSMUSG00000021144	"Mta1"	-0.13174	0.0370283	0.000499137	0.00582004
ENSMUSP00000021572	ENSMUSG00000021147	"Wdr37"	0.00366022	0.0352241	0.917353	0.95964
ENSMUSP00000021574	ENSMUSG00000021149	"Gtpbp4"	-0.126296	0.0589508	0.0344946	0.124127
ENSMUSP00000098548	ENSMUSG00000021171	"Esyt2"	-0.0713734	0.0262083	0.00709227	0.0411215
ENSMUSP00000021595	ENSMUSG00000021178	"Psmc1"	0.00392083	0.0258697	0.879702	0.940075
ENSMUSP00000129876	ENSMUSG00000021185	"9030617O03Rik"	-0.147722	0.0359178	5.91269e-05	0.00109463
ENSMUSP00000021603	ENSMUSG00000021186	"Fbln5"	-0.00398234	0.068839	0.953932	0.977082
ENSMUSP00000021605	ENSMUSG00000021188	"Trip11"	0.0915718	0.0455976	0.0460945	0.150359
ENSMUSP00000105647	ENSMUSG00000021190	"Lgmn"	0.0236411	0.0718311	0.742733	0.859803
ENSMUSP00000137305	ENSMUSG00000021192	"Golga5"	0.0629271	0.0545715	0.250788	0.459252
ENSMUSP00000021611	ENSMUSG00000021193	"Pitrm1"	-0.0910068	0.0337782	0.00771501	0.043478
ENSMUSP00000117030	ENSMUSG00000021196	"Pfkp"	0.0536028	0.0831374	0.519901	0.713205
ENSMUSP00000021617	ENSMUSG00000021200	"Asb2"	0.0328831	0.033712	0.330651	0.543467
ENSMUSP00000021639	ENSMUSG00000021216	"Tubal3"	-0.0229832	0.0731398	0.753869	0.866108
ENSMUSP00000062996	ENSMUSG00000021218	"Gdi2"	-0.0398376	0.0198619	0.0463668	0.150858
ENSMUSP00000098793	ENSMUSG00000021219	"Rgs6"	-0.173541	0.0766559	0.0258556	0.103868
ENSMUSP00000021646	ENSMUSG00000021223	"Papln"	0.0472328	0.0576659	0.413814	0.6205
ENSMUSP00000021649	ENSMUSG00000021226	"Acot2"	-0.0231241	0.0410103	0.573542	0.752306
ENSMUSP00000105905	ENSMUSG00000021235	"Coq6"	0.0919349	0.0254896	0.000400344	0.0048559
ENSMUSP00000105901	ENSMUSG00000021236	"Entpd5"	-0.0393147	0.0593032	0.508309	0.703928
ENSMUSP00000082288	ENSMUSG00000021238	"Aldh6a1"	-0.0307033	0.0253197	0.226846	0.433658
ENSMUSP00000021667	ENSMUSG00000021241	"Isca2"	0.17955	0.0432929	5.15379e-05	0.00101655
ENSMUSP00000021670	ENSMUSG00000021244	"Ylpm1"	0.00270474	0.0972512	0.977871	0.98875
ENSMUSP00000037583	ENSMUSG00000021248	"Tmed10"	0.0207035	0.0222319	0.352958	0.566573
ENSMUSP00000021693	ENSMUSG00000021265	"Slc25a29"	-0.0993349	0.0671297	0.14067	0.318374
ENSMUSP00000105474	ENSMUSG00000021266	"Wars"	-0.0746068	0.043431	0.0875295	0.233246
ENSMUSP00000091921	ENSMUSG00000021270	"Hsp90aa1"	-0.0235936	0.0220729	0.286532	0.4969
ENSMUSP00000042565	ENSMUSG00000021279	"Cdc42bpb"	-0.0556687	0.0430929	0.198149	0.397523
ENSMUSP00000126825	ENSMUSG00000021282	"Eif5"	-0.0350114	0.035125	0.320202	0.534154
ENSMUSP00000082004	ENSMUSG00000021288	"Klc1"	0.0438394	0.0315611	0.166609	0.356983
ENSMUSP00000021719	ENSMUSG00000021290	"2010107E04Rik"	-0.049344	0.0563499	0.382363	0.593565
ENSMUSP00000126603	ENSMUSG00000021302	"Ggps1"	-0.146839	0.0521451	0.00573998	0.034894
ENSMUSP00000097442	ENSMUSG00000021311	"Mtr"	-0.0134168	0.049995	0.788862	0.890907
ENSMUSP00000021750	ENSMUSG00000021313	"Ryr2"	-0.0865938	0.0261259	0.00110794	0.0107016
ENSMUSP00000021772	ENSMUSG00000021339	"Mrs2"	-0.241256	0.198169	0.225018	0.431335
ENSMUSP00000021773	ENSMUSG00000021340	"Gpld1"	0.087681	0.0545145	0.109481	0.269145
ENSMUSP00000100010	ENSMUSG00000021357	"Exoc2"	-0.0563106	0.0407146	0.168539	0.359542
ENSMUSP00000021800	ENSMUSG00000021371	"Mcur1"	0.0329062	0.0221187	0.138557	0.314943
ENSMUSP00000021802	ENSMUSG00000021373	"Cap2"	-0.0608637	0.0278386	0.0300694	0.114139
ENSMUSP00000055304	ENSMUSG00000021375	"Kif13a"	-0.0753487	0.0357823	0.0367679	0.129872
ENSMUSP00000021806	ENSMUSG00000021376	"Tpmt"	0.227933	0.063575	0.00051457	0.00596703
ENSMUSP00000021807	ENSMUSG00000021377	"Dek"	0.0208092	0.0458091	0.650183	0.805998
ENSMUSP00000136728	ENSMUSG00000021388	"Aspn"	-0.0220933	0.049488	0.655812	0.810573
ENSMUSP00000021822	ENSMUSG00000021390	"Ogn"	-0.0932782	0.0476068	0.0515995	0.161709
ENSMUSP00000021853	ENSMUSG00000021416	"Eci3"	0.0734315	0.0338751	0.0314794	0.117692
ENSMUSP00000131735	ENSMUSG00000021417	"Eci2"	0.0322621	0.0305533	0.2924	0.502928
ENSMUSP00000021857	ENSMUSG00000021420	"Fars2"	-0.00714764	0.0267193	0.789381	0.890907
ENSMUSP00000021864	ENSMUSG00000021427	"Ssr1"	-0.105481	0.0471138	0.0263766	0.105168
ENSMUSP00000021907	ENSMUSG00000021456	"Fbp2"	-0.0416276	0.0653892	0.525176	0.717169
ENSMUSP00000113852	ENSMUSG00000021457	"Syk"	-0.100713	0.0520613	0.0549074	0.169295
ENSMUSP00000021913	ENSMUSG00000021460	"Auh"	0.0967337	0.0329887	0.0037966	0.0257644
ENSMUSP00000021940	ENSMUSG00000021484	"Lman2"	-0.043452	0.0319979	0.176156	0.367551
ENSMUSP00000021948	ENSMUSG00000021492	"F12"	-0.0199066	0.0484501	0.681653	0.825612
ENSMUSP00000120465	ENSMUSG00000021493	"Pdlim7"	-0.0159662	0.0372338	0.668569	0.818807
ENSMUSP00000115392	ENSMUSG00000021496	"Pcbd2"	0.0869445	0.0405959	0.0335468	0.122387
ENSMUSP00000133245	ENSMUSG00000021500	"Ddx46"	-0.113238	0.0237079	3.66036e-06	0.000122622
ENSMUSP00000021993	ENSMUSG00000021520	"Uqcrb"	0.0599565	0.0421222	0.156334	0.340497
ENSMUSP00000135647	ENSMUSG00000021546	"Hnrnpk"	-0.0927181	0.0268194	0.000679655	0.00735596
ENSMUSP00000105179	ENSMUSG00000021549	"Rasa1"	-0.069813	0.0640724	0.278409	0.488634
ENSMUSP00000022032	ENSMUSG00000021550	"2210016F16Rik"	0.011066	0.0289822	0.70304	0.835925
ENSMUSP00000022038	ENSMUSG00000021555	"Naa35"	-0.0324067	0.0302972	0.286472	0.4969
ENSMUSP00000022057	ENSMUSG00000021573	"Tppp"	-0.152322	0.0532626	0.00473421	0.0304076
ENSMUSP00000022060	ENSMUSG00000021576	"Pdcd6"	-0.026215	0.0393248	0.505853	0.701379
ENSMUSP00000022062	ENSMUSG00000021577	"Sdha"	-0.0392159	0.0244268	0.11013	0.270075
ENSMUSP00000022063	ENSMUSG00000021578	"Ccdc127"	0.00428331	0.0613969	0.944462	0.973761
ENSMUSP00000133166	ENSMUSG00000021583	"Erap1"	-0.073598	0.0342051	0.0327412	0.12007
ENSMUSP00000065275	ENSMUSG00000021585	"Cast"	0.101629	0.0415491	0.0153957	0.072609
ENSMUSP00000022082	ENSMUSG00000021591	"Glrx"	0.127505	0.0469146	0.00720645	0.0414985
ENSMUSP00000105321	ENSMUSG00000021595	"Nsun2"	-0.0581609	0.0453545	0.201805	0.400291
ENSMUSP00000022097	ENSMUSG00000021606	"Ndufs6"	0.0840226	0.0526177	0.112034	0.272278
ENSMUSP00000105173	ENSMUSG00000021614	"Vcan"	-0.0150441	0.062053	0.808728	0.902364
ENSMUSP00000022122	ENSMUSG00000021622	"Ckmt2"	0.0221004	0.0299472	0.461479	0.663228
ENSMUSP00000022148	ENSMUSG00000021646	"Mccc2"	-0.0388278	0.0299508	0.196484	0.395687
ENSMUSP00000022153	ENSMUSG00000021650	"Ptcd2"	-0.0467813	0.0355632	0.190017	0.387095
ENSMUSP00000022163	ENSMUSG00000021660	"Btf3"	0.0542739	0.0438571	0.217489	0.422079
ENSMUSP00000022169	ENSMUSG00000021665	"Hexb"	-0.171911	0.0483535	0.000487729	0.00570278
ENSMUSP00000048373	ENSMUSG00000021666	"Gfm2"	0.0222695	0.031247	0.476949	0.677161
ENSMUSP00000136766	ENSMUSG00000021669	"Col4a3bp"	-0.134277	0.0684921	0.0518979	0.162508
ENSMUSP00000067685	ENSMUSG00000021676	"Iqgap2"	-0.0511892	0.0373074	0.17192	0.36299
ENSMUSP00000022196	ENSMUSG00000021686	"Ap3b1"	-0.0215961	0.0226282	0.341154	0.555132
ENSMUSP00000022197	ENSMUSG00000021687	"Scamp1"	-0.0932466	0.0313022	0.00328734	0.0235184
ENSMUSP00000070339	ENSMUSG00000021690	"Jmy"	-0.0663394	0.0496223	0.183134	0.377517
ENSMUSP00000113921	ENSMUSG00000021693	"Kif2a"	-0.0965933	0.056804	0.0915703	0.23933
ENSMUSP00000057956	ENSMUSG00000021709	"Erbb2ip"	-0.0609683	0.0790821	0.442215	0.644318
ENSMUSP00000104938	ENSMUSG00000021710	"Nln"	0.0524446	0.0456869	0.252599	0.459974
ENSMUSP00000114406	ENSMUSG00000021711	"Trappc13"	-0.042421	0.0347827	0.22495	0.431335
ENSMUSP00000022225	ENSMUSG00000021712	"Trim23"	-0.0145361	0.0897568	0.871686	0.936292
ENSMUSP00000022242	ENSMUSG00000021728	"Emb"	-0.00687831	0.0671887	0.918587	0.960455
ENSMUSP00000022245	ENSMUSG00000021731	"Mrps30"	-0.0471546	0.037371	0.208637	0.409228
ENSMUSP00000022256	ENSMUSG00000021737	"Psmd6"	-0.0510415	0.0167725	0.0026877	0.0202947
ENSMUSP00000022268	ENSMUSG00000021748	"Pdhb"	0.118358	0.0274578	2.6635e-05	0.000624591
ENSMUSP00000138836	ENSMUSG00000021756	"Il6st"	-0.0204916	0.0630701	0.745986	0.861742
ENSMUSP00000022282	ENSMUSG00000021760	"Gpx8"	-0.0238586	0.0438035	0.586884	0.762801
ENSMUSP00000022286	ENSMUSG00000021764	"Ndufs4"	0.132512	0.0487494	0.00719786	0.0414985
ENSMUSP00000022293	ENSMUSG00000021771	"Vdac2"	-0.00272679	0.0175787	0.8769	0.938725
ENSMUSP00000119330	ENSMUSG00000021773	"Comtd1"	0.199478	0.0458771	2.28203e-05	0.000544205
ENSMUSP00000022310	ENSMUSG00000021785	"Ngly1"	-0.0658691	0.0652943	0.314573	0.528155
ENSMUSP00000022311	ENSMUSG00000021786	"Oxsm"	0.0603936	0.0468438	0.198946	0.398383
ENSMUSP00000022317	ENSMUSG00000021792	"Fam213a"	-0.090747	0.0413041	0.0292802	0.11221
ENSMUSP00000022322	ENSMUSG00000021794	"Glud1"	0.041625	0.0228009	0.0695516	0.199306
ENSMUSP00000022330	ENSMUSG00000021798	"Ldb3"	0.0790109	0.02787	0.00510117	0.0318993
ENSMUSP00000087494	ENSMUSG00000021798	"Ldb3"	0.0540353	0.0242881	0.0273261	0.107697
ENSMUSP00000022340	ENSMUSG00000021806	"Nid2"	0.00763757	0.0346388	0.825735	0.910985
ENSMUSP00000022341	ENSMUSG00000021807	"2700060E02Rik"	0.0203584	0.0274917	0.459933	0.661458
ENSMUSP00000022343	ENSMUSG00000021809	"Nudt13"	0.192617	0.0455587	3.7293e-05	0.000819863
ENSMUSP00000022345	ENSMUSG00000021811	"Dnajc9"	-0.127829	0.0534297	0.0185298	0.0825434
ENSMUSP00000066035	ENSMUSG00000021814	"Anxa7"	0.0207281	0.0287589	0.471984	0.672748
ENSMUSP00000125722	ENSMUSG00000021816	"Ppp3cb"	-0.04921	0.0287026	0.0881432	0.234438
ENSMUSP00000098398	ENSMUSG00000021820	"Camk2g"	0.0242141	0.0472748	0.609133	0.777487
ENSMUSP00000022369	ENSMUSG00000021823	"Vcl"	0.0125029	0.017756	0.482239	0.682031
ENSMUSP00000117346	ENSMUSG00000021824	"Ap3m1"	-0.0116611	0.0245562	0.635559	0.795032
ENSMUSP00000022380	ENSMUSG00000021832	"Psmc6"	-0.00745655	0.0220386	0.735497	0.853597
ENSMUSP00000022391	ENSMUSG00000021843	"Ktn1"	0.0300003	0.0276136	0.278725	0.488712
ENSMUSP00000022416	ENSMUSG00000021866	"Anxa11"	-0.0673279	0.0234545	0.00458293	0.0298988
ENSMUSP00000022419	ENSMUSG00000021868	"Ppif"	0.0284289	0.0474246	0.549615	0.736004
ENSMUSP00000100021	ENSMUSG00000021870	"Slmap"	0.147629	0.0343052	2.7425e-05	0.000639564
ENSMUSP00000043926	ENSMUSG00000021871	"Pnp"	-0.10483	0.0494679	0.0354337	0.126643
ENSMUSP00000022429	ENSMUSG00000021877	"Arf4"	-0.0315366	0.03625	0.38546	0.596199
ENSMUSP00000114922	ENSMUSG00000021884	"Hacl1"	-0.0162922	0.0660179	0.805407	0.901148
ENSMUSP00000022451	ENSMUSG00000021893	"Capn7"	0.0222241	0.050065	0.657828	0.812355
ENSMUSP00000022462	ENSMUSG00000021906	"Oxnad1"	0.0968636	0.0251393	0.000161527	0.00246235
ENSMUSP00000132842	ENSMUSG00000021910	"Nisch"	0.0803949	0.0314759	0.011566	0.0588901
ENSMUSP00000022480	ENSMUSG00000021913	"Ogdhl"	0.299133	0.153267	0.0525072	0.16393
ENSMUSP00000138134	ENSMUSG00000021917	"Spcs1"	-0.202236	0.0690756	0.00412956	0.027537
ENSMUSP00000006703	ENSMUSG00000021922	"Itih4"	-0.0157216	0.0686611	0.819146	0.906989
ENSMUSP00000022496	ENSMUSG00000021929	"Kpna3"	-0.0427833	0.0326003	0.191051	0.388453
ENSMUSP00000022497	ENSMUSG00000021930	"Spryd7"	-0.148227	0.0619301	0.0180866	0.0811301
ENSMUSP00000022507	ENSMUSG00000021938	"Pspc1"	-0.0876374	0.0388679	0.0254805	0.103176
ENSMUSP00000006235	ENSMUSG00000021939	"Ctsb"	0.034447	0.0436623	0.431172	0.634461
ENSMUSP00000022517	ENSMUSG00000021947	"Cryl1"	-0.146326	0.0483526	0.00290611	0.0215205
ENSMUSP00000022521	ENSMUSG00000021948	"Prkcd"	0.0163326	0.0657857	0.804368	0.900594
ENSMUSP00000022518	ENSMUSG00000021951	"N6amt2"	-0.00937708	0.0606	0.877234	0.938845
ENSMUSP00000022529	ENSMUSG00000021957	"Tkt"	-0.115605	0.0464242	0.0136642	0.0668301
ENSMUSP00000022538	ENSMUSG00000021967	"Mrp63"	0.117402	0.0395061	0.0033614	0.0237284
ENSMUSP00000022553	ENSMUSG00000021981	"Cab39l"	0.03326	0.0577173	0.565409	0.747119
ENSMUSP00000069840	ENSMUSG00000021993	"Mipep"	-0.020979	0.024281	0.38872	0.59839
ENSMUSP00000022573	ENSMUSG00000021996	"Esd"	0.0111074	0.0311381	0.721719	0.846066
ENSMUSP00000121201	ENSMUSG00000021998	"Lcp1"	0.0432366	0.052236	0.408915	0.617542
ENSMUSP00000022576	ENSMUSG00000021999	"Cpb2"	0.155961	0.098801	0.116382	0.278643
ENSMUSP00000022590	ENSMUSG00000022013	"Dnajc15"	0.0601308	0.0504067	0.234762	0.442182
ENSMUSP00000022597	ENSMUSG00000022020	"Naa16"	-0.07051	0.0393084	0.0746074	0.209282
ENSMUSP00000022600	ENSMUSG00000022022	"Mtrf1"	0.00148427	0.045837	0.974236	0.987098
ENSMUSP00000052942	ENSMUSG00000022024	"Sugt1"	-0.0419852	0.0268896	0.120168	0.28512
ENSMUSP00000022614	ENSMUSG00000022035	"Ccdc25"	0.0246124	0.060525	0.684804	0.826582
ENSMUSP00000022616	ENSMUSG00000022037	"Clu"	0.37825	0.0562734	2.23718e-10	2.36079e-08
ENSMUSP00000069209	ENSMUSG00000022040	"Ephx2"	0.0278859	0.0477902	0.560274	0.743822
ENSMUSP00000022629	ENSMUSG00000022048	"Dpysl2"	-0.0518948	0.0271	0.0570686	0.173549
ENSMUSP00000086640	ENSMUSG00000022052	"Ppp2r2a"	0.017737	0.0332124	0.59396	0.768343
ENSMUSP00000022638	ENSMUSG00000022054	"Nefm"	-0.0653976	0.0975921	0.504142	0.700455
ENSMUSP00000022639	ENSMUSG00000022055	"Nefl"	0.0492686	0.121616	0.685998	0.827094
ENSMUSP00000022682	ENSMUSG00000022091	"Sorbs3"	0.0104112	0.0445471	0.815472	0.905341
ENSMUSP00000077532	ENSMUSG00000022092	"Ppp3cc"	-0.052604	0.071374	0.46277	0.66418
ENSMUSP00000022694	ENSMUSG00000022099	"Dmtn"	-0.0830092	0.0705102	0.240716	0.448592
ENSMUSP00000129504	ENSMUSG00000022100	"Xpo7"	-0.0807087	0.0390916	0.0403787	0.138343
ENSMUSP00000022704	ENSMUSG00000022108	"Itm2b"	0.000857837	0.0423601	0.983867	0.993517
ENSMUSP00000123765	ENSMUSG00000022110	"Sucla2"	0.0480391	0.0179254	0.00803894	0.0448248
ENSMUSP00000002289	ENSMUSG00000022111	"Uchl3"	0.0678267	0.0383215	0.0784115	0.216436
ENSMUSP00000022734	ENSMUSG00000022136	"Dnajc3"	-0.0528884	0.0281892	0.0622299	0.184169
ENSMUSP00000128819	ENSMUSG00000022142	"Nup155"	-0.202592	0.0765717	0.00913289	0.0496778
ENSMUSP00000022749	ENSMUSG00000022149	"C9"	1.57212	0.0827942	4.90981e-45	3.45405e-42
ENSMUSP00000079689	ENSMUSG00000022150	"Dab2"	0.246755	0.0599097	6.04216e-05	0.00110887
ENSMUSP00000022781	ENSMUSG00000022174	"Dad1"	-0.0793477	0.046406	0.0893323	0.236409
ENSMUSP00000124417	ENSMUSG00000022181	"C6"	1.82986	0.124218	7.57153e-33	2.66329e-30
ENSMUSP00000022793	ENSMUSG00000022185	"Acin1"	-0.042902	0.0481057	0.373663	0.586985
ENSMUSP00000106318	ENSMUSG00000022186	"Oxct1"	0.111495	0.0291352	0.000178328	0.00261363
ENSMUSP00000022803	ENSMUSG00000022193	"Psmb5"	0.0471972	0.0344685	0.172597	0.363498
ENSMUSP00000057375	ENSMUSG00000022200	"Golph3"	-0.020479	0.047453	0.666873	0.817563
ENSMUSP00000118911	ENSMUSG00000022201	"Zfr"	-0.125136	0.123869	0.314523	0.528155
ENSMUSP00000022816	ENSMUSG00000022205	"Sub1"	-0.102769	0.0472943	0.0312263	0.117067
ENSMUSP00000022821	ENSMUSG00000022210	"Dhrs4"	0.0528676	0.0323636	0.104082	0.260267
ENSMUSP00000113014	ENSMUSG00000022214	"Dcaf11"	0.000749243	0.0542376	0.988996	0.99643
ENSMUSP00000022826	ENSMUSG00000022215	"Fitm1"	-0.118069	0.0594797	0.0487302	0.156181
ENSMUSP00000133883	ENSMUSG00000022216	"Psme1"	-0.14662	0.0416819	0.000549905	0.00630747
ENSMUSP00000106957	ENSMUSG00000022223	"Sdr39u1"	0.0687753	0.0260744	0.00907059	0.0494664
ENSMUSP00000022834	ENSMUSG00000022225	"Cma1"	-0.314254	0.152729	0.0419107	0.141411
ENSMUSP00000022842	ENSMUSG00000022234	"Cct5"	-0.0449873	0.0190939	0.0195316	0.0855217
ENSMUSP00000070314	ENSMUSG00000022235	"Cmbl"	0.0136126	0.0275536	0.621872	0.787084
ENSMUSP00000022849	ENSMUSG00000022241	"Tars"	-0.0560266	0.0241318	0.0213569	0.0915205
ENSMUSP00000066915	ENSMUSG00000022244	"Amacr"	0.112516	0.0353204	0.00170006	0.0144968
ENSMUSP00000068318	ENSMUSG00000022253	"Nadk2"	0.00838423	0.0263708	0.750898	0.864148
ENSMUSP00000022865	ENSMUSG00000022255	"Mtdh"	-0.0323003	0.0423865	0.447021	0.649304
ENSMUSP00000022875	ENSMUSG00000022265	"Ank"	-0.0452492	0.052179	0.387112	0.596917
ENSMUSP00000022881	ENSMUSG00000022270	"Fam134b"	0.0472516	0.0342582	0.16959	0.3606
ENSMUSP00000001809	ENSMUSG00000022283	"Pabpc1"	-0.0226402	0.0366822	0.537876	0.726752
ENSMUSP00000022894	ENSMUSG00000022285	"Ywhaz"	-0.117963	0.0364117	0.00142256	0.0127974
ENSMUSP00000022904	ENSMUSG00000022295	"Atp6v1c1"	0.0310712	0.0278341	0.265767	0.473534
ENSMUSP00000022908	ENSMUSG00000022299	"Slc25a32"	0.0384445	0.0527437	0.467549	0.668253
ENSMUSP00000105926	ENSMUSG00000022307	"Oxr1"	0.00511614	0.0464499	0.91245	0.956883
ENSMUSP00000022925	ENSMUSG00000022312	"Eif3h"	-0.0283572	0.0299123	0.344382	0.558536
ENSMUSP00000022927	ENSMUSG00000022314	"Rad21"	-0.00305293	0.0633929	0.961682	0.980967
ENSMUSP00000022946	ENSMUSG00000022323	"Hrsp12"	-0.00658256	0.0524779	0.900318	0.949348
ENSMUSP00000022954	ENSMUSG00000022332	"Khdrbs3"	-0.0307702	0.052021	0.554965	0.739596
ENSMUSP00000022960	ENSMUSG00000022336	"Eif3e"	-0.0988159	0.0205379	3.13499e-06	0.000108466
ENSMUSP00000022962	ENSMUSG00000022337	"Emc2"	-0.0249287	0.0367163	0.498028	0.695394
ENSMUSP00000094151	ENSMUSG00000022347	"A1bg"	-2.86744	0.166626	5.01848e-40	2.64787e-37
ENSMUSP00000022980	ENSMUSG00000022354	"Ndufb9"	-0.0167533	0.0439301	0.70338	0.83603
ENSMUSP00000022993	ENSMUSG00000022365	"Derl1"	-0.0807882	0.0476549	0.092363	0.240394
ENSMUSP00000130722	ENSMUSG00000022370	"Mrpl13"	-0.0401197	0.0315283	0.204819	0.404369
ENSMUSP00000023053	ENSMUSG00000022371	"Col14a1"	-0.501938	0.0723354	1.26664e-10	1.40697e-08
ENSMUSP00000066359	ENSMUSG00000022378	"Fam49b"	-0.061217	0.0307629	0.0481796	0.155123
ENSMUSP00000023019	ENSMUSG00000022386	"Trmu"	0.116936	0.0375857	0.00216378	0.0174968
ENSMUSP00000126849	ENSMUSG00000022391	"Rangap1"	-0.00707904	0.0563504	0.900167	0.949348
ENSMUSP00000023036	ENSMUSG00000022400	"Rbx1"	-0.0482323	0.0538123	0.371721	0.585024
ENSMUSP00000132822	ENSMUSG00000022401	"Xpnpep3"	-0.0774488	0.0424493	0.0699185	0.199715
ENSMUSP00000130195	ENSMUSG00000022403	"St13"	-0.0198086	0.0431548	0.646773	0.803659
ENSMUSP00000023043	ENSMUSG00000022407	"Adsl"	-0.0711747	0.0250452	0.0049971	0.0314817
ENSMUSP00000023048	ENSMUSG00000022412	"Mief1"	0.0700697	0.0257794	0.00723537	0.0415517
ENSMUSP00000023050	ENSMUSG00000022414	"Tab1"	-0.0651215	0.0354622	0.0694645	0.199191
ENSMUSP00000009728	ENSMUSG00000022415	"Syngr1"	0.00159477	0.0684403	0.981437	0.991538
ENSMUSP00000036180	ENSMUSG00000022425	"Enpp2"	-0.00420132	0.0537553	0.937812	0.970698
ENSMUSP00000023062	ENSMUSG00000022427	"Tomm22"	-0.0340077	0.0431208	0.431336	0.634461
ENSMUSP00000023071	ENSMUSG00000022437	"Samm50"	-0.0395181	0.025329	0.120452	0.285474
ENSMUSP00000023072	ENSMUSG00000022438	"Parvb"	-0.0568357	0.0248573	0.0233777	0.0975073
ENSMUSP00000016771	ENSMUSG00000022443	"Myh9"	-0.115528	0.0563813	0.0418922	0.141411
ENSMUSP00000023085	ENSMUSG00000022450	"Ndufa6"	0.053368	0.027386	0.0528645	0.16468
ENSMUSP00000023087	ENSMUSG00000022451	"Twf1"	-0.0578566	0.0317409	0.0699785	0.199715
ENSMUSP00000023088	ENSMUSG00000022453	"Naga"	-0.0447949	0.0471841	0.34376	0.558244
ENSMUSP00000023116	ENSMUSG00000022477	"Aco2"	-0.00712532	0.0180046	0.692753	0.830241
ENSMUSP00000093843	ENSMUSG00000022514	"Il1rap"	0.553186	0.0557997	8.50786e-19	1.89009e-16
ENSMUSP00000023161	ENSMUSG00000022519	"Srl"	0.0379379	0.0222575	0.0899938	0.237255
ENSMUSP00000023189	ENSMUSG00000022536	"Glyr1"	-0.17761	0.0466254	0.000236119	0.00325705
ENSMUSP00000023203	ENSMUSG00000022546	"Gpt"	0.0426126	0.0381567	0.265561	0.473534
ENSMUSP00000125055	ENSMUSG00000022550	"Adck5"	0.013243	0.0775982	0.864857	0.934038
ENSMUSP00000023210	ENSMUSG00000022551	"Cyc1"	-0.0144578	0.0243291	0.553078	0.73873
ENSMUSP00000129100	ENSMUSG00000022562	"Oplah"	0.0429544	0.038314	0.263715	0.472474
ENSMUSP00000075772	ENSMUSG00000022565	"Plec"	-0.0449418	0.073516	0.541751	0.729652
ENSMUSP00000002603	ENSMUSG00000022568	"Scrib"	-0.0798191	0.0531509	0.135726	0.310683
ENSMUSP00000023231	ENSMUSG00000022570	"Tsta3"	0.035661	0.0464836	0.44403	0.646294
ENSMUSP00000049605	ENSMUSG00000022571	"Pycrl"	-0.083497	0.0664015	0.210652	0.412031
ENSMUSP00000023237	ENSMUSG00000022574	"Naprt1"	0.0463268	0.0362822	0.203283	0.402301
ENSMUSP00000023238	ENSMUSG00000022575	"Gsdmd"	-0.0234894	0.048005	0.625642	0.78878
ENSMUSP00000023243	ENSMUSG00000022579	"Gpihbp1"	0.0662238	0.0426636	0.122802	0.289398
ENSMUSP00000105663	ENSMUSG00000022607	"Ptk2"	-0.00222892	0.0442254	0.959875	0.979838
ENSMUSP00000086207	ENSMUSG00000022610	"Mapk12"	-0.119597	0.0458446	0.0100528	0.0533355
ENSMUSP00000023289	ENSMUSG00000022617	"Chkb"	-0.00760157	0.057883	0.895702	0.947796
ENSMUSP00000127646	ENSMUSG00000022620	"Arsa"	-0.0863612	0.0742323	0.247308	0.455051
ENSMUSP00000104932	ENSMUSG00000022623	"Shank3"	-0.0364165	0.0323028	0.261166	0.470062
ENSMUSP00000130518	ENSMUSG00000022661	"Cd200"	-0.0132734	0.0406769	0.744563	0.86057
ENSMUSP00000023343	ENSMUSG00000022663	"Atg3"	0.0191454	0.0382942	0.617785	0.784444
ENSMUSP00000111443	ENSMUSG00000022674	"Ube2v2"	-0.0948752	0.0592977	0.111438	0.271783
ENSMUSP00000023359	ENSMUSG00000022678	"Nde1"	0.0615074	0.0655601	0.350324	0.564409
ENSMUSP00000023361	ENSMUSG00000022680	"Pdxdc1"	-0.0252793	0.0410622	0.53905	0.727407
ENSMUSP00000125517	ENSMUSG00000022698	"Naa50"	-0.0155388	0.0302674	0.608307	0.777415
ENSMUSP00000023391	ENSMUSG00000022706	"Mrpl40"	0.0404154	0.0480968	0.401904	0.610624
ENSMUSP00000132603	ENSMUSG00000022707	"Gbe1"	0.00487854	0.0229363	0.8318	0.91433
ENSMUSP00000124382	ENSMUSG00000022710	"Usp7"	-0.121054	0.0291276	4.97908e-05	0.000991353
ENSMUSP00000023396	ENSMUSG00000022711	"Pmm2"	0.123249	0.0276355	1.4329e-05	0.00037335
ENSMUSP00000055455	ENSMUSG00000022742	"Cpox"	-0.259854	0.0398226	6.52574e-10	6.12114e-08
ENSMUSP00000023431	ENSMUSG00000022749	"Tbc1d23"	-0.0612321	0.0675561	0.366825	0.580566
ENSMUSP00000023432	ENSMUSG00000022751	"Nit2"	0.070383	0.030111	0.0205032	0.0885815
ENSMUSP00000129186	ENSMUSG00000022752	"Tomm70a"	0.0267252	0.0212595	0.210332	0.411785
ENSMUSP00000067867	ENSMUSG00000022757	"Tfg"	-0.0212122	0.0421569	0.615452	0.782712
ENSMUSP00000023449	ENSMUSG00000022765	"Snap29"	0.0473976	0.048334	0.328239	0.541661
ENSMUSP00000023450	ENSMUSG00000022766	"Serpind1"	0.0242754	0.0416295	0.560528	0.743822
ENSMUSP00000097581	ENSMUSG00000022770	"Dlg1"	-0.0524099	0.0307529	0.0900456	0.237255
ENSMUSP00000023460	ENSMUSG00000022774	"Ncbp2"	-0.0968724	0.0430833	0.026654	0.105839
ENSMUSP00000023467	ENSMUSG00000022781	"Pak2"	-0.0311183	0.0234484	0.186139	0.381961
ENSMUSP00000023477	ENSMUSG00000022789	"Dnm1l"	0.0262178	0.0152096	0.0864476	0.2308
ENSMUSP00000055277	ENSMUSG00000022792	"Yars2"	-0.0696773	0.0305393	0.0236731	0.0983144
ENSMUSP00000023486	ENSMUSG00000022797	"Tfrc"	-0.0612429	0.0477991	0.201734	0.400291
ENSMUSP00000023489	ENSMUSG00000022800	"Fyttd1"	-0.206783	0.0557674	0.000298134	0.00390525
ENSMUSP00000023494	ENSMUSG00000022803	"Popdc2"	-0.138416	0.0340623	7.17811e-05	0.00128385
ENSMUSP00000039632	ENSMUSG00000022807	"Osbpl11"	-0.033226	0.0404145	0.412371	0.619365
ENSMUSP00000023507	ENSMUSG00000022812	"Gsk3b"	0.0150301	0.0261895	0.566745	0.747572
ENSMUSP00000023510	ENSMUSG00000022814	"Umps"	-0.0638637	0.0409133	0.121064	0.286441
ENSMUSP00000110680	ENSMUSG00000022817	"Itgb5"	-0.011949	0.0742104	0.872394	0.936292
ENSMUSP00000023514	ENSMUSG00000022820	"Ndufb4"	-0.03291	0.0314196	0.296288	0.507401
ENSMUSP00000023531	ENSMUSG00000022831	"Hcls1"	0.0473967	0.0848004	0.577142	0.755384
ENSMUSP00000023538	ENSMUSG00000022836	"Mylk"	-0.0413708	0.0361598	0.25408	0.462273
ENSMUSP00000110563	ENSMUSG00000022840	"Adcy5"	-0.185272	0.0634411	0.00410803	0.0274801
ENSMUSP00000087477	ENSMUSG00000022841	"Ap2m1"	-0.0771122	0.0205659	0.000237879	0.00326002
ENSMUSP00000023559	ENSMUSG00000022853	"Ehhadh"	0.0624325	0.0569051	0.274033	0.483365
ENSMUSP00000124846	ENSMUSG00000022858	"Tra2b"	-0.119579	0.0509161	0.0199199	0.0870414
ENSMUSP00000109867	ENSMUSG00000022865	"Cxadr"	-0.0430761	0.0768478	0.576124	0.754754
ENSMUSP00000023580	ENSMUSG00000022867	"Usp25"	-0.026199	0.0500507	0.601775	0.772534
ENSMUSP00000023583	ENSMUSG00000022868	"Ahsg"	-0.189517	0.0567648	0.00102104	0.0100135
ENSMUSP00000128989	ENSMUSG00000022871	"Fetub"	0.0257797	0.0874059	0.768374	0.877044
ENSMUSP00000023589	ENSMUSG00000022875	"Kng1"	-0.0865451	0.0595723	0.148009	0.327606
ENSMUSP00000023590	ENSMUSG00000022877	"Hrg"	0.0350344	0.0510047	0.493028	0.692745
ENSMUSP00000023593	ENSMUSG00000022878	"Adipoq"	-0.174645	0.0378221	7.32027e-06	0.000222294
ENSMUSP00000023599	ENSMUSG00000022884	"Eif4a2"	-0.0220721	0.0292557	0.451551	0.653495
ENSMUSP00000112283	ENSMUSG00000022889	"Mrpl39"	0.000423258	0.0303362	0.988883	0.99643
ENSMUSP00000109829	ENSMUSG00000022890	"Atp5j"	0.496015	0.0873327	5.26344e-08	3.12915e-06
ENSMUSP00000023615	ENSMUSG00000022898	"Dscr3"	0.00915686	0.061854	0.882625	0.941511
ENSMUSP00000004054	ENSMUSG00000022905	"Kpna1"	0.00377678	0.0195691	0.847176	0.926167
ENSMUSP00000023630	ENSMUSG00000022913	"Psmg1"	-0.0859171	0.0458152	0.0627771	0.185432
ENSMUSP00000047712	ENSMUSG00000022947	"Cbr3"	-0.07141	0.033431	0.0340902	0.123515
ENSMUSP00000023670	ENSMUSG00000022949	"Clic6"	0.0678196	0.105251	0.520927	0.713907
ENSMUSP00000023677	ENSMUSG00000022956	"Atp5o"	0.0308075	0.0350014	0.379923	0.591947
ENSMUSP00000109634	ENSMUSG00000022957	"Itsn1"	0.0301313	0.0340868	0.377886	0.590424
ENSMUSP00000112453	ENSMUSG00000022961	"Son"	-0.0521645	0.0473053	0.272125	0.481206
ENSMUSP00000023684	ENSMUSG00000022962	"Gart"	-0.0446491	0.0174859	0.0114866	0.0585911
ENSMUSP00000113308	ENSMUSG00000022973	"Synj1"	-0.0835153	0.0416576	0.0465528	0.150921
ENSMUSP00000023707	ENSMUSG00000022982	"Sod1"	0.141037	0.0586556	0.0171978	0.0783931
ENSMUSP00000036246	ENSMUSG00000022986	"Krt75"	-0.233908	0.104388	0.0262517	0.104833
ENSMUSP00000093939	ENSMUSG00000022994	"Adcy6"	-0.266705	0.0536157	2.56799e-06	9.18599e-05
ENSMUSP00000077781	ENSMUSG00000022995	"Enah"	0.171445	0.0523638	0.00126868	0.0119936
ENSMUSP00000076777	ENSMUSG00000023004	"Tuba1b"	-0.0349093	0.0242638	0.151943	0.333753
ENSMUSP00000085566	ENSMUSG00000023008	"Fmnl3"	-0.00467956	0.0697075	0.946623	0.974398
ENSMUSP00000023760	ENSMUSG00000023019	"Gpd1"	0.0280296	0.045483	0.538489	0.727267
ENSMUSP00000023761	ENSMUSG00000023020	"Cox14"	-0.134228	0.0403969	0.00107755	0.0104559
ENSMUSP00000073371	ENSMUSG00000023022	"Lima1"	-0.0221325	0.033025	0.503596	0.700113
ENSMUSP00000086964	ENSMUSG00000023025	"Larp4"	-0.0740673	0.0458355	0.109424	0.269145
ENSMUSP00000097777	ENSMUSG00000023026	"Dip2b"	0.0166108	0.0395361	0.674905	0.822381
ENSMUSP00000069900	ENSMUSG00000023039	"Krt7"	-0.0183204	0.0542602	0.736023	0.853973
ENSMUSP00000023805	ENSMUSG00000023044	"Csad"	-0.0809178	0.0550458	0.143386	0.321702
ENSMUSP00000023813	ENSMUSG00000023051	"Tarbp2"	0.0205961	0.0390864	0.599252	0.771712
ENSMUSP00000023826	ENSMUSG00000023064	"Sncg"	-0.0778148	0.0524631	0.139743	0.316785
ENSMUSP00000097743	ENSMUSG00000023088	"Abcc1"	-0.0763332	0.0454344	0.0947472	0.244754
ENSMUSP00000023851	ENSMUSG00000023089	"Ndufa5"	0.0172835	0.0367091	0.63833	0.796493
ENSMUSP00000023854	ENSMUSG00000023092	"Fhl1"	0.18198	0.0494257	0.000304993	0.00397338
ENSMUSP00000023856	ENSMUSG00000023094	"Msrb2"	0.0523133	0.0609609	0.391941	0.601593
ENSMUSP00000023869	ENSMUSG00000023106	"Denr"	0.0832362	0.105898	0.432948	0.635643
ENSMUSP00000023873	ENSMUSG00000023110	"Prmt5"	-0.0311112	0.0262881	0.238167	0.446602
ENSMUSP00000023918	ENSMUSG00000023150	"Ivns1abp"	-0.0302067	0.0415446	0.468104	0.668253
ENSMUSP00000136487	ENSMUSG00000023175	"Bsg"	-0.0224498	0.0330572	0.497926	0.695394
ENSMUSP00000069318	ENSMUSG00000023176	"Cpn2"	0.00480847	0.0502756	0.92391	0.962682
ENSMUSP00000113596	ENSMUSG00000023186	"Vwa5a"	-0.0980966	0.0267522	0.000322147	0.00410811
ENSMUSP00000099548	ENSMUSG00000023216	"Epb4.2"	-0.174954	0.0714919	0.0153472	0.0725723
ENSMUSP00000023994	ENSMUSG00000023224	"Serping1"	0.0685834	0.0539888	0.20559	0.404944
ENSMUSP00000064513	ENSMUSG00000023249	"Parp3"	-0.111544	0.0496458	0.0260042	0.104239
ENSMUSP00000024031	ENSMUSG00000023262	"Acy1"	-0.0999962	0.0361133	0.00620606	0.0369997
ENSMUSP00000024042	ENSMUSG00000023272	"Creld2"	-0.0406649	0.0704298	0.565047	0.747119
ENSMUSP00000024047	ENSMUSG00000023277	"Twf2"	-0.0319325	0.0277387	0.251164	0.459741
ENSMUSP00000024078	ENSMUSG00000023307	"March5"	-0.0683949	0.0425958	0.11018	0.270075
ENSMUSP00000051438	ENSMUSG00000023452	"Pisd"	0.073811	0.0416929	0.07855	0.216436
ENSMUSP00000130858	ENSMUSG00000023456	"Tpi1"	0.0341356	0.0384127	0.375361	0.58834
ENSMUSP00000070134	ENSMUSG00000023460	"Rab12"	0.0181049	0.0223546	0.419059	0.625642
ENSMUSP00000024249	ENSMUSG00000023484	"Prph"	-0.113651	0.0515816	0.0288274	0.111429
ENSMUSP00000024486	ENSMUSG00000023723	"Mrps23"	0.0343333	0.0296318	0.248112	0.455864
ENSMUSP00000024575	ENSMUSG00000023809	"Rps6ka2"	-0.0454564	0.0580212	0.434671	0.637065
ENSMUSP00000024595	ENSMUSG00000023828	"Slc22a3"	0.0318481	0.0824927	0.700325	0.834663
ENSMUSP00000024599	ENSMUSG00000023830	"Igf2r"	-0.0754647	0.0247861	0.00267514	0.0202947
ENSMUSP00000036998	ENSMUSG00000023845	"Lnpep"	-0.000369667	0.0270945	0.989129	0.99643
ENSMUSP00000119443	ENSMUSG00000023861	"Mpc1"	0.0535789	0.0443168	0.228232	0.434537
ENSMUSP00000130941	ENSMUSG00000023921	"Mut"	-0.0571299	0.0360517	0.114778	0.276604
ENSMUSP00000024717	ENSMUSG00000023923	"Tbc1d5"	-0.01204	0.0372879	0.747194	0.862206
ENSMUSP00000024721	ENSMUSG00000023926	"Rhag"	-0.225223	0.0878613	0.0111735	0.0573765
ENSMUSP00000024727	ENSMUSG00000023932	"Cdc5l"	-0.107128	0.046016	0.0214061	0.0916382
ENSMUSP00000024733	ENSMUSG00000023938	"Aars2"	-0.0682787	0.0418845	0.104796	0.261124
ENSMUSP00000024734	ENSMUSG00000023939	"Mrpl14"	0.0461474	0.0492696	0.35019	0.564409
ENSMUSP00000129242	ENSMUSG00000023942	"Slc29a1"	-0.165582	0.050132	0.00116393	0.0111212
ENSMUSP00000024739	ENSMUSG00000023944	"Hsp90ab1"	-0.0841948	0.0219028	0.000167149	0.00249306
ENSMUSP00000024755	ENSMUSG00000023959	"Clic5"	0.0416048	0.0361897	0.251805	0.459932
ENSMUSP00000024757	ENSMUSG00000023961	"Enpp4"	0.075898	0.037817	0.0464149	0.150858
ENSMUSP00000009138	ENSMUSG00000024006	"Stk38"	-0.0280682	0.0281282	0.319745	0.533667
ENSMUSP00000024802	ENSMUSG00000024007	"Ppil1"	0.00213895	0.0399644	0.957382	0.978781
ENSMUSP00000110349	ENSMUSG00000024011	"Pi16"	-0.0905426	0.0708052	0.20339	0.402301
ENSMUSP00000093077	ENSMUSG00000024012	"Mtch1"	-0.0566715	0.0349475	0.106617	0.264232
ENSMUSP00000024816	ENSMUSG00000024019	"Cmtr1"	-0.155383	0.0489087	0.00191504	0.0158809
ENSMUSP00000126586	ENSMUSG00000024026	"Glo1"	0.0196685	0.0586075	0.737561	0.855052
ENSMUSP00000049000	ENSMUSG00000024038	"Ndufv3"	0.184533	0.0563065	0.00125522	0.0119063
ENSMUSP00000066303	ENSMUSG00000024038	"Ndufv3"	0.481788	0.0861406	8.57082e-08	4.88884e-06
ENSMUSP00000108300	ENSMUSG00000024044	"Epb4.1l3"	-0.132383	0.0430252	0.00241496	0.0188247
ENSMUSP00000123412	ENSMUSG00000024048	"Myl12a"	0.0311506	0.0842927	0.71246	0.842615
ENSMUSP00000024847	ENSMUSG00000024049	"Myom1"	-0.0561817	0.0390319	0.151761	0.333753
ENSMUSP00000072945	ENSMUSG00000024049	"Myom1"	0.0555722	0.0730781	0.44797	0.650234
ENSMUSP00000024860	ENSMUSG00000024065	"Ehd3"	-0.01835	0.0416768	0.660248	0.813352
ENSMUSP00000024866	ENSMUSG00000024066	"Xdh"	-0.105927	0.0288382	0.000314878	0.00405213
ENSMUSP00000136329	ENSMUSG00000024073	"Birc6"	-0.0720879	0.0369987	0.0533404	0.165917
ENSMUSP00000120830	ENSMUSG00000024077	"Strn"	0.0907486	0.0400129	0.0245741	0.101
ENSMUSP00000024887	ENSMUSG00000024082	"Ndufaf7"	0.12871	0.0655259	0.0510231	0.160963
ENSMUSP00000024897	ENSMUSG00000024091	"Vapa"	-0.0225663	0.0231186	0.330306	0.543344
ENSMUSP00000139372	ENSMUSG00000024095	"Hnrnpll"	-0.145077	0.0555361	0.0098959	0.052843
ENSMUSP00000070983	ENSMUSG00000024097	"Srsf7"	-0.0769602	0.037546	0.0418224	0.141411
ENSMUSP00000121557	ENSMUSG00000024099	"Ndufv2"	0.0440993	0.0430448	0.30696	0.518686
ENSMUSP00000038983	ENSMUSG00000024104	"Fam21"	0.141822	0.0691332	0.042738	0.142669
ENSMUSP00000107927	ENSMUSG00000024120	"Lrpprc"	-0.00782676	0.0266579	0.769398	0.877975
ENSMUSP00000099991	ENSMUSG00000024122	"Pdpk1"	-0.0747981	0.0386876	0.0556682	0.171016
ENSMUSP00000072239	ENSMUSG00000024127	"Prepl"	0.0524851	0.0541642	0.333906	0.546286
ENSMUSP00000024946	ENSMUSG00000024132	"Eci1"	-0.0121507	0.0240607	0.614168	0.781314
ENSMUSP00000113051	ENSMUSG00000024158	"Hagh"	0.127104	0.0457116	0.00599726	0.035907
ENSMUSP00000114802	ENSMUSG00000024163	"Mapk8ip3"	-0.00143167	0.028927	0.960581	0.980322
ENSMUSP00000024988	ENSMUSG00000024164	"C3"	-0.0665306	0.0632883	0.294546	0.505485
ENSMUSP00000025014	ENSMUSG00000024181	"Mrpl28"	-0.0265987	0.0542758	0.62479	0.788412
ENSMUSP00000110639	ENSMUSG00000024187	"Itfg3"	-0.0326745	0.0339335	0.336875	0.549865
ENSMUSP00000015725	ENSMUSG00000024191	"Bnip1"	0.0685796	0.0278511	0.014733	0.0706976
ENSMUSP00000025027	ENSMUSG00000024194	"Cuta"	0.0604379	0.0380362	0.113906	0.27556
ENSMUSP00000019726	ENSMUSG00000024197	"Plin3"	0.126635	0.0430491	0.00368935	0.0253215
ENSMUSP00000025045	ENSMUSG00000024208	"Uqcc2"	0.00998303	0.0348506	0.774858	0.881451
ENSMUSP00000025050	ENSMUSG00000024213	"Nudt3"	-0.0358687	0.0388954	0.357654	0.570975
ENSMUSP00000110491	ENSMUSG00000024219	"Anks1"	0.0552362	0.0655145	0.400789	0.610151
ENSMUSP00000078382	ENSMUSG00000024222	"Fkbp5"	0.0956423	0.0368098	0.0101366	0.0535499
ENSMUSP00000025065	ENSMUSG00000024228	"Nudt12"	-0.0105463	0.0394699	0.789618	0.890907
ENSMUSP00000125403	ENSMUSG00000024231	"Cul2"	-0.0297998	0.0265596	0.263343	0.472205
ENSMUSP00000025079	ENSMUSG00000024236	"Svil"	-0.0510648	0.0300357	0.0908138	0.23809
ENSMUSP00000131584	ENSMUSG00000024248	"Cox7a2l"	0.0662887	0.0422723	0.118586	0.282816
ENSMUSP00000053325	ENSMUSG00000024259	"Slc25a46"	-0.0359766	0.0296582	0.226686	0.433549
ENSMUSP00000025120	ENSMUSG00000024271	"Elp2"	-0.000706062	0.110505	0.994912	0.997955
ENSMUSP00000111496	ENSMUSG00000024277	"Mapre2"	0.010375	0.0365704	0.776963	0.883026
ENSMUSP00000050001	ENSMUSG00000024286	"Ccny"	-0.0721109	0.0506705	0.157021	0.34129
ENSMUSP00000069549	ENSMUSG00000024290	"Rock1"	-0.026679	0.0272931	0.32962	0.542638
ENSMUSP00000111498	ENSMUSG00000024302	"Dtna"	-0.0393852	0.0322099	0.222999	0.429024
ENSMUSP00000025166	ENSMUSG00000024304	"Cdh2"	0.00137607	0.0239085	0.954166	0.977082
ENSMUSP00000025161	ENSMUSG00000024308	"Tapbp"	-0.316644	0.102267	0.00228879	0.0181597
ENSMUSP00000025163	ENSMUSG00000024309	"H2-Ke2"	0.0325254	0.0428764	0.449081	0.651399
ENSMUSP00000025178	ENSMUSG00000024319	"Vps52"	0.0300009	0.0756716	0.692512	0.830241
ENSMUSP00000074702	ENSMUSG00000024331	"Dsc2"	-0.140142	0.056037	0.0132717	0.0653674
ENSMUSP00000025196	ENSMUSG00000024338	"Psmb8"	-0.213062	0.0715365	0.00329294	0.0235186
ENSMUSP00000025204	ENSMUSG00000024346	"Pfdn1"	0.0364109	0.0409335	0.374902	0.58834
ENSMUSP00000025217	ENSMUSG00000024359	"Hspa9"	0.0449748	0.0325334	0.168537	0.359542
ENSMUSP00000025218	ENSMUSG00000024360	"Etf1"	0.0061673	0.0180592	0.733117	0.852711
ENSMUSP00000025228	ENSMUSG00000024370	"Cdc23"	0.0298593	0.0720448	0.679162	0.824618
ENSMUSP00000089590	ENSMUSG00000024381	"Bin1"	0.125064	0.0588266	0.0350118	0.125667
ENSMUSP00000132226	ENSMUSG00000024386	"Proc"	0.218327	0.0664405	0.00138186	0.0125979
ENSMUSP00000134218	ENSMUSG00000024387	"Csnk2b"	-0.0672379	0.0263757	0.0116697	0.0593469
ENSMUSP00000025249	ENSMUSG00000024391	"Apom"	-0.167963	0.0770168	0.030829	0.116083
ENSMUSP00000129324	ENSMUSG00000024392	"Bag6"	0.0576634	0.0304977	0.0602475	0.179882
ENSMUSP00000025254	ENSMUSG00000024395	"Lims2"	-0.0131509	0.0374022	0.72569	0.848299
ENSMUSP00000025270	ENSMUSG00000024404	"Riok3"	0.0967193	0.060851	0.114996	0.276895
ENSMUSP00000025279	ENSMUSG00000024413	"Npc1"	-0.0297682	0.0475598	0.532446	0.722481
ENSMUSP00000025278	ENSMUSG00000024414	"Mrpl27"	-0.03673	0.04372	0.402081	0.610624
ENSMUSP00000025288	ENSMUSG00000024420	"Zfp521"	0.0167713	0.142427	0.90644	0.953564
ENSMUSP00000084450	ENSMUSG00000024429	"Gnl1"	0.00016497	0.0230123	0.994288	0.997834
ENSMUSP00000111229	ENSMUSG00000024431	"Nr3c1"	-0.0987738	0.0398312	0.0143062	0.0691714
ENSMUSP00000025305	ENSMUSG00000024436	"Mrps18b"	0.0427497	0.0443752	0.336799	0.549865
ENSMUSP00000111297	ENSMUSG00000024456	"Diap1"	-0.0861917	0.0496677	0.0845772	0.227082
ENSMUSP00000025349	ENSMUSG00000024471	"Myot"	0.286341	0.0748063	0.000177681	0.00261321
ENSMUSP00000007042	ENSMUSG00000024474	"Ik"	-0.0526043	0.0592984	0.37675	0.589257
ENSMUSP00000025354	ENSMUSG00000024477	"Pggt1b"	-0.0553748	0.0450312	0.220398	0.425424
ENSMUSP00000025357	ENSMUSG00000024480	"Ap3s1"	-0.0422574	0.0437243	0.335573	0.548461
ENSMUSP00000095197	ENSMUSG00000024493	"Lars"	-0.0508667	0.0214785	0.0189204	0.0833643
ENSMUSP00000025375	ENSMUSG00000024498	"Tcerg1"	-0.0508176	0.0536968	0.345657	0.559655
ENSMUSP00000112928	ENSMUSG00000024501	"Dpysl3"	-0.120751	0.0415354	0.00410053	0.0274735
ENSMUSP00000025385	ENSMUSG00000024507	"Hsd17b4"	0.0740807	0.0382514	0.0543331	0.168261
ENSMUSP00000114094	ENSMUSG00000024511	"Rab27b"	-0.342129	0.154603	0.0293218	0.11221
ENSMUSP00000025403	ENSMUSG00000024525	"Impa2"	0.0157356	0.0561297	0.779532	0.884526
ENSMUSP00000025408	ENSMUSG00000024527	"Afg3l2"	0.00907273	0.0205352	0.659148	0.813174
ENSMUSP00000025419	ENSMUSG00000024538	"Ppic"	0.0292727	0.0702158	0.677539	0.823939
ENSMUSP00000025439	ENSMUSG00000024556	"Me2"	-0.111383	0.042997	0.0103608	0.0542761
ENSMUSP00000130115	ENSMUSG00000024563	"Smad2"	-0.0393601	0.0984526	0.69022	0.828486
ENSMUSP00000128871	ENSMUSG00000024576	"Csnk1a1"	-0.0853179	0.0300067	0.00497556	0.0313929
ENSMUSP00000025474	ENSMUSG00000024581	"Napg"	0.0787536	0.0366118	0.0327915	0.12015
ENSMUSP00000025476	ENSMUSG00000024583	"Txnl1"	0.0320778	0.0358135	0.371601	0.585024
ENSMUSP00000025483	ENSMUSG00000024587	"Nars"	-0.011405	0.0306174	0.709954	0.841026
ENSMUSP00000025484	ENSMUSG00000024588	"Fech"	-0.054047	0.036644	0.141962	0.32044
ENSMUSP00000132838	ENSMUSG00000024589	"Nedd4l"	0.00535779	0.0375938	0.886837	0.942906
ENSMUSP00000025486	ENSMUSG00000024590	"Lmnb1"	-0.114199	0.0313395	0.000350125	0.00435952
ENSMUSP00000025488	ENSMUSG00000024592	"C330018D20Rik"	0.157029	0.0607107	0.0107702	0.0558488
ENSMUSP00000025490	ENSMUSG00000024594	"Prrc1"	0.0123025	0.0504257	0.807578	0.901796
ENSMUSP00000111023	ENSMUSG00000024597	"Slc12a2"	-0.0331121	0.0314839	0.294717	0.505485
ENSMUSP00000025497	ENSMUSG00000024598	"Fbn2"	0.0230563	0.0893585	0.796683	0.896045
ENSMUSP00000025503	ENSMUSG00000024601	"Isoc1"	-0.113852	0.0304697	0.000249557	0.00335533
ENSMUSP00000025505	ENSMUSG00000024603	"Dctn4"	0.00844592	0.0225414	0.708331	0.839589
ENSMUSP00000025511	ENSMUSG00000024608	"Rps14"	-0.0603823	0.0241751	0.0133873	0.0658163
ENSMUSP00000135639	ENSMUSG00000024613	"Tcof1"	-0.061297	0.0756034	0.419349	0.625642
ENSMUSP00000025515	ENSMUSG00000024614	"Tmx3"	-0.0586153	0.0271333	0.032059	0.118599
ENSMUSP00000099952	ENSMUSG00000024617	"Camk2a"	-0.00642941	0.0305978	0.833804	0.916237
ENSMUSP00000025522	ENSMUSG00000024620	"Pdgfrb"	-0.0402998	0.0989914	0.684695	0.826582
ENSMUSP00000025541	ENSMUSG00000024639	"Gnaq"	-0.10989	0.0268746	6.49583e-05	0.00117678
ENSMUSP00000025546	ENSMUSG00000024644	"Cndp2"	0.0317925	0.026555	0.232772	0.439905
ENSMUSP00000025547	ENSMUSG00000024645	"Timm21"	-0.0265285	0.0242564	0.275545	0.485218
ENSMUSP00000124480	ENSMUSG00000024646	"Cyb5"	0.173012	0.0452889	0.000182812	0.00264817
ENSMUSP00000051709	ENSMUSG00000024654	"Asrgl1"	-0.0464376	0.0423526	0.274329	0.483686
ENSMUSP00000025561	ENSMUSG00000024659	"Anxa1"	-0.00495504	0.0412048	0.904415	0.952098
ENSMUSP00000025563	ENSMUSG00000024661	"Fth1"	-0.114737	0.051295	0.0265132	0.105478
ENSMUSP00000025570	ENSMUSG00000024668	"Sdhaf2"	0.0809511	0.0542968	0.13792	0.313685
ENSMUSP00000128915	ENSMUSG00000024683	"Mrpl16"	-0.0447946	0.0414912	0.281816	0.492361
ENSMUSP00000025590	ENSMUSG00000024687	"Osbp"	-0.0301278	0.0245604	0.221527	0.426776
ENSMUSP00000025617	ENSMUSG00000024712	"Rfk"	-0.0215045	0.0262548	0.41403	0.620604
ENSMUSP00000025631	ENSMUSG00000024725	"Ostf1"	0.0280125	0.0491535	0.569449	0.749729
ENSMUSP00000025632	ENSMUSG00000024726	"2410127L17Rik"	-0.156144	0.0602402	0.0103159	0.0541584
ENSMUSP00000136858	ENSMUSG00000024735	"Prpf19"	-0.0290386	0.0243392	0.234391	0.442182
ENSMUSP00000025649	ENSMUSG00000024740	"Ddb1"	-0.0433405	0.0190926	0.0243789	0.100393
ENSMUSP00000065810	ENSMUSG00000024758	"Rtn3"	-0.074516	0.0308354	0.0166549	0.07658
ENSMUSP00000132619	ENSMUSG00000024759	"Atl3"	-0.097102	0.0318377	0.00263095	0.0201182
ENSMUSP00000025679	ENSMUSG00000024767	"Otub1"	0.0525602	0.0233972	0.0258785	0.103868
ENSMUSP00000025684	ENSMUSG00000024772	"Ehd1"	0.0123334	0.0194734	0.527301	0.71914
ENSMUSP00000060421	ENSMUSG00000024780	"Cdc37l1"	0.0222799	0.0315287	0.480684	0.681089
ENSMUSP00000025696	ENSMUSG00000024782	"Ak3"	0.14105	0.0225744	2.86412e-09	2.28354e-07
ENSMUSP00000025702	ENSMUSG00000024787	"Snx15"	-0.0502019	0.0636882	0.431706	0.634461
ENSMUSP00000064394	ENSMUSG00000024789	"Jak2"	-0.0624014	0.0588245	0.290856	0.501719
ENSMUSP00000025707	ENSMUSG00000024792	"Zfpl1"	0.0309632	0.0458365	0.500717	0.697764
ENSMUSP00000025718	ENSMUSG00000024803	"Ankrd1"	0.317895	0.054726	2.75778e-08	1.76373e-06
ENSMUSP00000097154	ENSMUSG00000024812	"Tjp2"	-0.00883465	0.0282995	0.755258	0.866996
ENSMUSP00000025743	ENSMUSG00000024829	"Mrpl21"	-0.00946603	0.0346408	0.784979	0.887834
ENSMUSP00000008893	ENSMUSG00000024835	"Coro1b"	-0.0246141	0.0280455	0.381292	0.592793
ENSMUSP00000025762	ENSMUSG00000024844	"Banf1"	-0.166469	0.0564423	0.00362498	0.0249609
ENSMUSP00000113807	ENSMUSG00000024847	"Aip"	-0.0111425	0.0351254	0.75144	0.864258
ENSMUSP00000025774	ENSMUSG00000024853	"Sf3b2"	-0.0143016	0.041251	0.72922	0.850992
ENSMUSP00000025786	ENSMUSG00000024855	"Pacs1"	-0.0593776	0.0338538	0.0811237	0.220479
ENSMUSP00000025791	ENSMUSG00000024858	"Adrbk1"	-0.095854	0.0392188	0.0159522	0.0745671
ENSMUSP00000109357	ENSMUSG00000024862	"Klc2"	0.0817509	0.0462243	0.0786409	0.216436
ENSMUSP00000025797	ENSMUSG00000024863	"Mbl2"	-0.32604	0.0732914	1.54784e-05	0.000400825
ENSMUSP00000050056	ENSMUSG00000024866	"Acy3"	-0.00374615	0.0469031	0.936428	0.970694
ENSMUSP00000025802	ENSMUSG00000024869	"Nudt8"	0.135893	0.0275083	1.76158e-06	6.75964e-05
ENSMUSP00000025804	ENSMUSG00000024870	"Rab1b"	0.000295236	0.0397675	0.994085	0.997834
ENSMUSP00000063825	ENSMUSG00000024892	"Pcx"	-0.126673	0.0320744	0.00011192	0.00188213
ENSMUSP00000025827	ENSMUSG00000024896	"Minpp1"	-0.00408201	0.0436947	0.9257	0.963603
ENSMUSP00000025835	ENSMUSG00000024900	"Cpt1a"	-0.168129	0.0424998	0.000109095	0.00184196
ENSMUSP00000025836	ENSMUSG00000024902	"Mrpl11"	-0.00827519	0.0283327	0.770564	0.87883
ENSMUSP00000109630	ENSMUSG00000024908	"Ppp6r3"	-0.0987676	0.0255369	0.00015287	0.00238943
ENSMUSP00000025862	ENSMUSG00000024921	"Smarca2"	0.353575	0.11127	0.00184369	0.0155333
ENSMUSP00000126730	ENSMUSG00000024924	"Vldlr"	-0.0245566	0.0365103	0.502058	0.69871
ENSMUSP00000025867	ENSMUSG00000024927	"Rela"	-0.0254842	0.096139	0.791475	0.892074
ENSMUSP00000037656	ENSMUSG00000024937	"Ehbp1l1"	0.0434431	0.0251239	0.0854765	0.228787
ENSMUSP00000127498	ENSMUSG00000024942	"Capn1"	-0.121876	0.0339461	0.000424712	0.0050785
ENSMUSP00000025893	ENSMUSG00000024944	"Arl2"	-0.0383271	0.0401302	0.341564	0.55537
ENSMUSP00000121309	ENSMUSG00000024949	"Sf1"	-0.069937	0.0365406	0.057493	0.174588
ENSMUSP00000025904	ENSMUSG00000024953	"Prdx5"	0.0549563	0.0316233	0.0839298	0.22608
ENSMUSP00000025912	ENSMUSG00000024960	"Plcb3"	-0.0320277	0.0311699	0.305611	0.517253
ENSMUSP00000037858	ENSMUSG00000024965	"Fermt3"	-0.174377	0.107549	0.106669	0.264232
ENSMUSP00000025918	ENSMUSG00000024966	"Stip1"	-0.0120053	0.0423978	0.777378	0.883261
ENSMUSP00000025930	ENSMUSG00000024974	"Smc3"	-0.103204	0.0322217	0.0016211	0.0140506
ENSMUSP00000057635	ENSMUSG00000024978	"Gpam"	0.0348756	0.0477635	0.466224	0.667548
ENSMUSP00000025951	ENSMUSG00000024990	"Rbp4"	0.309575	0.0858732	0.000440132	0.00521853
ENSMUSP00000025955	ENSMUSG00000024991	"Eif3a"	-0.0496339	0.0198062	0.0130884	0.0646486
ENSMUSP00000112839	ENSMUSG00000024993	"Fam45a"	0.125262	0.0692424	0.0727048	0.205964
ENSMUSP00000025961	ENSMUSG00000024997	"Prdx3"	0.11335	0.0383087	0.00349842	0.0243677
ENSMUSP00000097065	ENSMUSG00000025006	"Sorbs1"	0.0614323	0.0402885	0.129043	0.299445
ENSMUSP00000097066	ENSMUSG00000025006	"Sorbs1"	0.068942	0.0246249	0.00566721	0.0346184
ENSMUSP00000025989	ENSMUSG00000025016	"Tm9sf3"	0.072181	0.0546275	0.188049	0.384255
ENSMUSP00000107370	ENSMUSG00000025026	"Add3"	-0.0951748	0.0294223	0.00144591	0.012876
ENSMUSP00000138250	ENSMUSG00000025027	"Xpnpep1"	0.0538972	0.0323636	0.0975601	0.249879
ENSMUSP00000026009	ENSMUSG00000025035	"Arl3"	-0.0520792	0.0503846	0.302679	0.514336
ENSMUSP00000026013	ENSMUSG00000025037	"Maoa"	-0.0827708	0.0285972	0.00426389	0.0282986
ENSMUSP00000129126	ENSMUSG00000025041	"Nt5c2"	0.0396583	0.0382369	0.301032	0.512567
ENSMUSP00000026039	ENSMUSG00000025059	"Gyk"	0.0486402	0.0312997	0.121918	0.287816
ENSMUSP00000026043	ENSMUSG00000025060	"Slk"	-0.0465119	0.0248056	0.0623862	0.184406
ENSMUSP00000026050	ENSMUSG00000025068	"Gsto1"	0.0845834	0.0361447	0.0203606	0.0882364
ENSMUSP00000077402	ENSMUSG00000025075	"Habp2"	-0.0630211	0.0702094	0.370889	0.584836
ENSMUSP00000071370	ENSMUSG00000025078	"Nhlrc2"	-0.0540103	0.0239476	0.0253022	0.102693
ENSMUSP00000078336	ENSMUSG00000025085	"Ablim1"	0.0170398	0.0286548	0.55281	0.738654
ENSMUSP00000066860	ENSMUSG00000025092	"Hspa12a"	-0.193764	0.032782	1.64654e-08	1.10318e-06
ENSMUSP00000026092	ENSMUSG00000025102	"3110040N11Rik"	0.0420585	0.0614551	0.495034	0.693278
ENSMUSP00000102926	ENSMUSG00000025104	"Hdgfrp3"	-0.158234	0.0547926	0.00437707	0.0287783
ENSMUSP00000026122	ENSMUSG00000025130	"P4hb"	0.0552663	0.0370711	0.137741	0.313685
ENSMUSP00000101803	ENSMUSG00000025132	"Arhgdia"	-0.0520776	0.0333162	0.119759	0.284489
ENSMUSP00000026125	ENSMUSG00000025134	"Alyref"	-0.0124303	0.0536698	0.817295	0.905935
ENSMUSP00000101794	ENSMUSG00000025137	"Pcyt2"	0.157841	0.0369917	3.18283e-05	0.000710832
ENSMUSP00000001950	ENSMUSG00000025139	"Tollip"	0.0166398	0.0383735	0.665073	0.815943
ENSMUSP00000026135	ENSMUSG00000025142	"Aspscr1"	0.017495	0.0469946	0.71012	0.841026
ENSMUSP00000081455	ENSMUSG00000025147	"Mob2"	0.0105886	0.0260009	0.68431	0.826458
ENSMUSP00000026148	ENSMUSG00000025150	"Cbr2"	0.196421	0.0666689	0.00363756	0.0250068
ENSMUSP00000052872	ENSMUSG00000025153	"Fasn"	-0.366462	0.116943	0.00201255	0.0165272
ENSMUSP00000112007	ENSMUSG00000025156	"Gps1"	-0.0674742	0.0179437	0.000228536	0.00319421
ENSMUSP00000130900	ENSMUSG00000025159	"Mms19"	-0.0985137	0.0457332	0.0328965	0.120389
ENSMUSP00000026173	ENSMUSG00000025173	"Wdr45b"	-0.00297095	0.0382455	0.938208	0.970869
ENSMUSP00000026175	ENSMUSG00000025175	"Fn3k"	-0.0450331	0.0487728	0.357061	0.570243
ENSMUSP00000069284	ENSMUSG00000025178	"Pi4k2a"	0.0454687	0.0423721	0.285983	0.496823
ENSMUSP00000026196	ENSMUSG00000025190	"Got1"	-0.0412346	0.0260062	0.114574	0.276562
ENSMUSP00000026199	ENSMUSG00000025193	"Cutc"	-0.339148	0.0400538	8.20291e-15	1.44269e-12
ENSMUSP00000026210	ENSMUSG00000025196	"Cpn1"	-0.0282251	0.0572734	0.622738	0.787329
ENSMUSP00000026222	ENSMUSG00000025204	"Ndufb8"	-0.0473372	0.0305388	0.122862	0.289398
ENSMUSP00000095322	ENSMUSG00000025208	"Mrpl43"	-0.00104238	0.0311795	0.973367	0.986877
ENSMUSP00000059419	ENSMUSG00000025212	"Sfxn3"	-0.0426476	0.0323775	0.189427	0.386267
ENSMUSP00000026243	ENSMUSG00000025220	"Mgea5"	-0.02939	0.0375726	0.435102	0.637469
ENSMUSP00000026254	ENSMUSG00000025224	"Gbf1"	-0.0281332	0.0417393	0.501258	0.698037
ENSMUSP00000039844	ENSMUSG00000025228	"Actr1a"	0.0113187	0.0182133	0.535081	0.724832
ENSMUSP00000026262	ENSMUSG00000025232	"Hexa"	-0.0251761	0.0464195	0.588315	0.762801
ENSMUSP00000126531	ENSMUSG00000025234	"Arih1"	0.00598787	0.031152	0.847801	0.926224
ENSMUSP00000026269	ENSMUSG00000025239	"Limd1"	0.00190763	0.0488912	0.968921	0.984336
ENSMUSP00000026270	ENSMUSG00000025240	"Sacm1l"	0.0606212	0.0295821	0.0418727	0.141411
ENSMUSP00000081764	ENSMUSG00000025241	"Fyco1"	-0.0479489	0.0250119	0.0567987	0.173032
ENSMUSP00000026274	ENSMUSG00000025245	"Lztfl1"	0.0557594	0.0382615	0.146851	0.326929
ENSMUSP00000085549	ENSMUSG00000025246	"Tbl1x"	-0.114428	0.0435459	0.00988243	0.052843
ENSMUSP00000026289	ENSMUSG00000025260	"Hsd17b10"	0.0390722	0.033389	0.243447	0.450696
ENSMUSP00000026292	ENSMUSG00000025261	"Huwe1"	-0.068144	0.0215185	0.00180771	0.0152913
ENSMUSP00000073082	ENSMUSG00000025262	"Fam120c"	-0.0782916	0.0527178	0.139459	0.316311
ENSMUSP00000108303	ENSMUSG00000025264	"Tsr2"	-0.029033	0.0497807	0.560554	0.743822
ENSMUSP00000108333	ENSMUSG00000025271	"Pfkfb1"	0.102589	0.0691837	0.139845	0.316847
ENSMUSP00000026313	ENSMUSG00000025277	"Abhd6"	0.0992156	0.054154	0.0693358	0.198957
ENSMUSP00000052020	ENSMUSG00000025278	"Flnb"	-0.0401936	0.0243292	0.100244	0.254132
ENSMUSP00000026324	ENSMUSG00000025287	"Acot9"	0.0247838	0.0199001	0.214583	0.417976
ENSMUSP00000026328	ENSMUSG00000025289	"Prdx4"	-0.0788004	0.0604497	0.19449	0.393172
ENSMUSP00000125977	ENSMUSG00000025290	"Rps24"	-0.098689	0.025461	0.000148062	0.00232331
ENSMUSP00000103161	ENSMUSG00000025326	"Ube3a"	-0.0612389	0.0243086	0.0126224	0.062978
ENSMUSP00000026387	ENSMUSG00000025337	"Sbds"	-0.000159351	0.0265434	0.995217	0.997955
ENSMUSP00000114103	ENSMUSG00000025340	"Rabgef1"	0.0172965	0.120077	0.885699	0.942512
ENSMUSP00000096712	ENSMUSG00000025348	"Itga7"	0.00936567	0.0254422	0.713214	0.843271
ENSMUSP00000100862	ENSMUSG00000025351	"Cd63"	-0.0125222	0.057047	0.826651	0.911281
ENSMUSP00000026420	ENSMUSG00000025362	"Rps26"	-0.0447995	0.033199	0.178878	0.371029
ENSMUSP00000026425	ENSMUSG00000025364	"Pa2g4"	-0.0254704	0.0249814	0.309284	0.521569
ENSMUSP00000026427	ENSMUSG00000025366	"Esyt1"	-0.0595263	0.0284042	0.037493	0.13145
ENSMUSP00000100868	ENSMUSG00000025369	"Smarcc2"	-0.143851	0.0399824	0.000413372	0.00499655
ENSMUSP00000026446	ENSMUSG00000025381	"Cnpy2"	0.0275853	0.0458605	0.548345	0.735249
ENSMUSP00000026459	ENSMUSG00000025393	"Atp5b"	0.0335113	0.028194	0.236147	0.443884
ENSMUSP00000078540	ENSMUSG00000025401	"Myo1a"	0.0143597	0.0399979	0.720084	0.845512
ENSMUSP00000026470	ENSMUSG00000025403	"Shmt2"	0.00190875	0.0240638	0.936865	0.970698
ENSMUSP00000026479	ENSMUSG00000025410	"Dctn2"	0.0677471	0.0301047	0.0256218	0.103217
ENSMUSP00000013970	ENSMUSG00000025417	"Pip4k2c"	0.00984817	0.0271875	0.717599	0.844357
ENSMUSP00000123320	ENSMUSG00000025421	"Hdhd2"	0.0197491	0.0410305	0.630863	0.791579
ENSMUSP00000026495	ENSMUSG00000025428	"Atp5a1"	0.0163007	0.0232409	0.483962	0.683898
ENSMUSP00000117256	ENSMUSG00000025451	"Paip1"	-0.00707472	0.042186	0.867023	0.934038
ENSMUSP00000096753	ENSMUSG00000025453	"Nnt"	-0.114666	0.0777932	0.142213	0.320834
ENSMUSP00000026538	ENSMUSG00000025465	"Echs1"	-0.0202041	0.0272522	0.459422	0.661173
ENSMUSP00000101704	ENSMUSG00000025477	"Inpp5a"	0.00973498	0.0234225	0.678174	0.824
ENSMUSP00000101663	ENSMUSG00000025486	"Sirt3"	0.182409	0.0521335	0.000587332	0.00664646
ENSMUSP00000026560	ENSMUSG00000025487	"Psmd13"	-0.0273562	0.0192117	0.156177	0.340331
ENSMUSP00000026572	ENSMUSG00000025499	"Hras"	-0.0701521	0.0794374	0.37857	0.590738
ENSMUSP00000026576	ENSMUSG00000025503	"Taldo1"	-0.158287	0.024441	8.50092e-10	7.63455e-08
ENSMUSP00000081474	ENSMUSG00000025508	"Rplp2"	-0.00619057	0.0431598	0.886106	0.942512
ENSMUSP00000101622	ENSMUSG00000025510	"Cd151"	-0.0833131	0.0623008	0.183132	0.377517
ENSMUSP00000114693	ENSMUSG00000025512	"Chid1"	0.155149	0.0538888	0.0046446	0.0300923
ENSMUSP00000026599	ENSMUSG00000025525	"Apool"	-0.0226951	0.0165082	0.170889	0.361879
ENSMUSP00000026607	ENSMUSG00000025531	"Chm"	-0.0762186	0.0486514	0.119998	0.284877
ENSMUSP00000124274	ENSMUSG00000025533	"Asl"	-0.0459801	0.0355279	0.19767	0.396961
ENSMUSP00000026617	ENSMUSG00000025537	"Phkg1"	0.00243152	0.0402781	0.951929	0.976229
ENSMUSP00000026624	ENSMUSG00000025544	"Tm9sf2"	-0.029639	0.030264	0.328708	0.541983
ENSMUSP00000026625	ENSMUSG00000025545	"Clybl"	0.0620354	0.0372737	0.0977695	0.249942
ENSMUSP00000097872	ENSMUSG00000025558	"Dock9"	-0.065759	0.0605948	0.279341	0.489049
ENSMUSP00000026666	ENSMUSG00000025579	"Gaa"	-0.00497845	0.0496208	0.920199	0.96095
ENSMUSP00000026667	ENSMUSG00000025580	"Eif4a3"	-0.0578955	0.0238483	0.0161704	0.0750076
ENSMUSP00000026671	ENSMUSG00000025583	"Rptor"	0.00580248	0.033319	0.861952	0.933134
ENSMUSP00000038368	ENSMUSG00000025607	"Copg2"	-0.0493943	0.0276061	0.0752369	0.210454
ENSMUSP00000026698	ENSMUSG00000025608	"Podxl"	-0.0297914	0.0375468	0.42855	0.632928
ENSMUSP00000026704	ENSMUSG00000025613	"Cct8"	-0.0689057	0.0218802	0.00191378	0.0158809
ENSMUSP00000026723	ENSMUSG00000025630	"Hprt"	-0.00646085	0.0503098	0.897957	0.948755
ENSMUSP00000026735	ENSMUSG00000025645	"Ccdc51"	0.109019	0.0276801	0.000116675	0.00194659
ENSMUSP00000026743	ENSMUSG00000025651	"Uqcrc1"	0.0499679	0.0245671	0.04341	0.144308
ENSMUSP00000026760	ENSMUSG00000025666	"Tmem47"	-0.293469	0.0866956	0.00091884	0.0092124
ENSMUSP00000026795	ENSMUSG00000025701	"Alox5"	-0.0438134	0.0976628	0.65464	0.80962
ENSMUSP00000112944	ENSMUSG00000025724	"Sec11a"	-0.0627461	0.0457633	0.17212	0.36299
ENSMUSP00000026820	ENSMUSG00000025726	"Slc28a1"	-0.0148152	0.0484382	0.760382	0.871456
ENSMUSP00000026827	ENSMUSG00000025731	"0610011F06Rik"	0.00444715	0.056829	0.937764	0.970698
ENSMUSP00000026828	ENSMUSG00000025732	"Fam195a"	0.0366214	0.0750227	0.626307	0.789115
ENSMUSP00000044639	ENSMUSG00000025733	"Rhot2"	0.0461245	0.0298775	0.124377	0.291664
ENSMUSP00000026839	ENSMUSG00000025742	"Prps2"	-0.227958	0.123886	0.0686099	0.197575
ENSMUSP00000120976	ENSMUSG00000025745	"Hadha"	0.00262588	0.0203461	0.897452	0.948755
ENSMUSP00000076336	ENSMUSG00000025757	"Hspa4l"	-0.0173671	0.0256017	0.498407	0.69554
ENSMUSP00000118749	ENSMUSG00000025766	"D3Ertd751e"	0.202788	0.0698921	0.00434364	0.0286925
ENSMUSP00000026887	ENSMUSG00000025781	"Atp5c1"	0.0355432	0.0227138	0.119359	0.28384
ENSMUSP00000026890	ENSMUSG00000025784	"Clec3b"	-0.285243	0.07462	0.000196441	0.00280751
ENSMUSP00000061227	ENSMUSG00000025791	"Pgm2"	0.0467791	0.021173	0.0283964	0.110675
ENSMUSP00000026899	ENSMUSG00000025792	"Slc25a10"	0.0131241	0.0476916	0.783503	0.887115
ENSMUSP00000101811	ENSMUSG00000025793	"Hgs"	-0.00412382	0.0293828	0.88854	0.943619
ENSMUSP00000131489	ENSMUSG00000025794	"Rpl14"	-0.0450578	0.030547	0.141933	0.32044
ENSMUSP00000087457	ENSMUSG00000025809	"Itgb1"	0.00340797	0.032465	0.916512	0.959426
ENSMUSP00000119699	ENSMUSG00000025809	"Itgb1"	-0.0273765	0.0359383	0.447301	0.649487
ENSMUSP00000026917	ENSMUSG00000025810	"Nrp1"	-0.104595	0.0441839	0.0189704	0.0834976
ENSMUSP00000026922	ENSMUSG00000025813	"Homer2"	0.13225	0.0474218	0.00588293	0.035373
ENSMUSP00000100046	ENSMUSG00000025816	"Sec61a2"	-0.137681	0.040227	0.000775133	0.0081389
ENSMUSP00000136233	ENSMUSG00000025817	"Nudt5"	0.0693219	0.0513283	0.178611	0.370658
ENSMUSP00000076521	ENSMUSG00000025823	"Pdia4"	-0.0483378	0.0365682	0.187876	0.384255
ENSMUSP00000026937	ENSMUSG00000025825	"Iscu"	0.11956	0.0386197	0.0022731	0.0180693
ENSMUSP00000026975	ENSMUSG00000025857	"Heatr2"	0.0934126	0.0438742	0.0351918	0.125999
ENSMUSP00000026976	ENSMUSG00000025858	"Get4"	0.0212716	0.0395872	0.591822	0.766282
ENSMUSP00000121182	ENSMUSG00000025873	"Faf2"	-0.015563	0.0436406	0.721792	0.846066
ENSMUSP00000051215	ENSMUSG00000025877	"Hk3"	-0.0510444	0.0439716	0.247224	0.455051
ENSMUSP00000126067	ENSMUSG00000025889	"Snca"	-0.139309	0.0884458	0.116975	0.279746
ENSMUSP00000137248	ENSMUSG00000025903	"Lypla1"	0.10117	0.0273045	0.00028	0.00370495
ENSMUSP00000116627	ENSMUSG00000025911	"Adhfe1"	-0.0955958	0.0540556	0.0786575	0.216436
ENSMUSP00000027050	ENSMUSG00000025917	"Cops5"	-0.0338827	0.0214304	0.1156	0.277763
ENSMUSP00000027067	ENSMUSG00000025934	"Gsta3"	-0.0572227	0.0326266	0.0811371	0.220479
ENSMUSP00000027071	ENSMUSG00000025937	"Lactb2"	0.00378655	0.0343196	0.912268	0.956883
ENSMUSP00000135483	ENSMUSG00000025940	"Tmem70"	0.0314794	0.0700269	0.653649	0.808868
ENSMUSP00000095316	ENSMUSG00000025950	"Idh1"	0.0606607	0.0255302	0.0185385	0.0825434
ENSMUSP00000059973	ENSMUSG00000025958	"Creb1"	-0.121211	0.0410968	0.00372083	0.0254548
ENSMUSP00000027103	ENSMUSG00000025962	"Fastkd2"	-0.0210739	0.028708	0.463846	0.665045
ENSMUSP00000116492	ENSMUSG00000025967	"Eef1b2"	0.00849217	0.0394069	0.829619	0.912884
ENSMUSP00000027111	ENSMUSG00000025968	"Ndufs1"	0.0241966	0.0239907	0.314514	0.528155
ENSMUSP00000027114	ENSMUSG00000025971	"9430016H08Rik"	-0.0117374	0.0249233	0.638246	0.796493
ENSMUSP00000125415	ENSMUSG00000025979	"Mob4"	0.0031299	0.0421181	0.940873	0.972259
ENSMUSP00000027123	ENSMUSG00000025980	"Hspd1"	0.0418941	0.0251015	0.0968393	0.248633
ENSMUSP00000027125	ENSMUSG00000025981	"Coq10b"	0.0272727	0.0449283	0.544632	0.732419
ENSMUSP00000027127	ENSMUSG00000025982	"Sf3b1"	-0.11666	0.026154	1.42879e-05	0.00037335
ENSMUSP00000027149	ENSMUSG00000026000	"Lancl1"	-0.0193838	0.0217028	0.372957	0.586531
ENSMUSP00000027153	ENSMUSG00000026003	"Acadl"	0.0447162	0.0260907	0.0882539	0.234542
ENSMUSP00000087763	ENSMUSG00000026014	"Raph1"	0.0337036	0.0385044	0.382555	0.593565
ENSMUSP00000027174	ENSMUSG00000026020	"Nop58"	-0.140686	0.0458681	0.00255864	0.0196364
ENSMUSP00000088935	ENSMUSG00000026021	"Sumo1"	-0.0220643	0.0540277	0.683563	0.826458
ENSMUSP00000027186	ENSMUSG00000026028	"Trak2"	0.0824627	0.0978585	0.401192	0.610245
ENSMUSP00000027193	ENSMUSG00000026032	"Ndufb3"	0.0140872	0.0245322	0.56652	0.747509
ENSMUSP00000112947	ENSMUSG00000026035	"Ppil3"	-0.039901	0.115809	0.731208	0.852049
ENSMUSP00000084799	ENSMUSG00000026036	"Nif3l1"	0.0195639	0.0311823	0.531181	0.721417
ENSMUSP00000027232	ENSMUSG00000026064	"Ptp4a1"	-0.0365464	0.0419576	0.385319	0.596199
ENSMUSP00000027247	ENSMUSG00000026078	"Pdcl3"	0.0634219	0.0391465	0.106939	0.264745
ENSMUSP00000027252	ENSMUSG00000026083	"Eif5b"	0.00146201	0.0223763	0.947977	0.974765
ENSMUSP00000027256	ENSMUSG00000026087	"Mrpl30"	-0.0586062	0.0518536	0.261257	0.470062
ENSMUSP00000027265	ENSMUSG00000026096	"Osgepl1"	-0.032393	0.0936795	0.73005	0.851489
ENSMUSP00000027271	ENSMUSG00000026102	"Inpp1"	0.038678	0.0337573	0.253397	0.461228
ENSMUSP00000110158	ENSMUSG00000026103	"Gls"	-0.0968491	0.0242385	9.3583e-05	0.00163229
ENSMUSP00000066743	ENSMUSG00000026104	"Stat1"	-0.322485	0.0848638	0.000197146	0.00280751
ENSMUSP00000121518	ENSMUSG00000026113	"Inpp4a"	-0.0112544	0.0602308	0.852082	0.927686
ENSMUSP00000138308	ENSMUSG00000026131	"Dst"	-0.0022963	0.0362198	0.949518	0.974925
ENSMUSP00000138719	ENSMUSG00000026131	"Dst"	0.00879816	0.0393445	0.823305	0.909017
ENSMUSP00000077446	ENSMUSG00000026150	"Mff"	-0.0628487	0.035992	0.0824661	0.223421
ENSMUSP00000027338	ENSMUSG00000026154	"1110058L19Rik"	0.252423	0.103569	0.0160189	0.0747135
ENSMUSP00000109071	ENSMUSG00000026159	"Agfg1"	-0.073114	0.0529735	0.169218	0.360197
ENSMUSP00000027356	ENSMUSG00000026170	"Cyp27a1"	0.38002	0.0997858	0.000226996	0.00319383
ENSMUSP00000109362	ENSMUSG00000026172	"Bcs1l"	0.134282	0.0347452	0.00015454	0.00238943
ENSMUSP00000027370	ENSMUSG00000026179	"Pnkd"	0.0273345	0.0742682	0.713463	0.843328
ENSMUSP00000109436	ENSMUSG00000026179	"Pnkd"	-0.0193789	0.0793545	0.80738	0.901796
ENSMUSP00000027373	ENSMUSG00000026181	"Ppm1f"	-0.131541	0.0483124	0.007142	0.0412964
ENSMUSP00000027381	ENSMUSG00000026189	"Pecr"	0.0664092	0.0349608	0.0590763	0.177734
ENSMUSP00000027384	ENSMUSG00000026192	"Atic"	-0.0539563	0.0262361	0.0411553	0.139868
ENSMUSP00000054499	ENSMUSG00000026193	"Fn1"	-0.111243	0.0514792	0.0320079	0.118599
ENSMUSP00000027396	ENSMUSG00000026198	"Abcb6"	0.118822	0.0732127	0.106653	0.264232
ENSMUSP00000078429	ENSMUSG00000026202	"Tuba4a"	0.00519015	0.0240815	0.8296	0.912884
ENSMUSP00000080796	ENSMUSG00000026203	"Dnajb2"	0.0235279	0.0462981	0.61194	0.780362
ENSMUSP00000084361	ENSMUSG00000026207	"Speg"	-0.0181538	0.0317811	0.568559	0.749029
ENSMUSP00000027409	ENSMUSG00000026208	"Des"	0.107095	0.0355884	0.00299012	0.0220597
ENSMUSP00000070821	ENSMUSG00000026209	"Dnpep"	-0.00743703	0.0326661	0.82016	0.907205
ENSMUSP00000109197	ENSMUSG00000026211	"Obsl1"	-0.00547978	0.0386874	0.887519	0.943157
ENSMUSP00000027421	ENSMUSG00000026219	"Trip12"	-0.118867	0.0786872	0.133674	0.307318
ENSMUSP00000118481	ENSMUSG00000026222	"Sp100"	-0.0564309	0.0462029	0.224263	0.430794
ENSMUSP00000027432	ENSMUSG00000026229	"Psmd1"	-0.0209285	0.018869	0.268831	0.476981
ENSMUSP00000027438	ENSMUSG00000026234	"Ncl"	-0.0395358	0.0370021	0.286722	0.497025
ENSMUSP00000044188	ENSMUSG00000026238	"Ptma"	-0.304118	0.127337	0.0180776	0.0811301
ENSMUSP00000027444	ENSMUSG00000026239	"Pde6d"	-0.000171188	0.0368182	0.996298	0.99813
ENSMUSP00000129828	ENSMUSG00000026245	"Farsb"	-0.0217424	0.0188355	0.24988	0.458584
ENSMUSP00000027464	ENSMUSG00000026248	"Mrpl44"	-0.0918296	0.033958	0.0074962	0.0426435
ENSMUSP00000027478	ENSMUSG00000026260	"Ndufa10"	0.0239169	0.0252012	0.34386	0.558244
ENSMUSP00000027494	ENSMUSG00000026275	"Ppp1r7"	0.0312632	0.0324503	0.336616	0.549865
ENSMUSP00000027495	ENSMUSG00000026276	"Sept2"	-0.0678431	0.0264823	0.0112223	0.0575156
ENSMUSP00000108526	ENSMUSG00000026279	"Thap4"	0.0280138	0.109075	0.797812	0.896045
ENSMUSP00000027502	ENSMUSG00000026280	"Atg4b"	-0.0207408	0.0907917	0.81975	0.906989
ENSMUSP00000027503	ENSMUSG00000026281	"Dtymk"	-0.0506903	0.0377037	0.18048	0.373617
ENSMUSP00000027512	ENSMUSG00000026289	"Atg16l1"	0.0231014	0.0397214	0.561654	0.744585
ENSMUSP00000065850	ENSMUSG00000026305	"Lrrfip1"	-0.0319048	0.0527726	0.546781	0.733851
ENSMUSP00000027532	ENSMUSG00000026307	"Scly"	-0.0386477	0.0361097	0.285991	0.496823
ENSMUSP00000027534	ENSMUSG00000026309	"Ilkap"	-0.0495522	0.0443534	0.26643	0.474315
ENSMUSP00000083926	ENSMUSG00000026319	"2310035C23Rik"	-0.00833901	0.0339536	0.8063	0.901323
ENSMUSP00000057112	ENSMUSG00000026335	"Pam"	-0.301264	0.0743517	7.51685e-05	0.00133314
ENSMUSP00000043442	ENSMUSG00000026339	"Ccdc93"	0.177853	0.0453436	0.000126534	0.00207016
ENSMUSP00000137503	ENSMUSG00000026341	"Actr3"	-0.0637088	0.0215207	0.00348217	0.0242946
ENSMUSP00000027592	ENSMUSG00000026353	"Ubxn4"	0.0133931	0.0316061	0.672248	0.820466
ENSMUSP00000027602	ENSMUSG00000026356	"Dars"	-0.00709522	0.0317702	0.82353	0.909027
ENSMUSP00000066677	ENSMUSG00000026365	"Cfh"	0.147546	0.0724764	0.043222	0.143994
ENSMUSP00000027615	ENSMUSG00000026368	"F13b"	-0.0235543	0.131808	0.858492	0.930823
ENSMUSP00000027623	ENSMUSG00000026374	"Tsn"	-0.041738	0.0301595	0.168082	0.359227
ENSMUSP00000027634	ENSMUSG00000026385	"Dbi"	0.237395	0.073185	0.00140354	0.0127132
ENSMUSP00000108260	ENSMUSG00000026389	"Steap3"	-0.138357	0.0574656	0.0171129	0.0781751
ENSMUSP00000027642	ENSMUSG00000026393	"Nek7"	-0.0559131	0.0315897	0.0786003	0.216436
ENSMUSP00000027657	ENSMUSG00000026405	"C4bp"	0.809978	0.0858012	1.80915e-17	3.63639e-15
ENSMUSP00000066426	ENSMUSG00000026409	"Pfkfb2"	0.0475377	0.0305329	0.121223	0.286656
ENSMUSP00000137579	ENSMUSG00000026414	"Tnnt2"	0.103362	0.0350365	0.00359399	0.024788
ENSMUSP00000095169	ENSMUSG00000026421	"Csrp1"	-0.0183895	0.0483138	0.703924	0.836034
ENSMUSP00000062576	ENSMUSG00000026434	"Nucks1"	-0.0561719	0.139388	0.687598	0.82717
ENSMUSP00000027726	ENSMUSG00000026456	"Cyb5r1"	0.0504479	0.0532243	0.344469	0.558536
ENSMUSP00000119242	ENSMUSG00000026463	"Atp2b4"	-0.07799	0.0408977	0.0581015	0.175678
ENSMUSP00000095134	ENSMUSG00000026466	"Tor1aip1"	-0.176907	0.0319319	1.04619e-07	5.73505e-06
ENSMUSP00000137617	ENSMUSG00000026466	"Tor1aip1"	-0.186558	0.0699204	0.00835221	0.0464489
ENSMUSP00000083375	ENSMUSG00000026473	"Glul"	0.116918	0.0541933	0.0322831	0.119102
ENSMUSP00000027752	ENSMUSG00000026478	"Lamc1"	0.0458289	0.0202962	0.0251329	0.102486
ENSMUSP00000115822	ENSMUSG00000026483	"Fam129a"	-0.0485404	0.0346867	0.163496	0.352177
ENSMUSP00000027766	ENSMUSG00000026489	"Adck3"	-0.00970907	0.0269058	0.718627	0.844478
ENSMUSP00000095062	ENSMUSG00000026490	"Cdc42bpa"	0.0456275	0.0452192	0.314941	0.528155
ENSMUSP00000027769	ENSMUSG00000026492	"Tfb2m"	-0.0349622	0.146925	0.812426	0.903274
ENSMUSP00000027777	ENSMUSG00000026496	"Parp1"	-0.1765	0.0317529	9.56051e-08	5.30986e-06
ENSMUSP00000027780	ENSMUSG00000026499	"Acbd3"	0.0494281	0.0516332	0.339763	0.553508
ENSMUSP00000027781	ENSMUSG00000026500	"Cox20"	-0.157742	0.0476351	0.00111928	0.0107619
ENSMUSP00000068895	ENSMUSG00000026509	"Capn2"	-0.0455637	0.0224129	0.0435133	0.144508
ENSMUSP00000027792	ENSMUSG00000026511	"Srp9"	-0.15151	0.0506786	0.00325575	0.0233716
ENSMUSP00000027810	ENSMUSG00000026526	"Fh1"	-0.00578879	0.0167229	0.729623	0.851227
ENSMUSP00000027817	ENSMUSG00000026532	"Spta1"	-0.173015	0.0642357	0.0077329	0.0435208
ENSMUSP00000009340	ENSMUSG00000026536	"Mnda"	0.355799	0.124555	0.00519043	0.0324095
ENSMUSP00000027824	ENSMUSG00000026542	"Apcs"	-0.317833	0.148718	0.0339207	0.123341
ENSMUSP00000027826	ENSMUSG00000026544	"Dusp23"	0.0610191	0.0573218	0.288676	0.499695
ENSMUSP00000106861	ENSMUSG00000026547	"Tagln2"	0.0367403	0.046784	0.433289	0.635923
ENSMUSP00000118179	ENSMUSG00000026553	"Copa"	-0.0459333	0.0242323	0.0596057	0.178836
ENSMUSP00000073778	ENSMUSG00000026554	"Dcaf8"	-0.00514746	0.0328155	0.875529	0.937987
ENSMUSP00000083155	ENSMUSG00000026564	"Dusp27"	0.0304225	0.058884	0.606141	0.77625
ENSMUSP00000027853	ENSMUSG00000026568	"Mpc2"	-0.0623434	0.0263699	0.0191231	0.0839072
ENSMUSP00000027856	ENSMUSG00000026571	"Dcaf6"	-0.0205294	0.0606508	0.73541	0.853597
ENSMUSP00000027861	ENSMUSG00000026574	"Dpt"	-0.0284958	0.063864	0.655986	0.810573
ENSMUSP00000027863	ENSMUSG00000026576	"Atp1b1"	-0.0550508	0.02773	0.0486196	0.156063
ENSMUSP00000083204	ENSMUSG00000026579	"F5"	-0.122867	0.116298	0.292979	0.503323
ENSMUSP00000027897	ENSMUSG00000026603	"Smyd2"	-0.110383	0.0524689	0.0368513	0.129949
ENSMUSP00000045841	ENSMUSG00000026615	"Eprs"	-0.0249152	0.0180491	0.169153	0.360197
ENSMUSP00000027916	ENSMUSG00000026617	"Bpnt1"	0.0451858	0.03515	0.200246	0.399243
ENSMUSP00000027921	ENSMUSG00000026618	"Iars2"	-0.00423503	0.0198228	0.831063	0.914022
ENSMUSP00000106479	ENSMUSG00000026623	"Lpgat1"	-0.0249968	0.0347809	0.47358	0.673966
ENSMUSP00000070726	ENSMUSG00000026626	"Ppp2r5a"	-0.130162	0.0239434	1.73226e-07	9.02699e-06
ENSMUSP00000110671	ENSMUSG00000026662	"Sephs1"	-0.027767	0.040442	0.493267	0.692745
ENSMUSP00000027975	ENSMUSG00000026664	"Phyh"	0.123794	0.0402092	0.00240058	0.0187993
ENSMUSP00000106982	ENSMUSG00000026670	"Uap1"	0.0694781	0.0421054	0.100648	0.254849
ENSMUSP00000027986	ENSMUSG00000026672	"Optn"	0.153659	0.0522525	0.00375125	0.0255388
ENSMUSP00000028004	ENSMUSG00000026687	"Aldh9a1"	-0.162952	0.055903	0.00400477	0.0270034
ENSMUSP00000028005	ENSMUSG00000026688	"Mgst3"	-0.182223	0.058976	0.00231751	0.0182845
ENSMUSP00000071636	ENSMUSG00000026701	"Prdx6"	0.0764088	0.024551	0.00215649	0.0174713
ENSMUSP00000041851	ENSMUSG00000026709	"Dars2"	0.0228357	0.0340014	0.502682	0.699117
ENSMUSP00000028045	ENSMUSG00000026712	"Mrc1"	0.153159	0.0375785	6.8447e-05	0.00123121
ENSMUSP00000068971	ENSMUSG00000026715	"Serpinc1"	-0.0795516	0.0478382	0.0980479	0.250218
ENSMUSP00000100025	ENSMUSG00000026718	"Stam"	-0.0224774	0.0381052	0.556275	0.740472
ENSMUSP00000028049	ENSMUSG00000026721	"Rabgap1l"	-0.151171	0.0446007	0.000858749	0.0087555
ENSMUSP00000028059	ENSMUSG00000026727	"Rsu1"	-0.00391576	0.02888	0.892297	0.945815
ENSMUSP00000028062	ENSMUSG00000026728	"Vim"	0.00791757	0.0413955	0.84853	0.926224
ENSMUSP00000117009	ENSMUSG00000026730	"Pter"	0.141572	0.0459668	0.00239192	0.0187663
ENSMUSP00000006912	ENSMUSG00000026737	"Pip4k2a"	-0.137383	0.046478	0.00373303	0.025497
ENSMUSP00000088980	ENSMUSG00000026740	"Dnajc1"	0.0181169	0.0777172	0.816131	0.905597
ENSMUSP00000028081	ENSMUSG00000026748	"Plxdc2"	-0.12258	0.0504158	0.0162783	0.0753055
ENSMUSP00000028083	ENSMUSG00000026750	"Psmb7"	0.00449822	0.0312465	0.885692	0.942512
ENSMUSP00000028087	ENSMUSG00000026753	"Ppp6c"	-0.103952	0.0319274	0.00136149	0.0125204
ENSMUSP00000108483	ENSMUSG00000026755	"Arpc5l"	0.100069	0.027664	0.000385452	0.00472963
ENSMUSP00000028106	ENSMUSG00000026768	"Itga8"	-0.146287	0.0909734	0.110036	0.270075
ENSMUSP00000110495	ENSMUSG00000026773	"Pfkfb3"	0.142036	0.0737009	0.0558079	0.171096
ENSMUSP00000028117	ENSMUSG00000026775	"Yme1l1"	-0.0697158	0.0344016	0.04417	0.145657
ENSMUSP00000028121	ENSMUSG00000026781	"Acbd5"	0.0395415	0.060824	0.517216	0.712214
ENSMUSP00000014290	ENSMUSG00000026786	"Apbb1ip"	-0.154068	0.136705	0.262578	0.471087
ENSMUSP00000028135	ENSMUSG00000026796	"Fam129b"	-0.0179828	0.0280959	0.522991	0.716038
ENSMUSP00000052440	ENSMUSG00000026797	"Stxbp1"	-0.0784007	0.0314501	0.0135651	0.066502
ENSMUSP00000028137	ENSMUSG00000026798	"Coq4"	0.10061	0.0412576	0.0157049	0.0735741
ENSMUSP00000009705	ENSMUSG00000026814	"Eng"	-0.0192677	0.0457066	0.673908	0.821892
ENSMUSP00000108903	ENSMUSG00000026817	"Ak1"	0.0113578	0.0337976	0.737218	0.854889
ENSMUSP00000028162	ENSMUSG00000026820	"Ptges2"	0.00785172	0.0220625	0.722338	0.846104
ENSMUSP00000130992	ENSMUSG00000026827	"Gpd2"	-0.149428	0.0401014	0.000259219	0.00344076
ENSMUSP00000109110	ENSMUSG00000026843	"Fubp3"	-0.0701162	0.0425452	0.101271	0.255813
ENSMUSP00000028199	ENSMUSG00000026848	"Tor1b"	-0.0440036	0.0395311	0.26782	0.475386
ENSMUSP00000099918	ENSMUSG00000026853	"Crat"	-0.101806	0.0270675	0.000227813	0.00319421
ENSMUSP00000035303	ENSMUSG00000026857	"Ntmt1"	-0.010404	0.0605627	0.863885	0.933793
ENSMUSP00000077127	ENSMUSG00000026858	"Fam73b"	-0.00836267	0.0446582	0.851793	0.92761
ENSMUSP00000097788	ENSMUSG00000026860	"Sh3glb2"	0.0604161	0.0346334	0.0827689	0.224097
ENSMUSP00000028222	ENSMUSG00000026864	"Hspa5"	0.019474	0.0299437	0.516284	0.711239
ENSMUSP00000099864	ENSMUSG00000026867	"Gapvd1"	-0.0566307	0.0383896	0.141898	0.32044
ENSMUSP00000028225	ENSMUSG00000026869	"Psmd5"	-0.0974791	0.0328082	0.00336729	0.0237284
ENSMUSP00000028233	ENSMUSG00000026874	"Hc"	0.428764	0.144184	0.00334085	0.0237004
ENSMUSP00000028238	ENSMUSG00000026878	"Rab14"	-0.0560044	0.0255764	0.0298189	0.113645
ENSMUSP00000028239	ENSMUSG00000026879	"Gsn"	-0.296485	0.0374072	2.19578e-13	3.43274e-11
ENSMUSP00000028241	ENSMUSG00000026880	"Stom"	-0.0125947	0.0489091	0.797074	0.896045
ENSMUSP00000028250	ENSMUSG00000026887	"Mrrf"	0.0364807	0.0393355	0.354935	0.56857
ENSMUSP00000028252	ENSMUSG00000026888	"Grb14"	0.0370683	0.0407972	0.364833	0.578932
ENSMUSP00000028257	ENSMUSG00000026893	"Gca"	-0.176637	0.062584	0.00555402	0.0340254
ENSMUSP00000065352	ENSMUSG00000026895	"Ndufa8"	-0.0238076	0.0356526	0.505128	0.700903
ENSMUSP00000028278	ENSMUSG00000026914	"Psmd14"	0.0123018	0.0266086	0.644402	0.801387
ENSMUSP00000109585	ENSMUSG00000026917	"Wdr5"	-0.187243	0.0443704	5.27223e-05	0.00103168
ENSMUSP00000028286	ENSMUSG00000026922	"Agpat2"	0.0917273	0.049556	0.0660875	0.191808
ENSMUSP00000109716	ENSMUSG00000026924	"Sec16a"	-0.0439306	0.0396484	0.269407	0.477801
ENSMUSP00000075762	ENSMUSG00000026926	"Pmpca"	0.0887933	0.0239824	0.000282904	0.00373168
ENSMUSP00000065000	ENSMUSG00000026930	"Gpsm1"	0.0549457	0.0672892	0.415247	0.621496
ENSMUSP00000028307	ENSMUSG00000026938	"Fcna"	0.0701232	0.123958	0.572815	0.751586
ENSMUSP00000108325	ENSMUSG00000026946	"Nmi"	-0.158641	0.0821952	0.0557452	0.171096
ENSMUSP00000047763	ENSMUSG00000026950	"Neb"	-0.00221311	0.0434738	0.959456	0.979647
ENSMUSP00000099989	ENSMUSG00000026956	"Uap1l1"	0.0512057	0.0633912	0.420331	0.626268
ENSMUSP00000062747	ENSMUSG00000026986	"Hnmt"	-0.109627	0.046143	0.018604	0.0825876
ENSMUSP00000028368	ENSMUSG00000026988	"Wdsub1"	-0.122177	0.035958	0.000880217	0.00893124
ENSMUSP00000099815	ENSMUSG00000026991	"Pkp4"	-0.0883456	0.0894406	0.32518	0.538877
ENSMUSP00000028386	ENSMUSG00000027002	"Nckap1"	-0.055109	0.0250445	0.0290342	0.111615
ENSMUSP00000028392	ENSMUSG00000027006	"Dnajc10"	-0.0849245	0.0681381	0.215211	0.419006
ENSMUSP00000122103	ENSMUSG00000027010	"Slc25a12"	-0.0511278	0.0196176	0.00991284	0.052843
ENSMUSP00000107770	ENSMUSG00000027012	"Dync1i2"	0.022604	0.0365791	0.537382	0.72655
ENSMUSP00000107966	ENSMUSG00000027022	"Xirp2"	0.293912	0.0641824	8.62722e-06	0.000252885
ENSMUSP00000099776	ENSMUSG00000027030	"Stk39"	-0.0860606	0.0312635	0.00650846	0.0385305
ENSMUSP00000076971	ENSMUSG00000027067	"Ssrp1"	0.000264692	0.0597889	0.996475	0.99813
ENSMUSP00000079752	ENSMUSG00000027070	"Lrp2"	-0.308144	0.143408	0.0339545	0.123341
ENSMUSP00000112642	ENSMUSG00000027075	"Slc43a1"	-0.231068	0.0967372	0.0183165	0.0817272
ENSMUSP00000028470	ENSMUSG00000027076	"Timm10"	0.122545	0.0565577	0.0315557	0.117873
ENSMUSP00000099702	ENSMUSG00000027078	"Ube2l6"	-0.0575586	0.0956919	0.548531	0.735265
ENSMUSP00000028499	ENSMUSG00000027087	"Itgav"	-0.0342692	0.0361903	0.344936	0.558701
ENSMUSP00000080301	ENSMUSG00000027091	"Zc3h15"	0.0156646	0.030861	0.612434	0.780416
ENSMUSP00000028511	ENSMUSG00000027099	"Mtx2"	0.0037936	0.0260913	0.884558	0.942512
ENSMUSP00000028517	ENSMUSG00000027108	"Ola1"	0.0226045	0.0174638	0.19718	0.396332
ENSMUSP00000107729	ENSMUSG00000027111	"Itga6"	-0.0354326	0.0272764	0.19558	0.394055
ENSMUSP00000028551	ENSMUSG00000027131	"Emc4"	-0.080528	0.0533566	0.133072	0.306436
ENSMUSP00000028583	ENSMUSG00000027162	"Lin7c"	-0.0133866	0.0411227	0.745155	0.861018
ENSMUSP00000028592	ENSMUSG00000027170	"Eif3m"	-0.0629575	0.042675	0.142336	0.320941
ENSMUSP00000028607	ENSMUSG00000027184	"Caprin1"	0.0230348	0.0379712	0.544846	0.732419
ENSMUSP00000028610	ENSMUSG00000027187	"Cat"	-0.00365536	0.0454013	0.935918	0.97063
ENSMUSP00000028617	ENSMUSG00000027193	"Api5"	-0.177293	0.025138	3.53384e-11	4.14343e-09
ENSMUSP00000028619	ENSMUSG00000027195	"Hsd17b12"	-0.108373	0.0315811	0.000742699	0.00788793
ENSMUSP00000106127	ENSMUSG00000027201	"Myef2"	-0.167903	0.130159	0.199153	0.39859
ENSMUSP00000080767	ENSMUSG00000027203	"Dut"	-0.0156908	0.0450909	0.728256	0.850337
ENSMUSP00000028633	ENSMUSG00000027204	"Fbn1"	0.109459	0.096079	0.256091	0.46389
ENSMUSP00000106090	ENSMUSG00000027206	"Cops2"	-0.0489906	0.0206309	0.0186072	0.0825876
ENSMUSP00000028636	ENSMUSG00000027207	"Galk2"	-0.0710761	0.0397972	0.0758581	0.212051
ENSMUSP00000028650	ENSMUSG00000027222	"Pex16"	0.0471684	0.0555656	0.397285	0.606927
ENSMUSP00000106180	ENSMUSG00000027227	"Sord"	0.0540493	0.0308746	0.0816991	0.221627
ENSMUSP00000106222	ENSMUSG00000027238	"Frmd5"	-0.13943	0.108211	0.200734	0.399256
ENSMUSP00000106242	ENSMUSG00000027245	"Hypk"	0.0987397	0.0659995	0.137006	0.312595
ENSMUSP00000106961	ENSMUSG00000027247	"Arhgap1"	-0.0238983	0.0299543	0.426011	0.630999
ENSMUSP00000028683	ENSMUSG00000027248	"Pdia3"	-0.0232465	0.0393133	0.555044	0.739596
ENSMUSP00000028681	ENSMUSG00000027249	"F2"	-0.0566019	0.0400608	0.159392	0.345377
ENSMUSP00000092223	ENSMUSG00000027254	"Map1a"	0.124444	0.0756874	0.10267	0.258272
ENSMUSP00000078920	ENSMUSG00000027255	"Arfgap2"	0.0331004	0.0401973	0.411393	0.619135
ENSMUSP00000054391	ENSMUSG00000027257	"Pacsin3"	0.0289058	0.0334498	0.388641	0.59839
ENSMUSP00000121851	ENSMUSG00000027282	"Mtch2"	0.01178	0.0224308	0.600104	0.77208
ENSMUSP00000099554	ENSMUSG00000027286	"Lrrc57"	0.0679209	0.0365658	0.0650556	0.189772
ENSMUSP00000112138	ENSMUSG00000027287	"Snap23"	-0.00823737	0.0334476	0.805745	0.901179
ENSMUSP00000028755	ENSMUSG00000027293	"Ehd4"	-0.0607198	0.0275566	0.0288174	0.111429
ENSMUSP00000028769	ENSMUSG00000027303	"Ptpra"	0.00643396	0.050592	0.899011	0.949007
ENSMUSP00000106425	ENSMUSG00000027305	"Ndufaf1"	0.00430043	0.0366456	0.906711	0.953564
ENSMUSP00000028807	ENSMUSG00000027332	"Ivd"	-0.0501868	0.0697717	0.472878	0.673648
ENSMUSP00000105793	ENSMUSG00000027341	"Tmem230"	-0.110146	0.0633462	0.0848193	0.22746
ENSMUSP00000028817	ENSMUSG00000027342	"Pcna"	-0.138382	0.0456083	0.00278667	0.0209435
ENSMUSP00000062221	ENSMUSG00000027346	"Gpcpd1"	0.117555	0.0323229	0.000359133	0.00444546
ENSMUSP00000028825	ENSMUSG00000027349	"Fam98b"	-0.14471	0.029334	1.8173e-06	6.91066e-05
ENSMUSP00000028844	ENSMUSG00000027366	"Sppl2a"	-0.181819	0.0515514	0.000626989	0.00692807
ENSMUSP00000106004	ENSMUSG00000027367	"Stard7"	-0.0316994	0.0692045	0.647971	0.804201
ENSMUSP00000028848	ENSMUSG00000027371	"Fahd2a"	0.105078	0.035046	0.00309467	0.0224443
ENSMUSP00000028852	ENSMUSG00000027374	"Mrps5"	-0.0321392	0.0279953	0.252467	0.459932
ENSMUSP00000035325	ENSMUSG00000027384	"Ndufaf5"	0.0620459	0.0343184	0.0722659	0.204996
ENSMUSP00000099488	ENSMUSG00000027404	"Snrpb"	-0.130887	0.0549083	0.0182877	0.0816849
ENSMUSP00000099487	ENSMUSG00000027405	"Nop56"	-0.07463	0.035394	0.0363519	0.128942
ENSMUSP00000028892	ENSMUSG00000027406	"Idh3b"	0.0257901	0.0179289	0.15202	0.333753
ENSMUSP00000028900	ENSMUSG00000027411	"Vps16"	-0.015761	0.0738151	0.831303	0.914022
ENSMUSP00000016072	ENSMUSG00000027422	"Rrbp1"	-0.0571344	0.0290628	0.0508315	0.160719
ENSMUSP00000105657	ENSMUSG00000027423	"Snx5"	-0.0211951	0.0247763	0.393421	0.603026
ENSMUSP00000028915	ENSMUSG00000027428	"Rbbp9"	-0.0430196	0.048514	0.376386	0.589178
ENSMUSP00000028916	ENSMUSG00000027429	"Sec23b"	-0.054661	0.0471187	0.247618	0.455225
ENSMUSP00000028917	ENSMUSG00000027430	"Dtd1"	-0.0384565	0.0619824	0.535743	0.725496
ENSMUSP00000096876	ENSMUSG00000027435	"Cd93"	0.0138888	0.0603676	0.818346	0.906838
ENSMUSP00000028926	ENSMUSG00000027438	"Napb"	0.0476829	0.0712224	0.504822	0.700842
ENSMUSP00000028938	ENSMUSG00000027447	"Cst3"	-0.0365728	0.0451898	0.419391	0.625642
ENSMUSP00000028944	ENSMUSG00000027452	"Acss1"	-0.100872	0.022053	8.82263e-06	0.00025683
ENSMUSP00000086542	ENSMUSG00000027455	"Nsfl1c"	-0.0275771	0.036936	0.456257	0.657964
ENSMUSP00000028981	ENSMUSG00000027479	"Mapre1"	-0.0325484	0.0238166	0.173428	0.364562
ENSMUSP00000105350	ENSMUSG00000027488	"Snta1"	0.0141322	0.0230795	0.541086	0.729223
ENSMUSP00000028999	ENSMUSG00000027499	"Pkia"	0.19882	0.0652067	0.00268192	0.0202947
ENSMUSP00000029002	ENSMUSG00000027500	"Stmn2"	0.0122038	0.0644272	0.849975	0.926826
ENSMUSP00000112830	ENSMUSG00000027506	"Tpd52"	-0.0102733	0.0636991	0.872075	0.936292
ENSMUSP00000029013	ENSMUSG00000027509	"Rae1"	0.0122414	0.0586255	0.834945	0.916259
ENSMUSP00000133816	ENSMUSG00000027510	"Rbm38"	-0.0183704	0.0534069	0.731337	0.852049
ENSMUSP00000029024	ENSMUSG00000027519	"Rab22a"	-0.0307034	0.0278989	0.272737	0.481975
ENSMUSP00000109767	ENSMUSG00000027520	"Zdbf2"	-0.179733	0.164003	0.275447	0.485218
ENSMUSP00000079341	ENSMUSG00000027523	"Gnas"	-0.06246	0.0230568	0.00739397	0.0422897
ENSMUSP00000068174	ENSMUSG00000027531	"Impa1"	-0.00166642	0.028096	0.952769	0.9766
ENSMUSP00000029046	ENSMUSG00000027533	"Fabp5"	-0.0968933	0.0508859	0.0584712	0.176543
ENSMUSP00000029053	ENSMUSG00000027540	"Ptpn1"	-0.0469178	0.0487913	0.337873	0.551067
ENSMUSP00000104804	ENSMUSG00000027546	"Atp9a"	-0.022381	0.0557051	0.688375	0.82717
ENSMUSP00000137926	ENSMUSG00000027556	"Car1"	-0.0200886	0.100544	0.841861	0.922424
ENSMUSP00000029076	ENSMUSG00000027559	"Car3"	-0.34946	0.138566	0.0125271	0.0625764
ENSMUSP00000029078	ENSMUSG00000027562	"Car2"	-0.13062	0.0884627	0.141522	0.320131
ENSMUSP00000029082	ENSMUSG00000027566	"Psma7"	-0.0474305	0.0264519	0.0746198	0.209282
ENSMUSP00000104490	ENSMUSG00000027575	"Arfgap1"	-0.085341	0.0719747	0.237718	0.446051
ENSMUSP00000112090	ENSMUSG00000027593	"Raly"	-0.121127	0.032998	0.000317641	0.00407527
ENSMUSP00000061851	ENSMUSG00000027597	"Ahcy"	-0.11038	0.02866	0.000162581	0.00246639
ENSMUSP00000029125	ENSMUSG00000027599	"Armc1"	-0.0348408	0.0378016	0.357918	0.57118
ENSMUSP00000029128	ENSMUSG00000027602	"Map1lc3a"	-0.103329	0.0423667	0.0156904	0.0735741
ENSMUSP00000029135	ENSMUSG00000027605	"Acss2"	-0.119157	0.0277233	2.80263e-05	0.000642893
ENSMUSP00000078630	ENSMUSG00000027610	"Gss"	0.0828124	0.0329426	0.01281	0.0636877
ENSMUSP00000029142	ENSMUSG00000027613	"Eif6"	0.047938	0.0419281	0.254401	0.462457
ENSMUSP00000029147	ENSMUSG00000027618	"Nfs1"	0.0825603	0.0221061	0.000251239	0.00335533
ENSMUSP00000105216	ENSMUSG00000027620	"Rbm39"	-0.196591	0.0365124	2.70802e-07	1.36078e-05
ENSMUSP00000099426	ENSMUSG00000027624	"Epb4.1l1"	-0.147248	0.0598238	0.0148218	0.070933
ENSMUSP00000059717	ENSMUSG00000027639	"Samhd1"	-0.0900383	0.0422611	0.0344714	0.124127
ENSMUSP00000112081	ENSMUSG00000027642	"Rpn2"	-0.0352304	0.0273819	0.199857	0.398864
ENSMUSP00000099412	ENSMUSG00000027651	"Rprd1b"	-0.106852	0.0345119	0.00230904	0.0182518
ENSMUSP00000105112	ENSMUSG00000027652	"Ralgapb"	-0.0206167	0.0468919	0.660801	0.813352
ENSMUSP00000088801	ENSMUSG00000027668	"Mfn1"	-0.033007	0.0287223	0.251991	0.459932
ENSMUSP00000121127	ENSMUSG00000027669	"Gnb4"	-0.126859	0.0790327	0.111522	0.271787
ENSMUSP00000029214	ENSMUSG00000027671	"Actl6a"	0.0104733	0.0332964	0.753466	0.866108
ENSMUSP00000114963	ENSMUSG00000027673	"Ndufb5"	-0.0189831	0.027155	0.485406	0.68525
ENSMUSP00000103830	ENSMUSG00000027679	"Dnajc19"	0.00602958	0.0329736	0.855111	0.929066
ENSMUSP00000001620	ENSMUSG00000027680	"Fxr1"	0.0228304	0.0254932	0.371678	0.585024
ENSMUSP00000045864	ENSMUSG00000027698	"Nceh1"	0.0266522	0.0320461	0.406678	0.615265
ENSMUSP00000029256	ENSMUSG00000027706	"Sec62"	-0.0964028	0.0702924	0.172229	0.36299
ENSMUSP00000103817	ENSMUSG00000027708	"Dcun1d1"	-0.177862	0.0518012	0.000779599	0.00816548
ENSMUSP00000029259	ENSMUSG00000027709	"Mccc1"	-0.0841246	0.0331957	0.0121132	0.060869
ENSMUSP00000011492	ENSMUSG00000027710	"Acad9"	-0.0296966	0.0230049	0.198382	0.3978
ENSMUSP00000029266	ENSMUSG00000027712	"Anxa5"	0.039726	0.0321738	0.218522	0.423499
ENSMUSP00000029277	ENSMUSG00000027722	"Spata5"	-0.0753016	0.0616236	0.223303	0.429413
ENSMUSP00000048603	ENSMUSG00000027742	"Cog6"	-0.0467291	0.0636672	0.4648	0.665949
ENSMUSP00000118478	ENSMUSG00000027746	"Ufm1"	0.0840948	0.0427479	0.050677	0.160471
ENSMUSP00000080276	ENSMUSG00000027750	"Postn"	0.0629274	0.0635003	0.323012	0.536996
ENSMUSP00000096686	ENSMUSG00000027763	"Mbnl1"	-0.0364157	0.0441029	0.410056	0.61838
ENSMUSP00000076503	ENSMUSG00000027774	"Gfm1"	0.0019338	0.0264335	0.941761	0.972877
ENSMUSP00000029353	ENSMUSG00000027782	"Kpna4"	-0.0126634	0.0276452	0.647449	0.804025
ENSMUSP00000029355	ENSMUSG00000027784	"Ppm1l"	-0.0826698	0.0584507	0.159984	0.346482
ENSMUSP00000029367	ENSMUSG00000027792	"Bche"	-0.0881478	0.054599	0.108798	0.268089
ENSMUSP00000029382	ENSMUSG00000027804	"Ppid"	-0.0324903	0.0275621	0.240016	0.448358
ENSMUSP00000068890	ENSMUSG00000027805	"Pfn2"	-0.00913139	0.0516563	0.859884	0.931693
ENSMUSP00000096688	ENSMUSG00000027806	"Tsc22d2"	0.0644322	0.0401143	0.10996	0.270075
ENSMUSP00000029386	ENSMUSG00000027809	"Etfdh"	0.0586247	0.028592	0.0417603	0.141411
ENSMUSP00000029387	ENSMUSG00000027810	"Eif2a"	-0.005363	0.0284732	0.850823	0.927032
ENSMUSP00000029405	ENSMUSG00000027823	"Gmps"	-0.0676906	0.0207081	0.00129139	0.0121133
ENSMUSP00000029414	ENSMUSG00000027828	"Ssr3"	-0.0733862	0.0875168	0.403855	0.612053
ENSMUSP00000125752	ENSMUSG00000027835	"Pdcd10"	-0.0862594	0.0336474	0.0111665	0.0573765
ENSMUSP00000029445	ENSMUSG00000027852	"Nras"	-0.0876284	0.0330181	0.00865985	0.0477196
ENSMUSP00000029454	ENSMUSG00000027861	"Casq2"	-0.00772775	0.0215693	0.720552	0.845787
ENSMUSP00000099755	ENSMUSG00000027864	"Ptgfrn"	-0.00978266	0.0508806	0.847748	0.926224
ENSMUSP00000088249	ENSMUSG00000027875	"Hmgcs2"	-0.0816462	0.0988276	0.409865	0.618313
ENSMUSP00000029476	ENSMUSG00000027879	"Sec22b"	-0.0590913	0.0388262	0.129759	0.300446
ENSMUSP00000099681	ENSMUSG00000027882	"Stxbp3a"	-0.026632	0.0336851	0.430197	0.634251
ENSMUSP00000102220	ENSMUSG00000027884	"Clcc1"	0.0380394	0.0278754	0.174253	0.365531
ENSMUSP00000029489	ENSMUSG00000027890	"Gstm4"	-0.0537446	0.0906181	0.553858	0.738885
ENSMUSP00000029490	ENSMUSG00000027893	"Ahcyl1"	-0.0631179	0.0306201	0.0406943	0.138675
ENSMUSP00000029515	ENSMUSG00000027907	"S100a11"	0.0298974	0.0712692	0.675481	0.822549
ENSMUSP00000029549	ENSMUSG00000027940	"Tpm3"	-0.00609387	0.0542543	0.910693	0.956228
ENSMUSP00000113578	ENSMUSG00000027940	"Tpm3"	0.133808	0.0449608	0.00331618	0.0236446
ENSMUSP00000078661	ENSMUSG00000027944	"Hax1"	0.0225452	0.0436502	0.606428	0.776382
ENSMUSP00000029573	ENSMUSG00000027961	"Lrrc39"	0.0687355	0.0451589	0.129724	0.300446
ENSMUSP00000029574	ENSMUSG00000027962	"Vcam1"	-0.135648	0.0512251	0.00894363	0.048963
ENSMUSP00000029610	ENSMUSG00000027984	"Hadh"	-0.0263418	0.046328	0.570334	0.749729
ENSMUSP00000029626	ENSMUSG00000027997	"Casp6"	0.0223392	0.0411493	0.588001	0.762801
ENSMUSP00000133117	ENSMUSG00000028001	"Fga"	0.0165032	0.0622056	0.791078	0.891864
ENSMUSP00000029635	ENSMUSG00000028005	"Gucy1b3"	-0.0380237	0.0323193	0.240931	0.448796
ENSMUSP00000118752	ENSMUSG00000028010	"Gar1"	-0.187828	0.165821	0.258999	0.467795
ENSMUSP00000029644	ENSMUSG00000028013	"Ppa2"	0.0187823	0.0378799	0.620606	0.786188
ENSMUSP00000029658	ENSMUSG00000028024	"Enpep"	-0.017549	0.051677	0.73458	0.85347
ENSMUSP00000128872	ENSMUSG00000028024	"Enpep"	-0.0368433	0.0569698	0.518852	0.712752
ENSMUSP00000029663	ENSMUSG00000028029	"Aimp1"	0.0183867	0.0355593	0.605734	0.775964
ENSMUSP00000130145	ENSMUSG00000028034	"Fubp1"	-0.110625	0.0363501	0.00268632	0.0202947
ENSMUSP00000053916	ENSMUSG00000028035	"Dnajb4"	0.0587606	0.02677	0.029428	0.112514
ENSMUSP00000076589	ENSMUSG00000028048	"Gba"	0.111523	0.0611464	0.0710714	0.202424
ENSMUSP00000029684	ENSMUSG00000028049	"Scamp3"	0.0783125	0.0274107	0.00483792	0.0308282
ENSMUSP00000135131	ENSMUSG00000028059	"Arhgef2"	-0.0321158	0.061927	0.604789	0.774989
ENSMUSP00000029698	ENSMUSG00000028062	"Lamtor2"	0.00788218	0.0687613	0.908871	0.95479
ENSMUSP00000029699	ENSMUSG00000028063	"Lmna"	-0.0655305	0.0278624	0.0197452	0.0863672
ENSMUSP00000029708	ENSMUSG00000028070	"Apoa1bp"	0.0471915	0.0259855	0.0710049	0.202371
ENSMUSP00000103261	ENSMUSG00000028080	"Lrba"	0.00182707	0.0453216	0.967908	0.984184
ENSMUSP00000119949	ENSMUSG00000028085	"Pet112"	-0.023058	0.032433	0.478029	0.678011
ENSMUSP00000102665	ENSMUSG00000028088	"Fmo5"	-0.103895	0.0767076	0.177721	0.369578
ENSMUSP00000088263	ENSMUSG00000028093	"Acp6"	-0.0391969	0.0285114	0.17089	0.361879
ENSMUSP00000113365	ENSMUSG00000028102	"Pex11b"	0.0305409	0.0611191	0.617928	0.784444
ENSMUSP00000029752	ENSMUSG00000028107	"Tars2"	-0.0448995	0.0233108	0.0556467	0.171016
ENSMUSP00000112665	ENSMUSG00000028108	"Ecm1"	-0.077336	0.0510194	0.131301	0.303189
ENSMUSP00000029761	ENSMUSG00000028116	"Myoz2"	0.087941	0.0291278	0.00289892	0.0215065
ENSMUSP00000029769	ENSMUSG00000028124	"Gclm"	-0.138027	0.0571442	0.0167066	0.0767338
ENSMUSP00000029770	ENSMUSG00000028127	"Abcd3"	0.039003	0.0424772	0.359723	0.572831
ENSMUSP00000029780	ENSMUSG00000028134	"Ptbp2"	-0.149026	0.084484	0.0800354	0.219085
ENSMUSP00000029783	ENSMUSG00000028136	"Snx27"	-0.0196448	0.0285686	0.492558	0.692567
ENSMUSP00000005964	ENSMUSG00000028138	"Adh5"	-0.0184729	0.025328	0.466726	0.66804
ENSMUSP00000029786	ENSMUSG00000028140	"Mrpl9"	-0.0392753	0.0299118	0.190824	0.388177
ENSMUSP00000062841	ENSMUSG00000028145	"Them4"	0.0894624	0.0524613	0.0898445	0.237255
ENSMUSP00000096173	ENSMUSG00000028149	"Rap1gds1"	-0.0993317	0.028822	0.000705522	0.00757763
ENSMUSP00000029803	ENSMUSG00000028156	"Eif4e"	-0.0667696	0.0231941	0.00447111	0.0293052
ENSMUSP00000071040	ENSMUSG00000028161	"Ppp3ca"	-0.00865159	0.0212438	0.684301	0.826458
ENSMUSP00000029812	ENSMUSG00000028163	"Nfkb1"	0.00152382	0.0885354	0.986296	0.995255
ENSMUSP00000029814	ENSMUSG00000028164	"Manba"	-0.061588	0.0703257	0.382632	0.593565
ENSMUSP00000029815	ENSMUSG00000028165	"Cisd2"	0.0551129	0.0243822	0.0249821	0.10218
ENSMUSP00000101673	ENSMUSG00000028180	"Zranb2"	-0.0594908	0.0565445	0.294644	0.505485
ENSMUSP00000029845	ENSMUSG00000028194	"Ddah1"	0.00585357	0.0614606	0.924228	0.962776
ENSMUSP00000029850	ENSMUSG00000028199	"Cryz"	-0.0163085	0.0372821	0.662315	0.81434
ENSMUSP00000077273	ENSMUSG00000028207	"Asph"	0.0191835	0.0334701	0.567249	0.748004
ENSMUSP00000103970	ENSMUSG00000028207	"Asph"	0.109227	0.0403313	0.00740923	0.0422897
ENSMUSP00000029877	ENSMUSG00000028223	"Decr1"	0.000949102	0.0343309	0.977975	0.98875
ENSMUSP00000029885	ENSMUSG00000028228	"Cpne3"	-0.101519	0.0271536	0.000247575	0.00334941
ENSMUSP00000029888	ENSMUSG00000028229	"Rmdn1"	-0.0398984	0.0310764	0.200815	0.399256
ENSMUSP00000120528	ENSMUSG00000028234	"Rps20"	-0.0176226	0.0257282	0.494244	0.692945
ENSMUSP00000029909	ENSMUSG00000028247	"Coq3"	0.0623975	0.032711	0.058026	0.175575
ENSMUSP00000029915	ENSMUSG00000028251	"Tstd3"	0.240757	0.0601533	9.52311e-05	0.0016542
ENSMUSP00000029925	ENSMUSG00000028261	"Ndufaf4"	0.0559921	0.025896	0.0319087	0.118599
ENSMUSP00000101829	ENSMUSG00000028268	"Gbp3"	-0.354781	0.139521	0.0122357	0.0613322
ENSMUSP00000132435	ENSMUSG00000028270	"Gbp2"	-0.23415	0.0670375	0.000599968	0.00676309
ENSMUSP00000029941	ENSMUSG00000028273	"Pdlim5"	0.105923	0.0226086	5.46305e-06	0.000174693
ENSMUSP00000128752	ENSMUSG00000028273	"Pdlim5"	0.0445121	0.0390419	0.255739	0.46389
ENSMUSP00000095792	ENSMUSG00000028278	"Rragd"	0.0459428	0.0339837	0.178279	0.370149
ENSMUSP00000103826	ENSMUSG00000028289	"Epha7"	-0.16046	0.0514485	0.00229484	0.0181736
ENSMUSP00000029968	ENSMUSG00000028292	"Rars2"	-0.0210154	0.058822	0.721355	0.846066
ENSMUSP00000103767	ENSMUSG00000028295	"Smim8"	-0.148678	0.0736513	0.0458687	0.149738
ENSMUSP00000029987	ENSMUSG00000028307	"Aldob"	-0.0557846	0.0782019	0.476549	0.677161
ENSMUSP00000103402	ENSMUSG00000028328	"Tmod1"	0.0867001	0.0210309	5.68896e-05	0.00108167
ENSMUSP00000099990	ENSMUSG00000028333	"Anp32b"	-0.0502184	0.0286255	0.0810577	0.220479
ENSMUSP00000030018	ENSMUSG00000028334	"Nans"	-0.0760624	0.0495803	0.126836	0.295461
ENSMUSP00000080921	ENSMUSG00000028339	"Col15a1"	-0.099522	0.0328856	0.00283439	0.0212127
ENSMUSP00000030028	ENSMUSG00000028343	"Erp44"	-0.0121242	0.0393216	0.758181	0.869641
ENSMUSP00000030033	ENSMUSG00000028348	"Murc"	0.0321739	0.0410769	0.434493	0.637024
ENSMUSP00000030041	ENSMUSG00000028356	"Ambp"	-0.035273	0.0726378	0.627834	0.789188
ENSMUSP00000030051	ENSMUSG00000028367	"Txn1"	0.0592237	0.0430061	0.170173	0.361318
ENSMUSP00000030076	ENSMUSG00000028382	"Ptbp3"	-0.0757351	0.0293987	0.0108311	0.056027
ENSMUSP00000030078	ENSMUSG00000028383	"Hsdl2"	-0.00979513	0.0288677	0.734767	0.85347
ENSMUSP00000103068	ENSMUSG00000028393	"Alad"	0.0350284	0.0675633	0.604771	0.774989
ENSMUSP00000030103	ENSMUSG00000028398	"Tmem261"	-0.0181668	0.0671154	0.786944	0.889342
ENSMUSP00000100038	ENSMUSG00000028405	"Aco1"	-0.0183147	0.0222817	0.412174	0.619365
ENSMUSP00000030117	ENSMUSG00000028409	"Smu1"	-0.0988242	0.0322169	0.00255644	0.0196364
ENSMUSP00000030118	ENSMUSG00000028410	"Dnaja1"	0.0070268	0.0294025	0.811419	0.90312
ENSMUSP00000103724	ENSMUSG00000028416	"Bag1"	-0.00361648	0.0440667	0.934688	0.970063
ENSMUSP00000030128	ENSMUSG00000028419	"Chmp5"	0.068739	0.0432426	0.113758	0.275486
ENSMUSP00000030134	ENSMUSG00000028426	"Rad23b"	0.0387822	0.0389151	0.32029	0.534154
ENSMUSP00000030140	ENSMUSG00000028431	"Ikbkap"	-0.0142176	0.0744856	0.848934	0.926224
ENSMUSP00000030154	ENSMUSG00000028443	"Nudt2"	0.114888	0.0275592	4.73101e-05	0.000955484
ENSMUSP00000030158	ENSMUSG00000028447	"Dctn3"	0.048331	0.0207575	0.0209913	0.0902285
ENSMUSP00000030164	ENSMUSG00000028452	"Vcp"	-0.0140174	0.0243698	0.565871	0.747119
ENSMUSP00000030169	ENSMUSG00000028455	"Stoml2"	0.218432	0.0279316	4.12322e-13	6.21575e-11
ENSMUSP00000103546	ENSMUSG00000028464	"Tpm2"	0.0151627	0.151777	0.920617	0.961149
ENSMUSP00000103547	ENSMUSG00000028464	"Tpm2"	0.10491	0.0448728	0.0204767	0.0885576
ENSMUSP00000030187	ENSMUSG00000028465	"Tln1"	-0.0794602	0.0495813	0.110752	0.271162
ENSMUSP00000030192	ENSMUSG00000028470	"Hint2"	0.000794699	0.0450699	0.985951	0.995255
ENSMUSP00000103478	ENSMUSG00000028478	"Clta"	0.0183336	0.0443635	0.679903	0.824913
ENSMUSP00000030202	ENSMUSG00000028480	"Glipr2"	-0.106915	0.0936898	0.256398	0.46389
ENSMUSP00000030207	ENSMUSG00000028484	"Psip1"	-0.111871	0.0567917	0.0509338	0.160801
ENSMUSP00000000466	ENSMUSG00000028494	"Plin2"	0.0551706	0.0596013	0.355848	0.569168
ENSMUSP00000099878	ENSMUSG00000028495	"Rps6"	-0.042268	0.037103	0.256114	0.46389
ENSMUSP00000133095	ENSMUSG00000028514	"Usp24"	-0.130027	0.0496936	0.00962801	0.0517046
ENSMUSP00000065719	ENSMUSG00000028517	"Ppap2b"	-0.0295741	0.0363533	0.417108	0.623447
ENSMUSP00000030243	ENSMUSG00000028518	"Prkaa2"	-0.0330219	0.0278351	0.237034	0.44527
ENSMUSP00000099841	ENSMUSG00000028527	"Ak4"	0.114697	0.0347599	0.00116455	0.0111212
ENSMUSP00000099842	ENSMUSG00000028530	"Jak1"	-0.0274904	0.0429509	0.523702	0.716315
ENSMUSP00000095534	ENSMUSG00000028551	"Cdkn2c"	0.0266007	0.0554509	0.632163	0.792033
ENSMUSP00000099790	ENSMUSG00000028552	"Eps15"	0.0123862	0.0372057	0.739607	0.857189
ENSMUSP00000030286	ENSMUSG00000028556	"Dock7"	-0.0647923	0.0424663	0.129284	0.299675
ENSMUSP00000124742	ENSMUSG00000028559	"Osbpl9"	-0.032146	0.0388916	0.409776	0.618313
ENSMUSP00000030296	ENSMUSG00000028567	"Txndc12"	-0.0357183	0.0517435	0.490939	0.690982
ENSMUSP00000099803	ENSMUSG00000028568	"Btf3l4"	-0.0350032	0.0556452	0.53011	0.720874
ENSMUSP00000102724	ENSMUSG00000028577	"Plaa"	-0.0105192	0.0180846	0.561511	0.744585
ENSMUSP00000030320	ENSMUSG00000028582	"Cc2d1b"	-0.0283189	0.0383516	0.461801	0.663407
[truncated: 2,222 more rows]

## Sheet: Age-sex interaction effect
Protein_ID	Gene_ID	Gene_symbol	Effect	Effect_SE	p	adjusted_p
ENSMUSP00000000049	ENSMUSG00000000049	"Apoh"	0.0626457	0.147121	0.670753	0.821858
ENSMUSP00000000058	ENSMUSG00000000058	"Cav2"	0.164829	0.132586	0.215501	0.440979
ENSMUSP00000000090	ENSMUSG00000000088	"Cox5a"	0.255264	0.123607	0.0403362	0.15838
ENSMUSP00000000129	ENSMUSG00000000127	"Fer"	0.190324	0.14888	0.20296	0.42558
ENSMUSP00000000153	ENSMUSG00000000149	"Gna12"	0.111062	0.110313	0.316012	0.545673
ENSMUSP00000034567	ENSMUSG00000000168	"Dlat"	0.0465357	0.0615029	0.450248	0.660437
ENSMUSP00000000175	ENSMUSG00000000171	"Sdhd"	0.124711	0.101999	0.223043	0.449173
ENSMUSP00000000219	ENSMUSG00000000214	"Th"	0.0636333	0.138519	0.646663	0.804677
ENSMUSP00000000260	ENSMUSG00000000253	"Gmpr"	0.135498	0.107118	0.207518	0.432134
ENSMUSP00000103528	ENSMUSG00000000275	"Trim25"	-0.00330168	0.140658	0.981302	0.990216
ENSMUSP00000000287	ENSMUSG00000000278	"Scpep1"	0.0875034	0.113285	0.440999	0.653142
ENSMUSP00000000299	ENSMUSG00000000290	"Itgb2"	0.361014	0.181625	0.0495002	0.180432
ENSMUSP00000000304	ENSMUSG00000000295	"Hddc2"	0.111364	0.351381	0.751841	0.866608
ENSMUSP00000000329	ENSMUSG00000000320	"Alox12"	-0.0298121	0.357283	0.933618	0.966594
ENSMUSP00000111278	ENSMUSG00000000325	"Arvcf"	0.388624	0.36218	0.285366	0.515859
ENSMUSP00000111272	ENSMUSG00000000326	"Comt"	-0.112607	0.152198	0.460334	0.668178
ENSMUSP00000000348	ENSMUSG00000000339	"Rtca"	0.162104	0.211722	0.444938	0.656279
ENSMUSP00000000349	ENSMUSG00000000340	"Dbt"	0.0685321	0.0795442	0.39007	0.606887
ENSMUSP00000000365	ENSMUSG00000000355	"Mcts1"	-0.00814876	0.0730471	0.9113	0.955676
ENSMUSP00000000384	ENSMUSG00000000374	"Trappc10"	0.0814452	0.118709	0.494343	0.698802
ENSMUSP00000114256	ENSMUSG00000000384	"Tbrg4"	-0.0525322	0.0661603	0.428227	0.641926
ENSMUSP00000085523	ENSMUSG00000000399	"Ndufa9"	-0.0398869	0.0671593	0.553311	0.743324
ENSMUSP00000000449	ENSMUSG00000000439	"Mkrn2"	0.08267	0.154689	0.593702	0.772269
ENSMUSP00000108571	ENSMUSG00000000441	"Raf1"	0.0999092	0.0909609	0.274417	0.50598
ENSMUSP00000099744	ENSMUSG00000000538	"Tom1l2"	0.322822	0.0914164	0.000524512	0.0123685
ENSMUSP00000023128	ENSMUSG00000000555	"Itga5"	0.340256	0.106762	0.00169337	0.0232824
ENSMUSP00000010278	ENSMUSG00000000561	"Wdr77"	0.266422	0.133012	0.0472256	0.174553
ENSMUSP00000113022	ENSMUSG00000000563	"Atp5f1"	-0.151446	0.0498907	0.00275501	0.0313448
ENSMUSP00000019128	ENSMUSG00000000568	"Hnrnpd"	0.360979	0.0739285	2.28868e-06	0.00112697
ENSMUSP00000000642	ENSMUSG00000000628	"Hk2"	-0.087953	0.0590412	0.138046	0.338382
ENSMUSP00000090563	ENSMUSG00000000631	"Myo18a"	-0.173383	0.088379	0.0513179	0.184243
ENSMUSP00000117044	ENSMUSG00000000631	"Myo18a"	0.110044	0.150578	0.46641	0.672146
ENSMUSP00000123256	ENSMUSG00000000631	"Myo18a"	-0.282045	0.117329	0.0173511	0.0907547
ENSMUSP00000000727	ENSMUSG00000000711	"Rab5b"	0.223821	0.0918609	0.0157977	0.0866001
ENSMUSP00000120361	ENSMUSG00000000738	"Spg7"	0.0260173	0.0580691	0.65466	0.810523
ENSMUSP00000000756	ENSMUSG00000000740	"Rpl13"	0.00952945	0.0831333	0.908867	0.954537
ENSMUSP00000000759	ENSMUSG00000000743	"Chmp1a"	0.101096	0.136991	0.461936	0.669552
ENSMUSP00000090585	ENSMUSG00000000751	"Rpa1"	0.0739822	0.103241	0.474801	0.681203
ENSMUSP00000000769	ENSMUSG00000000753	"Serpinf1"	0.0498769	0.117479	0.671661	0.821923
ENSMUSP00000000804	ENSMUSG00000000787	"Ddx3x"	0.149924	0.0586974	0.0114672	0.0715337
ENSMUSP00000099483	ENSMUSG00000000805	"Car4"	0.165807	0.113082	0.144315	0.347095
ENSMUSP00000000828	ENSMUSG00000000811	"Txnrd3"	0.17119	0.12227	0.163519	0.375934
ENSMUSP00000072175	ENSMUSG00000000826	"Dnajc5"	0.019511	0.122765	0.873911	0.936714
ENSMUSP00000117690	ENSMUSG00000000827	"Tpd52l2"	0.341301	0.0929661	0.000317511	0.00967996
ENSMUSP00000085906	ENSMUSG00000000838	"Fmr1"	0.0179881	0.0579917	0.756777	0.868939
ENSMUSP00000000939	ENSMUSG00000000915	"Hip1r"	0.197963	0.180308	0.275046	0.506281
ENSMUSP00000000985	ENSMUSG00000000959	"Oxa1l"	0.0173692	0.0672274	0.796419	0.892404
ENSMUSP00000001042	ENSMUSG00000001016	"Ilf2"	0.134143	0.0984991	0.175029	0.38585
ENSMUSP00000122090	ENSMUSG00000001018	"Snapin"	0.0693269	0.0867793	0.425681	0.639658
ENSMUSP00000001046	ENSMUSG00000001020	"S100a4"	0.499965	0.195173	0.0113354	0.0710166
ENSMUSP00000001051	ENSMUSG00000001025	"S100a6"	0.405342	0.111121	0.000345783	0.0101638
ENSMUSP00000001055	ENSMUSG00000001029	"Icam2"	-0.086464	0.0709759	0.224727	0.451057
ENSMUSP00000133315	ENSMUSG00000001029	"Icam2"	0.140101	0.126547	0.27039	0.501238
ENSMUSP00000104351	ENSMUSG00000001036	"Epn2"	0.203835	0.134751	0.133178	0.332296
ENSMUSP00000001079	ENSMUSG00000001052	"Sec24b"	-0.0192946	0.1304	0.882566	0.941678
ENSMUSP00000120014	ENSMUSG00000001056	"Nhp2"	-0.238469	0.204925	0.247495	0.477022
ENSMUSP00000001127	ENSMUSG00000001100	"Poldip2"	0.106754	0.0804203	0.186029	0.40194
ENSMUSP00000001147	ENSMUSG00000001119	"Col6a1"	-0.264031	0.118295	0.0268441	0.120352
ENSMUSP00000129465	ENSMUSG00000001120	"Pcbp3"	0.0834634	0.0472806	0.0792035	0.240489
ENSMUSP00000117200	ENSMUSG00000001143	"Lman2l"	0.14061	0.0994408	0.159907	0.371679
ENSMUSP00000001179	ENSMUSG00000001151	"Pcnt"	0.00528461	0.1893	0.977782	0.989503
ENSMUSP00000001240	ENSMUSG00000001211	"Agpat3"	-0.0619589	0.0744829	0.406588	0.621815
ENSMUSP00000046604	ENSMUSG00000001229	"Dpp9"	0.132419	0.0755852	0.0814816	0.243579
ENSMUSP00000001304	ENSMUSG00000001270	"Ckb"	0.0824608	0.0843831	0.329765	0.556896
ENSMUSP00000109312	ENSMUSG00000001285	"Myg1"	0.12327	0.0822021	0.135461	0.335147
ENSMUSP00000129178	ENSMUSG00000001289	"Pfdn5"	0.143851	0.10785	0.184032	0.398972
ENSMUSP00000099659	ENSMUSG00000001333	"Sync"	0.549388	0.128954	3.27752e-05	0.00276688
ENSMUSP00000001384	ENSMUSG00000001349	"Cnn1"	0.368684	0.193378	0.0581645	0.198314
ENSMUSP00000001416	ENSMUSG00000001380	"Hars"	0.132711	0.045162	0.0037271	0.0388626
ENSMUSP00000001452	ENSMUSG00000001416	"Cct3"	0.0286098	0.0403239	0.478927	0.685149
ENSMUSP00000001460	ENSMUSG00000001424	"Snd1"	0.0593429	0.046137	0.200005	0.421689
ENSMUSP00000080358	ENSMUSG00000001435	"Col18a1"	0.0802464	0.128404	0.532789	0.729927
ENSMUSP00000001479	ENSMUSG00000001440	"Kpnb1"	0.0948276	0.0492274	0.0556314	0.193414
ENSMUSP00000001480	ENSMUSG00000001441	"Npepps"	-0.055951	0.0507783	0.271982	0.503303
ENSMUSP00000001485	ENSMUSG00000001445	"Mrpl10"	-0.13927	0.117933	0.239476	0.468409
ENSMUSP00000001513	ENSMUSG00000001473	"Tubb6"	0.138771	0.172586	0.422543	0.637553
ENSMUSP00000001547	ENSMUSG00000001506	"Col1a1"	-0.0845661	0.346339	0.807375	0.899601
ENSMUSP00000099451	ENSMUSG00000001508	"Sgca"	0.103645	0.053775	0.0554979	0.193414
ENSMUSP00000001566	ENSMUSG00000001525	"Tubb5"	-0.0835683	0.0935689	0.372979	0.591413
ENSMUSP00000103026	ENSMUSG00000001552	"Jup"	-0.00154163	0.052825	0.97675	0.989231
ENSMUSP00000132922	ENSMUSG00000001576	"Ergic1"	0.0257867	0.0871209	0.767618	0.874998
ENSMUSP00000099592	ENSMUSG00000001604	"Tcea3"	0.179953	0.15168	0.238222	0.466709
ENSMUSP00000001675	ENSMUSG00000001630	"Stk38l"	-0.010377	0.0754141	0.890709	0.945594
ENSMUSP00000100045	ENSMUSG00000001642	"Akr1b3"	0.112436	0.0809151	0.166371	0.379391
ENSMUSP00000001713	ENSMUSG00000001663	"Gstt1"	0.0937394	0.149744	0.532104	0.729224
ENSMUSP00000001715	ENSMUSG00000001665	"Gstt3"	0.0996077	0.117635	0.398391	0.614624
ENSMUSP00000001716	ENSMUSG00000001666	"Ddt"	0.117037	0.0808609	0.14952	0.355363
ENSMUSP00000001757	ENSMUSG00000001707	"Eef1e1"	-0.0179498	0.0959273	0.851777	0.923542
ENSMUSP00000001780	ENSMUSG00000001729	"Akt1"	0.184341	0.107684	0.0886355	0.256146
ENSMUSP00000001806	ENSMUSG00000001755	"Coasy"	0.128549	0.0785381	0.103516	0.285151
ENSMUSP00000001825	ENSMUSG00000001774	"Chordc1"	-0.0106793	0.123009	0.930931	0.964928
ENSMUSP00000001834	ENSMUSG00000001783	"Rtcb"	0.154945	0.0589921	0.00936514	0.0636558
ENSMUSP00000001845	ENSMUSG00000001794	"Capns1"	0.132798	0.0726311	0.0691367	0.222259
ENSMUSP00000001884	ENSMUSG00000001829	"Clpb"	-0.043913	0.0469234	0.3506	0.57382
ENSMUSP00000110927	ENSMUSG00000001833	"Sept7"	0.116642	0.0635778	0.0682022	0.220394
ENSMUSP00000079380	ENSMUSG00000001847	"Rac1"	0.134652	0.109089	0.218681	0.445031
ENSMUSP00000066492	ENSMUSG00000001855	"Nup214"	-0.343463	0.199065	0.0863659	0.252809
ENSMUSP00000001921	ENSMUSG00000001865	"Cpa3"	0.145275	0.277214	0.600956	0.77624
ENSMUSP00000001927	ENSMUSG00000001870	"Ltbp1"	-0.292594	0.257608	0.258954	0.487748
ENSMUSP00000099939	ENSMUSG00000001891	"Ugp2"	0.12668	0.0882373	0.152822	0.359165
ENSMUSP00000076005	ENSMUSG00000001911	"Nfix"	0.117666	0.111021	0.291303	0.522119
ENSMUSP00000086626	ENSMUSG00000001924	"Uba1"	0.0744545	0.0392192	0.0592325	0.200819
ENSMUSP00000107873	ENSMUSG00000001930	"Vwf"	-0.0825832	0.160156	0.606733	0.779932
ENSMUSP00000002011	ENSMUSG00000001946	"Esam"	0.177077	0.11396	0.122067	0.31552
ENSMUSP00000109797	ENSMUSG00000001962	"Fam50a"	0.170718	0.184824	0.357338	0.578973
ENSMUSP00000002029	ENSMUSG00000001964	"Emd"	0.117346	0.0613203	0.057241	0.196402
ENSMUSP00000002048	ENSMUSG00000001983	"Taco1"	0.00516533	0.0739179	0.944367	0.973187
ENSMUSP00000002064	ENSMUSG00000001999	"Blvra"	-0.00898445	0.064396	0.889195	0.945416
ENSMUSP00000056502	ENSMUSG00000002010	"Idh3g"	-0.0476936	0.0595585	0.424306	0.638639
ENSMUSP00000131386	ENSMUSG00000002014	"Ssr4"	0.0371161	0.118968	0.755513	0.868224
ENSMUSP00000002091	ENSMUSG00000002015	"Bcap31"	0.0185629	0.0563836	0.742366	0.860859
ENSMUSP00000108126	ENSMUSG00000002017	"Fam98a"	-0.0975559	0.079434	0.221188	0.447571
ENSMUSP00000002121	ENSMUSG00000002052	"Supt6"	0.0382353	0.138434	0.782862	0.884268
ENSMUSP00000127070	ENSMUSG00000002100	"Mybpc3"	-0.356806	0.101031	0.000523939	0.0123685
ENSMUSP00000071054	ENSMUSG00000002102	"Psmc3"	0.238642	0.066372	0.000417376	0.0110801
ENSMUSP00000097996	ENSMUSG00000002107	"Celf2"	0.141467	0.135188	0.296821	0.526893
ENSMUSP00000002198	ENSMUSG00000002129	"Sf3a1"	0.337173	0.0770636	2.04493e-05	0.00234636
ENSMUSP00000089708	ENSMUSG00000002147	"Stat6"	0.0682547	0.125472	0.587628	0.767207
ENSMUSP00000002303	ENSMUSG00000002233	"Rhoc"	0.0510768	0.056445	0.366724	0.587454
ENSMUSP00000112340	ENSMUSG00000002279	"Lmf1"	-0.256825	0.169145	0.131715	0.331417
ENSMUSP00000117136	ENSMUSG00000002280	"Narfl"	0.0190907	0.106134	0.857508	0.926425
ENSMUSP00000036555	ENSMUSG00000002319	"Ipo4"	0.156005	0.168935	0.357589	0.578973
ENSMUSP00000002397	ENSMUSG00000002326	"Gmpr2"	0.0237236	0.0863708	0.783882	0.884933
ENSMUSP00000002400	ENSMUSG00000002329	"Mdp1"	0.21554	0.0954451	0.025123	0.115895
ENSMUSP00000002403	ENSMUSG00000002332	"Dhrs1"	-0.017972	0.0650657	0.782699	0.884268
ENSMUSP00000019679	ENSMUSG00000002343	"Armc6"	0.388414	0.142731	0.00763576	0.0569444
ENSMUSP00000105754	ENSMUSG00000002346	"Slc25a42"	-0.0853105	0.0723958	0.240188	0.468958
ENSMUSP00000002436	ENSMUSG00000002365	"Snx9"	0.188464	0.0727288	0.0103406	0.0672247
ENSMUSP00000002445	ENSMUSG00000002372	"Ranbp3"	0.325297	0.106179	0.00256367	0.0300544
ENSMUSP00000002452	ENSMUSG00000002379	"Ndufa11"	-0.0483438	0.108289	0.655816	0.810648
ENSMUSP00000105681	ENSMUSG00000002395	"Use1"	-0.123922	0.08463	0.144852	0.347793
ENSMUSP00000118918	ENSMUSG00000002416	"Ndufb2"	0.037421	0.0830813	0.652951	0.809716
ENSMUSP00000121340	ENSMUSG00000002455	"Prpf6"	0.0936957	0.146148	0.522778	0.721598
ENSMUSP00000002551	ENSMUSG00000002477	"Snrpd1"	0.172131	0.122608	0.162711	0.375094
ENSMUSP00000094986	ENSMUSG00000002496	"Tsc2"	-0.206724	0.149676	0.170476	0.38137
ENSMUSP00000129325	ENSMUSG00000002500	"Rpl3l"	0.0443377	0.058503	0.449514	0.659965
ENSMUSP00000002572	ENSMUSG00000002504	"Slc9a3r2"	0.271078	0.0929603	0.00399322	0.0408121
ENSMUSP00000098096	ENSMUSG00000002524	"Puf60"	0.253495	0.0900524	0.0054185	0.0468278
ENSMUSP00000097768	ENSMUSG00000002546	"Golga2"	0.369263	0.106241	0.000645785	0.0140428
ENSMUSP00000002655	ENSMUSG00000002580	"Mien1"	0.118524	0.163027	0.468208	0.674277
ENSMUSP00000002663	ENSMUSG00000002588	"Pon1"	0.124819	0.154527	0.420296	0.635184
ENSMUSP00000002735	ENSMUSG00000002660	"Clpp"	0.125353	0.100985	0.2161	0.44174
ENSMUSP00000002737	ENSMUSG00000002661	"Alkbh7"	0.110972	0.133081	0.405768	0.621222
ENSMUSP00000002790	ENSMUSG00000002718	"Cse1l"	0.17876	0.0545072	0.00124696	0.0199372
ENSMUSP00000105627	ENSMUSG00000002728	"Naa20"	0.227614	0.0991049	0.0232107	0.110067
ENSMUSP00000002808	ENSMUSG00000002731	"Prkra"	-0.0565378	0.12136	0.642207	0.801288
ENSMUSP00000002809	ENSMUSG00000002732	"Fkbp7"	0.156412	0.133894	0.244451	0.473099
ENSMUSP00000002818	ENSMUSG00000002741	"Ykt6"	0.132485	0.0487728	0.00724016	0.0547683
ENSMUSP00000002825	ENSMUSG00000002748	"Baz1b"	0.11802	0.174807	0.50126	0.703951
ENSMUSP00000002844	ENSMUSG00000002767	"Mrpl2"	-0.0722146	0.0782336	0.357203	0.578973
ENSMUSP00000070405	ENSMUSG00000002781	"Tmem143"	-0.0293471	0.13357	0.826342	0.909752
ENSMUSP00000120154	ENSMUSG00000002797	"Ggct"	0.145353	0.0956555	0.130371	0.329716
ENSMUSP00000002885	ENSMUSG00000002808	"Epdr1"	0.208491	0.183629	0.25811	0.486593
ENSMUSP00000002889	ENSMUSG00000002812	"Flii"	0.0205498	0.0987286	0.83535	0.914529
ENSMUSP00000002908	ENSMUSG00000002831	"Plin4"	0.070819	0.063856	0.268883	0.499321
ENSMUSP00000002911	ENSMUSG00000002833	"Hdgfrp2"	0.475184	0.143257	0.00109964	0.0186971
ENSMUSP00000002923	ENSMUSG00000002844	"Adprh"	0.0822925	0.0903696	0.363776	0.584508
ENSMUSP00000002925	ENSMUSG00000002846	"Timmdc1"	-0.150968	0.115393	0.192433	0.41148
ENSMUSP00000132778	ENSMUSG00000002900	"Lamb1"	0.0834195	0.0593447	0.161534	0.374451
ENSMUSP00000080974	ENSMUSG00000002944	"Cd36"	0.148097	0.0713769	0.0394137	0.155482
ENSMUSP00000003029	ENSMUSG00000002949	"Timm44"	0.029396	0.0452595	0.51684	0.716558
ENSMUSP00000003038	ENSMUSG00000002957	"Ap2a2"	0.0619516	0.0420458	0.142372	0.344781
ENSMUSP00000003061	ENSMUSG00000002980	"Bcam"	0.301411	0.0772512	0.000134565	0.00604987
ENSMUSP00000051293	ENSMUSG00000002981	"Clptm1"	0.0982072	0.105898	0.355305	0.578043
ENSMUSP00000032555	ENSMUSG00000002984	"Tomm40"	-0.0601346	0.0661982	0.364874	0.585379
ENSMUSP00000003066	ENSMUSG00000002985	"Apoe"	0.181298	0.154574	0.242383	0.471564
ENSMUSP00000003074	ENSMUSG00000002992	"Apoc2"	0.106774	0.192917	0.580754	0.76224
ENSMUSP00000003117	ENSMUSG00000003033	"Ap1m1"	-0.0452564	0.0812538	0.578232	0.760348
ENSMUSP00000003121	ENSMUSG00000003037	"Rab8a"	0.129902	0.0805791	0.108681	0.292753
ENSMUSP00000101006	ENSMUSG00000003072	"Atp5d"	0.0283377	0.117652	0.809935	0.90109
ENSMUSP00000003183	ENSMUSG00000003099	"Ppp5c"	0.0621838	0.0624738	0.320891	0.54904
ENSMUSP00000003207	ENSMUSG00000003123	"Lipe"	0.176899	0.133768	0.187693	0.40421
ENSMUSP00000127851	ENSMUSG00000003131	"Pafah1b2"	0.151869	0.124472	0.224103	0.450233
ENSMUSP00000032476	ENSMUSG00000003153	"Slc2a3"	-0.0864065	0.357694	0.809526	0.900872
ENSMUSP00000086165	ENSMUSG00000003161	"Sri"	0.440164	0.114527	0.000167878	0.00671462
ENSMUSP00000003268	ENSMUSG00000003200	"Sh3gl1"	0.301995	0.0912841	0.00114314	0.0189969
ENSMUSP00000003310	ENSMUSG00000003226	"Ranbp2"	0.113661	0.0882595	0.199555	0.421372
ENSMUSP00000003319	ENSMUSG00000003234	"Abcf3"	-0.0298731	0.0708154	0.673639	0.821923
ENSMUSP00000003320	ENSMUSG00000003235	"Eif2b5"	0.193891	0.109457	0.0789707	0.240405
ENSMUSP00000003386	ENSMUSG00000003299	"Mrpl4"	-0.0282797	0.067583	0.676148	0.822894
ENSMUSP00000003404	ENSMUSG00000003316	"Glg1"	0.258242	0.0622221	5.10388e-05	0.00321176
ENSMUSP00000003450	ENSMUSG00000003360	"Ddx23"	-0.150279	0.172318	0.385019	0.602359
ENSMUSP00000076227	ENSMUSG00000003380	"Rabac1"	0.216193	0.115471	0.0632119	0.209433
ENSMUSP00000110987	ENSMUSG00000003402	"Prkcsh"	0.304845	0.103348	0.0036013	0.0380475
ENSMUSP00000102261	ENSMUSG00000003411	"Rab3b"	-0.0600795	0.180766	0.740342	0.85974
ENSMUSP00000003512	ENSMUSG00000003420	"Fcgrt"	0.114699	0.176504	0.51692	0.716558
ENSMUSP00000003521	ENSMUSG00000003429	"Rps11"	0.0293732	0.0584821	0.616095	0.785899
ENSMUSP00000003527	ENSMUSG00000003435	"Supt5"	0.272762	0.097551	0.00600392	0.0494007
ENSMUSP00000080614	ENSMUSG00000003438	"Timm50"	0.00497401	0.0505428	0.921714	0.960631
ENSMUSP00000003550	ENSMUSG00000003458	"Ncstn"	0.195393	0.106322	0.068512	0.220924
ENSMUSP00000075289	ENSMUSG00000003464	"Pex19"	0.279009	0.104891	0.00851551	0.0602077
ENSMUSP00000003569	ENSMUSG00000003477	"Inmt"	-0.11396	0.220457	0.605838	0.779172
ENSMUSP00000125077	ENSMUSG00000003500	"Impdh1"	0.135254	0.0829319	0.10475	0.28638
ENSMUSP00000003612	ENSMUSG00000003518	"Dusp3"	0.15711	0.0801749	0.0515785	0.184502
ENSMUSP00000003620	ENSMUSG00000003526	"Prodh"	0.0500282	0.117568	0.67096	0.821858
ENSMUSP00000003622	ENSMUSG00000003528	"Slc25a1"	0.421847	0.169008	0.0135069	0.0791841
ENSMUSP00000003642	ENSMUSG00000003546	"Klc4"	0.346222	0.0811482	3.19592e-05	0.00276688
ENSMUSP00000003655	ENSMUSG00000003559	"As3mt"	0.361833	0.126967	0.00488168	0.0441233
ENSMUSP00000117033	ENSMUSG00000003573	"Homer3"	0.292863	0.138231	0.0356548	0.144433
ENSMUSP00000003681	ENSMUSG00000003585	"Sec14l2"	0.179546	0.235123	0.446834	0.658051
ENSMUSP00000088857	ENSMUSG00000003617	"Cp"	0.260887	0.122432	0.0344497	0.142004
ENSMUSP00000003720	ENSMUSG00000003623	"Crot"	0.158847	0.149736	0.290453	0.52126
ENSMUSP00000099509	ENSMUSG00000003660	"Snrnp200"	0.096235	0.0589608	0.104379	0.286279
ENSMUSP00000099650	ENSMUSG00000003731	"Kpna6"	0.068866	0.0939753	0.464623	0.671042
ENSMUSP00000003860	ENSMUSG00000003762	"Adck4"	-0.120796	0.117978	0.307337	0.536822
ENSMUSP00000003906	ENSMUSG00000003808	"Farsa"	0.0883298	0.0599939	0.142673	0.345102
ENSMUSP00000003907	ENSMUSG00000003809	"Gcdh"	-0.0333497	0.0778545	0.668899	0.820524
ENSMUSP00000003908	ENSMUSG00000003810	"Mast2"	0.16485	0.137422	0.232625	0.459265
ENSMUSP00000003911	ENSMUSG00000003813	"Rad23a"	0.33578	0.103006	0.00133195	0.0209003
ENSMUSP00000003912	ENSMUSG00000003814	"Calr"	0.251964	0.0944972	0.00836197	0.060117
ENSMUSP00000003947	ENSMUSG00000003849	"Nqo1"	0.25884	0.121068	0.033861	0.140954
ENSMUSP00000003964	ENSMUSG00000003865	"Gys1"	0.0283377	0.0742095	0.703012	0.840865
ENSMUSP00000033087	ENSMUSG00000003868	"Ruvbl2"	0.176445	0.0806159	0.0298977	0.129037
ENSMUSP00000090086	ENSMUSG00000003923	"Tfam"	0.046267	0.0742892	0.534203	0.731151
ENSMUSP00000004057	ENSMUSG00000003955	"Fam162a"	0.0560565	0.0964589	0.561867	0.747915
ENSMUSP00000004072	ENSMUSG00000003970	"Rpl8"	-0.103877	0.0953022	0.277174	0.508398
ENSMUSP00000004134	ENSMUSG00000004032	"Gstm5"	0.0616049	0.0783263	0.432594	0.644868
ENSMUSP00000004137	ENSMUSG00000004035	"Gstm7"	0.153731	0.0826339	0.0644536	0.211884
ENSMUSP00000099403	ENSMUSG00000004040	"Stat3"	-0.0067056	0.0922845	0.94216	0.971917
ENSMUSP00000058321	ENSMUSG00000004044	"Ptrf"	0.183501	0.0633394	0.00423102	0.042066
ENSMUSP00000103981	ENSMUSG00000004056	"Akt2"	0.106029	0.0766641	0.168357	0.380934
ENSMUSP00000053842	ENSMUSG00000004069	"Dnaja3"	-0.076931	0.0659703	0.245089	0.473682
ENSMUSP00000004172	ENSMUSG00000004070	"Hmox2"	0.57772	0.184337	0.00201183	0.0254249
ENSMUSP00000118983	ENSMUSG00000004085	"Zak"	0.0850743	0.0633875	0.181235	0.39637
ENSMUSP00000004200	ENSMUSG00000004096	"Cwc15"	0.505458	0.202982	0.014114	0.0810548
ENSMUSP00000004208	ENSMUSG00000004105	"Angptl2"	0.336923	0.190291	0.0799097	0.24167
ENSMUSP00000101105	ENSMUSG00000004207	"Psap"	0.326261	0.163741	0.0478147	0.175772
ENSMUSP00000004343	ENSMUSG00000004233	"Wars2"	-0.0874439	0.0850422	0.305208	0.535669
ENSMUSP00000004375	ENSMUSG00000004264	"Phb2"	-0.125266	0.0450853	0.00603858	0.0495892
ENSMUSP00000108103	ENSMUSG00000004266	"Ptpn6"	0.00506727	0.195525	0.97937	0.989687
ENSMUSP00000004378	ENSMUSG00000004267	"Eno2"	0.329935	0.267964	0.21982	0.445659
ENSMUSP00000004381	ENSMUSG00000004270	"Lpcat3"	-0.0920274	0.13539	0.497549	0.701704
ENSMUSP00000004396	ENSMUSG00000004285	"Atp6v1f"	0.282453	0.103638	0.00708687	0.0542898
ENSMUSP00000046601	ENSMUSG00000004347	"Pde1c"	0.457056	0.224478	0.0437275	0.167338
ENSMUSP00000130738	ENSMUSG00000004364	"Cul3"	-0.0167147	0.0533204	0.75428	0.867524
ENSMUSP00000004508	ENSMUSG00000004394	"Tmed4"	0.148223	0.0644227	0.0225435	0.108044
ENSMUSP00000125731	ENSMUSG00000004446	"Bid"	0.319176	0.27079	0.241531	0.470684
ENSMUSP00000004565	ENSMUSG00000004451	"Ralb"	0.119626	0.097172	0.219986	0.445781
ENSMUSP00000083474	ENSMUSG00000004455	"Ppp1cc"	0.0475192	0.045956	0.302508	0.533593
ENSMUSP00000004574	ENSMUSG00000004460	"Dnajb11"	0.155352	0.0968611	0.110488	0.295477
ENSMUSP00000004646	ENSMUSG00000004530	"Coro1c"	-0.0873215	0.0904367	0.335631	0.561737
ENSMUSP00000004673	ENSMUSG00000004558	"Ndrg2"	0.102227	0.0738953	0.168246	0.380934
ENSMUSP00000004729	ENSMUSG00000004610	"Etfb"	0.00337404	0.0548477	0.951016	0.976225
ENSMUSP00000111242	ENSMUSG00000004631	"Sgce"	0.00543227	0.207021	0.979122	0.989687
ENSMUSP00000004774	ENSMUSG00000004655	"Aqp1"	0.120739	0.127182	0.343712	0.566058
ENSMUSP00000004784	ENSMUSG00000004665	"Cnn2"	-0.0323693	0.139804	0.817162	0.904363
ENSMUSP00000129220	ENSMUSG00000004677	"Myo9b"	0.123155	0.0995059	0.217528	0.44314
ENSMUSP00000004868	ENSMUSG00000004748	"Mtfp1"	0.0400814	0.110646	0.717589	0.851783
ENSMUSP00000004910	ENSMUSG00000004788	"Eif2b2"	0.0300372	0.103584	0.772184	0.878304
ENSMUSP00000060346	ENSMUSG00000004789	"Dlst"	0.0740102	0.0708033	0.297281	0.527415
ENSMUSP00000004965	ENSMUSG00000004843	"Chmp2b"	0.100869	0.0960413	0.294996	0.525079
ENSMUSP00000004968	ENSMUSG00000004846	"Plod3"	0.1046	0.174061	0.549188	0.740015
ENSMUSP00000005003	ENSMUSG00000004880	"Lbr"	0.114988	0.0783956	0.144175	0.346956
ENSMUSP00000088493	ENSMUSG00000004891	"Nes"	0.0523879	0.154193	0.734458	0.858099
ENSMUSP00000005017	ENSMUSG00000004897	"Hdgf"	0.429288	0.0998081	2.77509e-05	0.00268502
ENSMUSP00000005057	ENSMUSG00000004929	"Thop1"	0.0560397	0.0543339	0.303732	0.534634
ENSMUSP00000005066	ENSMUSG00000004936	"Map2k1"	0.199607	0.0831149	0.0173364	0.0907547
ENSMUSP00000005067	ENSMUSG00000004937	"Sgta"	0.330325	0.0983432	0.000954139	0.0170632
ENSMUSP00000005077	ENSMUSG00000004951	"Hspb1"	0.155421	0.124555	0.213713	0.437939
ENSMUSP00000110103	ENSMUSG00000004980	"Hnrnpa2b1"	0.347251	0.090295	0.000166343	0.00671462
ENSMUSP00000122623	ENSMUSG00000004996	"Mri1"	0.180108	0.0958623	0.0618759	0.206302
ENSMUSP00000099573	ENSMUSG00000005034	"Prkacb"	0.133869	0.195735	0.495066	0.699355
ENSMUSP00000005185	ENSMUSG00000005054	"Cstb"	0.232062	0.197979	0.242756	0.471765
ENSMUSP00000005218	ENSMUSG00000005087	"Cd44"	0.293346	0.204903	0.155277	0.363923
ENSMUSP00000005234	ENSMUSG00000005103	"Wdr1"	0.0312535	0.0476867	0.513047	0.714053
ENSMUSP00000005256	ENSMUSG00000005125	"Ndrg1"	-0.0558877	0.143179	0.69697	0.836651
ENSMUSP00000105356	ENSMUSG00000005161	"Prdx2"	0.270855	0.107897	0.0129387	0.0774077
ENSMUSP00000050771	ENSMUSG00000005198	"Polr2a"	0.195185	0.116004	0.0946703	0.266936
ENSMUSP00000111241	ENSMUSG00000005262	"Ufd1l"	0.154206	0.0580152	0.00856343	0.0602278
ENSMUSP00000005431	ENSMUSG00000005299	"Letm1"	0.029916	0.056167	0.594946	0.772937
ENSMUSP00000075782	ENSMUSG00000005312	"Ubqln1"	0.107274	0.134525	0.426446	0.640124
ENSMUSP00000134682	ENSMUSG00000005354	"Txn2"	0.187106	0.115479	0.106917	0.290785
ENSMUSP00000061604	ENSMUSG00000005362	"Crbn"	0.0361903	0.113971	0.751304	0.866608
ENSMUSP00000005532	ENSMUSG00000005397	"Nid1"	0.208455	0.0727775	0.00467371	0.0435491
ENSMUSP00000071914	ENSMUSG00000005417	"Mprip"	0.112115	0.149931	0.456461	0.665765
ENSMUSP00000104048	ENSMUSG00000005447	"Pafah1b3"	0.179756	0.131075	0.172273	0.382578
ENSMUSP00000005606	ENSMUSG00000005469	"Prkaca"	0.0224591	0.0560583	0.689159	0.831873
ENSMUSP00000019576	ENSMUSG00000005481	"Ddx39"	0.182004	0.0578875	0.00194747	0.0250618
ENSMUSP00000005620	ENSMUSG00000005483	"Dnajb1"	0.0863606	0.0784914	0.272682	0.503652
ENSMUSP00000064323	ENSMUSG00000005506	"Celf1"	0.269255	0.0834982	0.00152551	0.0222809
ENSMUSP00000005647	ENSMUSG00000005510	"Ndufs3"	0.0404086	0.0819522	0.622557	0.790498
ENSMUSP00000005651	ENSMUSG00000005514	"Por"	0.142373	0.104289	0.17389	0.384287
ENSMUSP00000088837	ENSMUSG00000005534	"Insr"	0.280198	0.144552	0.0541318	0.190727
ENSMUSP00000005705	ENSMUSG00000005566	"Trim28"	0.121057	0.0905236	0.182805	0.398324
ENSMUSP00000005714	ENSMUSG00000005575	"Ube2m"	0.00107432	0.0487794	0.982453	0.991141
ENSMUSP00000124551	ENSMUSG00000005610	"Eif4g2"	0.0873321	0.0412783	0.0357387	0.144495
ENSMUSP00000120045	ENSMUSG00000005611	"Mrvi1"	0.324485	0.218287	0.139955	0.341475
ENSMUSP00000078721	ENSMUSG00000005615	"Pcyt1a"	0.339722	0.121162	0.00560055	0.0476978
ENSMUSP00000071589	ENSMUSG00000005625	"Psmd4"	0.268868	0.228756	0.242567	0.471614
ENSMUSP00000102857	ENSMUSG00000005625	"Psmd4"	0.232348	0.0723282	0.00155815	0.0224469
ENSMUSP00000005769	ENSMUSG00000005628	"Tmod4"	0.220236	0.145713	0.132421	0.331524
ENSMUSP00000005798	ENSMUSG00000005656	"Snx6"	0.126303	0.0546521	0.0219577	0.106271
ENSMUSP00000106959	ENSMUSG00000005674	"Tomm40l"	-0.0227863	0.0907606	0.802053	0.8961
ENSMUSP00000106953	ENSMUSG00000005681	"Apoa2"	0.277161	0.307763	0.369016	0.589559
ENSMUSP00000005826	ENSMUSG00000005683	"Cs"	-0.0773246	0.0630643	0.221745	0.447668
ENSMUSP00000130495	ENSMUSG00000005686	"Ampd3"	0.0268242	0.0921249	0.771253	0.877482
ENSMUSP00000111309	ENSMUSG00000005732	"Ranbp1"	0.380875	0.115749	0.00120208	0.0195154
ENSMUSP00000005923	ENSMUSG00000005779	"Psmb4"	0.196718	0.0723991	0.00722432	0.0547466
ENSMUSP00000005953	ENSMUSG00000005803	"Sqrdl"	-0.236726	0.0941339	0.0127819	0.076867
ENSMUSP00000029804	ENSMUSG00000005813	"Metap1"	0.133387	0.133171	0.318027	0.546832
ENSMUSP00000113431	ENSMUSG00000005846	"Rsl1d1"	0.117162	0.158145	0.460649	0.668178
ENSMUSP00000006027	ENSMUSG00000005873	"Reep5"	0.00179744	0.0759926	0.981156	0.990216
ENSMUSP00000105264	ENSMUSG00000005882	"Uqcc1"	0.108191	0.0770403	0.16193	0.374451
ENSMUSP00000006128	ENSMUSG00000005973	"Rcn1"	0.581803	0.157313	0.000297264	0.00943345
ENSMUSP00000006137	ENSMUSG00000005981	"Trap1"	0.074841	0.0627324	0.234423	0.46092
ENSMUSP00000117616	ENSMUSG00000006005	"Tpr"	0.381906	0.0785087	2.48412e-06	0.00112697
ENSMUSP00000006181	ENSMUSG00000006024	"Napa"	0.0636361	0.0516642	0.21965	0.445659
ENSMUSP00000133360	ENSMUSG00000006050	"Sra1"	0.194513	0.239894	0.419169	0.63439
ENSMUSP00000006217	ENSMUSG00000006058	"Snf8"	0.438722	0.234684	0.0631801	0.209433
ENSMUSP00000006254	ENSMUSG00000006095	"Tbcb"	0.194986	0.0859506	0.0244742	0.114236
ENSMUSP00000006293	ENSMUSG00000006134	"Crkl"	0.357972	0.0905729	0.000110863	0.00544131
ENSMUSP00000104883	ENSMUSG00000006169	"Clint1"	0.139631	0.0738257	0.0601726	0.203517
ENSMUSP00000006367	ENSMUSG00000006205	"Htra1"	0.282751	0.172995	0.104548	0.286371
ENSMUSP00000006381	ENSMUSG00000006219	"Fblim1"	0.285941	0.0843764	0.000861291	0.0163027
ENSMUSP00000099544	ENSMUSG00000006221	"Hspb7"	0.306561	0.112475	0.00704897	0.0542861
ENSMUSP00000006435	ENSMUSG00000006273	"Atp6v1b2"	0.0967939	0.0632941	0.127943	0.326904
ENSMUSP00000129739	ENSMUSG00000006276	"Eps15l1"	0.240002	0.0690964	0.000642851	0.0140428
ENSMUSP00000125155	ENSMUSG00000006289	"Osgep"	0.235639	0.128456	0.0683236	0.220485
ENSMUSP00000136644	ENSMUSG00000006299	"Aamp"	0.221186	0.130494	0.093424	0.264844
ENSMUSP00000109451	ENSMUSG00000006304	"Arpc2"	0.0646358	0.064449	0.317249	0.54652
ENSMUSP00000006496	ENSMUSG00000006333	"Rps9"	0.0453883	0.0549898	0.410234	0.625577
ENSMUSP00000072074	ENSMUSG00000006344	"Ggt5"	0.0875481	0.14701	0.552328	0.742802
ENSMUSP00000081943	ENSMUSG00000006356	"Crip2"	-0.0901359	0.159878	0.573602	0.756265
ENSMUSP00000006523	ENSMUSG00000006360	"Crip1"	-0.0443402	0.211668	0.834309	0.914529
ENSMUSP00000054583	ENSMUSG00000006369	"Fbln1"	0.356509	0.135824	0.00969307	0.0649435
ENSMUSP00000105058	ENSMUSG00000006369	"Fbln1"	0.256332	0.10635	0.0169423	0.0896159
ENSMUSP00000073061	ENSMUSG00000006373	"Pgrmc1"	0.21934	0.10964	0.0470228	0.17431
ENSMUSP00000006544	ENSMUSG00000006378	"Gcat"	0.158811	0.155784	0.309865	0.539357
ENSMUSP00000006562	ENSMUSG00000006395	"Hyi"	0.762403	0.293916	0.0104222	0.0673965
ENSMUSP00000136821	ENSMUSG00000006395	"Hyi"	-0.0898037	0.201802	0.657095	0.811706
ENSMUSP00000120106	ENSMUSG00000006412	"Pfdn2"	0.277011	0.0955979	0.00422388	0.042066
ENSMUSP00000104837	ENSMUSG00000006418	"Rnf114"	0.283784	0.0889882	0.00168252	0.0232824
ENSMUSP00000006611	ENSMUSG00000006442	"Srm"	-0.0214726	0.092375	0.816466	0.90383
ENSMUSP00000006625	ENSMUSG00000006456	"Rbm14"	0.0622642	0.090075	0.490347	0.69694
ENSMUSP00000006626	ENSMUSG00000006457	"Actn3"	0.100773	0.270993	0.710429	0.845901
ENSMUSP00000006669	ENSMUSG00000006494	"Pdk1"	-0.014857	0.0822735	0.856899	0.926425
ENSMUSP00000126192	ENSMUSG00000006498	"Ptbp1"	0.2166	0.180202	0.231251	0.457838
ENSMUSP00000006697	ENSMUSG00000006522	"Itih3"	-0.0473432	0.224273	0.83305	0.914529
ENSMUSP00000126449	ENSMUSG00000006529	"Itih1"	0.0514682	0.106496	0.629474	0.795036
ENSMUSP00000006749	ENSMUSG00000006574	"Slc4a1"	0.171686	0.185303	0.35541	0.578043
ENSMUSP00000116747	ENSMUSG00000006576	"Slc4a3"	0.0301058	0.089981	0.738378	0.859718
ENSMUSP00000006764	ENSMUSG00000006589	"Aprt"	0.177736	0.111649	0.11315	0.299627
ENSMUSP00000135930	ENSMUSG00000006676	"Usp19"	0.135594	0.118301	0.253235	0.481924
ENSMUSP00000054634	ENSMUSG00000006699	"Cdc42"	-0.024174	0.0727561	0.740077	0.85974
ENSMUSP00000006900	ENSMUSG00000006717	"Acot13"	-0.25126	0.119847	0.0374279	0.149041
ENSMUSP00000025083	ENSMUSG00000006740	"Kif5b"	0.0494598	0.0491569	0.31568	0.545673
ENSMUSP00000099409	ENSMUSG00000006782	"Cnp"	-0.01262	0.127238	0.921115	0.960244
ENSMUSP00000007012	ENSMUSG00000006818	"Sod2"	0.0854743	0.0867137	0.325593	0.553596
ENSMUSP00000070876	ENSMUSG00000006906	"Stambp"	0.166818	0.0973141	0.0888346	0.256478
ENSMUSP00000007130	ENSMUSG00000006932	"Ctnnb1"	0.0496261	0.0589089	0.400664	0.616777
ENSMUSP00000007212	ENSMUSG00000006998	"Psmd2"	0.157119	0.0515878	0.00266844	0.0309436
ENSMUSP00000007236	ENSMUSG00000007021	"Syngr3"	0.0916355	0.145463	0.529994	0.727514
ENSMUSP00000084572	ENSMUSG00000007029	"Vars"	0.0396872	0.0473704	0.403245	0.619169
ENSMUSP00000007251	ENSMUSG00000007036	"Abhd16a"	0.0900201	0.0874532	0.304688	0.535286
ENSMUSP00000007255	ENSMUSG00000007039	"Ddah2"	0.268363	0.093168	0.00445111	0.0429234
ENSMUSP00000007257	ENSMUSG00000007041	"Clic1"	0.146009	0.0781808	0.0634365	0.209683
ENSMUSP00000109644	ENSMUSG00000007050	"Lsm2"	0.124127	0.0776619	0.111719	0.297144
ENSMUSP00000083077	ENSMUSG00000007097	"Atp1a2"	-0.0127784	0.0983468	0.896764	0.948616
ENSMUSP00000106874	ENSMUSG00000007107	"Atp1a4"	-0.0723685	0.215594	0.737531	0.859265
ENSMUSP00000007482	ENSMUSG00000007338	"Mrpl49"	-0.103593	0.121569	0.395493	0.61239
ENSMUSP00000082017	ENSMUSG00000007411	"Mark3"	-0.00344155	0.126697	0.978387	0.989641
ENSMUSP00000007602	ENSMUSG00000007458	"M6pr"	0.141617	0.103108	0.171303	0.381927
ENSMUSP00000007708	ENSMUSG00000007564	"Ppp2r1a"	0.157891	0.0380039	5.01767e-05	0.00321176
ENSMUSP00000079026	ENSMUSG00000007617	"Homer1"	0.16082	0.0841218	0.0574883	0.196864
ENSMUSP00000105120	ENSMUSG00000007617	"Homer1"	0.235909	0.14957	0.116701	0.307295
ENSMUSP00000111116	ENSMUSG00000007655	"Cav1"	0.168789	0.0694065	0.0159944	0.0870004
ENSMUSP00000126618	ENSMUSG00000007656	"Arpp19"	0.368104	0.164861	0.026859	0.120352
ENSMUSP00000007803	ENSMUSG00000007659	"Bcl2l1"	-0.105944	0.161965	0.514267	0.714524
ENSMUSP00000007814	ENSMUSG00000007670	"Khsrp"	0.418836	0.0888245	4.80423e-06	0.00112697
ENSMUSP00000007865	ENSMUSG00000007721	"Ccdc124"	0.268706	0.209728	0.202208	0.424511
ENSMUSP00000133523	ENSMUSG00000007739	"Cct4"	0.0827824	0.0406051	0.0429328	0.165045
ENSMUSP00000007959	ENSMUSG00000007815	"Rhoa"	0.316547	0.140548	0.0260803	0.118667
ENSMUSP00000007977	ENSMUSG00000007833	"Aldh16a1"	-0.0775884	0.171704	0.651933	0.809118
ENSMUSP00000007980	ENSMUSG00000007836	"Hnrnpa0"	0.108875	0.16411	0.508555	0.710092
ENSMUSP00000104770	ENSMUSG00000007850	"Hnrnph1"	0.237865	0.0704744	0.000902552	0.0166361
ENSMUSP00000008021	ENSMUSG00000007877	"Tcap"	-0.194418	0.128594	0.13231	0.331509
ENSMUSP00000121203	ENSMUSG00000007891	"Ctsd"	0.196309	0.10656	0.0670766	0.21815
ENSMUSP00000008036	ENSMUSG00000007892	"Rplp1"	0.546146	0.162518	0.00100114	0.0174621
ENSMUSP00000083281	ENSMUSG00000008036	"Ap2s1"	-0.0160933	0.057204	0.778777	0.882443
ENSMUSP00000008280	ENSMUSG00000008136	"Fhl2"	0.0235094	0.180641	0.896597	0.948616
ENSMUSP00000088320	ENSMUSG00000008226	"Scrn3"	0.216656	0.0900173	0.0170974	0.0903228
ENSMUSP00000008477	ENSMUSG00000008333	"Snrpb2"	0.120637	0.127921	0.346985	0.570639
ENSMUSP00000008517	ENSMUSG00000008373	"Prpf31"	0.0365445	0.0955976	0.702982	0.840865
ENSMUSP00000008537	ENSMUSG00000008393	"Carhsp1"	0.254218	0.15075	0.0934508	0.264844
ENSMUSP00000113433	ENSMUSG00000008435	"Rdh13"	-0.174071	0.0914341	0.0585245	0.199059
ENSMUSP00000076933	ENSMUSG00000008475	"Arpc5"	0.109129	0.0973627	0.263838	0.493644
ENSMUSP00000008684	ENSMUSG00000008540	"Mgst1"	0.155569	0.204165	0.447338	0.65806
ENSMUSP00000102865	ENSMUSG00000008575	"Nfib"	0.267101	0.120835	0.0290881	0.127401
ENSMUSP00000008748	ENSMUSG00000008604	"Ubqln4"	0.282824	0.124942	0.0248535	0.115155
ENSMUSP00000008812	ENSMUSG00000008668	"Rps18"	0.0381162	0.0531516	0.474223	0.680848
ENSMUSP00000008826	ENSMUSG00000008682	"Rpl10"	0.0988062	0.090324	0.275449	0.50638
ENSMUSP00000119975	ENSMUSG00000008683	"Rps15a"	0.111072	0.0634558	0.0817463	0.244197
ENSMUSP00000008966	ENSMUSG00000008822	"Acyp1"	0.326169	0.125314	0.0100126	0.0659938
ENSMUSP00000108160	ENSMUSG00000008845	"Cd163"	0.206057	0.20558	0.317881	0.546832
ENSMUSP00000009003	ENSMUSG00000008859	"Rala"	-0.03006	0.059668	0.615023	0.785694
ENSMUSP00000009036	ENSMUSG00000008892	"Vdac3"	-0.10312	0.0515626	0.0470064	0.17431
ENSMUSP00000009157	ENSMUSG00000009013	"Dynll1"	0.127395	0.110043	0.248517	0.477139
ENSMUSP00000078867	ENSMUSG00000009079	"Ewsr1"	0.0268213	0.0949428	0.7779	0.881717
ENSMUSP00000009234	ENSMUSG00000009090	"Ap1b1"	0.0700865	0.0428383	0.103562	0.285151
ENSMUSP00000009256	ENSMUSG00000009112	"Bcl2l13"	0.00274009	0.0664227	0.96714	0.984161
ENSMUSP00000066891	ENSMUSG00000009207	"Lnp"	0.00288257	0.0667585	0.965606	0.983786
ENSMUSP00000133515	ENSMUSG00000009293	"Ube2g2"	0.345293	0.118511	0.00430762	0.0422821
ENSMUSP00000009538	ENSMUSG00000009394	"Syn2"	0.153923	0.107902	0.155445	0.364114
ENSMUSP00000105026	ENSMUSG00000009470	"Tnpo1"	0.137998	0.0587891	0.0199888	0.100086
ENSMUSP00000009679	ENSMUSG00000009535	"Rnmt"	0.153636	0.159421	0.337467	0.562244
ENSMUSP00000009693	ENSMUSG00000009549	"Srp14"	0.0918596	0.0758016	0.227153	0.453339
ENSMUSP00000113157	ENSMUSG00000009575	"Cbx5"	0.206936	0.120667	0.0885379	0.256146
ENSMUSP00000009774	ENSMUSG00000009630	"Ppp2cb"	0.24252	0.056106	2.54193e-05	0.00255464
ENSMUSP00000020312	ENSMUSG00000009647	"Mcu"	0.0803341	0.0930924	0.389307	0.605924
ENSMUSP00000126377	ENSMUSG00000009681	"Bcr"	0.0831424	0.140478	0.555386	0.744454
ENSMUSP00000010007	ENSMUSG00000009863	"Sdhb"	0.0654942	0.0560472	0.24412	0.473099
ENSMUSP00000010038	ENSMUSG00000009894	"Snap47"	0.0148449	0.324038	0.963549	0.982401
ENSMUSP00000108356	ENSMUSG00000009907	"Vps4b"	0.0802292	0.119018	0.501281	0.703951
ENSMUSP00000079180	ENSMUSG00000009927	"Rps25"	0.175497	0.086587	0.0441468	0.167985
ENSMUSP00000067767	ENSMUSG00000010025	"Aldh3a2"	0.140579	0.0772735	0.0705268	0.224167
ENSMUSP00000130194	ENSMUSG00000010095	"Slc3a2"	0.0450873	0.111363	0.686112	0.829935
ENSMUSP00000010241	ENSMUSG00000010097	"Nxf1"	0.141965	0.143304	0.324423	0.553065
ENSMUSP00000134854	ENSMUSG00000010110	"Stx5a"	-0.0451028	0.115667	0.697374	0.836651
ENSMUSP00000111150	ENSMUSG00000010205	"Raver1"	0.130422	0.149158	0.383624	0.601068
ENSMUSP00000010502	ENSMUSG00000010358	"Ifi35"	0.0978277	0.158156	0.537144	0.733274
ENSMUSP00000130492	ENSMUSG00000010376	"Nedd8"	0.18713	0.09372	0.0474359	0.175024
ENSMUSP00000010536	ENSMUSG00000010392	"Gosr1"	0.342784	0.108475	0.00198955	0.025219
ENSMUSP00000099785	ENSMUSG00000010517	"Faf1"	0.116456	0.079026	0.142314	0.344781
ENSMUSP00000048470	ENSMUSG00000010608	"Rbm25"	0.239572	0.106724	0.0264331	0.119788
ENSMUSP00000010804	ENSMUSG00000010660	"Plcd1"	0.150897	0.0640482	0.0195432	0.09903
ENSMUSP00000010899	ENSMUSG00000010755	"Cars"	0.0918432	0.0733084	0.211883	0.436059
ENSMUSP00000011055	ENSMUSG00000010911	"Apip"	0.0879096	0.0996812	0.378996	0.598258
ENSMUSP00000011058	ENSMUSG00000010914	"Pdhx"	0.147349	0.0718494	0.0417278	0.161985
ENSMUSP00000034190	ENSMUSG00000010936	"Vac14"	0.101946	0.199033	0.609208	0.781139
ENSMUSP00000103517	ENSMUSG00000011096	"Akt1s1"	0.20542	0.118732	0.0863626	0.252809
ENSMUSP00000021726	ENSMUSG00000011148	"Adssl1"	-0.0255594	0.0891792	0.774741	0.879522
ENSMUSP00000019808	ENSMUSG00000011305	"Plin5"	0.149012	0.153393	0.332693	0.55969
ENSMUSP00000011526	ENSMUSG00000011382	"Dhdh"	0.0804083	0.0926691	0.386712	0.603919
ENSMUSP00000011895	ENSMUSG00000011751	"Sptbn4"	0.0440135	0.110017	0.689582	0.831873
ENSMUSP00000011896	ENSMUSG00000011752	"Pgam1"	0.252039	0.079568	0.00180441	0.0242209
ENSMUSP00000098375	ENSMUSG00000011877	"Git1"	0.18026	0.0767229	0.0200124	0.100086
ENSMUSP00000012028	ENSMUSG00000011884	"Gltp"	0.183585	0.117361	0.120575	0.312813
ENSMUSP00000079163	ENSMUSG00000012405	"Rpl15"	-0.0190583	0.0653814	0.771007	0.877482
ENSMUSP00000125314	ENSMUSG00000012422	"Tmem167"	0.0151666	0.195154	0.938205	0.969677
ENSMUSP00000111081	ENSMUSG00000012428	"Steap4"	0.169165	0.143451	0.239846	0.468834
ENSMUSP00000012679	ENSMUSG00000012535	"Tnpo3"	0.166412	0.0965042	0.0866678	0.253423
ENSMUSP00000012849	ENSMUSG00000012705	"Retn"	0.411666	0.218731	0.0624	0.207394
ENSMUSP00000104179	ENSMUSG00000012848	"Rps5"	0.0381275	0.0852571	0.655261	0.810523
ENSMUSP00000013304	ENSMUSG00000013160	"Atp6v0d1"	0.0211302	0.0612102	0.73034	0.856561
ENSMUSP00000111291	ENSMUSG00000013539	"Tango2"	0.145563	0.0817992	0.0768331	0.237076
ENSMUSP00000034723	ENSMUSG00000013584	"Aldh1a2"	0.0221404	0.248224	0.929116	0.963824
ENSMUSP00000013737	ENSMUSG00000013593	"Ndufs2"	-0.10993	0.0614325	0.0752168	0.23431
ENSMUSP00000013773	ENSMUSG00000013629	"Cad"	0.0570855	0.116492	0.624776	0.791233
ENSMUSP00000069962	ENSMUSG00000013662	"Atad1"	-0.0531931	0.0493695	0.282714	0.51399
ENSMUSP00000013842	ENSMUSG00000013698	"Pea15a"	0.311161	0.126086	0.0145222	0.0820294
ENSMUSP00000108875	ENSMUSG00000013736	"Trnt1"	0.100625	0.0568805	0.0785672	0.239994
ENSMUSP00000014080	ENSMUSG00000013936	"Myl2"	0.201689	0.113148	0.0763399	0.23624
ENSMUSP00000106920	ENSMUSG00000013997	"Nit1"	0.182504	0.0794973	0.0228382	0.108999
ENSMUSP00000014221	ENSMUSG00000014077	"Chp1"	0.239757	0.0909121	0.00912857	0.0627552
ENSMUSP00000014339	ENSMUSG00000014195	"Dnajc7"	0.215445	0.078326	0.0065527	0.0524837
ENSMUSP00000014370	ENSMUSG00000014226	"Cacybp"	0.0667107	0.0656783	0.311119	0.540511
ENSMUSP00000014438	ENSMUSG00000014294	"Ndufa2"	0.0586478	0.0853332	0.492786	0.697769
ENSMUSP00000014445	ENSMUSG00000014301	"Pam16"	0.0431269	0.0936175	0.645619	0.804425
ENSMUSP00000014457	ENSMUSG00000014313	"Cox6c"	0.183133	0.1068	0.0881065	0.2556
ENSMUSP00000098097	ENSMUSG00000014349	"Ube2z"	0.149758	0.0557007	0.00784484	0.0578976
ENSMUSP00000014546	ENSMUSG00000014402	"Tsg101"	-0.0280775	0.0711852	0.693728	0.834966
ENSMUSP00000014640	ENSMUSG00000014496	"Ankrd28"	0.293538	0.126669	0.0219139	0.106198
ENSMUSP00000114402	ENSMUSG00000014551	"Mrps25"	-0.000539499	0.117817	0.996352	0.998481
ENSMUSP00000014698	ENSMUSG00000014554	"Dguok"	-0.279209	0.145158	0.0564205	0.194568
ENSMUSP00000068587	ENSMUSG00000014601	"Strip1"	0.0877707	0.0990548	0.377618	0.597065
ENSMUSP00000014750	ENSMUSG00000014606	"Slc25a11"	-0.0231135	0.0729566	0.751751	0.866608
ENSMUSP00000077663	ENSMUSG00000014633	"Cmc2"	0.444981	0.129392	0.000733421	0.0150208
ENSMUSP00000014913	ENSMUSG00000014769	"Psmb1"	0.197843	0.0690953	0.00468709	0.0435776
ENSMUSP00000014920	ENSMUSG00000014776	"Nol3"	0.127273	0.117253	0.279165	0.509886
ENSMUSP00000014922	ENSMUSG00000014778	"Fhod1"	0.119185	0.224415	0.59665	0.774196
ENSMUSP00000014990	ENSMUSG00000014846	"Tppp3"	0.267124	0.123185	0.0314268	0.13318
ENSMUSP00000015011	ENSMUSG00000014867	"Surf4"	0.0413777	0.106276	0.697506	0.836651
ENSMUSP00000072154	ENSMUSG00000014932	"Yes1"	-0.0189327	0.105202	0.857405	0.926425
ENSMUSP00000015100	ENSMUSG00000014956	"Ppp1cb"	0.0892584	0.0568429	0.1181	0.308963
ENSMUSP00000107820	ENSMUSG00000014959	"Gorasp2"	0.253144	0.0885783	0.00476519	0.0441033
ENSMUSP00000015146	ENSMUSG00000015002	"Efr3a"	-0.112098	0.101932	0.273081	0.503853
ENSMUSP00000015157	ENSMUSG00000015013	"Trappc2l"	0.111525	0.0878324	0.206116	0.429881
ENSMUSP00000015160	ENSMUSG00000015016	"Acsf3"	0.0449767	0.0710619	0.527583	0.725908
ENSMUSP00000047898	ENSMUSG00000015023	"Ddx19a"	0.141079	0.0803676	0.0808792	0.24281
ENSMUSP00000015227	ENSMUSG00000015083	"C8g"	-0.212354	0.217178	0.329637	0.556896
ENSMUSP00000028328	ENSMUSG00000015085	"Entpd2"	-0.0771589	0.223408	0.730215	0.856561
ENSMUSP00000058746	ENSMUSG00000015087	"Rabl6"	0.0838441	0.220324	0.704397	0.841338
ENSMUSP00000109897	ENSMUSG00000015090	"Ptgds"	0.0659625	0.21492	0.75928	0.87051
ENSMUSP00000015236	ENSMUSG00000015092	"Edf1"	0.164129	0.120552	0.175054	0.38585
ENSMUSP00000015256	ENSMUSG00000015112	"Slc25a13"	-0.0819483	0.0722048	0.2579	0.486593
ENSMUSP00000055714	ENSMUSG00000015120	"Ube2i"	0.0974309	0.0894052	0.277264	0.508398
ENSMUSP00000021554	ENSMUSG00000015143	"Actn1"	0.0148958	0.0490479	0.761706	0.87087
ENSMUSP00000127176	ENSMUSG00000015143	"Actn1"	0.198501	0.159914	0.216557	0.442015
ENSMUSP00000072732	ENSMUSG00000015149	"Sirt2"	0.248762	0.0642939	0.000152274	0.0064905
ENSMUSP00000134734	ENSMUSG00000015165	"Hnrnpl"	0.273829	0.0529513	6.11893e-07	0.000475003
ENSMUSP00000128331	ENSMUSG00000015176	"Nolc1"	0.168187	0.193865	0.387118	0.6042
ENSMUSP00000015391	ENSMUSG00000015247	"Nipsnap3b"	0.247737	0.153166	0.108151	0.292529
ENSMUSP00000120461	ENSMUSG00000015290	"Ubl4"	0.197893	0.101545	0.0532885	0.188859
ENSMUSP00000015435	ENSMUSG00000015291	"Gdi1"	0.190137	0.063548	0.00315799	0.0344442
ENSMUSP00000015481	ENSMUSG00000015337	"Endog"	-0.0256263	0.0836723	0.759751	0.87051
ENSMUSP00000015501	ENSMUSG00000015357	"Clpx"	0.0720321	0.0487567	0.141312	0.343791
ENSMUSP00000080403	ENSMUSG00000015363	"Trabd"	0.152512	0.250826	0.5445	0.737591
ENSMUSP00000139011	ENSMUSG00000015536	"Mocs2"	0.219851	0.142049	0.124513	0.320053
ENSMUSP00000132259	ENSMUSG00000015568	"Lpl"	0.0749396	0.0666563	0.262387	0.491801
ENSMUSP00000015791	ENSMUSG00000015647	"Lama5"	-0.0988281	0.133268	0.459308	0.66807
ENSMUSP00000015800	ENSMUSG00000015656	"Hspa8"	0.061715	0.052793	0.243941	0.473099
ENSMUSP00000129767	ENSMUSG00000015671	"Psma2"	0.122144	0.0897583	0.175265	0.386113
ENSMUSP00000015855	ENSMUSG00000015711	"Prune"	0.172972	0.0685727	0.0125157	0.0758992
ENSMUSP00000015877	ENSMUSG00000015733	"Capza2"	-0.0409312	0.0595368	0.492652	0.697769
ENSMUSP00000015891	ENSMUSG00000015747	"Vps45"	-0.0192125	0.07615	0.801133	0.895762
ENSMUSP00000128483	ENSMUSG00000015749	"Anp32e"	-0.0376842	0.144252	0.794241	0.891383
ENSMUSP00000015934	ENSMUSG00000015790	"Surf1"	0.040979	0.08506	0.630554	0.79521
ENSMUSP00000015950	ENSMUSG00000015806	"Qdpr"	-0.00439967	0.0806816	0.956572	0.979309
ENSMUSP00000122081	ENSMUSG00000015806	"Qdpr"	0.0381132	0.0852128	0.655215	0.810523
ENSMUSP00000107298	ENSMUSG00000015829	"Tnr"	0.109015	0.250852	0.664688	0.816783
ENSMUSP00000015981	ENSMUSG00000015837	"Sqstm1"	0.421292	0.117843	0.000516417	0.0123685
ENSMUSP00000015987	ENSMUSG00000015843	"Rxrg"	0.204034	0.124445	0.104149	0.286207
ENSMUSP00000015998	ENSMUSG00000015854	"Cd5l"	0.0869565	0.268212	0.746226	0.863418
ENSMUSP00000101999	ENSMUSG00000015869	"Prpsap1"	0.166844	0.126886	0.190201	0.407386
ENSMUSP00000016033	ENSMUSG00000015889	"Lta4h"	0.0421276	0.0504903	0.405173	0.620549
ENSMUSP00000099461	ENSMUSG00000015932	"Dstn"	0.392685	0.107392	0.0003349	0.0100256
ENSMUSP00000016081	ENSMUSG00000015937	"H2afy"	-0.096022	0.105175	0.362469	0.583703
ENSMUSP00000016086	ENSMUSG00000015942	"Gtf2ird2"	0.234597	0.109027	0.0337322	0.140556
ENSMUSP00000102716	ENSMUSG00000015943	"Bola1"	0.398777	0.101904	0.000128755	0.00595249
ENSMUSP00000016105	ENSMUSG00000015961	"Adss"	0.00524829	0.105784	0.960485	0.981411
ENSMUSP00000107869	ENSMUSG00000015968	"Cacna1d"	0.0219149	0.0831931	0.792524	0.890166
ENSMUSP00000016138	ENSMUSG00000015994	"Fnta"	0.200019	0.073706	0.00733421	0.0553805
ENSMUSP00000022281	ENSMUSG00000016018	"Skiv2l2"	0.620802	0.173684	0.000519367	0.0123685
ENSMUSP00000125620	ENSMUSG00000016194	"Hsd11b1"	-0.0712542	0.158384	0.653397	0.809982
ENSMUSP00000016396	ENSMUSG00000016252	"Atp5e"	-0.23071	0.0868285	0.0085869	0.0602278
ENSMUSP00000016399	ENSMUSG00000016255	"Tubb1"	-0.194035	0.335043	0.563262	0.748263
ENSMUSP00000016400	ENSMUSG00000016256	"Ctsz"	0.344428	0.13959	0.0145387	0.0820294
ENSMUSP00000016463	ENSMUSG00000016319	"Slc25a5"	-0.0593089	0.0865525	0.494071	0.698802
ENSMUSP00000016488	ENSMUSG00000016344	"Ppdpf"	0.270399	0.296514	0.363915	0.584508
ENSMUSP00000054556	ENSMUSG00000016349	"Eef1a2"	-0.0751705	0.0350372	0.0332494	0.138682
ENSMUSP00000109693	ENSMUSG00000016382	"Pls3"	0.151281	0.0691098	0.0298775	0.129037
ENSMUSP00000016571	ENSMUSG00000016427	"Ndufa1"	-0.828782	0.203999	7.21963e-05	0.00411811
ENSMUSP00000074902	ENSMUSG00000016481	"Cr1l"	0.10389	0.117922	0.379619	0.598345
ENSMUSP00000016631	ENSMUSG00000016487	"Ppfibp1"	0.413672	0.176965	0.021024	0.10355
ENSMUSP00000016638	ENSMUSG00000016494	"Cd34"	0.30391	0.135474	0.0260892	0.118667
ENSMUSP00000120466	ENSMUSG00000016495	"Plgrkt"	0.0133398	0.239375	0.95565	0.979077
ENSMUSP00000016672	ENSMUSG00000016528	"Mapkapk2"	0.176444	0.0898255	0.0511167	0.183942
ENSMUSP00000074448	ENSMUSG00000016534	"Lamp2"	0.232245	0.0895179	0.010252	0.0668951
ENSMUSP00000132450	ENSMUSG00000016541	"Atxn10"	0.261972	0.0628603	4.76514e-05	0.00321176
ENSMUSP00000098053	ENSMUSG00000016554	"Eif3d"	0.032097	0.050655	0.527116	0.725687
ENSMUSP00000102062	ENSMUSG00000016559	"H3f3b"	-0.245042	0.120479	0.0434215	0.166469
ENSMUSP00000131504	ENSMUSG00000016664	"Pacsin2"	0.231741	0.075466	0.00246403	0.0292977
ENSMUSP00000016901	ENSMUSG00000016757	"Ttll12"	0.0322793	0.120088	0.78841	0.887895
ENSMUSP00000119065	ENSMUSG00000016921	"Srsf6"	0.196668	0.117779	0.0966863	0.271532
ENSMUSP00000099404	ENSMUSG00000016933	"Plcg1"	0.108077	0.0726661	0.138774	0.339771
ENSMUSP00000097756	ENSMUSG00000017132	"Cyth1"	0.125504	0.0839563	0.13669	0.336771
ENSMUSP00000090360	ENSMUSG00000017176	"Nt5c3b"	0.148226	0.14071	0.293832	0.524425
ENSMUSP00000017332	ENSMUSG00000017188	"Coa3"	-0.118163	0.089654	0.189173	0.40636
ENSMUSP00000017365	ENSMUSG00000017221	"Psmd3"	0.0592056	0.048273	0.221613	0.447668
ENSMUSP00000017430	ENSMUSG00000017286	"Glod4"	0.125157	0.0717914	0.0829728	0.246293
ENSMUSP00000055470	ENSMUSG00000017291	"Taok1"	0.0507745	0.115089	0.659808	0.813283
ENSMUSP00000099383	ENSMUSG00000017307	"Acot8"	0.111403	0.109919	0.312173	0.541811
ENSMUSP00000017453	ENSMUSG00000017309	"Cd300lg"	0.28487	0.0794769	0.000434473	0.0113204
ENSMUSP00000017488	ENSMUSG00000017344	"Vtn"	0.218815	0.145521	0.13441	0.333572
ENSMUSP00000017534	ENSMUSG00000017390	"Aldoc"	0.170058	0.100787	0.0932684	0.264844
ENSMUSP00000103181	ENSMUSG00000017404	"Rpl19"	0.052945	0.0770896	0.493089	0.697964
ENSMUSP00000136727	ENSMUSG00000017421	"Zfp207"	0.263585	0.102993	0.0115363	0.0717155
ENSMUSP00000133571	ENSMUSG00000017428	"Psmd11"	0.0966119	0.0431941	0.0265273	0.119788
ENSMUSP00000017629	ENSMUSG00000017485	"Top2b"	0.00110964	0.103159	0.991429	0.995912
ENSMUSP00000091551	ENSMUSG00000017631	"Abr"	0.0132843	0.0997481	0.894312	0.947512
ENSMUSP00000071619	ENSMUSG00000017670	"Elmo2"	0.0869336	0.105061	0.409708	0.625453
ENSMUSP00000057669	ENSMUSG00000017686	"Rhot1"	-0.0674451	0.0605395	0.266728	0.496763
ENSMUSP00000017851	ENSMUSG00000017707	"Serinc3"	0.394985	0.222124	0.0783191	0.239728
ENSMUSP00000033230	ENSMUSG00000017713	"Tha1"	0.0389355	0.0957357	0.68471	0.829434
ENSMUSP00000099390	ENSMUSG00000017721	"Pigt"	-0.108234	0.105505	0.307125	0.536822
ENSMUSP00000104939	ENSMUSG00000017754	"Pltp"	0.0110407	0.179257	0.950975	0.976225
ENSMUSP00000017900	ENSMUSG00000017756	"Slc12a7"	0.0185394	0.058201	0.750442	0.866211
ENSMUSP00000099382	ENSMUSG00000017760	"Ctsa"	0.117095	0.125981	0.353886	0.576962
ENSMUSP00000112130	ENSMUSG00000017765	"Slc12a4"	0.209587	0.0943682	0.0277496	0.123686
ENSMUSP00000099563	ENSMUSG00000017774	"Myo1c"	-0.0350591	0.0606839	0.564162	0.748845
ENSMUSP00000017920	ENSMUSG00000017776	"Crk"	0.321601	0.0992325	0.00141831	0.0214577
ENSMUSP00000115419	ENSMUSG00000017778	"Cox7c"	-0.229408	0.0901374	0.0117595	0.072888
ENSMUSP00000115723	ENSMUSG00000017781	"Pitpna"	0.211624	0.0757442	0.00576794	0.0484025
ENSMUSP00000017946	ENSMUSG00000017802	"Fam134c"	0.0897255	0.401123	0.823445	0.908371
ENSMUSP00000017961	ENSMUSG00000017817	"Jph2"	0.0973243	0.0605986	0.110007	0.294818
ENSMUSP00000017975	ENSMUSG00000017831	"Rab5a"	-0.152655	0.0858683	0.0771192	0.237502
ENSMUSP00000082053	ENSMUSG00000017843	"Ppp2r5c"	0.107081	0.15825	0.499895	0.703821
ENSMUSP00000018113	ENSMUSG00000017969	"Ptgis"	0.269549	0.123809	0.0307653	0.131704
ENSMUSP00000018186	ENSMUSG00000018042	"Cyb5r3"	0.17707	0.0780924	0.0245458	0.114236
ENSMUSP00000018333	ENSMUSG00000018189	"Uchl5"	0.190732	0.0760495	0.0130214	0.0774132
ENSMUSP00000121665	ENSMUSG00000018196	"Glrx2"	0.193242	0.133209	0.149225	0.355262
ENSMUSP00000125623	ENSMUSG00000018199	"Trove2"	0.166826	0.0949191	0.0807228	0.242513
ENSMUSP00000018430	ENSMUSG00000018286	"Psmb6"	0.349246	0.0892458	0.000128738	0.00595249
ENSMUSP00000018431	ENSMUSG00000018287	"Spag7"	0.329868	0.147036	0.0265343	0.119788
ENSMUSP00000018437	ENSMUSG00000018293	"Pfn1"	0.102506	0.0695251	0.14212	0.344781
ENSMUSP00000105010	ENSMUSG00000018322	"Tomm34"	0.0432067	0.102973	0.67531	0.822856
ENSMUSP00000018470	ENSMUSG00000018326	"Ywhab"	0.16337	0.0598228	0.00694109	0.0539564
ENSMUSP00000081011	ENSMUSG00000018339	"Gpx3"	0.281421	0.10089	0.00584593	0.0488627
ENSMUSP00000099788	ENSMUSG00000018340	"Anxa6"	0.212202	0.177124	0.233204	0.459978
ENSMUSP00000104511	ENSMUSG00000018340	"Anxa6"	0.134839	0.0604013	0.0268153	0.120352
ENSMUSP00000018506	ENSMUSG00000018362	"Kpna2"	0.126119	0.119043	0.291079	0.521939
ENSMUSP00000120595	ENSMUSG00000018379	"Srsf1"	0.386586	0.107163	0.000399875	0.0110319
ENSMUSP00000104615	ENSMUSG00000018398	"Sept8"	0.287673	0.0733602	0.000124827	0.00595249
ENSMUSP00000018549	ENSMUSG00000018405	"Mrm1"	0.226441	0.191094	0.238754	0.467215
ENSMUSP00000102602	ENSMUSG00000018411	"Mapt"	0.222205	0.0979684	0.0245026	0.114236
ENSMUSP00000040447	ENSMUSG00000018417	"Myo1b"	0.0190491	0.104913	0.856122	0.926113
ENSMUSP00000103536	ENSMUSG00000018428	"Akap1"	0.214144	0.0930692	0.0225362	0.108044
ENSMUSP00000077612	ENSMUSG00000018446	"C1qbp"	0.257502	0.109555	0.0198288	0.0997583
ENSMUSP00000018653	ENSMUSG00000018509	"Cenpv"	-0.0309884	0.0776908	0.690461	0.831983
ENSMUSP00000018691	ENSMUSG00000018547	"Pip4k2b"	-0.227525	0.0802101	0.0053337	0.0464426
ENSMUSP00000018698	ENSMUSG00000018554	"Ybx2"	0.180411	0.227243	0.428485	0.641926
ENSMUSP00000018710	ENSMUSG00000018566	"Slc2a4"	0.118295	0.0951799	0.215527	0.440979
ENSMUSP00000099634	ENSMUSG00000018574	"Acadvl"	-0.0555102	0.0486017	0.254902	0.484005
ENSMUSP00000018727	ENSMUSG00000018583	"G3bp1"	0.214364	0.0788665	0.00720504	0.0546987
ENSMUSP00000104485	ENSMUSG00000018585	"Atox1"	0.171881	0.140489	0.222752	0.449014
ENSMUSP00000018737	ENSMUSG00000018593	"Sparc"	0.274506	0.182595	0.135536	0.335147
ENSMUSP00000018803	ENSMUSG00000018659	"Pnpo"	-0.0104438	0.146221	0.943138	0.972158
ENSMUSP00000091475	ENSMUSG00000018666	"Cbx1"	0.556432	0.155636	0.000516115	0.0123685
ENSMUSP00000099441	ENSMUSG00000018669	"Cdk5rap3"	0.130458	0.0669272	0.0528106	0.187638
ENSMUSP00000018816	ENSMUSG00000018672	"Copz2"	0.12329	0.117746	0.296837	0.526893
ENSMUSP00000018851	ENSMUSG00000018707	"Dync1h1"	0.0259891	0.0507518	0.609218	0.781139
ENSMUSP00000099666	ENSMUSG00000018740	"Slc25a35"	0.0128195	0.123465	0.917418	0.958533
ENSMUSP00000018909	ENSMUSG00000018765	"Fxr2"	0.0886011	0.0753344	0.241188	0.470233
ENSMUSP00000018914	ENSMUSG00000018770	"Atp5g3"	-0.238645	0.135646	0.080213	0.24194
ENSMUSP00000034046	ENSMUSG00000018796	"Acsl1"	-0.132885	0.0485409	0.006807	0.053726
ENSMUSP00000087756	ENSMUSG00000018830	"Myh11"	-0.415149	0.19592	0.0354571	0.144185
ENSMUSP00000103795	ENSMUSG00000018845	"Unc45b"	0.0213546	0.0670467	0.75047	0.866211
ENSMUSP00000018992	ENSMUSG00000018848	"Rars"	-9.64814e-05	0.0464443	0.998345	0.999116
ENSMUSP00000116746	ENSMUSG00000018858	"Ict1"	0.103894	0.0885887	0.242429	0.471564
[truncated: 3,602 more rows]
