# Supplementary material for: Genome-wide transcript and protein analysis highlights the role of protein homeostasis in the aging mouse heart
Source: Genome Res. 2022 May;32(5):838–52. doi: 10.1101/gr.275672.121 (PMC9104701; doi:10.1101/gr.275672.121)
Supplement: Supplemental Material [file supp_gr.275672.121_Supplemental_Data_S5.xls]

## Sheet: README
Functional enrichment results for transcripts with corresponding protein data
The enrichment categories identified from the effects of age, sex, and age-by-sex interaction on 4,047
transcripts that have corresponding protein data. Pathway names, log2 fold change errors, enrichment
scores, normalized enrichment scores, sizes of category, p-values, adjusted p-values (Benjaminin-
Hochberg false discovery rate), and gene IDs were obtained using the FGSEA software package
(see Methods).
Columns dictionary:
Pathway_name: Gene Ontology category
Log2Err: error for the standard deviation of the p-value
ES: enrichment score
NES: normalized enrichment score
Size: Size of the pathway
p: enrichment p-value
adjusted_p: enrichment adjusted p-value
Gene_IDs: ENSEMBL gene IDs of genes driving the enrichment
Gene_symbols: ENSEMBL gene simbols of genes driving the enrichment

## Sheet: Age effect
Pathway_name	Log2Err	ES	NES	Size	p	adjusted_p	Gene_IDs	Gene_symbols
GOBP_CELL_ACTIVATION	NA	0.40903	2.06663	414	1e-10	2.37455e-08	ENSMUSG00000034993|"ENSMUSG00000056071"|"ENSMUSG00000016256"|"ENSMUSG00000071178"|"ENSMUSG00000061808"|"ENSMUSG00000095079"|"ENSMUSG00000019528"|"ENSMUSG00000027962"|"ENSMUSG00000021998"|"ENSMUSG00000025351"|"ENSMUSG00000040990"|"ENSMUSG00000044734"|"ENSMUSG00000050335"|"ENSMUSG00000003153"|"ENSMUSG00000033307"|"ENSMUSG00000020120"|"ENSMUSG00000037405"|"ENSMUSG00000022868"|"ENSMUSG00000072849"|"E…	Vat1/S100a9/Ctsz/Serpina1b/Ttr/Igha/Gyg/Vcam1/Lcp1/Cd63/Sh3kbp1/Serpinb1a/Lgals3/Slc2a3/Mif/Plek/Icam1/Ahsg/Serpina1e/Ndrg1/Pf4/Ostf1/Arpc5/Igkc/Cnn2/Fcer1g/S100a11/Plscr1/Rab4b/Ighg2c/Ighm/Apbb1ip/Hexb/Fgg/Cystm1/Rac2/Hp/Itga2b/Psmd13/Pgrmc1/Ighg2b/Cotl1/Ighg1/Prdx4/Vwf/Ctsd/Snca/Pa2g4/Anxa1/Itgb3/C3/Ptpn6/Mgam/Cstb/Cyb5r3/Alox12/Coro1a/Serpina3m/Gp1bb/Entpd2/S100a13/Prnp/Gmfg/Fga/Serpinb6a/Rpl2…
GOBP_EXOCYTOSIS	NA	0.406527	2.04454	394	1e-10	2.37455e-08	ENSMUSG00000034993|"ENSMUSG00000056071"|"ENSMUSG00000016256"|"ENSMUSG00000071178"|"ENSMUSG00000061808"|"ENSMUSG00000009394"|"ENSMUSG00000019528"|"ENSMUSG00000025351"|"ENSMUSG00000044734"|"ENSMUSG00000050335"|"ENSMUSG00000003153"|"ENSMUSG00000033307"|"ENSMUSG00000020120"|"ENSMUSG00000022868"|"ENSMUSG00000072849"|"ENSMUSG00000040640"|"ENSMUSG00000029373"|"ENSMUSG00000024725"|"ENSMUSG00000006522"|"E…	Vat1/S100a9/Ctsz/Serpina1b/Ttr/Syn2/Gyg/Cd63/Serpinb1a/Lgals3/Slc2a3/Mif/Plek/Ahsg/Serpina1e/Erc2/Pf4/Ostf1/Itih3/Arpc5/Cnn2/Fcer1g/S100a11/Rab4b/Hexb/Fgg/Cystm1/Rac2/Hp/Alb/Itga2b/Psmd13/Pgrmc1/Cotl1/Prdx4/Vwf/Ctsd/Snap47/Snca/Pa2g4/Anxa1/Itgb3/C3/Ptpn6/Serping1/Ecm1/Apoa1/Mgam/Cstb/Cyb5r3/Coro1a/Serpina3m/S100a13/Gmfg/Fga/Serpinb6a/Itih4/Serpinf2/Cyrib/Lyn/Anxa3/Ykt6/Lrg1/Lamp1/Rap2b/Hbb-bt/Txn…
GOBP_HUMORAL_IMMUNE_RESPONSE	NA	0.675086	2.61214	56	1e-10	2.37455e-08	ENSMUSG00000073418|"ENSMUSG00000056071"|"ENSMUSG00000095079"|"ENSMUSG00000026938"|"ENSMUSG00000022181"|"ENSMUSG00000058952"|"ENSMUSG00000029373"|"ENSMUSG00000076609"|"ENSMUSG00000036896"|"ENSMUSG00000029153"|"ENSMUSG00000030895"|"ENSMUSG00000076612"|"ENSMUSG00000076617"|"ENSMUSG00000076613"|"ENSMUSG00000076614"|"ENSMUSG00000079641"|"ENSMUSG00000024164"|"ENSMUSG00000004266"|"ENSMUSG00000023224"|"E…	C4b/S100a9/Igha/Fcna/C6/Cfi/Pf4/Igkc/C1qc/Ociad2/Hpx/Ighg2c/Ighm/Ighg2b/Ighg1/Rpl39/C3/Ptpn6/Serping1/Hc/Rps19/Fga/H2-Q10/Trf/Jchain/Gpi1/Ociad1/F2/Gapdh/Ighg3/Cfd/Cd5l/A2m/Crp/Rpl30/C8g/Igkv1-135/Phb/H2-D1
GOBP_IMMUNE_EFFECTOR_PROCESS	NA	0.416022	2.10042	405	1e-10	2.37455e-08	ENSMUSG00000034993|"ENSMUSG00000073418"|"ENSMUSG00000056071"|"ENSMUSG00000016256"|"ENSMUSG00000071178"|"ENSMUSG00000061808"|"ENSMUSG00000095079"|"ENSMUSG00000019528"|"ENSMUSG00000006304"|"ENSMUSG00000005681"|"ENSMUSG00000021998"|"ENSMUSG00000025351"|"ENSMUSG00000044734"|"ENSMUSG00000050335"|"ENSMUSG00000003153"|"ENSMUSG00000026938"|"ENSMUSG00000033307"|"ENSMUSG00000037405"|"ENSMUSG00000022181"|"E…	Vat1/C4b/S100a9/Ctsz/Serpina1b/Ttr/Igha/Gyg/Arpc2/Apoa2/Lcp1/Cd63/Serpinb1a/Lgals3/Slc2a3/Fcna/Mif/Icam1/C6/Cfi/Ahsg/Serpina1e/Ostf1/Brk1/Arpc5/Igkc/C1qc/Cnn2/Fcer1g/S100a11/Plscr1/Rbp4/Hpx/Rab4b/Ighg2c/Ighm/Apbb1ip/Hexb/Cystm1/Rac2/Hp/Psmd13/Pgrmc1/Ighg2b/Arpc1b/Cotl1/Ighg1/Prdx4/Ctsd/Pa2g4/Anxa1/C3/Ptpn6/Serping1/Apoa1/Mgam/Cstb/Hc/Cyb5r3/Rps19/Coro1a/Serpina3m/Arpc3/S100a13/Gmfg/Serpinb6a/Cyri…
GOBP_LEUKOCYTE_MEDIATED_IMMUNITY	NA	0.453944	2.22769	301	1e-10	2.37455e-08	ENSMUSG00000034993|"ENSMUSG00000073418"|"ENSMUSG00000056071"|"ENSMUSG00000016256"|"ENSMUSG00000071178"|"ENSMUSG00000061808"|"ENSMUSG00000095079"|"ENSMUSG00000019528"|"ENSMUSG00000025351"|"ENSMUSG00000044734"|"ENSMUSG00000050335"|"ENSMUSG00000003153"|"ENSMUSG00000033307"|"ENSMUSG00000037405"|"ENSMUSG00000022181"|"ENSMUSG00000058952"|"ENSMUSG00000022868"|"ENSMUSG00000072849"|"ENSMUSG00000024725"|"E…	Vat1/C4b/S100a9/Ctsz/Serpina1b/Ttr/Igha/Gyg/Cd63/Serpinb1a/Lgals3/Slc2a3/Mif/Icam1/C6/Cfi/Ahsg/Serpina1e/Ostf1/Arpc5/Igkc/C1qc/Cnn2/Fcer1g/S100a11/Hpx/Rab4b/Ighg2c/Ighm/Hexb/Cystm1/Rac2/Hp/Psmd13/Pgrmc1/Ighg2b/Cotl1/Ighg1/Prdx4/Ctsd/Pa2g4/C3/Ptpn6/Serping1/Mgam/Cstb/Hc/Cyb5r3/Coro1a/Serpina3m/S100a13/Gmfg/Serpinb6a/Cyrib/Lyn/Anxa3/Lrg1/Lamp1/Rap2b/Hbb-bt/Txndc5/Eef1a1/Diaph1/Prkcd/H2-Q10/Ctsa/Cct…
GOCC_BLOOD_MICROPARTICLE	NA	0.639489	2.60892	74	1e-10	2.37455e-08	ENSMUSG00000073418|"ENSMUSG00000095079"|"ENSMUSG00000059970"|"ENSMUSG00000005681"|"ENSMUSG00000026938"|"ENSMUSG00000022868"|"ENSMUSG00000006574"|"ENSMUSG00000018293"|"ENSMUSG00000076609"|"ENSMUSG00000036896"|"ENSMUSG00000030895"|"ENSMUSG00000076612"|"ENSMUSG00000076617"|"ENSMUSG00000033860"|"ENSMUSG00000031722"|"ENSMUSG00000029368"|"ENSMUSG00000034664"|"ENSMUSG00000076613"|"ENSMUSG00000076614"|"E…	C4b/Igha/Hspa2/Apoa2/Fcna/Ahsg/Slc4a1/Pfn1/Igkc/C1qc/Hpx/Ighg2c/Ighm/Fgg/Hp/Alb/Itga2b/Ighg2b/Ighg1/C3/Serping1/Apoa1/Cp/Serpina3m/Fga/Itih4/Serpinf2/Apoe/Hbb-bt/Clic1/Kng2/Itih2/Eng/Orm1/Trf/Gc/Jchain/Msn/F2/Bche/Plg/Serpinc1/Ighg3/Actc1/Cd5l/A2m/C8g/Pon1/Igkv1-135/Orm2
GOCC_SECRETORY_GRANULE	NA	0.405932	2.01188	339	1e-10	2.37455e-08	ENSMUSG00000034993|"ENSMUSG00000056071"|"ENSMUSG00000016256"|"ENSMUSG00000071178"|"ENSMUSG00000061808"|"ENSMUSG00000019528"|"ENSMUSG00000025351"|"ENSMUSG00000044734"|"ENSMUSG00000050335"|"ENSMUSG00000003153"|"ENSMUSG00000033307"|"ENSMUSG00000022868"|"ENSMUSG00000072849"|"ENSMUSG00000029373"|"ENSMUSG00000024725"|"ENSMUSG00000006522"|"ENSMUSG00000008475"|"ENSMUSG00000004665"|"ENSMUSG00000058715"|"E…	Vat1/S100a9/Ctsz/Serpina1b/Ttr/Gyg/Cd63/Serpinb1a/Lgals3/Slc2a3/Mif/Ahsg/Serpina1e/Pf4/Ostf1/Itih3/Arpc5/Cnn2/Fcer1g/S100a11/Rab4b/Hexb/Fgg/Cystm1/Hp/Alb/Itga2b/Psmd13/Pgrmc1/Cotl1/Prdx4/Vwf/Ctsd/Snca/Pa2g4/Itgb3/C3/Ptpn6/Serping1/Ecm1/Apoa1/Mgam/Anxa7/Cstb/Cyb5r3/Serpina3m/Gmfg/Fga/Serpinb6a/Itih4/Serpinf2/Cyrib/Anxa3/Lrg1/Lamp1/Rap2b/Hbb-bt/Txndc5/Kng2/Eef1a1/Diaph1/Vdac2/Prkcd/H2-Q10/Smpd1/Cts…
GOCC_CYTOSOLIC_RIBOSOME	0.826657	0.598811	2.45733	78	1.46304e-10	3.18456e-08	ENSMUSG00000060036|"ENSMUSG00000062006"|"ENSMUSG00000028234"|"ENSMUSG00000057322"|"ENSMUSG00000079641"|"ENSMUSG00000000740"|"ENSMUSG00000059291"|"ENSMUSG00000046330"|"ENSMUSG00000074129"|"ENSMUSG00000034892"|"ENSMUSG00000061787"|"ENSMUSG00000040952"|"ENSMUSG00000037563"|"ENSMUSG00000028936"|"ENSMUSG00000067288"|"ENSMUSG00000009927"|"ENSMUSG00000008668"|"ENSMUSG00000020460"|"ENSMUSG00000090733"|"E…	Rpl3/Rpl34/Rps20/Rpl38/Rpl39/Rpl13/Rpl11/Rpl37a/Rpl13a/Rps29/Rps17/Rps19/Rps16/Rpl22/Rps28/Rps25/Rps18/Rps27a/Rps27/Rps24/Rps15a/Rps13/Rpl27a/Rps11/Rps21/Rpl32/Rpl28/Rps5/Rps15/Rpl36a/Rps3/Rpl26/Rpl23/Rpl4/Rpl14/Rps26/Rpl18/Rps14/Isg15/Rpl6/Rpl30/Rps10/Rps9/Rpl10/Rps23/Hba-a1/Rpl18a/Rpl31/Rpl10a/Rpl8/Rps2
GOBP_ESTABLISHMENT_OF_PROTEIN_LOCALIZATION_TO_ENDOPLASMIC_RETICULUM	0.826657	0.574362	2.41237	90	2.32001e-10	4.0399e-08	ENSMUSG00000060036|"ENSMUSG00000062006"|"ENSMUSG00000028234"|"ENSMUSG00000057322"|"ENSMUSG00000079641"|"ENSMUSG00000000740"|"ENSMUSG00000059291"|"ENSMUSG00000046330"|"ENSMUSG00000074129"|"ENSMUSG00000034892"|"ENSMUSG00000061787"|"ENSMUSG00000040952"|"ENSMUSG00000037563"|"ENSMUSG00000028936"|"ENSMUSG00000067288"|"ENSMUSG00000009927"|"ENSMUSG00000008668"|"ENSMUSG00000020460"|"ENSMUSG00000090733"|"E…	Rpl3/Rpl34/Rps20/Rpl38/Rpl39/Rpl13/Rpl11/Rpl37a/Rpl13a/Rps29/Rps17/Rps19/Rps16/Rpl22/Rps28/Rps25/Rps18/Rps27a/Rps27/Rab3gap1/Rps24/Rps15a/Rps13/Rpl27a/Rps11/Spcs1/Rps21/Chmp4b/Srp9/Rpl32/Rpl28/Rps5/Rps15/Rpl36a/Rps3/Rpl26/Rpl23/Rpl4/Rpl14/Sgta/Rps26/Rpl18/Rps14/Rpl6/Rpl30/Rps10/Rps9/Rpl10/Rps23/Rpl18a/Sec62/Rpl31/Rpl10a/Rpl8/Rps2
GOCC_VESICLE_LUMEN	0.826657	0.475292	2.18583	176	2.10882e-10	4.0399e-08	ENSMUSG00000034993|"ENSMUSG00000056071"|"ENSMUSG00000016256"|"ENSMUSG00000071178"|"ENSMUSG00000061808"|"ENSMUSG00000019528"|"ENSMUSG00000044734"|"ENSMUSG00000033307"|"ENSMUSG00000022868"|"ENSMUSG00000072849"|"ENSMUSG00000029373"|"ENSMUSG00000024725"|"ENSMUSG00000006522"|"ENSMUSG00000008475"|"ENSMUSG00000004665"|"ENSMUSG00000027907"|"ENSMUSG00000021665"|"ENSMUSG00000033860"|"ENSMUSG00000031722"|"E…	Vat1/S100a9/Ctsz/Serpina1b/Ttr/Gyg/Serpinb1a/Mif/Ahsg/Serpina1e/Pf4/Ostf1/Itih3/Arpc5/Cnn2/S100a11/Hexb/Fgg/Hp/Alb/Psmd13/Apob/Cotl1/Prdx4/Vwf/Ctsd/Pa2g4/C3/Ptpn6/Serping1/Ecm1/Apoa1/Cstb/Cyb5r3/Serpina3m/Gmfg/Fga/Itih4/Serpinf2/Cyrib/Lrg1/Txndc5/Kng2/Eef1a1/Prkcd/Ctsa/Cct8/Orm1/Thbs1/Aldoa/Trf/Psmd6/Psma2/Ctsh/Anxa2/Fabp5/Gpi1/Selenop/Psma5/Pycard/Cap1/Pafah1b2/Dbnl/Arsa/Plg/Impdh1/Fermt3/Trappc…
GOMF_STRUCTURAL_CONSTITUENT_OF_RIBOSOME	0.826657	0.52159	2.30433	127	2.2672e-10	4.0399e-08	ENSMUSG00000060036|"ENSMUSG00000062006"|"ENSMUSG00000028234"|"ENSMUSG00000057322"|"ENSMUSG00000079641"|"ENSMUSG00000000740"|"ENSMUSG00000059291"|"ENSMUSG00000046330"|"ENSMUSG00000074129"|"ENSMUSG00000034892"|"ENSMUSG00000061787"|"ENSMUSG00000040952"|"ENSMUSG00000037563"|"ENSMUSG00000028936"|"ENSMUSG00000067288"|"ENSMUSG00000009927"|"ENSMUSG00000008668"|"ENSMUSG00000020460"|"ENSMUSG00000090733"|"E…	Rpl3/Rpl34/Rps20/Rpl38/Rpl39/Rpl13/Rpl11/Rpl37a/Rpl13a/Rps29/Rps17/Rps19/Rps16/Rpl22/Rps28/Rps25/Rps18/Rps27a/Rps27/Mrpl18/Mrpl49/Rps24/Rps15a/Rps13/Rpl27a/Rps11/Rps21/Mrpl43/Rpl32/Rpl28/Rps5/Rps15/Rpl36a/Rps3/Rpl26/Rpl23/Rpl4/Rpl14/Rps26/Mrps23/Mrpl46/Mrps16/Mrpl34/Rpl18/Rps14/Mrpl27/Mrps33/Mrpl20/Mrps6/Rpl6/Rpl30/Rps10/Mrpl15/Rps9/Rpl10/Mrpl13/Rps23/Mrpl30/Mrpl11/Rpl18a/Rpl31/Mrpl12/Mrpl22/Rpl1…
GOBP_NUCLEAR_TRANSCRIBED_MRNA_CATABOLIC_PROCESS_NONSENSE_MEDIATED_DECAY	0.814036	0.577442	2.39923	84	3.52891e-10	5.42206e-08	ENSMUSG00000060036|"ENSMUSG00000062006"|"ENSMUSG00000028234"|"ENSMUSG00000057322"|"ENSMUSG00000079641"|"ENSMUSG00000000740"|"ENSMUSG00000059291"|"ENSMUSG00000046330"|"ENSMUSG00000074129"|"ENSMUSG00000034892"|"ENSMUSG00000061787"|"ENSMUSG00000040952"|"ENSMUSG00000037563"|"ENSMUSG00000028936"|"ENSMUSG00000067288"|"ENSMUSG00000009927"|"ENSMUSG00000008668"|"ENSMUSG00000020460"|"ENSMUSG00000090733"|"E…	Rpl3/Rpl34/Rps20/Rpl38/Rpl39/Rpl13/Rpl11/Rpl37a/Rpl13a/Rps29/Rps17/Rps19/Rps16/Rpl22/Rps28/Rps25/Rps18/Rps27a/Rps27/Rps24/Rps15a/Rps13/Rpl27a/Rps11/Rps21/Eif4a3/Rpl32/Rpl28/Rps5/Rps15/Rpl36a/Rps3/Rpl26/Rpl23/Rpl4/Rpl14/Rps26/Rpl18/Rps14/Rpl6/Rpl30/Rps10/Rps9/Pabpc1/Rpl10/Gspt2/Rps23/Magoh/Rpl18a/Rpl31/Rpl10a/Rpl8/Rps2
GOBP_RESPONSE_TO_TOPOLOGICALLY_INCORRECT_PROTEIN	0.801216	-0.536992	-2.52336	87	6.25212e-10	9.07252e-08	ENSMUSG00000025980|"ENSMUSG00000029657"|"ENSMUSG00000032115"|"ENSMUSG00000023944"|"ENSMUSG00000037720"|"ENSMUSG00000004460"|"ENSMUSG00000020048"|"ENSMUSG00000028343"|"ENSMUSG00000070436"|"ENSMUSG00000020368"|"ENSMUSG00000020571"|"ENSMUSG00000026864"|"ENSMUSG00000090877"|"ENSMUSG00000003814"|"ENSMUSG00000039474"|"ENSMUSG00000022136"|"ENSMUSG00000028410"|"ENSMUSG00000026203"|"ENSMUSG00000032575"|"E…	Hspd1/Hsph1/Hyou1/Hsp90ab1/Tmem33/Dnajb11/Hsp90b1/Erp44/Serpinh1/Canx/Pdia6/Hspa5/Hspa1b/Calr/Wfs1/Dnajc3/Dnaja1/Dnajb2/Manf/Dnajb5/Hsp90aa1/Vapb/Hspa8/Dnajb1/Uggt1/Gfpt1/Bag3/Hspa4/Cul3/Tpp1/Preb/Hdgf/Nck1/Hspb1/Hspa4l/Dctn1
GOBP_INFLAMMATORY_RESPONSE	0.774939	0.489456	2.18357	139	2.2426e-09	2.92884e-07	ENSMUSG00000073418|"ENSMUSG00000056071"|"ENSMUSG00000071178"|"ENSMUSG00000027962"|"ENSMUSG00000076441"|"ENSMUSG00000046034"|"ENSMUSG00000033307"|"ENSMUSG00000037405"|"ENSMUSG00000022868"|"ENSMUSG00000072849"|"ENSMUSG00000029373"|"ENSMUSG00000032369"|"ENSMUSG00000031722"|"ENSMUSG00000062515"|"ENSMUSG00000025889"|"ENSMUSG00000024659"|"ENSMUSG00000024164"|"ENSMUSG00000028108"|"ENSMUSG00000032083"|"E…	C4b/S100a9/Serpina1b/Vcam1/Ass1/Otulin/Mif/Icam1/Ahsg/Serpina1e/Pf4/Plscr1/Hp/Fabp4/Snca/Anxa1/C3/Ecm1/Apoa1/Hc/Rps19/Serpina3m/Itih4/Serpinf2/Lyn/Apoe/Kng2/Prkcd/Gpx1/Rac1/Orm1/Thbs1/Tgm2/Psmb4/Itgb2/Nmi/Syk/Calcrl/Psma6/Cd47/Pycard/F2/Parp4/Nt5e/Serpinc1/Cd44/Appl2/Lxn/Vamp8/Gba/Psma1/Cd5l/Hnrnpa0/Crp/Hmgb1/Park7/Adipoq/Orm2
GOBP_ADAPTIVE_IMMUNE_RESPONSE	0.761461	0.582582	2.34724	70	4.91528e-09	5.83578e-07	ENSMUSG00000073418|"ENSMUSG00000095079"|"ENSMUSG00000037405"|"ENSMUSG00000022181"|"ENSMUSG00000058952"|"ENSMUSG00000024767"|"ENSMUSG00000076609"|"ENSMUSG00000036896"|"ENSMUSG00000058715"|"ENSMUSG00000030895"|"ENSMUSG00000076612"|"ENSMUSG00000076617"|"ENSMUSG00000076613"|"ENSMUSG00000076614"|"ENSMUSG00000024659"|"ENSMUSG00000024164"|"ENSMUSG00000004266"|"ENSMUSG00000023224"|"ENSMUSG00000026874"|"E…	C4b/Igha/Icam1/C6/Cfi/Otub1/Igkc/C1qc/Fcer1g/Hpx/Ighg2c/Ighm/Ighg2b/Ighg1/Anxa1/C3/Ptpn6/Serping1/Hc/Fga/Cyrib/Lyn/Prkcd/H2-Q10/Syk/Hprt/Ctsh/Jchain/Pycard/Dbnl/Swap70/Ighg3/Stx7/Crp/C8g/Igkv1-135/Hmgb1/H2-Q4/Phb/H2-D1/H2-K1
GOMF_PEPTIDASE_REGULATOR_ACTIVITY	0.761461	0.566173	2.31633	75	5.69815e-09	6.47112e-07	ENSMUSG00000073418|"ENSMUSG00000071178"|"ENSMUSG00000022871"|"ENSMUSG00000071177"|"ENSMUSG00000044734"|"ENSMUSG00000022868"|"ENSMUSG00000072849"|"ENSMUSG00000006522"|"ENSMUSG00000066366"|"ENSMUSG00000020788"|"ENSMUSG00000025889"|"ENSMUSG00000024164"|"ENSMUSG00000023224"|"ENSMUSG00000024381"|"ENSMUSG00000005054"|"ENSMUSG00000026874"|"ENSMUSG00000079012"|"ENSMUSG00000079037"|"ENSMUSG00000060147"|"E…	C4b/Serpina1b/Fetub/Serpina1d/Serpinb1a/Ahsg/Serpina1e/Itih3/Serpina1a/Atp2a3/Snca/C3/Serping1/Bin1/Cstb/Hc/Serpina3m/Prnp/Serpinb6a/Itih4/Serpinf2/Kng2/Itih2/Pebp1/Cst3/Ctsh/Anxa2/Pycard/Serpinb9/Plg/Serpinc1/Lxn/Gapdh/A2m
GOBP_PROTEIN_FOLDING	0.761461	-0.437216	-2.19973	140	6.46159e-09	6.75107e-07	ENSMUSG00000018845|"ENSMUSG00000025980"|"ENSMUSG00000001774"|"ENSMUSG00000029657"|"ENSMUSG00000023944"|"ENSMUSG00000030357"|"ENSMUSG00000022403"|"ENSMUSG00000004460"|"ENSMUSG00000041891"|"ENSMUSG00000020048"|"ENSMUSG00000028343"|"ENSMUSG00000020368"|"ENSMUSG00000020571"|"ENSMUSG00000026864"|"ENSMUSG00000027248"|"ENSMUSG00000090877"|"ENSMUSG00000021037"|"ENSMUSG00000003814"|"ENSMUSG00000039474"|"E…	Unc45b/Hspd1/Chordc1/Hsph1/Hsp90ab1/Fkbp4/St13/Dnajb11/Lman1/Hsp90b1/Erp44/Canx/Pdia6/Hspa5/Pdia3/Hspa1b/Ahsa1/Calr/Wfs1/Dnajc3/Trap1/Pdia4/Dnaja1/Lman2l/Ahsa2/Dnajb2/Ppid/Ganab/Dnajb5/Hsp90aa1/Ptges3/Hspa8/Mlec/Dnajb1/Uggt1/Nudcd3/Dnaja4/Cct7/Dnajc5/Bag3
GOBP_DEFENSE_RESPONSE	0.733762	0.36604	1.82618	370	1.52798e-08	1.37623e-06	ENSMUSG00000073418|"ENSMUSG00000056071"|"ENSMUSG00000071178"|"ENSMUSG00000095079"|"ENSMUSG00000027962"|"ENSMUSG00000076441"|"ENSMUSG00000050335"|"ENSMUSG00000046034"|"ENSMUSG00000026938"|"ENSMUSG00000033307"|"ENSMUSG00000037405"|"ENSMUSG00000022181"|"ENSMUSG00000058952"|"ENSMUSG00000022868"|"ENSMUSG00000072849"|"ENSMUSG00000057897"|"ENSMUSG00000029373"|"ENSMUSG00000030591"|"ENSMUSG00000076609"|"E…	C4b/S100a9/Serpina1b/Igha/Vcam1/Ass1/Lgals3/Otulin/Fcna/Mif/Icam1/C6/Cfi/Ahsg/Serpina1e/Camk2b/Pf4/Psmd8/Igkc/C1qc/Micu1/Fcer1g/Ociad2/Plscr1/Hpx/Ighg2c/Ighm/Hp/Psmd13/Ighg2b/Fabp4/Cotl1/Ighg1/Rpl39/Snca/Anxa1/Rpl13a/C3/Ptpn6/Serping1/Ecm1/Apoa1/Hc/Rps19/Coro1a/Serpina3m/Fga/Itih4/Serpinf2/Lyn/Anxa3/Apoe/Ptpn1/Psmc1/Lamp1/Stx8/Kng2/Prkcd/H2-Q10/Smpd1/Ifitm2/Gpx1/Rac1/Pspc1/Orm1/Thbs1/Tgm2/Cst3/Ps…
GOBP_NEGATIVE_REGULATION_OF_PEPTIDASE_ACTIVITY	0.74774	0.546031	2.26872	84	1.47734e-08	1.37623e-06	ENSMUSG00000073418|"ENSMUSG00000071178"|"ENSMUSG00000022871"|"ENSMUSG00000071177"|"ENSMUSG00000044734"|"ENSMUSG00000022868"|"ENSMUSG00000072849"|"ENSMUSG00000006522"|"ENSMUSG00000066366"|"ENSMUSG00000025889"|"ENSMUSG00000024164"|"ENSMUSG00000023224"|"ENSMUSG00000028108"|"ENSMUSG00000024381"|"ENSMUSG00000005054"|"ENSMUSG00000026874"|"ENSMUSG00000079012"|"ENSMUSG00000079037"|"ENSMUSG00000060147"|"E…	C4b/Serpina1b/Fetub/Serpina1d/Serpinb1a/Ahsg/Serpina1e/Itih3/Serpina1a/Snca/C3/Serping1/Ecm1/Bin1/Cstb/Hc/Serpina3m/Prnp/Serpinb6a/Itih4/Serpinf2/Kng2/Itih2/Pebp1/Gpx1/Thbs1/Cst3/Mical1/Ubxn1/Anxa2/Serpinb9/Plg/Serpinc1/Lamtor5/Cd44/Lxn/Gapdh/A2m/Fabp1/Usp14/Picalm/Park7/Uchl5
GOBP_RESPONSE_TO_BACTERIUM	0.719513	0.475761	2.09829	130	3.44194e-08	2.99678e-06	ENSMUSG00000073418|"ENSMUSG00000056071"|"ENSMUSG00000095079"|"ENSMUSG00000024803"|"ENSMUSG00000027962"|"ENSMUSG00000076441"|"ENSMUSG00000037405"|"ENSMUSG00000029373"|"ENSMUSG00000076609"|"ENSMUSG00000058715"|"ENSMUSG00000029153"|"ENSMUSG00000076612"|"ENSMUSG00000076617"|"ENSMUSG00000031722"|"ENSMUSG00000076613"|"ENSMUSG00000062515"|"ENSMUSG00000020609"|"ENSMUSG00000076614"|"ENSMUSG00000079641"|"E…	C4b/S100a9/Igha/Ankrd1/Vcam1/Ass1/Icam1/Pf4/Igkc/Fcer1g/Ociad2/Ighg2c/Ighm/Hp/Ighg2b/Fabp4/Apob/Ighg1/Rpl39/Snca/C3/Adh7/Rps19/Fga/Cyrib/Lyn/Anxa3/Lrg1/Prkcd/H2-Q10/Gpx1/Trf/Syk/Vim/Jchain/Plscr3/Ociad1/Pycard/F2/Serpinb9/Bnip3/Plcg2/Pck2/Capn2/Ighg3/Car3/Akap12/Fmo1/Mgst1/Hnrnpa0/Isg15/Erbin/Crp/Rpl30/Hmgb1/Adipoq/H2-D1
GOBP_REGULATION_OF_PEPTIDASE_ACTIVITY	0.719513	0.460307	2.07172	149	4.57348e-08	3.7331e-06	ENSMUSG00000073418|"ENSMUSG00000056071"|"ENSMUSG00000071178"|"ENSMUSG00000022871"|"ENSMUSG00000071177"|"ENSMUSG00000044734"|"ENSMUSG00000022868"|"ENSMUSG00000072849"|"ENSMUSG00000006522"|"ENSMUSG00000000915"|"ENSMUSG00000066366"|"ENSMUSG00000003955"|"ENSMUSG00000004446"|"ENSMUSG00000007891"|"ENSMUSG00000020788"|"ENSMUSG00000025889"|"ENSMUSG00000024164"|"ENSMUSG00000023224"|"ENSMUSG00000028108"|"E…	C4b/S100a9/Serpina1b/Fetub/Serpina1d/Serpinb1a/Ahsg/Serpina1e/Itih3/Hip1r/Serpina1a/Fam162a/Bid/Ctsd/Atp2a3/Snca/C3/Serping1/Ecm1/Bin1/Cstb/Hc/Alox12/Serpina3m/Prnp/Serpinb6a/Itih4/Serpinf2/Lyn/Ccn2/Kng2/Itih2/Fis1/Pebp1/Gpx1/Mapk12/Thbs1/Cst3/Syk/Pdcd6/Mical1/Ctsh/Ubxn1/Anxa2/Bcap31/Rps3/Pycard/Anp32b/Serpinb9/Plg/Serpinc1/Lamtor5/Cd44/Lxn/Gapdh/A2m/Arrb1/Fabp1/Usp14/Epha7/Hmgb1/Picalm/Park7/Lgm…
GOCC_COLLAGEN_CONTAINING_EXTRACELLULAR_MATRIX	0.719513	0.443923	2.01807	159	4.51314e-08	3.7331e-06	ENSMUSG00000056071|"ENSMUSG00000016256"|"ENSMUSG00000071178"|"ENSMUSG00000001025"|"ENSMUSG00000001020"|"ENSMUSG00000044734"|"ENSMUSG00000050335"|"ENSMUSG00000026938"|"ENSMUSG00000027750"|"ENSMUSG00000031138"|"ENSMUSG00000037405"|"ENSMUSG00000022868"|"ENSMUSG00000072849"|"ENSMUSG00000029373"|"ENSMUSG00000029994"|"ENSMUSG00000036896"|"ENSMUSG00000032369"|"ENSMUSG00000030895"|"ENSMUSG00000035493"|"E…	S100a9/Ctsz/Serpina1b/S100a6/S100a4/Serpinb1a/Lgals3/Fcna/Postn/F9/Icam1/Ahsg/Serpina1e/Pf4/Anxa4/C1qc/Plscr1/Hpx/Tgfbi/Bgn/Fgg/Igfbp7/Aspn/Vwf/Ctsd/Anxa1/Serping1/Ecm1/Apoa1/Anxa7/Cstb/Serpina3m/Entpd2/Nppa/Fga/Serpinb6a/Itih4/Serpinf2/Mfge8/Apoe/Emilin1/Ccn2/Kng2/Itih2/Orm1/Thbs1/Tgm2/Lgals1/S100a10/Ctsh/Anxa2/Comp/F2/Serpinb9/Plg/Serpinc1
GOBP_PLATELET_DEGRANULATION	0.704976	0.544267	2.23184	76	9.73104e-08	7.47573e-06	ENSMUSG00000071178|"ENSMUSG00000025351"|"ENSMUSG00000020120"|"ENSMUSG00000022868"|"ENSMUSG00000072849"|"ENSMUSG00000029373"|"ENSMUSG00000006522"|"ENSMUSG00000033860"|"ENSMUSG00000029368"|"ENSMUSG00000034664"|"ENSMUSG00000001930"|"ENSMUSG00000020689"|"ENSMUSG00000023224"|"ENSMUSG00000028108"|"ENSMUSG00000032083"|"ENSMUSG00000079012"|"ENSMUSG00000028001"|"ENSMUSG00000021922"|"ENSMUSG00000038224"|"E…	Serpina1b/Cd63/Plek/Ahsg/Serpina1e/Pf4/Itih3/Fgg/Alb/Itga2b/Vwf/Itgb3/Serping1/Ecm1/Apoa1/Serpina3m/Fga/Itih4/Serpinf2/Cyrib/Lyn/Kng2/Orm1/Thbs1/Aldoa/Trf/Syk/Selenop/Tagln2/Plg/Fermt3/Cfd/A2m
GOBP_DEFENSE_RESPONSE_TO_BACTERIUM	0.704976	0.637978	2.34982	44	1.10197e-07	8.22382e-06	ENSMUSG00000056071|"ENSMUSG00000095079"|"ENSMUSG00000076609"|"ENSMUSG00000058715"|"ENSMUSG00000029153"|"ENSMUSG00000076612"|"ENSMUSG00000076617"|"ENSMUSG00000031722"|"ENSMUSG00000076613"|"ENSMUSG00000076614"|"ENSMUSG00000079641"|"ENSMUSG00000040952"|"ENSMUSG00000028001"|"ENSMUSG00000029484"|"ENSMUSG00000021948"|"ENSMUSG00000067235"|"ENSMUSG00000032554"|"ENSMUSG00000021457"|"ENSMUSG00000067149"|"E…	S100a9/Igha/Igkc/Fcer1g/Ociad2/Ighg2c/Ighm/Hp/Ighg2b/Ighg1/Rpl39/Rps19/Fga/Anxa3/Prkcd/H2-Q10/Trf/Syk/Jchain/Ociad1/Pycard/F2/Ighg3/Isg15/Crp/Rpl30/H2-D1
GOBP_HUMORAL_IMMUNE_RESPONSE_MEDIATED_BY_CIRCULATING_IMMUNOGLOBULIN	0.690132	0.731201	2.3851	26	1.29925e-07	9.42677e-06	ENSMUSG00000073418|"ENSMUSG00000095079"|"ENSMUSG00000022181"|"ENSMUSG00000058952"|"ENSMUSG00000076609"|"ENSMUSG00000036896"|"ENSMUSG00000030895"|"ENSMUSG00000076612"|"ENSMUSG00000076617"|"ENSMUSG00000076613"|"ENSMUSG00000076614"|"ENSMUSG00000024164"|"ENSMUSG00000004266"|"ENSMUSG00000023224"|"ENSMUSG00000026874"	C4b/Igha/C6/Cfi/Igkc/C1qc/Hpx/Ighg2c/Ighm/Ighg2b/Ighg1/C3/Ptpn6/Serping1/Hc
GOBP_POSITIVE_REGULATION_OF_IMMUNE_SYSTEM_PROCESS	0.690132	0.393176	1.88812	257	2.2425e-07	1.27335e-05	ENSMUSG00000073418|"ENSMUSG00000095079"|"ENSMUSG00000027962"|"ENSMUSG00000006304"|"ENSMUSG00000040990"|"ENSMUSG00000050335"|"ENSMUSG00000026938"|"ENSMUSG00000033307"|"ENSMUSG00000037405"|"ENSMUSG00000022181"|"ENSMUSG00000058952"|"ENSMUSG00000029373"|"ENSMUSG00000033940"|"ENSMUSG00000008475"|"ENSMUSG00000030591"|"ENSMUSG00000076609"|"ENSMUSG00000036896"|"ENSMUSG00000058715"|"ENSMUSG00000032369"|"E…	C4b/Igha/Vcam1/Arpc2/Sh3kbp1/Lgals3/Fcna/Mif/Icam1/C6/Cfi/Pf4/Brk1/Arpc5/Psmd8/Igkc/C1qc/Fcer1g/Plscr1/Rbp4/Hpx/Ighg2c/Ighm/Rac2/Itga2b/Psmd13/Ighg2b/Arpc1b/Ighg1/Anxa1/C3/Ptpn6/Serping1/Eif2b5/Hc/Rps19/Coro1a/Arpc3/Prnp/Serpinb6a/Cyrib/Lyn/Dusp3/Psmc1/Lamp1/Arpc4/Hcls1/Prkcd/H2-Q10/Rac1/Pspc1/Thbs1/Psmb4/Itgb2/Psmd6/Nmi/Lgals1/Syk/Psma2/Psmd4/Psma6/Eif2b3/Gpi1/Eif2b2/Rps3/Cd47/Psma5/Pycard/F2/Ic…
GOBP_VIRAL_GENE_EXPRESSION	0.690132	0.493788	2.13064	107	2.16278e-07	1.27335e-05	ENSMUSG00000060036|"ENSMUSG00000062006"|"ENSMUSG00000028234"|"ENSMUSG00000057322"|"ENSMUSG00000079641"|"ENSMUSG00000000740"|"ENSMUSG00000059291"|"ENSMUSG00000046330"|"ENSMUSG00000074129"|"ENSMUSG00000034892"|"ENSMUSG00000061787"|"ENSMUSG00000040952"|"ENSMUSG00000037563"|"ENSMUSG00000028936"|"ENSMUSG00000067288"|"ENSMUSG00000009927"|"ENSMUSG00000008668"|"ENSMUSG00000020460"|"ENSMUSG00000090733"|"E…	Rpl3/Rpl34/Rps20/Rpl38/Rpl39/Rpl13/Rpl11/Rpl37a/Rpl13a/Rps29/Rps17/Rps19/Rps16/Rpl22/Rps28/Rps25/Rps18/Rps27a/Rps27/Sec13/Rps24/Rps15a/Rps13/Rpl27a/Rps11/Spcs1/Rps21/Rpl32/Rpl28/Rps5/Rps15/Rpl36a/Rps3/Rpl26/Rpl23/Rpl4/Rpl14/Rps26/Polr2c/Rpl18/Rps14/Rpl6/Rpl30/Rps10/Rps9/Rpl10/Eif3l/Rps23/Polr2h/Rpl18a/Rpl31/Rpl10a/Rpl8/Rps2
GOMF_ENZYME_INHIBITOR_ACTIVITY	0.690132	0.46423	2.04741	124	2.23681e-07	1.27335e-05	ENSMUSG00000073418|"ENSMUSG00000071178"|"ENSMUSG00000022871"|"ENSMUSG00000005681"|"ENSMUSG00000071177"|"ENSMUSG00000044734"|"ENSMUSG00000050335"|"ENSMUSG00000022868"|"ENSMUSG00000072849"|"ENSMUSG00000029994"|"ENSMUSG00000006522"|"ENSMUSG00000040564"|"ENSMUSG00000066366"|"ENSMUSG00000059291"|"ENSMUSG00000025889"|"ENSMUSG00000057113"|"ENSMUSG00000024659"|"ENSMUSG00000024164"|"ENSMUSG00000023224"|"E…	C4b/Serpina1b/Fetub/Apoa2/Serpina1d/Serpinb1a/Lgals3/Ahsg/Serpina1e/Anxa4/Itih3/Apoc1/Serpina1a/Rpl11/Snca/Npm1/Anxa1/C3/Serping1/Apoa1/Bin1/Cstb/Hc/Serpina3m/Atpif1/Prnp/Gmfg/Serpinb6a/Itih4/Serpinf2/Anxa3/Kng2/Itih2/Rnh1/Pebp1/Cst3/Prpsap1/Anxa2/Rpl23/Serpinb9/Plg/Serpinc1/Lxn/Gapdh
GOBP_NEGATIVE_REGULATION_OF_CATALYTIC_ACTIVITY	0.659444	0.383222	1.82525	240	8.92813e-07	4.5726e-05	ENSMUSG00000073418|"ENSMUSG00000071178"|"ENSMUSG00000022871"|"ENSMUSG00000005681"|"ENSMUSG00000071177"|"ENSMUSG00000029223"|"ENSMUSG00000044734"|"ENSMUSG00000050335"|"ENSMUSG00000022868"|"ENSMUSG00000072849"|"ENSMUSG00000006574"|"ENSMUSG00000029994"|"ENSMUSG00000006522"|"ENSMUSG00000040564"|"ENSMUSG00000066366"|"ENSMUSG00000031722"|"ENSMUSG00000062515"|"ENSMUSG00000059291"|"ENSMUSG00000025889"|"E…	C4b/Serpina1b/Fetub/Apoa2/Serpina1d/Uchl1/Serpinb1a/Lgals3/Ahsg/Serpina1e/Slc4a1/Anxa4/Itih3/Apoc1/Serpina1a/Hp/Fabp4/Rpl11/Snca/Npm1/Anxa1/C3/Ptpn6/Serping1/Ecm1/Apoa1/Bin1/Cstb/Hc/Serpina3m/Atpif1/Nppa/Prnp/Gmfg/Serpinb6a/Itih4/Serpinf2/Lyn/Anxa3/Dusp3/Apoe/Ptpn1/Kng2/Itih2/Prkcd/Smpd1/Rnh1/Pebp1/Gpx1/Thbs1/Rtraf/Cst3/Pip4k2a/Nqo1/Prpsap1/Gnai2/Adgrv1/Mical1/Ubxn1/Anxa2/Cdk5rap3/Rpl23/Pycard/Se…
GOBP_TRANSLATIONAL_INITIATION	0.643552	0.443363	1.95541	130	1.57994e-06	7.23999e-05	ENSMUSG00000060036|"ENSMUSG00000062006"|"ENSMUSG00000028234"|"ENSMUSG00000057322"|"ENSMUSG00000079641"|"ENSMUSG00000000740"|"ENSMUSG00000059291"|"ENSMUSG00000057113"|"ENSMUSG00000046330"|"ENSMUSG00000074129"|"ENSMUSG00000003235"|"ENSMUSG00000034892"|"ENSMUSG00000061787"|"ENSMUSG00000040952"|"ENSMUSG00000059796"|"ENSMUSG00000037563"|"ENSMUSG00000028936"|"ENSMUSG00000067288"|"ENSMUSG00000009927"|"E…	Rpl3/Rpl34/Rps20/Rpl38/Rpl39/Rpl13/Rpl11/Npm1/Rpl37a/Rpl13a/Eif2b5/Rps29/Rps17/Rps19/Eif4a1/Rps16/Rpl22/Rps28/Rps25/Rps18/Rps27a/Rps27/Cops5/Rps24/Rps15a/Rps13/Rpl27a/Rps11/Rps21/Eif2b3/Rpl32/Rpl28/Rps5/Rps15/Eif2b2/Rpl36a/Eif6/Rps3/Rpl26/Rpl23/Rpl4/Rpl14/Rps26/Rpl18/Rps14/Rpl6/Rpl30/Eif3h/Rps10/Rps9/Pabpc1/Rpl10/Eif3l/Rps23
GOMF_UNFOLDED_PROTEIN_BINDING	0.643552	-0.485784	-2.17846	72	1.5657e-06	7.23999e-05	ENSMUSG00000025980|"ENSMUSG00000032115"|"ENSMUSG00000023944"|"ENSMUSG00000022403"|"ENSMUSG00000004460"|"ENSMUSG00000041891"|"ENSMUSG00000020048"|"ENSMUSG00000070436"|"ENSMUSG00000020368"|"ENSMUSG00000026864"|"ENSMUSG00000090877"|"ENSMUSG00000003814"|"ENSMUSG00000005981"|"ENSMUSG00000028410"|"ENSMUSG00000026203"|"ENSMUSG00000036052"|"ENSMUSG00000021270"|"ENSMUSG00000071072"|"ENSMUSG00000015656"|"E…	Hspd1/Hyou1/Hsp90ab1/St13/Dnajb11/Lman1/Hsp90b1/Serpinh1/Canx/Hspa5/Hspa1b/Calr/Trap1/Dnaja1/Dnajb2/Dnajb5/Hsp90aa1/Ptges3/Hspa8/Srsf10/Naca/Dnajb1/Uggt1/Nudcd3/Dnaja4/Cct7
GOCC_EXTERNAL_SIDE_OF_PLASMA_MEMBRANE	0.627257	0.525243	2.13057	71	2.0942e-06	9.43111e-05	ENSMUSG00000095079|"ENSMUSG00000027962"|"ENSMUSG00000037405"|"ENSMUSG00000031444"|"ENSMUSG00000076609"|"ENSMUSG00000058715"|"ENSMUSG00000076612"|"ENSMUSG00000076617"|"ENSMUSG00000033860"|"ENSMUSG00000034664"|"ENSMUSG00000076613"|"ENSMUSG00000076614"|"ENSMUSG00000024659"|"ENSMUSG00000022579"|"ENSMUSG00000079037"|"ENSMUSG00000028001"|"ENSMUSG00000030605"|"ENSMUSG00000031447"|"ENSMUSG00000032135"|"E…	Igha/Vcam1/Icam1/F10/Igkc/Fcer1g/Ighg2c/Ighm/Fgg/Itga2b/Ighg2b/Ighg1/Anxa1/Gpihbp1/Prnp/Fga/Mfge8/Lamp1/Mcam/H2-Q10/Eng/Flot1/Thbs1/Trf/Itgb2/Ace/F2/Nt5e/Plg/Capn2/Ighg3/Btnl9/Bcam
GOBP_TERPENOID_METABOLIC_PROCESS	0.627257	0.637145	2.26071	36	3.63416e-06	0.000155613	ENSMUSG00000029762|"ENSMUSG00000061808"|"ENSMUSG00000005681"|"ENSMUSG00000046402"|"ENSMUSG00000074207"|"ENSMUSG00000024990"|"ENSMUSG00000020609"|"ENSMUSG00000032083"|"ENSMUSG00000055301"|"ENSMUSG00000022579"|"ENSMUSG00000002985"	Akr1b8/Ttr/Apoa2/Rbp1/Adh1/Rbp4/Apob/Apoa1/Adh7/Gpihbp1/Apoe
GOBP_RIBOSOMAL_SMALL_SUBUNIT_BIOGENESIS	0.610527	0.718017	2.2141	21	4.4694e-06	0.000179601	ENSMUSG00000057322|"ENSMUSG00000057113"|"ENSMUSG00000061787"|"ENSMUSG00000040952"|"ENSMUSG00000037563"|"ENSMUSG00000067288"|"ENSMUSG00000009927"|"ENSMUSG00000090733"|"ENSMUSG00000025290"|"ENSMUSG00000039001"|"ENSMUSG00000012848"|"ENSMUSG00000063457"|"ENSMUSG00000024608"|"ENSMUSG00000052146"	Rpl38/Npm1/Rps17/Rps19/Rps16/Rps28/Rps25/Rps27/Rps24/Rps21/Rps5/Rps15/Rps14/Rps10
GOBP_ACUTE_INFLAMMATORY_RESPONSE	0.610527	0.685515	2.23607	26	4.59991e-06	0.000182045	ENSMUSG00000071178|"ENSMUSG00000027962"|"ENSMUSG00000076441"|"ENSMUSG00000037405"|"ENSMUSG00000022868"|"ENSMUSG00000072849"|"ENSMUSG00000032369"|"ENSMUSG00000031722"|"ENSMUSG00000024164"|"ENSMUSG00000079012"|"ENSMUSG00000021922"|"ENSMUSG00000038224"|"ENSMUSG00000039196"|"ENSMUSG00000027249"|"ENSMUSG00000026715"|"ENSMUSG00000037942"|"ENSMUSG00000028964"|"ENSMUSG00000061540"	Serpina1b/Vcam1/Ass1/Icam1/Ahsg/Serpina1e/Plscr1/Hp/C3/Serpina3m/Itih4/Serpinf2/Orm1/F2/Serpinc1/Crp/Park7/Orm2
GOBP_APOPTOTIC_CELL_CLEARANCE	0.610527	0.757975	2.23961	18	4.68398e-06	0.000182605	ENSMUSG00000073418|"ENSMUSG00000026938"|"ENSMUSG00000033220"|"ENSMUSG00000024659"|"ENSMUSG00000020689"|"ENSMUSG00000024164"|"ENSMUSG00000030605"|"ENSMUSG00000038991"|"ENSMUSG00000001847"|"ENSMUSG00000040152"|"ENSMUSG00000037820"	C4b/Fcna/Rac2/Anxa1/Itgb3/C3/Mfge8/Txndc5/Rac1/Thbs1/Tgm2
GOMF_GLYCOSAMINOGLYCAN_BINDING	0.610527	0.546714	2.08755	52	5.72275e-06	0.000216635	ENSMUSG00000027750|"ENSMUSG00000029373"|"ENSMUSG00000029103"|"ENSMUSG00000031375"|"ENSMUSG00000076617"|"ENSMUSG00000020609"|"ENSMUSG00000079037"|"ENSMUSG00000028936"|"ENSMUSG00000002985"|"ENSMUSG00000019997"|"ENSMUSG00000027195"|"ENSMUSG00000060459"|"ENSMUSG00000026814"|"ENSMUSG00000040152"|"ENSMUSG00000031849"|"ENSMUSG00000067149"|"ENSMUSG00000027249"|"ENSMUSG00000059481"|"ENSMUSG00000026715"|"E…	Postn/Pf4/Lrpap1/Bgn/Ighm/Apob/Prnp/Rpl22/Apoe/Ccn2/Hsd17b12/Kng2/Eng/Thbs1/Comp/Jchain/F2/Plg/Serpinc1/Cd44/Lxn
GOBP_PHAGOCYTOSIS	0.593325	0.457823	1.95926	102	8.06809e-06	0.000292692	ENSMUSG00000073418|"ENSMUSG00000095079"|"ENSMUSG00000006304"|"ENSMUSG00000005681"|"ENSMUSG00000026938"|"ENSMUSG00000022868"|"ENSMUSG00000033940"|"ENSMUSG00000008475"|"ENSMUSG00000076609"|"ENSMUSG00000058715"|"ENSMUSG00000032369"|"ENSMUSG00000076612"|"ENSMUSG00000076617"|"ENSMUSG00000033220"|"ENSMUSG00000076613"|"ENSMUSG00000029622"|"ENSMUSG00000076614"|"ENSMUSG00000024659"|"ENSMUSG00000020689"|"E…	C4b/Igha/Arpc2/Apoa2/Fcna/Ahsg/Brk1/Arpc5/Igkc/Fcer1g/Plscr1/Ighg2c/Ighm/Rac2/Ighg2b/Arpc1b/Ighg1/Anxa1/Itgb3/C3/Apoa1/Coro1a/Arpc3/Lyn/Mfge8/Anxa3/Arpc4/Txndc5/Prkcd/Rac1/Thbs1/Tgm2/Itgb2/Syk/Cd47/Pycard/Plcg2/Cdc42/Appl2/Ighg3/Bin2/Atg3/Crp/Igkv1-135/Hmgb1/Adipoq
GOMF_CALCIUM_DEPENDENT_PROTEIN_BINDING	0.593325	0.633766	2.21875	34	9.87755e-06	0.000344002	ENSMUSG00000056071|"ENSMUSG00000001025"|"ENSMUSG00000001020"|"ENSMUSG00000029994"|"ENSMUSG00000027907"|"ENSMUSG00000027500"|"ENSMUSG00000024659"|"ENSMUSG00000021814"|"ENSMUSG00000042312"|"ENSMUSG00000029484"|"ENSMUSG00000037217"|"ENSMUSG00000091898"|"ENSMUSG00000021576"|"ENSMUSG00000041959"|"ENSMUSG00000032231"|"ENSMUSG00000019461"	S100a9/S100a6/S100a4/Anxa4/S100a11/Stmn2/Anxa1/Anxa7/S100a13/Anxa3/Syn1/Tnnc1/Pdcd6/S100a10/Anxa2/Plscr3
GOBP_MEMBRANE_INVAGINATION	0.593325	0.648161	2.18872	30	1.14951e-05	0.000387597	ENSMUSG00000095079|"ENSMUSG00000076609"|"ENSMUSG00000076612"|"ENSMUSG00000076617"|"ENSMUSG00000033220"|"ENSMUSG00000076613"|"ENSMUSG00000076614"|"ENSMUSG00000024164"|"ENSMUSG00000030605"|"ENSMUSG00000001847"|"ENSMUSG00000040152"|"ENSMUSG00000033916"|"ENSMUSG00000000290"|"ENSMUSG00000006699"|"ENSMUSG00000020263"|"ENSMUSG00000076615"|"ENSMUSG00000098112"	Igha/Igkc/Ighg2c/Ighm/Rac2/Ighg2b/Ighg1/C3/Mfge8/Rac1/Thbs1/Chmp2a/Itgb2/Cdc42/Appl2/Ighg3/Bin2
GOBP_CELLULAR_RESPONSE_TO_TOXIC_SUBSTANCE	0.593325	0.525571	2.05192	58	1.47444e-05	0.000464006	ENSMUSG00000029762|"ENSMUSG00000056071"|"ENSMUSG00000020810"|"ENSMUSG00000020803"|"ENSMUSG00000028692"|"ENSMUSG00000074183"|"ENSMUSG00000031722"|"ENSMUSG00000029368"|"ENSMUSG00000025289"|"ENSMUSG00000025068"|"ENSMUSG00000002985"|"ENSMUSG00000073940"|"ENSMUSG00000063856"|"ENSMUSG00000073481"|"ENSMUSG00000075706"|"ENSMUSG00000003849"|"ENSMUSG00000021792"|"ENSMUSG00000040562"|"ENSMUSG00000021760"|"E…	Akr1b8/S100a9/Cygb/Txndc17/Akr1a1/Gsta1/Hp/Alb/Prdx4/Gsto1/Apoe/Hbb-bt/Gpx1/Mtarc2/Gpx4/Nqo1/Prxl2a/Gstm2/Gpx8/Esd/Gpx3/Mgst1/Fabp1/Txnrd1/Park7/Hba-a1/Txn1/Txnrd2/Prxl2b
GOBP_NEGATIVE_REGULATION_OF_COAGULATION	0.57561	0.699079	2.11236	20	2.91376e-05	0.00085514	ENSMUSG00000033860|"ENSMUSG00000023224"|"ENSMUSG00000000320"|"ENSMUSG00000028001"|"ENSMUSG00000038224"|"ENSMUSG00000002985"|"ENSMUSG00000060459"|"ENSMUSG00000021948"|"ENSMUSG00000040152"|"ENSMUSG00000027249"|"ENSMUSG00000059481"	Fgg/Serping1/Alox12/Fga/Serpinf2/Apoe/Kng2/Prkcd/Thbs1/F2/Plg
GOMF_HSP90_PROTEIN_BINDING	0.57561	-0.683862	-2.26755	20	2.88621e-05	0.00085514	ENSMUSG00000018845|"ENSMUSG00000001774"|"ENSMUSG00000024966"|"ENSMUSG00000021037"|"ENSMUSG00000020288"|"ENSMUSG00000006676"|"ENSMUSG00000027804"|"ENSMUSG00000071072"	Unc45b/Chordc1/Stip1/Ahsa1/Ahsa2/Usp19/Ppid/Ptges3
GOBP_CHAPERONE_MEDIATED_PROTEIN_FOLDING	0.57561	-0.572004	-2.21893	37	3.0066e-05	0.000872583	ENSMUSG00000018845|"ENSMUSG00000001774"|"ENSMUSG00000029657"|"ENSMUSG00000030357"|"ENSMUSG00000022403"|"ENSMUSG00000026864"|"ENSMUSG00000090877"|"ENSMUSG00000005981"|"ENSMUSG00000025823"|"ENSMUSG00000026203"|"ENSMUSG00000027804"|"ENSMUSG00000036052"|"ENSMUSG00000071072"|"ENSMUSG00000015656"|"ENSMUSG00000005483"|"ENSMUSG00000000826"	Unc45b/Chordc1/Hsph1/Fkbp4/St13/Hspa5/Hspa1b/Trap1/Pdia4/Dnajb2/Ppid/Dnajb5/Ptges3/Hspa8/Dnajb1/Dnajc5
GOMF_HEAT_SHOCK_PROTEIN_BINDING	0.557332	-0.475104	-2.05648	60	3.71011e-05	0.00105922	ENSMUSG00000018845|"ENSMUSG00000001774"|"ENSMUSG00000023944"|"ENSMUSG00000030357"|"ENSMUSG00000022403"|"ENSMUSG00000024966"|"ENSMUSG00000026864"|"ENSMUSG00000090877"|"ENSMUSG00000021037"|"ENSMUSG00000028410"|"ENSMUSG00000020288"|"ENSMUSG00000026203"|"ENSMUSG00000006676"|"ENSMUSG00000027804"|"ENSMUSG00000071072"|"ENSMUSG00000021484"|"ENSMUSG00000015656"|"ENSMUSG00000005483"|"ENSMUSG00000032285"|"E…	Unc45b/Chordc1/Hsp90ab1/Fkbp4/St13/Stip1/Hspa5/Hspa1b/Ahsa1/Dnaja1/Ahsa2/Dnajb2/Usp19/Ppid/Ptges3/Lman2/Hspa8/Dnajb1/Dnaja4/Bag3/Tsc2/Creb1/Dnaja3/Hspa9/Sacs/Hdac2/Cdc37l1/Fgf1
GOBP_RRNA_METABOLIC_PROCESS	0.557332	0.534108	2.04646	54	3.893e-05	0.00109339	ENSMUSG00000032565|"ENSMUSG00000046865"|"ENSMUSG00000059291"|"ENSMUSG00000025364"|"ENSMUSG00000061787"|"ENSMUSG00000040952"|"ENSMUSG00000037563"|"ENSMUSG00000030942"|"ENSMUSG00000067288"|"ENSMUSG00000009927"|"ENSMUSG00000026492"|"ENSMUSG00000090733"|"ENSMUSG00000025290"|"ENSMUSG00000039001"|"ENSMUSG00000001056"|"ENSMUSG00000025580"|"ENSMUSG00000063457"|"ENSMUSG00000027613"|"ENSMUSG00000060938"|"E…	Nudt16/Fbl/Rpl11/Pa2g4/Rps17/Rps19/Rps16/Thumpd1/Rps28/Rps25/Tfb2m/Rps27/Rps24/Rps21/Nhp2/Eif4a3/Rps15/Eif6/Rpl26/Rpl14/Rps14/Sbds/Gar1/Rps9
GOBP_ENDOCYTOSIS	0.557332	0.363734	1.70506	208	4.83328e-05	0.00131505	ENSMUSG00000073418|"ENSMUSG00000024065"|"ENSMUSG00000033793"|"ENSMUSG00000095079"|"ENSMUSG00000025351"|"ENSMUSG00000040990"|"ENSMUSG00000050335"|"ENSMUSG00000026938"|"ENSMUSG00000023064"|"ENSMUSG00000058952"|"ENSMUSG00000022868"|"ENSMUSG00000076609"|"ENSMUSG00000000915"|"ENSMUSG00000040564"|"ENSMUSG00000029103"|"ENSMUSG00000058715"|"ENSMUSG00000030895"|"ENSMUSG00000053291"|"ENSMUSG00000076612"|"E…	C4b/Ehd3/Atp6v1h/Igha/Cd63/Sh3kbp1/Lgals3/Fcna/Sncg/Cfi/Ahsg/Igkc/Hip1r/Apoc1/Lrpap1/Fcer1g/Hpx/Rab4b/Ighg2c/Ighm/Rac2/Hp/Alb/Ighg2b/Apob/Ighg1/Snca/Itgb3/C3/Apoa1/Bin1/Nme1/Enpp2/Mfge8/Apoe/Ptpn1/Hbb-bt/Clta/Smpd1/Ehd4/Flot1/Rac1/Thbs1/Trf/Itgb2/Ppp3cc/Syk/Calcrl/Snx2/Anxa2/Jchain/Hnrnpk/Pycard/Cap1/Dbnl/Cttn/Plcg2/Cdc42/Appl2/Tom1/Snx5/Ap2m1/Ighg3/Cd5l/Bin2/Arrb1/Ap2s1/Rab5c
GOMF_PROTEIN_KINASE_ACTIVITY	0.557332	-0.359987	-1.76361	125	5.13873e-05	0.00136963	ENSMUSG00000004056|"ENSMUSG00000026207"|"ENSMUSG00000025537"|"ENSMUSG00000000441"|"ENSMUSG00000070544"|"ENSMUSG00000030433"|"ENSMUSG00000038967"|"ENSMUSG00000063410"|"ENSMUSG00000020366"|"ENSMUSG00000024858"|"ENSMUSG00000053436"|"ENSMUSG00000030397"|"ENSMUSG00000021820"|"ENSMUSG00000016528"|"ENSMUSG00000005566"|"ENSMUSG00000005469"|"ENSMUSG00000028530"|"ENSMUSG00000020015"|"ENSMUSG00000024617"|"E…	Akt2/Speg/Phkg1/Raf1/Top1/Sbk2/Pdk2/Stk24/Mapk9/Grk2/Mapk14/Mark4/Camk2g/Mapkapk2/Trim28/Prkaca/Jak1/Cdk17/Camk2a/Bckdk/Gsk3b/Obscn/Cad/Wnk1/Prkaa2/Rock1/Mapk1/Dmpk/Camk2d/Prkce/Baz1b/Alpk2/Map3k20/Pdk4/Stk39/Prkca/Gsk3a/Ptk2/Taok1/Cdk3/Prkx/Pdgfrb/Csnk2a1/Map2k3/Ttn/Map2k4/Rock2/Mylk3/Mark3/Mapk10/Yes1/Map3k5/Cdk5/Rps6ka2/Igf2r/Camk1d/Map2k1/Pdpk1/Aak1/Fer/Mast2/Prkacb
GOBP_REGULATION_OF_CELLULAR_RESPONSE_TO_HEAT	0.557332	-0.508707	-2.09998	48	5.2613e-05	0.00138813	ENSMUSG00000001774|"ENSMUSG00000029657"|"ENSMUSG00000023944"|"ENSMUSG00000030357"|"ENSMUSG00000090877"|"ENSMUSG00000021270"|"ENSMUSG00000071072"|"ENSMUSG00000015656"|"ENSMUSG00000001855"|"ENSMUSG00000005483"|"ENSMUSG00000021820"|"ENSMUSG00000030847"|"ENSMUSG00000016528"|"ENSMUSG00000024617"|"ENSMUSG00000063550"|"ENSMUSG00000022812"|"ENSMUSG00000063358"|"ENSMUSG00000053819"|"ENSMUSG00000032060"|"E…	Chordc1/Hsph1/Hsp90ab1/Fkbp4/Hspa1b/Hsp90aa1/Ptges3/Hspa8/Nup214/Dnajb1/Camk2g/Bag3/Mapkapk2/Camk2a/Nup98/Gsk3b/Mapk1/Camk2d/Cryab/Rptor/Ccar2
GOBP_REGULATION_OF_PEPTIDYL_TYROSINE_PHOSPHORYLATION	0.538434	0.530606	2.01029	51	6.71932e-05	0.00170397	ENSMUSG00000033307|"ENSMUSG00000037405"|"ENSMUSG00000030895"|"ENSMUSG00000020689"|"ENSMUSG00000004266"|"ENSMUSG00000079037"|"ENSMUSG00000022425"|"ENSMUSG00000042228"|"ENSMUSG00000027540"|"ENSMUSG00000036894"|"ENSMUSG00000022831"|"ENSMUSG00000021948"|"ENSMUSG00000027293"|"ENSMUSG00000000290"|"ENSMUSG00000021457"|"ENSMUSG00000020681"|"ENSMUSG00000005087"|"ENSMUSG00000030681"|"ENSMUSG00000028289"|"E…	Mif/Icam1/Hpx/Itgb3/Ptpn6/Prnp/Enpp2/Lyn/Ptpn1/Rap2b/Hcls1/Prkcd/Ehd4/Itgb2/Syk/Ace/Cd44/Mvp/Epha7/Snx6/Adipoq/Tsg101/Rack1/Vps25/Pdcl3/Cav1/Mtor/Dmtn/Ppp2ca
GOBP_PROTEIN_ACTIVATION_CASCADE	0.538434	0.703571	2.07886	18	8.13035e-05	0.00202252	ENSMUSG00000031138|"ENSMUSG00000031444"|"ENSMUSG00000033860"|"ENSMUSG00000001930"|"ENSMUSG00000023224"|"ENSMUSG00000050761"|"ENSMUSG00000028001"|"ENSMUSG00000060459"|"ENSMUSG00000047953"|"ENSMUSG00000027249"|"ENSMUSG00000026715"|"ENSMUSG00000030111"	F9/F10/Fgg/Vwf/Serping1/Gp1bb/Fga/Kng2/Gp5/F2/Serpinc1/A2m
GOBP_CELLULAR_RESPONSE_TO_ALCOHOL	0.538434	-0.642397	-2.22368	24	9.45712e-05	0.00226624	ENSMUSG00000039952|"ENSMUSG00000006818"|"ENSMUSG00000022994"|"ENSMUSG00000022840"|"ENSMUSG00000037331"|"ENSMUSG00000056973"|"ENSMUSG00000022200"|"ENSMUSG00000062190"|"ENSMUSG00000001552"|"ENSMUSG00000030287"|"ENSMUSG00000021340"|"ENSMUSG00000028518"|"ENSMUSG00000045038"|"ENSMUSG00000057614"|"ENSMUSG00000093930"|"ENSMUSG00000019943"	Dag1/Sod2/Adcy6/Adcy5/Larp1/Ces1d/Golph3/Lancl2/Jup/Itpr2/Gpld1/Prkaa2/Prkce/Gnai1/Hmgcs1/Atp2b1
GOBP_LEUKOCYTE_MIGRATION	0.538434	0.410716	1.79833	118	9.39704e-05	0.00226624	ENSMUSG00000056071|"ENSMUSG00000095079"|"ENSMUSG00000027962"|"ENSMUSG00000050335"|"ENSMUSG00000033307"|"ENSMUSG00000037405"|"ENSMUSG00000029373"|"ENSMUSG00000076609"|"ENSMUSG00000058715"|"ENSMUSG00000076617"|"ENSMUSG00000030000"|"ENSMUSG00000033220"|"ENSMUSG00000034664"|"ENSMUSG00000020609"|"ENSMUSG00000024659"|"ENSMUSG00000020689"|"ENSMUSG00000004266"|"ENSMUSG00000028108"|"ENSMUSG00000026874"|"E…	S100a9/Igha/Vcam1/Lgals3/Mif/Icam1/Pf4/Igkc/Fcer1g/Ighm/Add2/Rac2/Itga2b/Apob/Anxa1/Itgb3/Ptpn6/Ecm1/Hc/Rps19/Coro1a/Lyn/Emilin1/Rac1/Thbs1/Ppib/Itgb2/Syk/Jchain/Msn/Cd47/Pycard/F2/Itga6/Mpp1/Cd44/Cdc42/Swap70/Gba/Sbds/Esam/Igkv1-135/Hmgb1/Lgmn/Slc3a2/Atp1b3/Jagn1
GOBP_CELL_RECOGNITION	0.538434	0.564873	2.01935	38	0.000114178	0.00263924	ENSMUSG00000073418|"ENSMUSG00000095079"|"ENSMUSG00000022871"|"ENSMUSG00000050335"|"ENSMUSG00000026938"|"ENSMUSG00000076609"|"ENSMUSG00000076612"|"ENSMUSG00000076617"|"ENSMUSG00000021728"|"ENSMUSG00000076613"|"ENSMUSG00000076614"|"ENSMUSG00000020458"|"ENSMUSG00000030605"|"ENSMUSG00000021771"|"ENSMUSG00000025613"|"ENSMUSG00000030695"	C4b/Igha/Fetub/Lgals3/Fcna/Igkc/Ighg2c/Ighm/Emb/Ighg2b/Ighg1/Rtn4/Mfge8/Vdac2/Cct8/Aldoa
GOCC_PROTEIN_COMPLEX_INVOLVED_IN_CELL_ADHESION	0.518848	0.709905	1.99398	15	0.000190149	0.00391077	ENSMUSG00000034664|"ENSMUSG00000020689"|"ENSMUSG00000042228"|"ENSMUSG00000029163"|"ENSMUSG00000022817"|"ENSMUSG00000000290"|"ENSMUSG00000027111"	Itga2b/Itgb3/Lyn/Emilin1/Itgb5/Itgb2/Itga6
GOBP_IMMUNE_SYSTEM_DEVELOPMENT	0.518848	0.355778	1.64408	189	0.000205912	0.00420189	ENSMUSG00000027962|"ENSMUSG00000050335"|"ENSMUSG00000020120"|"ENSMUSG00000031400"|"ENSMUSG00000006574"|"ENSMUSG00000029373"|"ENSMUSG00000030591"|"ENSMUSG00000036896"|"ENSMUSG00000058715"|"ENSMUSG00000029153"|"ENSMUSG00000061559"|"ENSMUSG00000030000"|"ENSMUSG00000034664"|"ENSMUSG00000025487"|"ENSMUSG00000031379"|"ENSMUSG00000024659"|"ENSMUSG00000004266"|"ENSMUSG00000023216"|"ENSMUSG00000040952"|"E…	Vcam1/Lgals3/Plek/G6pdx/Slc4a1/Pf4/Psmd8/C1qc/Fcer1g/Ociad2/Wdr61/Add2/Itga2b/Psmd13/Pir/Anxa1/Ptpn6/Epb42/Rps19/Nme1/Atpif1/Rpl22/Lyn/Rras/Psmc1/Hcls1/H2-Q10/H3f3b/Thbs1/Psmb4/Trf/Pip4k2a/Psmd6/Prxl2a/Tpd52/Lgals1/Syk/Psma2/Psmd4/Psma6/Anxa2/Cdk5rap3/Ociad1/Eif6/Bpgm/Pithd1/Psma5/Ace/Plcg2/Cdc42/Swap70/Mfap5/Gba/Psma1/Ro60/Rps14/Arih2/Sbds/Psmd12/Psmb3/Myl9/Isg15/Actn1/Hmgb1/Picalm/Adipoq/H2-D1/…
GOBP_ER_NUCLEUS_SIGNALING_PATHWAY	0.518848	-0.668489	-2.11192	17	0.00021055	0.00426323	ENSMUSG00000037720|"ENSMUSG00000020048"|"ENSMUSG00000029467"|"ENSMUSG00000026864"|"ENSMUSG00000003814"|"ENSMUSG00000039474"|"ENSMUSG00000004270"|"ENSMUSG00000040964"|"ENSMUSG00000032475"|"ENSMUSG00000031483"|"ENSMUSG00000022812"	Tmem33/Hsp90b1/Atp2a2/Hspa5/Calr/Wfs1/Lpcat3/Arhgef10l/Nck1/Erlin2/Gsk3b
GOMF_O_ACYLTRANSFERASE_ACTIVITY	0.498493	-0.707028	-2.17878	16	0.000244258	0.004797	ENSMUSG00000001211|"ENSMUSG00000026623"|"ENSMUSG00000026853"|"ENSMUSG00000028607"|"ENSMUSG00000032540"|"ENSMUSG00000029314"|"ENSMUSG00000004270"|"ENSMUSG00000078937"|"ENSMUSG00000031985"|"ENSMUSG00000024978"	Agpat3/Lpgat1/Crat/Cpt2/Abhd5/Gpat3/Lpcat3/Cpt1b/Gnpat/Gpam
GOBP_ESTABLISHMENT_OF_CELL_POLARITY	0.498493	-0.469857	-1.91386	45	0.000403687	0.00737363	ENSMUSG00000023944|"ENSMUSG00000026879"|"ENSMUSG00000017132"|"ENSMUSG00000021270"|"ENSMUSG00000064302"|"ENSMUSG00000022568"|"ENSMUSG00000006134"|"ENSMUSG00000020745"|"ENSMUSG00000067851"|"ENSMUSG00000028136"|"ENSMUSG00000025224"|"ENSMUSG00000000631"|"ENSMUSG00000066306"|"ENSMUSG00000022200"|"ENSMUSG00000031865"|"ENSMUSG00000022812"|"ENSMUSG00000024290"|"ENSMUSG00000032845"	Hsp90ab1/Gsn/Cyth1/Hsp90aa1/Clasp1/Scrib/Crkl/Pafah1b1/Arfgef1/Snx27/Gbf1/Myo18a/Numa1/Golph3/Dctn1/Gsk3b/Rock1/Alpk2
GOBP_NEGATIVE_REGULATION_OF_IMMUNE_RESPONSE	0.498493	0.611672	1.94216	24	0.000413649	0.00750313	ENSMUSG00000050335|"ENSMUSG00000024659"|"ENSMUSG00000004266"|"ENSMUSG00000023224"|"ENSMUSG00000040952"|"ENSMUSG00000042228"|"ENSMUSG00000067235"|"ENSMUSG00000063856"|"ENSMUSG00000005779"|"ENSMUSG00000026946"|"ENSMUSG00000045827"|"ENSMUSG00000030751"|"ENSMUSG00000030111"	Lgals3/Anxa1/Ptpn6/Serping1/Rps19/Lyn/H2-Q10/Gpx1/Psmb4/Nmi/Serpinb9/Psma1/A2m
GOCC_SARCOPLASM	0.498493	-0.45296	-1.90704	54	0.000457197	0.00812381	ENSMUSG00000020048|"ENSMUSG00000033044"|"ENSMUSG00000029467"|"ENSMUSG00000003814"|"ENSMUSG00000042686"|"ENSMUSG00000040118"|"ENSMUSG00000026879"|"ENSMUSG00000032575"|"ENSMUSG00000038239"|"ENSMUSG00000047419"|"ENSMUSG00000038583"|"ENSMUSG00000021820"|"ENSMUSG00000028207"|"ENSMUSG00000022519"|"ENSMUSG00000000628"|"ENSMUSG00000030401"|"ENSMUSG00000030287"|"ENSMUSG00000033400"|"ENSMUSG00000018566"|"E…	Hsp90b1/Dhrs7c/Atp2a2/Calr/Jph1/Cacna2d1/Gsn/Manf/Hrc/Cmya5/Pln/Camk2g/Asph/Srl/Hk2/Rtn2/Itpr2/Agl/Slc2a4/Tmem109/Atp2a1/Plec/Ryr2/Ank1/Dmpk/Camk2d/Jph2
GOBP_FATTY_ACID_CATABOLIC_PROCESS	0.498493	-0.414066	-1.86589	68	0.000471102	0.00831431	ENSMUSG00000020593|"ENSMUSG00000004056"|"ENSMUSG00000026853"|"ENSMUSG00000028607"|"ENSMUSG00000022853"|"ENSMUSG00000042010"|"ENSMUSG00000025745"|"ENSMUSG00000029545"|"ENSMUSG00000027809"|"ENSMUSG00000037022"|"ENSMUSG00000059316"|"ENSMUSG00000028223"|"ENSMUSG00000059447"|"ENSMUSG00000023921"|"ENSMUSG00000078937"|"ENSMUSG00000026003"|"ENSMUSG00000036880"|"ENSMUSG00000011305"|"ENSMUSG00000032527"|"E…	Lpin1/Akt2/Crat/Cpt2/Ehhadh/Acacb/Hadha/Acads/Etfdh/Mmaa/Slc27a4/Decr1/Hadhb/Mmut/Cpt1b/Acadl/Acaa2/Plin5/Pccb/Etfa/Mlycd/Pcca/Amacr/Ivd/Echs1/Abcd3/Ech1/Acadvl
GOBP_ZYMOGEN_ACTIVATION	0.477271	0.642855	1.91718	19	0.000603727	0.0103746	ENSMUSG00000016256|"ENSMUSG00000063524"|"ENSMUSG00000031138"|"ENSMUSG00000033860"|"ENSMUSG00000031722"|"ENSMUSG00000028001"|"ENSMUSG00000038224"|"ENSMUSG00000040152"|"ENSMUSG00000032359"|"ENSMUSG00000030793"|"ENSMUSG00000015854"|"ENSMUSG00000021190"|"ENSMUSG00000029102"	Ctsz/Eno1/F9/Fgg/Hp/Fga/Serpinf2/Thbs1/Ctsh/Pycard/Cd5l/Lgmn/Hgfac
GOBP_ACTIN_POLYMERIZATION_OR_DEPOLYMERIZATION	0.477271	0.399816	1.71015	100	0.000626149	0.0106201	ENSMUSG00000006304|"ENSMUSG00000056737"|"ENSMUSG00000020120"|"ENSMUSG00000037405"|"ENSMUSG00000018293"|"ENSMUSG00000033940"|"ENSMUSG00000008475"|"ENSMUSG00000000915"|"ENSMUSG00000056201"|"ENSMUSG00000024835"|"ENSMUSG00000030000"|"ENSMUSG00000029622"|"ENSMUSG00000031827"|"ENSMUSG00000024381"|"ENSMUSG00000030707"|"ENSMUSG00000015932"|"ENSMUSG00000029465"|"ENSMUSG00000060791"|"ENSMUSG00000022378"|"E…	Arpc2/Capg/Plek/Icam1/Pfn1/Brk1/Arpc5/Hip1r/Cfl1/Coro1b/Add2/Arpc1b/Cotl1/Bin1/Coro1a/Dstn/Arpc3/Gmfg/Cyrib/Arpc4/Hcls1/Diaph1/Prkcd/Lima1/Rac1/Cfl2/Mical1/Pycard/Dbnl/Cttn/Swap70/Arpc5l/Esam/Msrb2/Arfip1/Lmod2/Actr2/Vasp/Iqgap2/Twf1/Myo1c/Gmfb/Tmod3/Wdr1
GOBP_PHOSPHOLIPID_TRANSPORT	0.477271	0.577062	1.89612	27	0.000683102	0.0112928	ENSMUSG00000011884|"ENSMUSG00000005681"|"ENSMUSG00000006574"|"ENSMUSG00000040564"|"ENSMUSG00000032369"|"ENSMUSG00000032083"|"ENSMUSG00000002985"|"ENSMUSG00000021948"|"ENSMUSG00000028603"|"ENSMUSG00000017754"|"ENSMUSG00000019461"|"ENSMUSG00000017781"	Gltp/Apoa2/Slc4a1/Apoc1/Plscr1/Apoa1/Apoe/Prkcd/Scp2/Pltp/Plscr3/Pitpna
GOBP_MICROTUBULE_BUNDLE_FORMATION	0.477271	-0.636861	-2.012	17	0.000720522	0.0116895	ENSMUSG00000021573|"ENSMUSG00000064302"|"ENSMUSG00000020390"|"ENSMUSG00000030397"|"ENSMUSG00000014846"|"ENSMUSG00000066306"	Tppp/Clasp1/Ube2b/Mark4/Tppp3/Numa1
GOBP_ARP2_3_COMPLEX_MEDIATED_ACTIN_NUCLEATION	0.477271	0.604171	1.88151	22	0.000756407	0.012124	ENSMUSG00000006304|"ENSMUSG00000033940"|"ENSMUSG00000008475"|"ENSMUSG00000000915"|"ENSMUSG00000024835"|"ENSMUSG00000029622"|"ENSMUSG00000029465"|"ENSMUSG00000060791"|"ENSMUSG00000079426"|"ENSMUSG00000026755"|"ENSMUSG00000074513"|"ENSMUSG00000020152"|"ENSMUSG00000021676"|"ENSMUSG00000062014"	Arpc2/Brk1/Arpc5/Hip1r/Coro1b/Arpc1b/Arpc3/Gmfg/Arpc4/Arpc5l/Arfip1/Actr2/Iqgap2/Gmfb
GOBP_EXTRACELLULAR_MATRIX_ASSEMBLY	0.477271	-0.634271	-2.00381	17	0.000839704	0.0132928	ENSMUSG00000039952|"ENSMUSG00000048537"|"ENSMUSG00000002900"|"ENSMUSG00000052911"|"ENSMUSG00000020674"|"ENSMUSG00000064302"	Dag1/Phldb1/Lamb1/Lamb2/Pxdn/Clasp1
GOBP_TRICARBOXYLIC_ACID_CYCLE	0.45506	-0.523702	-1.94371	30	0.00111412	0.0164412	ENSMUSG00000031299|"ENSMUSG00000020456"|"ENSMUSG00000022110"|"ENSMUSG00000005683"|"ENSMUSG00000032279"|"ENSMUSG00000027406"|"ENSMUSG00000000168"|"ENSMUSG00000022477"|"ENSMUSG00000021577"|"ENSMUSG00000030621"|"ENSMUSG00000026526"	Pdha1/Ogdh/Sucla2/Cs/Idh3a/Idh3b/Dlat/Aco2/Sdha/Me3/Fh1
GOBP_ENDOPLASMIC_RETICULUM_ORGANIZATION	0.45506	-0.441566	-1.79862	45	0.00124578	0.0181787	ENSMUSG00000037720|"ENSMUSG00000041891"|"ENSMUSG00000005873"|"ENSMUSG00000001143"|"ENSMUSG00000054455"|"ENSMUSG00000021484"|"ENSMUSG00000051984"|"ENSMUSG00000015290"|"ENSMUSG00000004270"|"ENSMUSG00000026924"|"ENSMUSG00000078517"|"ENSMUSG00000021669"|"ENSMUSG00000056050"|"ENSMUSG00000059811"|"ENSMUSG00000009207"|"ENSMUSG00000061273"|"ENSMUSG00000031819"|"ENSMUSG00000078622"|"ENSMUSG00000035325"|"E…	Tmem33/Lman1/Reep5/Lman2l/Vapb/Lman2/Sec31b/Ubl4a/Lpcat3/Sec16a/Emc1/Cert1/Mia3/Atl2/Lnpk/Mmgt1/Emc8/Ccdc47/Sec31a/Trdn
GOMF_AMYLOID_BETA_BINDING	0.45506	0.588796	1.86952	24	0.00133478	0.0192621	ENSMUSG00000040907|"ENSMUSG00000029103"|"ENSMUSG00000006373"|"ENSMUSG00000052033"|"ENSMUSG00000032083"|"ENSMUSG00000079037"|"ENSMUSG00000002985"|"ENSMUSG00000024346"|"ENSMUSG00000027447"|"ENSMUSG00000000290"|"ENSMUSG00000022108"|"ENSMUSG00000027792"	Atp1a3/Lrpap1/Pgrmc1/Pfdn4/Apoa1/Prnp/Apoe/Pfdn1/Cst3/Itgb2/Itm2b/Bche
GOCC_NUCLEAR_OUTER_MEMBRANE_ENDOPLASMIC_RETICULUM_MEMBRANE_NETWORK	0.45506	-0.253021	-1.42241	321	0.00138263	0.0197347	ENSMUSG00000037720|"ENSMUSG00000041891"|"ENSMUSG00000032523"|"ENSMUSG00000020048"|"ENSMUSG00000028343"|"ENSMUSG00000033044"|"ENSMUSG00000029467"|"ENSMUSG00000020593"|"ENSMUSG00000019055"|"ENSMUSG00000020368"|"ENSMUSG00000020571"|"ENSMUSG00000026864"|"ENSMUSG00000027248"|"ENSMUSG00000003814"|"ENSMUSG00000039474"|"ENSMUSG00000042686"|"ENSMUSG00000028410"|"ENSMUSG00000001143"|"ENSMUSG00000031232"|"E…	Tmem33/Lman1/Hhatl/Hsp90b1/Erp44/Dhrs7c/Atp2a2/Lpin1/Plod1/Canx/Pdia6/Hspa5/Pdia3/Calr/Wfs1/Jph1/Dnaja1/Lman2l/Magt1/Dnajb2/Agpat3/Lpgat1/Fitm2/Sec24a/Usp19/Bicd2/Acsl1/Sec61a2/Sec24c/Vapb/Lman2/Hrc/Pcyt1a/Mlec/Sec23a/Sec31b/Gpat3/Gpsm1/Nomo1/Surf4/Lpcat3/Pln/Vti1b/Slc27a4/Camk2g/Asph/Srl/Pnpt1/Ptgfrn/Rtn2/Lmf1/Itpr2/Sec16a/Preb/Emc1/Hacd1/Sel1l/Cert1/Tmem109/Xpo1/Atp2a1/Erlin2/Pip4k2b/Rab21/Stt3…
GOBP_GLYCOLYTIC_PROCESS_THROUGH_FRUCTOSE_6_PHOSPHATE	0.45506	0.583839	1.81819	22	0.00178373	0.0247825	ENSMUSG00000063524|"ENSMUSG00000004267"|"ENSMUSG00000023456"|"ENSMUSG00000006574"|"ENSMUSG00000028307"|"ENSMUSG00000030695"|"ENSMUSG00000036427"|"ENSMUSG00000038871"|"ENSMUSG00000020766"|"ENSMUSG00000057666"	Eno1/Eno2/Tpi1/Slc4a1/Aldob/Aldoa/Gpi1/Bpgm/Galk1/Gapdh
GOCC_CYTOPLASMIC_STRESS_GRANULE	0.45506	-0.451104	-1.79105	40	0.00184583	0.0253753	ENSMUSG00000028639|"ENSMUSG00000042605"|"ENSMUSG00000032637"|"ENSMUSG00000027184"|"ENSMUSG00000037331"|"ENSMUSG00000045983"|"ENSMUSG00000033499"|"ENSMUSG00000023025"|"ENSMUSG00000020594"|"ENSMUSG00000032097"|"ENSMUSG00000028518"|"ENSMUSG00000024290"|"ENSMUSG00000040028"|"ENSMUSG00000031586"|"ENSMUSG00000025583"|"ENSMUSG00000042520"|"ENSMUSG00000071337"|"ENSMUSG00000005506"|"ENSMUSG00000018583"	Ybx1/Atxn2/Atxn2l/Caprin1/Larp1/Eif4g1/Larp4b/Larp4/Pum2/Ddx6/Prkaa2/Rock1/Elavl1/Rbpms/Rptor/Ubap2l/Tia1/Celf1/G3bp1
GOMF_LIPID_BINDING	0.45506	0.317806	1.49216	217	0.00184266	0.0253753	ENSMUSG00000056071|"ENSMUSG00000040907"|"ENSMUSG00000011884"|"ENSMUSG00000059970"|"ENSMUSG00000005681"|"ENSMUSG00000056737"|"ENSMUSG00000046402"|"ENSMUSG00000018293"|"ENSMUSG00000029994"|"ENSMUSG00000031444"|"ENSMUSG00000000915"|"ENSMUSG00000040564"|"ENSMUSG00000024990"|"ENSMUSG00000076617"|"ENSMUSG00000074183"|"ENSMUSG00000029368"|"ENSMUSG00000006373"|"ENSMUSG00000016194"|"ENSMUSG00000062515"|"E…	S100a9/Atp1a3/Gltp/Hspa2/Apoa2/Capg/Rbp1/Pfn1/Anxa4/F10/Hip1r/Apoc1/Rbp4/Ighm/Gsta1/Alb/Pgrmc1/Hsd11b1/Fabp4/Apob/Snca/Anxa1/Apoa1/Anxa7/Bin1/Adh7/Gpihbp1/S100a13/Lyn/Mfge8/Anxa3/Apoe/Vdac2/Pebp1/Cpne8/Thbs1/Psmb4/Chmp2a/Scp2/Snx32/Snx2/Gc/Anxa2/Ptgds/Fabp5/Pltp/Pex3/Ucp1/Jchain/Sec14l2/F2/Appl2/Rbp7/Snx5/Psma1/Hs1bp3/Osbpl9/Ap2m1/Pitpna/Bin2/Uqcc3/Atp5g3/Fabp1/Exoc1/C8g/Pon1/Coq8b/Hmgb1/Picalm/S…
GOCC_MITOCHONDRIAL_MATRIX	0.45506	-0.243225	-1.38148	350	0.0018717	0.0255962	ENSMUSG00000025980|"ENSMUSG00000031299"|"ENSMUSG00000025968"|"ENSMUSG00000021185"|"ENSMUSG00000020456"|"ENSMUSG00000049858"|"ENSMUSG00000020256"|"ENSMUSG00000005981"|"ENSMUSG00000022110"|"ENSMUSG00000031700"|"ENSMUSG00000038582"|"ENSMUSG00000005683"|"ENSMUSG00000028145"|"ENSMUSG00000038967"|"ENSMUSG00000031672"|"ENSMUSG00000006818"|"ENSMUSG00000060679"|"ENSMUSG00000032279"|"ENSMUSG00000027406"|"E…	Hspd1/Pdha1/Ndufs1/Dglucy/Ogdh/Suox/Aldh1l2/Trap1/Sucla2/Gpt2/Pptc7/Cs/Them4/Pdk2/Got2/Sod2/Mrps9/Idh3a/Idh3b/Acad8/Dlat/Acp6/Tars2/Dbt/Mrrf/Cars2/Dhx30/Nadk2/Acss1/Mipep/Hadha/Acads/Vdac1/Etfdh/Mmaa/Gfm1/Bckdhb/Decr1/Hadhb/Lonp1/Pnpt1/Aco2/Mmut/Oxct1/Acadl/Pitrm1/Guf1/Mrm1/Acaa2/Abce1/Me3/Fh1/Mccc2/Isca1/Mrps35/Creb1/Glrx2/Aldh6a1/Dnaja3/Bckdk/Lrpprc/Hspa9/Pccb/Etfa/Ears2/Adhfe1/Mlycd/Dlst/Shmt2…
GOBP_RELAXATION_OF_MUSCLE	0.431708	-0.64686	-1.99337	16	0.00211319	0.0281615	ENSMUSG00000029467|"ENSMUSG00000026879"|"ENSMUSG00000038239"|"ENSMUSG00000024858"|"ENSMUSG00000038583"|"ENSMUSG00000030730"|"ENSMUSG00000033161"|"ENSMUSG00000053819"|"ENSMUSG00000033910"|"ENSMUSG00000007097"	Atp2a2/Gsn/Hrc/Grk2/Pln/Atp2a1/Atp1a1/Camk2d/Gucy1a1/Atp1a2
GOBP_GLYCOPROTEIN_BIOSYNTHETIC_PROCESS	0.431708	-0.435399	-1.74715	41	0.00226144	0.029242	ENSMUSG00000041891|"ENSMUSG00000024413"|"ENSMUSG00000032536"|"ENSMUSG00000031232"|"ENSMUSG00000067851"|"ENSMUSG00000037470"|"ENSMUSG00000029992"|"ENSMUSG00000036698"|"ENSMUSG00000056131"|"ENSMUSG00000022200"|"ENSMUSG00000033557"|"ENSMUSG00000032116"|"ENSMUSG00000030062"|"ENSMUSG00000034160"	Lman1/Npc1/Trak1/Magt1/Arfgef1/Uggt1/Gfpt1/Ago2/Pgm3/Golph3/Fam20b/Stt3a/Rpn1/Ogt
GOBP_REGULATION_OF_CELLULAR_AMINE_METABOLIC_PROCESS	0.431708	0.477392	1.79972	48	0.00223993	0.029242	ENSMUSG00000030591|"ENSMUSG00000025487"|"ENSMUSG00000021178"|"ENSMUSG00000005779"|"ENSMUSG00000000290"|"ENSMUSG00000021737"|"ENSMUSG00000003849"|"ENSMUSG00000015671"|"ENSMUSG00000005625"|"ENSMUSG00000025630"|"ENSMUSG00000021024"|"ENSMUSG00000068749"|"ENSMUSG00000030751"|"ENSMUSG00000020720"|"ENSMUSG00000069744"|"ENSMUSG00000028964"|"ENSMUSG00000030603"|"ENSMUSG00000060073"|"ENSMUSG00000020708"|"E…	Psmd8/Psmd13/Psmc1/Psmb4/Itgb2/Psmd6/Nqo1/Psma2/Psmd4/Hprt/Psma6/Psma5/Psma1/Psmd12/Psmb3/Park7/Psmc4/Psma3/Psmc5/Psmb2/Psma7/Psmb6/Psmd14/Psmb5/Psmb7/Psmf1/Psmd5/Psmb10/Psmb9/Psmc3/Psmd7/Psma4/Psmd11/Psmb8/Psmc6
GOMF_CHROMATIN_BINDING	0.431708	-0.34068	-1.60194	91	0.00338637	0.0398432	ENSMUSG00000020919|"ENSMUSG00000070544"|"ENSMUSG00000029250"|"ENSMUSG00000071054"|"ENSMUSG00000032480"|"ENSMUSG00000031715"|"ENSMUSG00000020257"|"ENSMUSG00000021144"|"ENSMUSG00000049553"|"ENSMUSG00000020923"|"ENSMUSG00000060373"|"ENSMUSG00000018666"|"ENSMUSG00000005566"|"ENSMUSG00000063550"|"ENSMUSG00000022314"|"ENSMUSG00000027067"|"ENSMUSG00000022536"|"ENSMUSG00000019777"|"ENSMUSG00000031754"|"E…	Stat5b/Top1/Polr2b/Safb/Dhx30/Smarca5/Wdr82/Mta1/Polr1a/Ubtf/Hnrnpc/Cbx1/Trim28/Nup98/Rad21/Ssrp1/Glyr1/Hdac2/Nudt21/Supt6/Shmt2/Prkaa2/Ncoa5/Hcfc1/H1f1/Rcc1/Mecp2/Smarcc2/Hp1bp3/Slc30a9/Setd7/Smc1a/Ddx5/Smc3/Sfpq
GOBP_GENE_SILENCING	0.407018	-0.372477	-1.67213	67	0.00432746	0.0455779	ENSMUSG00000023051|"ENSMUSG00000035632"|"ENSMUSG00000029250"|"ENSMUSG00000037364"|"ENSMUSG00000020390"|"ENSMUSG00000001855"|"ENSMUSG00000022774"|"ENSMUSG00000004980"|"ENSMUSG00000045983"|"ENSMUSG00000036698"|"ENSMUSG00000036550"|"ENSMUSG00000037373"|"ENSMUSG00000041126"|"ENSMUSG00000063550"|"ENSMUSG00000027680"|"ENSMUSG00000020594"|"ENSMUSG00000032097"|"ENSMUSG00000019777"|"ENSMUSG00000040028"|"E…	Tarbp2/Cnot3/Polr2b/Srrt/Ube2b/Nup214/Ncbp2/Hnrnpa2b1/Eif4g1/Ago2/Cnot1/Ctbp1/H2az2/Nup98/Fxr1/Pum2/Ddx6/Hdac2/Elavl1/H2aw/H1f1/Ddx17/Mecp2/Celf1/Zmpste24/Tsnax/Ddx5/Map2k1
GOBP_POSITIVE_REGULATION_OF_CHROMOSOME_ORGANIZATION	0.407018	-0.463745	-1.77075	35	0.00429622	0.0455779	ENSMUSG00000026917|"ENSMUSG00000031403"|"ENSMUSG00000018974"|"ENSMUSG00000004980"|"ENSMUSG00000030007"|"ENSMUSG00000037373"|"ENSMUSG00000066306"|"ENSMUSG00000074781"|"ENSMUSG00000029447"|"ENSMUSG00000005566"|"ENSMUSG00000007739"|"ENSMUSG00000034024"|"ENSMUSG00000022314"|"ENSMUSG00000022536"|"ENSMUSG00000034160"|"ENSMUSG00000063358"|"ENSMUSG00000001416"|"ENSMUSG00000031393"|"ENSMUSG00000022234"	Wdr5/Dkc1/Sart3/Hnrnpa2b1/Cct7/Ctbp1/Numa1/Ube2n/Cct6a/Trim28/Cct4/Cct2/Rad21/Glyr1/Ogt/Mapk1/Cct3/Mecp2/Cct5
GOBP_MAINTENANCE_OF_CELL_NUMBER	0.407018	-0.532256	-1.84242	24	0.00484879	0.0498797	ENSMUSG00000000441|"ENSMUSG00000035632"|"ENSMUSG00000029250"|"ENSMUSG00000037364"|"ENSMUSG00000029050"|"ENSMUSG00000036550"|"ENSMUSG00000053333"|"ENSMUSG00000032097"|"ENSMUSG00000037234"|"ENSMUSG00000040028"	Raf1/Cnot3/Polr2b/Srrt/Ski/Cnot1/Dis3l2/Ddx6/Hook3/Elavl1

## Sheet: Sex effect
Pathway_name	Log2Err	ES	NES	Size	p	adjusted_p	Gene_IDs	Gene_symbols
GOBP_COTRANSLATIONAL_PROTEIN_TARGETING_TO_MEMBRANE	NA	-0.674409	-2.78456	81	1e-10	1.74133e-08	ENSMUSG00000003970|"ENSMUSG00000030082"|"ENSMUSG00000006333"|"ENSMUSG00000025794"|"ENSMUSG00000062647"|"ENSMUSG00000030744"|"ENSMUSG00000031320"|"ENSMUSG00000032399"|"ENSMUSG00000063457"|"ENSMUSG00000025290"|"ENSMUSG00000012848"|"ENSMUSG00000067274"|"ENSMUSG00000059070"|"ENSMUSG00000029614"|"ENSMUSG00000046364"|"ENSMUSG00000008668"|"ENSMUSG00000008682"|"ENSMUSG00000046330"|"ENSMUSG00000090733"|"E…	Rpl8/Sec61a1/Rps9/Rpl14/Rpl7a/Rps3/Rps4x/Rpl4/Rps15/Rps24/Rps5/Rplp0/Rpl18/Rpl6/Rpl27a/Rps18/Rpl10/Rpl37a/Rps27/Srpr/Ssr1/Rps20/Rps21/Rpl32/Rps10/Rps14/Rpl13/Rps28/Rps6/Rps2/Rpl38/Rps16/Rps29/Arl6ip1/Srp68/Rps26/Rps8/Rpl13a/Rps11/Rpl31/Srp72/Rps17/Rpl34/Rpl36a/Rps19/Rpl23a/Rpl23/Rpl26/Rps25/Rplp2/Rplp1/Rpl11/Rpl30/Rpl5/Rpl9/Rpl39/Rpl28
GOBP_MRNA_METABOLIC_PROCESS	NA	-0.499587	-2.51042	363	1e-10	1.74133e-08	ENSMUSG00000006456|"ENSMUSG00000022858"|"ENSMUSG00000024097"|"ENSMUSG00000029817"|"ENSMUSG00000071172"|"ENSMUSG00000018379"|"ENSMUSG00000042625"|"ENSMUSG00000030435"|"ENSMUSG00000037070"|"ENSMUSG00000028790"|"ENSMUSG00000028820"|"ENSMUSG00000028676"|"ENSMUSG00000002129"|"ENSMUSG00000053536"|"ENSMUSG00000034120"|"ENSMUSG00000019432"|"ENSMUSG00000004980"|"ENSMUSG00000003970"|"ENSMUSG00000022185"|"E…	Rbm14/Tra2b/Srsf7/Tra2a/Srsf3/Srsf1/Safb2/U2af2/Rbmxl1/Khdrbs1/Sfpq/Srsf10/Sf3a1/Cstf2t/Srsf2/Ddx39b/Hnrnpa2b1/Rpl8/Acin1/Ybx1/Nt5c3b/Sf1/Safb/Lsm2/Cnot3/Srsf6/Hnrnpm/Psip1/Elavl1/Gtpbp1/Rps9/Puf60/Pcbp2/Rpl14/Rpl7a/Sf3a2/Rps3/Rps4x/Dazap1/Rpl4/Rbm8a/Rps15/Snrpb/Rbm38/Pcf11/Rps24/Sart3/Rps5/Rplp0/Luc7l3/Rpl18/Rpl6/Rbm39/Rpl27a/Sf3b3/Psme1/Snrnp70/Hnrnph1/Psmb8/Pnn/Ddx5/Srrm1/Psme2/Rps18/Rpl10/Xpo…
GOBP_MRNA_PROCESSING	NA	-0.582077	-2.71224	184	1e-10	1.74133e-08	ENSMUSG00000006456|"ENSMUSG00000022858"|"ENSMUSG00000024097"|"ENSMUSG00000029817"|"ENSMUSG00000071172"|"ENSMUSG00000018379"|"ENSMUSG00000042625"|"ENSMUSG00000030435"|"ENSMUSG00000037070"|"ENSMUSG00000028790"|"ENSMUSG00000028820"|"ENSMUSG00000028676"|"ENSMUSG00000002129"|"ENSMUSG00000053536"|"ENSMUSG00000034120"|"ENSMUSG00000019432"|"ENSMUSG00000004980"|"ENSMUSG00000022185"|"ENSMUSG00000028639"|"E…	Rbm14/Tra2b/Srsf7/Tra2a/Srsf3/Srsf1/Safb2/U2af2/Rbmxl1/Khdrbs1/Sfpq/Srsf10/Sf3a1/Cstf2t/Srsf2/Ddx39b/Hnrnpa2b1/Acin1/Ybx1/Sf1/Safb/Lsm2/Srsf6/Hnrnpm/Psip1/Elavl1/Puf60/Pcbp2/Sf3a2/Dazap1/Rbm8a/Snrpb/Rbm38/Pcf11/Sart3/Luc7l3/Rbm39/Sf3b3/Snrnp70/Hnrnph1/Pnn/Ddx5/Srrm1/Hnrnph2/Ubl5/Khdrbs3/Snrpa1/Srrt/Fus/Khsrp/Pcbp1/Srsf4/Snrpd2/Eftud2/Ptbp1/Rbm20/Raver1/Raly/Hnrnpc/Hnrnpl/Snrpd3/Dcps/Cpsf6/Thrap3/…
GOBP_RNA_PROCESSING	NA	-0.497936	-2.44153	284	1e-10	1.74133e-08	ENSMUSG00000006456|"ENSMUSG00000022858"|"ENSMUSG00000024097"|"ENSMUSG00000029817"|"ENSMUSG00000071172"|"ENSMUSG00000018379"|"ENSMUSG00000042625"|"ENSMUSG00000030435"|"ENSMUSG00000037070"|"ENSMUSG00000028790"|"ENSMUSG00000028820"|"ENSMUSG00000028676"|"ENSMUSG00000002129"|"ENSMUSG00000053536"|"ENSMUSG00000034120"|"ENSMUSG00000019432"|"ENSMUSG00000004980"|"ENSMUSG00000022185"|"ENSMUSG00000028639"|"E…	Rbm14/Tra2b/Srsf7/Tra2a/Srsf3/Srsf1/Safb2/U2af2/Rbmxl1/Khdrbs1/Sfpq/Srsf10/Sf3a1/Cstf2t/Srsf2/Ddx39b/Hnrnpa2b1/Acin1/Ybx1/Sf1/Safb/Lsm2/Srsf6/Hnrnpm/Psip1/Elavl1/Rps9/Puf60/Pcbp2/Rpl14/Rpl7a/Sf3a2/Dazap1/Rbm8a/Rps15/Snrpb/Rbm38/Pcf11/Rps24/Sart3/Luc7l3/Rbm39/Sf3b3/Snrnp70/Hnrnph1/Pnn/Ddx5/Nop56/Srrm1/Nolc1/Hnrnph2/Ubl5/Khdrbs3/Rps27/Snrpa1/Srrt/Fus/Rps21/Nop58/Khsrp/Pa2g4/Pcbp1/Srsf4/Snrpd2/Eftud…
GOCC_NUCLEAR_PROTEIN_CONTAINING_COMPLEX	NA	-0.466805	-2.25198	245	1e-10	1.74133e-08	ENSMUSG00000022858|"ENSMUSG00000029817"|"ENSMUSG00000018379"|"ENSMUSG00000030435"|"ENSMUSG00000037070"|"ENSMUSG00000028820"|"ENSMUSG00000002129"|"ENSMUSG00000053536"|"ENSMUSG00000005566"|"ENSMUSG00000010097"|"ENSMUSG00000019432"|"ENSMUSG00000004980"|"ENSMUSG00000028639"|"ENSMUSG00000024949"|"ENSMUSG00000009013"|"ENSMUSG00000007050"|"ENSMUSG00000027342"|"ENSMUSG00000059208"|"ENSMUSG00000071072"|"E…	Tra2b/Tra2a/Srsf1/U2af2/Rbmxl1/Sfpq/Sf3a1/Cstf2t/Trim28/Nxf1/Ddx39b/Hnrnpa2b1/Ybx1/Sf1/Dynll1/Lsm2/Pcna/Hnrnpm/Ptges3/Wdr82/Rpa2/Sf3a2/Rps3/Rbm8a/Snrpb/Bclaf1/Creb1/Aaas/Pcf11/Api5/Csnk2b/Sart3/Luc7l3/Hdac2/Sf3b3/Snrnp70/Rpa1/Hnrnph1/Pnn/Ddx5/Srrm1/Nolc1/Ruvbl2/Hspa5/Snrpa1/Hspa1b/Epb41l2/Tmod1/Snrpd2/Nup214/Eftud2/Raly/Hnrnpc/Hint1/Snrpd3/Ruvbl1/Cpsf6/Thrap3/Ubap2l/Sf3a3/Snrpd1/Hnrnph3/Ssrp1/Dhx…
GOCC_RIBONUCLEOPROTEIN_COMPLEX	NA	-0.486759	-2.43775	340	1e-10	1.74133e-08	ENSMUSG00000000787|"ENSMUSG00000006456"|"ENSMUSG00000022858"|"ENSMUSG00000029817"|"ENSMUSG00000018379"|"ENSMUSG00000030435"|"ENSMUSG00000037070"|"ENSMUSG00000002129"|"ENSMUSG00000003814"|"ENSMUSG00000019432"|"ENSMUSG00000004980"|"ENSMUSG00000003970"|"ENSMUSG00000028639"|"ENSMUSG00000024949"|"ENSMUSG00000007050"|"ENSMUSG00000020372"|"ENSMUSG00000059208"|"ENSMUSG00000071072"|"ENSMUSG00000040028"|"E…	Ddx3x/Rbm14/Tra2b/Tra2a/Srsf1/U2af2/Rbmxl1/Sf3a1/Calr/Ddx39b/Hnrnpa2b1/Rpl8/Ybx1/Sf1/Lsm2/Rack1/Hnrnpm/Ptges3/Elavl1/Rps9/Rpl14/Rpl7a/Sf3a2/Rps3/Eef2/Rps4x/Dazap1/Eif3k/Rpl4/Rbm8a/Rps15/Snrpb/Ilf2/Api5/Vbp1/Rps24/Sart3/Rps5/Rplp0/Luc7l3/Rpl18/Rpl6/Rpl27a/Sf3b3/Snrnp70/Hnrnph1/Pnn/Ddx5/Nop56/Mrpl48/Srrm1/Eif3d/Nolc1/Rps18/Rpl10/Xpo1/Hnrnph2/Ruvbl2/Rpl37a/Rps27/Snrpa1/Rps20/Msi1/Mrpl23/Rps21/Nop58/…
GOMF_MRNA_BINDING	NA	-0.536424	-2.38876	134	1e-10	1.74133e-08	ENSMUSG00000000787|"ENSMUSG00000006456"|"ENSMUSG00000022858"|"ENSMUSG00000071172"|"ENSMUSG00000018379"|"ENSMUSG00000028790"|"ENSMUSG00000053536"|"ENSMUSG00000003814"|"ENSMUSG00000010097"|"ENSMUSG00000004980"|"ENSMUSG00000024949"|"ENSMUSG00000016921"|"ENSMUSG00000059208"|"ENSMUSG00000040028"|"ENSMUSG00000056851"|"ENSMUSG00000030744"|"ENSMUSG00000069565"|"ENSMUSG00000038374"|"ENSMUSG00000027510"|"E…	Ddx3x/Rbm14/Tra2b/Srsf3/Srsf1/Khdrbs1/Cstf2t/Calr/Nxf1/Hnrnpa2b1/Sf1/Srsf6/Hnrnpm/Elavl1/Pcbp2/Rps3/Dazap1/Rbm8a/Rbm38/Pcf11/Rps5/Fubp1/Luc7l3/Cct5/Snrnp70/Ddx5/Eif3d/Khdrbs3/Khsrp/Larp4/Pcbp1/Srsf4/Ptbp1/Rps14/Rbm20/Ybx3/Hnrnpc/Hnrnpl/Mecp2/Rps2/Cpsf6/Ilf3/Ncbp2/Rps26/Tardbp/Shmt2/Rpl13a/Serbp1/Hnrnpu/Hnrnpd/Cstf2/Rpl26/Pcbp3/Cluh/Rbm25/Eif4a3/Rpl30/Rpl5
GOBP_NEGATIVE_REGULATION_OF_GENE_EXPRESSION	0.801216	-0.374745	-1.89428	390	8.77878e-10	1.24569e-07	ENSMUSG00000000787|"ENSMUSG00000024097"|"ENSMUSG00000030435"|"ENSMUSG00000028676"|"ENSMUSG00000003814"|"ENSMUSG00000004980"|"ENSMUSG00000003970"|"ENSMUSG00000028639"|"ENSMUSG00000017176"|"ENSMUSG00000060803"|"ENSMUSG00000007050"|"ENSMUSG00000020372"|"ENSMUSG00000035632"|"ENSMUSG00000016921"|"ENSMUSG00000059208"|"ENSMUSG00000040028"|"ENSMUSG00000042535"|"ENSMUSG00000006333"|"ENSMUSG00000056851"|"E…	Ddx3x/Srsf7/U2af2/Srsf10/Calr/Hnrnpa2b1/Rpl8/Ybx1/Nt5c3b/Gstp1/Lsm2/Rack1/Cnot3/Srsf6/Hnrnpm/Elavl1/Gtpbp1/Rps9/Pcbp2/Rpl14/Rpl7a/Rps3/Rps4x/Rpl4/Rbm8a/Rps15/Aaas/Appl2/Rps24/Rps5/Rplp0/Rpl18/Hdac2/Rpl6/Rpl27a/Psme1/Psmb8/Ddx5/Gbp2/Cr1l/Psme2/Rps18/Rpl10/Xpo1/Rpl37a/Rps27/Srrt/Psmb9/Rps20/Fus/Myadm/Rps21/Nmi/Apoa1/Rpl32/Khsrp/Hspa1b/Hmgb1/Nfkb1/Rps10/Srsf4/Ezr/Nup214/Ptbp1/Rps14/Ywhaz/Ybx3/Ywhab/…
GOBP_BIOLOGICAL_PROCESS_INVOLVED_IN_SYMBIOTIC_INTERACTION	0.788187	-0.364554	-1.86395	436	1.45038e-09	1.8942e-07	ENSMUSG00000000787|"ENSMUSG00000039062"|"ENSMUSG00000005566"|"ENSMUSG00000010097"|"ENSMUSG00000019432"|"ENSMUSG00000004980"|"ENSMUSG00000003970"|"ENSMUSG00000009013"|"ENSMUSG00000070544"|"ENSMUSG00000020372"|"ENSMUSG00000027342"|"ENSMUSG00000028484"|"ENSMUSG00000006333"|"ENSMUSG00000056851"|"ENSMUSG00000046879"|"ENSMUSG00000025794"|"ENSMUSG00000026104"|"ENSMUSG00000062647"|"ENSMUSG00000021288"|"E…	Ddx3x/Anpep/Trim28/Nxf1/Ddx39b/Hnrnpa2b1/Rpl8/Dynll1/Top1/Rack1/Pcna/Psip1/Rps9/Pcbp2/Irgm1/Rpl14/Stat1/Rpl7a/Klc1/Rps3/Serpinb9/Rhoa/Rps4x/Rpl4/Rps15/Creb1/Aaas/Rbm38/Cd81/Rps24/Derl1/Rps5/Fbln1/Rplp0/Rpl18/Rpl6/Rpl27a/Eif4h/Npc1/Psmb8/Cr1l/Eif3d/Rps18/Rpl10/Rcc1/Xpo1/P4hb/Khdrbs3/Rpl37a/Rps27/Zyx/Psmb9/Rps20/B2m/Rps21/Ppid/Rpl32/Hspa1b/Pvr/Hmgb1/Pcbp1/Ywhae/Rps10/Hacd3/Nup214/Banf1/Ptbp1/Rps14/…
GOCC_CYTOSOLIC_SMALL_RIBOSOMAL_SUBUNIT	0.719513	-0.709914	-2.41555	35	5.30215e-08	5.53969e-06	ENSMUSG00000000787|"ENSMUSG00000006333"|"ENSMUSG00000030744"|"ENSMUSG00000031320"|"ENSMUSG00000063457"|"ENSMUSG00000025290"|"ENSMUSG00000012848"|"ENSMUSG00000008668"|"ENSMUSG00000090733"|"ENSMUSG00000028234"|"ENSMUSG00000039001"|"ENSMUSG00000023025"|"ENSMUSG00000052146"|"ENSMUSG00000024608"|"ENSMUSG00000067288"|"ENSMUSG00000028495"|"ENSMUSG00000044533"|"ENSMUSG00000037563"|"ENSMUSG00000034892"|"E…	Ddx3x/Rps9/Rps3/Rps4x/Rps15/Rps24/Rps5/Rps18/Rps27/Rps20/Rps21/Larp4/Rps10/Rps14/Rps28/Rps6/Rps2/Rps16/Rps29/Rps26/Rps8/Rps11/Rps17/Rps19/Rps25
GOCC_ENDOPLASMIC_RETICULUM_PROTEIN_CONTAINING_COMPLEX	0.704976	-0.594372	-2.3005	61	1.16524e-07	1.087e-05	ENSMUSG00000028757|"ENSMUSG00000032115"|"ENSMUSG00000019188"|"ENSMUSG00000003814"|"ENSMUSG00000071650"|"ENSMUSG00000020571"|"ENSMUSG00000027248"|"ENSMUSG00000030062"|"ENSMUSG00000030082"|"ENSMUSG00000035227"|"ENSMUSG00000022365"|"ENSMUSG00000027642"|"ENSMUSG00000025130"|"ENSMUSG00000026864"|"ENSMUSG00000032042"|"ENSMUSG00000060802"|"ENSMUSG00000022174"|"ENSMUSG00000032116"|"ENSMUSG00000078517"|"E…	Ddost/Hyou1/H13/Calr/Ganab/Pdia6/Pdia3/Rpn1/Sec61a1/Spcs2/Derl1/Rpn2/P4hb/Hspa5/Srpr/B2m/Dad1/Stt3a/Emc1/Tapbp/Prkcsh/Faf2/Hsd17b12/Aup1/H2-D1/H2-Q10/Arl6ip1/Sec11a/Fkbp1a/Atp5b/Atp5e/Magt1
GOBP_RIBONUCLEOPROTEIN_COMPLEX_BIOGENESIS	0.690132	-0.454346	-2.0746	154	1.33189e-07	1.15403e-05	ENSMUSG00000035150|"ENSMUSG00000000787"|"ENSMUSG00000018379"|"ENSMUSG00000028676"|"ENSMUSG00000002129"|"ENSMUSG00000019432"|"ENSMUSG00000024949"|"ENSMUSG00000007050"|"ENSMUSG00000016921"|"ENSMUSG00000071072"|"ENSMUSG00000028484"|"ENSMUSG00000006333"|"ENSMUSG00000002524"|"ENSMUSG00000025794"|"ENSMUSG00000062647"|"ENSMUSG00000020211"|"ENSMUSG00000053565"|"ENSMUSG00000063457"|"ENSMUSG00000027404"|"E…	Eif2s3x/Ddx3x/Srsf1/Srsf10/Sf3a1/Ddx39b/Sf1/Lsm2/Srsf6/Ptges3/Psip1/Rps9/Puf60/Rpl14/Rpl7a/Sf3a2/Eif3k/Rps15/Snrpb/Rps24/Sart3/Rps5/Rplp0/Luc7l3/Rpl6/Eif4h/Nop56/Eif3d/Nolc1/Rpl10/Xpo1/Ruvbl2/Rps27/Rps21/Nop58/Pa2g4/Rps10/Snrpd2/Rps14/Eif3f/Trmt112/Eif3g/Dhx30/Rps28/Snrpd3/Rps6/Ruvbl1/Rps2/Cpsf6/Rpl38/Rps16/Ddx17/Sf3a3/Snrpd1/Snrpe/Hsp90ab1/Rps8/Rpl13a/Eif6/Mrm1/Npm1/Tsr2/Rpl3l/Prpf8/Dkc1/Rps17/R…
GOBP_RNA_LOCALIZATION	0.690132	-0.529506	-2.22257	90	1.61106e-07	1.31503e-05	ENSMUSG00000024097|"ENSMUSG00000071172"|"ENSMUSG00000018379"|"ENSMUSG00000030435"|"ENSMUSG00000028790"|"ENSMUSG00000028820"|"ENSMUSG00000034120"|"ENSMUSG00000010097"|"ENSMUSG00000019432"|"ENSMUSG00000004980"|"ENSMUSG00000028639"|"ENSMUSG00000030007"|"ENSMUSG00000016921"|"ENSMUSG00000038374"|"ENSMUSG00000063457"|"ENSMUSG00000036678"|"ENSMUSG00000022234"|"ENSMUSG00000028809"|"ENSMUSG00000020290"|"E…	Srsf7/Srsf3/Srsf1/U2af2/Khdrbs1/Sfpq/Srsf2/Nxf1/Ddx39b/Hnrnpa2b1/Ybx1/Cct7/Srsf6/Rbm8a/Rps15/Aaas/Cct5/Srrm1/Xpo1/Ruvbl2/Nop58/Khsrp/Srsf4/Nup214/Cct4/Rftn1/Ruvbl1/Cct6a/Cct2/Cpsf6/Ncbp2/Eif6/Npm1/Hnrnpu/Cct3/Eif5a/Dkc1/Supt6
GOBP_MRNA_SPLICE_SITE_SELECTION	0.659444	-0.81692	-2.33229	16	8.25054e-07	5.98622e-05	ENSMUSG00000018379|"ENSMUSG00000028676"|"ENSMUSG00000002129"|"ENSMUSG00000024949"|"ENSMUSG00000016921"|"ENSMUSG00000028484"|"ENSMUSG00000002524"|"ENSMUSG00000020211"|"ENSMUSG00000020863"	Srsf1/Srsf10/Sf3a1/Sf1/Srsf6/Psip1/Puf60/Sf3a2/Luc7l3
GOMF_SEQUENCE_SPECIFIC_DNA_BINDING	0.627257	-0.501352	-2.11443	91	2.27199e-06	0.000152165	ENSMUSG00000042625|"ENSMUSG00000028820"|"ENSMUSG00000004980"|"ENSMUSG00000028639"|"ENSMUSG00000071054"|"ENSMUSG00000070544"|"ENSMUSG00000029050"|"ENSMUSG00000026104"|"ENSMUSG00000028884"|"ENSMUSG00000020923"|"ENSMUSG00000030744"|"ENSMUSG00000025958"|"ENSMUSG00000019777"|"ENSMUSG00000024420"|"ENSMUSG00000000751"|"ENSMUSG00000003868"|"ENSMUSG00000066551"|"ENSMUSG00000051695"|"ENSMUSG00000028163"|"E…	Safb2/Sfpq/Hnrnpa2b1/Ybx1/Safb/Top1/Ski/Stat1/Rpa2/Ubtf/Rps3/Creb1/Hdac2/Zfp521/Rpa1/Ruvbl2/Hmgb1/Pcbp1/Nfkb1/Ybx3/Hnrnpl/Mecp2/Thrap3/Lmnb1/Stat6/Stat5b/Tardbp/Stat3/Rbbp4/Nme1/Lrrfip1/Macroh2a2/Npm1/Hnrnpu/Nfib/Hnrnpd
GOBP_POSITIVE_REGULATION_OF_NUCLEOBASE_CONTAINING_COMPOUND_METABOLIC_PROCESS	0.57561	-0.337701	-1.67893	318	2.06366e-05	0.00112907	ENSMUSG00000000787|"ENSMUSG00000006456"|"ENSMUSG00000022858"|"ENSMUSG00000029817"|"ENSMUSG00000030435"|"ENSMUSG00000037070"|"ENSMUSG00000028820"|"ENSMUSG00000005566"|"ENSMUSG00000019432"|"ENSMUSG00000004980"|"ENSMUSG00000028639"|"ENSMUSG00000030007"|"ENSMUSG00000027342"|"ENSMUSG00000071072"|"ENSMUSG00000042535"|"ENSMUSG00000056851"|"ENSMUSG00000029050"|"ENSMUSG00000026104"|"ENSMUSG00000020923"|"E…	Ddx3x/Rbm14/Tra2b/Tra2a/U2af2/Rbmxl1/Sfpq/Trim28/Ddx39b/Hnrnpa2b1/Ybx1/Cct7/Pcna/Ptges3/Gtpbp1/Pcbp2/Ski/Stat1/Ubtf/Rps3/Dazap1/Bclaf1/Creb1/Ilf2/Cd81/Naa16/Hdac2/Zfp521/Cct5/Cand1/Snrnp70/Ddx5/Nolc1/Ruvbl2/Lmo7/Hspa5/Hax1/Fus/Tgfb1i1/Khsrp/Hmgb1/Pcbp1/Nfkb1/Cct4/Gtf2i/Rbm20/Trmt112/Rock1/Gsk3a/Mecp2/Ruvbl1/Cct6a/Ilk/Cct2/Thrap3/Ilf3/Ncbp2/Arf4/Nos3/Ddx17/Stat6/Stat5b/Hsp90ab1/Hcfc1/Pcbd2/Tardbp/…
GOBP_PROTEIN_FOLDING	0.57561	-0.414883	-1.86429	140	2.60937e-05	0.00136314	ENSMUSG00000005483|"ENSMUSG00000003814"|"ENSMUSG00000071650"|"ENSMUSG00000020571"|"ENSMUSG00000030036"|"ENSMUSG00000030007"|"ENSMUSG00000027248"|"ENSMUSG00000038503"|"ENSMUSG00000071072"|"ENSMUSG00000028410"|"ENSMUSG00000025823"|"ENSMUSG00000026848"|"ENSMUSG00000028851"|"ENSMUSG00000031197"|"ENSMUSG00000024387"|"ENSMUSG00000022365"|"ENSMUSG00000001143"|"ENSMUSG00000020048"|"ENSMUSG00000026203"|"E…	Dnajb1/Calr/Ganab/Pdia6/Mogs/Cct7/Pdia3/Mesd/Ptges3/Dnaja1/Pdia4/Tor1b/Nudc/Vbp1/Csnk2b/Derl1/Lman2l/Hsp90b1/Dnajb2/Cct5/Snrnp70/P4hb/Ruvbl2/Dnajb5/Hspa5/Dnajc3/B2m/Pfdn6/Ppid/Hspa1b/Lman1/Chordc1/Cct4/Canx/Prkcsh/Gnb2/Ltbp4/Cct6a/Cct2/Ppib/Ahsa1/Hsp90ab1/Pfdn5
GOMF_DOUBLE_STRANDED_RNA_BINDING	0.57561	-0.604559	-2.12151	38	2.94919e-05	0.00151045	ENSMUSG00000000787|"ENSMUSG00000023004"|"ENSMUSG00000036752"|"ENSMUSG00000040028"|"ENSMUSG00000001016"|"ENSMUSG00000010095"|"ENSMUSG00000040731"|"ENSMUSG00000066551"|"ENSMUSG00000039316"|"ENSMUSG00000032480"|"ENSMUSG00000032178"|"ENSMUSG00000029169"|"ENSMUSG00000023944"|"ENSMUSG00000026305"|"ENSMUSG00000039630"|"ENSMUSG00000039536"	Ddx3x/Tuba1b/Tubb4b/Elavl1/Ilf2/Slc3a2/Eif4h/Hmgb1/Rftn1/Dhx30/Ilf3/Dhx15/Hsp90ab1/Lrrfip1/Hnrnpu/Stau1
GOMF_UNFOLDED_PROTEIN_BINDING	0.557332	-0.498157	-2.00693	72	3.61964e-05	0.00178387	ENSMUSG00000032115|"ENSMUSG00000028676"|"ENSMUSG00000005483"|"ENSMUSG00000003814"|"ENSMUSG00000030007"|"ENSMUSG00000036752"|"ENSMUSG00000071072"|"ENSMUSG00000028410"|"ENSMUSG00000028851"|"ENSMUSG00000031197"|"ENSMUSG00000020048"|"ENSMUSG00000026203"|"ENSMUSG00000022234"|"ENSMUSG00000003868"|"ENSMUSG00000036052"|"ENSMUSG00000026864"|"ENSMUSG00000070436"|"ENSMUSG00000024309"|"ENSMUSG00000090877"|"E…	Hyou1/Srsf10/Dnajb1/Calr/Cct7/Tubb4b/Ptges3/Dnaja1/Nudc/Vbp1/Hsp90b1/Dnajb2/Cct5/Ruvbl2/Dnajb5/Hspa5/Serpinh1/Pfdn6/Hspa1b/Lman1/Cct4/Tapbp/Canx/Cct6a/Cct2/Ppib/Hsp90ab1/Pfdn5
GOBP_POSITIVE_REGULATION_OF_CHROMOSOME_ORGANIZATION	0.557332	-0.616643	-2.09819	35	4.00466e-05	0.00192007	ENSMUSG00000028820|"ENSMUSG00000005566"|"ENSMUSG00000004980"|"ENSMUSG00000030007"|"ENSMUSG00000018974"|"ENSMUSG00000022234"|"ENSMUSG00000003868"|"ENSMUSG00000007739"|"ENSMUSG00000031393"|"ENSMUSG00000029447"|"ENSMUSG00000034024"|"ENSMUSG00000001416"|"ENSMUSG00000000568"|"ENSMUSG00000031403"|"ENSMUSG00000022314"|"ENSMUSG00000068039"|"ENSMUSG00000026917"|"ENSMUSG00000034160"|"ENSMUSG00000074781"|"E…	Sfpq/Trim28/Hnrnpa2b1/Cct7/Sart3/Cct5/Ruvbl2/Cct4/Mecp2/Cct6a/Cct2/Cct3/Hnrnpd/Dkc1/Rad21/Tcp1/Wdr5/Ogt/Ube2n/Numa1/Wbp2/Hnrnpa1
GOCC_ROUGH_ENDOPLASMIC_RETICULUM	0.557332	-0.624497	-2.08481	33	4.04302e-05	0.00192007	ENSMUSG00000001924|"ENSMUSG00000019188"|"ENSMUSG00000030062"|"ENSMUSG00000030082"|"ENSMUSG00000032399"|"ENSMUSG00000027642"|"ENSMUSG00000059070"|"ENSMUSG00000029614"|"ENSMUSG00000032042"|"ENSMUSG00000039001"|"ENSMUSG00000067288"|"ENSMUSG00000004846"|"ENSMUSG00000034892"|"ENSMUSG00000030654"|"ENSMUSG00000025362"|"ENSMUSG00000019055"|"ENSMUSG00000026878"|"ENSMUSG00000039536"|"ENSMUSG00000030824"	Uba1/H13/Rpn1/Sec61a1/Rpl4/Rpn2/Rpl18/Rpl6/Srpr/Rps21/Rps28/Plod3/Rps29/Arl6ip1/Rps26/Plod1/Rab14/Stau1/Nucb1
GOMF_CHROMATIN_BINDING	0.557332	-0.456062	-1.92342	91	6.05785e-05	0.00268188	ENSMUSG00000039804|"ENSMUSG00000028820"|"ENSMUSG00000005566"|"ENSMUSG00000071054"|"ENSMUSG00000070544"|"ENSMUSG00000027342"|"ENSMUSG00000020257"|"ENSMUSG00000026104"|"ENSMUSG00000020923"|"ENSMUSG00000024387"|"ENSMUSG00000019777"|"ENSMUSG00000041133"|"ENSMUSG00000020719"|"ENSMUSG00000028896"|"ENSMUSG00000003868"|"ENSMUSG00000030795"|"ENSMUSG00000028163"|"ENSMUSG00000018666"|"ENSMUSG00000060373"|"E…	Ncoa5/Sfpq/Trim28/Safb/Top1/Pcna/Wdr82/Stat1/Ubtf/Csnk2b/Hdac2/Smc1a/Ddx5/Rcc1/Ruvbl2/Fus/Nfkb1/Cbx1/Hnrnpc/Mecp2/Dhx30/Lemd2/Stat5b/Ssrp1/Hcfc1/Stat3/Shmt2/Rbbp4/Polg/Macroh2a2/Npm1/Hnrnpu/Hnrnpd/Supt6/Actn4/Rad21/Smarca5/Stag1/Mta2/H1f1/Wbp2/Rela/Polr1a/Nap1l1/Smarcc2/Smc3/Hmgn5
GOCC_CELL_SUBSTRATE_JUNCTION	0.538434	-0.332864	-1.62823	275	6.58225e-05	0.0028185	ENSMUSG00000041476|"ENSMUSG00000040990"|"ENSMUSG00000032115"|"ENSMUSG00000054364"|"ENSMUSG00000003814"|"ENSMUSG00000003970"|"ENSMUSG00000027248"|"ENSMUSG00000037815"|"ENSMUSG00000062825"|"ENSMUSG00000032011"|"ENSMUSG00000006333"|"ENSMUSG00000056851"|"ENSMUSG00000062647"|"ENSMUSG00000030744"|"ENSMUSG00000050953"|"ENSMUSG00000038587"|"ENSMUSG00000007815"|"ENSMUSG00000031320"|"ENSMUSG00000032399"|"E…	Smpx/Sh3kbp1/Hyou1/Rhob/Calr/Rpl8/Pdia3/Ctnna1/Actg1/Thy1/Rps9/Pcbp2/Rpl7a/Rps3/Gja1/Akap12/Rhoa/Rps4x/Rpl4/Rps15/Cd81/Rps5/Rplp0/Hsp90b1/Rpl18/Rpl6/Parva/Rps18/Slc4a2/P4hb/Rpl37a/Lmo7/Hspa5/Zyx/B2m/Tgfb1i1/Hspa1b/Pvr/Epb41l2/Ywhae/Rps10/Ezr/Hacd3/Rps14/Ywhaz/Ywhab/Dpp4/Gnb2/Ywhaq/Rps2/Ilk/Tns2/Rpl38/Rps16/Rps29/Ppib/Srp68/Rps8/Rpl13a/Rps11/Rpl31/Snap23/Npm1/Vasp/Icam1/Gsn/Rras/Csrp2/Eng/Rps17/So…
GOMF_HSP70_PROTEIN_BINDING	0.518848	-0.723533	-2.06567	16	0.000185722	0.00683248	ENSMUSG00000005483|"ENSMUSG00000028410"|"ENSMUSG00000030744"|"ENSMUSG00000025958"|"ENSMUSG00000026203"|"ENSMUSG00000027804"|"ENSMUSG00000039615"|"ENSMUSG00000024966"	Dnajb1/Dnaja1/Rps3/Creb1/Dnajb2/Ppid/Stub1/Stip1
GOCC_PHAGOCYTIC_VESICLE_MEMBRANE	0.518848	-0.593002	-1.97966	33	0.000223912	0.00801177	ENSMUSG00000003814|"ENSMUSG00000016534"|"ENSMUSG00000046879"|"ENSMUSG00000020263"|"ENSMUSG00000038195"|"ENSMUSG00000030805"|"ENSMUSG00000060802"|"ENSMUSG00000003037"|"ENSMUSG00000061232"|"ENSMUSG00000013160"|"ENSMUSG00000024308"|"ENSMUSG00000073411"|"ENSMUSG00000027879"|"ENSMUSG00000067235"|"ENSMUSG00000035929"|"ENSMUSG00000027287"|"ENSMUSG00000033220"|"ENSMUSG00000077450"|"ENSMUSG00000030707"	Calr/Lamp2/Irgm1/Appl2/Rilp/Stx4a/B2m/Rab8a/H2-K1/Atp6v0d1/Tapbp/H2-D1/Sec22b/H2-Q10/H2-Q4/Snap23/Rac2/Rab11b/Coro1a
GOBP_RESPONSE_TO_ENDOPLASMIC_RETICULUM_STRESS	0.498493	-0.400285	-1.76281	119	0.000267635	0.00910528	ENSMUSG00000000787|"ENSMUSG00000032115"|"ENSMUSG00000019188"|"ENSMUSG00000003814"|"ENSMUSG00000020571"|"ENSMUSG00000020372"|"ENSMUSG00000027248"|"ENSMUSG00000050148"|"ENSMUSG00000025823"|"ENSMUSG00000034994"|"ENSMUSG00000022365"|"ENSMUSG00000020048"|"ENSMUSG00000032575"|"ENSMUSG00000026203"|"ENSMUSG00000025130"|"ENSMUSG00000005312"|"ENSMUSG00000026864"|"ENSMUSG00000032042"|"ENSMUSG00000022136"|"E…	Ddx3x/Hyou1/H13/Calr/Pdia6/Rack1/Pdia3/Ubqln2/Pdia4/Eef2/Derl1/Hsp90b1/Manf/Dnajb2/P4hb/Ubqln1/Hspa5/Srpr/Dnajc3/Ssr1/Txndc12/Atp6v0d1/Canx/Stub1/Faf2/Gsk3a/Ppp2cb/Aup1/Atp2a2/Ermp1/Sec16a/Tardbp/Yod1
GOBP_TELOMERE_ORGANIZATION	0.498493	-0.577909	-1.96639	35	0.000290691	0.00955911	ENSMUSG00000004980|"ENSMUSG00000030007"|"ENSMUSG00000027342"|"ENSMUSG00000071072"|"ENSMUSG00000028884"|"ENSMUSG00000022234"|"ENSMUSG00000000751"|"ENSMUSG00000007739"|"ENSMUSG00000021244"|"ENSMUSG00000060373"|"ENSMUSG00000029447"|"ENSMUSG00000034024"|"ENSMUSG00000023944"|"ENSMUSG00000039630"|"ENSMUSG00000001416"|"ENSMUSG00000000568"|"ENSMUSG00000031403"|"ENSMUSG00000068039"|"ENSMUSG00000026496"	Hnrnpa2b1/Cct7/Pcna/Ptges3/Rpa2/Cct5/Rpa1/Cct4/Ylpm1/Hnrnpc/Cct6a/Cct2/Hsp90ab1/Hnrnpu/Cct3/Hnrnpd/Dkc1/Tcp1/Parp1
GOBP_DNA_BIOSYNTHETIC_PROCESS	0.498493	-0.522969	-1.93947	48	0.000298512	0.0096261	ENSMUSG00000019432|"ENSMUSG00000004980"|"ENSMUSG00000030007"|"ENSMUSG00000027342"|"ENSMUSG00000071072"|"ENSMUSG00000028884"|"ENSMUSG00000050953"|"ENSMUSG00000022234"|"ENSMUSG00000000751"|"ENSMUSG00000031826"|"ENSMUSG00000007739"|"ENSMUSG00000060373"|"ENSMUSG00000029447"|"ENSMUSG00000034024"|"ENSMUSG00000023944"|"ENSMUSG00000039176"|"ENSMUSG00000039630"|"ENSMUSG00000001416"|"ENSMUSG00000022878"|"E…	Ddx39b/Hnrnpa2b1/Cct7/Pcna/Ptges3/Rpa2/Gja1/Cct5/Rpa1/Usp10/Cct4/Hnrnpc/Cct6a/Cct2/Hsp90ab1/Polg/Hnrnpu/Cct3/Adipoq/Hnrnpd/Dkc1
GOMF_SINGLE_STRANDED_RNA_BINDING	0.498493	-0.563979	-1.9791	38	0.000318568	0.00990595	ENSMUSG00000000787|"ENSMUSG00000030435"|"ENSMUSG00000028790"|"ENSMUSG00000069565"|"ENSMUSG00000040731"|"ENSMUSG00000007850"|"ENSMUSG00000054256"|"ENSMUSG00000023025"|"ENSMUSG00000066551"|"ENSMUSG00000006498"|"ENSMUSG00000060373"|"ENSMUSG00000032178"	Ddx3x/U2af2/Khdrbs1/Dazap1/Eif4h/Hnrnph1/Msi1/Larp4/Hmgb1/Ptbp1/Hnrnpc/Ilf3
GOBP_MYELOID_CELL_HOMEOSTASIS	0.498493	-0.544027	-1.92597	39	0.000379624	0.0110586	ENSMUSG00000022185|"ENSMUSG00000026104"|"ENSMUSG00000025290"|"ENSMUSG00000060802"|"ENSMUSG00000022099"|"ENSMUSG00000090877"|"ENSMUSG00000066551"|"ENSMUSG00000024608"|"ENSMUSG00000028495"|"ENSMUSG00000054428"|"ENSMUSG00000032786"|"ENSMUSG00000020919"|"ENSMUSG00000004040"|"ENSMUSG00000032557"|"ENSMUSG00000061787"|"ENSMUSG00000040952"|"ENSMUSG00000018669"|"ENSMUSG00000003458"|"ENSMUSG00000022982"	Acin1/Stat1/Rps24/B2m/Dmtn/Hspa1b/Hmgb1/Rps14/Rps6/Atpif1/Alas1/Stat5b/Stat3/Uba5/Rps17/Rps19/Cdk5rap3/Ncstn/Sod1
GOBP_RESPONSE_TO_CYTOKINE	0.498493	-0.301992	-1.51092	338	0.000372088	0.0110586	ENSMUSG00000024097|"ENSMUSG00000071172"|"ENSMUSG00000028757"|"ENSMUSG00000031698"|"ENSMUSG00000004980"|"ENSMUSG00000060803"|"ENSMUSG00000053907"|"ENSMUSG00000023004"|"ENSMUSG00000020372"|"ENSMUSG00000027248"|"ENSMUSG00000046879"|"ENSMUSG00000026104"|"ENSMUSG00000027962"|"ENSMUSG00000030744"|"ENSMUSG00000038587"|"ENSMUSG00000007815"|"ENSMUSG00000037608"|"ENSMUSG00000025958"|"ENSMUSG00000020263"|"E…	Srsf7/Srsf3/Ddost/Mylk3/Hnrnpa2b1/Gstp1/Mat2a/Tuba1b/Rack1/Pdia3/Irgm1/Stat1/Vcam1/Rps3/Akap12/Rhoa/Bclaf1/Creb1/Appl2/Csnk2b/Rplp0/Hsp90b1/Txlna/Psme1/Psmb8/Gbp2/Psme2/P4hb/Stx4a/Hspa5/Snrpa1/Usp10/Zyx/Psmb9/Hax1/B2m/H2-K1/Nmi/Apoa1/Srm/Khsrp/Hspa1b/Hmgb1/Nfkb1/Stxbp1/Slc27a1/Ywhaz/Canx/Dpysl3/Ybx3/Gsk3a/Taldo1/Stip1/Ilk/Gbp3/H2-D1/H2-Q10/Lmnb1/Rbx1/Stat6/Kcnj11/Stat5b/Hsp90ab1/Stat3/Shmt2/Ncam1…
GOBP_CELL_KILLING	0.477271	-0.541159	-1.86365	36	0.000653472	0.017185	ENSMUSG00000001525|"ENSMUSG00000036752"|"ENSMUSG00000045827"|"ENSMUSG00000016481"|"ENSMUSG00000060802"|"ENSMUSG00000061232"|"ENSMUSG00000040511"|"ENSMUSG00000032359"|"ENSMUSG00000073411"|"ENSMUSG00000067235"|"ENSMUSG00000020919"|"ENSMUSG00000023944"|"ENSMUSG00000035929"|"ENSMUSG00000025630"|"ENSMUSG00000037405"|"ENSMUSG00000040952"|"ENSMUSG00000058600"|"ENSMUSG00000030707"	Tubb5/Tubb4b/Serpinb9/Cr1l/B2m/H2-K1/Pvr/Ctsh/H2-D1/H2-Q10/Stat5b/Hsp90ab1/H2-Q4/Hprt/Icam1/Rps19/Rpl30/Coro1a
GOCC_METHYLTRANSFERASE_COMPLEX	0.477271	-0.65345	-1.99124	21	0.000664503	0.017185	ENSMUSG00000020257|"ENSMUSG00000027404"|"ENSMUSG00000019777"|"ENSMUSG00000003868"|"ENSMUSG00000040824"|"ENSMUSG00000020180"|"ENSMUSG00000030079"|"ENSMUSG00000002477"|"ENSMUSG00000090553"|"ENSMUSG00000031386"|"ENSMUSG00000057236"	Wdr82/Snrpb/Hdac2/Ruvbl2/Snrpd2/Snrpd3/Ruvbl1/Snrpd1/Snrpe/Hcfc1/Rbbp4
GOBP_REGULATION_OF_APOPTOTIC_SIGNALING_PATHWAY	0.45506	-0.386728	-1.65341	104	0.00177926	0.039385	ENSMUSG00000000787|"ENSMUSG00000032115"|"ENSMUSG00000028820"|"ENSMUSG00000060803"|"ENSMUSG00000020372"|"ENSMUSG00000027248"|"ENSMUSG00000037815"|"ENSMUSG00000028410"|"ENSMUSG00000030744"|"ENSMUSG00000037608"|"ENSMUSG00000025130"|"ENSMUSG00000005312"|"ENSMUSG00000030805"|"ENSMUSG00000060126"|"ENSMUSG00000028567"|"ENSMUSG00000090877"|"ENSMUSG00000030189"|"ENSMUSG00000059363"|"ENSMUSG00000028978"|"E…	Ddx3x/Hyou1/Sfpq/Gstp1/Rack1/Pdia3/Ctnna1/Dnaja1/Rps3/Bclaf1/P4hb/Ubqln1/Stx4a/Tpt1/Txndc12/Hspa1b/Ybx3/Fxn/Nos3/Icam1/Slc9a3r1/Fgg/Rpl26/Qars/Parp1/Rpl11/Ndufa13/Sod1/Pycard/Pea15a/Ppp1ca/Ppp2r1b/Rela/Trap1
GOCC_HETEROCHROMATIN	0.45506	-0.666041	-1.90153	16	0.00181843	0.0399138	ENSMUSG00000001924|"ENSMUSG00000005566"|"ENSMUSG00000002748"|"ENSMUSG00000018666"|"ENSMUSG00000031393"	Uba1/Trim28/Baz1b/Cbx1/Mecp2
GOBP_MACROMOLECULE_DEACYLATION	0.431708	-0.559124	-1.81502	28	0.00206066	0.0444829	ENSMUSG00000006456|"ENSMUSG00000021573"|"ENSMUSG00000028820"|"ENSMUSG00000029050"|"ENSMUSG00000028670"|"ENSMUSG00000019777"	Rbm14/Tppp/Sfpq/Ski/Lypla2/Hdac2
GOBP_NEGATIVE_REGULATION_OF_CELL_GROWTH	0.431708	-0.524692	-1.78531	35	0.00204547	0.0444829	ENSMUSG00000000787|"ENSMUSG00000030539"|"ENSMUSG00000020372"|"ENSMUSG00000050953"|"ENSMUSG00000013936"|"ENSMUSG00000026203"|"ENSMUSG00000090877"|"ENSMUSG00000057177"|"ENSMUSG00000028289"|"ENSMUSG00000007564"|"ENSMUSG00000046718"	Ddx3x/Sema4b/Rack1/Gja1/Myl2/Dnajb2/Hspa1b/Gsk3a/Epha7/Ppp2r1a/Bst2

## Sheet: Age-sex interaction effect
Pathway_name	Log2Err	ES	NES	Size	p	adjusted_p	Gene_IDs	Gene_symbols
GOBP_ANAPHASE_PROMOTING_COMPLEX_DEPENDENT_CATABOLIC_PROCESS	NA	-0.678664	-2.97668	80	1e-10	1.09565e-08	ENSMUSG00000002102|"ENSMUSG00000015671"|"ENSMUSG00000020708"|"ENSMUSG00000020107"|"ENSMUSG00000026750"|"ENSMUSG00000006998"|"ENSMUSG00000032301"|"ENSMUSG00000039067"|"ENSMUSG00000025487"|"ENSMUSG00000069744"|"ENSMUSG00000020720"|"ENSMUSG00000021024"|"ENSMUSG00000028932"|"ENSMUSG00000024370"|"ENSMUSG00000005625"|"ENSMUSG00000021737"|"ENSMUSG00000019942"|"ENSMUSG00000022193"|"ENSMUSG00000030751"|"E…	Psmc3/Psma2/Psmc5/Anapc16/Psmb7/Psmd2/Psma4/Psmd7/Psmd13/Psmb3/Psmd12/Psma6/Psmc2/Cdc23/Psmd4/Psmd6/Cdk1/Psmb5/Psma1/Uba52/Psmd9/Psmd11/Psmd14/Psmb4/Anapc10/Psmb9/Psmb8/Psma5/Psmc4/Psmb6/Psmc1/Rps27a/Psmd10/Anapc5/Psme2/Ube2e1/Psmd1/Psmb2/Psmd3/Ube2c/Psmc6/Ube2s/Cdc20/Aurka/Psma7/Plk1/Psma3/Anapc2/Psme4/Anapc15
GOBP_ANTIGEN_PROCESSING_AND_PRESENTATION_OF_EXOGENOUS_PEPTIDE_ANTIGEN_VIA_MHC_CLASS_I	NA	-0.617806	-2.72914	83	1e-10	1.09565e-08	ENSMUSG00000002102|"ENSMUSG00000015671"|"ENSMUSG00000020708"|"ENSMUSG00000026750"|"ENSMUSG00000006998"|"ENSMUSG00000032301"|"ENSMUSG00000039067"|"ENSMUSG00000025487"|"ENSMUSG00000069744"|"ENSMUSG00000020720"|"ENSMUSG00000021024"|"ENSMUSG00000028932"|"ENSMUSG00000015340"|"ENSMUSG00000005625"|"ENSMUSG00000021737"|"ENSMUSG00000022193"|"ENSMUSG00000030751"|"ENSMUSG00000029440"|"ENSMUSG00000017428"|"E…	Psmc3/Psma2/Psmc5/Psmb7/Psmd2/Psma4/Psmd7/Psmd13/Psmb3/Psmd12/Psma6/Psmc2/Cybb/Psmd4/Psmd6/Psmb5/Psma1/Psmd9/Psmd11/Psmd14/Psmb4/H2-T23/Psmb9/Psmb8/Psma5/Psmc4/Fcer1g/Psmb6/Psmc1/Pdia3/Psmd10/Psme2/H2-M3/Cd36/Fcgr1/Psmd1/Vamp8/Psmb2/Psmd3/Psmc6/Tap1/H2-D1/Psma7/Psma3/Psme4/B2m/Psmf1/H2-T22/Ncf2/Clec4a3/Cyba/Psmb10/Tap2/Vamp3/H2-K1
GOBP_AXON_DEVELOPMENT	NA	0.349014	1.93104	456	1e-10	1.09565e-08	ENSMUSG00000074657|"ENSMUSG00000006711"|"ENSMUSG00000058230"|"ENSMUSG00000022055"|"ENSMUSG00000037815"|"ENSMUSG00000039361"|"ENSMUSG00000026442"|"ENSMUSG00000032083"|"ENSMUSG00000074899"|"ENSMUSG00000030539"|"ENSMUSG00000042793"|"ENSMUSG00000006445"|"ENSMUSG00000027560"|"ENSMUSG00000022683"|"ENSMUSG00000049556"|"ENSMUSG00000032462"|"ENSMUSG00000062380"|"ENSMUSG00000027660"|"ENSMUSG00000003032"|"E…	Kif5a/D130043K22Rik/Arhgap35/Nefl/Ctnna1/Picalm/Nfasc/Apoa1/Sptbn5/Sema4b/Lgr6/Epha2/Dok5/Pla2g10/Lingo1/Pik3cb/Tubb3/Skil/Klf4/Syngap1/Adarb1/Camsap2/Map6/Gap43/Mypn/Trim32/Map1b/Ptn/Ncam2/Robo2/Ttl/Egr2/Zswim8/Flna/Zswim6/Epha1/Ctnna2/Numbl/Dab1/Boc/Pak3/Abl1/Sptbn4/Shox2/Gdi1/Ephb3/Rhoh/B4galt6/Ist1/Ank3/Pak2/Klf7/Lamb2/Adcy1/Gdnf/Lamc2/Ephb6/Cttn/Prkca/Hsp90aa1/Creb1/Zdhhc17/Gbx1/Ppp3cb/Trim4…
GOBP_BEHAVIOR	NA	0.359937	1.99135	445	1e-10	1.09565e-08	ENSMUSG00000035274|"ENSMUSG00000032036"|"ENSMUSG00000022619"|"ENSMUSG00000042429"|"ENSMUSG00000038418"|"ENSMUSG00000021647"|"ENSMUSG00000038508"|"ENSMUSG00000039361"|"ENSMUSG00000021250"|"ENSMUSG00000020423"|"ENSMUSG00000031748"|"ENSMUSG00000032902"|"ENSMUSG00000019986"|"ENSMUSG00000038550"|"ENSMUSG00000027273"|"ENSMUSG00000032405"|"ENSMUSG00000067629"|"ENSMUSG00000068748"|"ENSMUSG00000020262"|"E…	Tpbg/Kirrel3/Mapk8ip2/Adora1/Egr1/Cartpt/Gdf15/Picalm/Fos/Btg2/Gnao1/Slc16a1/Ahi1/Ciart/Snap25/Pias1/Syngap1/Ptprz1/Adarb1/Cic/Jun/Ep300/Slc8a3/Fgf12/Septin5/Sgk1/Usp2/Ptn/Itga3/Thbs1/Npas4/Mecp2/Strn/Lep/Egr2/Nptx2/Slc6a1/Nr1d2/Zfhx2/Chrna3/Ucn/Dab1/Tmod2/Sptbn4/Avpr1a/Ppara/Retn/Mafg/Htr1b/Gls/Pum1/Neto1/Adcy1/Chrna7/Gdnf/Per3/Creb1/Scn9a/Gbx1/Nlgn1/Ppp3cb/Ncstn/Grin2d/P2ry1/Slc8a2/Npy/Cnr1/Nco…
GOBP_CELLULAR_RESPIRATION	NA	-0.536006	-2.71249	177	1e-10	1.09565e-08	ENSMUSG00000021764|"ENSMUSG00000022820"|"ENSMUSG00000059734"|"ENSMUSG00000016427"|"ENSMUSG00000025486"|"ENSMUSG00000024099"|"ENSMUSG00000056899"|"ENSMUSG00000023089"|"ENSMUSG00000024668"|"ENSMUSG00000059363"|"ENSMUSG00000000399"|"ENSMUSG00000019942"|"ENSMUSG00000035674"|"ENSMUSG00000022110"|"ENSMUSG00000026895"|"ENSMUSG00000090247"|"ENSMUSG00000031818"|"ENSMUSG00000036751"|"ENSMUSG00000059534"|"E…	Ndufs4/Ndufb4/Ndufs8/Ndufa1/Sirt3/Ndufv2/Immp2l/Ndufa5/Sdhaf2/Fxn/Ndufa9/Cdk1/Ndufa3/Sucla2/Ndufa8/Bloc1s1/Cox4i1/Cox6b1/Uqcr10/Trap1/Ndufc1/Uqcrb/Ndufa11/Ndufa2/Ndufa13/Fahd1/Ndufs3/Cox4i2/Ndufb9/Uqcr11/Cox7c/Il4/Dguok/Etfdh/Ndufs2/Cox5b/Ndufa12/Ndufb8/Aco2/Cisd1/Cox7b/Ndufa7/Ndufb7/Ndufs6/Afg1l/Etfb/Cyc1/Ndufv3/mt-Co1/Dnajc15/Coq10a/Ndufb11/Surf1/Ndufaf1/Cox6c/Coa6/mt-Co3/mt-Cytb/Nos2/mt-Nd2/Nd…
GOBP_ELECTRON_TRANSPORT_CHAIN	NA	-0.541515	-2.70033	163	1e-10	1.09565e-08	ENSMUSG00000021764|"ENSMUSG00000022820"|"ENSMUSG00000059734"|"ENSMUSG00000016427"|"ENSMUSG00000015340"|"ENSMUSG00000024099"|"ENSMUSG00000056899"|"ENSMUSG00000023089"|"ENSMUSG00000074218"|"ENSMUSG00000024668"|"ENSMUSG00000028743"|"ENSMUSG00000020544"|"ENSMUSG00000000399"|"ENSMUSG00000019942"|"ENSMUSG00000035674"|"ENSMUSG00000079677"|"ENSMUSG00000026895"|"ENSMUSG00000031818"|"ENSMUSG00000036751"|"E…	Ndufs4/Ndufb4/Ndufs8/Ndufa1/Cybb/Ndufv2/Immp2l/Ndufa5/Cox7a1/Sdhaf2/Akr7a5/Cox11/Ndufa9/Cdk1/Ndufa3/Fdx2/Ndufa8/Cox4i1/Cox6b1/Uqcr10/Ndufc1/Uqcrb/Ndufa11/Adh5/Ndufa2/Ndufa13/Ndufaf2/Ndufs3/Cox4i2/Ndufb9/Uqcr11/Cox7c/Dguok/Etfdh/Ndufs2/Cox5b/Ndufa12/Ndufb8/Cox7b/Ndufa7/Dhrs3/Ndufb7/Glrx/Ndufs6/Afg1l/Etfb/Cyc1/Fdx1/Ndufv3/mt-Co1/Dnajc15/Ndufb11/Surf1/Ndufaf1/Cox6c/Coa6/mt-Co3/mt-Cytb/mt-Nd2/Ndufs5/…
GOBP_MITOCHONDRIAL_GENE_EXPRESSION	NA	-0.631559	-3.15406	164	1e-10	1.09565e-08	ENSMUSG00000022706|"ENSMUSG00000024902"|"ENSMUSG00000024829"|"ENSMUSG00000019710"|"ENSMUSG00000028861"|"ENSMUSG00000037772"|"ENSMUSG00000016510"|"ENSMUSG00000036983"|"ENSMUSG00000020477"|"ENSMUSG00000023967"|"ENSMUSG00000024181"|"ENSMUSG00000035601"|"ENSMUSG00000030335"|"ENSMUSG00000037531"|"ENSMUSG00000020514"|"ENSMUSG00000034211"|"ENSMUSG00000016833"|"ENSMUSG00000049960"|"ENSMUSG00000024208"|"E…	Mrpl40/Mrpl11/Mrpl21/Mrpl24/Mrps15/Mrpl23/Mtif3/Tfb1m/Mrps24/Mrps18a/Mrpl28/Trmt10b/Mrpl51/Mrpl47/Mrpl22/Mrps17/Mrps18c/Mrps16/Uqcc2/Ngrn/Mrps30/Mrps21/Mrps22/Mrpl49/Mtg1/Mrps26/Mrpl27/Mrpl33/Mrpl58/Aars2/Mrps6/Mrps36/Mrpl43/Mrpl54/Mrps23/Hars/Mterf2/Mto1/Mrps10/Mrpl35/Mrpl57/Qrsl1/Ndufa7/Mtg2/Mrpl12/Elac2/Tefm/Mtrf1l/Mrpl17/Tars2/Mrpl50/Rpusd4/Rpusd3/Mrpl41/Chchd1/Mrpl19/Coa3/Mrpl36/Hsd17b10/Tri…
GOBP_MITOCHONDRIAL_RESPIRATORY_CHAIN_COMPLEX_ASSEMBLY	NA	-0.657674	-3.02923	98	1e-10	1.09565e-08	ENSMUSG00000087687|"ENSMUSG00000021764"|"ENSMUSG00000022820"|"ENSMUSG00000059734"|"ENSMUSG00000016427"|"ENSMUSG00000002846"|"ENSMUSG00000024099"|"ENSMUSG00000056899"|"ENSMUSG00000023089"|"ENSMUSG00000078572"|"ENSMUSG00000037787"|"ENSMUSG00000024668"|"ENSMUSG00000024208"|"ENSMUSG00000000399"|"ENSMUSG00000035674"|"ENSMUSG00000026895"|"ENSMUSG00000037152"|"ENSMUSG00000028398"|"ENSMUSG00000002379"|"E…	Pet100/Ndufs4/Ndufb4/Ndufs8/Ndufa1/Timmdc1/Ndufv2/Immp2l/Ndufa5/Ndufaf8/Coa8/Sdhaf2/Uqcc2/Ndufa9/Ndufa3/Ndufa8/Ndufc1/Dmac1/Ndufa11/Ndufa2/Ndufa13/Ndufaf2/Ndufs3/Ndufb9/Tmem126b/Ndufs2/Ndufa12/Ndufb8/Ndufa7/Ndufb7/Ndufs6/Samm50/Cox20/Coa3/Ndufv3/Ndufaf4/Ndufb11/Surf1/Ndufaf1/Tmem126a/Ecsit/Ndufaf7/Tfam/Cox16/mt-Nd2/Ndufs5/Ndufa10/Sdhaf4/mt-Nd4/Ndufb6/Ndufb5/Ndufb2/Sdhaf3/Ndufaf5
GOBP_MITOCHONDRIAL_TRANSLATIONAL_TERMINATION	NA	-0.703198	-3.16783	89	1e-10	1.09565e-08	ENSMUSG00000022706|"ENSMUSG00000024902"|"ENSMUSG00000024829"|"ENSMUSG00000019710"|"ENSMUSG00000028861"|"ENSMUSG00000037772"|"ENSMUSG00000020477"|"ENSMUSG00000023967"|"ENSMUSG00000024181"|"ENSMUSG00000030335"|"ENSMUSG00000037531"|"ENSMUSG00000020514"|"ENSMUSG00000034211"|"ENSMUSG00000016833"|"ENSMUSG00000049960"|"ENSMUSG00000021731"|"ENSMUSG00000054312"|"ENSMUSG00000032459"|"ENSMUSG00000007338"|"E…	Mrpl40/Mrpl11/Mrpl21/Mrpl24/Mrps15/Mrpl23/Mrps24/Mrps18a/Mrpl28/Mrpl51/Mrpl47/Mrpl22/Mrps17/Mrps18c/Mrps16/Mrps30/Mrps21/Mrps22/Mrpl49/Mrps26/Mrpl27/Mrpl33/Mrpl58/Mrps6/Mrps36/Mrpl43/Mrpl54/Mrps23/Mrps10/Mrpl35/Mrpl57/Mrpl12/Mtrf1l/Mrpl17/Mrpl50/Mrpl41/Chchd1/Mrpl19/Mrpl36/Mrps7/Mrpl52/Mrpl32/Mrpl2/Mrpl9/Mrps5/Mrpl18/Mrpl20/Mrpl30/Mrpl4/Mrpl55/Mrps18b/Mrpl46/Aurkaip1/Mrps33/Dap3/Mrps27/Mrpl53/Mrp…
GOBP_NADH_DEHYDROGENASE_COMPLEX_ASSEMBLY	NA	-0.710722	-2.96607	63	1e-10	1.09565e-08	ENSMUSG00000021764|"ENSMUSG00000022820"|"ENSMUSG00000059734"|"ENSMUSG00000016427"|"ENSMUSG00000002846"|"ENSMUSG00000024099"|"ENSMUSG00000023089"|"ENSMUSG00000078572"|"ENSMUSG00000000399"|"ENSMUSG00000035674"|"ENSMUSG00000026895"|"ENSMUSG00000037152"|"ENSMUSG00000028398"|"ENSMUSG00000002379"|"ENSMUSG00000014294"|"ENSMUSG00000036199"|"ENSMUSG00000068184"|"ENSMUSG00000005510"|"ENSMUSG00000022354"|"E…	Ndufs4/Ndufb4/Ndufs8/Ndufa1/Timmdc1/Ndufv2/Ndufa5/Ndufaf8/Ndufa9/Ndufa3/Ndufa8/Ndufc1/Dmac1/Ndufa11/Ndufa2/Ndufa13/Ndufaf2/Ndufs3/Ndufb9/Tmem126b/Ndufs2/Ndufa12/Ndufb8/Ndufa7/Ndufb7/Ndufs6/Ndufv3/Ndufaf4/Ndufb11/Ndufaf1/Tmem126a/Ecsit/Ndufaf7/mt-Nd2/Ndufs5/Ndufa10/mt-Nd4/Ndufb6/Ndufb5/Ndufb2/Ndufaf5
GOBP_NCRNA_PROCESSING	NA	-0.415432	-2.25323	372	1e-10	1.09565e-08	ENSMUSG00000031578|"ENSMUSG00000034263"|"ENSMUSG00000029034"|"ENSMUSG00000041199"|"ENSMUSG00000036983"|"ENSMUSG00000031590"|"ENSMUSG00000021243"|"ENSMUSG00000019297"|"ENSMUSG00000067367"|"ENSMUSG00000063480"|"ENSMUSG00000035601"|"ENSMUSG00000041438"|"ENSMUSG00000056310"|"ENSMUSG00000037149"|"ENSMUSG00000039236"|"ENSMUSG00000035378"|"ENSMUSG00000038888"|"ENSMUSG00000033285"|"ENSMUSG00000028187"|"E…	Mak16/Ints14/Ints11/Rpusd1/Tfb1m/Frg1/Fcf1/Nop9/Lyar/Snu13/Trmt10b/Utp4/Tyw1/Ddx1/Isg20/Shq1/Ctu1/Wdr3/Rpf1/Dus4l/Utp14a/Aars2/Kars/Mettl3/Lin28b/Rpp25l/Tbl3/Ints12/Nsa2/Dus2/Mto1/Rpf2/Ints4/Nop14/Mrm2/Mocs3/Elp4/Pus10/Urm1/Wdr55/Dtwd2/Znhit6/Elac2/Exosc7/Ngdn/Rps19/Ints9/Nifk/Rps17/Rnf113a2/Pop5/Rpusd4/Rrp7a/Rpusd3/Elac1/Drosha/Trmo/Imp4/Hsd17b10/Trit1/Wdr18/Trmt9b/Prkra/Ddx27/Rpp30/Lsm6/Bcdin3d…
GOBP_OXIDATIVE_PHOSPHORYLATION	NA	-0.637912	-3.09896	139	1e-10	1.09565e-08	ENSMUSG00000021764|"ENSMUSG00000022820"|"ENSMUSG00000059734"|"ENSMUSG00000016427"|"ENSMUSG00000024099"|"ENSMUSG00000023089"|"ENSMUSG00000057411"|"ENSMUSG00000074218"|"ENSMUSG00000024668"|"ENSMUSG00000024208"|"ENSMUSG00000006057"|"ENSMUSG00000059363"|"ENSMUSG00000000399"|"ENSMUSG00000019942"|"ENSMUSG00000035674"|"ENSMUSG00000054894"|"ENSMUSG00000026895"|"ENSMUSG00000031818"|"ENSMUSG00000036751"|"E…	Ndufs4/Ndufb4/Ndufs8/Ndufa1/Ndufv2/Ndufa5/Antkmt/Cox7a1/Sdhaf2/Uqcc2/Atp5g1/Fxn/Ndufa9/Cdk1/Ndufa3/Dmac2l/Ndufa8/Cox4i1/Cox6b1/Uqcr10/Ndufc1/Uqcrb/Ndufa11/Ndufa2/Ndufa13/Atp5j2/Ndufs3/Cox4i2/Ndufb9/Uqcr11/Cox7c/Atp5j/Dguok/Ndufs2/Atp5k/Cox5b/Ndufa12/Atp5h/Ndufb8/Cox7b/Ndufa7/Tefm/Ndufb7/Ndufs6/Afg1l/Cyc1/Ndufv3/mt-Co1/Atp5o/Dnajc15/Ndufb11/Surf1/Ndufaf1/Cox6c/Coa6/Dnajc30/mt-Co3/Chchd10/mt-Cytb/m…
GOBP_REGULATION_OF_CELLULAR_AMINO_ACID_METABOLIC_PROCESS	NA	-0.67139	-2.77371	58	1e-10	1.09565e-08	ENSMUSG00000002102|"ENSMUSG00000015671"|"ENSMUSG00000020708"|"ENSMUSG00000026750"|"ENSMUSG00000006998"|"ENSMUSG00000032301"|"ENSMUSG00000039067"|"ENSMUSG00000025487"|"ENSMUSG00000069744"|"ENSMUSG00000020720"|"ENSMUSG00000021024"|"ENSMUSG00000028932"|"ENSMUSG00000005625"|"ENSMUSG00000021737"|"ENSMUSG00000022193"|"ENSMUSG00000030751"|"ENSMUSG00000029440"|"ENSMUSG00000017428"|"ENSMUSG00000026914"|"E…	Psmc3/Psma2/Psmc5/Psmb7/Psmd2/Psma4/Psmd7/Psmd13/Psmb3/Psmd12/Psma6/Psmc2/Psmd4/Psmd6/Psmb5/Psma1/Psmd9/Psmd11/Psmd14/Psmb4/Psmb9/Psmb8/Psma5/Psmc4/Psmb6/Nr1h4/Psmc1/Psmd10/Psme2/Psmd1/Psmb2/Psmd3/Psmc6/Psma7/Oaz2/Psma3/Psme4
GOBP_RHYTHMIC_PROCESS	NA	0.465601	2.42384	257	1e-10	1.09565e-08	ENSMUSG00000023087|"ENSMUSG00000042429"|"ENSMUSG00000055866"|"ENSMUSG00000038418"|"ENSMUSG00000034157"|"ENSMUSG00000021647"|"ENSMUSG00000039239"|"ENSMUSG00000022521"|"ENSMUSG00000043962"|"ENSMUSG00000022893"|"ENSMUSG00000026335"|"ENSMUSG00000028820"|"ENSMUSG00000020893"|"ENSMUSG00000036432"|"ENSMUSG00000038550"|"ENSMUSG00000020063"|"ENSMUSG00000022897"|"ENSMUSG00000024042"|"ENSMUSG00000020038"|"E…	Noct/Adora1/Per2/Egr1/Cipc/Cartpt/Tgfb2/Crebbp/Thrap3/Adamts1/Pam/Sfpq/Per1/Siah2/Ciart/Sirt1/Dyrk1a/Sik1/Cry1/Jun/Fbxl3/Ncor2/Ddx5/Ep300/Egr3/Usp2/Ptn/Robo2/Csnk1e/Csnk1d/Cry2/Lep/Egr2/Plekha1/Nr1d2/Serpine1/Kdm5c/Inhba/Top1/Ppara/Retn/Hnrnpu/Adipoq/Ogt/Suv39h1/Adcy1/Ppargc1a/Per3/Timp4/Rai1/Creb1/Tardbp/Tef/Nlgn1/Kmt2a/Rbm4b/Enox1/Rora/Usp7/Ngfr/Ncoa2/Maged1/Hlf/Ppp1cb/Bmpr1b/Adrb1/Fbxw11/Hnrnp…
GOBP_RIBOSOME_BIOGENESIS	NA	-0.425595	-2.27049	290	1e-10	1.09565e-08	ENSMUSG00000031578|"ENSMUSG00000041199"|"ENSMUSG00000036983"|"ENSMUSG00000031590"|"ENSMUSG00000021243"|"ENSMUSG00000019297"|"ENSMUSG00000067367"|"ENSMUSG00000063480"|"ENSMUSG00000078784"|"ENSMUSG00000020514"|"ENSMUSG00000041438"|"ENSMUSG00000022247"|"ENSMUSG00000036781"|"ENSMUSG00000039236"|"ENSMUSG00000035378"|"ENSMUSG00000033285"|"ENSMUSG00000028187"|"ENSMUSG00000063785"|"ENSMUSG00000018697"|"E…	Mak16/Rpusd1/Tfb1m/Frg1/Fcf1/Nop9/Lyar/Snu13/Rbis/Mrpl22/Utp4/Brix1/Rps27l/Isg20/Shq1/Wdr3/Rpf1/Utp14a/Aatf/Tbl3/Nsa2/Ddx28/Rpf2/Nop14/Riox2/Mrm2/Wdr55/Rpl6/Mtg2/Znhit6/Exosc7/Ngdn/Rps19/Dhx29/Nifk/Rps17/Pop5/Rpusd4/Rrp7a/Rpusd3/Mrpl36/Drosha/Imp4/Wdr18/Mrps7/Malsu1/Ddx27/Rpp30/Lsm6/Wdr12/Rps2/Nol9/Rpl7/Exosc2/Rpl27/Zfp622/Rrp1/Mterf4/Mrpl20/Ddx56/Exosc10/Xrcc5/Exosc1/Npm3/Fastkd2/Ddx47/Rpl38/Bms…
GOBP_TRANSLATIONAL_INITIATION	NA	-0.443644	-2.24791	185	1e-10	1.09565e-08	ENSMUSG00000055652|"ENSMUSG00000016510"|"ENSMUSG00000029388"|"ENSMUSG00000021116"|"ENSMUSG00000023106"|"ENSMUSG00000025451"|"ENSMUSG00000070319"|"ENSMUSG00000040385"|"ENSMUSG00000037149"|"ENSMUSG00000049517"|"ENSMUSG00000029145"|"ENSMUSG00000090137"|"ENSMUSG00000073702"|"ENSMUSG00000003429"|"ENSMUSG00000032475"|"ENSMUSG00000041453"|"ENSMUSG00000022160"|"ENSMUSG00000003235"|"ENSMUSG00000029614"|"E…	Klhl25/Mtif3/Eif2b1/Eif2s1/Denr/Paip1/Eif3g/Ppp1ca/Ddx1/Rps23/Eif2b4/Uba52/Rpl31/Rps11/Nck1/Rpl21/Mettl3/Eif2b5/Rpl6/Rps19/Dhx29/Ncbp2/Rpl32/Rps17/Rps27a/Eif3i/Rpl28/Polr2d/Eif3c/Rps3/Eif2ak1/Eif3m/Rps18/Rpl37a/Eif2b2/Rps29/Eif1b/Mcts1/Eif1/Rpl15/Eif4ebp2/Rps2/Dazl/Rpl7/Ccl5/Rpl36a/Rpl27/Polr2g/Eif3k/Mtfmt/Bank1/Habp4/Mtif2/Eif2ak2/Rpl38/Rps5/Rps8/Cdc123/Eif3b/Rpl18/Eif3l/Rpl26/Eif3h/Rplp0/Eif6/R…
GOBP_TRANSLATIONAL_TERMINATION	NA	-0.671118	-3.10049	104	1e-10	1.09565e-08	ENSMUSG00000022706|"ENSMUSG00000024902"|"ENSMUSG00000024829"|"ENSMUSG00000019710"|"ENSMUSG00000028861"|"ENSMUSG00000037772"|"ENSMUSG00000020477"|"ENSMUSG00000032590"|"ENSMUSG00000023967"|"ENSMUSG00000024181"|"ENSMUSG00000030335"|"ENSMUSG00000047635"|"ENSMUSG00000037531"|"ENSMUSG00000020514"|"ENSMUSG00000034211"|"ENSMUSG00000016833"|"ENSMUSG00000049960"|"ENSMUSG00000021731"|"ENSMUSG00000054312"|"E…	Mrpl40/Mrpl11/Mrpl21/Mrpl24/Mrps15/Mrpl23/Mrps24/Apeh/Mrps18a/Mrpl28/Mrpl51/Mtrfr/Mrpl47/Mrpl22/Mrps17/Mrps18c/Mrps16/Mrps30/Mrps21/Mrps22/Mrpl49/Mrps26/Mrpl27/Mrpl33/Mrpl58/Mrps6/Mrps36/Mrpl43/Mrpl54/Mrps23/Mrps10/Mrpl35/Mrpl57/Eif5a/Mrpl12/Mtrf1l/Mrpl17/Mrpl50/Mrpl41/Chchd1/Mrpl19/Mrpl36/Mrps7/Mrpl52/Mrpl32/Mrpl2/Mrpl9/Mrps5/Mrpl18/Mrpl20/Mrpl30/Mrpl4/Mrpl55/Mrps18b/Mrpl46/Aurkaip1/Mrps33/Dap3/…
GOBP_TRNA_METABOLIC_PROCESS	NA	-0.497479	-2.50827	174	1e-10	1.09565e-08	ENSMUSG00000020089|"ENSMUSG00000035601"|"ENSMUSG00000056228"|"ENSMUSG00000056310"|"ENSMUSG00000029610"|"ENSMUSG00000037149"|"ENSMUSG00000038888"|"ENSMUSG00000028029"|"ENSMUSG00000020648"|"ENSMUSG00000023938"|"ENSMUSG00000075528"|"ENSMUSG00000031948"|"ENSMUSG00000036114"|"ENSMUSG00000001380"|"ENSMUSG00000019039"|"ENSMUSG00000031901"|"ENSMUSG00000032342"|"ENSMUSG00000074576"|"ENSMUSG00000027167"|"E…	Ppa1/Trmt10b/Cars2/Tyw1/Aimp2/Ddx1/Ctu1/Aimp1/Dus4l/Aars2/Aarsd1/Kars/Rpp25l/Hars/Dalrd3/Dus2/Mto1/Mocs3/Elp4/Pus10/Qrsl1/Urm1/Dtwd2/Elac2/Tars2/Pop5/Rpusd4/Rars/Qars/Elac1/Trmo/Hsd17b10/Trit1/Trmt9b/Rpp30/Lsm6/Bcdin3d/Trmt61a/Tsen54/Rtraf/Mettl8/Trmt11/Slfn9/Yars2/Mtfmt/Rpp21/Gtpbp3/Trnt1/Tsen15/Gatc/Prorsd1/Mettl2/Ftsj1/Kti12/Qtrt1/Lage3/Rpp40/Thumpd2/Pop4/2210016F16Rik/Farsb/Nsun6/Rpp14/Rtcb/S…
GOCC_ENDOPEPTIDASE_COMPLEX	NA	-0.654754	-2.75674	66	1e-10	1.09565e-08	ENSMUSG00000002102|"ENSMUSG00000015671"|"ENSMUSG00000020708"|"ENSMUSG00000026750"|"ENSMUSG00000006998"|"ENSMUSG00000032301"|"ENSMUSG00000039067"|"ENSMUSG00000025487"|"ENSMUSG00000069744"|"ENSMUSG00000020720"|"ENSMUSG00000021024"|"ENSMUSG00000028932"|"ENSMUSG00000005625"|"ENSMUSG00000021737"|"ENSMUSG00000022193"|"ENSMUSG00000030751"|"ENSMUSG00000029440"|"ENSMUSG00000017428"|"ENSMUSG00000047879"|"E…	Psmc3/Psma2/Psmc5/Psmb7/Psmd2/Psma4/Psmd7/Psmd13/Psmb3/Psmd12/Psma6/Psmc2/Psmd4/Psmd6/Psmb5/Psma1/Psmd9/Psmd11/Usp14/Psmd14/Psmb4/Psmb9/Psmb8/Psma5/Psmc4/Psmb6/Psmc1/Psmd10/Zfand2b/Psme2/Rad23a/Pigk/Psmd1/Psmb2/Psmd3/Psmc6/Rad23b/Psma7/Psma3/Psme4/Pigt
GOCC_MITOCHONDRIAL_MATRIX	NA	-0.499222	-2.76739	455	1e-10	1.09565e-08	ENSMUSG00000024177|"ENSMUSG00000022706"|"ENSMUSG00000049858"|"ENSMUSG00000022452"|"ENSMUSG00000031173"|"ENSMUSG00000024902"|"ENSMUSG00000024829"|"ENSMUSG00000019710"|"ENSMUSG00000028861"|"ENSMUSG00000037772"|"ENSMUSG00000036983"|"ENSMUSG00000020477"|"ENSMUSG00000032456"|"ENSMUSG00000074064"|"ENSMUSG00000046573"|"ENSMUSG00000059734"|"ENSMUSG00000023967"|"ENSMUSG00000024181"|"ENSMUSG00000030335"|"E…	Nme4/Mrpl40/Suox/Smdt1/Otc/Mrpl11/Mrpl21/Mrpl24/Mrps15/Mrpl23/Tfb1m/Mrps24/Nmnat3/Mlycd/Lyrm4/Ndufs8/Mrps18a/Mrpl28/Mrpl51/Hagh/Mtrfr/Sirt3/Mrpl47/Mrpl22/Mrps17/Cars2/Sdhaf2/Mrps18c/Mrps16/Uqcc2/Fxn/Acsm5/Ndufa9/Mrps30/Mrps21/Cdk1/Coq3/Mrps22/Fdx2/Sucla2/Mrpl49/Rida/Bloc1s1/Mtg1/Mrps26/Trap1/Mrpl27/Mrpl33/Prdx5/Nudt9/Mrpl58/Mrps6/Fahd1/Mrps36/Kars/Ndufs3/Mrpl43/Mrpl54/Nudt1/Eci1/Nt5m/Mterf2/Dguok…
GOCC_MITOCHONDRIAL_PROTEIN_CONTAINING_COMPLEX	NA	-0.646094	-3.39065	256	1e-10	1.09565e-08	ENSMUSG00000022706|"ENSMUSG00000022452"|"ENSMUSG00000024902"|"ENSMUSG00000024829"|"ENSMUSG00000019710"|"ENSMUSG00000028861"|"ENSMUSG00000037772"|"ENSMUSG00000020477"|"ENSMUSG00000053768"|"ENSMUSG00000021764"|"ENSMUSG00000071528"|"ENSMUSG00000022820"|"ENSMUSG00000059734"|"ENSMUSG00000023967"|"ENSMUSG00000024181"|"ENSMUSG00000016427"|"ENSMUSG00000030335"|"ENSMUSG00000047635"|"ENSMUSG00000024099"|"E…	Mrpl40/Smdt1/Mrpl11/Mrpl21/Mrpl24/Mrps15/Mrpl23/Mrps24/Chchd3/Ndufs4/Atp5md/Ndufb4/Ndufs8/Mrps18a/Mrpl28/Ndufa1/Mrpl51/Mtrfr/Ndufv2/Mrpl47/Immp2l/Mrpl22/Ndufa5/Mrps17/Mrps18c/Mrps16/Tomm5/Atp5g1/Ndufa9/Mrps30/Mrps21/Ndufa3/Mrps22/Mtx1/Mrpl49/Ndufa8/Cox4i1/Mrps26/Uqcr10/Apool/Mrpl27/Atp5mpl/Mrpl33/Ndufc1/Immp1l/Uqcrb/Dmac1/Ndufa11/Chchd6/Phb2/Mrpl58/Ndufa2/Ndufa13/Atp5j2/Mrps6/Mrps36/Ndufs3/Mrpl43…
GOCC_ORGANELLAR_RIBOSOME	NA	-0.719037	-3.20355	87	1e-10	1.09565e-08	ENSMUSG00000022706|"ENSMUSG00000024902"|"ENSMUSG00000024829"|"ENSMUSG00000019710"|"ENSMUSG00000028861"|"ENSMUSG00000037772"|"ENSMUSG00000020477"|"ENSMUSG00000023967"|"ENSMUSG00000024181"|"ENSMUSG00000030335"|"ENSMUSG00000047635"|"ENSMUSG00000037531"|"ENSMUSG00000020514"|"ENSMUSG00000034211"|"ENSMUSG00000016833"|"ENSMUSG00000049960"|"ENSMUSG00000021731"|"ENSMUSG00000054312"|"ENSMUSG00000032459"|"E…	Mrpl40/Mrpl11/Mrpl21/Mrpl24/Mrps15/Mrpl23/Mrps24/Mrps18a/Mrpl28/Mrpl51/Mtrfr/Mrpl47/Mrpl22/Mrps17/Mrps18c/Mrps16/Mrps30/Mrps21/Mrps22/Mrpl49/Mtg1/Mrps26/Mrpl27/Mrpl33/Mrpl58/Mrps6/Mrps36/Mrpl43/Mrpl54/Mrps10/Mrpl35/Mrpl57/Ndufa7/Mtg2/Mrpl12/Mrpl17/Mrpl50/Mrpl41/Chchd1/Mrpl19/Mrpl36/Mrps7/Malsu1/Mrpl52/Mrpl32/Mrpl2/Mrpl9/Mrps5/Mrpl18/Mterf4/Mrpl20/Mrpl30/Mrpl4/Mrpl55/Mrps18b/Mrpl46/Mrps33/Dap3/Mrp…
GOCC_RESPIRASOME	NA	-0.6343	-2.90411	96	1e-10	1.09565e-08	ENSMUSG00000027637|"ENSMUSG00000021764"|"ENSMUSG00000022820"|"ENSMUSG00000059734"|"ENSMUSG00000016427"|"ENSMUSG00000024099"|"ENSMUSG00000023089"|"ENSMUSG00000074218"|"ENSMUSG00000000399"|"ENSMUSG00000035674"|"ENSMUSG00000026895"|"ENSMUSG00000031818"|"ENSMUSG00000036751"|"ENSMUSG00000059534"|"ENSMUSG00000037152"|"ENSMUSG00000021520"|"ENSMUSG00000028398"|"ENSMUSG00000002379"|"ENSMUSG00000014294"|"E…	Rab5if/Ndufs4/Ndufb4/Ndufs8/Ndufa1/Ndufv2/Ndufa5/Cox7a1/Ndufa9/Ndufa3/Ndufa8/Cox4i1/Cox6b1/Uqcr10/Ndufc1/Uqcrb/Dmac1/Ndufa11/Ndufa2/Ndufa13/Ndufs3/Cox4i2/Ndufb9/Uqcr11/Cox7c/Ndufs2/Ndufa12/Ndufb8/Cox7b/Ndufa7/Ndufb7/Ndufs6/Cyc1/Ndufv3/mt-Co1/Ndufb11/Surf1/Ndufaf1/Coa6/mt-Co3/mt-Cytb/mt-Nd2/Ndufs5/Cycs/Cox7a2/Ndufa10/Sdhaf4/Uqcrh/Cox5a/mt-Nd4/Ndufb6/Ndufb5/Ndufb2/Higd1a/Ndufa4l2/Ndufa4/Higd2a/Sdhb
GOCC_RIBOSOME	NA	-0.569098	-2.92559	212	1e-10	1.09565e-08	ENSMUSG00000022706|"ENSMUSG00000035692"|"ENSMUSG00000024902"|"ENSMUSG00000024829"|"ENSMUSG00000019710"|"ENSMUSG00000028861"|"ENSMUSG00000037772"|"ENSMUSG00000020477"|"ENSMUSG00000023967"|"ENSMUSG00000024181"|"ENSMUSG00000030335"|"ENSMUSG00000047635"|"ENSMUSG00000037531"|"ENSMUSG00000020514"|"ENSMUSG00000034211"|"ENSMUSG00000016833"|"ENSMUSG00000049960"|"ENSMUSG00000021731"|"ENSMUSG00000036781"|"E…	Mrpl40/Isg15/Mrpl11/Mrpl21/Mrpl24/Mrps15/Mrpl23/Mrps24/Mrps18a/Mrpl28/Mrpl51/Mtrfr/Mrpl47/Mrpl22/Mrps17/Mrps18c/Mrps16/Mrps30/Rps27l/Mrps21/Rps23/Mrps22/Mrpl49/Mtg1/Mrps26/Mrpl27/Uba52/Mrpl33/Rpl31/Rps11/Mrpl58/Nck1/Rpl21/Mrps6/Mrps36/Nufip1/Mrpl43/Mrpl54/Mrps23/Mrps10/Mrpl35/Mrpl57/Ndufa7/Rpl6/Mtg2/Mrpl12/Rps19/Mrpl17/Dhx29/Rpl32/Rps17/Apex1/Rps27a/Mrpl50/Rpl28/Fxr2/Rps3/Mrpl41/Chchd1/Mrpl19/Mrp…
GOMF_OXIDOREDUCTASE_ACTIVITY_ACTING_ON_NAD_P_H_QUINONE_OR_SIMILAR_COMPOUND_AS_ACCEPTOR	NA	-0.688603	-2.80514	53	1e-10	1.09565e-08	ENSMUSG00000021764|"ENSMUSG00000022820"|"ENSMUSG00000059734"|"ENSMUSG00000016427"|"ENSMUSG00000024099"|"ENSMUSG00000023089"|"ENSMUSG00000058240"|"ENSMUSG00000000399"|"ENSMUSG00000035674"|"ENSMUSG00000026895"|"ENSMUSG00000037152"|"ENSMUSG00000014294"|"ENSMUSG00000036199"|"ENSMUSG00000068184"|"ENSMUSG00000005510"|"ENSMUSG00000022354"|"ENSMUSG00000013593"|"ENSMUSG00000020022"|"ENSMUSG00000025204"|"E…	Ndufs4/Ndufb4/Ndufs8/Ndufa1/Ndufv2/Ndufa5/Cryzl1/Ndufa9/Ndufa3/Ndufa8/Ndufc1/Ndufa2/Ndufa13/Ndufaf2/Ndufs3/Ndufb9/Ndufs2/Ndufa12/Ndufb8/Ndufa7/Ndufb7/Ndufs6/Ndufv3/Dcxr/mt-Nd2/Ndufs5/Ndufa10/mt-Nd4/Ndufb6/Ndufb5/Ndufb2/Nqo2/Ndufa4/Cbr4/Ndufb3/mt-Nd4l/Ndufs7/Cbr1/Ndufs1/mt-Nd6
GOMF_STRUCTURAL_CONSTITUENT_OF_RIBOSOME	NA	-0.641165	-3.18477	152	1e-10	1.09565e-08	ENSMUSG00000024902|"ENSMUSG00000024829"|"ENSMUSG00000019710"|"ENSMUSG00000028861"|"ENSMUSG00000037772"|"ENSMUSG00000020477"|"ENSMUSG00000023967"|"ENSMUSG00000024181"|"ENSMUSG00000030335"|"ENSMUSG00000037531"|"ENSMUSG00000020514"|"ENSMUSG00000034211"|"ENSMUSG00000016833"|"ENSMUSG00000049960"|"ENSMUSG00000021731"|"ENSMUSG00000036781"|"ENSMUSG00000054312"|"ENSMUSG00000049517"|"ENSMUSG00000032459"|"E…	Mrpl11/Mrpl21/Mrpl24/Mrps15/Mrpl23/Mrps24/Mrps18a/Mrpl28/Mrpl51/Mrpl47/Mrpl22/Mrps17/Mrps18c/Mrps16/Mrps30/Rps27l/Mrps21/Rps23/Mrps22/Mrpl49/Mrpl27/Uba52/Mrpl33/Rpl31/Rps11/Rpl21/Mrps6/Mrps36/Mrpl43/Mrpl54/Mrps23/Mrpl35/Mrpl57/Ndufa7/Rpl6/Mrpl12/Rps19/Mrpl17/Rpl32/Rps17/Rps27a/Rpl28/Rps3/Mrpl41/Mrpl19/Mrpl36/Mrps7/Rps18/Rpl37a/Rps29/Mrpl52/Rpl15/Mrpl32/Mrpl2/Rps2/Mrpl9/Rpl7/Mrps5/Srbd1/Rpl36a/Rpl…
GOCC_PROTEASOME_ACCESSORY_COMPLEX	0.826657	-0.800063	-2.64644	24	1.28249e-10	1.37527e-08	ENSMUSG00000002102|"ENSMUSG00000020708"|"ENSMUSG00000006998"|"ENSMUSG00000039067"|"ENSMUSG00000025487"|"ENSMUSG00000020720"|"ENSMUSG00000028932"|"ENSMUSG00000005625"|"ENSMUSG00000021737"|"ENSMUSG00000029440"|"ENSMUSG00000017428"|"ENSMUSG00000026914"|"ENSMUSG00000030603"|"ENSMUSG00000021178"|"ENSMUSG00000031429"|"ENSMUSG00000079197"|"ENSMUSG00000026229"|"ENSMUSG00000017221"|"ENSMUSG00000021832"	Psmc3/Psmc5/Psmd2/Psmd7/Psmd13/Psmd12/Psmc2/Psmd4/Psmd6/Psmd9/Psmd11/Psmd14/Psmc4/Psmc1/Psmd10/Psme2/Psmd1/Psmd3/Psmc6
GOBP_NEGATIVE_REGULATION_OF_CELL_CYCLE_G2_M_PHASE_TRANSITION	0.814036	-0.522526	-2.4307	107	2.5745e-10	2.4482e-08	ENSMUSG00000002102|"ENSMUSG00000015671"|"ENSMUSG00000020708"|"ENSMUSG00000026750"|"ENSMUSG00000003604"|"ENSMUSG00000006998"|"ENSMUSG00000032301"|"ENSMUSG00000039067"|"ENSMUSG00000025487"|"ENSMUSG00000069744"|"ENSMUSG00000020720"|"ENSMUSG00000021024"|"ENSMUSG00000028932"|"ENSMUSG00000020381"|"ENSMUSG00000025374"|"ENSMUSG00000005625"|"ENSMUSG00000021737"|"ENSMUSG00000019942"|"ENSMUSG00000022193"|"E…	Psmc3/Psma2/Psmc5/Psmb7/Aven/Psmd2/Psma4/Psmd7/Psmd13/Psmb3/Psmd12/Psma6/Psmc2/Mrnip/Nabp2/Psmd4/Psmd6/Cdk1/Psmb5/Psma1/Psmd9/Psmd11/Psmd14/Psmb4/Psmb9/Psmb8/Psma5/Psmc4/Psmb6/Rbx1/Babam1/Psmc1/Psmd10/Psme2/Skp1/Psmd1/Psmb2/Psmd3/Psmc6/Chek1/Aurka/Psma7/Plk1/Psma3/Psme4/Sox7/Dtl/Psmf1/Nbn/Vps4a/Psmb10
GOBP_REGULATION_OF_RNA_SPLICING	0.814036	0.476154	2.28297	135	3.13891e-10	2.92965e-08	ENSMUSG00000091971|"ENSMUSG00000027763"|"ENSMUSG00000089824"|"ENSMUSG00000024949"|"ENSMUSG00000043962"|"ENSMUSG00000004980"|"ENSMUSG00000031134"|"ENSMUSG00000032580"|"ENSMUSG00000038132"|"ENSMUSG00000035011"|"ENSMUSG00000022897"|"ENSMUSG00000024097"|"ENSMUSG00000029817"|"ENSMUSG00000020719"|"ENSMUSG00000027620"|"ENSMUSG00000022332"|"ENSMUSG00000053198"|"ENSMUSG00000028676"|"ENSMUSG00000022139"|"E…	Hspa1a/Mbnl1/Rbm12/Sf1/Thrap3/Hnrnpa2b1/Rbmx/Rbm5/Rbm24/Zbtb7a/Dyrk1a/Srsf7/Tra2a/Ddx5/Rbm39/Khdrbs3/Prx/Srsf10/Mbnl2/Son/Celf3/Hnrnpll/Hnrnpu/Srsf6/Celf4/Rbm12b1/Cdk12/Celf2/Rbm15/Ahnak2/Sfswap/Slc38a2/Rbm20/Hnrnpl/Ptbp2/Jmjd6/Ddx17/Hnrnph1/Celf1/Polr2a/Hnrnph2/Nup98/Ythdc1/Tra2b/Rbm3/Snrnp70/Rbm12b2/Fus/Srsf5/Rbm22/Ptbp3/Ahnak/Setx
GOBP_SCF_DEPENDENT_PROTEASOMAL_UBIQUITIN_DEPENDENT_PROTEIN_CATABOLIC_PROCESS	0.814036	-0.54342	-2.44922	90	3.48106e-10	3.18992e-08	ENSMUSG00000002102|"ENSMUSG00000015671"|"ENSMUSG00000020708"|"ENSMUSG00000026750"|"ENSMUSG00000006998"|"ENSMUSG00000032301"|"ENSMUSG00000039067"|"ENSMUSG00000025487"|"ENSMUSG00000055401"|"ENSMUSG00000069744"|"ENSMUSG00000020720"|"ENSMUSG00000021024"|"ENSMUSG00000028932"|"ENSMUSG00000005625"|"ENSMUSG00000021737"|"ENSMUSG00000022193"|"ENSMUSG00000030751"|"ENSMUSG00000029440"|"ENSMUSG00000017428"|"E…	Psmc3/Psma2/Psmc5/Psmb7/Psmd2/Psma4/Psmd7/Psmd13/Fbxo6/Psmb3/Psmd12/Psma6/Psmc2/Psmd4/Psmd6/Psmb5/Psma1/Psmd9/Psmd11/Psmd14/Psmb4/Psmb9/Psmb8/Psma5/Psmc4/Psmb6/Rbx1/Fbxo48/Psmc1/Psmd10/Fbxl6/Psme2/Skp1/Ccnf/Fbxw4/Psmd1/Psmb2/Psmd3
GOMF_DNA_BINDING_TRANSCRIPTION_ACTIVATOR_ACTIVITY	0.801216	0.359426	1.9315	343	6.26623e-10	5.63961e-08	ENSMUSG00000033016|"ENSMUSG00000038418"|"ENSMUSG00000032515"|"ENSMUSG00000028977"|"ENSMUSG00000075588"|"ENSMUSG00000000078"|"ENSMUSG00000013089"|"ENSMUSG00000027985"|"ENSMUSG00000021250"|"ENSMUSG00000042622"|"ENSMUSG00000018377"|"ENSMUSG00000014039"|"ENSMUSG00000038648"|"ENSMUSG00000003032"|"ENSMUSG00000052040"|"ENSMUSG00000052837"|"ENSMUSG00000039789"|"ENSMUSG00000052684"|"ENSMUSG00000023027"|"E…	Nfatc1/Egr1/Csrnp1/Casz1/Hoxb2/Klf6/Etv5/Lef1/Fos/Maff/Vezf1/Prdm15/Creb3l2/Klf4/Klf13/Junb/Zfp597/Jun/Atf1/Fosb/Mitf/Zfp52/Egr3/Fosl2/Zfp948/Dmtf1/Npas4/Onecut2/Egr2/Atf2/Nr6a1/Tbx20/Zfp770/Gata2/Plagl2/Nrf1/Foxf1/Glis2/Ppara/Mafg/Runx1/Gmeb1/Foxc2/Prrx1/Atf3/Klf7/Mef2a/Zfp729a/Nfe2l2/Zfp629/Creb1/Mybl1/Nkrf/Zbtb16/Mdm2/Hlf/Foxk2/Onecut3/Nr4a1/Ubp1/Nr4a2/Sox9/Nfic/Zfp639/Tbx5/Nr4a3/Nfib/Foxj3/Es…
GOMF_METAL_ION_TRANSMEMBRANE_TRANSPORTER_ACTIVITY	0.801216	0.356346	1.93042	355	7.68433e-10	6.79457e-08	ENSMUSG00000056258|"ENSMUSG00000010066"|"ENSMUSG00000089774"|"ENSMUSG00000035506"|"ENSMUSG00000035580"|"ENSMUSG00000054342"|"ENSMUSG00000016346"|"ENSMUSG00000029219"|"ENSMUSG00000027273"|"ENSMUSG00000057182"|"ENSMUSG00000028532"|"ENSMUSG00000009647"|"ENSMUSG00000037994"|"ENSMUSG00000057378"|"ENSMUSG00000079055"|"ENSMUSG00000017765"|"ENSMUSG00000005089"|"ENSMUSG00000010095"|"ENSMUSG00000053519"|"E…	Kcnq3/Cacna2d2/Slc5a3/Slc12a8/Kcnh8/Kcnn4/Kcnq2/Slc10a4/Snap25/Scn3a/Cachd1/Mcu/Slc9b2/Ryr3/Slc8a3/Slc12a4/Slc1a2/Slc3a2/Kcnip1/Slc20a1/Slc5a7/Slc39a2/Atp1a3/Slc6a1/Cacna1d/Kcnn3/Trpv6/Kcnip4/Slc41a1/Pkd1l3/Grik5/Trpa1/Catsper4/Tspoap1/Cacna1i/Slc6a15/Slc5a5/Htr1b/Scn2b/Slc12a1/Cacna1b/Atp1a1/Chrna7/Asic3/Kcnf1/Kcnh7/Kcnmb1/Scn9a/Zdhhc17/Trpc1/Cul5/Kcnj6/Slc10a6/Slc30a3/Cacng4/Slc38a2/Grin2d/Rasa…
GOBP_CELLULAR_AMINO_ACID_METABOLIC_PROCESS	0.788187	-0.369456	-1.97097	305	1.57294e-09	1.34367e-07	ENSMUSG00000002102|"ENSMUSG00000020089"|"ENSMUSG00000015671"|"ENSMUSG00000020708"|"ENSMUSG00000031173"|"ENSMUSG00000026750"|"ENSMUSG00000022751"|"ENSMUSG00000006998"|"ENSMUSG00000032301"|"ENSMUSG00000039067"|"ENSMUSG00000020098"|"ENSMUSG00000025487"|"ENSMUSG00000074141"|"ENSMUSG00000069744"|"ENSMUSG00000020720"|"ENSMUSG00000021024"|"ENSMUSG00000028932"|"ENSMUSG00000070880"|"ENSMUSG00000029445"|"E…	Psmc3/Ppa1/Psma2/Psmc5/Otc/Psmb7/Nit2/Psmd2/Psma4/Psmd7/Pcbd1/Psmd13/Il4i1b/Psmb3/Psmd12/Psma6/Psmc2/Gad1/Hpd/Pycrl/Cars2/Psmd4/Psmd6/Aimp2/Tdo2/Aldh8a1/Rida/Aimp1/Psmb5/Psma1/Psmd9/Psmd11/Psmd14/Psmb4/Aars2/Aarsd1/Kars/Psmb9/Psmb8/Psma5/Psmc4/Hars/Psmb6/Dalrd3/Gcsh/Nr1h4/Qrsl1/Scly/Psmc1/Bphl/Tars2/Gcdh/Psmd10/Rars/Qars/Psme2/Hsd17b10/Blmh/Fah/Mthfr/Nos2/Adssl1/Psmd1/Psmb2/Yars2/Apip/Kyat1/Shmt2…
GOBP_PROTEIN_TARGETING	0.788187	-0.3394	-1.86452	407	1.79737e-09	1.50979e-07	ENSMUSG00000022853|"ENSMUSG00000024982"|"ENSMUSG00000015341"|"ENSMUSG00000036775"|"ENSMUSG00000030417"|"ENSMUSG00000074064"|"ENSMUSG00000018567"|"ENSMUSG00000020003"|"ENSMUSG00000056899"|"ENSMUSG00000078713"|"ENSMUSG00000034875"|"ENSMUSG00000062352"|"ENSMUSG00000049517"|"ENSMUSG00000020283"|"ENSMUSG00000022663"|"ENSMUSG00000037062"|"ENSMUSG00000025499"|"ENSMUSG00000084786"|"ENSMUSG00000005131"|"E…	Ehhadh/Zdhhc6/Golga7/Decr2/Pdcd5/Mlycd/Gabarap/Pex7/Immp2l/Tomm5/Nudt19/Itgb1bp1/Rps23/Pex13/Atg3/Sh3glb1/Hras/Ubl5/4930550C14Rik/Uba52/Rpl31/Immp1l/Leprot/Hsd17b4/Rps11/Srp19/Ndufa13/Rpl21/Pex16/Get3/Rtp4/Nudt7/Parl/Dnlz/Spcs2/Aip/Timm8b/Zdhhc24/Acot4/Rpl6/Ap3b1/Ap1s3/Rps19/Tomm7/M6pr/Rpl32/Rps17/Timm22/Rps27a/Lonp2/Katnb1/Npepps/Zfand2b/Rpl28/Fis1/Samm50/Rps3/Dnajc15/Srp14/Ap3m1/Rps18/Bcap31/Vt…
GOMF_CATALYTIC_ACTIVITY_ACTING_ON_A_TRNA	0.788187	-0.492953	-2.33892	119	1.83243e-09	1.51401e-07	ENSMUSG00000035601|"ENSMUSG00000056228"|"ENSMUSG00000056310"|"ENSMUSG00000020648"|"ENSMUSG00000029780"|"ENSMUSG00000018858"|"ENSMUSG00000023938"|"ENSMUSG00000075528"|"ENSMUSG00000031948"|"ENSMUSG00000001380"|"ENSMUSG00000019039"|"ENSMUSG00000031901"|"ENSMUSG00000020280"|"ENSMUSG00000019863"|"ENSMUSG00000024505"|"ENSMUSG00000020549"|"ENSMUSG00000028107"|"ENSMUSG00000060152"|"ENSMUSG00000018848"|"E…	Trmt10b/Cars2/Tyw1/Dus4l/Nt5c3/Mrpl58/Aars2/Aarsd1/Kars/Hars/Dalrd3/Dus2/Pus10/Qrsl1/Dtwd2/Elac2/Tars2/Pop5/Rars/Qars/Trmo/Trit1/Trmt9b/Ptrhd1/Rpp30/Bcdin3d/Trmt61a/Mettl8/Trmt11/Yars2/Mtfmt/Rpp21/Trnt1/Gatc/Prorsd1/Mettl2/Ftsj1/Qtrt1/Rpp40/Thumpd2/Pop4/Farsb/Nsun6/Rpp14/Sars/Tarsl2/Thumpd3/Rpp25/Gatb/Pus1/Cars/Lcmt2/Aars/Wdr4/Wars/Nsun2/Fars2
GOBP_LEARNING	0.774939	0.495637	2.3204	111	1.92028e-09	1.56101e-07	ENSMUSG00000035274|"ENSMUSG00000022619"|"ENSMUSG00000021250"|"ENSMUSG00000020423"|"ENSMUSG00000027273"|"ENSMUSG00000032405"|"ENSMUSG00000067629"|"ENSMUSG00000005442"|"ENSMUSG00000052684"|"ENSMUSG00000079055"|"ENSMUSG00000029838"|"ENSMUSG00000045903"|"ENSMUSG00000031393"|"ENSMUSG00000059991"|"ENSMUSG00000030310"|"ENSMUSG00000038676"|"ENSMUSG00000050321"|"ENSMUSG00000025958"|"ENSMUSG00000063887"|"E…	Tpbg/Mapk8ip2/Fos/Btg2/Snap25/Pias1/Syngap1/Cic/Jun/Slc8a3/Ptn/Npas4/Mecp2/Nptx2/Slc6a1/Ucn/Neto1/Creb1/Nlgn1/Ppp3cb/Slc8a2/Kras/Pak6/Chrnb2/Tnr/Shank3/Tafa2/Nf1/Drd2/Tac1/Ppp1r1b/Slc7a11/Arf4/Mtor/Insr/Brsk1/Atp8a1/Ppp1r9b/Ntrk2/Nptn/Synj1/Atxn1/Jph3/Asic1/Prkar2b/Slc24a2/Srf
GOCC_TRANSPORTER_COMPLEX	0.761461	0.366687	1.93556	286	3.85649e-09	2.94496e-07	ENSMUSG00000056258|"ENSMUSG00000010066"|"ENSMUSG00000022949"|"ENSMUSG00000032269"|"ENSMUSG00000054342"|"ENSMUSG00000032172"|"ENSMUSG00000029211"|"ENSMUSG00000040287"|"ENSMUSG00000016346"|"ENSMUSG00000027273"|"ENSMUSG00000031340"|"ENSMUSG00000057182"|"ENSMUSG00000020894"|"ENSMUSG00000028532"|"ENSMUSG00000009647"|"ENSMUSG00000057378"|"ENSMUSG00000053519"|"ENSMUSG00000039478"|"ENSMUSG00000034714"|"E…	Kcnq3/Cacna2d2/Clic6/Htr3a/Kcnn4/Olfm2/Gabra4/Stac3/Kcnq2/Snap25/Gabre/Scn3a/Vamp2/Cachd1/Mcu/Ryr3/Kcnip1/Micu3/Ttyh2/Ptk2b/Atp1a3/Lrrc8a/Gria4/Cacna1d/Trpv6/Kcnip4/Chrna3/Clic3/Pkd1l3/Grik5/Catsper4/Cacna1i/Chrnb4/Scn2b/Cacna1b/Lrrc8c/Atp1a1/Chrna7/Kcnf1/Cttn/Catsperd/Clcn2/Kcnmb1/Atp8b1/Scn9a/Gria3/Trpc1/Nlgn1/Kcnj6/Cacng4/Grin2d/Akap6/Kcnab1/Kcns3/Kcna6/Kcnj5/Ano6/Pkd1/Grid2/Akap9/Kcnk4/Ttyh1/…
GOBP_REGULATION_OF_NEURON_PROJECTION_DEVELOPMENT	0.761461	0.33305	1.81444	394	4.41145e-09	3.31846e-07	ENSMUSG00000006711|"ENSMUSG00000058230"|"ENSMUSG00000022055"|"ENSMUSG00000030539"|"ENSMUSG00000021301"|"ENSMUSG00000022994"|"ENSMUSG00000022261"|"ENSMUSG00000049556"|"ENSMUSG00000038648"|"ENSMUSG00000027660"|"ENSMUSG00000027273"|"ENSMUSG00000003032"|"ENSMUSG00000067629"|"ENSMUSG00000014602"|"ENSMUSG00000041570"|"ENSMUSG00000023027"|"ENSMUSG00000055407"|"ENSMUSG00000038732"|"ENSMUSG00000029275"|"E…	D130043K22Rik/Arhgap35/Nefl/Sema4b/Hecw1/Adcy6/Sdc2/Lingo1/Creb3l2/Skil/Snap25/Klf4/Syngap1/Kif1a/Camsap2/Atf1/Map6/Mboat1/Gfi1/Ep300/Rapgef2/Ntrk3/Map1b/Ptn/Itga3/Robo2/Ror1/Kank1/Ptk2b/Sarm1/Flna/Ctnna2/Chrna3/Dab1/Pak3/Shox2/Gdi1/Ephb3/Prrx1/Ist1/Pak2/Nfe2l2/Magi2/Ngef/Eef2k/Nlgn1/Trim46/Sema3d/Ptprd/Enc1/Prkci/Minar1/Dgkg/Ntng1/Ngfr/Cnr1/Sema3b/Rgma/Crkl/Grid2/Rgs2/Nr2f1/Chrnb2/Sema3a/Tnr/Ptp…
GOBP_TRANSMEMBRANE_RECEPTOR_PROTEIN_SERINE_THREONINE_KINASE_SIGNALING_PATHWAY	0.761461	0.357758	1.90016	311	4.96428e-09	3.62608e-07	ENSMUSG00000091971|"ENSMUSG00000038418"|"ENSMUSG00000049313"|"ENSMUSG00000006711"|"ENSMUSG00000071192"|"ENSMUSG00000037362"|"ENSMUSG00000039239"|"ENSMUSG00000038508"|"ENSMUSG00000022521"|"ENSMUSG00000048661"|"ENSMUSG00000027985"|"ENSMUSG00000021250"|"ENSMUSG00000021959"|"ENSMUSG00000032217"|"ENSMUSG00000027831"|"ENSMUSG00000001494"|"ENSMUSG00000025880"|"ENSMUSG00000020063"|"ENSMUSG00000027660"|"E…	Hspa1a/Egr1/Sorl1/D130043K22Rik/Wfikkn1/Ccn3/Tgfb2/Gdf15/Crebbp/Lemd3/Lef1/Fos/Lats2/Rnf111/Veph1/Sost/Smad7/Sirt1/Skil/Zbtb7a/Gcnt2/Ski/Jun/Snx25/Ddx5/Rbm14/Ep300/Spry1/Zmiz1/Zyx/Crim1/Itga3/Thbs1/Lats1/Onecut2/Tgfbr1/Tbx20/Ltbp3/Glg1/Lrrc32/Abl1/Wfikkn2/Spred3/Dkk3/Inhba/Ppara/Tgfb1i1/Bcl9l/Twsg1/Pdpk1/Peg10/Zfyve16/Chrdl1/Bmp3/Skor1/Spred1/Smad6/Acvrl1/Magi2/Creb1/Inhbb/Chst11/Pxn/Spred2/Rgma/…
GOBP_CIRCADIAN_REGULATION_OF_GENE_EXPRESSION	0.761461	0.580892	2.43537	63	5.54644e-09	3.93719e-07	ENSMUSG00000023087|"ENSMUSG00000055866"|"ENSMUSG00000038418"|"ENSMUSG00000021647"|"ENSMUSG00000020893"|"ENSMUSG00000038550"|"ENSMUSG00000020063"|"ENSMUSG00000020038"|"ENSMUSG00000032010"|"ENSMUSG00000022433"|"ENSMUSG00000025162"|"ENSMUSG00000068742"|"ENSMUSG00000070544"|"ENSMUSG00000022383"|"ENSMUSG00000039630"|"ENSMUSG00000034160"|"ENSMUSG00000029167"|"ENSMUSG00000028957"|"ENSMUSG00000062115"|"E…	Noct/Per2/Egr1/Cartpt/Per1/Ciart/Sirt1/Cry1/Usp2/Csnk1e/Csnk1d/Cry2/Top1/Ppara/Hnrnpu/Ogt/Ppargc1a/Per3/Rai1/Kmt2a/Rbm4b/Rora/Ngfr/Ncoa2/Maged1/Ppp1cb/Nrip1/Id2/Kdm2a/Drd2/Kdm5a/Huwe1/Zfhx3/Nr0b2/Ahr/Gfpt1/Atf4/Id4/Mycbp2/Hdac3
GOBP_INTERLEUKIN_1_MEDIATED_SIGNALING_PATHWAY	0.74774	-0.497877	-2.29512	99	7.59519e-09	5.17294e-07	ENSMUSG00000002102|"ENSMUSG00000015671"|"ENSMUSG00000020708"|"ENSMUSG00000026750"|"ENSMUSG00000006998"|"ENSMUSG00000032301"|"ENSMUSG00000039067"|"ENSMUSG00000025487"|"ENSMUSG00000069744"|"ENSMUSG00000020720"|"ENSMUSG00000021024"|"ENSMUSG00000028932"|"ENSMUSG00000022414"|"ENSMUSG00000005625"|"ENSMUSG00000021737"|"ENSMUSG00000022193"|"ENSMUSG00000030751"|"ENSMUSG00000090137"|"ENSMUSG00000029440"|"E…	Psmc3/Psma2/Psmc5/Psmb7/Psmd2/Psma4/Psmd7/Psmd13/Psmb3/Psmd12/Psma6/Psmc2/Tab1/Psmd4/Psmd6/Psmb5/Psma1/Uba52/Psmd9/Psmd11/Psmd14/Psmb4/Psmb9/Psmb8/Psma5/Psmc4/Psmb6/Rbx1/Vrk2/Irak4/Zbp1/Psmc1/Rps27a/Psmd10/Psme2/Skp1/Psmd1/Tnip2/Psmb2/Psmd3/Psmc6/St18/Psma7/Psma3/Psme4
GOBP_SODIUM_ION_TRANSPORT	0.74774	0.411805	2.0859	199	7.88575e-09	5.29922e-07	ENSMUSG00000089774|"ENSMUSG00000020893"|"ENSMUSG00000021301"|"ENSMUSG00000029219"|"ENSMUSG00000053819"|"ENSMUSG00000024042"|"ENSMUSG00000057182"|"ENSMUSG00000037994"|"ENSMUSG00000079055"|"ENSMUSG00000022523"|"ENSMUSG00000010095"|"ENSMUSG00000027397"|"ENSMUSG00000019970"|"ENSMUSG00000023945"|"ENSMUSG00000050150"|"ENSMUSG00000040907"|"ENSMUSG00000030310"|"ENSMUSG00000013275"|"ENSMUSG00000021870"|"E…	Slc5a3/Per1/Hecw1/Slc10a4/Camk2d/Sik1/Scn3a/Slc9b2/Slc8a3/Fgf12/Slc3a2/Slc20a1/Sgk1/Slc5a7/Slc9b1/Atp1a3/Slc6a1/Slc41a1/Slmap/Sptbn4/Catsper4/Slc17a8/Cacna1i/Slc6a15/Slc5a5/Scn2b/Slc12a1/Ank3/Neto1/Atp1a1/Ahcyl1/Asic3/Slc38a6/Scn9a/Ptpn3/Slc10a6/Slc38a2/Slc24a4/Slc8a2/Kif5b/Shroom2/Slc23a1/Slc23a2/Ano6/Slc6a6/Fxyd3/Asic2/Pcsk9/Wnk3/Fxyd7/Hecw2/Drd2/Nos1/Slc22a4/Scnn1a/Slc38a11/Cnnm4/Atp4a/Slc24a1…
GOBP_RESPONSE_TO_STEROID_HORMONE	0.74774	0.363026	1.9112	292	9.44891e-09	6.18474e-07	ENSMUSG00000024190|"ENSMUSG00000044786"|"ENSMUSG00000022055"|"ENSMUSG00000039239"|"ENSMUSG00000027985"|"ENSMUSG00000021250"|"ENSMUSG00000019997"|"ENSMUSG00000026335"|"ENSMUSG00000020893"|"ENSMUSG00000027871"|"ENSMUSG00000033022"|"ENSMUSG00000045817"|"ENSMUSG00000042625"|"ENSMUSG00000020063"|"ENSMUSG00000035011"|"ENSMUSG00000014813"|"ENSMUSG00000020038"|"ENSMUSG00000003545"|"ENSMUSG00000029478"|"E…	Dusp1/Zfp36/Nefl/Tgfb2/Lef1/Fos/Ccn2/Pam/Per1/Hsd3b1/Cdo1/Zfp36l2/Safb2/Sirt1/Zbtb7a/Stc1/Cry1/Fosb/Ncor2/Ddx5/Ep300/Zmiz1/Sgk1/Ptn/Thbs1/Cnot9/Npas4/Cry2/Lats1/Vps18/Atp1a3/Gpr83/Ucn/Avpr1a/Catsper4/Ppara/Dnaja1/Runx1/Icam1/Il10/Htr1b/Hnrnpu/Arid1a/Safb/Adipoq/Atp1a1/Aldh3a1/Catsperd/Ppard/Cps1/Cnot1/Ddit4/Kctd6/Wbp2/Cyp7b1/Ncoa2/Kras/Ddx17/Yap1/Alpl/Acsbg1/Nr4a3/Aqp1/Esr1/Fam107a/Errfi1/Abhd2/K…
GOBP_REGULATION_OF_TRANS_SYNAPTIC_SIGNALING	0.74774	0.339963	1.84606	361	9.66114e-09	6.24258e-07	ENSMUSG00000022619|"ENSMUSG00000042429"|"ENSMUSG00000038349"|"ENSMUSG00000024261"|"ENSMUSG00000033615"|"ENSMUSG00000051391"|"ENSMUSG00000023328"|"ENSMUSG00000027273"|"ENSMUSG00000067629"|"ENSMUSG00000035864"|"ENSMUSG00000020894"|"ENSMUSG00000079055"|"ENSMUSG00000072214"|"ENSMUSG00000062232"|"ENSMUSG00000052727"|"ENSMUSG00000029838"|"ENSMUSG00000045903"|"ENSMUSG00000031393"|"ENSMUSG00000034216"|"E…	Mapk8ip2/Adora1/Plcl1/Syt4/Cplx1/Ywhag/Ache/Snap25/Syngap1/Syt1/Vamp2/Slc8a3/Septin5/Rapgef2/Map1b/Ptn/Npas4/Mecp2/Vps18/Ptk2b/Egr2/Nptx2/Chrna3/Ucn/Grik5/Rnf19a/Abl1/Chrnb4/Retn/Nisch/Htr1b/Cacna1b/Celf4/Neto1/Adipoq/Adcy1/Chrna7/Tshz3/Dlgap4/Akap12/Creb1/Jph4/Nlgn1/Rims2/Ppp3cb/Ncstn/Cacng4/Grin2d/Ptprd/P2ry1/Slc8a2/Ntng1/Cnr1/Cspg5/Kif5b/Kras/Homer1/Ncdn/Grid2/Akap9/Chrnb2/Tnr/Ptprs/Fam107a/St…
GOBP_REGULATION_OF_MRNA_PROCESSING	0.733762	0.457828	2.18162	129	1.96407e-08	1.25303e-06	ENSMUSG00000027763|"ENSMUSG00000024949"|"ENSMUSG00000043962"|"ENSMUSG00000004980"|"ENSMUSG00000031134"|"ENSMUSG00000032580"|"ENSMUSG00000038132"|"ENSMUSG00000042625"|"ENSMUSG00000035011"|"ENSMUSG00000022897"|"ENSMUSG00000024097"|"ENSMUSG00000034820"|"ENSMUSG00000029817"|"ENSMUSG00000055531"|"ENSMUSG00000020719"|"ENSMUSG00000027620"|"ENSMUSG00000022332"|"ENSMUSG00000028676"|"ENSMUSG00000022139"|"E…	Mbnl1/Sf1/Thrap3/Hnrnpa2b1/Rbmx/Rbm5/Rbm24/Safb2/Zbtb7a/Dyrk1a/Srsf7/Cpsf7/Tra2a/Cpsf6/Ddx5/Rbm39/Khdrbs3/Srsf10/Mbnl2/Son/Celf3/Supt6/Hnrnpu/Srsf6/Celf4/Safb/Ahcyl1/Celf2/Rbm15/Paf1/Sfswap/Hnrnpl/Virma/Jmjd6/Ddx17/Cdc73/Celf1/Ctr9/Cpeb1/Pabpn1/Nup98/Ccnt1/Ythdc1/Tra2b/Rbm3/Snrnp70
GOBP_MUSCLE_TISSUE_DEVELOPMENT	0.733762	0.349428	1.86585	324	2.11411e-08	1.33189e-06	ENSMUSG00000038418|"ENSMUSG00000019432"|"ENSMUSG00000030551"|"ENSMUSG00000039239"|"ENSMUSG00000062209"|"ENSMUSG00000027985"|"ENSMUSG00000021250"|"ENSMUSG00000042622"|"ENSMUSG00000020423"|"ENSMUSG00000031461"|"ENSMUSG00000040287"|"ENSMUSG00000034295"|"ENSMUSG00000038132"|"ENSMUSG00000048078"|"ENSMUSG00000025880"|"ENSMUSG00000009569"|"ENSMUSG00000018476"|"ENSMUSG00000024042"|"ENSMUSG00000062991"|"E…	Egr1/Ddx39b/Nr2f2/Tgfb2/Erbb4/Lef1/Fos/Maff/Btg2/Myom2/Stac3/Fhod3/Rbm24/Tenm4/Smad7/Mrtfb/Kdm6b/Sik1/Nrg1/Ski/Akap13/Ddx5/Alpk3/Ep300/Tbx3/Gata6/Ccnt2/Dsp/Tgfbr1/Myh11/Egr2/Nr1d2/Tbx20/Hamp/Csrp2/Maml1/Shox2/Ppara/Bcl9l/Ihh/Runx1/Foxc2/Atf3/Hnrnpu/Csrp1/Mef2a/Rbp4/Mylk/Ppargc1a/Sox8/Creb1/Neb/Sox6/Akap6/Kcnab1/Ddx17/Hlf/Homer1/Yap1/Lrrc10/Mapk11/Sox9/Mtpn/Tbx5/Vgll4/Rgs2/Bmp10/Nebl/Notch1/Nf1/Kl…
GOBP_SIGNAL_RELEASE	0.733762	0.321271	1.75504	407	2.16708e-08	1.34841e-06	ENSMUSG00000010066|"ENSMUSG00000042429"|"ENSMUSG00000055866"|"ENSMUSG00000021647"|"ENSMUSG00000037362"|"ENSMUSG00000024261"|"ENSMUSG00000054423"|"ENSMUSG00000027162"|"ENSMUSG00000035621"|"ENSMUSG00000033615"|"ENSMUSG00000032902"|"ENSMUSG00000022683"|"ENSMUSG00000031278"|"ENSMUSG00000022808"|"ENSMUSG00000027273"|"ENSMUSG00000035864"|"ENSMUSG00000020038"|"ENSMUSG00000023236"|"ENSMUSG00000020894"|"E…	Cacna2d2/Adora1/Per2/Cartpt/Ccn3/Syt4/Cadps/Lin7c/Midn/Cplx1/Slc16a1/Pla2g10/Acsl4/Snx4/Snap25/Syt1/Cry1/Scg5/Vamp2/Mcu/Slc9b2/Septin5/Tbx3/Slc5a7/C1qtnf3/Lep/Vps18/Napb/Ucp2/Nnat/Cacna1d/Trpv6/Chrna3/Ucn/Grik5/Inhba/Tspoap1/Chrnb4/Retn/Nisch/Htr1b/Klf7/Adipoq/Rbp4/Adcy1/Gdnf/Aacs/Hadh/Prkca/Ppard/Creb1/Tardbp/Inhbb/Nlgn1/Rims2/Ppp3cb/Myrip/Rfx3/P2ry1/Agtr1a/Kcns3/Cnr1/Cspg5/Kif5b/Syn2/Unc13b/Chr…
GOCC_NEURON_TO_NEURON_SYNAPSE	0.733762	0.34823	1.85945	324	2.52983e-08	1.55492e-06	ENSMUSG00000032589|"ENSMUSG00000022619"|"ENSMUSG00000042429"|"ENSMUSG00000024294"|"ENSMUSG00000034813"|"ENSMUSG00000071658"|"ENSMUSG00000027162"|"ENSMUSG00000062209"|"ENSMUSG00000005483"|"ENSMUSG00000026768"|"ENSMUSG00000032773"|"ENSMUSG00000067629"|"ENSMUSG00000035864"|"ENSMUSG00000047261"|"ENSMUSG00000079055"|"ENSMUSG00000052727"|"ENSMUSG00000047181"|"ENSMUSG00000024077"|"ENSMUSG00000059456"|"E…	Bsn/Mapk8ip2/Adora1/Mib1/Grip1/Gng3/Lin7c/Erbb4/Dnajb1/Itga8/Chrm1/Syngap1/Syt1/Gap43/Slc8a3/Map1b/Samd14/Strn/Ptk2b/Atp1a3/Chrna3/Adgra1/Dab1/Dnajc6/Pak3/Grik5/Rnf19a/Psd3/Pdpk1/Dmtn/Pak2/Neto1/Atp1a1/Adcy1/Plekha5/Magi2/Eef2k/Sh2d5/Nlgn1/Slc30a3/Cacng4/Grin2d/Ptprd/P2ry1/Slc8a2/Ngfr/Homer1/Lrrtm3/Adgrl1/Syn2/Grid2/Hnrnph2/Ptprs/Cpeb1/Stxbp5/Shank3/Dlg2/Dlgap3/Efnb3/Drd2/Epb41/Nlgn2/Synpo/Itpr1/…
GOBP_RESPONSE_TO_VIRUS	0.719513	-0.346198	-1.85365	309	3.42759e-08	2.00872e-06	ENSMUSG00000034459|"ENSMUSG00000064215"|"ENSMUSG00000035692"|"ENSMUSG00000015671"|"ENSMUSG00000028037"|"ENSMUSG00000034855"|"ENSMUSG00000052776"|"ENSMUSG00000046879"|"ENSMUSG00000001123"|"ENSMUSG00000044583"|"ENSMUSG00000037921"|"ENSMUSG00000074896"|"ENSMUSG00000036908"|"ENSMUSG00000087260"|"ENSMUSG00000037149"|"ENSMUSG00000025532"|"ENSMUSG00000067377"|"ENSMUSG00000039236"|"ENSMUSG00000028029"|"E…	Ifit1/Ifi27/Isg15/Psma2/Ifi44/Cxcl10/Oas1a/Irgm1/Lgals9/Tlr7/Ddx60/Ifit3/Unc93b1/Lamtor5/Ddx1/Crcp/Tspan6/Isg20/Aimp1/Irgm2/Nt5c3/Phb2/Polr3c/Clpb/Gbp2b/Rsad2/Rtp4/Il4/Ifnar2/Irf7/Irf1/Apobec1/Stat1/Abcf3/Cxcl9/Zbp1/Ifitm3/Penk/Tlr8/Fadd/Smpd1/Usp15/Ttc4/Oas1g/Ap1s1/Ifih1/Htra1/Gbp2/Zmpste24/Bax/Hyal3/Prkra/Oas2/Cct5/Mov10/Oasl1/Bst2/Aup1/Ccl5/Src/Ifit2/Ripk3/Trim34a/Ddx58/Vamp8/Nploc4/Hmga1/Slfn…
GOBP_REGULATION_OF_TRANSCRIPTION_FROM_RNA_POLYMERASE_II_PROMOTER_IN_RESPONSE_TO_HYPOXIA	0.719513	-0.540974	-2.35212	75	4.04521e-08	2.34343e-06	ENSMUSG00000002102|"ENSMUSG00000015671"|"ENSMUSG00000020708"|"ENSMUSG00000026750"|"ENSMUSG00000006998"|"ENSMUSG00000032301"|"ENSMUSG00000039067"|"ENSMUSG00000025487"|"ENSMUSG00000069744"|"ENSMUSG00000020720"|"ENSMUSG00000021024"|"ENSMUSG00000028932"|"ENSMUSG00000005625"|"ENSMUSG00000021737"|"ENSMUSG00000022193"|"ENSMUSG00000030751"|"ENSMUSG00000090137"|"ENSMUSG00000029440"|"ENSMUSG00000017428"|"E…	Psmc3/Psma2/Psmc5/Psmb7/Psmd2/Psma4/Psmd7/Psmd13/Psmb3/Psmd12/Psma6/Psmc2/Psmd4/Psmd6/Psmb5/Psma1/Uba52/Psmd9/Psmd11/Psmd14/Psmb4/Egln3/Psmb9/Psmb8/Psma5/Psmc4/Psmb6/Rbx1/Psmc1/Rps27a/Psmd10/Psme2/Psmd1/Psmb2/Psmd3/Psmc6/Elob/Psma7/Higd1a/Psma3/Psme4
GOBP_VESICLE_MEDIATED_TRANSPORT_IN_SYNAPSE	0.719513	0.405042	2.01737	178	4.39877e-08	2.51929e-06	ENSMUSG00000032589|"ENSMUSG00000034813"|"ENSMUSG00000054423"|"ENSMUSG00000024290"|"ENSMUSG00000039361"|"ENSMUSG00000033615"|"ENSMUSG00000027273"|"ENSMUSG00000035864"|"ENSMUSG00000020894"|"ENSMUSG00000020198"|"ENSMUSG00000072214"|"ENSMUSG00000024511"|"ENSMUSG00000034216"|"ENSMUSG00000027438"|"ENSMUSG00000028528"|"ENSMUSG00000003378"|"ENSMUSG00000025468"|"ENSMUSG00000019935"|"ENSMUSG00000031153"|"E…	Bsn/Grip1/Cadps/Rock1/Picalm/Cplx1/Snap25/Syt1/Vamp2/Ap3d1/Septin5/Rab27b/Vps18/Napb/Dnajc6/Grik5/Caly/Slc17a8/Gripap1/Htr1b/Amph/Adcy1/Dgkq/Nlgn1/Rims2/Ppp3cb/P2ry1/Cnr1/Cspg5/Syn2/Unc13b/Sv2a/Clcn3/Syt6/Stxbp5/Rab3b/Dnajc5/Drd2/Nlgn2/Ctbp2/Stx1a/Syn1/Stx11/Brsk1/Fcho2/Syt12/Stx2/Snph/Gsg1l/Itsn2/Synj1/Rims1/Ap2b1/Prkcg/Stxbp5l/Cacnb2/Unc13c/Rab3a/Syt9/Rab11a/Apba1/Erc2/Gsk3b/Adra1a/Cyfip1/Fmr1/…
GOBP_RESPONSE_TO_TRANSFORMING_GROWTH_FACTOR_BETA	0.719513	0.374836	1.94022	233	4.98107e-08	2.82074e-06	ENSMUSG00000091971|"ENSMUSG00000030562"|"ENSMUSG00000019920"|"ENSMUSG00000071192"|"ENSMUSG00000039239"|"ENSMUSG00000038508"|"ENSMUSG00000024290"|"ENSMUSG00000022521"|"ENSMUSG00000048661"|"ENSMUSG00000021250"|"ENSMUSG00000021959"|"ENSMUSG00000032217"|"ENSMUSG00000027831"|"ENSMUSG00000025880"|"ENSMUSG00000045817"|"ENSMUSG00000020063"|"ENSMUSG00000027660"|"ENSMUSG00000035011"|"ENSMUSG00000070691"|"E…	Hspa1a/Nox4/Lims1/Wfikkn1/Tgfb2/Gdf15/Rock1/Crebbp/Lemd3/Fos/Lats2/Rnf111/Veph1/Smad7/Zfp36l2/Sirt1/Skil/Zbtb7a/Runx3/Gcnt2/Ski/Jun/Snx25/Ep300/Spry1/Zmiz1/Zyx/Itga3/Thbs1/Lats1/Onecut2/Tgfbr1/Ltbp3/Glg1/Lrrc32/Wfikkn2/Wnt4/Spred3/Dkk3/Ppara/Tgfb1i1/Bcl9l/Twsg1/Pdpk1/Peg10/Spred1/Smad6/Acvrl1/Ppargc1a/Creb1/Chst11/Sox6/Pxn/Spred2/Adamtsl2/Pals1/Crkl/Sox9/Ltbp2/Vasn/Cbl/Ldlrad4/Furin
GOBP_SYNAPSE_ORGANIZATION	0.719513	0.3248	1.76547	384	5.29211e-08	2.96358e-06	ENSMUSG00000035274|"ENSMUSG00000032589"|"ENSMUSG00000032036"|"ENSMUSG00000022055"|"ENSMUSG00000062209"|"ENSMUSG00000032593"|"ENSMUSG00000026442"|"ENSMUSG00000044716"|"ENSMUSG00000023328"|"ENSMUSG00000067629"|"ENSMUSG00000014602"|"ENSMUSG00000047261"|"ENSMUSG00000079055"|"ENSMUSG00000052727"|"ENSMUSG00000029838"|"ENSMUSG00000001507"|"ENSMUSG00000005533"|"ENSMUSG00000045903"|"ENSMUSG00000031393"|"E…	Tpbg/Bsn/Kirrel3/Nefl/Erbb4/Amigo3/Nfasc/Dok7/Ache/Syngap1/Kif1a/Gap43/Slc8a3/Map1b/Ptn/Itga3/Igf1r/Npas4/Mecp2/Robo2/Slc6a1/Ppfibp1/Flna/Wasl/Ctnna2/Pak3/Abl1/Fzd5/Wasf2/Ephb3/Actn1/Gripap1/Il10/Ank3/Actg1/Lamb2/Setd5/Chrna7/Gdnf/Ngef/Eef2k/Cttn/Elfn1/Cntn5/Ina/Amigo2/Nlgn1/Col4a5/Ptprd/Slc8a2/Ntng1/Tubb5/Homer1/Spock2/Wnt7b/Slitrk4/Lrrtm3/Actb/Adgrl1/Il1rap/Crkl/Unc13b/Grid2/Asic2/Chrnb2/Tnr/Pt…
GOBP_REGULATION_OF_HEMATOPOIETIC_STEM_CELL_DIFFERENTIATION	0.719513	-0.540204	-2.33689	72	5.40482e-08	2.99344e-06	ENSMUSG00000002102|"ENSMUSG00000015671"|"ENSMUSG00000020708"|"ENSMUSG00000026750"|"ENSMUSG00000006998"|"ENSMUSG00000032301"|"ENSMUSG00000039067"|"ENSMUSG00000025487"|"ENSMUSG00000069744"|"ENSMUSG00000020720"|"ENSMUSG00000021024"|"ENSMUSG00000028932"|"ENSMUSG00000005625"|"ENSMUSG00000021737"|"ENSMUSG00000022193"|"ENSMUSG00000030751"|"ENSMUSG00000029440"|"ENSMUSG00000017428"|"ENSMUSG00000026914"|"E…	Psmc3/Psma2/Psmc5/Psmb7/Psmd2/Psma4/Psmd7/Psmd13/Psmb3/Psmd12/Psma6/Psmc2/Psmd4/Psmd6/Psmb5/Psma1/Psmd9/Psmd11/Psmd14/Psmb4/Psmb9/Psmb8/Mettl3/Psma5/Psmc4/Psmb6/Tcf3/Psmc1/Psmd10/Psme2/Psmd1/Psmb2/Psmd3/Eif2ak2/Psmc6/Gata1/Psma7/Psma3/Psme4
GOCC_CELL_BODY	0.719513	0.304078	1.69969	500	5.79757e-08	3.17606e-06	ENSMUSG00000022619|"ENSMUSG00000042429"|"ENSMUSG00000074657"|"ENSMUSG00000026567"|"ENSMUSG00000034813"|"ENSMUSG00000047898"|"ENSMUSG00000071658"|"ENSMUSG00000037362"|"ENSMUSG00000024261"|"ENSMUSG00000032269"|"ENSMUSG00000054342"|"ENSMUSG00000039239"|"ENSMUSG00000005483"|"ENSMUSG00000039361"|"ENSMUSG00000053693"|"ENSMUSG00000026335"|"ENSMUSG00000033615"|"ENSMUSG00000031748"|"ENSMUSG00000004267"|"E…	Mapk8ip2/Adora1/Kif5a/Adcy10/Grip1/Ccr4/Gng3/Ccn3/Syt4/Htr3a/Kcnn4/Tgfb2/Dnajb1/Picalm/Mast1/Pam/Cplx1/Gnao1/Eno2/Itga8/Acsl4/Siah2/Brd1/Kif1a/Gap43/Slc8a3/Slc1a2/Rapgef2/Map1b/Slc5a7/Rin3/Strn/Ptk2b/Atp1a3/Prph/Gnb1/Slc6a1/Flna/Gria4/Kcnn3/Cd3e/Chrna3/Ucn/Dab1/Pde1a/Grik5/Abl1/Sptbn4/Fzd5/Top1/Gdi1/Elavl4/Ngb/Slc17a8/Plk3/Mbp/Pdpk1/Nppa/Skor1/Nrsn1/Ppargc1a/Akap12/Hsp90aa1/Acta2/Cacng4/Slc38a2/E…
GOCC_INTRINSIC_COMPONENT_OF_MITOCHONDRIAL_INNER_MEMBRANE	0.704976	-0.597334	-2.41458	52	7.27163e-08	3.85779e-06	ENSMUSG00000022452|"ENSMUSG00000087687"|"ENSMUSG00000053768"|"ENSMUSG00000020544"|"ENSMUSG00000064068"|"ENSMUSG00000025525"|"ENSMUSG00000030086"|"ENSMUSG00000049760"|"ENSMUSG00000027809"|"ENSMUSG00000050608"|"ENSMUSG00000027099"|"ENSMUSG00000036975"|"ENSMUSG00000022437"|"ENSMUSG00000052337"|"ENSMUSG00000023452"|"ENSMUSG00000017188"|"ENSMUSG00000049422"|"ENSMUSG00000064370"|"ENSMUSG00000013701"|"E…	Smdt1/Pet100/Chchd3/Cox11/Mtx1/Apool/Chchd6/Micos13/Etfdh/Micos10/Mtx2/Tmem177/Samm50/Immt/Pisd/Coa3/Chchd10/mt-Cytb/Timm23/Cox16/Mpc2/Mcub/Timm17a
GOBP_CONNECTIVE_TISSUE_DEVELOPMENT	0.704976	0.383081	1.95233	214	8.67166e-08	4.50569e-06	ENSMUSG00000038418|"ENSMUSG00000054252"|"ENSMUSG00000049313"|"ENSMUSG00000032640"|"ENSMUSG00000037362"|"ENSMUSG00000019997"|"ENSMUSG00000037962"|"ENSMUSG00000025880"|"ENSMUSG00000038648"|"ENSMUSG00000020063"|"ENSMUSG00000014813"|"ENSMUSG00000070691"|"ENSMUSG00000048776"|"ENSMUSG00000045672"|"ENSMUSG00000059201"|"ENSMUSG00000007613"|"ENSMUSG00000027104"|"ENSMUSG00000063765"|"ENSMUSG00000024940"|"E…	Egr1/Fgfr3/Sorl1/Chsy1/Ccn3/Ccn2/Rflna/Smad7/Creb3l2/Sirt1/Stc1/Runx3/Pthlh/Col27a1/Lep/Tgfbr1/Atf2/Chadl/Ltbp3/Glg1/Shox2/Ihh/Runx1/Foxc2/Prrx1/Bmp3/Slc25a25/Zfp516/Klf7/Chil1/Acvrl1/Ppargc1a/Aacs/Sox8/Ppard/Acta2/Chst11/Sox6/Cd44/Zbtb16/Trps1/Wnt7b/Trip11/Bmpr1b/Pkd1/Sox9/Nfib/Bmp10/Notch1/Ccn1/Fgf6/Bmpr2/Gli3/Spg20/Mdk/Wt1/Gli2/Hoxa3/Snx19/Atp7a/Tsku/Thbs3/Bmp2/Plaat3/Mef2c/Lrp6/Smad5/Mustn1/I…
GOMF_CATALYTIC_ACTIVITY_ACTING_ON_RNA	0.704976	-0.323847	-1.74883	363	9.11477e-08	4.65809e-06	ENSMUSG00000038489|"ENSMUSG00000036983"|"ENSMUSG00000029642"|"ENSMUSG00000036315"|"ENSMUSG00000037921"|"ENSMUSG00000035601"|"ENSMUSG00000092558"|"ENSMUSG00000045996"|"ENSMUSG00000056228"|"ENSMUSG00000056310"|"ENSMUSG00000037149"|"ENSMUSG00000025532"|"ENSMUSG00000039236"|"ENSMUSG00000022323"|"ENSMUSG00000024019"|"ENSMUSG00000020648"|"ENSMUSG00000029780"|"ENSMUSG00000018858"|"ENSMUSG00000023938"|"E…	Polr2l/Tfb1m/Polr1d/Polr1h/Ddx60/Trmt10b/Med20/Polr2k/Cars2/Tyw1/Ddx1/Crcp/Isg20/Rida/Cmtr1/Dus4l/Nt5c3/Mrpl58/Aars2/Aarsd1/Kars/Polr3c/Mettl3/Cd3eap/Hars/Cnot8/Dalrd3/Dus2/Ddx28/Polr2f/Mrm2/Pus10/Qrsl1/Cpsf3/Dtwd2/Elac2/Exosc7/Exd2/Dhx29/Rexo2/Tars2/Apex1/Pop5/Rars/Ddx41/Qars/Polr2d/Dis3l/Exog/Elac1/Endog/Polr2j/Ifih1/Polr2e/Drosha/Trmo/Trit1/Trmt9b/Ptrhd1/Ddx27/Rpp30/Mov10/Bcdin3d/Trmt61a/Primp…
GOMF_MRNA_BINDING	0.704976	0.363205	1.89683	263	9.14982e-08	4.65809e-06	ENSMUSG00000044786|"ENSMUSG00000053536"|"ENSMUSG00000023087"|"ENSMUSG00000046201"|"ENSMUSG00000024949"|"ENSMUSG00000040423"|"ENSMUSG00000047213"|"ENSMUSG00000004980"|"ENSMUSG00000023025"|"ENSMUSG00000042677"|"ENSMUSG00000031134"|"ENSMUSG00000018379"|"ENSMUSG00000032580"|"ENSMUSG00000032423"|"ENSMUSG00000038132"|"ENSMUSG00000025982"|"ENSMUSG00000045817"|"ENSMUSG00000033499"|"ENSMUSG00000020262"|"E…	Zfp36/Cstf2t/Noct/Scaf8/Sf1/Rc3h1/Ythdf3/Hnrnpa2b1/Larp4/Zc3h12a/Rbmx/Srsf1/Rbm5/Syncrip/Rbm24/Sf3b1/Zfp36l2/Larp4b/Adarb1/Rbms3/Cpsf6/Ddx5/Rbm14/Khdrbs3/Mecp2/Fubp1/Samd4/Snrnp35/Unk/Luc7l2/Celf3/Elavl4/Zc3h11a/Hnrnpll/Hnrnpu/Pum1/Srrm2/Srsf6/Celf4/Purb/Celf2/Secisbp2l/Rbm15/Tardbp/Luc7l3/Rbm4b/Rbm20/Hnrnpl/Ythdf2/Ptbp2/Zc3h12b/Celf1/Parn/Hnrnpr/Rc3h2/Elavl2/Cpeb1/Nup98/Myef2/Ythdc1/Angel2/Tra2b…
GOBP_RESPONSE_TO_TYPE_I_INTERFERON	0.704976	-0.487542	-2.21087	92	9.77275e-08	4.92547e-06	ENSMUSG00000034459|"ENSMUSG00000064215"|"ENSMUSG00000035692"|"ENSMUSG00000030107"|"ENSMUSG00000052776"|"ENSMUSG00000074896"|"ENSMUSG00000039236"|"ENSMUSG00000029203"|"ENSMUSG00000067212"|"ENSMUSG00000020641"|"ENSMUSG00000024338"|"ENSMUSG00000022160"|"ENSMUSG00000010358"|"ENSMUSG00000040483"|"ENSMUSG00000022971"|"ENSMUSG00000025498"|"ENSMUSG00000018899"|"ENSMUSG00000026104"|"ENSMUSG00000027514"|"E…	Ifit1/Ifi27/Isg15/Usp18/Oas1a/Ifit3/Isg20/Ube2k/H2-T23/Rsad2/Psmb8/Mettl3/Ifi35/Xaf1/Ifnar2/Irf7/Irf1/Stat1/Zbp1/Ifitm3/Fadd/Smpd1/Oas1g/Gbp2/H2-M3/Oas2/Oasl1/Bst2/Ifit2/Sp100/Mmp12/Stat2/Shmt2/Oas3/Trim6/Irf4/Mx2/H2-D1/Trex1/Irf9
GOBP_FOREBRAIN_DEVELOPMENT	0.704976	0.351778	1.85189	290	1.02119e-07	5.09585e-06	ENSMUSG00000032036|"ENSMUSG00000058230"|"ENSMUSG00000022055"|"ENSMUSG00000030551"|"ENSMUSG00000044791"|"ENSMUSG00000062209"|"ENSMUSG00000005483"|"ENSMUSG00000027985"|"ENSMUSG00000020423"|"ENSMUSG00000031748"|"ENSMUSG00000027871"|"ENSMUSG00000018476"|"ENSMUSG00000014602"|"ENSMUSG00000029050"|"ENSMUSG00000068037"|"ENSMUSG00000079055"|"ENSMUSG00000007817"|"ENSMUSG00000090125"|"ENSMUSG00000062232"|"E…	Kirrel3/Arhgap35/Nefl/Nr2f2/Setd2/Erbb4/Dnajb1/Lef1/Btg2/Gnao1/Hsd3b1/Kdm6b/Kif1a/Ski/Mas1/Slc8a3/Zmiz1/Pou3f1/Rapgef2/Tbx3/Ptn/Trappc9/Robo2/Flna/Zswim6/Gata2/Numbl/Dab1/Wnt4/Inhba/Avpr1a/Ephb3/Twsg1/Ppargc1a/Cep120/Creb1/Slc38a2/Btbd3/Npy/Adgrg1/Kif5b/Kras/Bmerb1/Wnt7b/Nr4a2/Pals1/Akna/Crkl/Ndst1/Nfib/Chrnb2/Aqp1/Sema3a/Tacc1/Tnr/Ptprs/Pafah1b1/Shank3/Notch1/Tra2b/Nf1/Drd2/Plcb1/Epha5/Phactr1/P…
GOCC_GLUTAMATERGIC_SYNAPSE	0.704976	0.353417	1.85856	289	1.11958e-07	5.47831e-06	ENSMUSG00000032589|"ENSMUSG00000034813"|"ENSMUSG00000054423"|"ENSMUSG00000032269"|"ENSMUSG00000027162"|"ENSMUSG00000062209"|"ENSMUSG00000005483"|"ENSMUSG00000033615"|"ENSMUSG00000032773"|"ENSMUSG00000027273"|"ENSMUSG00000067629"|"ENSMUSG00000035864"|"ENSMUSG00000020198"|"ENSMUSG00000034216"|"ENSMUSG00000059456"|"ENSMUSG00000059991"|"ENSMUSG00000031328"|"ENSMUSG00000025475"|"ENSMUSG00000031284"|"E…	Bsn/Grip1/Cadps/Htr3a/Lin7c/Erbb4/Dnajb1/Cplx1/Chrm1/Snap25/Syngap1/Syt1/Ap3d1/Vps18/Ptk2b/Nptx2/Flna/Adgra1/Pak3/Grik5/Rnf19a/Caly/Tspoap1/Actn1/Gripap1/Pak2/Neto1/Adcy1/Plekha5/Dlgap4/Dgkq/Nlgn1/Ppp3cb/Slc30a3/Cacng4/Ptprd/Prkci/P2ry1/Ntng1/Cnr1/Cspg5/Camk4/Homer1/Slitrk4/Lrrtm3/Actb/Il1rap/Syn2/Grid2/Akap9/Sv2a/Tnr/Clcn3/Ptprs/Syt6/Hip1/Dlgap3/Efnb3/Drd2/Plcb1/Adam22/Ctbp2/Stx1a/Ppp1r1b/Pura/A…
GOCC_SYNAPTIC_MEMBRANE	0.704976	0.342213	1.82709	314	1.11905e-07	5.47831e-06	ENSMUSG00000042429|"ENSMUSG00000034813"|"ENSMUSG00000032269"|"ENSMUSG00000027162"|"ENSMUSG00000062209"|"ENSMUSG00000039361"|"ENSMUSG00000029211"|"ENSMUSG00000026768"|"ENSMUSG00000032773"|"ENSMUSG00000027273"|"ENSMUSG00000035864"|"ENSMUSG00000031340"|"ENSMUSG00000079055"|"ENSMUSG00000005089"|"ENSMUSG00000001507"|"ENSMUSG00000024077"|"ENSMUSG00000025892"|"ENSMUSG00000032303"|"ENSMUSG00000003378"|"E…	Adora1/Grip1/Htr3a/Lin7c/Erbb4/Picalm/Gabra4/Itga8/Chrm1/Snap25/Syt1/Gabre/Slc8a3/Slc1a2/Itga3/Strn/Gria4/Chrna3/Grik5/Chrnb4/Htr1b/Ank3/Shc4/Neto1/Adcy1/Chrna7/Cntn5/Gabbr2/Zdhhc17/Gria3/Nlgn1/Rims2/Ncstn/Cacng4/Grin2d/Ptprd/P2ry1/Ntng1/Cnr1/Cspg5/Lrrtm3/Adgrl1/Crkl/Unc13b/Grid2/Akap9/Chrnb2/Ptprs/Syt6/Ddn/Stxbp5/Shank3/Hip1/Dlg2/Efnb3/Drd2/Nlgn2/Adam22/Stx1a/Dagla/F2r/Tamalin/Cntn1/Kctd16/Stx11…
GOBP_CELLULAR_RESPONSE_TO_ORGANIC_CYCLIC_COMPOUND	0.704976	0.305911	1.70659	478	1.13245e-07	5.48801e-06	ENSMUSG00000044786|"ENSMUSG00000030562"|"ENSMUSG00000038418"|"ENSMUSG00000032269"|"ENSMUSG00000037815"|"ENSMUSG00000027985"|"ENSMUSG00000031748"|"ENSMUSG00000032902"|"ENSMUSG00000042677"|"ENSMUSG00000020893"|"ENSMUSG00000022994"|"ENSMUSG00000032773"|"ENSMUSG00000045817"|"ENSMUSG00000042625"|"ENSMUSG00000020063"|"ENSMUSG00000035011"|"ENSMUSG00000003032"|"ENSMUSG00000014813"|"ENSMUSG00000020038"|"E…	Zfp36/Nox4/Egr1/Htr3a/Ctnna1/Lef1/Gnao1/Slc16a1/Zc3h12a/Per1/Adcy6/Chrm1/Zfp36l2/Safb2/Sirt1/Zbtb7a/Klf4/Stc1/Cry1/Ncor2/Ddx5/Ryr3/Ep300/Slc8a3/Zmiz1/Rapgef2/Sgk1/Ncoa3/Diaph1/Ptn/Cnot9/Npas4/Cry2/Lats1/Vps18/Atp1a3/Gnb1/Flna/Hamp/Pak3/Abl1/Caly/Foxf1/Inhba/Ppara/Dnaja1/Runx1/Slc5a5/Icam1/Il10/Htr1b/Dmtn/Hnrnpu/Pak2/Arid1a/Safb/Adipoq/Atp1a1/Adcy1/Klf2/Ppargc1a/Eef2k/Aacs/Ppard/Kcnmb1/Cps1/Cnot1/…
GOBP_POSITIVE_REGULATION_OF_CANONICAL_WNT_SIGNALING_PATHWAY	0.690132	-0.42943	-2.09009	140	1.69276e-07	7.82706e-06	ENSMUSG00000002102|"ENSMUSG00000015671"|"ENSMUSG00000020708"|"ENSMUSG00000026750"|"ENSMUSG00000006998"|"ENSMUSG00000032301"|"ENSMUSG00000039067"|"ENSMUSG00000025487"|"ENSMUSG00000069744"|"ENSMUSG00000020720"|"ENSMUSG00000021024"|"ENSMUSG00000028932"|"ENSMUSG00000005625"|"ENSMUSG00000021737"|"ENSMUSG00000044715"|"ENSMUSG00000022193"|"ENSMUSG00000030751"|"ENSMUSG00000029440"|"ENSMUSG00000017428"|"E…	Psmc3/Psma2/Psmc5/Psmb7/Psmd2/Psma4/Psmd7/Psmd13/Psmb3/Psmd12/Psma6/Psmc2/Psmd4/Psmd6/Gskip/Psmb5/Psma1/Psmd9/Psmd11/Psmd14/Psmb4/Psmb9/Psmb8/Psma5/Psmc4/Psmb6/Hhex/Sox4/Psmc1/Pin1/Psmd10/Arntl/Psme2/Tgfb1/Psmd1/Src/Egf/Psmb2/Atp6ap2/Psmd3/Axin1/Bambi/Psmc6/Psma7/Ctdnep1/Psma3/Psme4/Fam53b/Fzd9/Cav1/Usp8/Psmf1/Ppm1a/Ube2b/Psmb10
GOBP_PRI_MIRNA_TRANSCRIPTION_BY_RNA_POLYMERASE_II	0.690132	0.600834	2.38435	49	1.80453e-07	8.19355e-06	ENSMUSG00000038418|"ENSMUSG00000022463"|"ENSMUSG00000039239"|"ENSMUSG00000021250"|"ENSMUSG00000003032"|"ENSMUSG00000052684"|"ENSMUSG00000020719"|"ENSMUSG00000015053"|"ENSMUSG00000022383"|"ENSMUSG00000016529"|"ENSMUSG00000036867"|"ENSMUSG00000002250"|"ENSMUSG00000000120"|"ENSMUSG00000000567"|"ENSMUSG00000008575"|"ENSMUSG00000021611"|"ENSMUSG00000048756"|"ENSMUSG00000016458"|"ENSMUSG00000024515"|"E…	Egr1/Srebf2/Tgfb2/Fos/Klf4/Jun/Ddx5/Gata2/Ppara/Il10/Smad6/Ppard/Ngfr/Sox9/Nfib/Tert/Foxo3/Wt1/Smad4/Smarca4/Bmp2/Rela/Yy1/Hdac4/Nfatc3/Srf
GOBP_DENDRITE_DEVELOPMENT	0.690132	0.373706	1.91437	218	1.86335e-07	8.38508e-06	ENSMUSG00000035274|"ENSMUSG00000022619"|"ENSMUSG00000034813"|"ENSMUSG00000006711"|"ENSMUSG00000039361"|"ENSMUSG00000031278"|"ENSMUSG00000021301"|"ENSMUSG00000022261"|"ENSMUSG00000067629"|"ENSMUSG00000014602"|"ENSMUSG00000041570"|"ENSMUSG00000055407"|"ENSMUSG00000062232"|"ENSMUSG00000052727"|"ENSMUSG00000029838"|"ENSMUSG00000031393"|"ENSMUSG00000024077"|"ENSMUSG00000050132"|"ENSMUSG00000029684"|"E…	Tpbg/Mapk8ip2/Grip1/D130043K22Rik/Picalm/Acsl4/Hecw1/Sdc2/Syngap1/Kif1a/Camsap2/Map6/Rapgef2/Map1b/Ptn/Mecp2/Strn/Sarm1/Wasl/Cd3e/Ctnna2/Chrna3/Dab1/Pak3/Ephb3/Pak2/Klf7/Mef2a/Chrna7/Rere/Lamc2/Ngef/Eef2k/Nlgn1/Ptprd/Btbd3/Dgkg/Crkl/Chrnb2/Tulp1/Sema3a/Ptprs/Abi2/Shank3/Prex2/Hecw2/Phactr1/Prkg1/Arf4/Mtor/Abitram/Cux1/Sdk1/Ctnnd2/Asap1/Camk1d/Arf1/Iqgap1/Lrp8/Ppp1r9b/Sema4d/Reln/Ywhah/Crtc1/Dlg5/…
GOCC_NUCLEAR_SPECK	0.690132	0.314903	1.71422	393	1.95694e-07	8.57648e-06	ENSMUSG00000090877|"ENSMUSG00000091971"|"ENSMUSG00000041297"|"ENSMUSG00000035356"|"ENSMUSG00000019432"|"ENSMUSG00000041846"|"ENSMUSG00000043962"|"ENSMUSG00000037608"|"ENSMUSG00000034120"|"ENSMUSG00000028820"|"ENSMUSG00000018379"|"ENSMUSG00000025982"|"ENSMUSG00000022387"|"ENSMUSG00000022897"|"ENSMUSG00000032405"|"ENSMUSG00000008200"|"ENSMUSG00000024097"|"ENSMUSG00000021338"|"ENSMUSG00000055531"|"E…	Hspa1b/Hspa1a/Cdk13/Nfkbiz/Ddx39b/Ppp4r3a/Thrap3/Bclaf1/Srsf2/Sfpq/Srsf1/Sf3b1/Brd1/Dyrk1a/Pias1/Fnbp4/Srsf7/Carmil1/Cpsf6/Rbm39/Rbm14/Zfp638/Sgk1/Rbm27/Srsf10/Dhx15/Tcerg1/Ccnl2/Cry2/Kmt2e/Pip5k1a/Luc7l2/Son/Glis2/Maml1/Baz2a/Bmp2k/Ylpm1/Hnrnpu/Dennd1b/S100pbp/Srrm2/Srsf6/Tcim/Cdk12/Ddx46/Dyrk3/Cbll1/Kat6a/Rbm15/Wac/Hipk1/Tardbp/Luc7l3/Dgkq/Zbtb16/Rbm4b/Casc3/Ell/Prpf4b/Virma/Ascc3/Ddx17/Srek1/T…
GOBP_REGULATION_OF_TRANSMEMBRANE_TRANSPORT	0.690132	0.297368	1.66432	495	2.1378e-07	9.28838e-06	ENSMUSG00000056258|"ENSMUSG00000010066"|"ENSMUSG00000022619"|"ENSMUSG00000055866"|"ENSMUSG00000022949"|"ENSMUSG00000022055"|"ENSMUSG00000035580"|"ENSMUSG00000032269"|"ENSMUSG00000052276"|"ENSMUSG00000040287"|"ENSMUSG00000028944"|"ENSMUSG00000021301"|"ENSMUSG00000016346"|"ENSMUSG00000053819"|"ENSMUSG00000057182"|"ENSMUSG00000031616"|"ENSMUSG00000020894"|"ENSMUSG00000035640"|"ENSMUSG00000037458"|"E…	Kcnq3/Cacna2d2/Mapk8ip2/Per2/Clic6/Nefl/Kcnh8/Htr3a/Ostn/Stac3/Prkag2/Hecw1/Kcnq2/Camk2d/Scn3a/Ednra/Vamp2/Cbarp/Azin1/Fgf12/Kcnip1/Diaph1/Thbs1/Lep/Ptk2b/Flna/Gria4/Cacna1d/Kcnip4/Slmap/Hamp/Clic3/Abl1/Rsc1a1/Catsper4/Cacna1i/Pdpk1/Scn2b/Sorbs1/Nppa/Ank3/Cacna1b/Mef2a/Neto1/Adipoq/Ahcyl1/Ppargc1a/Kcnf1/Kcnh7/Nfe2l2/Cltc/Clcn2/Kcnmb1/Scn9a/Ptpn3/Jph4/Gria3/Plcg2/Trpc1/Nlgn1/Kcnj6/Slc43a1/Cacng4/A…
GOBP_REGULATION_OF_CELLULAR_RESPONSE_TO_GROWTH_FACTOR_STIMULUS	0.674963	0.354282	1.84673	254	2.47864e-07	1.05868e-05	ENSMUSG00000091971|"ENSMUSG00000049313"|"ENSMUSG00000071192"|"ENSMUSG00000022521"|"ENSMUSG00000048661"|"ENSMUSG00000021959"|"ENSMUSG00000032217"|"ENSMUSG00000027560"|"ENSMUSG00000027831"|"ENSMUSG00000001494"|"ENSMUSG00000025880"|"ENSMUSG00000032462"|"ENSMUSG00000020063"|"ENSMUSG00000027660"|"ENSMUSG00000035011"|"ENSMUSG00000029050"|"ENSMUSG00000038291"|"ENSMUSG00000015522"|"ENSMUSG00000055024"|"E…	Hspa1a/Sorl1/Wfikkn1/Crebbp/Lemd3/Lats2/Rnf111/Dok5/Veph1/Sost/Smad7/Pik3cb/Sirt1/Skil/Zbtb7a/Ski/Snx25/Arnt/Ep300/Spry1/Ntrk3/Crim1/Itga3/Thbs1/Lats1/Onecut2/Tgfbr1/Glg1/Abl1/Wfikkn2/Wnt4/Spred3/Dkk3/Ppara/Tgfb1i1/Bcl9l/Twsg1/Pdpk1/Peg10/Chrdl1/Skor1/Spred1/Smad6/Acvrl1/Spry4/Ptpn1/Adamts3/Zdhhc17/Chst11/Ngfr/Itga5/Spred2/Adamtsl2/Pals1/Vasn/Notch1/Ccn1/Ldlrad4/Zfp451/Il1b/Bmpr2/Spg20/Numa1/Slit…
GOBP_RIBONUCLEOSIDE_TRIPHOSPHATE_BIOSYNTHETIC_PROCESS	0.674963	-0.537064	-2.25439	64	2.54329e-07	1.07716e-05	ENSMUSG00000024177|"ENSMUSG00000032478"|"ENSMUSG00000035984"|"ENSMUSG00000057411"|"ENSMUSG00000006057"|"ENSMUSG00000054894"|"ENSMUSG00000038690"|"ENSMUSG00000030695"|"ENSMUSG00000022890"|"ENSMUSG00000000869"|"ENSMUSG00000014554"|"ENSMUSG00000050856"|"ENSMUSG00000034566"|"ENSMUSG00000049775"|"ENSMUSG00000026575"|"ENSMUSG00000028443"|"ENSMUSG00000022956"|"ENSMUSG00000061118"|"ENSMUSG00000002603"|"E…	Nme4/Nme6/Nme5/Antkmt/Atp5g1/Dmac2l/Atp5j2/Aldoa/Atp5j/Il4/Dguok/Atp5k/Atp5h/Tmsb4x/Nme7/Nudt2/Atp5o/Dnajc30/Tgfb1/Atp5e/Atp5l/Atp5g3/Uck1/Nme1/Atp5b/Stoml2/Ak9/Nme2/Atp5c1/Atp5pb/Atpsckmt/Nme3/Atp5d/Trem2
GOBP_EPITHELIAL_CELL_DIFFERENTIATION	0.674963	0.298187	1.66713	496	2.723e-07	1.13421e-05	ENSMUSG00000044786|"ENSMUSG00000025153"|"ENSMUSG00000030551"|"ENSMUSG00000062209"|"ENSMUSG00000024290"|"ENSMUSG00000079022"|"ENSMUSG00000042622"|"ENSMUSG00000006445"|"ENSMUSG00000019986"|"ENSMUSG00000029671"|"ENSMUSG00000017390"|"ENSMUSG00000018377"|"ENSMUSG00000042625"|"ENSMUSG00000027660"|"ENSMUSG00000018476"|"ENSMUSG00000003032"|"ENSMUSG00000014813"|"ENSMUSG00000062991"|"ENSMUSG00000015937"|"E…	Zfp36/Fasn/Nr2f2/Erbb4/Rock1/Col22a1/Maff/Epha2/Ahi1/Wnt16/Aldoc/Vezf1/Safb2/Skil/Kdm6b/Klf4/Stc1/Nrg1/Macroh2a1/Arhgef26/Spry1/Pou3f1/Rapgef2/Tbx3/Gata6/Ncoa3/Ptn/Fosl2/Col18a1/Dsp/Lats1/Onecut2/Flna/Serpine1/Pip5k1a/Krt80/Abl1/Wnt4/Spred3/Zdhhc21/Foxf1/Tgfb1i1/Sipa1l3/Mafg/Ihh/Runx1/Foxc2/Icam1/Pdpk1/Klf7/Spred1/Srsf6/Lamb2/Apold1/Pkp4/Adipoq/Klf2/Acvrl1/Gdnf/Tollip/Magi2/Ccno/Sox8/Hydin/Creb1/…
GOCC_RECEPTOR_COMPLEX	0.674963	0.319942	1.74081	374	2.9601e-07	1.22286e-05	ENSMUSG00000054252|"ENSMUSG00000032269"|"ENSMUSG00000032172"|"ENSMUSG00000062209"|"ENSMUSG00000030205"|"ENSMUSG00000030830"|"ENSMUSG00000029211"|"ENSMUSG00000026768"|"ENSMUSG00000006445"|"ENSMUSG00000046733"|"ENSMUSG00000026770"|"ENSMUSG00000071714"|"ENSMUSG00000031340"|"ENSMUSG00000015522"|"ENSMUSG00000059146"|"ENSMUSG00000032584"|"ENSMUSG00000039005"|"ENSMUSG00000001507"|"ENSMUSG00000005533"|"E…	Fgfr3/Htr3a/Olfm2/Erbb4/Gprc5d/Itgal/Gabra4/Itga8/Epha2/Gprc5a/Il2ra/Csf2rb2/Gabre/Arnt/Ntrk3/Mst1r/Tlr4/Itga3/Igf1r/Ror1/Ptk2b/Tgfbr1/Trgc2/Ptprq/Gria4/Cd3e/Epha1/Chrna3/Pkd1l3/Grik5/Chrnb4/Ephb3/Adrb3/Htr1b/Loxl4/Acvrl1/Chrna7/Ephb6/Olr1/Gabbr2/Gria3/Trpc1/Nlgn1/Cd44/Cacng4/Grin2d/Itgad/Itga5/Bmpr1b/Ros1/Grid2/Chrnb2/Insrr/Acvr1b/Lepr/Acvr1c/Stxbp5/Shank3/Notch1/Dlg2/Pex5l/Cd8a/Epha5/Cubn/Osmr/…
GOMF_CALMODULIN_BINDING	0.674963	0.383863	1.92464	183	3.14009e-07	1.28667e-05	ENSMUSG00000056258|"ENSMUSG00000026358"|"ENSMUSG00000054342"|"ENSMUSG00000055775"|"ENSMUSG00000016346"|"ENSMUSG00000001349"|"ENSMUSG00000053819"|"ENSMUSG00000035864"|"ENSMUSG00000020894"|"ENSMUSG00000041570"|"ENSMUSG00000055407"|"ENSMUSG00000057378"|"ENSMUSG00000047261"|"ENSMUSG00000079055"|"ENSMUSG00000024077"|"ENSMUSG00000018830"|"ENSMUSG00000029471"|"ENSMUSG00000000794"|"ENSMUSG00000029868"|"E…	Kcnq3/Rgs1/Kcnn4/Myh8/Kcnq2/Cnn1/Camk2d/Syt1/Vamp2/Camsap2/Map6/Ryr3/Gap43/Slc8a3/Strn/Myh11/Camkk2/Kcnn3/Trpv6/Pde1a/Mbp/Arpp21/Iqgap2/Ewsr1/Camk1g/Mylk/Adcy1/Myo15/Eef2k/Akap12/Ppp3cb/Slc8a2/Ngfr/Camk4/Enkur/Unc13b/Rgs2/Mknk1/Cald1/Pcnt/Rasgrf2/Tjp1/Plcb1/Epb41/Aebp1/Nos1/Myh14/Pde1c/Myo9b/Myo1e/Camk1d/Myh7/Iqgap1/Obscn/Myh13/Camsap1/Cacna1s/Ubr4/Myo1c/Sphk1/Map2/Cnn3/Sptan1/Sptbn1/Myh1/Pnck/Un…
GOBP_ASSOCIATIVE_LEARNING	0.674963	0.559344	2.27336	57	3.29147e-07	1.32712e-05	ENSMUSG00000035274|"ENSMUSG00000021250"|"ENSMUSG00000020423"|"ENSMUSG00000027273"|"ENSMUSG00000032405"|"ENSMUSG00000067629"|"ENSMUSG00000031393"|"ENSMUSG00000059991"|"ENSMUSG00000030310"|"ENSMUSG00000038676"|"ENSMUSG00000050321"|"ENSMUSG00000025958"|"ENSMUSG00000030265"|"ENSMUSG00000027950"|"ENSMUSG00000015829"|"ENSMUSG00000044071"|"ENSMUSG00000020716"|"ENSMUSG00000032259"|"ENSMUSG00000061762"|"E…	Tpbg/Fos/Btg2/Snap25/Pias1/Syngap1/Mecp2/Nptx2/Slc6a1/Ucn/Neto1/Creb1/Kras/Chrnb2/Tnr/Tafa2/Nf1/Drd2/Tac1/Ppp1r1b/Slc7a11/Mtor/Brsk1/Nptn/Asic1/Srf
GOMF_ACTIN_BINDING	0.674963	0.308506	1.69032	417	3.64929e-07	1.45972e-05	ENSMUSG00000037815|"ENSMUSG00000035873"|"ENSMUSG00000031461"|"ENSMUSG00000074899"|"ENSMUSG00000055775"|"ENSMUSG00000034295"|"ENSMUSG00000035852"|"ENSMUSG00000001349"|"ENSMUSG00000022565"|"ENSMUSG00000020527"|"ENSMUSG00000031605"|"ENSMUSG00000020067"|"ENSMUSG00000020061"|"ENSMUSG00000038013"|"ENSMUSG00000052727"|"ENSMUSG00000024456"|"ENSMUSG00000041729"|"ENSMUSG00000034154"|"ENSMUSG00000047181"|"E…	Ctnna1/Pawr/Myom2/Sptbn5/Myh8/Fhod3/Misp/Cnn1/Plec/Myo19/Klhl2/Mypn/Mybpc1/Wipf2/Map1b/Diaph1/Coro2b/Ino80/Samd14/Lmod1/Sntg2/Vps18/Myh11/Flna/Wasl/Ctnna2/Tpm2/Abl1/Tmod2/Sptbn4/Wasf2/Actn1/Fmnl2/Sorbs1/Iqgap2/Dmtn/Hnrnpu/Tln1/Myh7b/Mylk/Dstn/Myo15/Parvg/Cttn/Gmfb/Ctnna3/Neb/Myrip/Mical2/Myo9a/Tagln/Enc1/Maco1/Cobll1/Tns1/Myl4/Vcl/Shroom2/Clmn/Itprid2/Gc/Lrrc10/Diaph2/Tulp1/Palld/Fam107a/Trpm7/Ab…
GOBP_INNATE_IMMUNE_RESPONSE_ACTIVATING_SIGNAL_TRANSDUCTION	0.674963	-0.449494	-2.1019	111	3.96661e-07	1.56185e-05	ENSMUSG00000002102|"ENSMUSG00000015671"|"ENSMUSG00000020708"|"ENSMUSG00000026750"|"ENSMUSG00000006998"|"ENSMUSG00000032301"|"ENSMUSG00000001029"|"ENSMUSG00000039067"|"ENSMUSG00000025487"|"ENSMUSG00000069744"|"ENSMUSG00000020720"|"ENSMUSG00000021024"|"ENSMUSG00000028932"|"ENSMUSG00000022414"|"ENSMUSG00000005625"|"ENSMUSG00000021737"|"ENSMUSG00000025499"|"ENSMUSG00000022193"|"ENSMUSG00000030751"|"E…	Psmc3/Psma2/Psmc5/Psmb7/Psmd2/Psma4/Icam2/Psmd7/Psmd13/Psmb3/Psmd12/Psma6/Psmc2/Tab1/Psmd4/Psmd6/Hras/Psmb5/Psma1/Psmd9/Psmd11/Psmd14/Psmb4/Psmb9/Psmb8/Psma5/Psmc4/Fcer1g/Psmb6/Tyrobp/Psmc1/Psmd10/Psme2/Skp1/Gm15448/Psmd1/Src/Psmb2/Clec4n/Psmd3/Bcl10/Psmc6/Fyn/Psma7/Psma3/Psme4
GOBP_REGULATION_OF_DEVELOPMENTAL_GROWTH	0.674963	0.346386	1.81576	274	4.02529e-07	1.57267e-05	ENSMUSG00000054252|"ENSMUSG00000019432"|"ENSMUSG00000006711"|"ENSMUSG00000066595"|"ENSMUSG00000024261"|"ENSMUSG00000038508"|"ENSMUSG00000062209"|"ENSMUSG00000052276"|"ENSMUSG00000021959"|"ENSMUSG00000030539"|"ENSMUSG00000030270"|"ENSMUSG00000025880"|"ENSMUSG00000035864"|"ENSMUSG00000005836"|"ENSMUSG00000052727"|"ENSMUSG00000019960"|"ENSMUSG00000027394"|"ENSMUSG00000040021"|"ENSMUSG00000029602"|"E…	Fgfr3/Ddx39b/D130043K22Rik/Flvcr1/Syt4/Gdf15/Erbb4/Ostn/Lats2/Sema4b/Cpne9/Smad7/Syt1/Gata6/Map1b/Dusp6/Ttl/Lats1/Rasal1/Lep/Tgfbr1/Tbx20/Hamp/Abl1/Sptbn4/Gdi1/Ppara/Runx1/Foxc2/Ist1/Rbp4/Wwc2/Cttn/Rai1/Ppard/Creb1/Rims2/Trim46/Sema3d/Akap6/Yap1/Sema3b/Slc23a2/Mapk11/Adrb1/Tbx5/Vgll4/Rgs2/Sema3a/Tnr/Ptprs/Nipbl/Bmp10/Notch1/Drd2/Plcb1/Bmpr2/Map3k13/Plxna4/Mtor/Spg20/Insr/Bcl2/Wt1/Spag9/Smo/Mapk1/…
GOBP_HEART_DEVELOPMENT	0.674963	0.299117	1.6719	489	4.15182e-07	1.59832e-05	ENSMUSG00000033016|"ENSMUSG00000024294"|"ENSMUSG00000019432"|"ENSMUSG00000044791"|"ENSMUSG00000039239"|"ENSMUSG00000062209"|"ENSMUSG00000024290"|"ENSMUSG00000022893"|"ENSMUSG00000038369"|"ENSMUSG00000026335"|"ENSMUSG00000019986"|"ENSMUSG00000029671"|"ENSMUSG00000034295"|"ENSMUSG00000038132"|"ENSMUSG00000048078"|"ENSMUSG00000025880"|"ENSMUSG00000018476"|"ENSMUSG00000024042"|"ENSMUSG00000062991"|"E…	Nfatc1/Mib1/Ddx39b/Setd2/Tgfb2/Erbb4/Rock1/Adamts1/Ncoa6/Pam/Ahi1/Wnt16/Fhod3/Rbm24/Tenm4/Smad7/Kdm6b/Sik1/Nrg1/Ednra/Akap13/Drc1/Alpk3/Ep300/Fgf12/Spry1/Zmiz1/Hexim1/Ntrk3/Tbx3/Gata6/Ptn/Itga3/Robo2/Dusp6/Dsp/Tgfbr1/Myh11/Atf2/Flna/Tbx20/Hamp/Odad4/Foxf1/Maml1/Shox2/Ppara/Ihh/Runx1/Foxc2/Nppa/Hnrnpu/Spred1/Mef2a/Smad6/Rbp4/Acvrl1/Rbm15/Ppard/Creb1/Neb/Sox6/Ppp3cb/Mical2/Rbm20/Akap6/Kcnab1/Jmjd6/…
GOBP_ACTOMYOSIN_STRUCTURE_ORGANIZATION	0.674963	0.385918	1.93986	185	4.42734e-07	1.69044e-05	ENSMUSG00000030562|"ENSMUSG00000024290"|"ENSMUSG00000019997"|"ENSMUSG00000032083"|"ENSMUSG00000027238"|"ENSMUSG00000034295"|"ENSMUSG00000001349"|"ENSMUSG00000039942"|"ENSMUSG00000021338"|"ENSMUSG00000066406"|"ENSMUSG00000020067"|"ENSMUSG00000029860"|"ENSMUSG00000041729"|"ENSMUSG00000048096"|"ENSMUSG00000059456"|"ENSMUSG00000007613"|"ENSMUSG00000018830"|"ENSMUSG00000029859"|"ENSMUSG00000037316"|"E…	Nox4/Rock1/Ccn2/Apoa1/Frmd5/Fhod3/Cnn1/Ptger4/Carmil1/Akap13/Mypn/Zyx/Coro2b/Lmod1/Ptk2b/Tgfbr1/Myh11/Epha1/Bag4/Cdc42bpb/Abl1/Wnt4/Tmod2/Csrp2/Wasf2/Sorbs1/Pdcd6ip/Csrp1/Pak2/Mef2a/Actg1/Neb/Pxn/Krt8/Trpm7/Bmp10/Nebl/Cdc42bpg/Ppfia1/Tjp1/Ldb3/Tac1/Epb41/Synpo2l/Phactr1/Mtor/S1pr1/Myh14/Lmod2/Smad4/Nf2/Rac1/Limch1/Obscn/Frmd6/F11r/Sorbs3/Sdc4/Mylk3/Epb41l4b/Cnn3/Srf/Gpr65/Epb41l2/Pik3r1/Prkar1a/M…
GOMF_PROTEIN_SERINE_THREONINE_KINASE_ACTIVITY	0.659444	0.305809	1.66975	408	5.44167e-07	2.06211e-05	ENSMUSG00000041297|"ENSMUSG00000037885"|"ENSMUSG00000024290"|"ENSMUSG00000053693"|"ENSMUSG00000021959"|"ENSMUSG00000024002"|"ENSMUSG00000021115"|"ENSMUSG00000038145"|"ENSMUSG00000003810"|"ENSMUSG00000053819"|"ENSMUSG00000022897"|"ENSMUSG00000024042"|"ENSMUSG00000039954"|"ENSMUSG00000066406"|"ENSMUSG00000009772"|"ENSMUSG00000028862"|"ENSMUSG00000038763"|"ENSMUSG00000034751"|"ENSMUSG00000028028"|"E…	Cdk13/Stk35/Rock1/Mast1/Lats2/Brd4/Vrk1/Snrk/Mast2/Camk2d/Dyrk1a/Sik1/Stk32a/Akap13/Nuak2/Map3k6/Alpk3/Mast4/Alpk1/Sgk1/Ksr2/Csnk1e/Sgk3/Csnk1d/Lats1/Ptk2b/Tgfbr1/Camkk2/Map3k2/Cdk8/Cdc42bpb/Pak3/Top1/Cdk15/Plk3/Pdpk1/Bmp2k/Taok1/Ksr1/Pak2/Camk1g/Cdk12/Mylk/Acvrl1/Dyrk3/Slk/Eef2k/Hipk3/Hipk1/Prkca/Rps6ka3/Smg1/Sik2/Aak1/Prkci/Prpf4b/Braf/Camk4/Pdk3/Stk17b/Mapk11/Bmpr1b/Pak6/Speg/Cilk1/Cdk14/Mknk1…
GOCC_ORGANELLE_ENVELOPE_LUMEN	0.659444	-0.479393	-2.18299	93	5.57049e-07	2.09517e-05	ENSMUSG00000024177|"ENSMUSG00000040888"|"ENSMUSG00000037938"|"ENSMUSG00000049858"|"ENSMUSG00000027199"|"ENSMUSG00000024208"|"ENSMUSG00000026895"|"ENSMUSG00000090247"|"ENSMUSG00000029535"|"ENSMUSG00000005981"|"ENSMUSG00000001829"|"ENSMUSG00000048007"|"ENSMUSG00000039016"|"ENSMUSG00000032026"|"ENSMUSG00000022982"|"ENSMUSG00000033938"|"ENSMUSG00000050737"|"ENSMUSG00000090110"|"ENSMUSG00000052337"|"E…	Nme4/Gfer/Chchd5/Suox/Gatm/Uqcc2/Ndufa8/Bloc1s1/Triap1/Trap1/Clpb/Timm8a1/Timm8b/Rexo2/Sod1/Ndufb7/Ptges/Cmc4/Immt/Timm9/Coa6/Chchd10/Cep89/Timm23/Ndufs5/Cycs/Prelid3a/Shmt2/Sdhaf3/Chchd7/Myoc/Stoml2/Arl2/Alox5/Igf2r/Ppox/Star/Chchd2/Cdc25c/Hax1/Arl2bp/Thop1/Park7/Ak2/Timm10b/Chchd4/Rnaset2a/Cpox/Ndufs1/Pank2/Pnpt1/Htra2/Bche/Timm13/Timm10/Prelid1
GOBP_MUSCLE_CELL_DIFFERENTIATION	0.659444	0.327493	1.75159	317	5.8366e-07	2.179e-05	ENSMUSG00000033016|"ENSMUSG00000019432"|"ENSMUSG00000071192"|"ENSMUSG00000037362"|"ENSMUSG00000032172"|"ENSMUSG00000038508"|"ENSMUSG00000037815"|"ENSMUSG00000040287"|"ENSMUSG00000034295"|"ENSMUSG00000038132"|"ENSMUSG00000009569"|"ENSMUSG00000020063"|"ENSMUSG00000018476"|"ENSMUSG00000032405"|"ENSMUSG00000024042"|"ENSMUSG00000062991"|"ENSMUSG00000029050"|"ENSMUSG00000066406"|"ENSMUSG00000038763"|"E…	Nfatc1/Ddx39b/Wfikkn1/Ccn3/Olfm2/Gdf15/Ctnna1/Stac3/Fhod3/Rbm24/Mrtfb/Sirt1/Kdm6b/Pias1/Sik1/Nrg1/Ski/Akap13/Alpk3/Mypn/Trim32/Tbx3/Gata6/Mecp2/Lmod1/Myh11/Ctnna2/Hamp/Boc/Abl1/Wfikkn2/Wnt4/Tmod2/Foxf1/Csrp2/Maml1/Shox2/Avpr1a/Ppara/Supt6/Hnrnpu/Csrp1/Mef2a/Neb/Sox6/Akap6/Rora/Kras/Krt8/Homer1/Lrrc10/Mapk11/Sox9/Mtpn/Tbx5/Rgs2/Speg/Id2/Myef2/Bmp10/Nebl/Notch1/Ldb3/Synpo2l/Nos1/Ereg/Ankrd17/Klhl40…
GOMF_CHROMATIN_BINDING	0.659444	0.295342	1.64879	488	6.30779e-07	2.33759e-05	ENSMUSG00000038418|"ENSMUSG00000022521"|"ENSMUSG00000048661"|"ENSMUSG00000027985"|"ENSMUSG00000054051"|"ENSMUSG00000038369"|"ENSMUSG00000021250"|"ENSMUSG00000042677"|"ENSMUSG00000028820"|"ENSMUSG00000020893"|"ENSMUSG00000020257"|"ENSMUSG00000024002"|"ENSMUSG00000021115"|"ENSMUSG00000031134"|"ENSMUSG00000029177"|"ENSMUSG00000014039"|"ENSMUSG00000020063"|"ENSMUSG00000027660"|"ENSMUSG00000018476"|"E…	Egr1/Crebbp/Lemd3/Lef1/Ercc6/Ncoa6/Fos/Zc3h12a/Sfpq/Per1/Wdr82/Brd4/Vrk1/Rbmx/Cenpa/Prdm15/Sirt1/Skil/Kdm6b/Klf4/Ncor2/Ddx5/Mitf/Smarca1/Macroh2a1/Ep300/Gata6/Fosl2/Tasor/Ccnt2/Mecp2/Cramp1/Tox2/Egr2/Atf2/Rbbp4/Gata2/Zkscan3/Top1/Tnrc18/Zfp110/Mbd6/Wdr13/Foxc2/Supt6/Ubtf/Hnrnpu/Stag2/Mef2a/Arid1a/Safb/Smad6/Suv39h1/Scml2/Ppargc1a/Rere/Tshz3/Atad2/Rcc1/Paf1/Wac/Phf8/Pbrm1/Ctcf/H1f3/Mllt10/Wbp2/Ari…
GOBP_MRNA_SPLICE_SITE_SELECTION	0.659444	0.659494	2.34322	31	6.44175e-07	2.36981e-05	ENSMUSG00000024949|"ENSMUSG00000031134"|"ENSMUSG00000018379"|"ENSMUSG00000028676"|"ENSMUSG00000029823"|"ENSMUSG00000028137"|"ENSMUSG00000035597"|"ENSMUSG00000016921"|"ENSMUSG00000024268"|"ENSMUSG00000002107"|"ENSMUSG00000020863"|"ENSMUSG00000029439"|"ENSMUSG00000028134"|"ENSMUSG00000005506"|"ENSMUSG00000035851"|"ENSMUSG00000021134"|"ENSMUSG00000043535"|"ENSMUSG00000002129"	Sf1/Rbmx/Srsf1/Srsf10/Luc7l2/Celf3/Prpf39/Srsf6/Celf4/Celf2/Luc7l3/Sfswap/Ptbp2/Celf1/Ythdc1/Srsf5/Setx/Sf3a1
GOBP_NEGATIVE_REGULATION_OF_TRANSMEMBRANE_RECEPTOR_PROTEIN_SERINE_THREONINE_KINASE_SIGNALING_PATHWAY	0.659444	0.439456	2.06303	117	6.94123e-07	2.53506e-05	ENSMUSG00000091971|"ENSMUSG00000049313"|"ENSMUSG00000071192"|"ENSMUSG00000037362"|"ENSMUSG00000048661"|"ENSMUSG00000027831"|"ENSMUSG00000001494"|"ENSMUSG00000025880"|"ENSMUSG00000020063"|"ENSMUSG00000027660"|"ENSMUSG00000035011"|"ENSMUSG00000029050"|"ENSMUSG00000038291"|"ENSMUSG00000037211"|"ENSMUSG00000024074"|"ENSMUSG00000045991"|"ENSMUSG00000007613"|"ENSMUSG00000031965"|"ENSMUSG00000003316"|"E…	Hspa1a/Sorl1/Wfikkn1/Ccn3/Lemd3/Veph1/Sost/Smad7/Sirt1/Skil/Zbtb7a/Ski/Snx25/Spry1/Crim1/Onecut2/Tgfbr1/Tbx20/Glg1/Abl1/Wfikkn2/Spred3/Ppara/Tgfb1i1/Bcl9l/Twsg1/Pdpk1/Peg10/Chrdl1/Skor1/Spred1/Smad6/Magi2/Chst11/Spred2/Adamtsl2/Vasn/Notch1/Ldlrad4/Zfp451/Spg20
GOBP_MUSCLE_SYSTEM_PROCESS	0.659444	0.307478	1.67768	398	7.04061e-07	2.55285e-05	ENSMUSG00000030554|"ENSMUSG00000042429"|"ENSMUSG00000040016"|"ENSMUSG00000019432"|"ENSMUSG00000024290"|"ENSMUSG00000019997"|"ENSMUSG00000031748"|"ENSMUSG00000031461"|"ENSMUSG00000042677"|"ENSMUSG00000055775"|"ENSMUSG00000040287"|"ENSMUSG00000001349"|"ENSMUSG00000025880"|"ENSMUSG00000053819"|"ENSMUSG00000003032"|"ENSMUSG00000014813"|"ENSMUSG00000031616"|"ENSMUSG00000066406"|"ENSMUSG00000079055"|"E…	Synm/Adora1/Ptger3/Ddx39b/Rock1/Ccn2/Gnao1/Myom2/Zc3h12a/Myh8/Stac3/Cnn1/Smad7/Camk2d/Klf4/Stc1/Ednra/Akap13/Slc8a3/Fgf12/Sgca/Mybpc1/Tbx3/Gata6/Mybph/Dsp/Lmod1/Lep/Myh11/Flna/Cacna1d/Tbx20/Slmap/Chrna3/Hamp/Ucn/Tpm2/Zdhhc21/Tmod2/Dtna/Ppara/Scn2b/Sorbs1/Nppa/Mef2a/Tln1/Atp1a1/Mylk/Gdnf/Ppargc1a/Cttn/Prkca/Ctnna3/Neb/Acta2/Dsc2/Akap6/Pxn/P2ry1/Myl4/Stac/Vcl/Homer1/Gja5/Kcnj5/Mtpn/Nr4a3/Akap9/Rgs2…
GOBP_NEGATIVE_REGULATION_OF_LOCOMOTION	0.659444	0.338948	1.78826	287	7.40461e-07	2.66566e-05	ENSMUSG00000024190|"ENSMUSG00000042429"|"ENSMUSG00000037362"|"ENSMUSG00000030551"|"ENSMUSG00000062209"|"ENSMUSG00000054162"|"ENSMUSG00000037815"|"ENSMUSG00000028600"|"ENSMUSG00000030539"|"ENSMUSG00000027238"|"ENSMUSG00000025880"|"ENSMUSG00000032501"|"ENSMUSG00000003032"|"ENSMUSG00000014813"|"ENSMUSG00000039942"|"ENSMUSG00000020262"|"ENSMUSG00000035158"|"ENSMUSG00000025491"|"ENSMUSG00000029838"|"E…	Dusp1/Adora1/Ccn3/Nr2f2/Erbb4/Spock3/Ctnna1/Podn/Sema4b/Frmd5/Smad7/Trib1/Klf4/Stc1/Ptger4/Adarb1/Mitf/Ifitm1/Ptn/Thbs1/Rin3/Mecp2/Robo2/Kank1/Serpine1/Wasl/Epha1/Rhob/Wnt4/Stard13/Nisch/Scai/Spred1/Adipoq/Acvrl1/Ppargc1a/Nfe2l2/Cldn19/Magi2/Ppard/Angpt2/Sema3d/Adgrg1/Vcl/Bmerb1/Osbpl8/Sema3b/Tbx5/Sema3a/Angpt4/Bmp10/Acvr1c/Abhd2/Notch1/Ldlrad4/Mmp28/Nf1/Has1/Drd2/Plcb1/Foxo3/Prkg1/Bcl2/Alox8/Sli…
GOBP_ORGAN_GROWTH	0.659444	0.415763	2.00189	136	7.50041e-07	2.681e-05	ENSMUSG00000054252|"ENSMUSG00000019432"|"ENSMUSG00000066595"|"ENSMUSG00000039239"|"ENSMUSG00000062209"|"ENSMUSG00000052276"|"ENSMUSG00000021959"|"ENSMUSG00000048078"|"ENSMUSG00000014813"|"ENSMUSG00000066406"|"ENSMUSG00000005836"|"ENSMUSG00000019960"|"ENSMUSG00000045672"|"ENSMUSG00000040021"|"ENSMUSG00000059201"|"ENSMUSG00000007613"|"ENSMUSG00000031965"|"ENSMUSG00000050440"|"ENSMUSG00000022383"|"E…	Fgfr3/Ddx39b/Flvcr1/Tgfb2/Erbb4/Ostn/Lats2/Tenm4/Stc1/Akap13/Gata6/Dusp6/Col27a1/Lats1/Lep/Tgfbr1/Tbx20/Hamp/Ppara/Runx1/Foxc2/Rbp4/Wwc2/Nlgn1/Akap6/Yap1/Mapk11/Sox9/Tbx5/Vgll4/Rgs2/Esr1/Lepr/Bmp10/Notch1/Mtor/S1pr1/Bcl2/Wt1/Tsku/Smo/Mapk1/Thbs3/Mef2c/Yy1/Ube3a/Sorbs2/Ctdp1/Stk4/Comp/Fgf10/Tgfbr3/Prkar1a/Arid2/Acacb/Bmpr1a/Ift80/Adra1a/Ndrg4/Plag1
GOBP_CENTRAL_NERVOUS_SYSTEM_NEURON_DIFFERENTIATION	0.659444	0.414134	2.00473	139	7.81136e-07	2.7512e-05	ENSMUSG00000058230|"ENSMUSG00000062209"|"ENSMUSG00000020423"|"ENSMUSG00000020262"|"ENSMUSG00000007817"|"ENSMUSG00000062232"|"ENSMUSG00000052516"|"ENSMUSG00000022433"|"ENSMUSG00000025162"|"ENSMUSG00000059201"|"ENSMUSG00000032846"|"ENSMUSG00000031965"|"ENSMUSG00000015053"|"ENSMUSG00000011751"|"ENSMUSG00000041324"|"ENSMUSG00000005958"|"ENSMUSG00000061298"|"ENSMUSG00000056124"|"ENSMUSG00000029869"|"E…	Arhgap35/Erbb4/Btg2/Adarb1/Zmiz1/Rapgef2/Robo2/Csnk1e/Csnk1d/Lep/Zswim6/Tbx20/Gata2/Sptbn4/Inhba/Ephb3/Agbl4/B4galt6/Ephb6/Hsp90aa1/Gbx1/Rora/Npy/Scyl3/Nr4a2/Pals1/Crkl/Mtpn/Grid2/Nfib/Chrnb2/Sema3a/Pafah1b1/Shank3/Herc1/Drd2/Plxna4/Gli3/Slit2/Gli2/Atp7a/Tsku/Smo/Szt2/Dync2h1/Ntrk2/Nkx2-1/Lrp6/Crk/Plxna3/Tal1/Map2
GOBP_FC_EPSILON_RECEPTOR_SIGNALING_PATHWAY	0.659444	-0.43915	-2.08738	118	7.86056e-07	2.7512e-05	ENSMUSG00000002102|"ENSMUSG00000015671"|"ENSMUSG00000020708"|"ENSMUSG00000026750"|"ENSMUSG00000006998"|"ENSMUSG00000032301"|"ENSMUSG00000039067"|"ENSMUSG00000025487"|"ENSMUSG00000069744"|"ENSMUSG00000020720"|"ENSMUSG00000021024"|"ENSMUSG00000028932"|"ENSMUSG00000022414"|"ENSMUSG00000005625"|"ENSMUSG00000021737"|"ENSMUSG00000105906"|"ENSMUSG00000022193"|"ENSMUSG00000030751"|"ENSMUSG00000029440"|"E…	Psmc3/Psma2/Psmc5/Psmb7/Psmd2/Psma4/Psmd7/Psmd13/Psmb3/Psmd12/Psma6/Psmc2/Tab1/Psmd4/Psmd6/Iglc1/Psmb5/Psma1/Psmd9/Psmd11/Psmd14/Psmb4/Psmb9/Psmb8/Psma5/Psmc4/Fcer1g/Psmb6/Fer/Igkv15-103/Psmc1/Psmd10/Psme2/Skp1/Gm15448/Igkv1-135/Btk/Psmd1/Pik3r2/Psmb2/Tec/Psmd3/Bcl10/Psmc6/Lcp2/Psma7/Psma3/Psme4
GOBP_POSITIVE_REGULATION_OF_RESPONSE_TO_BIOTIC_STIMULUS	0.659444	-0.351015	-1.82358	238	8.56334e-07	2.936e-05	ENSMUSG00000002102|"ENSMUSG00000015671"|"ENSMUSG00000020708"|"ENSMUSG00000026750"|"ENSMUSG00000006998"|"ENSMUSG00000032301"|"ENSMUSG00000001029"|"ENSMUSG00000039067"|"ENSMUSG00000046879"|"ENSMUSG00000025487"|"ENSMUSG00000069744"|"ENSMUSG00000020720"|"ENSMUSG00000021024"|"ENSMUSG00000028932"|"ENSMUSG00000037921"|"ENSMUSG00000022414"|"ENSMUSG00000005625"|"ENSMUSG00000021737"|"ENSMUSG00000030895"|"E…	Psmc3/Psma2/Psmc5/Psmb7/Psmd2/Psma4/Icam2/Psmd7/Irgm1/Psmd13/Psmb3/Psmd12/Psma6/Psmc2/Ddx60/Tab1/Psmd4/Psmd6/Hpx/Hras/Irgm2/Psmb5/Psma1/Psmd9/Psmd11/Ube2k/Psmd14/Psmb4/H2-T23/Polr3c/Psmb9/Psmb8/Psma5/Psmc4/Fcer1g/Psmb6/Ifi35/Irf7/Tyrobp/Rps19/Zbp1/Psmc1/Nectin2/Psmd10/Lamp1/Tlr8/Fadd/Psme2/Cd274/Usp15/Skp1/Cd180/H2-M3/Gm15448/Fpr2/Ccl5/Psmd1/Src/Psmb2/Mmp12/Xrcc5/Clec4n/Psmd3/Trim6/Nmi/Bcl10/Psmc…
GOBP_REGULATION_OF_CELL_DEVELOPMENT	0.659444	0.30481	1.67471	423	8.55486e-07	2.936e-05	ENSMUSG00000055866|"ENSMUSG00000049313"|"ENSMUSG00000006711"|"ENSMUSG00000019920"|"ENSMUSG00000022055"|"ENSMUSG00000037815"|"ENSMUSG00000024290"|"ENSMUSG00000013089"|"ENSMUSG00000032083"|"ENSMUSG00000030539"|"ENSMUSG00000040663"|"ENSMUSG00000048078"|"ENSMUSG00000049556"|"ENSMUSG00000037962"|"ENSMUSG00000025880"|"ENSMUSG00000022026"|"ENSMUSG00000032501"|"ENSMUSG00000027660"|"ENSMUSG00000067629"|"E…	Per2/Sorl1/D130043K22Rik/Lims1/Nefl/Ctnna1/Rock1/Etv5/Apoa1/Sema4b/Clcf1/Tenm4/Lingo1/Rflna/Smad7/Olfm4/Trib1/Skil/Syngap1/Ptprz1/Ski/Carmil1/Map6/Pthlh/Slc9b2/Trim32/Rapgef2/Map1b/Ptn/Robo2/Kank1/Egr2/Flna/Unc13d/Numbl/Dab1/Pak3/Abl1/Zdhhc21/Shox2/Gdi1/Ist1/Dmtn/Adipoq/Spry4/Eef2k/Trim11/Sox8/Trim46/Rfx3/Sema3d/Ptprd/Prkci/Ythdf2/Ngfr/Cspg5/Vcl/Yap1/Sema3b/Dicer1/Crkl/Sema3a/Tnr/Ptprs/Shank3/Not…
GOBP_OSSIFICATION	0.659444	0.317184	1.71796	358	8.76408e-07	2.98453e-05	ENSMUSG00000023087|"ENSMUSG00000054252"|"ENSMUSG00000025153"|"ENSMUSG00000032640"|"ENSMUSG00000022868"|"ENSMUSG00000039239"|"ENSMUSG00000052276"|"ENSMUSG00000027985"|"ENSMUSG00000019997"|"ENSMUSG00000006445"|"ENSMUSG00000031134"|"ENSMUSG00000032423"|"ENSMUSG00000048546"|"ENSMUSG00000037962"|"ENSMUSG00000001494"|"ENSMUSG00000025880"|"ENSMUSG00000023328"|"ENSMUSG00000052837"|"ENSMUSG00000014813"|"E…	Noct/Fgfr3/Fasn/Chsy1/Ahsg/Tgfb2/Ostn/Lef1/Ccn2/Epha2/Rbmx/Syncrip/Tob2/Rflna/Sost/Smad7/Ache/Junb/Stc1/Runx3/Ptger4/Ski/Pthlh/Ddx5/Ifitm1/Dhh/Crim1/Ptn/Smoc1/Lep/Ptk2b/Egr2/Npnt/Ltbp3/Dmp1/Wnt4/Shox2/Ihh/Runx1/Twsg1/Foxc2/Bmp2k/Chrdl1/Hnrnpu/Bmp3/Smad6/Cltc/Sox8/Zbtb16/Yap1/Wnt7b/Alpl/Bmpr1b/Snx10/Ano6/Sox9/Nipbl/Enpp1/Notch1/Ccn1/Sgms2/Mn1/Nab2/Nf1/Sbno2/Ffar4/Tac1/Acp5/Xylt1/Bmpr2/Hdac7/Gli3/M…
GOMF_DNA_BINDING_TRANSCRIPTION_REPRESSOR_ACTIVITY	0.659444	0.354548	1.83521	233	9.23309e-07	3.10232e-05	ENSMUSG00000022463|"ENSMUSG00000018143"|"ENSMUSG00000018750"|"ENSMUSG00000040857"|"ENSMUSG00000022529"|"ENSMUSG00000027582"|"ENSMUSG00000027660"|"ENSMUSG00000035011"|"ENSMUSG00000029050"|"ENSMUSG00000056493"|"ENSMUSG00000052684"|"ENSMUSG00000035158"|"ENSMUSG00000029275"|"ENSMUSG00000018604"|"ENSMUSG00000000782"|"ENSMUSG00000041483"|"ENSMUSG00000021775"|"ENSMUSG00000068966"|"ENSMUSG00000040167"|"E…	Srebf2/Mafk/Zbtb4/Erf/Zfp263/Zgpat/Skil/Zbtb7a/Ski/Foxk1/Jun/Mitf/Gfi1/Tbx3/Tcf7/Zfp281/Nr1d2/Zbtb34/Ikzf5/Etv3/Peg3/Zkscan3/Ppara/Zfp148/Prrx1/Atf3/Zbtb6/Purb/Gm4724/Zbtb26/Zbtb39/Ppard/Zbtb21/Sox6/Ctcf/Myt1l/Zbtb16/Trps1/Foxk2/Gzf1/Nr2f1/Nfx1/Zbtb20/Klf8/Zfp398/Zfp217/Zfp57/Foxp1/Aebp1/Foxo3/Foxp4/Bach1/Mxi1/E4f1/Zfp9/Tcfl5/Mxd1/Bach2/Jdp2/Zbtb1/Myc/Gm14308/Zfhx3/Rela/Smad5/Yy1/Mnt/Satb1/Mlxipl…
GOBP_POST_TRANSLATIONAL_PROTEIN_MODIFICATION	0.643552	-0.317356	-1.71616	348	9.59703e-07	3.16138e-05	ENSMUSG00000002102|"ENSMUSG00000015671"|"ENSMUSG00000031382"|"ENSMUSG00000020708"|"ENSMUSG00000057346"|"ENSMUSG00000055652"|"ENSMUSG00000026750"|"ENSMUSG00000006998"|"ENSMUSG00000032301"|"ENSMUSG00000019810"|"ENSMUSG00000039067"|"ENSMUSG00000046879"|"ENSMUSG00000025487"|"ENSMUSG00000055401"|"ENSMUSG00000069744"|"ENSMUSG00000019494"|"ENSMUSG00000020720"|"ENSMUSG00000021024"|"ENSMUSG00000028932"|"E…	Psmc3/Psma2/Asb11/Psmc5/Apol9a/Klhl25/Psmb7/Psmd2/Psma4/Fuca2/Psmd7/Irgm1/Psmd13/Fbxo6/Psmb3/Cops6/Psmd12/Psma6/Psmc2/Cops7b/Asb3/Ube2m/Psmd4/Stc2/Psmd6/Rab38/Asb5/Serpind1/Cops3/Kbtbd13/Irgm2/Psmb5/Psma1/Psmd9/Psmd11/Uchl3/Psmd14/Psmb4/Ubd/Fbxw18/Psmb9/Psmb8/Asb12/Psma5/Psmc4/Psmb6/Rbx1/Rnf7/Nedd8/Fbn1/Cops4/Asb13/Esco2/Psmc1/Rab13/Psmd10/Penk/Ccdc8/Sumf2/Crtap/Psme2/Skp1/Lgals1/Ccdc22/Fam20c/Cc…
GOBP_CELL_FATE_COMMITMENT	0.643552	0.384663	1.91974	176	1.00123e-06	3.27675e-05	ENSMUSG00000030551|"ENSMUSG00000062209"|"ENSMUSG00000029671"|"ENSMUSG00000048078"|"ENSMUSG00000018476"|"ENSMUSG00000003032"|"ENSMUSG00000035158"|"ENSMUSG00000097767"|"ENSMUSG00000047261"|"ENSMUSG00000018604"|"ENSMUSG00000005836"|"ENSMUSG00000023000"|"ENSMUSG00000040021"|"ENSMUSG00000045991"|"ENSMUSG00000007613"|"ENSMUSG00000031965"|"ENSMUSG00000015053"|"ENSMUSG00000036856"|"ENSMUSG00000030782"|"E…	Nr2f2/Erbb4/Wnt16/Tenm4/Kdm6b/Klf4/Mitf/Miat/Gap43/Tbx3/Gata6/Dhh/Lats1/Onecut2/Tgfbr1/Tbx20/Gata2/Wnt4/Tgfb1i1/Ihh/Foxc2/Prrx1/Paf1/Sox8/Spdef/Sox6/Myt1l/Gbx1/Wnt7b/Cdc73/Sox9/Apc2/Tbx5/Jag2/Slamf6/Ctr9/Id2/Notch1/Epas1/Gli3/Mtor/Bcl2/Eya2/Wt1/Gli2/Smo/Tbx6/Smad4/Bmp2/Apc/Nkx2-1/Mef2c/Smad5/Jag1/Tal1/Sox17/Prkdc/Fzd7/Trim15/Cdon/Il6ra/Wnt6/Fgf10/Bmpr1a/Wnt5a/Pdpn/Bcl11b/Mga/Sfrp1/Sox5/Gata5/Hoxa…
GOBP_SKELETAL_SYSTEM_DEVELOPMENT	0.643552	0.299881	1.64558	425	1.09371e-06	3.55632e-05	ENSMUSG00000030607|"ENSMUSG00000054252"|"ENSMUSG00000032515"|"ENSMUSG00000032640"|"ENSMUSG00000071192"|"ENSMUSG00000066595"|"ENSMUSG00000037362"|"ENSMUSG00000022868"|"ENSMUSG00000040675"|"ENSMUSG00000044791"|"ENSMUSG00000039239"|"ENSMUSG00000075588"|"ENSMUSG00000019997"|"ENSMUSG00000006445"|"ENSMUSG00000037962"|"ENSMUSG00000073530"|"ENSMUSG00000025880"|"ENSMUSG00000038648"|"ENSMUSG00000014813"|"E…	Acan/Fgfr3/Csrnp1/Chsy1/Wfikkn1/Flvcr1/Ccn3/Ahsg/Mthfd1l/Setd2/Tgfb2/Hoxb2/Ccn2/Epha2/Rflna/Pappa2/Smad7/Creb3l2/Stc1/Runx3/Nle1/Ptger4/Ski/Pthlh/Akap13/Slc9b2/Ep300/Tbx3/Col27a1/Lep/Tgfbr1/Plekha1/Chadl/Ltbp3/Glg1/Wfikkn2/Wasf2/Shox2/Ihh/Runx1/Foxc2/Prrx1/Bmp3/Chil1/Rbp4/Acvrl1/Rai1/Rps6ka3/Chst11/Sox6/Cd44/Zbtb16/Trps1/Pdgfc/Ash1l/Ankrd11/Wnt7b/Alpl/Trip11/Sh2b3/Bmpr1b/Snx10/Pkd1/Sox9/Hoxc6/Nds…
GOCC_PROTON_TRANSPORTING_TWO_SECTOR_ATPASE_COMPLEX	0.643552	-0.572311	-2.25344	47	1.15986e-06	3.71479e-05	ENSMUSG00000071528|"ENSMUSG00000006057"|"ENSMUSG00000054894"|"ENSMUSG00000021290"|"ENSMUSG00000038690"|"ENSMUSG00000022890"|"ENSMUSG00000050856"|"ENSMUSG00000033379"|"ENSMUSG00000034566"|"ENSMUSG00000004285"|"ENSMUSG00000019210"|"ENSMUSG00000022956"|"ENSMUSG00000015575"|"ENSMUSG00000016252"|"ENSMUSG00000031007"|"ENSMUSG00000038717"|"ENSMUSG00000018770"|"ENSMUSG00000021868"|"ENSMUSG00000025393"|"E…	Atp5md/Atp5g1/Dmac2l/Atp5mpl/Atp5j2/Atp5j/Atp5k/Atp6v0b/Atp5h/Atp6v1f/Atp6v1e1/Atp5o/Atp6v0e/Atp5e/Atp6ap2/Atp5l/Atp5g3/Ppif/Atp5b/Atp6v1b2/Atp6v1d/Atp5c1/Atp6v1g1/Atp5pb/Atp6v0e2/Atp6v0d2/Atp5d/Tmem199/Atp5a1/Atp6ap1/Atp6v0a1/Atp6ap1l/Atp6v1g2/Atp6v0d1/mt-Atp6
GOMF_ISOMERASE_ACTIVITY	0.643552	-0.406188	-1.97547	142	1.20126e-06	3.80778e-05	ENSMUSG00000022853|"ENSMUSG00000052102"|"ENSMUSG00000022711"|"ENSMUSG00000001666"|"ENSMUSG00000041199"|"ENSMUSG00000026035"|"ENSMUSG00000024007"|"ENSMUSG00000033356"|"ENSMUSG00000026820"|"ENSMUSG00000029919"|"ENSMUSG00000024507"|"ENSMUSG00000024132"|"ENSMUSG00000025791"|"ENSMUSG00000024847"|"ENSMUSG00000020280"|"ENSMUSG00000074183"|"ENSMUSG00000023272"|"ENSMUSG00000050737"|"ENSMUSG00000032171"|"E…	Ehhadh/Gnpda1/Pmm2/Ddt/Rpusd1/Ppil3/Ppil1/Pus7l/Ptges2/Hpgds/Hsd17b4/Eci1/Pgm1/Aip/Pus10/Gsta1/Creld2/Ptges/Pin1/Mcee/Pdia3/Rpusd4/Rpusd3/Ppih/Pdia4/Katna1/Ero1b/Fkbp8/Spast/Aloxe3/Pigk/Pmm1/Cyp2j9/Top1mt/Ppib/Bpgm/Naxe/Ebpl/Ppif/Trub2/Gstz1/Fkbp4/Ebp/Tpi1/Fkbp3/Tbxas1/Idi2/Cftr/Lss/Ptpa/Pus1/Pgam2/Fkbp7/Gfus/Top3a/Pin4/Fuom/Yjefn3/Mif/Fkbp1b/Ppia/Galm/Pdilt/Gpi1
GOMF_TRANSCRIPTION_COREGULATOR_ACTIVITY	0.643552	0.294149	1.62757	451	1.26053e-06	3.97067e-05	ENSMUSG00000091971|"ENSMUSG00000055866"|"ENSMUSG00000032280"|"ENSMUSG00000034168"|"ENSMUSG00000024949"|"ENSMUSG00000005483"|"ENSMUSG00000022521"|"ENSMUSG00000043962"|"ENSMUSG00000037608"|"ENSMUSG00000051495"|"ENSMUSG00000038369"|"ENSMUSG00000034120"|"ENSMUSG00000020423"|"ENSMUSG00000035873"|"ENSMUSG00000037447"|"ENSMUSG00000024002"|"ENSMUSG00000036432"|"ENSMUSG00000038909"|"ENSMUSG00000018076"|"E…	Hspa1a/Per2/Tle3/Irf2bpl/Sf1/Dnajb1/Crebbp/Thrap3/Bclaf1/Irf2bp2/Ncoa6/Srsf2/Btg2/Pawr/Arid5a/Brd4/Siah2/Kat7/Med13l/Tob2/Mrtfb/Rlim/Sirt1/Dyrk1a/Pias1/Nrg1/Med13/Ncor2/Rbm14/Ep300/Mier3/Zmiz1/Trim32/Ncoa3/Cnot9/Mecp2/Tcerg1/Tox2/N4bp2l2/Abl1/Wnt4/Phf12/Maml1/Tgfb1i1/Bcl9l/Actn1/Hnrnpu/Scai/Arid1a/Ewsr1/Usp22/Ppargc1a/Rere/Kat6a/Dpf1/Muc1/Phf8/Ptpn14/Rsf1/Pprc1/Wbp2/Pxn/Arid3a/Ncoa2/Ddx17/Yap1/Tr…
GOBP_GASTRULATION	0.643552	0.391702	1.90973	149	1.80404e-06	5.47732e-05	ENSMUSG00000024190|"ENSMUSG00000025650"|"ENSMUSG00000044791"|"ENSMUSG00000027985"|"ENSMUSG00000032083"|"ENSMUSG00000026768"|"ENSMUSG00000006445"|"ENSMUSG00000029763"|"ENSMUSG00000048078"|"ENSMUSG00000018476"|"ENSMUSG00000003032"|"ENSMUSG00000015937"|"ENSMUSG00000005836"|"ENSMUSG00000001507"|"ENSMUSG00000040651"|"ENSMUSG00000031530"|"ENSMUSG00000031965"|"ENSMUSG00000042812"|"ENSMUSG00000041324"|"E…	Dusp1/Col7a1/Setd2/Lef1/Apoa1/Itga8/Epha2/Exoc4/Tenm4/Kdm6b/Klf4/Macroh2a1/Gata6/Itga3/Tasor/Dusp4/Tbx20/Foxf1/Inhba/Mbp/Twsg1/Foxc2/Il10/Adipoq/Paf1/Ugdh/Itga5/Cdc73/Dusp5/Nr4a3/Ctr9/Bmpr2/Eya2/Itgb4/Tbx6/Smad4/Nf2/Dag1/Itgav/Lbx2/Lrp6/Tal1/Sox17/Dvl2/Frs2/Srf/Acvr2a/Lamb3/Fzd7/Trim15
GOBP_REGULATION_OF_ANATOMICAL_STRUCTURE_SIZE	0.643552	0.293815	1.62844	455	1.87256e-06	5.61769e-05	ENSMUSG00000050357|"ENSMUSG00000042429"|"ENSMUSG00000055866"|"ENSMUSG00000006711"|"ENSMUSG00000035506"|"ENSMUSG00000058230"|"ENSMUSG00000022055"|"ENSMUSG00000054342"|"ENSMUSG00000024290"|"ENSMUSG00000039361"|"ENSMUSG00000074899"|"ENSMUSG00000003882"|"ENSMUSG00000030539"|"ENSMUSG00000022994"|"ENSMUSG00000034295"|"ENSMUSG00000041598"|"ENSMUSG00000032350"|"ENSMUSG00000031616"|"ENSMUSG00000021338"|"E…	Carmil2/Adora1/Per2/D130043K22Rik/Slc12a8/Arhgap35/Nefl/Kcnn4/Rock1/Picalm/Sptbn5/Il7r/Sema4b/Adcy6/Fhod3/Cdc42ep4/Gclc/Ednra/Carmil1/Slc12a4/Map1b/Rin3/Ttl/Lmod1/Lats1/Kank1/Lep/Ptk2b/Lrrc8a/Wasl/Ctnna2/Bag4/Ucn/Pak3/Abl1/Zdhhc21/Tmod2/Rictor/Sptbn4/Wasf2/Gdi1/Avpr1a/Foxc2/Icam1/Adrb3/Htr1b/Ist1/Iqgap2/Nppa/Slc12a1/Dmtn/Ppp1r15a/Klf2/Dstn/Cttn/Creb1/Gmfb/Nppb/Neb/Acta2/Cps1/Trim46/Sema3d/P2ry1/A…
GOBP_TRANSCRIPTION_COUPLED_NUCLEOTIDE_EXCISION_REPAIR	0.627257	-0.492391	-2.14256	73	1.96316e-06	5.8202e-05	ENSMUSG00000038489|"ENSMUSG00000029387"|"ENSMUSG00000019494"|"ENSMUSG00000026240"|"ENSMUSG00000033970"|"ENSMUSG00000045996"|"ENSMUSG00000019373"|"ENSMUSG00000090137"|"ENSMUSG00000022881"|"ENSMUSG00000022400"|"ENSMUSG00000033020"|"ENSMUSG00000035297"|"ENSMUSG00000020460"|"ENSMUSG00000021639"|"ENSMUSG00000024258"|"ENSMUSG00000039771"|"ENSMUSG00000004667"|"ENSMUSG00000029363"|"ENSMUSG00000025156"|"E…	Polr2l/Gtf2h3/Cops6/Cops7b/Rfc3/Polr2k/Cops3/Uba52/Rfc4/Rbx1/Polr2f/Cops4/Rps27a/Gtf2h2/Polr2d/Polr2j/Polr2e/Rfc5/Gps1/Rpa3/Gtf2h1/Rfc2/Polr2g/Gtf2h4/Ccnh/Polr2i/Polr2c/Ercc3
GOBP_REGULATION_OF_NERVOUS_SYSTEM_PROCESS	0.627257	0.427109	2.00506	117	2.15823e-06	6.3241e-05	ENSMUSG00000042429|"ENSMUSG00000021647"|"ENSMUSG00000037362"|"ENSMUSG00000048078"|"ENSMUSG00000079055"|"ENSMUSG00000022523"|"ENSMUSG00000059456"|"ENSMUSG00000037868"|"ENSMUSG00000059991"|"ENSMUSG00000040721"|"ENSMUSG00000020123"|"ENSMUSG00000016529"|"ENSMUSG00000024268"|"ENSMUSG00000050321"|"ENSMUSG00000030525"|"ENSMUSG00000061689"|"ENSMUSG00000063887"|"ENSMUSG00000037386"|"ENSMUSG00000020723"|"E…	Adora1/Cartpt/Ccn3/Tenm4/Slc8a3/Fgf12/Ptk2b/Egr2/Nptx2/Zfhx2/Avpr1a/Il10/Celf4/Neto1/Chrna7/Dlgap4/Nlgn1/Rims2/Cacng4/Grin2d/Slc8a2/Tppp/Homer1/Dicer1/Unc13b/Akap9/Tnr/Shank3/Dlgap3/Nlgn2/Stx1a/Mtor/Ncmap/F2r/Jam2/Scn11a/Acpp/Tnfrsf21/Dag1/Reln/Rims1/Shisa9/Tnfrsf1b/Dlgap1/Ghrl
GOMF_SMAD_BINDING	0.627257	0.487534	2.11558	75	2.30275e-06	6.60745e-05	ENSMUSG00000021250|"ENSMUSG00000032217"|"ENSMUSG00000025880"|"ENSMUSG00000027660"|"ENSMUSG00000035011"|"ENSMUSG00000029050"|"ENSMUSG00000052684"|"ENSMUSG00000020719"|"ENSMUSG00000007817"|"ENSMUSG00000007613"|"ENSMUSG00000031328"|"ENSMUSG00000030782"|"ENSMUSG00000022245"|"ENSMUSG00000030557"|"ENSMUSG00000036867"|"ENSMUSG00000000530"|"ENSMUSG00000094483"|"ENSMUSG00000040003"|"ENSMUSG00000052430"|"E…	Fos/Rnf111/Smad7/Skil/Zbtb7a/Ski/Jun/Ddx5/Zmiz1/Tgfbr1/Flna/Tgfb1i1/Skor1/Mef2a/Smad6/Acvrl1/Purb/Magi2/Bmpr1b/Acvr1b/Ldlrad4/Pura/Smad4/Bmp2/Tob1/Smad5/Yy1/Tcf12/Pmepa1/Tgfbr3/Myocd/Trim33/Men1/Bmpr1a/Ankrd1
GOBP_RNA_CATABOLIC_PROCESS	0.627257	-0.299486	-1.63962	398	2.36211e-06	6.72602e-05	ENSMUSG00000002102|"ENSMUSG00000015671"|"ENSMUSG00000020708"|"ENSMUSG00000026750"|"ENSMUSG00000086316"|"ENSMUSG00000006998"|"ENSMUSG00000032301"|"ENSMUSG00000039067"|"ENSMUSG00000025487"|"ENSMUSG00000021040"|"ENSMUSG00000069744"|"ENSMUSG00000020720"|"ENSMUSG00000021024"|"ENSMUSG00000028932"|"ENSMUSG00000069806"|"ENSMUSG00000005625"|"ENSMUSG00000025451"|"ENSMUSG00000021737"|"ENSMUSG00000049517"|"E…	Psmc3/Psma2/Psmc5/Psmb7/Nbdy/Psmd2/Psma4/Psmd7/Psmd13/Slirp/Psmb3/Psmd12/Psma6/Psmc2/Cacng7/Psmd4/Paip1/Psmd6/Rps23/Lsm1/Isg20/Rida/Psmb5/Psma1/Uba52/Rpl31/Psmd9/Psmd11/Rps11/Psmd14/Psmb4/Rpl21/Psmb9/Psmb8/Ybx3/Mettl3/Lin28b/Psma5/E2f1/Psmc4/Dnd1/Psmb6/Cnot8/Zc3h14/Rpl6/Exosc7/Nanos3/Rps19/Pkp1/Ncbp2/Psmc1/Rpl32/Rps17/Apex1/Rps27a/Psmd10/Anp32a/Rpl28/Polr2d/Dis3l/Fxr2/Rps3/Psme2/Drosha/Rps18/Ppp2…
GOBP_PEROXISOME_ORGANIZATION	0.627257	-0.486903	-2.13316	79	2.55903e-06	7.24578e-05	ENSMUSG00000022853|"ENSMUSG00000036775"|"ENSMUSG00000074064"|"ENSMUSG00000020003"|"ENSMUSG00000034875"|"ENSMUSG00000028102"|"ENSMUSG00000020283"|"ENSMUSG00000039428"|"ENSMUSG00000090137"|"ENSMUSG00000024507"|"ENSMUSG00000027222"|"ENSMUSG00000031767"|"ENSMUSG00000052392"|"ENSMUSG00000021240"|"ENSMUSG00000020460"|"ENSMUSG00000047866"|"ENSMUSG00000019054"|"ENSMUSG00000020826"|"ENSMUSG00000031985"|"E…	Ehhadh/Decr2/Mlycd/Pex7/Nudt19/Pex11b/Pex13/Tmem135/Uba52/Hsd17b4/Pex16/Nudt7/Acot4/Abcd4/Rps27a/Lonp2/Fis1/Nos2/Gnpat/Acot3/Tysnd1/Gstk1/Sec16b/Pex19/Idh1/Pipox/Pex11g/Pecr/Acot2/Ubc/Rab8b/Pex14/Pex3/Ephx2/Zfand6/Ubb/Abcd3/Pex11a/Pex1/Ube2d2a/Hmgcl/Pex10/Pex26
GOCC_ACTIN_CYTOSKELETON	0.627257	0.292389	1.62246	472	2.59592e-06	7.28856e-05	ENSMUSG00000050357|"ENSMUSG00000030562"|"ENSMUSG00000058230"|"ENSMUSG00000037815"|"ENSMUSG00000035873"|"ENSMUSG00000074899"|"ENSMUSG00000020532"|"ENSMUSG00000055775"|"ENSMUSG00000034898"|"ENSMUSG00000034295"|"ENSMUSG00000035852"|"ENSMUSG00000037962"|"ENSMUSG00000030847"|"ENSMUSG00000041598"|"ENSMUSG00000021338"|"ENSMUSG00000020527"|"ENSMUSG00000031605"|"ENSMUSG00000066406"|"ENSMUSG00000038013"|"E…	Carmil2/Nox4/Arhgap35/Ctnna1/Pawr/Sptbn5/Acaca/Myh8/Filip1/Fhod3/Misp/Rflna/Bag3/Cdc42ep4/Carmil1/Myo19/Klhl2/Akap13/Wipf2/Zyx/Mst1r/Lancl2/Coro2b/Samd14/Lmod1/Ror1/Onecut2/Vps18/Myh11/Flna/Wasl/Ctnna2/Cdc42bpb/Tpm2/Abl1/Tmod2/Sptbn4/Wasf2/Arhgap21/Sipa1l3/Actn1/Sorbs1/Iqgap2/Dmtn/Lpp/Pdcd6ip/Actg1/Myh7b/Mylk/Amph/Dstn/Myo15/Parvg/Cttn/Neb/Acta2/Gys2/Myrip/Myo9a/Rnd1/Pxn/Myl4/Cnr1/Vcl/Shroom2/Stk…
GOBP_POSITIVE_REGULATION_OF_GTPASE_ACTIVITY	0.627257	0.30538	1.65851	365	2.77386e-06	7.72388e-05	ENSMUSG00000019920|"ENSMUSG00000058230"|"ENSMUSG00000036198"|"ENSMUSG00000026358"|"ENSMUSG00000039361"|"ENSMUSG00000027347"|"ENSMUSG00000031748"|"ENSMUSG00000026867"|"ENSMUSG00000006445"|"ENSMUSG00000036863"|"ENSMUSG00000067629"|"ENSMUSG00000052684"|"ENSMUSG00000022799"|"ENSMUSG00000036885"|"ENSMUSG00000062232"|"ENSMUSG00000059146"|"ENSMUSG00000011831"|"ENSMUSG00000044456"|"ENSMUSG00000031709"|"E…	Lims1/Arhgap35/Arhgap36/Rgs1/Picalm/Rasgrp1/Gnao1/Gapvd1/Epha2/Syde2/Syngap1/Jun/Arhgap31/Arhgef26/Rapgef2/Ntrk3/Evi5/Rin3/Tbc1d9/Rasal1/Ptk2b/Fam13a/Epha1/Pip5k1a/Rabgap1l/Snx18/Rasgrp2/Wnt4/Stard13/Rasal2/Arhgap21/Gdi1/Sipa1l3/Icam1/Iqgap2/Dennd1b/Pkp4/Ranbp2/Ngef/Stard8/Fam13b/Myo9a/Rasa3/Arhgef19/Elmod1/Rgs18/Crkl/Adrb1/Apc2/Agfg1/Rgs2/Acap2/Rgs11/Git2/Rgs7/Errfi1/Sec23b/Stxbp5/Prex2/Rin1/Sgs…
GOBP_NEGATIVE_REGULATION_OF_PHOSPHORUS_METABOLIC_PROCESS	0.627257	0.284966	1.58103	469	2.78971e-06	7.72534e-05	ENSMUSG00000024190|"ENSMUSG00000049313"|"ENSMUSG00000022868"|"ENSMUSG00000030551"|"ENSMUSG00000039239"|"ENSMUSG00000030203"|"ENSMUSG00000024290"|"ENSMUSG00000022637"|"ENSMUSG00000035621"|"ENSMUSG00000021959"|"ENSMUSG00000042677"|"ENSMUSG00000028944"|"ENSMUSG00000051391"|"ENSMUSG00000046733"|"ENSMUSG00000025880"|"ENSMUSG00000032462"|"ENSMUSG00000027582"|"ENSMUSG00000032501"|"ENSMUSG00000020063"|"E…	Dusp1/Sorl1/Ahsg/Nr2f2/Tgfb2/Dusp16/Rock1/Cblb/Midn/Lats2/Zc3h12a/Prkag2/Ywhag/Gprc5a/Smad7/Pik3cb/Zgpat/Trib1/Sirt1/Adarb1/Snx25/Ppp2r1a/Macroh2a1/Mas1/Slc8a3/Spry1/Hexim1/Ntrk3/Ptn/Rbm26/Igf1r/Dusp6/Dusp4/Dusp26/Cry2/Lats1/Mgat5/Ptprq/Epha1/Arfgef3/Bag4/Abl1/Spred3/Ppp1r1c/Inhba/Ppara/Dnaja1/Pdpk1/Rhoh/Nppa/Dmtn/Hnrnpu/Pak2/Spred1/Ppp1r15a/Adipoq/Smad6/Spry4/Ppargc1a/Ptpn1/Hipk3/Pdgfa/Slc7a14/E…
GOBP_RESPONSE_TO_INTERFERON_GAMMA	0.627257	-0.365036	-1.84946	183	3.03632e-06	8.25719e-05	ENSMUSG00000052776|"ENSMUSG00000025888"|"ENSMUSG00000046879"|"ENSMUSG00000001123"|"ENSMUSG00000024397"|"ENSMUSG00000020903"|"ENSMUSG00000030895"|"ENSMUSG00000035299"|"ENSMUSG00000069874"|"ENSMUSG00000023259"|"ENSMUSG00000067212"|"ENSMUSG00000035186"|"ENSMUSG00000040264"|"ENSMUSG00000025498"|"ENSMUSG00000018899"|"ENSMUSG00000026104"|"ENSMUSG00000028268"|"ENSMUSG00000024457"|"ENSMUSG00000025492"|"E…	Oas1a/Casp1/Irgm1/Lgals9/Aif1/Stx8/Hpx/Mid1/Irgm2/Slc26a6/H2-T23/Ubd/Gbp2b/Irf7/Irf1/Stat1/Gbp3/Trim26/Ifitm3/Ptafr/Oas1g/Ccl24/Mrc1/Gbp2/H2-M3/Oas2/Nos2/Oasl1/Gbp8/Bst2/Fcgr1/Ccl5/Trim34a/Tdgf1/Slc11a1/Sp100/Parp14/Nr1h3/Oas3/Nmi/Gbp7/Irf4/Cyp27b1/H2-D1/Sumo1/Ccl4/Trim30a/Gbp4/Irf9/Ifngr2/Star/Trim34b/Ccl12/Acod1/B2m/Nr1h2/Rab7b/H2-T22/Camk2b/Ccl3/Trim21/Parp9/Gbp9/Vamp3/Vps26b/Gbp5/H2-K1/Cdc37/…
GOMF_RRNA_BINDING	0.627257	-0.520675	-2.1549	61	3.03681e-06	8.25719e-05	ENSMUSG00000024902|"ENSMUSG00000023967"|"ENSMUSG00000034211"|"ENSMUSG00000016833"|"ENSMUSG00000047084"|"ENSMUSG00000028187"|"ENSMUSG00000003429"|"ENSMUSG00000039680"|"ENSMUSG00000045538"|"ENSMUSG00000038510"|"ENSMUSG00000030744"|"ENSMUSG00000046756"|"ENSMUSG00000008668"|"ENSMUSG00000057388"|"ENSMUSG00000026273"|"ENSMUSG00000029066"|"ENSMUSG00000025962"|"ENSMUSG00000012848"|"ENSMUSG00000067274"|"E…	Mrpl11/Mrps18a/Mrps17/Mrps18c/Ngrn/Rpf1/Rps11/Mrps6/Ddx28/Rpf2/Rps3/Mrps7/Rps18/Mrpl18/Mterf4/Mrpl20/Fastkd2/Rps5/Rplp0/Mrps27/Nol12/Emg1/Gtf3a/Ppan/Rps14/Mrps11/Tst/Rpl8/Rpl11/Ptcd3/Imp3/Utp25/Rpl3
GOBP_REGULATION_OF_ACTIN_FILAMENT_BASED_PROCESS	0.627257	0.309569	1.68126	364	3.15123e-06	8.49315e-05	ENSMUSG00000050357|"ENSMUSG00000030562"|"ENSMUSG00000042429"|"ENSMUSG00000058230"|"ENSMUSG00000024290"|"ENSMUSG00000019997"|"ENSMUSG00000026335"|"ENSMUSG00000032083"|"ENSMUSG00000074899"|"ENSMUSG00000034295"|"ENSMUSG00000041598"|"ENSMUSG00000053819"|"ENSMUSG00000014813"|"ENSMUSG00000039942"|"ENSMUSG00000021338"|"ENSMUSG00000066406"|"ENSMUSG00000059146"|"ENSMUSG00000041729"|"ENSMUSG00000054889"|"E…	Carmil2/Nox4/Adora1/Arhgap35/Rock1/Ccn2/Pam/Apoa1/Sptbn5/Fhod3/Cdc42ep4/Camk2d/Stc1/Ptger4/Carmil1/Akap13/Ntrk3/Coro2b/Dsp/Lmod1/Lats1/Kank1/Ptk2b/Tgfbr1/Flna/Wasl/Epha1/Rhob/Ctnna2/Bag4/Rhobtb1/Pak3/Abl1/Wnt4/Tmod2/Rictor/Sptbn4/Wasf2/Icam1/Taok1/Rnd3/Rhoh/Iqgap2/Dmtn/Pak2/Actg1/Atp1a1/Dstn/Pdgfa/Cttn/Gmfb/Ctnna3/Neb/Dsc2/Rnd1/Ccl27a/Pxn/Arhgef19/Gja5/Mtpn/Akap9/Fchsd2/Fam107a/Abi2/Bmp10/Shank3/…
GOBP_REGULATION_OF_SIGNALING_RECEPTOR_ACTIVITY	0.627257	0.396292	1.93073	147	3.29418e-06	8.73825e-05	ENSMUSG00000022619|"ENSMUSG00000042429"|"ENSMUSG00000071192"|"ENSMUSG00000022055"|"ENSMUSG00000022637"|"ENSMUSG00000046733"|"ENSMUSG00000027582"|"ENSMUSG00000027678"|"ENSMUSG00000079620"|"ENSMUSG00000059456"|"ENSMUSG00000059991"|"ENSMUSG00000025892"|"ENSMUSG00000037411"|"ENSMUSG00000044177"|"ENSMUSG00000030772"|"ENSMUSG00000022383"|"ENSMUSG00000016529"|"ENSMUSG00000050321"|"ENSMUSG00000029167"|"E…	Mapk8ip2/Adora1/Wfikkn1/Nefl/Cblb/Gprc5a/Zgpat/Ncoa3/Muc4/Ptk2b/Nptx2/Gria4/Serpine1/Wfikkn2/Dkk3/Ppara/Il10/Neto1/Ppargc1a/Dlgap4/Psca/Gria3/Nlgn1/Cacng4/P2ry1/Homer1/Akap9/Pcsk9/Tgfa/Errfi1/Shank3/Cbl/Dlg2/Dlgap3/Rasgrf2/Nlgn2/Ereg/Capn1/Lypd6b/Pde4d/Gsg1l/Reln/Btc/Shisa9/Mef2c/Socs4/Ankrd13c/Dlgap1/Tal1/Gria2/Slc6a9/Dlg3/Neto2/Bicd1/Cnih2
GOMF_BETA_CATENIN_BINDING	0.627257	0.4712	2.08865	83	3.35004e-06	8.79385e-05	ENSMUSG00000034813|"ENSMUSG00000037815"|"ENSMUSG00000027985"|"ENSMUSG00000025880"|"ENSMUSG00000018476"|"ENSMUSG00000003032"|"ENSMUSG00000055024"|"ENSMUSG00000039155"|"ENSMUSG00000000782"|"ENSMUSG00000032702"|"ENSMUSG00000063063"|"ENSMUSG00000063382"|"ENSMUSG00000060843"|"ENSMUSG00000032238"|"ENSMUSG00000029528"|"ENSMUSG00000021823"|"ENSMUSG00000045180"|"ENSMUSG00000026826"|"ENSMUSG00000000567"|"E…	Grip1/Ctnna1/Lef1/Smad7/Kdm6b/Klf4/Ep300/Cdh26/Tcf7/Kank1/Ctnna2/Bcl9l/Ctnna3/Rora/Pxn/Vcl/Shroom2/Nr4a2/Sox9/Apc2/Esr1/Foxo3/Gli3/Tbl1x/Ctnnd2/Chd8/Bcl9/Dvl3/Apc/Dlg5/Dact2/Sox17/Med12l/Cdh1/Tcf4/Btrc/Tbl1xr1/Gsk3b/Med12
GOMF_METAL_CLUSTER_BINDING	0.627257	-0.503518	-2.10135	63	3.48739e-06	9.01655e-05	ENSMUSG00000028629|"ENSMUSG00000059734"|"ENSMUSG00000024099"|"ENSMUSG00000056310"|"ENSMUSG00000059363"|"ENSMUSG00000079677"|"ENSMUSG00000020641"|"ENSMUSG00000031068"|"ENSMUSG00000022503"|"ENSMUSG00000043190"|"ENSMUSG00000027809"|"ENSMUSG00000064120"|"ENSMUSG00000013593"|"ENSMUSG00000022477"|"ENSMUSG00000037710"|"ENSMUSG00000027618"|"ENSMUSG00000030744"|"ENSMUSG00000047721"|"ENSMUSG00000032051"|"E…	Exo5/Ndufs8/Ndufv2/Tyw1/Fxn/Fdx2/Rsad2/Glrx3/Nubp1/Rfesd/Etfdh/Mocs1/Ndufs2/Aco2/Cisd1/Nfs1/Rps3/Bola2/Fdx1/Nfu1/Nubp2/Kif4/Aifm3/Nthl1/Sdhb/Elp3/Uqcrfs1/Ndufs7/Cdk5rap1/Ndufs1/Brip1
GOBP_CENTRAL_NERVOUS_SYSTEM_NEURON_DEVELOPMENT	0.610527	0.491527	2.10584	70	4.25414e-06	0.000107204	ENSMUSG00000058230|"ENSMUSG00000020423"|"ENSMUSG00000020262"|"ENSMUSG00000007817"|"ENSMUSG00000062232"|"ENSMUSG00000052516"|"ENSMUSG00000059201"|"ENSMUSG00000015053"|"ENSMUSG00000011751"|"ENSMUSG00000005958"|"ENSMUSG00000061298"|"ENSMUSG00000056124"|"ENSMUSG00000029869"|"ENSMUSG00000021270"|"ENSMUSG00000029819"|"ENSMUSG00000026826"|"ENSMUSG00000021112"|"ENSMUSG00000006134"|"ENSMUSG00000008575"|"E…	Arhgap35/Btg2/Adarb1/Zmiz1/Rapgef2/Robo2/Lep/Gata2/Sptbn4/Ephb3/Agbl4/B4galt6/Ephb6/Hsp90aa1/Npy/Nr4a2/Pals1/Crkl/Nfib/Chrnb2/Sema3a/Pafah1b1/Drd2/Plxna4/Slit2/Gli2/Atp7a/Tsku/Szt2/Ntrk2/Crk/Plxna3/Map2
GOBP_REGULATION_OF_MUSCLE_CELL_DIFFERENTIATION	0.610527	0.4117	1.95359	125	4.58372e-06	0.000113803	ENSMUSG00000033016|"ENSMUSG00000019432"|"ENSMUSG00000037362"|"ENSMUSG00000032172"|"ENSMUSG00000037815"|"ENSMUSG00000038132"|"ENSMUSG00000020063"|"ENSMUSG00000032405"|"ENSMUSG00000024042"|"ENSMUSG00000062991"|"ENSMUSG00000051675"|"ENSMUSG00000031393"|"ENSMUSG00000063063"|"ENSMUSG00000050440"|"ENSMUSG00000022687"|"ENSMUSG00000026842"|"ENSMUSG00000050567"|"ENSMUSG00000027833"|"ENSMUSG00000022383"|"E…	Nfatc1/Ddx39b/Ccn3/Olfm2/Ctnna1/Rbm24/Sirt1/Pias1/Sik1/Nrg1/Trim32/Mecp2/Ctnna2/Hamp/Boc/Abl1/Maml1/Shox2/Ppara/Supt6/Mef2a/Sox6/Akap6/Mapk11/Rgs2/Id2/Bmp10/Notch1/Ereg/Ankrd17/Mtor/Bcl2/Spag9/Smad4/Mapk12/Gm38394/Zbed6/Bmp2/Ptbp1/Mef2c/Mylk3/Yy1/Ctdp1/Hdac4/Niban2/Frs2/Nfatc3/Srf/Fzd7/Nln/Cdon
GOBP_CELL_JUNCTION_ASSEMBLY	0.610527	0.305402	1.66212	382	4.67432e-06	0.000115483	ENSMUSG00000035274|"ENSMUSG00000032589"|"ENSMUSG00000032036"|"ENSMUSG00000019920"|"ENSMUSG00000062209"|"ENSMUSG00000037815"|"ENSMUSG00000024290"|"ENSMUSG00000032593"|"ENSMUSG00000006445"|"ENSMUSG00000025880"|"ENSMUSG00000022565"|"ENSMUSG00000023328"|"ENSMUSG00000038064"|"ENSMUSG00000047261"|"ENSMUSG00000062232"|"ENSMUSG00000052727"|"ENSMUSG00000041729"|"ENSMUSG00000040152"|"ENSMUSG00000045903"|"E…	Tpbg/Bsn/Kirrel3/Lims1/Erbb4/Ctnna1/Rock1/Amigo3/Epha2/Smad7/Plec/Ache/Cldn22/Gap43/Rapgef2/Map1b/Coro2b/Thbs1/Npas4/Mecp2/Robo2/Strn/Ptk2b/Flna/Pip5k1a/Abl1/Wnt4/Fzd5/Ephb3/Actn1/Runx1/Pdpk1/Sorbs1/Dmtn/Pdcd6ip/Pak2/Actg1/Tln1/Pkp4/Acvrl1/Setd5/Slk/Cldn19/Lamc2/Eef2k/Cttn/Hipk1/Prkca/Cntn5/Amigo2/Nlgn1/Myo9a/Ptprd/Prkci/Vcl/Itga5/Spock2/Gja5/Slitrk4/Lrrtm3/Pals1/Actb/Il1rap/Crkl/Peak1/Cldn23/Gri…
GOBP_REGULATION_OF_EPITHELIAL_CELL_DIFFERENTIATION	0.610527	0.419731	1.96849	112	4.71307e-06	0.000115873	ENSMUSG00000044786|"ENSMUSG00000024290"|"ENSMUSG00000042622"|"ENSMUSG00000019986"|"ENSMUSG00000018377"|"ENSMUSG00000015937"|"ENSMUSG00000037211"|"ENSMUSG00000018604"|"ENSMUSG00000027678"|"ENSMUSG00000037411"|"ENSMUSG00000037239"|"ENSMUSG00000028403"|"ENSMUSG00000051510"|"ENSMUSG00000022952"|"ENSMUSG00000025959"|"ENSMUSG00000027351"|"ENSMUSG00000016921"|"ENSMUSG00000090698"|"ENSMUSG00000022144"|"E…	Zfp36/Rock1/Maff/Ahi1/Vezf1/Macroh2a1/Spry1/Tbx3/Ncoa3/Serpine1/Spred3/Zdhhc21/Mafg/Runx1/Klf7/Spred1/Srsf6/Apold1/Gdnf/Rfx3/Vcl/Yap1/Spred2/Sox9/Errfi1/Notch1/Plcb1/Il1b/Prkch/Numa1/Alox8/Smo/F11r/Prom1/Jag1/Stat5b/Trim16/Tnfrsf1a/Cebpb/Ikbkb/Vdr
GOCC_PROTON_TRANSPORTING_ATP_SYNTHASE_COMPLEX	0.610527	-0.71106	-2.24671	21	4.82551e-06	0.000118061	ENSMUSG00000071528|"ENSMUSG00000006057"|"ENSMUSG00000054894"|"ENSMUSG00000021290"|"ENSMUSG00000038690"|"ENSMUSG00000022890"|"ENSMUSG00000050856"|"ENSMUSG00000034566"|"ENSMUSG00000022956"|"ENSMUSG00000016252"|"ENSMUSG00000038717"|"ENSMUSG00000018770"|"ENSMUSG00000021868"|"ENSMUSG00000025393"|"ENSMUSG00000025781"|"ENSMUSG00000000563"|"ENSMUSG00000003072"|"ENSMUSG00000025428"	Atp5md/Atp5g1/Dmac2l/Atp5mpl/Atp5j2/Atp5j/Atp5k/Atp5h/Atp5o/Atp5e/Atp5l/Atp5g3/Ppif/Atp5b/Atp5c1/Atp5pb/Atp5d/Atp5a1
GOBP_MESENCHYME_DEVELOPMENT	0.610527	0.330551	1.71904	252	5.36932e-06	0.00012948	ENSMUSG00000039239|"ENSMUSG00000062209"|"ENSMUSG00000027985"|"ENSMUSG00000030539"|"ENSMUSG00000029671"|"ENSMUSG00000038132"|"ENSMUSG00000029763"|"ENSMUSG00000025880"|"ENSMUSG00000021360"|"ENSMUSG00000062991"|"ENSMUSG00000031616"|"ENSMUSG00000020719"|"ENSMUSG00000037211"|"ENSMUSG00000040651"|"ENSMUSG00000052516"|"ENSMUSG00000007613"|"ENSMUSG00000031328"|"ENSMUSG00000031965"|"ENSMUSG00000036856"|"E…	Tgfb2/Erbb4/Lef1/Sema4b/Wnt16/Rbm24/Exoc4/Smad7/Gcnt2/Nrg1/Ednra/Ddx5/Spry1/Tasor/Robo2/Tgfbr1/Flna/Tbx20/Wnt4/Spred3/Foxf1/Tgfb1i1/Bcl9l/Foxc2/Spred1/Acvrl1/Gdnf/Usf3/Sox8/Acta2/Sema3d/Ddx17/Yap1/Spred2/Sema3b/Akna/Sox9/Tbx5/Sema3a/Vasn/Notch1/Ldlrad4/Actg2/Il1b/Mdm4/Bmpr2/Nolc1/Alx1/Mtor/Mdk/Bcl2/Wt1/Fgfr1/Smo/Mapk1/Smad4/Sema4d/Dag1/Myc/Bmp2/Nkx2-1/Dlg5/Erbb3/Mef2c/Lrp6/Pkd2/Dab2ip/Coro1c/Jag1…
GOBP_CELL_SUBSTRATE_ADHESION	0.610527	0.31237	1.67489	332	5.47581e-06	0.00013018	ENSMUSG00000019920|"ENSMUSG00000024290"|"ENSMUSG00000026840"|"ENSMUSG00000030830"|"ENSMUSG00000019997"|"ENSMUSG00000032083"|"ENSMUSG00000026768"|"ENSMUSG00000032462"|"ENSMUSG00000022026"|"ENSMUSG00000021360"|"ENSMUSG00000021338"|"ENSMUSG00000029860"|"ENSMUSG00000029838"|"ENSMUSG00000041729"|"ENSMUSG00000001507"|"ENSMUSG00000040152"|"ENSMUSG00000079620"|"ENSMUSG00000045991"|"ENSMUSG00000032702"|"E…	Lims1/Rock1/Lamc3/Itgal/Ccn2/Apoa1/Itga8/Pik3cb/Olfm4/Gcnt2/Carmil1/Zyx/Ptn/Coro2b/Itga3/Thbs1/Muc4/Onecut2/Kank1/Ptk2b/Npnt/Flna/Serpine1/Cd3e/Epha1/Pip5k1a/Unc13d/Dmp1/Abl1/Wnt4/Foxf1/Ephb3/Actn1/Pdpk1/Sorbs1/Dmtn/Actg1/Lamb2/Smad6/Tmem8b/Acvrl1/Spry4/Slk/Parvg/Cttn/Ppard/Angpt2/Cd44/Pxn/Ntng1/Cspg5/Vcl/Itga5/Spock2/Mslnl/Egfl6/Pkd1/Crkl/Peak1/Ttyh1/Cd96/Fam107a/Trpm7/Bcam/Cdh13/Notch1/Ppfia1/C…
GOBP_DNA_DEPENDENT_DNA_REPLICATION	0.610527	-0.385842	-1.91811	151	5.43794e-06	0.00013018	ENSMUSG00000068428|"ENSMUSG00000025144"|"ENSMUSG00000033970"|"ENSMUSG00000027454"|"ENSMUSG00000002870"|"ENSMUSG00000014850"|"ENSMUSG00000031536"|"ENSMUSG00000051278"|"ENSMUSG00000022881"|"ENSMUSG00000016984"|"ENSMUSG00000059323"|"ENSMUSG00000029521"|"ENSMUSG00000002068"|"ENSMUSG00000032705"|"ENSMUSG00000029703"|"ENSMUSG00000027502"|"ENSMUSG00000020307"|"ENSMUSG00000031697"|"ENSMUSG00000035754"|"E…	Gmnc/Cenpx/Rfc3/Gins1/Mcm2/Msh3/Polb/Zgrf1/Rfc4/Etaa1/Tonsl/Chek2/Ccne1/Exd2/Lrwd1/Rtf2/Cdc34/Orc6/Wdr18/Rfc5/Tipin/Zmpste24/Poln/Primpol/Rpa3/Cdk2ap1/Rfc2/Gins3/Hmga1/Slfn9/Mms22l/Ssbp1/Zpr1/Orc5/Mcmdc2/Stoml2/Polg2/Rpain/Orc3/Terf1/Gins4/Traip/Pnkp/Nbn/Dscc1/Eme1/Recql5/Fbh1/Gmnn/Pole2/Mcm5/Atr/Chtf18/Gins2/Setmar/Samhd1/Dach1/Thoc1/Pold4/Mettl4/Ddx23
GOBP_MULTICELLULAR_ORGANISMAL_SIGNALING	0.610527	0.360203	1.80601	183	5.45903e-06	0.00013018	ENSMUSG00000010066|"ENSMUSG00000021647"|"ENSMUSG00000026442"|"ENSMUSG00000053819"|"ENSMUSG00000057182"|"ENSMUSG00000057378"|"ENSMUSG00000079055"|"ENSMUSG00000022523"|"ENSMUSG00000053519"|"ENSMUSG00000054889"|"ENSMUSG00000040907"|"ENSMUSG00000031328"|"ENSMUSG00000015968"|"ENSMUSG00000029088"|"ENSMUSG00000011751"|"ENSMUSG00000020123"|"ENSMUSG00000022416"|"ENSMUSG00000070304"|"ENSMUSG00000041616"|"E…	Cacna2d2/Cartpt/Nfasc/Camk2d/Scn3a/Ryr3/Slc8a3/Fgf12/Kcnip1/Dsp/Atp1a3/Flna/Cacna1d/Kcnip4/Sptbn4/Avpr1a/Cacna1i/Scn2b/Nppa/Ank3/Mef2a/Atp1a1/Ahcyl1/Cldn19/Ctnna3/Scn9a/Trpc1/Dsc2/Cacng4/Slc8a2/Gja5/Kcnj5/Akap9/Fxyd3/Tnr/Pafah1b1/Fxyd7/Kcnk6/Itpr1/Nos1/S1pr1/Myh14/Cacna1h/Kcna5/Scn11a/Pde4d/Cacng6/Ntrk2/Scn7a/Kcne3/Cacnb4/Cacna1s/Ghrl/Npr1/Atp1a4/Kcne4/Npr2/Cacnb2/Scn2a/Kcnh6/Scn5a/Kcnmb4/Cacng5/…
GOBP_NUCLEIC_ACID_PHOSPHODIESTER_BOND_HYDROLYSIS	0.610527	-0.322299	-1.70264	275	5.51884e-06	0.000130587	ENSMUSG00000038569|"ENSMUSG00000019297"|"ENSMUSG00000029387"|"ENSMUSG00000036315"|"ENSMUSG00000028974"|"ENSMUSG00000028629"|"ENSMUSG00000033970"|"ENSMUSG00000037149"|"ENSMUSG00000039236"|"ENSMUSG00000022323"|"ENSMUSG00000090137"|"ENSMUSG00000003363"|"ENSMUSG00000022881"|"ENSMUSG00000096210"|"ENSMUSG00000040688"|"ENSMUSG00000022400"|"ENSMUSG00000020515"|"ENSMUSG00000036693"|"ENSMUSG00000054309"|"E…	Rad9b/Nop9/Gtf2h3/Polr1h/Dffa/Exo5/Rfc3/Ddx1/Isg20/Rida/Uba52/Pld3/Rfc4/H1f0/Tbl3/Rbx1/Cnot8/Nop14/Cpsf3/Elac2/Exosc7/Exd2/Rexo2/Tatdn3/Ncbp2/Apex1/Pop5/Rps27a/Gtf2h2/Dis3l/Exog/Elac1/Endog/Drosha/Rfc5/Bax/Enpp3/Stk31/Hsf1/Rpp30/Trir/Mov10/Rpa3/Nol9/Gtf2h1/Exosc2/Rnaseh2a/Nmnat1/Rfc2/Pxdn/Gtf2h4/Zc3h12d/Slfn9/Exosc10/Rpp21/Exosc1/Dclre1c/Tsen15/Bms1/Gm960/Cstf3/Endov/Polr2i/Rad1/Toe1/Nthl1/Pnrc2/…
GOBP_REGULATION_OF_HEMOPOIESIS	0.610527	0.301342	1.63634	361	6.6487e-06	0.000154422	ENSMUSG00000090877|"ENSMUSG00000091971"|"ENSMUSG00000044786"|"ENSMUSG00000035356"|"ENSMUSG00000021647"|"ENSMUSG00000040423"|"ENSMUSG00000034833"|"ENSMUSG00000022521"|"ENSMUSG00000027985"|"ENSMUSG00000021250"|"ENSMUSG00000042677"|"ENSMUSG00000003882"|"ENSMUSG00000021025"|"ENSMUSG00000026770"|"ENSMUSG00000031642"|"ENSMUSG00000038909"|"ENSMUSG00000048546"|"ENSMUSG00000022387"|"ENSMUSG00000025880"|"E…	Hspa1b/Hspa1a/Zfp36/Nfkbiz/Cartpt/Rc3h1/Tespa1/Crebbp/Lef1/Fos/Zc3h12a/Il7r/Nfkbia/Il2ra/Sh3rf1/Kat7/Tob2/Brd1/Smad7/Zfp36l2/Trib1/Klf13/Runx3/Jun/Cd27/Slc9b2/Mitf/Arnt/Ep300/Ap3d1/Zmiz1/Egr3/Tlr4/Tcf7/Ptn/Thbs1/Ptk2b/Kmt2e/Zbtb46/Gata2/Tnrc6c/Abl1/Inhba/Ihh/Runx1/Il10/Rhoh/Adipoq/Tcim/Gp1ba/Purb/Rbm15/Il17d/Paf1/Prkca/Creb1/Kmt2a/Zbtb16/Tnfsf9/Kmt2b/Ago3/Mturn/Camk4/Cdc73/Tnfrsf18/Sos2/Nr4a3/Rc3…
GOBP_NEGATIVE_REGULATION_OF_INTRACELLULAR_SIGNAL_TRANSDUCTION	0.610527	0.280916	1.55656	458	6.80096e-06	0.000157233	ENSMUSG00000091971|"ENSMUSG00000024190"|"ENSMUSG00000049313"|"ENSMUSG00000020044"|"ENSMUSG00000058230"|"ENSMUSG00000037362"|"ENSMUSG00000039239"|"ENSMUSG00000030203"|"ENSMUSG00000036712"|"ENSMUSG00000042677"|"ENSMUSG00000020893"|"ENSMUSG00000006445"|"ENSMUSG00000029020"|"ENSMUSG00000032462"|"ENSMUSG00000014039"|"ENSMUSG00000020063"|"ENSMUSG00000022897"|"ENSMUSG00000030527"|"ENSMUSG00000003032"|"E…	Hspa1a/Dusp1/Sorl1/Timp3/Arhgap35/Ccn3/Tgfb2/Dusp16/Cyld/Zc3h12a/Per1/Epha2/Mfn2/Pik3cb/Prdm15/Sirt1/Dyrk1a/Crtc3/Klf4/Syngap1/Sla2/Ppp2r1a/Plaur/Spry1/Trim32/Pde10a/Tlr4/Itga3/Igf1r/Thbs1/C1qtnf3/Dusp6/Dusp4/Dusp26/Rasal1/Kank1/Plekha1/Itch/Trim39/Abl1/Spred3/Pde3b/Herpud1/Ivns1abp/Ppara/Dnaja1/Rhoh/Atf3/Nppa/Scai/Spred1/Adipoq/Wwc2/Dyrk3/Spry4/Nfe2l2/Ubr2/Magi2/Ptpn1/Hipk3/Muc1/Psca/Cd44/Ddit4/…
GOBP_SYNAPTIC_TRANSMISSION_GLUTAMATERGIC	0.610527	0.47438	2.0585	75	6.89305e-06	0.000158635	ENSMUSG00000022619|"ENSMUSG00000042429"|"ENSMUSG00000035864"|"ENSMUSG00000059456"|"ENSMUSG00000027438"|"ENSMUSG00000038676"|"ENSMUSG00000003378"|"ENSMUSG00000019935"|"ENSMUSG00000049511"|"ENSMUSG00000021217"|"ENSMUSG00000063887"|"ENSMUSG00000020723"|"ENSMUSG00000044288"|"ENSMUSG00000007617"|"ENSMUSG00000028456"|"ENSMUSG00000071424"|"ENSMUSG00000015829"|"ENSMUSG00000004319"|"ENSMUSG00000022623"|"E…	Mapk8ip2/Adora1/Syt1/Ptk2b/Napb/Ucn/Grik5/Slc17a8/Htr1b/Tshz3/Nlgn1/Cacng4/Cnr1/Homer1/Unc13b/Grid2/Tnr/Clcn3/Shank3/Drd2/Nlgn2/Dgkz/Grik3/Reln/Clstn3/Mef2c/Gria2/Dgki/Cnih2/Unc13c
GOMF_HORMONE_RECEPTOR_BINDING	0.610527	0.387757	1.89553	152	7.09551e-06	0.000161087	ENSMUSG00000034813|"ENSMUSG00000043962"|"ENSMUSG00000027985"|"ENSMUSG00000038369"|"ENSMUSG00000031748"|"ENSMUSG00000037447"|"ENSMUSG00000048546"|"ENSMUSG00000020063"|"ENSMUSG00000035011"|"ENSMUSG00000020038"|"ENSMUSG00000034297"|"ENSMUSG00000048776"|"ENSMUSG00000029478"|"ENSMUSG00000020719"|"ENSMUSG00000055024"|"ENSMUSG00000027678"|"ENSMUSG00000024077"|"ENSMUSG00000040021"|"ENSMUSG00000059201"|"E…	Grip1/Thrap3/Lef1/Ncoa6/Gnao1/Arid5a/Tob2/Sirt1/Zbtb7a/Cry1/Med13/Pthlh/Ncor2/Ddx5/Ep300/Ncoa3/Strn/Lats1/Lep/Ucn/Lrif1/Baz2a/Tgfb1i1/Nppa/Arid1a/Ppargc1a/Nppb/Cnot1/Wbp2/Ncoa2/Nr4a1/Nr4a2/Nr4a3/Esr1/Nrip1/Tacc1/Nsd1/Foxp1/Ctbp2/Taf1/Actn4/Tacc2/Smarca4/Kdm4c/Ppargc1b/Kdm3a/Ywhah/Nr0b2/Rnf6/Ddx54/Lcor/Padi2/Jund/Stat5b/Trip12
GOBP_NEURON_MIGRATION	0.593325	0.416651	1.97192	119	8.1927e-06	0.000179527	ENSMUSG00000032036|"ENSMUSG00000047898"|"ENSMUSG00000006711"|"ENSMUSG00000030551"|"ENSMUSG00000062209"|"ENSMUSG00000031642"|"ENSMUSG00000007817"|"ENSMUSG00000062232"|"ENSMUSG00000052727"|"ENSMUSG00000001507"|"ENSMUSG00000009418"|"ENSMUSG00000031328"|"ENSMUSG00000031965"|"ENSMUSG00000063063"|"ENSMUSG00000015053"|"ENSMUSG00000020770"|"ENSMUSG00000028519"|"ENSMUSG00000020108"|"ENSMUSG00000042766"|"E…	Kirrel3/Ccr4/D130043K22Rik/Nr2f2/Erbb4/Sh3rf1/Zmiz1/Rapgef2/Map1b/Itga3/Nav1/Flna/Tbx20/Ctnna2/Gata2/Unk/Dab1/Ddit4/Trim46/Ntng1/Adgrg1/Nr4a2/Crkl/Sema3a/Alkbh1/Nipbl/Pafah1b1/Drd2/Tubb2b/Phactr1/Prkg1/Mdk/Fgfr1/Mark2/Dner/Plxnb2/Rac1/Gfra3/Ntrk2/Reln/Astn2/Nkx2-1/Mef2c/Crk/Tubb2a/Dab2ip/Gas6/Lrig2/Srf/Top2b/Zfp609/Lrp12/Ndel1
GOCC_TRANSLATION_PREINITIATION_COMPLEX	0.593325	-0.731084	-2.22097	18	8.90067e-06	0.000193359	ENSMUSG00000021116|"ENSMUSG00000070319"|"ENSMUSG00000042426"|"ENSMUSG00000028798"|"ENSMUSG00000030738"|"ENSMUSG00000027170"|"ENSMUSG00000006941"|"ENSMUSG00000035530"|"ENSMUSG00000053565"|"ENSMUSG00000056076"|"ENSMUSG00000033047"|"ENSMUSG00000022312"	Eif2s1/Eif3g/Dhx29/Eif3i/Eif3c/Eif3m/Eif1b/Eif1/Eif3k/Eif3b/Eif3l/Eif3h
GOBP_POSITIVE_REGULATION_OF_CELL_ADHESION	0.593325	0.294503	1.60329	388	9.8759e-06	0.000211807	ENSMUSG00000032038|"ENSMUSG00000035356"|"ENSMUSG00000019920"|"ENSMUSG00000039239"|"ENSMUSG00000024290"|"ENSMUSG00000034833"|"ENSMUSG00000027985"|"ENSMUSG00000032083"|"ENSMUSG00000003882"|"ENSMUSG00000027238"|"ENSMUSG00000026770"|"ENSMUSG00000025880"|"ENSMUSG00000022026"|"ENSMUSG00000070691"|"ENSMUSG00000021360"|"ENSMUSG00000021338"|"ENSMUSG00000000409"|"ENSMUSG00000030336"|"ENSMUSG00000035914"|"E…	St3gal4/Nfkbiz/Lims1/Tgfb2/Rock1/Tespa1/Lef1/Apoa1/Il7r/Frmd5/Il2ra/Smad7/Olfm4/Runx3/Gcnt2/Carmil1/Lck/Cd27/Cd276/Plaur/Ap3d1/Zmiz1/Egr3/Ptn/Itga3/Dusp26/Lep/Ptk2b/Selp/Npnt/Flna/Cd3e/Epha1/Sele/Unc13d/Bag4/Dmp1/Pak3/Abl1/Wnt4/Foxf1/Ihh/Runx1/Foxc2/Icam1/Pdpk1/Il10/Rhoh/Dmtn/Ank3/Pak2/Prkca/Cd44/Zbtb16/Tnfsf9/Cd5/Cd209b/Cspg5/Adgrg1/Itga5/Spock2/Tnfrsf18/Egfl6/Crkl/Nr4a3/Icosl/Nfkbid/Cdh13/Ccn1/…
GOBP_NEUROMUSCULAR_SYNAPTIC_TRANSMISSION	0.593325	0.671486	2.19928	23	1.04824e-05	0.00022198	ENSMUSG00000040287|"ENSMUSG00000032773"|"ENSMUSG00000020262"|"ENSMUSG00000033730"|"ENSMUSG00000023945"|"ENSMUSG00000032303"|"ENSMUSG00000024302"|"ENSMUSG00000035200"|"ENSMUSG00000030691"|"ENSMUSG00000027950"|"ENSMUSG00000029420"|"ENSMUSG00000031840"|"ENSMUSG00000063077"|"ENSMUSG00000040640"|"ENSMUSG00000027107"	Stac3/Chrm1/Adarb1/Egr3/Slc5a7/Chrna3/Dtna/Chrnb4/Fchsd2/Chrnb2/Rimbp2/Rab3a/Kif1b/Erc2/Chrna1
GOCC_EXTRINSIC_COMPONENT_OF_PLASMA_MEMBRANE	0.593325	0.36598	1.81005	161	1.16662e-05	0.000243974	ENSMUSG00000050357|"ENSMUSG00000071658"|"ENSMUSG00000026358"|"ENSMUSG00000037815"|"ENSMUSG00000036712"|"ENSMUSG00000039361"|"ENSMUSG00000031748"|"ENSMUSG00000040287"|"ENSMUSG00000021171"|"ENSMUSG00000025880"|"ENSMUSG00000027273"|"ENSMUSG00000000409"|"ENSMUSG00000039155"|"ENSMUSG00000053519"|"ENSMUSG00000049709"|"ENSMUSG00000059456"|"ENSMUSG00000029064"|"ENSMUSG00000063063"|"ENSMUSG00000042364"|"E…	Carmil2/Gng3/Rgs1/Ctnna1/Cyld/Picalm/Gnao1/Stac3/Esyt2/Smad7/Snap25/Lck/Cdh26/Kcnip1/Nlrp10/Ptk2b/Gnb1/Ctnna2/Snx18/Gna13/Gramd1a/Aak1/Kcnab1/Kras/Stac/Tnk1/Gng8/Crkl/Apc2/Pcsk9/Errfi1/Sytl1/Cdh24/Stxbp5/Shank3/Cdh13/Hip1/Cdh6/Cubn/Myzap/Numa1/Cdh20/Kcnab2/Mfge8/Rac1/Iqgap1/St14/Apc/Styk1/Gnai3/Gng12/Sytl2/Cdh23
GOBP_RNA_CAPPING	0.593325	-0.607047	-2.20698	34	1.17887e-05	0.000245516	ENSMUSG00000038489|"ENSMUSG00000029387"|"ENSMUSG00000045996"|"ENSMUSG00000024019"|"ENSMUSG00000033020"|"ENSMUSG00000022774"|"ENSMUSG00000021639"|"ENSMUSG00000024258"|"ENSMUSG00000039771"|"ENSMUSG00000004667"|"ENSMUSG00000067995"|"ENSMUSG00000006599"|"ENSMUSG00000071662"|"ENSMUSG00000001524"|"ENSMUSG00000021548"|"ENSMUSG00000019738"|"ENSMUSG00000031783"|"ENSMUSG00000024382"|"ENSMUSG00000021103"	Polr2l/Gtf2h3/Polr2k/Cmtr1/Polr2f/Ncbp2/Gtf2h2/Polr2d/Polr2j/Polr2e/Gtf2f2/Gtf2h1/Polr2g/Gtf2h4/Ccnh/Polr2i/Polr2c/Ercc3/Mnat1
GOBP_EXTERNAL_ENCAPSULATING_STRUCTURE_ORGANIZATION	0.593325	0.29689	1.59917	348	1.32918e-05	0.000273431	ENSMUSG00000050357|"ENSMUSG00000030607"|"ENSMUSG00000022449"|"ENSMUSG00000025650"|"ENSMUSG00000038677"|"ENSMUSG00000039239"|"ENSMUSG00000026840"|"ENSMUSG00000079022"|"ENSMUSG00000066113"|"ENSMUSG00000022893"|"ENSMUSG00000030830"|"ENSMUSG00000019997"|"ENSMUSG00000070469"|"ENSMUSG00000026768"|"ENSMUSG00000068794"|"ENSMUSG00000031994"|"ENSMUSG00000001507"|"ENSMUSG00000040152"|"ENSMUSG00000001435"|"E…	Carmil2/Acan/Adamts20/Col7a1/Scube3/Tgfb2/Lamc3/Col22a1/Adamtsl1/Adamts1/Itgal/Ccn2/Adamtsl3/Itga8/Col28a1/Adamts8/Itga3/Thbs1/Col18a1/Smoc1/Col27a1/Adamtsl5/Tgfbr1/Myh11/Npnt/Serpine1/Ero1a/Chadl/Ltbp3/Mmp17/Dmp1/Abl1/Foxf1/Ihh/Runx1/Foxc2/Icam1/Optc/Loxl4/Lamb2/Lamc2/Adamts3/Thsd4/Pdgfa/Crispld2/Cd44/Col4a5/Itgad/Ntng1/Itga5/Spock2/Egfl6/Adamtsl2/Col23a1/Sox9/Tnr/Notch1/Ccn1/Mmp28/Furin/Nf1/Has…
GOMF_DNA_BINDING_TRANSCRIPTION_FACTOR_BINDING	0.593325	0.300573	1.62271	351	1.36171e-05	0.000278985	ENSMUSG00000033016|"ENSMUSG00000034813"|"ENSMUSG00000032280"|"ENSMUSG00000022521"|"ENSMUSG00000043962"|"ENSMUSG00000027985"|"ENSMUSG00000038369"|"ENSMUSG00000021250"|"ENSMUSG00000037447"|"ENSMUSG00000021025"|"ENSMUSG00000048546"|"ENSMUSG00000020063"|"ENSMUSG00000035011"|"ENSMUSG00000030527"|"ENSMUSG00000003032"|"ENSMUSG00000032405"|"ENSMUSG00000024042"|"ENSMUSG00000020038"|"ENSMUSG00000024045"|"E…	Nfatc1/Grip1/Tle3/Crebbp/Thrap3/Lef1/Ncoa6/Fos/Arid5a/Nfkbia/Tob2/Sirt1/Zbtb7a/Crtc3/Klf4/Pias1/Sik1/Cry1/Akap8/Ski/Med13/Jun/Ncor2/Ddx5/Arnt/Ep300/Mier3/Trim32/Bex2/Tbx3/Gata6/Ncoa3/Tcerg1/Strn/Dusp26/Lats1/Egr2/Atf2/Tbx20/Lrif1/Baz2a/Ppara/Dnaja1/Tgfb1i1/Prrx1/Zfp516/Mef2a/Arid1a/Ppargc1a/Rere/Nfe2l2/Ppard/Creb1/Dgkq/Cnot1/Wbp2/Ncoa2/Zfp503/Cdk5rap3/Yap1/Nr4a1/Nr4a2/Actb/Sox9/Nr4a3/Esr1/Nrip1/T…
GOCC_SPLICEOSOMAL_TRI_SNRNP_COMPLEX	0.593325	-0.608052	-2.18133	32	1.49209e-05	0.000302014	ENSMUSG00000063480|"ENSMUSG00000020929"|"ENSMUSG00000057130"|"ENSMUSG00000001383"|"ENSMUSG00000040824"|"ENSMUSG00000090553"|"ENSMUSG00000060288"|"ENSMUSG00000057278"|"ENSMUSG00000031683"|"ENSMUSG00000031723"|"ENSMUSG00000008373"|"ENSMUSG00000091625"|"ENSMUSG00000002477"|"ENSMUSG00000056305"|"ENSMUSG00000031848"|"ENSMUSG00000020018"	Snu13/Eftud2/Txnl4a/Zmat2/Snrpd2/Snrpe/Ppih/Snrpg/Lsm6/Txnl4b/Prpf31/Lsm5/Snrpd1/Usp39/Lsm4/Snrpf
GOBP_LONG_TERM_SYNAPTIC_POTENTIATION	0.57561	0.460966	2.00553	76	1.78271e-05	0.000349606	ENSMUSG00000042429|"ENSMUSG00000027273"|"ENSMUSG00000020894"|"ENSMUSG00000079055"|"ENSMUSG00000029838"|"ENSMUSG00000031393"|"ENSMUSG00000059456"|"ENSMUSG00000026842"|"ENSMUSG00000020431"|"ENSMUSG00000030525"|"ENSMUSG00000021217"|"ENSMUSG00000025958"|"ENSMUSG00000063887"|"ENSMUSG00000003458"|"ENSMUSG00000002771"|"ENSMUSG00000030376"|"ENSMUSG00000015829"|"ENSMUSG00000021750"|"ENSMUSG00000022623"|"E…	Adora1/Snap25/Vamp2/Slc8a3/Ptn/Mecp2/Ptk2b/Abl1/Adcy1/Chrna7/Tshz3/Creb1/Nlgn1/Ncstn/Grin2d/Slc8a2/Tnr/Fam107a/Shank3/Rasgrf2/Drd2/Slc24a1/Mapk1/Syt12/Ntrk2/Reln/Nptn/Crtc1
GOBP_PROTEIN_POLYUBIQUITINATION	0.57561	-0.305162	-1.63977	325	1.77892e-05	0.000349606	ENSMUSG00000064215|"ENSMUSG00000002102"|"ENSMUSG00000015671"|"ENSMUSG00000020708"|"ENSMUSG00000026750"|"ENSMUSG00000006998"|"ENSMUSG00000032301"|"ENSMUSG00000039067"|"ENSMUSG00000025487"|"ENSMUSG00000055401"|"ENSMUSG00000069744"|"ENSMUSG00000020720"|"ENSMUSG00000021024"|"ENSMUSG00000028932"|"ENSMUSG00000035048"|"ENSMUSG00000024370"|"ENSMUSG00000005625"|"ENSMUSG00000028793"|"ENSMUSG00000021737"|"E…	Ifi27/Psmc3/Psma2/Psmc5/Psmb7/Psmd2/Psma4/Psmd7/Psmd13/Fbxo6/Psmb3/Psmd12/Psma6/Psmc2/Anapc13/Cdc23/Psmd4/Rnf19b/Psmd6/Marchf5/Psmb5/Ube2e3/Psma1/Uba52/Psmd9/Psmd11/Ube2k/Psmd14/Psmb4/Anapc10/Fbxw18/Psmb9/Psmb8/Psma5/Psmc4/Ube2u/Psmb6/Rbx1/Trim14/Ubox5/Ppil2/Trim27/Psmc1/Rps27a/Psmd10/Ube2a/Npepps/Cdc34/Anapc5/Psme2/Blmh/Skp1/Sharpin/Ccnf/Fbxw4/Ube2e1/Ube2l3/Psmd1/Gps2/Trim34a/Dda1/Rnf8/Psmb2/Fbx…
GOBP_MORPHOGENESIS_OF_A_BRANCHING_STRUCTURE	0.57561	0.363863	1.7954	162	1.79587e-05	0.000350822	ENSMUSG00000044791|"ENSMUSG00000027985"|"ENSMUSG00000006445"|"ENSMUSG00000031616"|"ENSMUSG00000037211"|"ENSMUSG00000018604"|"ENSMUSG00000040998"|"ENSMUSG00000031965"|"ENSMUSG00000026842"|"ENSMUSG00000036856"|"ENSMUSG00000042812"|"ENSMUSG00000045005"|"ENSMUSG00000027833"|"ENSMUSG00000006538"|"ENSMUSG00000046714"|"ENSMUSG00000016529"|"ENSMUSG00000022144"|"ENSMUSG00000039852"|"ENSMUSG00000048109"|"E…	Setd2/Lef1/Epha2/Ednra/Spry1/Tbx3/Npnt/Tbx20/Abl1/Wnt4/Foxf1/Fzd5/Shox2/Ihh/Foxc2/Il10/Gdnf/Rere/Rbm15/Sox8/Pdgfa/Kras/Yap1/Gzf1/Pkd1/Sox9/Sema3a/Esr1/Notch1/Drd2/Map3k13/Gli3/Mdk/Bcl2/Slit2/Wt1/Gli2/Adm/Smo/Smad4/Kdm5b/Dag1/Myc/St14/Bmp2/Nkx2-1/Dlg5/Lrp6/Pkd2/Stk4/Hhip/Frs2/Srf/Socs3/Wnt6/Hoxa5/Fgf10/Btrc/Wnt5a/Tacstd2/Fem1b/Gdf2/Sfrp1/Pgr/Gpc3/Lgr4/Tcf21/Fgf1
GOBP_MULTICELLULAR_ORGANISMAL_HOMEOSTASIS	0.57561	0.280257	1.55032	450	1.86408e-05	0.00036274	ENSMUSG00000037071|"ENSMUSG00000042429"|"ENSMUSG00000032487"|"ENSMUSG00000055866"|"ENSMUSG00000038418"|"ENSMUSG00000040016"|"ENSMUSG00000041220"|"ENSMUSG00000021647"|"ENSMUSG00000038349"|"ENSMUSG00000032280"|"ENSMUSG00000054051"|"ENSMUSG00000019997"|"ENSMUSG00000020532"|"ENSMUSG00000022994"|"ENSMUSG00000029020"|"ENSMUSG00000037003"|"ENSMUSG00000023328"|"ENSMUSG00000030527"|"ENSMUSG00000018476"|"E…	Scd1/Adora1/Ptgs2/Per2/Egr1/Ptger3/Elovl6/Cartpt/Plcl1/Tle3/Ercc6/Ccn2/Acaca/Adcy6/Mfn2/Tns2/Ache/Crtc3/Kdm6b/Gcnt2/Trim32/Tlr4/Ksr2/Igf1r/Muc4/Lep/Ptk2b/Ucp2/Nr1d2/Gpr3/Gata2/Muc13/Cnot3/Hamp/Ltbp3/Tub/Mbp/Ihh/Foxc2/Ighg1/Adrb3/Zfp516/Actg1/Adipoq/Ogt/Rbp4/Adcy1/Ppargc1a/Klhl10/Hadh/Prkca/Pdgfc/Cnr1/Kras/Vcl/Homer1/Yap1/Napepld/Snx10/Muc2/Actb/Adrb1/Sox9/Ncdn/Nr4a3/Ocln/Aqp1/Tulp1/Alb/Clcn3/Wnk3…
GOCC_INTRINSIC_COMPONENT_OF_PRESYNAPTIC_MEMBRANE	0.57561	0.50558	2.03001	55	2.01664e-05	0.000387934	ENSMUSG00000042429|"ENSMUSG00000032269"|"ENSMUSG00000062209"|"ENSMUSG00000032773"|"ENSMUSG00000005089"|"ENSMUSG00000003378"|"ENSMUSG00000049511"|"ENSMUSG00000039488"|"ENSMUSG00000003458"|"ENSMUSG00000028399"|"ENSMUSG00000027765"|"ENSMUSG00000059857"|"ENSMUSG00000044288"|"ENSMUSG00000013236"|"ENSMUSG00000003934"|"ENSMUSG00000032259"|"ENSMUSG00000007207"|"ENSMUSG00000055022"|"ENSMUSG00000036957"|"E…	Adora1/Htr3a/Erbb4/Chrm1/Slc1a2/Grik5/Htr1b/Cntn5/Ncstn/Ptprd/P2ry1/Ntng1/Cnr1/Ptprs/Efnb3/Drd2/Stx1a/Cntn1/Lrfn3/Nptn/Slc6a9/Cdh9/Scn2a/Atp2b4/Adra1a/Atp2b1/Gpc4/Aph1a
GOMF_TRANSCRIPTION_COREGULATOR_BINDING	0.57561	0.502471	2.06923	59	2.2419e-05	0.000426384	ENSMUSG00000033016|"ENSMUSG00000055866"|"ENSMUSG00000018143"|"ENSMUSG00000020893"|"ENSMUSG00000035011"|"ENSMUSG00000003032"|"ENSMUSG00000049606"|"ENSMUSG00000026349"|"ENSMUSG00000037791"|"ENSMUSG00000022383"|"ENSMUSG00000015839"|"ENSMUSG00000028957"|"ENSMUSG00000002250"|"ENSMUSG00000025958"|"ENSMUSG00000032238"|"ENSMUSG00000015120"|"ENSMUSG00000030315"|"ENSMUSG00000019768"|"ENSMUSG00000029267"|"E…	Nfatc1/Per2/Mafk/Per1/Zbtb7a/Klf4/Zfp644/Ccnt2/Phf12/Ppara/Nfe2l2/Per3/Ppard/Creb1/Rora/Ube2i/Vgll4/Esr1/Mtf2/Tert/Ctbp2/Smad4/Wiz/Rela/Lcor/Ahr/Cdk9/Hdac3/Chd6/Ehmt1/Ctbp1/Pgr
GOCC_DISTAL_AXON	0.57561	0.316262	1.64969	259	2.30044e-05	0.000434816	ENSMUSG00000035274|"ENSMUSG00000042429"|"ENSMUSG00000026567"|"ENSMUSG00000022055"|"ENSMUSG00000033615"|"ENSMUSG00000029763"|"ENSMUSG00000032773"|"ENSMUSG00000062380"|"ENSMUSG00000027273"|"ENSMUSG00000021288"|"ENSMUSG00000035640"|"ENSMUSG00000047261"|"ENSMUSG00000079055"|"ENSMUSG00000020198"|"ENSMUSG00000052727"|"ENSMUSG00000001507"|"ENSMUSG00000035305"|"ENSMUSG00000059456"|"ENSMUSG00000031328"|"E…	Tpbg/Adora1/Adcy10/Nefl/Cplx1/Exoc4/Chrm1/Tubb3/Snap25/Klc1/Cbarp/Gap43/Slc8a3/Ap3d1/Map1b/Itga3/Ror1/Ptk2b/Flna/Ucn/Boc/Grik5/Tmod2/Tspoap1/Elavl4/Slc17a8/Htr1b/Nrsn1/Tshz3/Ngef/Cttn/Hsp90aa1/Myo9a/Aak1/Slc2a13/Slc8a2/Ngfr/Ptbp2/Cnr1/Kif5b/Kcna6/Dicer1/Adgrl1/Unc13b/Hnrnpr/Tulp1/Palld/Clcn3/Ptprs/Cbl/Drd2/Copa/Cpeb4/Abi1/Myh14/Zfp804a/Abitram/Setx/Hcn3/Grik3/Brsk1/Exoc8/Iqgap1/Crmp1/L1cam/Ppp1r9…
GOBP_REGULATION_OF_NMDA_RECEPTOR_ACTIVITY	0.57561	0.614198	2.17873	30	2.41572e-05	0.00044927	ENSMUSG00000022619|"ENSMUSG00000022055"|"ENSMUSG00000059456"|"ENSMUSG00000025892"|"ENSMUSG00000029167"|"ENSMUSG00000001986"|"ENSMUSG00000063887"|"ENSMUSG00000052572"|"ENSMUSG00000021708"|"ENSMUSG00000024942"|"ENSMUSG00000042453"|"ENSMUSG00000005583"|"ENSMUSG00000033981"|"ENSMUSG00000028542"|"ENSMUSG00000000881"|"ENSMUSG00000024873"	Mapk8ip2/Nefl/Ptk2b/Gria4/Ppargc1a/Gria3/Nlgn1/Dlg2/Rasgrf2/Capn1/Reln/Mef2c/Gria2/Slc6a9/Dlg3/Cnih2
GOBP_PERIPHERAL_NERVOUS_SYSTEM_DEVELOPMENT	0.57561	0.464171	1.98864	70	2.54444e-05	0.000468028	ENSMUSG00000089774|"ENSMUSG00000026442"|"ENSMUSG00000070691"|"ENSMUSG00000029050"|"ENSMUSG00000090125"|"ENSMUSG00000033730"|"ENSMUSG00000053198"|"ENSMUSG00000045991"|"ENSMUSG00000037868"|"ENSMUSG00000022952"|"ENSMUSG00000052911"|"ENSMUSG00000022144"|"ENSMUSG00000024176"|"ENSMUSG00000041415"|"ENSMUSG00000021112"|"ENSMUSG00000020704"|"ENSMUSG00000025402"|"ENSMUSG00000020716"|"ENSMUSG00000040537"|"E…	Slc5a3/Nfasc/Runx3/Ski/Pou3f1/Egr3/Prx/Onecut2/Egr2/Runx1/Lamb2/Gdnf/Sox8/Dicer1/Pals1/Asic2/Nab2/Nf1/Adam22/Plxna4/Ncmap/Nab1/Itgb4/Gfra3/Ntrk2/Dag1/Ngf/Erbb3/Rela/Akt2/Nefh
GOBP_DIGESTIVE_SYSTEM_PROCESS	0.57561	0.45054	1.94657	74	2.56697e-05	0.000468751	ENSMUSG00000040016|"ENSMUSG00000054342"|"ENSMUSG00000032083"|"ENSMUSG00000032773"|"ENSMUSG00000019970"|"ENSMUSG00000039005"|"ENSMUSG00000079620"|"ENSMUSG00000059201"|"ENSMUSG00000022824"|"ENSMUSG00000050440"|"ENSMUSG00000038676"|"ENSMUSG00000050445"|"ENSMUSG00000024990"|"ENSMUSG00000038301"|"ENSMUSG00000025515"|"ENSMUSG00000000567"|"ENSMUSG00000004655"|"ENSMUSG00000061762"|"ENSMUSG00000028906"|"E…	Ptger3/Kcnn4/Apoa1/Chrm1/Sgk1/Tlr4/Muc4/Lep/Muc13/Hamp/Ucn/Cyp8b1/Rbp4/Snx10/Muc2/Sox9/Aqp1/Tac1/Epb41/Copa/Aqp5/Ptger1/Ldlr/Cracd/Mogat2/F11r/Fabp1/Serpina3c/Hip1r/Soat2/Ghrl/Ireb2/Npr3/Fgf10/Slc5a1/Nod2/Vil1/Chrm3/Npc1l1/Tymp/Hrh2/Oxtr/Zfp830/Ugcg
GOCC_CELL_CELL_JUNCTION	0.57561	0.276517	1.52951	447	2.56335e-05	0.000468751	ENSMUSG00000030554|"ENSMUSG00000032036"|"ENSMUSG00000019920"|"ENSMUSG00000037362"|"ENSMUSG00000027162"|"ENSMUSG00000037815"|"ENSMUSG00000026442"|"ENSMUSG00000027238"|"ENSMUSG00000006445"|"ENSMUSG00000019986"|"ENSMUSG00000025880"|"ENSMUSG00000041598"|"ENSMUSG00000038064"|"ENSMUSG00000022197"|"ENSMUSG00000001508"|"ENSMUSG00000062232"|"ENSMUSG00000029860"|"ENSMUSG00000024077"|"ENSMUSG00000054889"|"E…	Synm/Kirrel3/Lims1/Ccn3/Lin7c/Ctnna1/Nfasc/Frmd5/Epha2/Ahi1/Smad7/Cdc42ep4/Cldn22/Pdzd2/Sgca/Rapgef2/Zyx/Strn/Dsp/Tgfbr1/Flna/Cd3e/Ctnna2/Hamp/Cdc42bpb/Ubn1/Themis/Sptbn4/Fzd5/Wasf2/Sipa1l3/Actn1/Sorbs1/Ank3/Pdcd6ip/Pak2/Amotl2/Actg1/Tln1/Pkp4/Atp1a1/Cldn19/Magi2/Panx2/Ctnna3/Dsc2/Rnd1/Akap6/Prkci/Pxn/Ash1l/Ngfr/Vcl/Krt8/Itga5/Shroom2/Kirrel/Evpl/Gja5/Dnmbp/Pals1/Actb/Cldn23/Ocln/Sv2a/Fat1/Abi2/W…
GOBP_NEGATIVE_REGULATION_OF_MRNA_METABOLIC_PROCESS	0.57561	0.444777	1.97153	83	2.69313e-05	0.000488251	ENSMUSG00000044786|"ENSMUSG00000023087"|"ENSMUSG00000032265"|"ENSMUSG00000043962"|"ENSMUSG00000004980"|"ENSMUSG00000031134"|"ENSMUSG00000032423"|"ENSMUSG00000038132"|"ENSMUSG00000022897"|"ENSMUSG00000033499"|"ENSMUSG00000024097"|"ENSMUSG00000028676"|"ENSMUSG00000037316"|"ENSMUSG00000028546"|"ENSMUSG00000039630"|"ENSMUSG00000016921"|"ENSMUSG00000024268"|"ENSMUSG00000022144"|"ENSMUSG00000041459"|"E…	Zfp36/Noct/Tent5a/Thrap3/Hnrnpa2b1/Rbmx/Syncrip/Rbm24/Dyrk1a/Larp4b/Srsf7/Srsf10/Bag4/Elavl4/Hnrnpu/Srsf6/Celf4/Gdnf/Tardbp/Sfswap/Tirap/Ctr9/Ccnt1/Angel2/Fus/Mtor/Dhx9/Tent5b
GOBP_UROGENITAL_SYSTEM_DEVELOPMENT	0.57561	0.310481	1.63877	285	2.70601e-05	0.000488827	ENSMUSG00000032036|"ENSMUSG00000038418"|"ENSMUSG00000039239"|"ENSMUSG00000022893"|"ENSMUSG00000026768"|"ENSMUSG00000019986"|"ENSMUSG00000037003"|"ENSMUSG00000025880"|"ENSMUSG00000020692"|"ENSMUSG00000037211"|"ENSMUSG00000001507"|"ENSMUSG00000052516"|"ENSMUSG00000007613"|"ENSMUSG00000040998"|"ENSMUSG00000015053"|"ENSMUSG00000048827"|"ENSMUSG00000036856"|"ENSMUSG00000042812"|"ENSMUSG00000014303"|"E…	Kirrel3/Egr1/Tgfb2/Adamts1/Itga8/Ahi1/Tns2/Smad7/Nle1/Spry1/Itga3/Robo2/Tgfbr1/Npnt/Gata2/Pkd1l3/Wnt4/Foxf1/Glis2/Ephb3/Foxc2/Lamb2/Adipoq/Smad6/Rbp4/Gdnf/Magi2/Sox8/Pdgfa/Angpt2/Acta2/Zbtb16/Agtr1a/Cyp7b1/Jmjd6/Yap1/Gzf1/Wnt7b/Pkd1/Crkl/Sox9/Ppat/Pcsk9/Esr1/Nipbl/Bmp10/Notch1/Nf1/Kank2/Gli3/Bcl2/Alox8/Slit2/Wt1/Gli2/Myo1e/Smo/Smarcc1/Smad4/C1galt1/Iqgap1/Dync2h1/Myc/Sdc4/Bmp2/Prom1/Dlg5/Mef2c/Kl…
GOBP_REGULATION_OF_CELL_CELL_ADHESION	0.57561	0.287658	1.56343	386	2.80602e-05	0.000504304	ENSMUSG00000032038|"ENSMUSG00000035356"|"ENSMUSG00000040423"|"ENSMUSG00000034833"|"ENSMUSG00000022637"|"ENSMUSG00000027985"|"ENSMUSG00000035873"|"ENSMUSG00000032083"|"ENSMUSG00000042677"|"ENSMUSG00000003882"|"ENSMUSG00000026770"|"ENSMUSG00000025880"|"ENSMUSG00000003032"|"ENSMUSG00000070691"|"ENSMUSG00000021360"|"ENSMUSG00000000409"|"ENSMUSG00000030336"|"ENSMUSG00000035914"|"ENSMUSG00000046223"|"E…	St3gal4/Nfkbiz/Rc3h1/Tespa1/Cblb/Lef1/Pawr/Apoa1/Zc3h12a/Il7r/Il2ra/Smad7/Klf4/Runx3/Gcnt2/Lck/Cd27/Cd276/Plaur/Ap3d1/Zmiz1/Egr3/Lep/Selp/B4galnt2/Cd3e/Sele/Pak3/Lrrc32/Abl1/Wnt4/Zdhhc21/Ppara/Mbp/Ephb3/Ihh/Runx1/Twsg1/Icam1/Pdpk1/Il10/Rhoh/Dmtn/Ank3/Pak2/Adipoq/Peli1/Prkca/Cd44/Zbtb16/Tnfsf9/Cd5/Pag1/Cd209b/Ythdf2/Sh2b3/Akna/Nr4a3/Rc3h2/Icosl/Tnr/Nfkbid/Notch1/Efnb3/Tjp1/Il1b/Vcam1/Adam8/Prkg1/G…
GOBP_REGULATION_OF_MEMBRANE_POTENTIAL	0.57561	0.295849	1.60675	364	2.8217e-05	0.000504304	ENSMUSG00000056258|"ENSMUSG00000022619"|"ENSMUSG00000042429"|"ENSMUSG00000035580"|"ENSMUSG00000032269"|"ENSMUSG00000054342"|"ENSMUSG00000029211"|"ENSMUSG00000032773"|"ENSMUSG00000025880"|"ENSMUSG00000053819"|"ENSMUSG00000031340"|"ENSMUSG00000057182"|"ENSMUSG00000052684"|"ENSMUSG00000079055"|"ENSMUSG00000022523"|"ENSMUSG00000029838"|"ENSMUSG00000045903"|"ENSMUSG00000031393"|"ENSMUSG00000054889"|"E…	Kcnq3/Mapk8ip2/Adora1/Kcnh8/Htr3a/Kcnn4/Gabra4/Chrm1/Smad7/Camk2d/Gabre/Scn3a/Jun/Slc8a3/Fgf12/Ptn/Npas4/Mecp2/Dsp/Ptk2b/Atp1a3/Ucp2/Flna/Cacna1d/Slmap/Chrna3/Grik5/Abl1/Cacna1i/Chrnb4/Scn2b/Nppa/Ank3/Cacna1b/Celf4/Neto1/Atp1a1/Chrna7/Kcnh7/Cldn19/Ctnna3/Scn9a/Ptpn3/Gria3/Nlgn1/Rims2/Dsc2/Cacng4/Grin2d/Akap6/Slc8a2/Cnr1/Kif5b/Gja5/Kcnj5/Adrb1/Unc13b/Grid2/Akap9/Kcnk4/Asic2/Chrnb2/Shank3/Kcnk6/Drd…
GOBP_REGULATION_OF_BLOOD_CIRCULATION	0.57561	0.319392	1.67033	260	2.84758e-05	0.000506095	ENSMUSG00000010066|"ENSMUSG00000042429"|"ENSMUSG00000055866"|"ENSMUSG00000039239"|"ENSMUSG00000019997"|"ENSMUSG00000031748"|"ENSMUSG00000042677"|"ENSMUSG00000025880"|"ENSMUSG00000053819"|"ENSMUSG00000014813"|"ENSMUSG00000057378"|"ENSMUSG00000079055"|"ENSMUSG00000053519"|"ENSMUSG00000054889"|"ENSMUSG00000059201"|"ENSMUSG00000040907"|"ENSMUSG00000031328"|"ENSMUSG00000015968"|"ENSMUSG00000029088"|"E…	Cacna2d2/Adora1/Per2/Tgfb2/Ccn2/Gnao1/Zc3h12a/Smad7/Camk2d/Stc1/Ryr3/Slc8a3/Kcnip1/Dsp/Lep/Atp1a3/Flna/Cacna1d/Kcnip4/Ucn/Zdhhc21/Sptbn4/Avpr1a/Icam1/Scn2b/Nppa/Mef2a/Atp1a1/Ahcyl1/Celf2/Ctnna3/Trpc1/Dsc2/Cacng4/Slc8a2/Agtr1a/Myl4/Gja5/Kcnj5/Adrb1/Akap9/Rgs2/Fxyd3/Asic2/Sema3a/Tacr3/Bmp10/Fxyd7/Kcnk6/Drd2/Tac1/Epas1/Itpr1/Bmpr2/Nos1/F2r/Cacna1h/Adm/Myh7/Kcna5/Fgg/Pde4d/Cacng6/Adora3/Ada/Avpr2/Kcn…
GOBP_TETRAPYRROLE_METABOLIC_PROCESS	0.57561	-0.523322	-2.09474	50	2.8518e-05	0.000506095	ENSMUSG00000002308|"ENSMUSG00000059363"|"ENSMUSG00000026198"|"ENSMUSG00000030895"|"ENSMUSG00000022110"|"ENSMUSG00000025545"|"ENSMUSG00000040466"|"ENSMUSG00000032519"|"ENSMUSG00000021240"|"ENSMUSG00000028684"|"ENSMUSG00000029613"|"ENSMUSG00000004070"|"ENSMUSG00000041736"|"ENSMUSG00000034617"|"ENSMUSG00000062729"|"ENSMUSG00000026766"|"ENSMUSG00000001999"|"ENSMUSG00000028393"|"ENSMUSG00000037022"|"E…	Cd320/Fxn/Abcb6/Hpx/Sucla2/Clybl/Blvrb/Slc25a38/Abcd4/Urod/Eif2ak1/Hmox2/Tspo/Mtrr/Ppox/Mmadhc/Blvra/Alad/Mmaa/Iba57/Slc25a39/Cpox/Cox15/Atpif1/Srrd
GOBP_CYCLIC_NUCLEOTIDE_MEDIATED_SIGNALING	0.57561	0.454539	1.97757	76	2.92662e-05	0.000517549	ENSMUSG00000030527|"ENSMUSG00000062232"|"ENSMUSG00000023868"|"ENSMUSG00000040152"|"ENSMUSG00000059456"|"ENSMUSG00000038676"|"ENSMUSG00000005611"|"ENSMUSG00000030671"|"ENSMUSG00000041616"|"ENSMUSG00000018334"|"ENSMUSG00000019990"|"ENSMUSG00000020431"|"ENSMUSG00000029019"|"ENSMUSG00000004815"|"ENSMUSG00000037386"|"ENSMUSG00000061603"|"ENSMUSG00000069094"|"ENSMUSG00000000567"|"ENSMUSG00000026360"|"E…	Crtc3/Rapgef2/Pde10a/Thbs1/Ptk2b/Ucn/Irag1/Pde3b/Nppa/Ksr1/Pde7b/Adcy1/Nppb/Dgkq/Rims2/Akap6/Pde7a/Sox9/Rgs2/Aqp1/Pex5l/Ffar4/Epha5/Tcp11/Prkg1/Rasd2/Pde4d/Mgrn1/Rnf157/Defb1/Ahr/Npr1/Prkar2b/Kcnc2/Npr2/Adcy2/Prkar1a
GOMF_SIGNALING_ADAPTOR_ACTIVITY	0.557332	0.481079	2.04472	67	3.14407e-05	0.000546418	ENSMUSG00000022619|"ENSMUSG00000034813"|"ENSMUSG00000031642"|"ENSMUSG00000054499"|"ENSMUSG00000027636"|"ENSMUSG00000066406"|"ENSMUSG00000050132"|"ENSMUSG00000032093"|"ENSMUSG00000025006"|"ENSMUSG00000018334"|"ENSMUSG00000040003"|"ENSMUSG00000047030"|"ENSMUSG00000027508"|"ENSMUSG00000007617"|"ENSMUSG00000042594"|"ENSMUSG00000030742"|"ENSMUSG00000026782"|"ENSMUSG00000022623"|"ENSMUSG00000058835"|"E…	Mapk8ip2/Grip1/Sh3rf1/Dedd2/Sla2/Akap13/Sarm1/Cd3e/Sorbs1/Ksr1/Magi2/Spata2/Pag1/Homer1/Sh2b3/Lat/Abi2/Shank3/Abi1/Map2k1/Spag9/Homer2/Cd3g/Iqgap1/Dlg5/Khdrbs1/Crk/Dab2ip/Frs2
GOBP_POTASSIUM_ION_TRANSPORT	0.557332	0.344022	1.7407	198	3.22954e-05	0.000553636	ENSMUSG00000056258|"ENSMUSG00000042429"|"ENSMUSG00000035506"|"ENSMUSG00000035580"|"ENSMUSG00000054342"|"ENSMUSG00000016346"|"ENSMUSG00000027273"|"ENSMUSG00000020894"|"ENSMUSG00000017765"|"ENSMUSG00000053519"|"ENSMUSG00000059456"|"ENSMUSG00000040907"|"ENSMUSG00000031328"|"ENSMUSG00000015968"|"ENSMUSG00000000794"|"ENSMUSG00000029088"|"ENSMUSG00000041616"|"ENSMUSG00000027202"|"ENSMUSG00000069601"|"E…	Kcnq3/Adora1/Slc12a8/Kcnh8/Kcnn4/Kcnq2/Snap25/Vamp2/Slc12a4/Kcnip1/Ptk2b/Atp1a3/Flna/Cacna1d/Kcnn3/Kcnip4/Nppa/Slc12a1/Ank3/Neto1/Atp1a1/Kcnf1/Kcnh7/Kcnmb1/Kcnj6/Akap6/Slc24a4/Kcnab1/Kcns3/Kif5b/Kcna6/Gja5/Kcnj5/Ano6/Akap9/Kcnk4/Fxyd3/Aqp1/Slc1a3/Wnk3/Kcnk6/Alg10b/Drd2/Nos1/Cab39/Atp4a/Slc24a1/Kcna5/Hcn3/Kcnk7/Kcnab2/Slc12a2/Kcna4/Kcne3/Pkd2/Atp1a4/Kcne4/Slc24a2/Neto2/Kcnc2/Slc24a3/Kcnj15/Kcnb1/K…
GOMF_NUCLEOBASE_CONTAINING_COMPOUND_KINASE_ACTIVITY	0.557332	-0.551956	-2.06746	40	3.22753e-05	0.000553636	ENSMUSG00000024177|"ENSMUSG00000032478"|"ENSMUSG00000035984"|"ENSMUSG00000014554"|"ENSMUSG00000031402"|"ENSMUSG00000052539"|"ENSMUSG00000026575"|"ENSMUSG00000020638"|"ENSMUSG00000020444"|"ENSMUSG00000039197"|"ENSMUSG00000024782"|"ENSMUSG00000028948"|"ENSMUSG00000078941"|"ENSMUSG00000002550"|"ENSMUSG00000037601"|"ENSMUSG00000091415"|"ENSMUSG00000020857"|"ENSMUSG00000041323"|"ENSMUSG00000002963"|"E…	Nme4/Nme6/Nme5/Dguok/Mpp1/Magi3/Nme7/Cmpk2/Guk1/Adk/Ak3/Nol9/Ak6/Uck1/Nme1/Ak9/Nme2/Ak7/Pnkp/Ak2/Nme3
GOBP_COVALENT_CHROMATIN_MODIFICATION	0.557332	0.28191	1.55063	429	3.25591e-05	0.000556264	ENSMUSG00000055866|"ENSMUSG00000044791"|"ENSMUSG00000022521"|"ENSMUSG00000027985"|"ENSMUSG00000018412"|"ENSMUSG00000028820"|"ENSMUSG00000020893"|"ENSMUSG00000020257"|"ENSMUSG00000024002"|"ENSMUSG00000021115"|"ENSMUSG00000038909"|"ENSMUSG00000066415"|"ENSMUSG00000022387"|"ENSMUSG00000020063"|"ENSMUSG00000053819"|"ENSMUSG00000018476"|"ENSMUSG00000024045"|"ENSMUSG00000002748"|"ENSMUSG00000029050"|"E…	Per2/Setd2/Crebbp/Lef1/Kansl1/Sfpq/Per1/Wdr82/Brd4/Vrk1/Kat7/Msl2/Brd1/Sirt1/Camk2d/Kdm6b/Akap8/Baz1b/Ski/Gfi1/Rbm14/Macroh2a1/Ep300/Ncoa3/Tasor/Mecp2/Atf2/Kmt2e/Dot1l/Gata2/Ucn/Kdm5c/Pcgf3/Baz2a/Zfp110/Supt6/Ogt/Usp22/Suv39h1/Setd5/Ppargc1a/Ubr2/Kat6a/Paf1/Muc1/Wac/Prkca/Kdm4b/Phf8/Ctcf/Kmt2a/Usp49/Naa60/Kmt2b/Wbp2/Jade2/Usp7/Ash1l/Jmjd6/Brpf1/Cdc73/Smarcad1/Atxn7/Tet3/Ep400/Ctr9/Nipbl/Mtf2/Mcm3…
GOBP_TERMINATION_OF_RNA_POLYMERASE_I_TRANSCRIPTION	0.557332	-0.599019	-2.13039	31	3.2935e-05	0.000560784	ENSMUSG00000038489|"ENSMUSG00000029387"|"ENSMUSG00000036315"|"ENSMUSG00000045996"|"ENSMUSG00000059669"|"ENSMUSG00000047649"|"ENSMUSG00000033020"|"ENSMUSG00000021639"|"ENSMUSG00000004667"|"ENSMUSG00000043207"|"ENSMUSG00000006599"|"ENSMUSG00000067148"|"ENSMUSG00000001524"|"ENSMUSG00000021548"|"ENSMUSG00000024382"|"ENSMUSG00000049553"|"ENSMUSG00000072258"|"ENSMUSG00000021103"|"ENSMUSG00000031832"	Polr2l/Gtf2h3/Polr1h/Polr2k/Taf1b/Cd3eap/Polr2f/Gtf2h2/Polr2e/Zmpste24/Gtf2h1/Polr1c/Gtf2h4/Ccnh/Ercc3/Polr1a/Taf1a/Mnat1/Taf1c
GOBP_NEGATIVE_REGULATION_OF_ION_TRANSPORT	0.557332	0.312074	1.6242	256	3.38745e-05	0.000573192	ENSMUSG00000042429|"ENSMUSG00000021647"|"ENSMUSG00000046404"|"ENSMUSG00000037362"|"ENSMUSG00000024261"|"ENSMUSG00000022463"|"ENSMUSG00000052276"|"ENSMUSG00000035621"|"ENSMUSG00000031748"|"ENSMUSG00000022683"|"ENSMUSG00000021301"|"ENSMUSG00000030847"|"ENSMUSG00000053819"|"ENSMUSG00000014813"|"ENSMUSG00000031340"|"ENSMUSG00000020038"|"ENSMUSG00000035640"|"ENSMUSG00000022523"|"ENSMUSG00000040152"|"E…	Adora1/Cartpt/Yod1/Ccn3/Syt4/Srebf2/Ostn/Midn/Gnao1/Pla2g10/Hecw1/Bag3/Camk2d/Stc1/Gabre/Cry1/Cbarp/Fgf12/Thbs1/Lep/Ptk2b/Ucp2/Bag4/Hamp/Rsc1a1/Gdi1/Nup153/Icam1/Htr1b/Dmtn/Ank3/Klf7/Adipoq/Inhbb/Slc43a1/Hmgcr/P2ry1/Kcnab1/Cnr1/Rhbdf2/Rhbdf1/Rgs2/Pcsk9/Wnk3/Irs2/Acvr1c/Enpp1/Hecw2/Drd2/Ffar4/Il1b/Nos1/Cab39/Mtor/Bcl2/F2r/Usp17la/Pkia/Best3/Atp7a/Pim3/Lypla1/Ada/Itgav/Ndfip1/Kcne3/Rab11fip1/Akt2/P…
GOCC_MYOSIN_FILAMENT	0.557332	0.678548	2.14854	21	3.38911e-05	0.000573192	ENSMUSG00000031461|"ENSMUSG00000055775"|"ENSMUSG00000020061"|"ENSMUSG00000051675"|"ENSMUSG00000042451"|"ENSMUSG00000018830"|"ENSMUSG00000074652"|"ENSMUSG00000059430"|"ENSMUSG00000030739"|"ENSMUSG00000053093"|"ENSMUSG00000024049"|"ENSMUSG00000060180"|"ENSMUSG00000056328"|"ENSMUSG00000022443"|"ENSMUSG00000020900"|"ENSMUSG00000092009"	Myom2/Myh8/Mybpc1/Trim32/Mybph/Myh11/Myh7b/Actg2/Myh14/Myh7/Myom1/Myh13/Myh1/Myh9/Myh10/Myh15
GOBP_ORGANIC_ACID_CATABOLIC_PROCESS	0.557332	-0.326249	-1.69202	236	3.66848e-05	0.000616304	ENSMUSG00000022853|"ENSMUSG00000052102"|"ENSMUSG00000031173"|"ENSMUSG00000036775"|"ENSMUSG00000020098"|"ENSMUSG00000034744"|"ENSMUSG00000074064"|"ENSMUSG00000036820"|"ENSMUSG00000074141"|"ENSMUSG00000070880"|"ENSMUSG00000029445"|"ENSMUSG00000020003"|"ENSMUSG00000031903"|"ENSMUSG00000034875"|"ENSMUSG00000050002"|"ENSMUSG00000020283"|"ENSMUSG00000028011"|"ENSMUSG00000073424"|"ENSMUSG00000037542"|"E…	Ehhadh/Gnpda1/Otc/Decr2/Pcbd1/Nagk/Mlycd/Amdhd2/Il4i1b/Gad1/Hpd/Pex7/Pla2g15/Nudt19/Idnk/Pex13/Tdo2/Cyp4f15/Aldh8a1/Rida/Hsd17b4/Cyp26a1/Acad11/Nudt7/Eci1/Aig1/Etfdh/Pccb/Slc27a4/Gcsh/Mcat/Acot4/Abcd4/Mecr/Mcee/Gcdh/Lonp2/Etfb/Hsd17b10/Blmh/Acadvl/Fah/Acads/Nos2/Dcxr/Tysnd1/Kyat1/Shmt2/Acad8/Carnmt1/Plin5/Mtrr/Cpt2/Pipox/Sdsl/Gstz1/Etfa/Cyp4f18/Ldhd/Abcb11/Gls2/Aldh7a1/Hgd/Txn2/Acaa2/Mmaa/Etfbkmt…
GOBP_RESPONSE_TO_ALCOHOL	0.557332	0.343154	1.7363	198	3.66376e-05	0.000616304	ENSMUSG00000022055|"ENSMUSG00000032269"|"ENSMUSG00000037815"|"ENSMUSG00000021250"|"ENSMUSG00000020532"|"ENSMUSG00000027871"|"ENSMUSG00000033022"|"ENSMUSG00000022994"|"ENSMUSG00000003032"|"ENSMUSG00000024045"|"ENSMUSG00000039942"|"ENSMUSG00000003545"|"ENSMUSG00000030336"|"ENSMUSG00000019970"|"ENSMUSG00000062190"|"ENSMUSG00000045903"|"ENSMUSG00000059201"|"ENSMUSG00000059456"|"ENSMUSG00000007613"|"E…	Nefl/Htr3a/Ctnna1/Fos/Acaca/Hsd3b1/Cdo1/Adcy6/Klf4/Akap8/Ptger4/Fosb/Cd27/Sgk1/Lancl2/Npas4/Lep/Ptk2b/Tgfbr1/Gnb1/Hamp/Inhba/Avpr1a/Ppara/Cyp8b1/Icam1/Htr1b/Adipoq/Rbp4/Adcy1/Klf2/Aacs/Kcnmb1/Gramd1a/Car3/Cnr1/Slc23a2/Rgs2/Chrnb2/Cbl/Golph3/Drd2/Klf9/Slit3/Vcam1/Cd14/Slit2/Slc10a1/Ptgfr/Smo/Eef2/Lrp8/Ppp1r9b/Setd7/Dag1/Adcy5/Xrn1/Nr0b2/Dnmt3a/Ggh/Lrp6/Ahr/Gng2/Kcnc2/Adh6b/Cpt1a/Cdh1/Tyms/Hmgcs1/A…
GOBP_MESODERM_MORPHOGENESIS	0.557332	0.507139	2.03043	53	4.22611e-05	0.000687037	ENSMUSG00000044791|"ENSMUSG00000027985"|"ENSMUSG00000026768"|"ENSMUSG00000006445"|"ENSMUSG00000029763"|"ENSMUSG00000018476"|"ENSMUSG00000003032"|"ENSMUSG00000018604"|"ENSMUSG00000001507"|"ENSMUSG00000031965"|"ENSMUSG00000042812"|"ENSMUSG00000041324"|"ENSMUSG00000024098"|"ENSMUSG00000046714"|"ENSMUSG00000067336"|"ENSMUSG00000017897"|"ENSMUSG00000020758"|"ENSMUSG00000030699"|"ENSMUSG00000009073"|"E…	Setd2/Lef1/Itga8/Epha2/Exoc4/Kdm6b/Klf4/Tbx3/Itga3/Tbx20/Foxf1/Inhba/Twsg1/Foxc2/Bmpr2/Eya2/Itgb4/Tbx6/Nf2/Tal1/Srf/Trim15/Prkar1a/Bmpr1a/Wnt5a/Itgb3/Foxc1
GOCC_PHAGOCYTIC_VESICLE_MEMBRANE	0.557332	-0.441576	-1.94696	81	4.40318e-05	0.000706752	ENSMUSG00000046879|"ENSMUSG00000015340"|"ENSMUSG00000030559"|"ENSMUSG00000002059"|"ENSMUSG00000069874"|"ENSMUSG00000067212"|"ENSMUSG00000028894"|"ENSMUSG00000033379"|"ENSMUSG00000044827"|"ENSMUSG00000031447"|"ENSMUSG00000016206"|"ENSMUSG00000056515"|"ENSMUSG00000015575"|"ENSMUSG00000050732"|"ENSMUSG00000026177"|"ENSMUSG00000037321"|"ENSMUSG00000073411"|"ENSMUSG00000029484"|"ENSMUSG00000060802"|"E…	Irgm1/Cybb/Rab38/Rab34/Irgm2/H2-T23/Inpp5b/Atp6v0b/Tlr1/Lamp1/H2-M3/Rab31/Atp6v0e/Vamp8/Slc11a1/Tap1/H2-D1/Anxa3/B2m/Rab7b/H2-T22/Rab8b/Atp6v0e2/Cyba/Pip4p2/Atp6v0d2/Rab9b/Rab9/Tap2/Vamp3/H2-K1/Tlr2/Rab8a/Tapbp/Pip4p1/Atp6v0a1
GOBP_ACIDIC_AMINO_ACID_TRANSPORT	0.557332	0.491332	2.02336	59	4.50594e-05	0.000720951	ENSMUSG00000042429|"ENSMUSG00000055866"|"ENSMUSG00000033615"|"ENSMUSG00000027273"|"ENSMUSG00000035864"|"ENSMUSG00000020894"|"ENSMUSG00000005089"|"ENSMUSG00000007476"|"ENSMUSG00000030310"|"ENSMUSG00000020123"|"ENSMUSG00000034156"|"ENSMUSG00000019935"|"ENSMUSG00000026103"|"ENSMUSG00000054720"|"ENSMUSG00000022462"|"ENSMUSG00000030096"|"ENSMUSG00000028456"|"ENSMUSG00000005360"|"ENSMUSG00000037519"|"E…	Adora1/Per2/Cplx1/Snap25/Syt1/Vamp2/Slc1a2/Lrrc8a/Slc6a1/Avpr1a/Tspoap1/Slc17a8/Gls/Lrrc8c/Slc38a2/Slc6a6/Unc13b/Slc1a3/Ppfia1/Stx1a/Slc7a11/Slc12a2/Ntrk2/Rims1
GOBP_POSITIVE_REGULATION_OF_MRNA_METABOLIC_PROCESS	0.557332	0.443471	1.93039	78	4.53962e-05	0.000721756	ENSMUSG00000044786|"ENSMUSG00000040423"|"ENSMUSG00000047213"|"ENSMUSG00000024290"|"ENSMUSG00000043962"|"ENSMUSG00000020423"|"ENSMUSG00000042677"|"ENSMUSG00000031134"|"ENSMUSG00000038132"|"ENSMUSG00000045817"|"ENSMUSG00000029817"|"ENSMUSG00000025571"|"ENSMUSG00000034724"|"ENSMUSG00000028137"|"ENSMUSG00000028580"|"ENSMUSG00000024268"|"ENSMUSG00000003437"|"ENSMUSG00000041459"|"ENSMUSG00000036550"|"E…	Zfp36/Rc3h1/Ythdf3/Rock1/Thrap3/Btg2/Zc3h12a/Rbmx/Rbm24/Zfp36l2/Tra2a/Tnrc6c/Cnot6l/Celf3/Pum1/Celf4/Paf1/Tardbp/Cnot1/Ythdf2/Cdc73/Celf1/Hnrnpr/Cpeb1/Nup98/Tra2b/Rbm3/Snrnp70/Tnrc6b/Ago2
GOBP_RESPONSE_TO_BMP	0.557332	0.368415	1.79335	145	4.53962e-05	0.000721756	ENSMUSG00000038418|"ENSMUSG00000049313"|"ENSMUSG00000039239"|"ENSMUSG00000038508"|"ENSMUSG00000048661"|"ENSMUSG00000027985"|"ENSMUSG00000001494"|"ENSMUSG00000025880"|"ENSMUSG00000027660"|"ENSMUSG00000029050"|"ENSMUSG00000020719"|"ENSMUSG00000005836"|"ENSMUSG00000024074"|"ENSMUSG00000001507"|"ENSMUSG00000026842"|"ENSMUSG00000024098"|"ENSMUSG00000021706"|"ENSMUSG00000031283"|"ENSMUSG00000022245"|"E…	Egr1/Sorl1/Tgfb2/Gdf15/Lemd3/Lef1/Sost/Smad7/Skil/Ski/Ddx5/Gata6/Crim1/Itga3/Abl1/Twsg1/Zfyve16/Chrdl1/Skor1/Smad6/Acvrl1/Rgma/Bmpr1b/Sox9/Bmp15/Bmp10/Notch1/Ccn1/Bmpr2/Spg20/Numa1/Ctdspl2/Elapor2/Xiap/Smad4/Bmp2/Tob1/Zfp423/Smad5/Sfrp5/Chrd/Acvr2a/Vstm2a/Comp/Zfp128/Tgfbr3/Hivep1/Dlx5/Trim33/Col2a1/Bmpr1a/Wnt5a/Rnf165/Gdf5/Gdf2/Tnmd/Sfrp1/Gpc3/Slc33a1/Gata5/Fbxl15/Dlx1/Nbl1/Pcsk6/Hes1/Smpd3/Gata…
GOBP_VASCULAR_PROCESS_IN_CIRCULATORY_SYSTEM	0.557332	0.317351	1.63421	225	4.62439e-05	0.000732922	ENSMUSG00000042429|"ENSMUSG00000055866"|"ENSMUSG00000089774"|"ENSMUSG00000058230"|"ENSMUSG00000024290"|"ENSMUSG00000031297"|"ENSMUSG00000001918"|"ENSMUSG00000032902"|"ENSMUSG00000022994"|"ENSMUSG00000022899"|"ENSMUSG00000032350"|"ENSMUSG00000031616"|"ENSMUSG00000005089"|"ENSMUSG00000059201"|"ENSMUSG00000030310"|"ENSMUSG00000038676"|"ENSMUSG00000028403"|"ENSMUSG00000020123"|"ENSMUSG00000046714"|"E…	Adora1/Per2/Slc5a3/Arhgap35/Rock1/Slc7a3/Slc1a5/Slc16a1/Adcy6/Slc15a2/Gclc/Ednra/Slc1a2/Lep/Slc6a1/Ucn/Zdhhc21/Avpr1a/Foxc2/Slc5a5/Icam1/Adrb3/Htr1b/Nppa/Klf2/Akap12/Nppb/Acta2/Cps1/Slc38a2/Slc2a13/P2ry1/Slc8a2/Agtr1a/Gja5/Slc6a6/Adrb1/Rgs2/Ocln/Asic2/Slc1a3/Lepr/Tjp1/Slc29a2/Bmpr2/Nos1/Prkg1/Insr/F2r/Slit2/Slc4a4/Adm/Kcna5/Slc7a5/Fgg/Slc12a2/Slc22a2/Abcc1/Atp8a1/Slc38a1/Avpr2/Mylk3/Slc27a1/Slc6a…
GOBP_REGENERATION	0.557332	0.34641	1.72339	168	4.73916e-05	0.000746418	ENSMUSG00000006711|"ENSMUSG00000022055"|"ENSMUSG00000037362"|"ENSMUSG00000062209"|"ENSMUSG00000037815"|"ENSMUSG00000032083"|"ENSMUSG00000042793"|"ENSMUSG00000003032"|"ENSMUSG00000047261"|"ENSMUSG00000001508"|"ENSMUSG00000052727"|"ENSMUSG00000029838"|"ENSMUSG00000033685"|"ENSMUSG00000031328"|"ENSMUSG00000050440"|"ENSMUSG00000006538"|"ENSMUSG00000022952"|"ENSMUSG00000016529"|"ENSMUSG00000026586"|"E…	D130043K22Rik/Nefl/Ccn3/Erbb4/Ctnna1/Apoa1/Lgr6/Klf4/Gap43/Sgca/Map1b/Ptn/Ucp2/Flna/Hamp/Ihh/Runx1/Il10/Prrx1/Lamb2/Ppard/Ptpn3/Angpt2/Yap1/Rgma/Mtpn/Nr4a3/Ppat/Tnr/Ptprs/Notch1/Chl1/Cntf/Srsf5/Gli3/Map2k1/Mdk/Kpna1/Atic/Bcl2/Adm/Bcl9/Dag1/Nr0b2/Scarf1/Mustn1/Ptprf/Fpgs/Gas6/Lrig2/Fzd7/Cpt1a/Cebpb/Baat/Tyms/Ndel1/Fgf10/Tgfbr3
GOMF_GROWTH_FACTOR_BINDING	0.557332	0.367885	1.75712	132	5.07981e-05	0.000790193	ENSMUSG00000024190|"ENSMUSG00000054252"|"ENSMUSG00000071192"|"ENSMUSG00000037362"|"ENSMUSG00000019997"|"ENSMUSG00000026770"|"ENSMUSG00000059146"|"ENSMUSG00000024074"|"ENSMUSG00000029838"|"ENSMUSG00000005533"|"ENSMUSG00000040152"|"ENSMUSG00000029195"|"ENSMUSG00000007613"|"ENSMUSG00000024940"|"ENSMUSG00000003316"|"ENSMUSG00000090958"|"ENSMUSG00000044177"|"ENSMUSG00000024098"|"ENSMUSG00000000530"|"E…	Dusp1/Fgfr3/Wfikkn1/Ccn3/Ccn2/Il2ra/Ntrk3/Crim1/Ptn/Igf1r/Thbs1/Klb/Tgfbr1/Ltbp3/Glg1/Lrrc32/Wfikkn2/Twsg1/Acvrl1/Pdgfa/Ngfr/Rhbdf2/Ltbp2/Rhbdf1/Acvr1b/Vasn/Acvr1c/Ccn1/Furin/Osmr/Nlrp2/Bmpr2/Flt1/Insr/Fgfr1/Cxcl13/Fgfr4/Itgb4/Tsku/Il1r1/Ntrk2/Itgav/Erbb3/Igfbp3/Trim16/Acvr2a/Il6ra/Tgfbr3/Scn5a/Flt4/Col2a1/Il6st/Il1rn/Itgb3/Cep57/Ltbp1
GOBP_CYCLIC_NUCLEOTIDE_METABOLIC_PROCESS	0.557332	0.578261	2.1204	35	5.42584e-05	0.000828673	ENSMUSG00000053965|"ENSMUSG00000026567"|"ENSMUSG00000006445"|"ENSMUSG00000022994"|"ENSMUSG00000048776"|"ENSMUSG00000023868"|"ENSMUSG00000059173"|"ENSMUSG00000041616"|"ENSMUSG00000019990"|"ENSMUSG00000020431"|"ENSMUSG00000029019"|"ENSMUSG00000032238"|"ENSMUSG00000069094"|"ENSMUSG00000021699"|"ENSMUSG00000022840"|"ENSMUSG00000025584"|"ENSMUSG00000027931"|"ENSMUSG00000022220"|"ENSMUSG00000031842"|"E…	Pde5a/Adcy10/Epha2/Adcy6/Pthlh/Pde10a/Pde1a/Nppa/Pde7b/Adcy1/Nppb/Rora/Pde7a/Pde4d/Adcy5/Pde8a/Npr1/Adcy4/Pde4c/Npr2/Adcy2
GOCC_ACTOMYOSIN	0.557332	0.45293	1.94891	72	5.41113e-05	0.000828673	ENSMUSG00000030562|"ENSMUSG00000030847"|"ENSMUSG00000029860"|"ENSMUSG00000032584"|"ENSMUSG00000035305"|"ENSMUSG00000021279"|"ENSMUSG00000030583"|"ENSMUSG00000015143"|"ENSMUSG00000025006"|"ENSMUSG00000033306"|"ENSMUSG00000032504"|"ENSMUSG00000022836"|"ENSMUSG00000029528"|"ENSMUSG00000058056"|"ENSMUSG00000021750"|"ENSMUSG00000053702"|"ENSMUSG00000021798"|"ENSMUSG00000043079"|"ENSMUSG00000007207"|"E…	Nox4/Bag3/Zyx/Mst1r/Ror1/Cdc42bpb/Sipa1l3/Actn1/Sorbs1/Lpp/Pdcd6ip/Mylk/Pxn/Palld/Fam107a/Nebl/Ldb3/Synpo/Stx1a/Myl9/Daam1/Myh14/Myh7/Actn4/Xirp1/Limch1/Septin11/Hdac4/Pdlim3/Myh9/Synpo2/Cdc42bpa/Myh10/Pdlim4/Pgm5/Fhod1
GOCC_CELL_LEADING_EDGE	0.557332	0.279009	1.52003	394	5.39397e-05	0.000828673	ENSMUSG00000050357|"ENSMUSG00000042429"|"ENSMUSG00000037815"|"ENSMUSG00000024290"|"ENSMUSG00000049550"|"ENSMUSG00000029211"|"ENSMUSG00000026768"|"ENSMUSG00000006445"|"ENSMUSG00000031642"|"ENSMUSG00000062380"|"ENSMUSG00000031340"|"ENSMUSG00000021338"|"ENSMUSG00000031605"|"ENSMUSG00000022799"|"ENSMUSG00000036885"|"ENSMUSG00000039005"|"ENSMUSG00000024456"|"ENSMUSG00000026014"|"ENSMUSG00000052516"|"E…	Carmil2/Adora1/Ctnna1/Rock1/Clip1/Gabra4/Itga8/Epha2/Sh3rf1/Tubb3/Gabre/Carmil1/Klhl2/Arhgap31/Arhgef26/Tlr4/Diaph1/Raph1/Robo2/Kank1/Ptk2b/Plekha1/Wasl/Pip5k1a/Cdc42bpb/Rasgrp2/Abl1/Psd3/Wasf2/Actn1/Iqgap2/Ksr1/Tln1/Mylk/Amph/Spry4/Slk/Cttn/Ctnna3/Acta2/Cd44/Tirap/Aak1/Prkci/Pxn/Scyl3/Itga5/Actb/Apc2/S100b/Ocln/Cd177/Acap2/Palld/Clcn3/Fam107a/Abi2/Trpm7/Tacr3/Pafah1b1/Ddn/Cdc42bpg/Cspg4/Actg2/Ar…
GOBP_NEGATIVE_REGULATION_OF_PROTEIN_SERINE_THREONINE_KINASE_ACTIVITY	0.557332	0.366856	1.75221	132	5.69724e-05	0.000864883	ENSMUSG00000024190|"ENSMUSG00000049313"|"ENSMUSG00000030551"|"ENSMUSG00000030203"|"ENSMUSG00000021959"|"ENSMUSG00000028944"|"ENSMUSG00000051391"|"ENSMUSG00000032462"|"ENSMUSG00000020063"|"ENSMUSG00000007564"|"ENSMUSG00000015937"|"ENSMUSG00000079055"|"ENSMUSG00000037211"|"ENSMUSG00000048878"|"ENSMUSG00000019960"|"ENSMUSG00000031530"|"ENSMUSG00000040021"|"ENSMUSG00000026842"|"ENSMUSG00000037239"|"E…	Dusp1/Sorl1/Nr2f2/Dusp16/Lats2/Prkag2/Ywhag/Pik3cb/Sirt1/Ppp2r1a/Macroh2a1/Slc8a3/Spry1/Hexim1/Dusp6/Dusp4/Lats1/Abl1/Spred3/Dnaja1/Nppa/Spred1/Adipoq/Spry4/Ptpn1/Hipk3/Cdk5rap3/Spred2/Sh2b3/Dusp5/Ipo5/Rgs2
GOBP_PROTEIN_IMPORT_INTO_MITOCHONDRIAL_MATRIX	0.557332	-0.688364	-2.1213	19	5.76092e-05	0.000871923	ENSMUSG00000075467|"ENSMUSG00000028998"|"ENSMUSG00000022013"|"ENSMUSG00000013701"|"ENSMUSG00000002949"|"ENSMUSG00000029198"|"ENSMUSG00000062580"|"ENSMUSG00000002984"|"ENSMUSG00000027679"|"ENSMUSG00000003438"|"ENSMUSG00000031158"|"ENSMUSG00000067847"|"ENSMUSG00000093904"	Dnlz/Tomm7/Dnajc15/Timm23/Timm44/Grpel1/Timm17a/Tomm40/Dnajc19/Timm50/Timm17b/Romo1/Tomm20
GOBP_CAMERA_TYPE_EYE_DEVELOPMENT	0.557332	0.307642	1.60473	259	6.00059e-05	0.000900089	ENSMUSG00000032401|"ENSMUSG00000058230"|"ENSMUSG00000039239"|"ENSMUSG00000026840"|"ENSMUSG00000031461"|"ENSMUSG00000006445"|"ENSMUSG00000019986"|"ENSMUSG00000029671"|"ENSMUSG00000023328"|"ENSMUSG00000027660"|"ENSMUSG00000003032"|"ENSMUSG00000029050"|"ENSMUSG00000035158"|"ENSMUSG00000037211"|"ENSMUSG00000029838"|"ENSMUSG00000007613"|"ENSMUSG00000029064"|"ENSMUSG00000008435"|"ENSMUSG00000037239"|"E…	Lctl/Arhgap35/Tgfb2/Lamc3/Myom2/Epha2/Ahi1/Wnt16/Ache/Skil/Klf4/Ski/Mitf/Spry1/Ptn/Tgfbr1/Gnb1/Rdh13/Spred3/Inhba/Fzd5/Tub/Slc17a8/Ihh/Twsg1/Foxc2/Slc25a25/Spred1/Celf4/Lamb2/Mab21l2/Rbp4/Acvrl1/Sox8/Hipk1/Clcn2/Jmjd6/Shroom2/Spred2/Wnt7b/Bmpr1b/Sox9/Tulp1/Abi2/Nf1/Drd2/Bmpr2/Aqp5/Slc7a11/Flt1/Nphp4/Gli3/Wt1/Sdk1/Aldh1a3/Man2a1/Tsku/Smarca4/Nf2/Myom1/Kdm5b/Ntrk2/Megf11/Prom1/Lrp6/Yy1/Jag1/Rp1/Ush…
GOBP_CELL_GROWTH	0.557332	0.275116	1.51304	432	6.04631e-05	0.000904256	ENSMUSG00000090877|"ENSMUSG00000091971"|"ENSMUSG00000038069"|"ENSMUSG00000019432"|"ENSMUSG00000006711"|"ENSMUSG00000037362"|"ENSMUSG00000024261"|"ENSMUSG00000039239"|"ENSMUSG00000052276"|"ENSMUSG00000030539"|"ENSMUSG00000030270"|"ENSMUSG00000073530"|"ENSMUSG00000025880"|"ENSMUSG00000020063"|"ENSMUSG00000053819"|"ENSMUSG00000035864"|"ENSMUSG00000021268"|"ENSMUSG00000066406"|"ENSMUSG00000007564"|"E…	Hspa1b/Hspa1a/Cdkn2aip/Ddx39b/D130043K22Rik/Ccn3/Syt4/Tgfb2/Ostn/Sema4b/Cpne9/Pappa2/Smad7/Sirt1/Camk2d/Syt1/Meg3/Akap13/Ppp2r1a/Trim32/Sgk1/Map1b/Ino80/Ttl/Sgk3/Rasal1/Ptk2b/Tgfbr1/Itch/Hamp/Ucn/Rasgrp2/Abl1/Inhba/Gdi1/Avpr1a/Ppara/Arih2/Ist1/Lamb2/Acvrl1/Dcun1d3/Cttn/Ppard/Hsp90aa1/Nppb/Rps6ka3/Rims2/Ppp3cb/Trim46/Sema3d/Akap6/Minar1/Agtr1a/Vcl/Cdc73/Sema3b/Slc23a2/Pak6/Crkl/Ros1/Sox9/Zfp639/Mt…
GOMF_TRANSMEMBRANE_RECEPTOR_PROTEIN_KINASE_ACTIVITY	0.538434	0.437095	1.90264	78	6.91221e-05	0.00100396	ENSMUSG00000054252|"ENSMUSG00000062209"|"ENSMUSG00000006445"|"ENSMUSG00000059146"|"ENSMUSG00000032584"|"ENSMUSG00000024074"|"ENSMUSG00000005533"|"ENSMUSG00000007613"|"ENSMUSG00000029859"|"ENSMUSG00000005958"|"ENSMUSG00000000530"|"ENSMUSG00000029869"|"ENSMUSG00000052430"|"ENSMUSG00000019893"|"ENSMUSG00000005640"|"ENSMUSG00000000532"|"ENSMUSG00000026834"|"ENSMUSG00000003934"|"ENSMUSG00000029245"|"E…	Fgfr3/Erbb4/Epha2/Ntrk3/Mst1r/Crim1/Igf1r/Tgfbr1/Epha1/Ephb3/Acvrl1/Ephb6/Bmpr1b/Ros1/Insrr/Acvr1b/Acvr1c/Efnb3/Epha5/Bmpr2/Flt1/Insr/Fgfr1/Fgfr4/Ntrk2/Erbb3/Acvr2a/Tgfbr3/Flt4/Axl/Bmpr1a
GOBP_EMBRYONIC_PLACENTA_DEVELOPMENT	0.538434	0.459488	1.9621	69	6.9554e-05	0.00100733	ENSMUSG00000030551|"ENSMUSG00000044791"|"ENSMUSG00000027985"|"ENSMUSG00000052837"|"ENSMUSG00000015522"|"ENSMUSG00000015053"|"ENSMUSG00000045005"|"ENSMUSG00000016529"|"ENSMUSG00000024073"|"ENSMUSG00000049382"|"ENSMUSG00000022382"|"ENSMUSG00000032855"|"ENSMUSG00000028195"|"ENSMUSG00000040481"|"ENSMUSG00000024140"|"ENSMUSG00000020530"|"ENSMUSG00000004936"|"ENSMUSG00000030790"|"ENSMUSG00000037568"|"E…	Nr2f2/Setd2/Lef1/Junb/Arnt/Gata2/Fzd5/Il10/Birc6/Krt8/Wnt7b/Pkd1/Ccn1/Bptf/Epas1/Ggnbp2/Map2k1/Adm/Vash2/Mapk1/St14/Pkd2/Mdfi/Cebpa/Stk4/Socs3/Cebpb
GOBP_T_CELL_DIFFERENTIATION	0.538434	0.320383	1.64851	222	7.20419e-05	0.0010374	ENSMUSG00000035356|"ENSMUSG00000038418"|"ENSMUSG00000040423"|"ENSMUSG00000034833"|"ENSMUSG00000027985"|"ENSMUSG00000042677"|"ENSMUSG00000003882"|"ENSMUSG00000026770"|"ENSMUSG00000031642"|"ENSMUSG00000025880"|"ENSMUSG00000045817"|"ENSMUSG00000070691"|"ENSMUSG00000039942"|"ENSMUSG00000000409"|"ENSMUSG00000030336"|"ENSMUSG00000020198"|"ENSMUSG00000007817"|"ENSMUSG00000033730"|"ENSMUSG00000000782"|"E…	Nfkbiz/Egr1/Rc3h1/Tespa1/Lef1/Zc3h12a/Il7r/Il2ra/Sh3rf1/Smad7/Zfp36l2/Runx3/Ptger4/Lck/Cd27/Ap3d1/Zmiz1/Egr3/Tcf7/Lep/Mr1/Cd3e/Abl1/Wnt4/Themis/Fzd5/Ihh/Runx1/Rhoh/Zbtb16/Ppp3cb/Lmbr1l/Tnfsf9/Rora/Jmjd6/Entpd7/Camk4/Tnfrsf18/Sos2/Jag2/Rc3h2/Slamf6/Nfkbid/Lepr/Cd8a/Foxp1/Il1b/Adam8/Gli3/Mtor/Mdk/Dtx1/Bcl2/Jak3/Gli2/Atp7a/Cd3g/Cd4/Zbtb1/Ada
GOBP_NEGATIVE_REGULATION_OF_HORMONE_SECRETION	0.538434	0.50117	1.99528	51	7.4505e-05	0.00106982	ENSMUSG00000042429|"ENSMUSG00000021647"|"ENSMUSG00000037362"|"ENSMUSG00000035621"|"ENSMUSG00000020038"|"ENSMUSG00000059201"|"ENSMUSG00000033685"|"ENSMUSG00000038676"|"ENSMUSG00000041324"|"ENSMUSG00000025959"|"ENSMUSG00000022878"|"ENSMUSG00000037035"|"ENSMUSG00000026834"|"ENSMUSG00000058755"|"ENSMUSG00000032259"|"ENSMUSG00000054200"|"ENSMUSG00000027398"|"ENSMUSG00000035828"|"ENSMUSG00000025723"|"E…	Adora1/Cartpt/Ccn3/Midn/Cry1/Lep/Ucp2/Ucn/Inhba/Klf7/Adipoq/Inhbb/Acvr1c/Osm/Drd2/Ffar4/Il1b/Pim3/Nmb/Rab11fip1/Stxbp5l/Ghrl/Il11/Kcnb1/Vsnl1/Inha
GOBP_CELL_CELL_ADHESION_VIA_PLASMA_MEMBRANE_ADHESION_MOLECULES	0.538434	0.310552	1.61121	234	7.81171e-05	0.00111849	ENSMUSG00000032036|"ENSMUSG00000039239"|"ENSMUSG00000032593"|"ENSMUSG00000030830"|"ENSMUSG00000032083"|"ENSMUSG00000102697"|"ENSMUSG00000048078"|"ENSMUSG00000003032"|"ENSMUSG00000038064"|"ENSMUSG00000039155"|"ENSMUSG00000020067"|"ENSMUSG00000052516"|"ENSMUSG00000026580"|"ENSMUSG00000026582"|"ENSMUSG00000028519"|"ENSMUSG00000041607"|"ENSMUSG00000037405"|"ENSMUSG00000016529"|"ENSMUSG00000056569"|"E…	Kirrel3/Tgfb2/Amigo3/Itgal/Apoa1/Pcdhac2/Tenm4/Klf4/Cldn22/Cdh26/Mypn/Robo2/Selp/Sele/Dab1/Mbp/Icam1/Il10/Mpz/Adipoq/Mpzl2/Cldn19/Amigo2/Nlgn1/Dsc2/Ptprd/Cd209b/Ntng1/Itga5/Cd164/Pkd1/Adgrl1/Il1rap/Cldn23/Grid2/Cd177/Fat1/Palld/Pcdhga7/Ptprs/Cldn12/Cdh24/Cdh13/Cdh6/Jaml/Fat3/Vcam1/Unc5d/Pcdh10/Cdh20/Sdk1/Pcdhga4/Emb/Lrfn3/Plxnb2/L1cam/Ptpn23/Nptn/Bmp2/Fxyd5/Clstn3/Cdh23/Ptprf/Alcam/Pvr/Sdk2/Cdh9/…
GOBP_DNA_DAMAGE_RESPONSE_DETECTION_OF_DNA_DAMAGE	0.538434	-0.54634	-2.02198	39	7.85406e-05	0.00112137	ENSMUSG00000033970|"ENSMUSG00000037740"|"ENSMUSG00000090137"|"ENSMUSG00000022881"|"ENSMUSG00000022400"|"ENSMUSG00000076431"|"ENSMUSG00000020460"|"ENSMUSG00000030744"|"ENSMUSG00000029363"|"ENSMUSG00000012483"|"ENSMUSG00000023104"|"ENSMUSG00000049734"|"ENSMUSG00000037474"|"ENSMUSG00000002963"|"ENSMUSG00000020390"|"ENSMUSG00000008348"|"ENSMUSG00000030611"|"ENSMUSG00000019505"|"ENSMUSG00000020284"|"E…	Rfc3/Mrps26/Uba52/Rfc4/Rbx1/Sox4/Rps27a/Rps3/Rfc5/Rpa3/Rfc2/Trex1/Dtl/Pnkp/Ube2b/Ubc/Mrps11/Ubb/Cfap410/Mrps35/Usp1
GOBP_IRON_SULFUR_CLUSTER_ASSEMBLY	0.538434	-0.641097	-2.08494	23	7.96952e-05	0.00113464	ENSMUSG00000046573|"ENSMUSG00000043510"|"ENSMUSG00000059363"|"ENSMUSG00000031068"|"ENSMUSG00000022503"|"ENSMUSG00000027618"|"ENSMUSG00000031879"|"ENSMUSG00000047721"|"ENSMUSG00000029993"|"ENSMUSG00000039183"	Lyrm4/Hscb/Fxn/Glrx3/Nubp1/Nfs1/Ciao2b/Bola2/Nfu1/Nubp2
GOBP_IN_UTERO_EMBRYONIC_DEVELOPMENT	0.538434	0.290999	1.54558	311	8.49769e-05	0.00118968	ENSMUSG00000024294|"ENSMUSG00000027763"|"ENSMUSG00000066595"|"ENSMUSG00000030551"|"ENSMUSG00000044791"|"ENSMUSG00000027985"|"ENSMUSG00000042622"|"ENSMUSG00000027660"|"ENSMUSG00000003032"|"ENSMUSG00000052837"|"ENSMUSG00000020692"|"ENSMUSG00000031616"|"ENSMUSG00000015522"|"ENSMUSG00000042202"|"ENSMUSG00000007817"|"ENSMUSG00000018604"|"ENSMUSG00000005836"|"ENSMUSG00000023945"|"ENSMUSG00000040651"|"E…	Mib1/Mbnl1/Flvcr1/Nr2f2/Setd2/Lef1/Maff/Skil/Klf4/Junb/Nle1/Ednra/Arnt/Slc35e2/Zmiz1/Tbx3/Gata6/Slc5a7/Tasor/Lats1/Tgfbr1/Gata2/Unk/Cnot3/Foxf1/Fzd5/Cmip/Mafg/Ihh/Agbl4/Il10/Supt6/Celf4/Ccdc24/Klf2/Birc6/Adamts3/Sox8/Chst11/Cnot1/Ell/Krt8/Yap1/Wnt7b/Pkd1/Jag2/Ctr9/Alkbh1/Acvr1b/Apob/Acvr1c/Notch1/Ccn1/Bptf/Furin/Smg9/Epas1/Smim14/Ggnbp2/Npat/Gli3/Map2k1/Pcgf2/Myo18b/Gli2/Myo1e/Adm/Ifitm5/Otud7b/S…
GOMF_STRUCTURAL_CONSTITUENT_OF_CYTOSKELETON	0.538434	0.437608	1.91552	79	8.53749e-05	0.00119194	ENSMUSG00000030554|"ENSMUSG00000022055"|"ENSMUSG00000022054"|"ENSMUSG00000022565"|"ENSMUSG00000062380"|"ENSMUSG00000054889"|"ENSMUSG00000063063"|"ENSMUSG00000011751"|"ENSMUSG00000069601"|"ENSMUSG00000062825"|"ENSMUSG00000028465"|"ENSMUSG00000026202"|"ENSMUSG00000034336"|"ENSMUSG00000023004"|"ENSMUSG00000001525"|"ENSMUSG00000029580"|"ENSMUSG00000039959"|"ENSMUSG00000028906"|"ENSMUSG00000045136"|"E…	Synm/Nefl/Nefm/Plec/Tubb3/Dsp/Ctnna2/Sptbn4/Ank3/Actg1/Tln1/Tuba4a/Ina/Tuba1b/Tubb5/Actb/Hip1/Epb41/Tubb2b/Krt14/Ppl/Sorbs3/Tubb4b/Erbin/Tubb2a/Sorbs2/Nefh/Epb41l4b/Sptan1/Sptbn1/Crocc/Bicd1/Sptb/Tln2/Tubb4a/Msn/Tuba8
GOCC_OUTER_MEMBRANE	0.538434	-0.326877	-1.67512	210	8.72208e-05	0.001211	ENSMUSG00000020486|"ENSMUSG00000064215"|"ENSMUSG00000053768"|"ENSMUSG00000027599"|"ENSMUSG00000078713"|"ENSMUSG00000026198"|"ENSMUSG00000032883"|"ENSMUSG00000025733"|"ENSMUSG00000064068"|"ENSMUSG00000037062"|"ENSMUSG00000023307"|"ENSMUSG00000005131"|"ENSMUSG00000025525"|"ENSMUSG00000090137"|"ENSMUSG00000030086"|"ENSMUSG00000004264"|"ENSMUSG00000004455"|"ENSMUSG00000008540"|"ENSMUSG00000006782"|"E…	Septin4/Ifi27/Chchd3/Armc1/Tomm5/Abcb6/Acsl3/Rhot2/Mtx1/Sh3glb1/Marchf5/4930550C14Rik/Apool/Uba52/Chchd6/Phb2/Ppp1cc/Mgst1/Cnp/Armcx1/Rsad2/Micos13/Snn/Gja1/Trim14/Ltc4s/Micos10/Cisd1/Exd2/Tomm7/Pigbos1/Bphl/Rps27a/Bri3bp/Mtx2/Fis1/Samm50/Immt/Pgam5/Bax/Armcx6/Bad/Tspo/Bmf/Rhot1/Tomm40/Atp5g3/Qtrt1/Nme1/Cyp27b1/Rtn4ip1/Myoc/Akap1/Rmdn3/Fam210b/Bak1/Tomm20/Ulk1/Nav3/Slc25a46/Vdac2/Tomm34/Ubc/Hax1/…
GOBP_FAT_CELL_DIFFERENTIATION	0.538434	0.331707	1.68748	204	9.02546e-05	0.00124285	ENSMUSG00000044786|"ENSMUSG00000023087"|"ENSMUSG00000032487"|"ENSMUSG00000055866"|"ENSMUSG00000042677"|"ENSMUSG00000045817"|"ENSMUSG00000020063"|"ENSMUSG00000035011"|"ENSMUSG00000022807"|"ENSMUSG00000003032"|"ENSMUSG00000032405"|"ENSMUSG00000024972"|"ENSMUSG00000055024"|"ENSMUSG00000051675"|"ENSMUSG00000049090"|"ENSMUSG00000058914"|"ENSMUSG00000059201"|"ENSMUSG00000037868"|"ENSMUSG00000027104"|"E…	Zfp36/Noct/Ptgs2/Per2/Zc3h12a/Zfp36l2/Sirt1/Zbtb7a/Osbpl11/Klf4/Pias1/Lgals12/Ep300/Trim32/Zadh2/C1qtnf3/Lep/Egr2/Atf2/Ptprq/Gata2/Ero1a/Tgfb1i1/Retn/Hnrnpu/Zfp516/Adipoq/Smad6/Ppargc1a/Aacs/Sox8/Ppard/Creb1/Inhbb/Zbtb16/Rora/Pnpla3/Arl4a/Osbpl8/Yap1/Napepld/Nr4a1/Nr4a2/Adrb1/Nr4a3/Rgs2/Nipbl/Enpp1/Ddit3/Plcb1/Ffar4/Ctbp2
GOBP_HETEROPHILIC_CELL_CELL_ADHESION_VIA_PLASMA_MEMBRANE_CELL_ADHESION_MOLECULES	0.538434	0.52501	2.03841	44	9.06702e-05	0.00124517	ENSMUSG00000032593|"ENSMUSG00000030830"|"ENSMUSG00000048078"|"ENSMUSG00000026580"|"ENSMUSG00000026582"|"ENSMUSG00000037405"|"ENSMUSG00000048218"|"ENSMUSG00000063887"|"ENSMUSG00000028399"|"ENSMUSG00000065987"|"ENSMUSG00000000555"|"ENSMUSG00000019818"|"ENSMUSG00000013033"|"ENSMUSG00000071424"|"ENSMUSG00000048534"|"ENSMUSG00000027962"	Amigo3/Itgal/Tenm4/Selp/Sele/Icam1/Amigo2/Nlgn1/Ptprd/Cd209b/Itga5/Cd164/Adgrl1/Grid2/Jaml/Vcam1
GOBP_INTRACELLULAR_RECEPTOR_SIGNALING_PATHWAY	0.538434	0.308525	1.59952	249	9.50529e-05	0.00129477	ENSMUSG00000090877|"ENSMUSG00000091971"|"ENSMUSG00000030551"|"ENSMUSG00000036712"|"ENSMUSG00000021025"|"ENSMUSG00000020893"|"ENSMUSG00000042625"|"ENSMUSG00000020063"|"ENSMUSG00000022899"|"ENSMUSG00000035011"|"ENSMUSG00000020038"|"ENSMUSG00000029478"|"ENSMUSG00000020719"|"ENSMUSG00000015522"|"ENSMUSG00000055024"|"ENSMUSG00000028028"|"ENSMUSG00000007817"|"ENSMUSG00000039005"|"ENSMUSG00000026174"|"E…	Hspa1b/Hspa1a/Nr2f2/Cyld/Nfkbia/Per1/Safb2/Sirt1/Slc15a2/Zbtb7a/Cry1/Ncor2/Ddx5/Arnt/Ep300/Alpk1/Zmiz1/Tlr4/Cnot9/Cry2/Lats1/Lep/Vps18/Nr6a1/Nr1d2/Itch/Ppara/Dnaja1/Runx1/Pum1/Arid1a/Safb/Klf2/Ppard/Cnot1/Kctd6/Wbp2/Rora/Cyp7b1/Ddx17/Yap1/Pdk3/Nr4a1/Nr4a2/Lacc1/Crkl/Nr4a3/Nr2f1/Esr1/Kmt2d/Mn1/Foxp1/Ctbp2/Kank2/Ankrd17/Alox8/Usp17la/Actn4/Traf6/Pum2/Xiap/Smarca4/Ppargc1b/Kdm3a/Ywhah/Ikbkg/Erbin/Rn…
GOCC_CONTRACTILE_FIBER	0.538434	0.317809	1.63592	224	9.69193e-05	0.00131664	ENSMUSG00000030554|"ENSMUSG00000031461"|"ENSMUSG00000055775"|"ENSMUSG00000034295"|"ENSMUSG00000030847"|"ENSMUSG00000022565"|"ENSMUSG00000057378"|"ENSMUSG00000001333"|"ENSMUSG00000020067"|"ENSMUSG00000020061"|"ENSMUSG00000051675"|"ENSMUSG00000048096"|"ENSMUSG00000018830"|"ENSMUSG00000031328"|"ENSMUSG00000015968"|"ENSMUSG00000028464"|"ENSMUSG00000032186"|"ENSMUSG00000020186"|"ENSMUSG00000015143"|"E…	Synm/Myom2/Myh8/Fhod3/Bag3/Plec/Ryr3/Sync/Mypn/Mybpc1/Trim32/Lmod1/Myh11/Flna/Cacna1d/Tpm2/Tmod2/Csrp2/Actn1/Ank3/Csrp1/Myh7b/Timp4/Neb/Acta2/Ahnak2/Ppp3cb/Kctd6/Myl4/Vcl/Krt8/Homer1/Arhgef25/Lrrc10/Palld/Bmp10/Abra/Nebl/Cald1/Ldb3/Synpo/Synpo2l/Dnajb6/Myzap/Cab39/Klhl40/Fbxl22/Myl9/Ppp1r12a/Myo18b/Ahnak/Myh7/Arf1/Kcna5/Lmod2/Myom1/Obscn/Dag1/Myh13/Sdc4/Nbr1/Parva/Cacna1s/Pde4dip/Sorbs2/Coro1c/Hd…
GOBP_CHONDROCYTE_PROLIFERATION	0.538434	0.665502	2.05817	19	0.000107205	0.00143319	ENSMUSG00000054252|"ENSMUSG00000037362"|"ENSMUSG00000019997"|"ENSMUSG00000025880"|"ENSMUSG00000014813"|"ENSMUSG00000006538"|"ENSMUSG00000052430"|"ENSMUSG00000000567"|"ENSMUSG00000067336"|"ENSMUSG00000042485"|"ENSMUSG00000032496"|"ENSMUSG00000031849"	Fgfr3/Ccn3/Ccn2/Smad7/Stc1/Ihh/Bmpr1b/Sox9/Bmpr2/Mustn1/Ltf/Comp
GOMF_OXIDOREDUCTASE_ACTIVITY_ACTING_ON_A_SULFUR_GROUP_OF_DONORS	0.538434	-0.475712	-1.95089	56	0.000107151	0.00143319	ENSMUSG00000040888|"ENSMUSG00000049858"|"ENSMUSG00000026820"|"ENSMUSG00000034108"|"ENSMUSG00000020803"|"ENSMUSG00000031068"|"ENSMUSG00000020844"|"ENSMUSG00000023094"|"ENSMUSG00000027248"|"ENSMUSG00000021591"|"ENSMUSG00000025823"|"ENSMUSG00000057069"|"ENSMUSG00000024997"|"ENSMUSG00000005803"|"ENSMUSG00000028843"|"ENSMUSG00000000811"|"ENSMUSG00000035459"|"ENSMUSG00000028367"|"ENSMUSG00000054733"|"E…	Gfer/Suox/Ptges2/Ccs/Txndc17/Glrx3/Nxn/Msrb2/Pdia3/Glrx/Pdia4/Ero1b/Prdx3/Sqor/Sh3bgrl3/Txnrd3/Stab2/Txn1/Msra/Pcyox1l/Txn2/Txnrd2/Tmx2/Txnl1/Chchd4/Txndc12/Selenbp1/Msrb1/Dld/Glrx5/Sumf1/Pgk1
GOBP_NEURON_PROJECTION_ARBORIZATION	0.538434	0.607705	2.05735	26	0.000119658	0.00157462	ENSMUSG00000035274|"ENSMUSG00000034813"|"ENSMUSG00000024290"|"ENSMUSG00000029838"|"ENSMUSG00000030525"|"ENSMUSG00000063887"|"ENSMUSG00000039585"|"ENSMUSG00000059857"|"ENSMUSG00000074923"|"ENSMUSG00000028883"|"ENSMUSG00000054728"|"ENSMUSG00000033618"|"ENSMUSG00000003233"|"ENSMUSG00000020888"|"ENSMUSG00000049791"	Tpbg/Grip1/Rock1/Ptn/Chrna7/Nlgn1/Myo9a/Ntng1/Pak6/Sema3a/Phactr1/Map3k13/Dvl3/Dvl2/Fzd4
GOCC_NEUROMUSCULAR_JUNCTION	0.518848	0.446217	1.88927	66	0.000128899	0.00167868	ENSMUSG00000022055|"ENSMUSG00000007021"|"ENSMUSG00000023328"|"ENSMUSG00000079055"|"ENSMUSG00000001333"|"ENSMUSG00000029838"|"ENSMUSG00000023945"|"ENSMUSG00000069601"|"ENSMUSG00000052911"|"ENSMUSG00000061689"|"ENSMUSG00000031274"|"ENSMUSG00000006134"|"ENSMUSG00000028456"|"ENSMUSG00000030691"|"ENSMUSG00000038486"|"ENSMUSG00000019790"|"ENSMUSG00000052572"|"ENSMUSG00000042388"|"ENSMUSG00000000826"|"E…	Nefl/Syngr3/Ache/Slc8a3/Sync/Ptn/Slc5a7/Ank3/Lamb2/Dlgap4/Col4a5/Crkl/Unc13b/Fchsd2/Sv2a/Stxbp5/Dlg2/Dlgap3/Dnajc5/Pdzrn3/F2r/Stxbp5l/Hdac4/Unc13c/Prkar1a/Chrna1/Myh9/Utrn/Tuba1a/Dlg4/Syngr2/Synj2bp/Chrnb1
GOBP_SECOND_MESSENGER_MEDIATED_SIGNALING	0.518848	0.30158	1.58021	269	0.000131277	0.00170087	ENSMUSG00000033016|"ENSMUSG00000047898"|"ENSMUSG00000053819"|"ENSMUSG00000030527"|"ENSMUSG00000027636"|"ENSMUSG00000049892"|"ENSMUSG00000009647"|"ENSMUSG00000007564"|"ENSMUSG00000062232"|"ENSMUSG00000023868"|"ENSMUSG00000061578"|"ENSMUSG00000040152"|"ENSMUSG00000047181"|"ENSMUSG00000059456"|"ENSMUSG00000026580"|"ENSMUSG00000029471"|"ENSMUSG00000032093"|"ENSMUSG00000026582"|"ENSMUSG00000038676"|"E…	Nfatc1/Ccr4/Camk2d/Crtc3/Sla2/Rasd1/Mcu/Ppp2r1a/Rapgef2/Pde10a/Ksr2/Thbs1/Samd14/Ptk2b/Selp/Camkk2/Cd3e/Sele/Ucn/Irag1/Pde3b/Avpr1a/Pdpk1/Nppa/Dmtn/Ksr1/Pde7b/Adcy1/Nppb/Plcg2/Dgkq/Rims2/Ppp3cb/Grin2d/Akap6/Slc8a2/Agtr1a/Cxcr2/Pde7a/Adgrl1/Sox9/Rgs2/Lat/Aqp1/Cdh13/Pex5l/Ffar4/Epha5/Itpr1/Vcam1/Nos1/Tcp11/Prkg1/Mtor/Camta1/Nfat5/Rasd2/Homer2/Ptgfr/Pde4d/Mgrn1/Cd4/Ppp1r9b/Mctp2/Ccr10/Ada/Rnf157/Ccr…
GOBP_RESPONSE_TO_INTERFERON_BETA	0.518848	-0.589254	-2.02478	28	0.000135458	0.00173833	ENSMUSG00000046879|"ENSMUSG00000069874"|"ENSMUSG00000029203"|"ENSMUSG00000036199"|"ENSMUSG00000040483"|"ENSMUSG00000022971"|"ENSMUSG00000018899"|"ENSMUSG00000026104"|"ENSMUSG00000025492"|"ENSMUSG00000020307"|"ENSMUSG00000046718"|"ENSMUSG00000072244"|"ENSMUSG00000049734"|"ENSMUSG00000022126"|"ENSMUSG00000032369"|"ENSMUSG00000020464"|"ENSMUSG00000068329"	Irgm1/Irgm2/Ube2k/Ndufa13/Xaf1/Ifnar2/Irf1/Stat1/Ifitm3/Cdc34/Bst2/Trim6/Trex1/Acod1/Plscr1/Pnpt1/Htra2
GOBP_REGULATION_OF_TRANSPORTER_ACTIVITY	0.518848	0.304823	1.57817	250	0.00013926	0.00176794	ENSMUSG00000022619|"ENSMUSG00000022055"|"ENSMUSG00000032269"|"ENSMUSG00000040287"|"ENSMUSG00000007021"|"ENSMUSG00000021301"|"ENSMUSG00000053819"|"ENSMUSG00000020894"|"ENSMUSG00000035640"|"ENSMUSG00000022523"|"ENSMUSG00000019970"|"ENSMUSG00000059456"|"ENSMUSG00000025892"|"ENSMUSG00000015968"|"ENSMUSG00000021870"|"ENSMUSG00000070304"|"ENSMUSG00000041616"|"ENSMUSG00000069601"|"ENSMUSG00000050321"|"E…	Mapk8ip2/Nefl/Htr3a/Stac3/Syngr3/Hecw1/Camk2d/Vamp2/Cbarp/Fgf12/Sgk1/Ptk2b/Gria4/Cacna1d/Slmap/Scn2b/Nppa/Ank3/Neto1/Adipoq/Ahcyl1/Ppargc1a/Ptpn3/Jph4/Gria3/Plcg2/Nlgn1/Kmt2a/Cacng4/Akap6/Kcnab1/Kif5b/Stac/Homer1/Actb/Akap9/Fxyd3/Pcsk9/Wnk3/Shank3/Fxyd7/Dlg2/Rasgrf2/Alg10b/Hecw2/Drd2/Stim2/Nlgn2/Nos1/Cab39/Capn1/Bcl2/Ahnak/Atp7a/Actn4/Pde4d/Gsg1l/Reln/Ywhah/Fxyd5/Ndfip1/Kcne3/Shisa9/Mef2c/Cacnb4/…
GOBP_MONOCARBOXYLIC_ACID_CATABOLIC_PROCESS	0.518848	-0.380054	-1.80648	118	0.000141432	0.00178652	ENSMUSG00000022853|"ENSMUSG00000036775"|"ENSMUSG00000074064"|"ENSMUSG00000020003"|"ENSMUSG00000031903"|"ENSMUSG00000034875"|"ENSMUSG00000050002"|"ENSMUSG00000020283"|"ENSMUSG00000073424"|"ENSMUSG00000024507"|"ENSMUSG00000024987"|"ENSMUSG00000090150"|"ENSMUSG00000031767"|"ENSMUSG00000024132"|"ENSMUSG00000019806"|"ENSMUSG00000027809"|"ENSMUSG00000032527"|"ENSMUSG00000059316"|"ENSMUSG00000048755"|"E…	Ehhadh/Decr2/Mlycd/Pex7/Pla2g15/Nudt19/Idnk/Pex13/Cyp4f15/Hsd17b4/Cyp26a1/Acad11/Nudt7/Eci1/Aig1/Etfdh/Pccb/Slc27a4/Mcat/Abcd4/Mecr/Mcee/Gcdh/Lonp2/Etfb/Hsd17b10/Acadvl/Fah/Acads/Dcxr/Tysnd1/Plin5/Cpt2/Etfa/Cyp4f18/Ldhd/Abcb11/Acaa2/Mmaa/Etfbkmt/Abhd3/Pecr
GOBP_NEURON_PROJECTION_REGENERATION	0.518848	0.484777	1.94089	53	0.000143939	0.00181363	ENSMUSG00000006711|"ENSMUSG00000022055"|"ENSMUSG00000037815"|"ENSMUSG00000032083"|"ENSMUSG00000003032"|"ENSMUSG00000047261"|"ENSMUSG00000052727"|"ENSMUSG00000029838"|"ENSMUSG00000031328"|"ENSMUSG00000026586"|"ENSMUSG00000052911"|"ENSMUSG00000070509"|"ENSMUSG00000015829"|"ENSMUSG00000013236"|"ENSMUSG00000030077"|"ENSMUSG00000079415"|"ENSMUSG00000004936"|"ENSMUSG00000057329"|"ENSMUSG00000030790"|"E…	D130043K22Rik/Nefl/Ctnna1/Apoa1/Klf4/Gap43/Map1b/Ptn/Flna/Prrx1/Lamb2/Rgma/Tnr/Ptprs/Chl1/Cntf/Map2k1/Bcl2/Adm/Dag1/Scarf1/Ptprf/Lrig2
GOBP_PEPTIDYL_TYROSINE_MODIFICATION	0.518848	0.283375	1.51872	329	0.000145668	0.00182629	ENSMUSG00000030562|"ENSMUSG00000042429"|"ENSMUSG00000039716"|"ENSMUSG00000054252"|"ENSMUSG00000062209"|"ENSMUSG00000022637"|"ENSMUSG00000054051"|"ENSMUSG00000040663"|"ENSMUSG00000006445"|"ENSMUSG00000046733"|"ENSMUSG00000044716"|"ENSMUSG00000027582"|"ENSMUSG00000022897"|"ENSMUSG00000062991"|"ENSMUSG00000002748"|"ENSMUSG00000000409"|"ENSMUSG00000007564"|"ENSMUSG00000059146"|"ENSMUSG00000032584"|"E…	Nox4/Adora1/Dock3/Fgfr3/Erbb4/Cblb/Ercc6/Clcf1/Epha2/Gprc5a/Dok7/Zgpat/Dyrk1a/Nrg1/Baz1b/Lck/Ppp2r1a/Ntrk3/Mst1r/Igf1r/Ttl/Ror1/Lep/Ptk2b/Camkk2/Cd3e/Epha1/Ehd4/Wee1/Abl1/Rictor/Ephb3/Icam1/Dmtn/Pak2/Adipoq/Dyrk3/Ptpn1/Ephb6/Hipk3/Pdgfa/Hipk1/Dgkq/Cd44/Pdgfc/Itga5/Tnfrsf18/Sh2b3/Ros1/Peak1/Insrr/Angpt4/Tgfa/Errfi1/Abi2/Cbl/Osm/Cspg4/Epha5/Cntf/Ggnbp2/Ereg/Abi1/Flt1/Map2k1/Mtor/Insr/Jak3/Cntn1/Fgf…
GOBP_PROTEIN_TRANSMEMBRANE_TRANSPORT	0.518848	-0.466347	-1.92662	58	0.000148149	0.00185278	ENSMUSG00000057667|"ENSMUSG00000015243"|"ENSMUSG00000020003"|"ENSMUSG00000020283"|"ENSMUSG00000027222"|"ENSMUSG00000075467"|"ENSMUSG00000028998"|"ENSMUSG00000020843"|"ENSMUSG00000047866"|"ENSMUSG00000026197"|"ENSMUSG00000022013"|"ENSMUSG00000013701"|"ENSMUSG00000002949"|"ENSMUSG00000029198"|"ENSMUSG00000062580"|"ENSMUSG00000002984"|"ENSMUSG00000027679"|"ENSMUSG00000003438"|"ENSMUSG00000031158"|"E…	Bloc1s3/Abca1/Pex7/Pex13/Pex16/Dnlz/Tomm7/Timm22/Lonp2/Zfand2b/Dnajc15/Timm23/Timm44/Grpel1/Timm17a/Tomm40/Dnajc19/Timm50/Timm17b/Tram1l1/Romo1/Sec63/Tomm20
GOBP_PROTEIN_MODIFICATION_BY_SMALL_PROTEIN_REMOVAL	0.518848	-0.296811	-1.56831	271	0.000169261	0.00207202	ENSMUSG00000002102|"ENSMUSG00000015671"|"ENSMUSG00000020708"|"ENSMUSG00000030107"|"ENSMUSG00000026750"|"ENSMUSG00000006998"|"ENSMUSG00000032301"|"ENSMUSG00000039067"|"ENSMUSG00000066900"|"ENSMUSG00000025487"|"ENSMUSG00000043866"|"ENSMUSG00000069744"|"ENSMUSG00000019494"|"ENSMUSG00000020720"|"ENSMUSG00000021024"|"ENSMUSG00000028932"|"ENSMUSG00000026240"|"ENSMUSG00000053483"|"ENSMUSG00000022414"|"E…	Psmc3/Psma2/Psmc5/Usp18/Psmb7/Psmd2/Psma4/Psmd7/Suds3/Psmd13/Taf10/Psmb3/Cops6/Psmd12/Psma6/Psmc2/Cops7b/Usp21/Tab1/Psmd4/Psmd6/Usp3/Otud3/Cdk1/Cops3/Kat2a/Polb/Psmb5/Psma1/Uba52/Psmd9/Psmd11/Usp14/Uchl3/Psmd14/Psmb4/Psmb9/Psmb8/Psma5/Usp45/Psmc4/Psmb6/Babam1/Nedd8/Otud5/Cops4/Psmc1/Rps27a/Psmd10/Psme2/Usp15/Ifih1/Rad23a/Rnf128/Ccna1/Mindy1/Gps1/Supt3/Psmd1/Tnip2/Ddx58/Psmb2/Usp29/Shmt2/Psmd3
GOMF_RNA_POLYMERASE_ACTIVITY	0.518848	-0.521791	-1.95447	40	0.000187065	0.00227731	ENSMUSG00000038489|"ENSMUSG00000029642"|"ENSMUSG00000036315"|"ENSMUSG00000092558"|"ENSMUSG00000045996"|"ENSMUSG00000025532"|"ENSMUSG00000028099"|"ENSMUSG00000047649"|"ENSMUSG00000033020"|"ENSMUSG00000024258"|"ENSMUSG00000039771"|"ENSMUSG00000004667"|"ENSMUSG00000038225"|"ENSMUSG00000071662"|"ENSMUSG00000067148"|"ENSMUSG00000013736"|"ENSMUSG00000019738"|"ENSMUSG00000031783"|"ENSMUSG00000034032"|"E…	Polr2l/Polr1d/Polr1h/Med20/Polr2k/Crcp/Polr3c/Cd3eap/Polr2f/Polr2d/Polr2j/Polr2e/Primpol/Polr2g/Polr1c/Trnt1/Polr2i/Polr2c/Rpap1/Polr1a
GOBP_REGULATION_OF_CELL_MORPHOGENESIS	0.518848	0.290607	1.52861	293	0.000188935	0.00229454	ENSMUSG00000034813|"ENSMUSG00000019920"|"ENSMUSG00000058230"|"ENSMUSG00000024261"|"ENSMUSG00000052276"|"ENSMUSG00000023025"|"ENSMUSG00000032083"|"ENSMUSG00000030270"|"ENSMUSG00000022026"|"ENSMUSG00000041598"|"ENSMUSG00000035864"|"ENSMUSG00000021338"|"ENSMUSG00000024456"|"ENSMUSG00000029838"|"ENSMUSG00000029602"|"ENSMUSG00000032702"|"ENSMUSG00000059456"|"ENSMUSG00000031328"|"ENSMUSG00000054364"|"E…	Grip1/Lims1/Arhgap35/Syt4/Ostn/Larp4/Apoa1/Cpne9/Olfm4/Cdc42ep4/Syt1/Carmil1/Diaph1/Ptn/Rasal1/Kank1/Ptk2b/Flna/Rhob/Pakap/Unc13d/Rhobtb1/Pak3/Abl1/Phip/Bcl9l/Fmnl2/Icam1/Rnd3/Rhoh/Dmtn/Spry4/Eef2k/Strip2/Cd44/Rims2/Myo9a/Rnd1/Ptprd/P2ry1/Ntng1/Cspg5/Slc23a2/Dnmbp/Crkl/Brwd1/Wtip/Gm14137/Epb41/Brwd3/Map3k13/Plxna4/Mdk/Zmym6/Myh14/Cux1/Mark2/Spag9/Limd1/Fgg/Washc2/Actn4/Plxnb2/Rac1/Lrp8/Fbln1/Sema…
GOCC_VACUOLAR_MEMBRANE	0.518848	-0.269347	-1.48058	414	0.000191772	0.0023204	ENSMUSG00000024091|"ENSMUSG00000046879"|"ENSMUSG00000028478"|"ENSMUSG00000049562"|"ENSMUSG00000044583"|"ENSMUSG00000018567"|"ENSMUSG00000028618"|"ENSMUSG00000057506"|"ENSMUSG00000087260"|"ENSMUSG00000020903"|"ENSMUSG00000029470"|"ENSMUSG00000026198"|"ENSMUSG00000037062"|"ENSMUSG00000090247"|"ENSMUSG00000069874"|"ENSMUSG00000090137"|"ENSMUSG00000003363"|"ENSMUSG00000008540"|"ENSMUSG00000018774"|"E…	Vapa/Irgm1/Clta/Ap5b1/Tlr7/Gabarap/Tmem59/Bloc1s2/Lamtor5/Stx8/P2rx4/Abcb6/Sh3glb1/Bloc1s1/Irgm2/Uba52/Pld3/Mgst1/Cd68/H2-T23/Kxd1/Tmem138/Pgap6/Vldlr/Nprl2/Atp6v0b/Borcs8/Abcd4/Wdr41/Ap3b1/Ap1s3/M6pr/Atp6v1f/Acp2/Ifitm3/Slc66a1/Atp6v1e1/Ccz1/Lamtor2/Lamp1/Glmp/Tlr8/C3ar1/Mylpf/Tex264/Lamtor4/Gabarapl2/Ap1s1/Ap3m1/H2-M3/Uba1/Vti1b/Itfg2/Vnn1/Bst2/Gna11/Cpne1/Ostm1/Vamp8/Egf/Slc48a1/Slc29a3/Hpse/A…
GOBP_LEUKOCYTE_CELL_CELL_ADHESION	0.518848	0.281979	1.50228	321	0.000195022	0.00233566	ENSMUSG00000032038|"ENSMUSG00000035356"|"ENSMUSG00000040423"|"ENSMUSG00000024290"|"ENSMUSG00000034833"|"ENSMUSG00000022637"|"ENSMUSG00000027985"|"ENSMUSG00000030830"|"ENSMUSG00000035873"|"ENSMUSG00000042677"|"ENSMUSG00000003882"|"ENSMUSG00000026770"|"ENSMUSG00000025880"|"ENSMUSG00000003032"|"ENSMUSG00000070691"|"ENSMUSG00000000409"|"ENSMUSG00000030336"|"ENSMUSG00000035914"|"ENSMUSG00000020198"|"E…	St3gal4/Nfkbiz/Rc3h1/Rock1/Tespa1/Cblb/Lef1/Itgal/Pawr/Zc3h12a/Il7r/Il2ra/Smad7/Klf4/Runx3/Lck/Cd27/Cd276/Ap3d1/Zmiz1/Egr3/Lep/Selp/Cd3e/Sele/Pak3/Lrrc32/Zdhhc21/Ppara/Ihh/Runx1/Twsg1/Icam1/Pdpk1/Il10/Rhoh/Pak2/Peli1/Olr1/Cd44/Zbtb16/Tnfsf9/Cd5/Pag1/Cd209b/Itga5/Nr4a3/Cd177/Rc3h2/Icosl/Nfkbid/Efnb3/Golph3/Il1b/Vcam1/Adam8/Gli3/Mdk/Nfat5/Dtx1/Nt5e/Jak3/Gli2/Jam2/Traf6/Tnfrsf21/Tnfsf14/Rac1/Cd4/Zbt…
GOBP_REGULATION_OF_SMALL_GTPASE_MEDIATED_SIGNAL_TRANSDUCTION	0.518848	0.286995	1.52088	308	0.000195101	0.00233566	ENSMUSG00000058230|"ENSMUSG00000036198"|"ENSMUSG00000039239"|"ENSMUSG00000030134"|"ENSMUSG00000027347"|"ENSMUSG00000032083"|"ENSMUSG00000036863"|"ENSMUSG00000029020"|"ENSMUSG00000032462"|"ENSMUSG00000067629"|"ENSMUSG00000066406"|"ENSMUSG00000022799"|"ENSMUSG00000036885"|"ENSMUSG00000037211"|"ENSMUSG00000001507"|"ENSMUSG00000029602"|"ENSMUSG00000032702"|"ENSMUSG00000037709"|"ENSMUSG00000053641"|"E…	Arhgap35/Arhgap36/Tgfb2/Rasgef1a/Rasgrp1/Apoa1/Syde2/Mfn2/Pik3cb/Syngap1/Akap13/Arhgap31/Arhgef26/Spry1/Itga3/Rasal1/Kank1/Fam13a/Dennd4a/Rhob/Arfgef3/Rhobtb1/Abl1/Psd3/Stard13/Dennd4c/Arhgap21/Gdi1/Sipa1l3/Gna13/Mmd2/Rhoh/Scai/Ogt/Spry4/P2ry10/Ngef/Shoc2/Stard8/Fam13b/Kctd10/Myo9a/Rasa3/Arhgef19/Adgrg1/Kras/Arhgef25/Gpr174/Crkl/Sos2/Mcf2l/Abra/Irs2/Cbl/Notch1/Rasgrf2/Arhgef11/Arfgef2/Synpo2l/Kan…
GOBP_CELLULAR_COMPONENT_ASSEMBLY_INVOLVED_IN_MORPHOGENESIS	0.518848	0.387599	1.75806	96	0.000203606	0.0024317	ENSMUSG00000024206|"ENSMUSG00000034295"|"ENSMUSG00000048078"|"ENSMUSG00000066406"|"ENSMUSG00000020067"|"ENSMUSG00000048096"|"ENSMUSG00000018830"|"ENSMUSG00000032186"|"ENSMUSG00000020186"|"ENSMUSG00000006538"|"ENSMUSG00000026421"|"ENSMUSG00000030557"|"ENSMUSG00000026950"|"ENSMUSG00000021573"|"ENSMUSG00000049382"|"ENSMUSG00000041415"|"ENSMUSG00000021112"|"ENSMUSG00000020745"|"ENSMUSG00000030046"|"E…	Rfx2/Fhod3/Tenm4/Akap13/Mypn/Lmod1/Myh11/Tmod2/Csrp2/Ihh/Csrp1/Mef2a/Neb/Tppp/Krt8/Dicer1/Pals1/Pafah1b1/Bmp10/Zpbp/Nebl/Ldb3/Synpo2l/Ncmap/Itgb4/Lmod2/Smad4/Obscn/Dag1/Mylk3/Srf/Pla2g3/Prkar1a/Ankrd1/Mtmr2/Flii/Pikfyve/Ercc2/Nrap/Pgm5/Klhl41
GOMF_ORGANIC_ACID_SODIUM_SYMPORTER_ACTIVITY	0.518848	0.645498	2.04389	21	0.000207056	0.00246123	ENSMUSG00000029219|"ENSMUSG00000005089"|"ENSMUSG00000030310"|"ENSMUSG00000019894"|"ENSMUSG00000029321"|"ENSMUSG00000022462"|"ENSMUSG00000024354"|"ENSMUSG00000027340"|"ENSMUSG00000030096"|"ENSMUSG00000005360"|"ENSMUSG00000021135"|"ENSMUSG00000023169"|"ENSMUSG00000028542"	Slc10a4/Slc1a2/Slc6a1/Slc6a15/Slc10a6/Slc38a2/Slc23a1/Slc23a2/Slc6a6/Slc1a3/Slc10a1/Slc38a1/Slc6a9
GOBP_RENAL_SYSTEM_PROCESS	0.518848	0.386288	1.78237	102	0.000222549	0.00260848	ENSMUSG00000042429|"ENSMUSG00000022994"|"ENSMUSG00000022899"|"ENSMUSG00000014813"|"ENSMUSG00000019970"|"ENSMUSG00000041729"|"ENSMUSG00000001507"|"ENSMUSG00000032303"|"ENSMUSG00000020123"|"ENSMUSG00000035200"|"ENSMUSG00000022878"|"ENSMUSG00000020431"|"ENSMUSG00000029019"|"ENSMUSG00000049115"|"ENSMUSG00000057123"|"ENSMUSG00000027950"|"ENSMUSG00000004655"|"ENSMUSG00000032259"|"ENSMUSG00000022016"|"E…	Adora1/Adcy6/Slc15a2/Stc1/Sgk1/Coro2b/Itga3/Chrna3/Avpr1a/Chrnb4/Adipoq/Adcy1/Nppb/Agtr1a/Gja5/Chrnb2/Aqp1/Drd2/Akap11/Tac1/Tbc1d8b/Xpnpep3/Bcl2/F2r/Myo1e/Adm/Prkacb/Adcy5/Avpr2/Btc/Tmem63c/Mllt6/Sucnr1/Gas6/Npr1/Adcy4/Prkar2b/Npr3/Adcy2/Rab11a/Prkar1a
GOBP_HEART_VALVE_DEVELOPMENT	0.518848	0.450735	1.8769	60	0.000224391	0.00262397	ENSMUSG00000033016|"ENSMUSG00000039239"|"ENSMUSG00000024290"|"ENSMUSG00000052516"|"ENSMUSG00000031965"|"ENSMUSG00000027833"|"ENSMUSG00000041616"|"ENSMUSG00000036867"|"ENSMUSG00000057123"|"ENSMUSG00000000567"|"ENSMUSG00000018263"|"ENSMUSG00000026923"|"ENSMUSG00000028195"|"ENSMUSG00000056427"|"ENSMUSG00000054387"|"ENSMUSG00000067336"|"ENSMUSG00000028991"|"ENSMUSG00000031558"|"ENSMUSG00000035247"|"E…	Nfatc1/Tgfb2/Rock1/Robo2/Tbx20/Shox2/Nppa/Smad6/Gja5/Sox9/Tbx5/Notch1/Ccn1/Slit3/Mdm4/Bmpr2/Mtor/Slit2/Hectd1/Smad4/Bmp2/Adamts9/Mef2c/Tnfrsf1b/Jag1/Zbtb14/Tnfrsf1a
GOMF_NUCLEOTIDYLTRANSFERASE_ACTIVITY	0.518848	-0.375568	-1.79147	121	0.000234233	0.00273272	ENSMUSG00000038489|"ENSMUSG00000052776"|"ENSMUSG00000032456"|"ENSMUSG00000029642"|"ENSMUSG00000036315"|"ENSMUSG00000092558"|"ENSMUSG00000045996"|"ENSMUSG00000025532"|"ENSMUSG00000038888"|"ENSMUSG00000031536"|"ENSMUSG00000029330"|"ENSMUSG00000031948"|"ENSMUSG00000028099"|"ENSMUSG00000047649"|"ENSMUSG00000033020"|"ENSMUSG00000070284"|"ENSMUSG00000074576"|"ENSMUSG00000024258"|"ENSMUSG00000030282"|"E…	Polr2l/Oas1a/Nmnat3/Polr1d/Polr1h/Med20/Polr2k/Crcp/Ctu1/Polb/Cds1/Kars/Polr3c/Cd3eap/Polr2f/Gmppb/Mocs3/Polr2d/Cmas/Poll/Flad1/Oas1g/Polr2j/Polr2e/Oas2/Poln/Primpol/Nmnat1/Polr2g/Polr1c/Trnt1/Oas3/Polr2i/Gdpgp1/Polr2c/Pcyt2/Polg2/Rpap1/Polr1a/Terf1/Pcyt1b/Nudt5/Gmppa
GOBP_SYNAPTIC_TRANSMISSION_GABAERGIC	0.518848	0.518485	1.98363	41	0.000243966	0.00283315	ENSMUSG00000035274|"ENSMUSG00000042429"|"ENSMUSG00000038349"|"ENSMUSG00000029211"|"ENSMUSG00000031340"|"ENSMUSG00000045903"|"ENSMUSG00000021910"|"ENSMUSG00000049511"|"ENSMUSG00000063887"|"ENSMUSG00000044288"|"ENSMUSG00000006740"|"ENSMUSG00000030265"|"ENSMUSG00000004319"|"ENSMUSG00000032259"|"ENSMUSG00000061762"|"ENSMUSG00000051790"|"ENSMUSG00000036062"|"ENSMUSG00000008153"|"ENSMUSG00000007653"|"E…	Tpbg/Adora1/Plcl1/Gabra4/Gabre/Npas4/Nisch/Htr1b/Nlgn1/Cnr1/Kif5b/Kras/Clcn3/Drd2/Tac1/Nlgn2/Phf24/Clstn3/Gabrb2/Adra1a/Gabrg2/Gabra3/Prkce/Hap1/Zdhhc3/Oxtr/Gabra1
GOMF_TRANSMITTER_GATED_CHANNEL_ACTIVITY	0.498493	0.518928	1.97834	40	0.000249921	0.00288899	ENSMUSG00000032269|"ENSMUSG00000029211"|"ENSMUSG00000031340"|"ENSMUSG00000059456"|"ENSMUSG00000025892"|"ENSMUSG00000032303"|"ENSMUSG00000003378"|"ENSMUSG00000035200"|"ENSMUSG00000030525"|"ENSMUSG00000001986"|"ENSMUSG00000002771"|"ENSMUSG00000071424"|"ENSMUSG00000027950"|"ENSMUSG00000001985"|"ENSMUSG00000033981"|"ENSMUSG00000020734"|"ENSMUSG00000027577"|"ENSMUSG00000007653"|"ENSMUSG00000027107"|"E…	Htr3a/Gabra4/Gabre/Ptk2b/Gria4/Chrna3/Grik5/Chrnb4/Chrna7/Gria3/Grin2d/Grid2/Chrnb2/Grik3/Gria2/Grin2c/Chrna4/Gabrb2/Chrna1/Grin3b/Gabrg2/Gabra3/Chrnb3
GOBP_MONOSACCHARIDE_BIOSYNTHETIC_PROCESS	0.498493	0.401693	1.79155	89	0.000263954	0.00303036	ENSMUSG00000055866|"ENSMUSG00000004267"|"ENSMUSG00000017390"|"ENSMUSG00000011752"|"ENSMUSG00000003528"|"ENSMUSG00000020063"|"ENSMUSG00000024042"|"ENSMUSG00000020038"|"ENSMUSG00000055024"|"ENSMUSG00000058914"|"ENSMUSG00000059201"|"ENSMUSG00000021957"|"ENSMUSG00000022383"|"ENSMUSG00000026628"|"ENSMUSG00000022878"|"ENSMUSG00000034160"|"ENSMUSG00000024990"|"ENSMUSG00000029167"|"ENSMUSG00000003226"|"E…	Per2/Eno2/Aldoc/Pgam1/Slc25a1/Sirt1/Sik1/Cry1/Ep300/C1qtnf3/Lep/Tkt/Ppara/Atf3/Adipoq/Ogt/Rbp4/Ppargc1a/Ranbp2/Dgkq/Sds/Usp7/Slc35b4/Gpd1/Lepr/Pcx
GOBP_REGULATION_OF_HISTONE_METHYLATION	0.498493	0.46584	1.88998	56	0.000265585	0.00303526	ENSMUSG00000024002|"ENSMUSG00000020063"|"ENSMUSG00000029275"|"ENSMUSG00000015937"|"ENSMUSG00000031393"|"ENSMUSG00000029004"|"ENSMUSG00000058638"|"ENSMUSG00000002052"|"ENSMUSG00000034160"|"ENSMUSG00000003437"|"ENSMUSG00000005698"|"ENSMUSG00000002028"|"ENSMUSG00000005609"|"ENSMUSG00000029267"|"ENSMUSG00000021488"|"ENSMUSG00000024515"|"ENSMUSG00000053470"|"ENSMUSG00000037111"|"ENSMUSG00000024384"|"E…	Brd4/Sirt1/Gfi1/Macroh2a1/Mecp2/Kmt2e/Zfp110/Supt6/Ogt/Paf1/Ctcf/Kmt2a/Ctr9/Mtf2/Nsd1/Smad4/Kdm3a/Setd7/Iws1/Mllt6/Atrx/Prmt6/Paxip1/Pygo2/Nsd3/Phf19/Dnmt3b/Rif1
GOBP_CARBOHYDRATE_BIOSYNTHETIC_PROCESS	0.498493	0.32417	1.63039	190	0.000267656	0.00305201	ENSMUSG00000032038|"ENSMUSG00000055866"|"ENSMUSG00000004267"|"ENSMUSG00000017390"|"ENSMUSG00000046794"|"ENSMUSG00000011752"|"ENSMUSG00000003528"|"ENSMUSG00000020063"|"ENSMUSG00000024042"|"ENSMUSG00000020038"|"ENSMUSG00000068037"|"ENSMUSG00000055024"|"ENSMUSG00000059479"|"ENSMUSG00000058914"|"ENSMUSG00000059201"|"ENSMUSG00000059456"|"ENSMUSG00000021957"|"ENSMUSG00000060402"|"ENSMUSG00000022383"|"E…	St3gal4/Per2/Eno2/Aldoc/Ppp1r3b/Pgam1/Slc25a1/Sirt1/Sik1/Cry1/Mas1/Ep300/B3gnt8/C1qtnf3/Lep/Ptk2b/Tkt/Chst8/Ppara/Sorbs1/Atf3/Adipoq/Ogt/Rbp4/Ppargc1a/Ranbp2/Cltc/Chst11/Dgkq/Gys2/Sds/P2ry1/Usp7/B3galt1/Slc35b4/Ppp1cb/Cd244a/Pgm2l1/Ndst1/Gpd1/Lepr/Irs2/Enpp1/Pcx/Has1/Mtor/Insr/St3gal2
GOBP_REGULATION_OF_CELLULAR_CARBOHYDRATE_METABOLIC_PROCESS	0.498493	0.357627	1.70682	131	0.00031801	0.00349045	ENSMUSG00000035621|"ENSMUSG00000046794"|"ENSMUSG00000011752"|"ENSMUSG00000020063"|"ENSMUSG00000024042"|"ENSMUSG00000020038"|"ENSMUSG00000056493"|"ENSMUSG00000068037"|"ENSMUSG00000055024"|"ENSMUSG00000058914"|"ENSMUSG00000059201"|"ENSMUSG00000059456"|"ENSMUSG00000022383"|"ENSMUSG00000025006"|"ENSMUSG00000022878"|"ENSMUSG00000034160"|"ENSMUSG00000029167"|"ENSMUSG00000003226"|"ENSMUSG00000004815"|"E…	Midn/Ppp1r3b/Pgam1/Sirt1/Sik1/Cry1/Foxk1/Mas1/Ep300/C1qtnf3/Lep/Ptk2b/Ppara/Sorbs1/Adipoq/Ogt/Ppargc1a/Ranbp2/Dgkq/Ddit4/Rora/P2ry1/Usp7/Ncoa2/Foxk2/Slc35b4/Pdk3/Ppp1cb/Cd244a/Lepr/Irs2/Enpp1/Mtor/Insr/Tigar/Gck/Ppp1r3a/Epm2aip1/Pfkfb2/Akt2/Hdac4/Dyrk2/Igfbp3/Arpp19/Nupr1/Gcgr/Nln/Gckr/Dgat2/Acacb/Gsk3b/Rubcnl/Ddb1/Cbfa2t3
GOBP_REGULATION_OF_HETEROTYPIC_CELL_CELL_ADHESION	0.498493	0.596709	1.9736	24	0.000331737	0.0035956	ENSMUSG00000032083|"ENSMUSG00000003032"|"ENSMUSG00000021360"|"ENSMUSG00000000409"|"ENSMUSG00000041607"|"ENSMUSG00000016529"|"ENSMUSG00000022878"|"ENSMUSG00000005087"|"ENSMUSG00000027398"|"ENSMUSG00000033860"	Apoa1/Klf4/Gcnt2/Lck/Mbp/Il10/Adipoq/Cd44/Il1b/Fgg
GOBP_NEGATIVE_REGULATION_OF_CIRCADIAN_RHYTHM	0.498493	0.688527	1.99257	15	0.000341626	0.00369483	ENSMUSG00000042429|"ENSMUSG00000055866"|"ENSMUSG00000034157"|"ENSMUSG00000028820"|"ENSMUSG00000020038"|"ENSMUSG00000068742"|"ENSMUSG00000039231"|"ENSMUSG00000032259"|"ENSMUSG00000017697"|"ENSMUSG00000064177"	Adora1/Per2/Cipc/Sfpq/Cry1/Cry2/Suv39h1/Drd2/Ada/Ghrl
GOBP_SMOOTH_MUSCLE_CELL_DIFFERENTIATION	0.498493	0.463902	1.86231	54	0.000344483	0.00371777	ENSMUSG00000033016|"ENSMUSG00000032172"|"ENSMUSG00000009569"|"ENSMUSG00000020063"|"ENSMUSG00000032405"|"ENSMUSG00000018604"|"ENSMUSG00000005836"|"ENSMUSG00000031393"|"ENSMUSG00000036856"|"ENSMUSG00000042812"|"ENSMUSG00000000567"|"ENSMUSG00000026923"|"ENSMUSG00000029377"|"ENSMUSG00000055204"|"ENSMUSG00000030790"|"ENSMUSG00000042292"|"ENSMUSG00000024168"|"ENSMUSG00000005583"|"ENSMUSG00000031902"|"E…	Nfatc1/Olfm2/Mrtfb/Sirt1/Pias1/Tbx3/Gata6/Mecp2/Wnt4/Foxf1/Sox9/Notch1/Ereg/Ankrd17/Adm/Mrtfa/Tmem204/Mef2c/Nfatc3/Srf/Sgcb/Comp/Fgf10/Myocd/Cth
GOCC_GABA_ERGIC_SYNAPSE	0.498493	0.456563	1.8332	55	0.000347239	0.00373504	ENSMUSG00000032589|"ENSMUSG00000062209"|"ENSMUSG00000029211"|"ENSMUSG00000047261"|"ENSMUSG00000039488"|"ENSMUSG00000063887"|"ENSMUSG00000044288"|"ENSMUSG00000032482"|"ENSMUSG00000038486"|"ENSMUSG00000031841"|"ENSMUSG00000032259"|"ENSMUSG00000051177"|"ENSMUSG00000051790"|"ENSMUSG00000030970"|"ENSMUSG00000039952"|"ENSMUSG00000032336"|"ENSMUSG00000008153"|"ENSMUSG00000058013"|"ENSMUSG00000024462"|"E…	Bsn/Erbb4/Gabra4/Gap43/Cntn5/Nlgn1/Cnr1/Cspg5/Sv2a/Cdh13/Drd2/Plcb1/Nlgn2/Ctbp2/Dag1/Nptn/Clstn3/Septin11/Gabbr1/Gabrb2/Erc2/Adra1a/Gabrg2/Gabra3/Igsf9b/Atp2b1
GOBP_REPRODUCTIVE_SYSTEM_DEVELOPMENT	0.498493	0.2762	1.48778	341	0.000363212	0.00385387	ENSMUSG00000030551|"ENSMUSG00000044791"|"ENSMUSG00000039239"|"ENSMUSG00000037815"|"ENSMUSG00000027985"|"ENSMUSG00000022893"|"ENSMUSG00000042625"|"ENSMUSG00000020063"|"ENSMUSG00000052837"|"ENSMUSG00000014813"|"ENSMUSG00000015522"|"ENSMUSG00000068037"|"ENSMUSG00000018604"|"ENSMUSG00000005836"|"ENSMUSG00000023000"|"ENSMUSG00000029838"|"ENSMUSG00000052516"|"ENSMUSG00000059201"|"ENSMUSG00000007613"|"E…	Nr2f2/Setd2/Tgfb2/Ctnna1/Lef1/Adamts1/Safb2/Sirt1/Junb/Stc1/Arnt/Mas1/Tbx3/Gata6/Dhh/Ptn/Robo2/Lep/Tgfbr1/Plekha1/Flna/Gata2/Wnt4/Inhba/Fzd5/Retn/Icam1/Il10/Rbp4/Birc6/Plekha5/Klhl10/Rbm15/Sox8/Ppard/Inhbb/Spata2/Ash1l/Cyp7b1/Adgrg1/Krt8/Wnt7b/Bmpr1b/Pkd1/Crkl/Sox9/Zfx/Dmc1/Bmp15/Sema3a/Esr1/Nrip1/Alkbh1/Nipbl/Cbl/Notch1/Ccn1/Bptf/Epas1/Slit3/Spo11/Bmpr2/Kdm5a/Ggnbp2/Ereg/Gli3/Map2k1/Bcl2/Alox8/S…
GOBP_GLIOGENESIS	0.498493	0.295084	1.53079	246	0.000369803	0.00390735	ENSMUSG00000039239|"ENSMUSG00000026840"|"ENSMUSG00000013089"|"ENSMUSG00000027985"|"ENSMUSG00000040663"|"ENSMUSG00000048078"|"ENSMUSG00000032773"|"ENSMUSG00000068748"|"ENSMUSG00000029050"|"ENSMUSG00000047261"|"ENSMUSG00000079055"|"ENSMUSG00000007817"|"ENSMUSG00000090125"|"ENSMUSG00000039005"|"ENSMUSG00000029838"|"ENSMUSG00000053198"|"ENSMUSG00000035305"|"ENSMUSG00000059456"|"ENSMUSG00000037868"|"E…	Tgfb2/Lamc3/Etv5/Lef1/Clcf1/Tenm4/Chrm1/Ptprz1/Ski/Gap43/Slc8a3/Zmiz1/Pou3f1/Tlr4/Ptn/Prx/Ror1/Ptk2b/Egr2/Dab1/Abl1/B4galt6/Lamb2/Sox8/Creb1/Sox6/Ncstn/Prkci/P2ry1/Tppp/Cspg5/Adgrg1/Kras/Bmerb1/Dicer1/Pals1/Crkl/Sox9/Nfib/Pafah1b1/Lepr/Notch1/Lta/Cspg4/Nab2/Nf1/Adam22/Il1b/Cntf/Prkch/Gli3/Map2k1/Mtor/Mdk/Ncmap/Dtx1/Ldlr/Nab1/Dner/Itgb4/Smo/Eef2/Mapk1/Tnfrsf21/Nf2/Lrp8/Ntrk2/Dag1/Reln/Bmp2/Nkx2-1/…
GOBP_NEGATIVE_REGULATION_OF_MRNA_SPLICING_VIA_SPLICEOSOME	0.498493	0.631312	1.97931	20	0.000375224	0.00394808	ENSMUSG00000004980|"ENSMUSG00000031134"|"ENSMUSG00000022897"|"ENSMUSG00000024097"|"ENSMUSG00000028676"|"ENSMUSG00000016921"|"ENSMUSG00000024268"|"ENSMUSG00000029439"	Hnrnpa2b1/Rbmx/Dyrk1a/Srsf7/Srsf10/Srsf6/Celf4/Sfswap
GOBP_RESPIRATORY_SYSTEM_DEVELOPMENT	0.498493	0.322709	1.60616	173	0.000394414	0.00412416	ENSMUSG00000027985|"ENSMUSG00000019997"|"ENSMUSG00000029050"|"ENSMUSG00000055024"|"ENSMUSG00000037211"|"ENSMUSG00000005836"|"ENSMUSG00000029838"|"ENSMUSG00000001507"|"ENSMUSG00000024940"|"ENSMUSG00000006784"|"ENSMUSG00000042812"|"ENSMUSG00000016921"|"ENSMUSG00000064246"|"ENSMUSG00000024990"|"ENSMUSG00000055148"|"ENSMUSG00000025856"|"ENSMUSG00000059854"|"ENSMUSG00000025958"|"ENSMUSG00000024215"|"E…	Lef1/Ccn2/Ski/Ep300/Spry1/Gata6/Ptn/Itga3/Ltbp3/Odad4/Foxf1/Srsf6/Chil1/Rbp4/Klf2/Pdgfa/Hydin/Creb1/Spdef/Crispld2/Kcnab1/Kras/Jmjd6/Yap1/Wnt7b/Slc23a1/Pkd1/Gng8/Sox9/Tbx5/Nfib/Rc3h2/Errfi1/Notch1/Epas1/Bmpr2/Slc7a11/Gli3/Map2k1/Wt1/Aldh1a3/Gli2/Ccbe1/Atp7a/Man2a1/Mapk1/Dag1/Ada/Nkx2-1/Dlg5/Lrp6/Smchd1/Cebpa/Hhip/Srf/Sec24b/Rab3a/Hoxa5/Fgf10/Bag6/Myocd/Flt4/Dlx5/Bmpr1a/Wnt5a/Pdpn/Ass1/Sp3/Pgr/Abc…
GOMF_ACTININ_BINDING	0.498493	0.541323	1.98495	35	0.000399014	0.00414645	ENSMUSG00000020067|"ENSMUSG00000015968"|"ENSMUSG00000020186"|"ENSMUSG00000026421"|"ENSMUSG00000060187"|"ENSMUSG00000058056"|"ENSMUSG00000021798"|"ENSMUSG00000045534"|"ENSMUSG00000039952"|"ENSMUSG00000029086"|"ENSMUSG00000024927"|"ENSMUSG00000031997"|"ENSMUSG00000037992"|"ENSMUSG00000034462"|"ENSMUSG00000031636"|"ENSMUSG00000050315"|"ENSMUSG00000020388"|"ENSMUSG00000049134"|"ENSMUSG00000045095"|"E…	Mypn/Cacna1d/Csrp2/Csrp1/Lrrc10/Palld/Ldb3/Kcna5/Dag1/Prom1/Rela/Trpc6/Rara/Pkd2/Pdlim3/Synpo2/Pdlim4/Nrap/Magi1/Ttn
GOMF_PRE_MRNA_BINDING	0.498493	0.540811	1.98308	35	0.000399014	0.00414645	ENSMUSG00000024949|"ENSMUSG00000004980"|"ENSMUSG00000038132"|"ENSMUSG00000020719"|"ENSMUSG00000055024"|"ENSMUSG00000028137"|"ENSMUSG00000028546"|"ENSMUSG00000039630"|"ENSMUSG00000016921"|"ENSMUSG00000024268"|"ENSMUSG00000002107"|"ENSMUSG00000041459"|"ENSMUSG00000015165"|"ENSMUSG00000027981"|"ENSMUSG00000005506"|"ENSMUSG00000000567"|"ENSMUSG00000022858"|"ENSMUSG00000024604"	Sf1/Hnrnpa2b1/Rbm24/Ddx5/Ep300/Celf3/Elavl4/Hnrnpu/Srsf6/Celf4/Celf2/Tardbp/Hnrnpl/Rnpc3/Celf1/Sox9/Tra2b/Rbm22
GOBP_RESPONSE_TO_LEUKEMIA_INHIBITORY_FACTOR	0.498493	0.413334	1.79921	78	0.000404316	0.00419291	ENSMUSG00000022884|"ENSMUSG00000037608"|"ENSMUSG00000015354"|"ENSMUSG00000025880"|"ENSMUSG00000020063"|"ENSMUSG00000003032"|"ENSMUSG00000053907"|"ENSMUSG00000024097"|"ENSMUSG00000037405"|"ENSMUSG00000039630"|"ENSMUSG00000025958"|"ENSMUSG00000034336"|"ENSMUSG00000058297"|"ENSMUSG00000020363"|"ENSMUSG00000038301"|"ENSMUSG00000029267"|"ENSMUSG00000035673"|"ENSMUSG00000030970"|"ENSMUSG00000029603"|"E…	Eif4a2/Bclaf1/Pcolce2/Smad7/Sirt1/Klf4/Mat2a/Srsf7/Icam1/Hnrnpu/Creb1/Ina/Spock2/Gfpt2/Snx10/Mtf2/Sbno2/Ctbp2/Dtx1/Shmt1/Kdm5b/Kdm3a/Padi2/Sox17/Nefh/Srsf3/Socs3/Fzd4/Rnf125/Tnfsf11/Cth/Rif1
GOBP_RESPONSE_TO_INORGANIC_SUBSTANCE	0.498493	0.251377	1.39787	475	0.000423096	0.00434298	ENSMUSG00000024190|"ENSMUSG00000026567"|"ENSMUSG00000022055"|"ENSMUSG00000024261"|"ENSMUSG00000054051"|"ENSMUSG00000021250"|"ENSMUSG00000026335"|"ENSMUSG00000035873"|"ENSMUSG00000031748"|"ENSMUSG00000042677"|"ENSMUSG00000030270"|"ENSMUSG00000020063"|"ENSMUSG00000053819"|"ENSMUSG00000018476"|"ENSMUSG00000003032"|"ENSMUSG00000052837"|"ENSMUSG00000035864"|"ENSMUSG00000052684"|"ENSMUSG00000023027"|"E…	Dusp1/Adcy10/Nefl/Syt4/Ercc6/Fos/Pam/Pawr/Gnao1/Zc3h12a/Cpne9/Sirt1/Camk2d/Kdm6b/Klf4/Junb/Syt1/Jun/Atf1/Fosb/Ryr3/Map1b/Thbs1/Cpne8/Col18a1/Rasal1/Ptk2b/Atf2/Ucp2/Slc6a1/Plekha1/Trpv6/Rhob/Cpne4/Slc41a1/Hamp/Rasgrp2/Abl1/Trpa1/Gdi1/Avpr1a/A3galt2/Icam1/Il10/Dmtn/Ank3/Mef2a/Ahcyl1/Adcy1/Klf2/Ppargc1a/Nfe2l2/Eef2k/Creb1/Kcnmb1/Trpc1/Nlgn1/Cps1/Slc30a3/Ncstn/Slc38a2/Tshb/Slc30a4/Braf/Krt8/Homer1/Nr…
GOBP_CELLULAR_RESPONSE_TO_CALCIUM_ION	0.498493	0.413361	1.79372	75	0.000436786	0.00441966	ENSMUSG00000024261|"ENSMUSG00000021250"|"ENSMUSG00000030270"|"ENSMUSG00000053819"|"ENSMUSG00000052837"|"ENSMUSG00000035864"|"ENSMUSG00000003545"|"ENSMUSG00000057378"|"ENSMUSG00000052560"|"ENSMUSG00000029602"|"ENSMUSG00000032564"|"ENSMUSG00000032946"|"ENSMUSG00000022099"|"ENSMUSG00000030557"|"ENSMUSG00000020431"|"ENSMUSG00000035064"|"ENSMUSG00000063887"|"ENSMUSG00000003458"|"ENSMUSG00000002413"|"E…	Syt4/Fos/Cpne9/Camk2d/Junb/Syt1/Fosb/Ryr3/Cpne8/Rasal1/Cpne4/Rasgrp2/Dmtn/Mef2a/Adcy1/Eef2k/Nlgn1/Ncstn/Braf/Syt6/Syt12/Iqgap1/Mef2c/Cpne5/Pkd2/Jund
GOBP_GLUTAMATE_RECEPTOR_SIGNALING_PATHWAY	0.498493	0.495434	1.92358	44	0.000438177	0.00441966	ENSMUSG00000059456|"ENSMUSG00000025892"|"ENSMUSG00000003378"|"ENSMUSG00000001986"|"ENSMUSG00000003458"|"ENSMUSG00000002771"|"ENSMUSG00000007617"|"ENSMUSG00000071424"|"ENSMUSG00000022623"|"ENSMUSG00000051177"|"ENSMUSG00000020300"|"ENSMUSG00000035735"|"ENSMUSG00000025813"|"ENSMUSG00000001985"|"ENSMUSG00000030711"|"ENSMUSG00000033981"|"ENSMUSG00000020734"|"ENSMUSG00000050556"|"ENSMUSG00000030523"|"E…	Ptk2b/Gria4/Grik5/Gria3/Ncstn/Grin2d/Homer1/Grid2/Shank3/Plcb1/Cpeb4/Dagla/Homer2/Grik3/Sult1a1/Gria2/Grin2c/Kcnb1/Trpm1/Grin3b/Fmr1/Gnaq/Frrs1l
GOBP_NUCLEOTIDE_EXCISION_REPAIR_DNA_DAMAGE_RECOGNITION	0.498493	-0.606234	-1.97156	23	0.000436097	0.00441966	ENSMUSG00000019494|"ENSMUSG00000026240"|"ENSMUSG00000019373"|"ENSMUSG00000090137"|"ENSMUSG00000022400"|"ENSMUSG00000035297"|"ENSMUSG00000020460"|"ENSMUSG00000025156"|"ENSMUSG00000028426"|"ENSMUSG00000027206"|"ENSMUSG00000008348"|"ENSMUSG00000025917"|"ENSMUSG00000019505"|"ENSMUSG00000031347"	Cops6/Cops7b/Cops3/Uba52/Rbx1/Cops4/Rps27a/Gps1/Rad23b/Cops2/Ubc/Cops5/Ubb/Cetn2
GOBP_NEGATIVE_REGULATION_OF_CELL_ADHESION	0.498493	0.288255	1.50061	257	0.000441298	0.00442175	ENSMUSG00000024190|"ENSMUSG00000040423"|"ENSMUSG00000022637"|"ENSMUSG00000035873"|"ENSMUSG00000032083"|"ENSMUSG00000042677"|"ENSMUSG00000026770"|"ENSMUSG00000025880"|"ENSMUSG00000003032"|"ENSMUSG00000070691"|"ENSMUSG00000021360"|"ENSMUSG00000041729"|"ENSMUSG00000040152"|"ENSMUSG00000032702"|"ENSMUSG00000037411"|"ENSMUSG00000013418"|"ENSMUSG00000028519"|"ENSMUSG00000090958"|"ENSMUSG00000026842"|"E…	Dusp1/Rc3h1/Cblb/Pawr/Apoa1/Zc3h12a/Il2ra/Smad7/Klf4/Runx3/Gcnt2/Coro2b/Thbs1/Kank1/Serpine1/B4galnt2/Dab1/Lrrc32/Abl1/Pde3b/Ppara/Mbp/Ihh/Runx1/Twsg1/Il10/Dmtn/Adipoq/Acvrl1/Spry4/Cbll1/Peli1/Muc1/Angpt2/Rnd1/Pag1/Ythdf2/Cd164/Sh2b3/Akna/Rc3h2/Tnr/Fam107a/Cdh13/Notch1/Adam22/Prkg1/Plxna4/Gli3/Mdk/Dtx1/Jak3/Actn4/Tnfrsf21/Plxnb2/Epcam/Nf2/Fbln1/Sema4d/Marchf7/Sdc4/Bmp2/Fxyd5/Ndfip1/Dlg5/Erbb3/Dac…
GOBP_RESPONSE_TO_MINERALOCORTICOID	0.498493	0.585533	1.96159	25	0.000460715	0.00457225	ENSMUSG00000022055|"ENSMUSG00000021250"|"ENSMUSG00000019997"|"ENSMUSG00000027871"|"ENSMUSG00000003545"|"ENSMUSG00000019970"|"ENSMUSG00000045903"|"ENSMUSG00000020123"|"ENSMUSG00000049511"|"ENSMUSG00000030265"	Nefl/Fos/Ccn2/Hsd3b1/Fosb/Sgk1/Npas4/Avpr1a/Htr1b/Kras
GOBP_ENDOCRINE_HORMONE_SECRETION	0.477271	0.518201	1.96868	39	0.000494462	0.00485383	ENSMUSG00000020038|"ENSMUSG00000018604"|"ENSMUSG00000058914"|"ENSMUSG00000059201"|"ENSMUSG00000029868"|"ENSMUSG00000038676"|"ENSMUSG00000041324"|"ENSMUSG00000012705"|"ENSMUSG00000037035"|"ENSMUSG00000049115"|"ENSMUSG00000045502"|"ENSMUSG00000061762"|"ENSMUSG00000027398"|"ENSMUSG00000024515"|"ENSMUSG00000031488"|"ENSMUSG00000064177"|"ENSMUSG00000026796"|"ENSMUSG00000049791"|"ENSMUSG00000032968"	Cry1/Tbx3/C1qtnf3/Lep/Trpv6/Ucn/Inhba/Retn/Inhbb/Agtr1a/Hcar2/Tac1/Il1b/Smad4/Rab11fip1/Ghrl/Niban2/Fzd4/Inha
GOMF_RNA_POLYMERASE_II_GENERAL_TRANSCRIPTION_INITIATION_FACTOR_ACTIVITY	0.477271	-0.513819	-1.8786	35	0.000496401	0.00485798	ENSMUSG00000043866|"ENSMUSG00000028899"|"ENSMUSG00000029387"|"ENSMUSG00000032398"|"ENSMUSG00000003680"|"ENSMUSG00000011837"|"ENSMUSG00000021639"|"ENSMUSG00000067995"|"ENSMUSG00000001524"|"ENSMUSG00000024914"|"ENSMUSG00000021548"|"ENSMUSG00000036980"|"ENSMUSG00000021113"|"ENSMUSG00000048100"	Taf10/Taf12/Gtf2h3/Snapc5/Taf6l/Snapc2/Gtf2h2/Gtf2f2/Gtf2h4/Drap1/Ccnh/Taf6/Snapc1/Taf13
GOBP_GLYCOSYL_COMPOUND_METABOLIC_PROCESS	0.477271	-0.372486	-1.73274	107	0.000498202	0.00486616	ENSMUSG00000024177|"ENSMUSG00000032478"|"ENSMUSG00000040694"|"ENSMUSG00000019810"|"ENSMUSG00000035984"|"ENSMUSG00000028743"|"ENSMUSG00000056310"|"ENSMUSG00000029780"|"ENSMUSG00000028673"|"ENSMUSG00000032615"|"ENSMUSG00000014554"|"ENSMUSG00000031402"|"ENSMUSG00000040613"|"ENSMUSG00000036278"|"ENSMUSG00000052539"|"ENSMUSG00000031266"|"ENSMUSG00000020528"|"ENSMUSG00000025534"|"ENSMUSG00000026575"|"E…	Nme4/Nme6/Apobec2/Fuca2/Nme5/Akr7a5/Tyw1/Nt5c3/Fuca1/Nt5m/Dguok/Mpp1/Apobec1/Macrod1/Magi3/Gla/Prpsap2/Gusb/Nme7/Dnph1/Guk1/Adk/Ak3/Gmpr2/Akr1b3/Uck1/Nme1/Nme2/Erh/Cbr4/Nme3/Lcmt2/Akr1a1/Prps1/Oard1/Pemt/Gba/Dera/Gba2/Dhfr/Naga
GOBP_T_HELPER_17_TYPE_IMMUNE_RESPONSE	0.477271	0.544145	1.93023	30	0.000508362	0.0049272	ENSMUSG00000035356|"ENSMUSG00000040423"|"ENSMUSG00000042677"|"ENSMUSG00000025880"|"ENSMUSG00000049709"|"ENSMUSG00000032238"|"ENSMUSG00000025192"|"ENSMUSG00000075376"|"ENSMUSG00000015314"|"ENSMUSG00000036931"	Nfkbiz/Rc3h1/Zc3h12a/Smad7/Nlrp10/Rora/Entpd7/Rc3h2/Slamf6/Nfkbid
GOBP_HOMEOSTASIS_OF_NUMBER_OF_CELLS	0.477271	0.297839	1.54112	231	0.000523109	0.00501762	ENSMUSG00000090877|"ENSMUSG00000091971"|"ENSMUSG00000044786"|"ENSMUSG00000042520"|"ENSMUSG00000047898"|"ENSMUSG00000066595"|"ENSMUSG00000037362"|"ENSMUSG00000040423"|"ENSMUSG00000003882"|"ENSMUSG00000026770"|"ENSMUSG00000038909"|"ENSMUSG00000022387"|"ENSMUSG00000032462"|"ENSMUSG00000027660"|"ENSMUSG00000035011"|"ENSMUSG00000052040"|"ENSMUSG00000020692"|"ENSMUSG00000015522"|"ENSMUSG00000029004"|"E…	Hspa1b/Hspa1a/Zfp36/Ubap2l/Ccr4/Flvcr1/Ccn3/Rc3h1/Il7r/Il2ra/Kat7/Brd1/Pik3cb/Skil/Zbtb7a/Klf13/Nle1/Arnt/Kmt2e/Gata2/Hamp/Abl1/Cxcl5/Glis2/Inhba/Dmtn/Klf2/Dyrk3/Klhl10/Ppp3cb/Ncstn/Adgrg1/Kras/Jmjd6/Cdk5rap3/Napepld/Gpr174/Sh2b3/Sos2/Sox9/Gprasp2/Zfx/Rc3h2/Acvr1b/Tsc22d3/Notch1/Hcar2/Epas1/Foxo3/Slc7a11/Cebpg/Akt3/Bcl2/F2r/Jak3/Ptbp3/Acin1
GOBP_NOTCH_SIGNALING_PATHWAY	0.477271	0.328206	1.61946	162	0.000562438	0.00527005	ENSMUSG00000024294|"ENSMUSG00000037362"|"ENSMUSG00000022463"|"ENSMUSG00000039239"|"ENSMUSG00000022521"|"ENSMUSG00000021025"|"ENSMUSG00000026770"|"ENSMUSG00000035011"|"ENSMUSG00000020692"|"ENSMUSG00000055024"|"ENSMUSG00000007817"|"ENSMUSG00000052516"|"ENSMUSG00000027598"|"ENSMUSG00000015053"|"ENSMUSG00000050567"|"ENSMUSG00000046714"|"ENSMUSG00000034663"|"ENSMUSG00000056313"|"ENSMUSG00000048109"|"E…	Mib1/Ccn3/Srebf2/Tgfb2/Crebbp/Nfkbia/Il2ra/Zbtb7a/Nle1/Ep300/Zmiz1/Robo2/Itch/Gata2/Maml1/Foxc2/Bmp2k/Tcim/Rbm15/Susd5/Timp4/Ncstn/Aak1/Prkci/Ythdf2/Yap1/Sox9/Jag2/Angpt4/Galnt11/Notch1/Cdh6/Spen/Cfd/Mdk/Dtx1/Cntn1/Dner/Kcna5/Maml3/Myc/Bmp2/Nr0b2/Zfp423/Sorbs2/Cebpa/Jag1/Niban2
GOBP_POST_EMBRYONIC_DEVELOPMENT	0.477271	0.421332	1.81467	71	0.000562556	0.00527005	ENSMUSG00000032515|"ENSMUSG00000003032"|"ENSMUSG00000031393"|"ENSMUSG00000007613"|"ENSMUSG00000040268"|"ENSMUSG00000051413"|"ENSMUSG00000026842"|"ENSMUSG00000045005"|"ENSMUSG00000075316"|"ENSMUSG00000034612"|"ENSMUSG00000028053"|"ENSMUSG00000026826"|"ENSMUSG00000079509"|"ENSMUSG00000075376"|"ENSMUSG00000020609"|"ENSMUSG00000030102"|"ENSMUSG00000028991"|"ENSMUSG00000057329"|"ENSMUSG00000036698"|"E…	Csrnp1/Klf4/Mecp2/Tgfbr1/Plekha1/Plagl2/Abl1/Fzd5/Scn9a/Chst11/Ash1l/Nr4a2/Zfx/Rc3h2/Apob/Itpr1/Mtor/Bcl2/Ago2/Myo1e/Kdm5b/Szt2/Morc3/Cela1/Atrx/Inppl1/Ireb2/Rab3a/Tiparp/Bcl11b/Gabrg2/Slc4a10/Ercc2/Atm/Crb1/Stk36
GOBP_REGULATION_OF_BIOLOGICAL_PROCESS_INVOLVED_IN_SYMBIOTIC_INTERACTION	0.477271	-0.320333	-1.61511	174	0.00057946	0.00536804	ENSMUSG00000035692|"ENSMUSG00000024091"|"ENSMUSG00000038489"|"ENSMUSG00000019810"|"ENSMUSG00000052776"|"ENSMUSG00000001123"|"ENSMUSG00000045996"|"ENSMUSG00000039236"|"ENSMUSG00000020641"|"ENSMUSG00000006058"|"ENSMUSG00000024369"|"ENSMUSG00000033916"|"ENSMUSG00000020485"|"ENSMUSG00000039853"|"ENSMUSG00000033020"|"ENSMUSG00000026104"|"ENSMUSG00000020792"|"ENSMUSG00000021326"|"ENSMUSG00000024457"|"E…	Isg15/Vapa/Polr2l/Fuca2/Oas1a/Lgals9/Polr2k/Isg20/Rsad2/Snf8/Nelfe/Chmp2a/Supt4a/Trim14/Polr2f/Stat1/Exoc7/Trim27/Trim26/Ifitm3/Nectin2/Ppih/Polr2d/Oas1g/Polr2j/Polr2e/Rad23a/Lgals1/Ly6e/Oas2/Oasl1/Clec4g/Bst2/Gtf2f2/Ccl5/Polr2g/Trim34a/Eif2ak2/Oas3/Trim6/Chmp3/Polr2i/Polr2c/Mx2/Parp10/Nr5a2/Trim30a/F2rl1/Tmem39b/Cxcr4/Mdfic/Trim10/Trim13/Trim34b
GOBP_RESPONSE_TO_PEPTIDE	0.477271	0.251408	1.39653	464	0.000603855	0.00556386	ENSMUSG00000029178|"ENSMUSG00000038418"|"ENSMUSG00000049313"|"ENSMUSG00000022055"|"ENSMUSG00000022868"|"ENSMUSG00000038508"|"ENSMUSG00000024290"|"ENSMUSG00000019997"|"ENSMUSG00000020423"|"ENSMUSG00000021025"|"ENSMUSG00000033022"|"ENSMUSG00000051391"|"ENSMUSG00000022994"|"ENSMUSG00000038909"|"ENSMUSG00000037003"|"ENSMUSG00000020063"|"ENSMUSG00000003032"|"ENSMUSG00000020038"|"ENSMUSG00000020894"|"E…	Klf3/Egr1/Sorl1/Nefl/Ahsg/Gdf15/Rock1/Ccn2/Btg2/Nfkbia/Cdo1/Ywhag/Adcy6/Kat7/Tns2/Sirt1/Klf4/Cry1/Vamp2/Mas1/Tlr4/Map1b/Igf1r/Kank1/Lep/Atp1a3/Egr2/Ucp2/Rbbp4/Pde3b/Dennd4c/Ppara/Phip/Retn/Uso1/Foxc2/Icam1/Pdpk1/Il10/Kbtbd2/Sorbs1/Cacna1b/Srsf6/Adipoq/Ogt/Ahcyl1/Adcy1/Klf2/Chrna7/Nfe2l2/Ptpn1/Eef2k/Timp4/Creb1/Inhbb/Sik2/Cps1/Mdm2/Prkci/Pxn/Agtr1a/Ngfr/Pnpla3/Osbpl8/Nr4a1/Nr4a2/Nr4a3/Ppat/Pcsk9/I…
GOBP_POSITIVE_REGULATION_OF_DNA_TEMPLATED_TRANSCRIPTION_ELONGATION	0.477271	0.569738	1.92881	26	0.000605385	0.00556777	ENSMUSG00000041297|"ENSMUSG00000019432"|"ENSMUSG00000046201"|"ENSMUSG00000054051"|"ENSMUSG00000024002"|"ENSMUSG00000038909"|"ENSMUSG00000026349"|"ENSMUSG00000024498"|"ENSMUSG00000002052"|"ENSMUSG00000003119"|"ENSMUSG00000070002"|"ENSMUSG00000026361"|"ENSMUSG00000011960"	Cdk13/Ddx39b/Scaf8/Ercc6/Brd4/Kat7/Ccnt2/Tcerg1/Supt6/Cdk12/Ell/Cdc73/Ccnt1
GOCC_NEURON_PROJECTION_TERMINUS	0.477271	0.367733	1.70655	107	0.000639335	0.005848	ENSMUSG00000035274|"ENSMUSG00000032589"|"ENSMUSG00000042429"|"ENSMUSG00000024261"|"ENSMUSG00000033615"|"ENSMUSG00000032773"|"ENSMUSG00000035864"|"ENSMUSG00000020894"|"ENSMUSG00000079055"|"ENSMUSG00000020198"|"ENSMUSG00000035305"|"ENSMUSG00000038676"|"ENSMUSG00000003378"|"ENSMUSG00000034156"|"ENSMUSG00000019935"|"ENSMUSG00000049511"|"ENSMUSG00000057230"|"ENSMUSG00000028826"|"ENSMUSG00000030376"|"E…	Tpbg/Bsn/Adora1/Syt4/Cplx1/Chrm1/Syt1/Vamp2/Slc8a3/Ap3d1/Ror1/Ucn/Grik5/Tspoap1/Slc17a8/Htr1b/Aak1/Maco1/Slc8a2/Kcna6/Unc13b/Hnrnpr/Tulp1/Clcn3/Drd2/Hcn3/Grik3/Ntrk2/Synj1/Prkcg/Kcnc2/Unc13c/Rab3a/Hspa8/Septin6/Cyfip1/Fmr1/Slc4a10/Flrt1/Atcay/Sri/Rab5a/Tanc1/Dlg4/Kcna3/Gch1/Dmd/Slc8a1/Npff
GOBP_RESPONSE_TO_STARVATION	0.477271	0.314359	1.56345	177	0.000700031	0.00628905	ENSMUSG00000044786|"ENSMUSG00000021647"|"ENSMUSG00000022463"|"ENSMUSG00000042677"|"ENSMUSG00000028944"|"ENSMUSG00000020063"|"ENSMUSG00000024042"|"ENSMUSG00000056493"|"ENSMUSG00000052684"|"ENSMUSG00000009772"|"ENSMUSG00000040506"|"ENSMUSG00000033685"|"ENSMUSG00000050440"|"ENSMUSG00000036856"|"ENSMUSG00000022383"|"ENSMUSG00000026628"|"ENSMUSG00000029167"|"ENSMUSG00000015839"|"ENSMUSG00000029482"|"E…	Zfp36/Cartpt/Srebf2/Zc3h12a/Prkag2/Sirt1/Sik1/Foxk1/Jun/Nuak2/Ambra1/Ucp2/Hamp/Wnt4/Ppara/Atf3/Ppargc1a/Nfe2l2/Aacs/Fads1/Inhbb/Sik2/Cps1/Dsc2/Slc38a2/Foxk2/Pcsk9/Wrn/Alb/Rrp8/Cbl/Ddit3/Bmpr2/Foxo3/Cpeb4/Impact/Mtor/Bcl2/Fnip1/Adm/Mapk1/Brsk1/Szt2/Mtmr3/BC048403/Myh13/Wdr45b/Nupr1l/Gas6/Seh1l/Gcgr/Rragb/Gcn1/Mios/Hspa8/Atf4/Wipi1/Ulk2/Prkd1/Pck1/Sfrp1/Prkag1/Prkaa1/Nuak1/Tnrc6a/Slc38a3/Hnrnpa1
GOBP_NEGATIVE_REGULATION_OF_CATABOLIC_PROCESS	0.477271	0.282605	1.49353	284	0.000702094	0.00629636	ENSMUSG00000044786|"ENSMUSG00000023087"|"ENSMUSG00000042429"|"ENSMUSG00000049313"|"ENSMUSG00000020044"|"ENSMUSG00000032265"|"ENSMUSG00000024290"|"ENSMUSG00000043962"|"ENSMUSG00000032423"|"ENSMUSG00000038132"|"ENSMUSG00000024120"|"ENSMUSG00000030527"|"ENSMUSG00000033499"|"ENSMUSG00000056493"|"ENSMUSG00000037458"|"ENSMUSG00000059201"|"ENSMUSG00000031328"|"ENSMUSG00000021327"|"ENSMUSG00000045409"|"E…	Zfp36/Noct/Adora1/Sorl1/Timp3/Tent5a/Rock1/Thrap3/Syncrip/Rbm24/Lrpprc/Crtc3/Larp4b/Foxk1/Azin1/Lep/Flna/Zkscan3/Trim39/Pde3b/Ppara/Elavl4/Il10/Hnrnpu/Ogt/Gdnf/Ppargc1a/Timp4/Wac/Tardbp/Ptpn3/Smg1/Ddit4/Hmgcr/Tirap/Usp7/Cnr1/Cdk5rap3/Foxk2/Parn/Banp/Tmem39a/Golga2/Lepr/Angel2/Smcr8/Hcar2/Herc1/Furin/Snrnp70/Il1b/Mdm4/Fus/Klhl40/Mtor/Dhx9/Bcl2/Tigar/Tent5b/Kdm4a/Taf1/Smarcc1/Marchf7/Rpl5/Rgp1/Hp/T…
GOBP_NCRNA_TRANSCRIPTION	0.477271	-0.365229	-1.69898	107	0.00072673	0.00650572	ENSMUSG00000034263|"ENSMUSG00000029034"|"ENSMUSG00000038489"|"ENSMUSG00000019837"|"ENSMUSG00000033773"|"ENSMUSG00000025374"|"ENSMUSG00000045996"|"ENSMUSG00000032398"|"ENSMUSG00000041303"|"ENSMUSG00000059669"|"ENSMUSG00000011837"|"ENSMUSG00000047649"|"ENSMUSG00000028016"|"ENSMUSG00000025133"|"ENSMUSG00000033020"|"ENSMUSG00000021975"|"ENSMUSG00000026377"|"ENSMUSG00000022774"|"ENSMUSG00000024258"|"E…	Ints14/Ints11/Polr2l/Gtf3c6/Rpap2/Nabp2/Polr2k/Snapc5/Gtf3c3/Taf1b/Snapc2/Cd3eap/Ints12/Ints4/Polr2f/Ints9/Nifk/Ncbp2/Polr2d/Polr2j/Polr2e/Snapc3/Gtf2f2/Gtf3c5/Polr2g/Npm3/Zc3h8/Taf6/Polr2i/Polr2c/Snapc1/Taf13
GOBP_RESPONSE_TO_GONADOTROPIN	0.477271	0.619309	1.96096	21	0.000772436	0.006818	ENSMUSG00000068037|"ENSMUSG00000005836"|"ENSMUSG00000001507"|"ENSMUSG00000041324"|"ENSMUSG00000000792"|"ENSMUSG00000037405"|"ENSMUSG00000029167"|"ENSMUSG00000026923"|"ENSMUSG00000016458"|"ENSMUSG00000093930"|"ENSMUSG00000029287"	Mas1/Gata6/Itga3/Inhba/Slc5a5/Icam1/Ppargc1a/Notch1/Wt1/Hmgcs1/Tgfbr3
GOBP_VIRION_ASSEMBLY	0.477271	-0.507763	-1.86497	37	0.00083979	0.00727241	ENSMUSG00000028419|"ENSMUSG00000031813"|"ENSMUSG00000019868"|"ENSMUSG00000025371"|"ENSMUSG00000034190"|"ENSMUSG00000090137"|"ENSMUSG00000006058"|"ENSMUSG00000033916"|"ENSMUSG00000020460"|"ENSMUSG00000031600"|"ENSMUSG00000021917"|"ENSMUSG00000043614"|"ENSMUSG00000024870"|"ENSMUSG00000053119"	Chmp5/Mvb12a/Vta1/Chmp6/Chmp7/Uba52/Snf8/Chmp2a/Rps27a/Vps37a/Spcs1/Vps37d/Rab1b/Chmp3
GOCC_TRANSPORT_VESICLE_MEMBRANE	0.477271	0.30909	1.55594	181	0.000861228	0.00740715	ENSMUSG00000032589|"ENSMUSG00000049313"|"ENSMUSG00000024261"|"ENSMUSG00000022463"|"ENSMUSG00000026335"|"ENSMUSG00000007021"|"ENSMUSG00000026924"|"ENSMUSG00000079507"|"ENSMUSG00000035864"|"ENSMUSG00000020894"|"ENSMUSG00000035640"|"ENSMUSG00000055407"|"ENSMUSG00000037994"|"ENSMUSG00000024511"|"ENSMUSG00000019852"|"ENSMUSG00000073131"|"ENSMUSG00000021700"|"ENSMUSG00000032181"|"ENSMUSG00000019935"|"E…	Bsn/Sorl1/Syt4/Srebf2/Pam/Syngr3/Sec16a/H2-Q1/Syt1/Vamp2/Cbarp/Map6/Slc9b2/Rab27b/Arfgef3/Vma21/Rab3c/Scg3/Slc17a8/Uso1/Amph/Tmed7/Cltc/Slc30a3/Ap1g1/Spred2/Syn2/Unc13b/Sv2a/Tgfa/Ptprs/Syt6/Sec23b/Rab3b/Dnajc5/Drd2/Itpr1/Stx1a/Syn1/Stx16/Syt12/Cyb561/Scap/Mctp2/Slc6a9/Dgki/Scamp1/Cnih2/Unc13c/Sntb2/Septin8/Sec24b/Rab3a/Bcl2l1/Syt9/Sec31a/Cpe/Tmem30a
GOMF_ACTIVATING_TRANSCRIPTION_FACTOR_BINDING	0.477271	0.415103	1.78784	71	0.000876536	0.00750041	ENSMUSG00000022521|"ENSMUSG00000021250"|"ENSMUSG00000035011"|"ENSMUSG00000052684"|"ENSMUSG00000055024"|"ENSMUSG00000042750"|"ENSMUSG00000018604"|"ENSMUSG00000039661"|"ENSMUSG00000037868"|"ENSMUSG00000027104"|"ENSMUSG00000031965"|"ENSMUSG00000026586"|"ENSMUSG00000058881"|"ENSMUSG00000030557"|"ENSMUSG00000015839"|"ENSMUSG00000025958"|"ENSMUSG00000004815"|"ENSMUSG00000020644"|"ENSMUSG00000022475"|"E…	Crebbp/Fos/Zbtb7a/Jun/Ep300/Bex2/Tbx3/Dusp26/Egr2/Atf2/Tbx20/Prrx1/Zfp516/Mef2a/Nfe2l2/Creb1/Dgkq/Id2/Hdac7/Hcfc1/Tbx6/Myc/Mef2c/Rela/Hdac4
GOBP_REGULATION_OF_RESPONSE_TO_WOUNDING	0.477271	0.329787	1.58894	137	0.000884183	0.00755302	ENSMUSG00000032038|"ENSMUSG00000006711"|"ENSMUSG00000003032"|"ENSMUSG00000046223"|"ENSMUSG00000023961"|"ENSMUSG00000029838"|"ENSMUSG00000040152"|"ENSMUSG00000032702"|"ENSMUSG00000031328"|"ENSMUSG00000037411"|"ENSMUSG00000036856"|"ENSMUSG00000046714"|"ENSMUSG00000016529"|"ENSMUSG00000028128"|"ENSMUSG00000022099"|"ENSMUSG00000016921"|"ENSMUSG00000062825"|"ENSMUSG00000022836"|"ENSMUSG00000050675"|"E…	St3gal4/D130043K22Rik/Klf4/Plaur/Enpp4/Ptn/Thbs1/Kank1/Flna/Serpine1/Wnt4/Foxc2/Il10/F3/Dmtn/Srsf6/Actg1/Mylk/Gp1ba/Nfe2l2/Cldn19/Pdgfa/Thbd/Rgma/Sh2b3/Ano6/Ocln/Tnr/Ptprs/Cntf/Prkg1/Map2k1/Mtor/Mdk/F2r/Atp7a/Fgg/Plpp3/Slc12a2/Scarf1/Crk/Ptprf/Tnfrsf12a/Adtrp/Lrig2
GOMF_UBIQUITIN_LIKE_PROTEIN_CONJUGATING_ENZYME_ACTIVITY	0.477271	-0.500574	-1.83018	35	0.000907823	0.00772877	ENSMUSG00000027011|"ENSMUSG00000029203"|"ENSMUSG00000069733"|"ENSMUSG00000016308"|"ENSMUSG00000020307"|"ENSMUSG00000014349"|"ENSMUSG00000021774"|"ENSMUSG00000038965"|"ENSMUSG00000034343"|"ENSMUSG00000001403"|"ENSMUSG00000036241"|"ENSMUSG00000060860"|"ENSMUSG00000039159"|"ENSMUSG00000062963"|"ENSMUSG00000020802"|"ENSMUSG00000031667"|"ENSMUSG00000052981"|"ENSMUSG00000032307"|"ENSMUSG00000020390"|"E…	Ube2e3/Ube2k/Ube2u/Ube2a/Cdc34/Ube2z/Ube2e1/Ube2l3/Ube2f/Ube2c/Ube2r2/Ube2s/Ube2h/Ufc1/Ube2o/Aktip/Ube2ql1/Ube2q2/Ube2b/Ube2t/Ube2j2
GOMF_PROTEIN_DEMETHYLASE_ACTIVITY	0.477271	0.546281	1.90107	28	0.000915	0.00777673	ENSMUSG00000018476|"ENSMUSG00000025332"|"ENSMUSG00000024201"|"ENSMUSG00000041229"|"ENSMUSG00000056962"|"ENSMUSG00000054611"|"ENSMUSG00000042599"|"ENSMUSG00000030180"|"ENSMUSG00000038025"|"ENSMUSG00000033326"|"ENSMUSG00000038773"|"ENSMUSG00000028397"|"ENSMUSG00000042207"|"ENSMUSG00000053470"|"ENSMUSG00000037876"	Kdm6b/Kdm5c/Kdm4b/Phf8/Jmjd6/Kdm2a/Kdm7a/Kdm5a/Phf2/Kdm4a/Kdm3b/Kdm4c/Kdm5b/Kdm3a/Jmjd1c
GOCC_BASOLATERAL_PLASMA_MEMBRANE	0.45506	0.304717	1.53324	191	0.00100778	0.00849363	ENSMUSG00000042429|"ENSMUSG00000027162"|"ENSMUSG00000062209"|"ENSMUSG00000032902"|"ENSMUSG00000037994"|"ENSMUSG00000010095"|"ENSMUSG00000001507"|"ENSMUSG00000054889"|"ENSMUSG00000013275"|"ENSMUSG00000028868"|"ENSMUSG00000069601"|"ENSMUSG00000033161"|"ENSMUSG00000066058"|"ENSMUSG00000005087"|"ENSMUSG00000027765"|"ENSMUSG00000020620"|"ENSMUSG00000030376"|"ENSMUSG00000046959"|"ENSMUSG00000027340"|"E…	Adora1/Lin7c/Erbb4/Slc16a1/Slc9b2/Slc3a2/Itga3/Dsp/Slc41a1/Wasf2/Ank3/Atp1a1/Cldn19/Cd44/P2ry1/Abca8b/Slc8a2/Slc26a1/Slc23a2/Pkd1/Slc6a6/Aqp1/Tgfa/Lepr/Enpp1/Dlg2/Heph/Atp7b/Tjp1/Slc29a2/Epb41/Slc22a7/Slco1b2/Cnnm4/Slc4a4/Ldlr/Slc10a1/Atp7a/Slc7a5/Plpp3/Slc4a2/Epcam/Stx2/Abcc1/Slc38a1/Megf11/St14/Aqp9/Slc4a7/Erbin/Erbb3/Slc39a8/Slc6a9/Tshr/Spef1/Dlg3/Lin7a/Kcnc2/Cdh16/Slc7a1/Ide/Atp2b4/Slc16a3/Ms…
GOBP_MITOTIC_DNA_REPLICATION	0.45506	-0.653232	-1.92782	16	0.00101771	0.00856303	ENSMUSG00000027454|"ENSMUSG00000002870"|"ENSMUSG00000029521"|"ENSMUSG00000027502"|"ENSMUSG00000043207"|"ENSMUSG00000031669"|"ENSMUSG00000046101"	Gins1/Mcm2/Chek2/Rtf2/Zmpste24/Gins3/Mcmdc2
GOBP_NEGATIVE_REGULATION_OF_ALPHA_BETA_T_CELL_DIFFERENTIATION	0.45506	0.581694	1.90519	23	0.00102574	0.00861619	ENSMUSG00000040423|"ENSMUSG00000042677"|"ENSMUSG00000025880"|"ENSMUSG00000070691"|"ENSMUSG00000006538"|"ENSMUSG00000022952"|"ENSMUSG00000075376"|"ENSMUSG00000021318"|"ENSMUSG00000031805"	Rc3h1/Zc3h12a/Smad7/Runx3/Ihh/Runx1/Rc3h2/Gli3/Jak3
GOBP_ANTERIOR_POSTERIOR_PATTERN_SPECIFICATION	0.45506	0.326518	1.59474	144	0.00108222	0.00904541	ENSMUSG00000024294|"ENSMUSG00000030551"|"ENSMUSG00000075588"|"ENSMUSG00000027985"|"ENSMUSG00000020423"|"ENSMUSG00000020692"|"ENSMUSG00000029050"|"ENSMUSG00000055024"|"ENSMUSG00000018604"|"ENSMUSG00000040651"|"ENSMUSG00000007613"|"ENSMUSG00000042812"|"ENSMUSG00000045005"|"ENSMUSG00000046714"|"ENSMUSG00000008730"|"ENSMUSG00000066687"|"ENSMUSG00000006134"|"ENSMUSG00000001661"|"ENSMUSG00000026923"|"E…	Mib1/Nr2f2/Hoxb2/Lef1/Btg2/Nle1/Ski/Ep300/Tbx3/Tasor/Tgfbr1/Foxf1/Fzd5/Foxc2/Hipk1/Zbtb16/Crkl/Hoxc6/Notch1/Bptf/Hoxb4/Ddit3/Tshz1/Bmpr2/Gli3/Wt1/Pcgf2/Gli2/Hoxa3/Smo/Tbx6/Smad4/Bmp2/Lrp6/Yy1/Sox17/Prkdc/Frs2/Hoxb5/Srf/Acvr2a/Xrcc2/Cdon/Hoxa5/Hoxb3/Plxna2/Bmpr1a/Wnt5a/Med12/Hes7/Sfrp1/Foxh1/Gpc3/Foxc1/Hoxa2/Atm/Wls/Hes1/Hoxa4/Gata4/Sfrp2/Smad2/Lfng/Arc/Tmed2/Fuz
GOBP_REGULATION_OF_PROTEIN_SUMOYLATION	0.45506	0.59964	1.94053	22	0.00113917	0.00938142	ENSMUSG00000038418|"ENSMUSG00000032405"|"ENSMUSG00000015522"|"ENSMUSG00000007817"|"ENSMUSG00000025139"|"ENSMUSG00000015120"|"ENSMUSG00000025266"|"ENSMUSG00000034472"|"ENSMUSG00000004934"|"ENSMUSG00000024927"|"ENSMUSG00000026313"|"ENSMUSG00000020232"	Egr1/Pias1/Arnt/Zmiz1/Tollip/Ube2i/Gnl3l/Rasd2/Pias4/Rela/Hdac4/Hmg20b
GOMF_SYNTAXIN_1_BINDING	0.45506	0.552043	1.8689	26	0.00121675	0.00990697	ENSMUSG00000024261|"ENSMUSG00000033615"|"ENSMUSG00000027273"|"ENSMUSG00000035864"|"ENSMUSG00000020894"|"ENSMUSG00000028456"|"ENSMUSG00000019790"|"ENSMUSG00000027457"|"ENSMUSG00000062151"	Syt4/Cplx1/Snap25/Syt1/Vamp2/Unc13b/Stxbp5/Snph/Unc13c
GOBP_NEGATIVE_CHEMOTAXIS	0.45506	0.477019	1.85319	45	0.00127691	0.0102315	ENSMUSG00000032083|"ENSMUSG00000030539"|"ENSMUSG00000042793"|"ENSMUSG00000062991"|"ENSMUSG00000052516"|"ENSMUSG00000025856"|"ENSMUSG00000040254"|"ENSMUSG00000057969"|"ENSMUSG00000028883"|"ENSMUSG00000056427"|"ENSMUSG00000029765"|"ENSMUSG00000031558"|"ENSMUSG00000021451"|"ENSMUSG00000027087"|"ENSMUSG00000031398"|"ENSMUSG00000001227"|"ENSMUSG00000025207"|"ENSMUSG00000034684"|"ENSMUSG00000021994"|"E…	Apoa1/Sema4b/Lgr6/Nrg1/Robo2/Pdgfa/Sema3d/Sema3b/Sema3a/Slit3/Plxna4/Slit2/Sema4d/Itgav/Plxna3/Sema6b/Sema4g/Sema3f/Wnt5a/Itgb3/Unc5c/Sema5a/Lrtm2
GOBP_TOLL_LIKE_RECEPTOR_9_SIGNALING_PATHWAY	0.45506	-0.535236	-1.83188	27	0.00131869	0.0104995	ENSMUSG00000044583|"ENSMUSG00000036908"|"ENSMUSG00000020641"|"ENSMUSG00000047638"|"ENSMUSG00000025017"|"ENSMUSG00000059883"|"ENSMUSG00000040522"|"ENSMUSG00000074419"|"ENSMUSG00000059866"	Tlr7/Unc93b1/Rsad2/Nr1h4/Pik3ap1/Irak4/Tlr8/Gm15448/Tnip2
GOBP_QUINONE_METABOLIC_PROCESS	0.45506	-0.534901	-1.86022	29	0.0013477	0.0106674	ENSMUSG00000028743|"ENSMUSG00000058240"|"ENSMUSG00000000399"|"ENSMUSG00000028247"|"ENSMUSG00000073424"|"ENSMUSG00000003762"|"ENSMUSG00000039914"|"ENSMUSG00000021235"|"ENSMUSG00000001642"|"ENSMUSG00000003484"|"ENSMUSG00000031782"|"ENSMUSG00000031641"|"ENSMUSG00000022947"|"ENSMUSG00000026489"|"ENSMUSG00000028692"	Akr7a5/Cryzl1/Ndufa9/Coq3/Cyp4f15/Coq8b/Coq10a/Coq6/Akr1b3/Cyp4f18/Coq9/Cbr4/Cbr3/Coq8a/Akr1a1
GOBP_RESPONSE_TO_DIETARY_EXCESS	0.45506	0.656944	1.90117	15	0.00139933	0.0109854	ENSMUSG00000049313|"ENSMUSG00000038508"|"ENSMUSG00000059201"|"ENSMUSG00000026819"|"ENSMUSG00000029167"|"ENSMUSG00000035283"|"ENSMUSG00000026834"|"ENSMUSG00000028524"|"ENSMUSG00000035367"	Sorl1/Gdf15/Lep/Slc25a25/Ppargc1a/Adrb1/Acvr1c/Sgip1/Rmi1
GOBP_NUCLEAR_TRANSCRIBED_MRNA_POLY_A_TAIL_SHORTENING	0.45506	0.50747	1.86326	34	0.00140419	0.0110064	ENSMUSG00000044786|"ENSMUSG00000020423"|"ENSMUSG00000026174"|"ENSMUSG00000029647"|"ENSMUSG00000021838"|"ENSMUSG00000025571"|"ENSMUSG00000035632"|"ENSMUSG00000034724"|"ENSMUSG00000036550"|"ENSMUSG00000022685"|"ENSMUSG00000020362"|"ENSMUSG00000047888"|"ENSMUSG00000109336"|"ENSMUSG00000036698"	Zfp36/Btg2/Cnot9/Pan3/Samd4/Tnrc6c/Cnot3/Cnot6l/Cnot1/Parn/Cnot6/Tnrc6b/Samd4b/Ago2
GOBP_CRANIAL_NERVE_MORPHOGENESIS	0.45506	0.604441	1.91389	21	0.00142389	0.0111435	ENSMUSG00000075588|"ENSMUSG00000020262"|"ENSMUSG00000037868"|"ENSMUSG00000039529"|"ENSMUSG00000027950"|"ENSMUSG00000028883"|"ENSMUSG00000029765"|"ENSMUSG00000021318"|"ENSMUSG00000079560"|"ENSMUSG00000031398"|"ENSMUSG00000048763"|"ENSMUSG00000034684"|"ENSMUSG00000029844"	Hoxb2/Adarb1/Egr2/Atp8b1/Chrnb2/Sema3a/Plxna4/Gli3/Hoxa3/Plxna3/Hoxb3/Sema3f/Hoxa1
GOMF_ANKYRIN_BINDING	0.45506	0.632763	1.89241	17	0.00144609	0.0112822	ENSMUSG00000016346|"ENSMUSG00000022565"|"ENSMUSG00000015968"|"ENSMUSG00000011751"|"ENSMUSG00000033161"|"ENSMUSG00000021752"|"ENSMUSG00000061462"|"ENSMUSG00000020315"|"ENSMUSG00000068699"|"ENSMUSG00000021061"|"ENSMUSG00000000303"|"ENSMUSG00000032511"	Kcnq2/Plec/Cacna1d/Sptbn4/Atp1a1/Kctd6/Obscn/Sptbn1/Flnc/Sptb/Cdh1/Scn5a
GOBP_ORGANIC_HYDROXY_COMPOUND_TRANSPORT	0.45506	0.28894	1.48642	221	0.00145778	0.011347	ENSMUSG00000089774|"ENSMUSG00000021647"|"ENSMUSG00000024261"|"ENSMUSG00000022463"|"ENSMUSG00000032083"|"ENSMUSG00000032902"|"ENSMUSG00000021025"|"ENSMUSG00000022683"|"ENSMUSG00000020063"|"ENSMUSG00000029219"|"ENSMUSG00000022807"|"ENSMUSG00000035864"|"ENSMUSG00000059201"|"ENSMUSG00000040875"|"ENSMUSG00000050445"|"ENSMUSG00000021910"|"ENSMUSG00000053846"|"ENSMUSG00000049511"|"ENSMUSG00000022878"|"E…	Slc5a3/Cartpt/Syt4/Srebf2/Apoa1/Slc16a1/Nfkbia/Pla2g10/Sirt1/Slc10a4/Osbpl11/Syt1/Lep/Osbpl10/Cyp8b1/Nisch/Lipg/Htr1b/Adipoq/Rbp4/Gdnf/Asic3/Relch/Atp8b1/Slc10a6/Gramd1a/Slc2a13/P2ry1/Abca8b/Agtr1a/Cnr1/Ncoa2/Osbpl8/Actb/Chrnb2/Pcsk9/Aqp1/Apob/Abca5/Syt6/Lcat/Rab3b/Furin/Drd2/Tac1/Stx1a/Nos1/Slco1b2/Ldlr/Slc10a1/Tsku/Emb/Mapk15/Syt12/Slc22a2/Kdm5b/Aqp9/Nr0b2/Ralbp1/Lrp6/Soat2/Osbpl5/Osbpl3/Osbpl1…
GOBP_PROTEIN_FOLDING	0.45506	-0.301095	-1.54279	207	0.00147965	0.0114554	ENSMUSG00000029014|"ENSMUSG00000030417"|"ENSMUSG00000028974"|"ENSMUSG00000028416"|"ENSMUSG00000041278"|"ENSMUSG00000026035"|"ENSMUSG00000029616"|"ENSMUSG00000024346"|"ENSMUSG00000024309"|"ENSMUSG00000024007"|"ENSMUSG00000028851"|"ENSMUSG00000005981"|"ENSMUSG00000003868"|"ENSMUSG00000075467"|"ENSMUSG00000024847"|"ENSMUSG00000024963"|"ENSMUSG00000022771"|"ENSMUSG00000030219"|"ENSMUSG00000027472"|"E…	Dnajc2/Pdcd5/Dffa/Bag1/Ttc1/Ppil3/Erp29/Pfdn1/Pfdn6/Ppil1/Nudc/Trap1/Ruvbl2/Dnlz/Aip/Dnajc4/Ppil2/Erp27/Pdrg1/Psmc1/Tbcc/Pdia3/Gnb5/Ppih/Pdia4/Crtap/Hspe1/Ero1b/Sdf2l1/Engase/Fkbp8/Cct5/Mogs/Cryab/Cct4/Ngly1/Clpx/Tbca/Dnajc21/Grpel1/Ric3/Sdf2/Hsp90b1/Lman2l/Dnajc19/Ppib/Pex19/Pofut2/Prkcsh/Rad23b/Ppif/Csnk2b/Fkbp4/Ubxn1/Mpdu1/Dnajc24/Prdx4/Mkks/Bag2/Cct8l1/Dnajc25/Ppil6/B2m/Csnk2a2/Pfdn5/Dnajb11
GOBP_POSITIVE_REGULATION_OF_PROTEIN_TYROSINE_KINASE_ACTIVITY	0.45506	0.423215	1.6993	55	0.00149439	0.0115371	ENSMUSG00000030562|"ENSMUSG00000042429"|"ENSMUSG00000039716"|"ENSMUSG00000054051"|"ENSMUSG00000044716"|"ENSMUSG00000062991"|"ENSMUSG00000022781"|"ENSMUSG00000027540"|"ENSMUSG00000029999"|"ENSMUSG00000029377"|"ENSMUSG00000058835"|"ENSMUSG00000028613"|"ENSMUSG00000055254"|"ENSMUSG00000042453"|"ENSMUSG00000082361"|"ENSMUSG00000018166"|"ENSMUSG00000028717"|"ENSMUSG00000064177"|"ENSMUSG00000020888"|"E…	Nox4/Adora1/Dock3/Ercc6/Dok7/Nrg1/Pak2/Ptpn1/Tgfa/Ereg/Abi1/Lrp8/Ntrk2/Reln/Btc/Erbb3/Tal1/Ghrl/Dvl2/Gas6/Dlg3/Il34
GOBP_MULTI_MULTICELLULAR_ORGANISM_PROCESS	0.45506	0.305913	1.52192	168	0.0016246	0.0124324	ENSMUSG00000030551|"ENSMUSG00000021250"|"ENSMUSG00000042622"|"ENSMUSG00000026335"|"ENSMUSG00000031278"|"ENSMUSG00000052837"|"ENSMUSG00000014813"|"ENSMUSG00000003545"|"ENSMUSG00000048776"|"ENSMUSG00000029838"|"ENSMUSG00000001507"|"ENSMUSG00000059201"|"ENSMUSG00000033685"|"ENSMUSG00000038676"|"ENSMUSG00000036856"|"ENSMUSG00000020123"|"ENSMUSG00000006538"|"ENSMUSG00000041616"|"ENSMUSG00000002250"|"E…	Nr2f2/Fos/Maff/Pam/Acsl4/Junb/Stc1/Fosb/Pthlh/Ptn/Itga3/Lep/Ucp2/Ucn/Wnt4/Avpr1a/Ihh/Nppa/Ppard/Angpt2/Thbd/Slc38a2/Ash1l/Cnr1/Kras/Itga5/Rgs2/Ppat/Esr1/Acvr1b/Acvr1c/Tac1/Il1b/Bmpr2/Clic5/Mtor/Bcl2/Ago2/Adm/Atp7a/Itgb4/Ptgfr/Mapk1
GOBP_REGULATION_OF_RELEASE_OF_CYTOCHROME_C_FROM_MITOCHONDRIA	0.45506	-0.457878	-1.75458	43	0.001711	0.0129481	ENSMUSG00000030417|"ENSMUSG00000020053"|"ENSMUSG00000059363"|"ENSMUSG00000053192"|"ENSMUSG00000029535"|"ENSMUSG00000016758"|"ENSMUSG00000031429"|"ENSMUSG00000003955"|"ENSMUSG00000003873"|"ENSMUSG00000024959"|"ENSMUSG00000063856"|"ENSMUSG00000040093"|"ENSMUSG00000039304"|"ENSMUSG00000021868"|"ENSMUSG00000057789"|"ENSMUSG00000014776"|"ENSMUSG00000027381"|"ENSMUSG00000002083"|"ENSMUSG00000053647"|"E…	Pdcd5/Igf1/Fxn/Mllt11/Triap1/Bik/Psmd10/Fam162a/Bax/Bad/Gpx1/Bmf/Tnfsf10/Ppif/Bak1/Nol3/Bcl2l11/Bbc3/Gper1/Prelid1/Arrb2/Prkn/Bnip3/Bid/Akt1
GOCC_APICAL_DENDRITE	0.45506	0.609285	1.84717	18	0.00172964	0.0130304	ENSMUSG00000052727|"ENSMUSG00000059456"|"ENSMUSG00000031328"|"ENSMUSG00000019935"|"ENSMUSG00000029167"|"ENSMUSG00000015222"|"ENSMUSG00000022037"|"ENSMUSG00000020435"|"ENSMUSG00000026904"	Map1b/Ptk2b/Flna/Slc17a8/Ppargc1a/Map2/Clu/Osbp2/Slc4a10
GOCC_ENDOPLASMIC_RETICULUM_PROTEIN_CONTAINING_COMPLEX	0.45506	-0.340708	-1.62901	122	0.00175109	0.0131332	ENSMUSG00000021120|"ENSMUSG00000010517"|"ENSMUSG00000047260"|"ENSMUSG00000022337"|"ENSMUSG00000052456"|"ENSMUSG00000038803"|"ENSMUSG00000035227"|"ENSMUSG00000039887"|"ENSMUSG00000018442"|"ENSMUSG00000027131"|"ENSMUSG00000027248"|"ENSMUSG00000037075"|"ENSMUSG00000002014"|"ENSMUSG00000022769"|"ENSMUSG00000025353"|"ENSMUSG00000032239"|"ENSMUSG00000068328"|"ENSMUSG00000021917"|"ENSMUSG00000039047"|"E…	Pigh/Faf1/Emc6/Emc2/Get3/Ost4/Spcs2/Alg14/Derl2/Emc4/Pdia3/Rnf139/Ssr4/Sdf2l1/Ormdl2/Rp9/Aup1/Spcs1/Pigk/Emc10/Atp5e/Nploc4/Ext2/Tap1/Prkcsh/Atp5b/H2-D1/Krtcap2/Ubxn1/Trex1/Tmem258/Pigt/Zw10/Sec63/Ryr1/Pigyl/Emc3/Atp5c1/Srprb/Emc7/B2m/Sptlc1/Insig1/Ddost/Srp9/Tap2/Dad1/Atp5d/Mzb1/Pigu
GOCC_FICOLIN_1_RICH_GRANULE_LUMEN	0.45506	-0.339841	-1.62487	122	0.00176943	0.0131922	ENSMUSG00000002102|"ENSMUSG00000055239"|"ENSMUSG00000015671"|"ENSMUSG00000026750"|"ENSMUSG00000006998"|"ENSMUSG00000039067"|"ENSMUSG00000025487"|"ENSMUSG00000024725"|"ENSMUSG00000032590"|"ENSMUSG00000020720"|"ENSMUSG00000028932"|"ENSMUSG00000021737"|"ENSMUSG00000015889"|"ENSMUSG00000017428"|"ENSMUSG00000026914"|"ENSMUSG00000030695"|"ENSMUSG00000068749"|"ENSMUSG00000025791"|"ENSMUSG00000024661"|"E…	Psmc3/Kcmf1/Psma2/Psmb7/Psmd2/Psmd7/Psmd13/Ostf1/Apeh/Psmd12/Psmc2/Psmd6/Lta4h/Psmd11/Psmd14/Aldoa/Psma5/Pgm1/Fth1/2310033P09Rik/Gusb/Commd3/Asah1/Pdap1/Srp14/Qpct/Ctss/Psmd3/A1bg/Mapk14/Gstp1/Idh1/Alox5/Csnk2b/Nme2/Actr10/Prdx4/Gsdmd/Alad
GOCC_CONDENSED_CHROMOSOME_CENTROMERIC_REGION	0.45506	-0.342613	-1.61151	114	0.00178683	0.0132665	ENSMUSG00000025144|"ENSMUSG00000020107"|"ENSMUSG00000031954"|"ENSMUSG00000010342"|"ENSMUSG00000044502"|"ENSMUSG00000004455"|"ENSMUSG00000018509"|"ENSMUSG00000040034"|"ENSMUSG00000041133"|"ENSMUSG00000035351"|"ENSMUSG00000029703"|"ENSMUSG00000031176"|"ENSMUSG00000022556"|"ENSMUSG00000045273"|"ENSMUSG00000023940"|"ENSMUSG00000030868"|"ENSMUSG00000028447"|"ENSMUSG00000029253"|"ENSMUSG00000002324"|"E…	Cenpx/Anapc16/Cfdp1/Tex14/Bod1/Ppp1cc/Cenpv/Nup43/Smc1a/Nup37/Lrwd1/Dynlt3/Hsf1/Cenph/Sgo1/Dctn5/Dctn3/Cenpc1/Rec8/Ndc80/Cenpk/Knstrn/Dync1li1/Nek2/Plk1/Zw10/Gpatch11/Cenpm/Cenpo/Mis12/Mad1l1/Nuf2/Cenpt/Sox7/Kif2c/Meaf6/Cenpb/Cbx3
GOBP_REGULATION_OF_STEROID_BIOSYNTHETIC_PROCESS	0.45506	0.382392	1.66452	78	0.0017957	0.0133093	ENSMUSG00000037071|"ENSMUSG00000038418"|"ENSMUSG00000025153"|"ENSMUSG00000041220"|"ENSMUSG00000022463"|"ENSMUSG00000020532"|"ENSMUSG00000020063"|"ENSMUSG00000029275"|"ENSMUSG00000023000"|"ENSMUSG00000059201"|"ENSMUSG00000036856"|"ENSMUSG00000030772"|"ENSMUSG00000033161"|"ENSMUSG00000029167"|"ENSMUSG00000022843"|"ENSMUSG00000004815"|"ENSMUSG00000021670"|"ENSMUSG00000020609"|"ENSMUSG00000021302"|"E…	Scd1/Egr1/Fasn/Elovl6/Srebf2/Acaca/Sirt1/Gfi1/Dhh/Lep/Wnt4/Dkk3/Atp1a1/Ppargc1a/Clcn2/Dgkq/Hmgcr/Apob/Ggps1/Adm/Fgfr4/Scap/Bmp2
GOBP_NEGATIVE_REGULATION_OF_SMALL_GTPASE_MEDIATED_SIGNAL_TRANSDUCTION	0.45506	0.426859	1.7136	54	0.00184633	0.0135649	ENSMUSG00000058230|"ENSMUSG00000039239"|"ENSMUSG00000029020"|"ENSMUSG00000067629"|"ENSMUSG00000037211"|"ENSMUSG00000001507"|"ENSMUSG00000029602"|"ENSMUSG00000032702"|"ENSMUSG00000035236"|"ENSMUSG00000024427"|"ENSMUSG00000001098"|"ENSMUSG00000031453"|"ENSMUSG00000031558"|"ENSMUSG00000026596"|"ENSMUSG00000041225"|"ENSMUSG00000022761"|"ENSMUSG00000021549"|"ENSMUSG00000026883"|"ENSMUSG00000052142"	Arhgap35/Tgfb2/Mfn2/Syngap1/Spry1/Itga3/Rasal1/Kank1/Scai/Spry4/Kctd10/Rasa3/Slit2/Abl2/Arhgap12/Lztr1/Rasa1/Dab2ip/Rasal3
GOBP_REGULATION_OF_NEURON_DIFFERENTIATION	0.45506	0.312512	1.52543	150	0.00185347	0.0135778	ENSMUSG00000024294|"ENSMUSG00000028977"|"ENSMUSG00000024290"|"ENSMUSG00000013089"|"ENSMUSG00000051391"|"ENSMUSG00000046096"|"ENSMUSG00000051675"|"ENSMUSG00000052727"|"ENSMUSG00000022433"|"ENSMUSG00000025162"|"ENSMUSG00000040721"|"ENSMUSG00000015053"|"ENSMUSG00000028519"|"ENSMUSG00000039533"|"ENSMUSG00000024176"|"ENSMUSG00000063887"|"ENSMUSG00000018669"|"ENSMUSG00000000567"|"ENSMUSG00000020644"|"E…	Mib1/Casz1/Rock1/Etv5/Ywhag/Mosmo/Trim32/Map1b/Csnk1e/Csnk1d/Zfhx2/Gata2/Dab1/Mmd2/Sox8/Nlgn1/Cdk5rap3/Sox9/Id2/Notch1/Brinp2/Cntf/Map3k13/Impact/Gli3/Mtor/Dtx1/Bcl2/Fgfr1/Gli2/Spag9/Tbx6/Kdm4c/Ywhah/Bmp2/Zfhx3/Ngf/Mef2c/Trpc6/Jag1/Hmg20b/Tcf12/Cdon/Kctd11/Tcf4/Gsk3b/Eif4enif1/Gdf5/Bcl11b/Dnmt3b/Eif4g1/Sfrp1
GOCC_LATE_ENDOSOME	0.45506	-0.278115	-1.45801	249	0.00187043	0.0136719	ENSMUSG00000058486|"ENSMUSG00000025512"|"ENSMUSG00000028419"|"ENSMUSG00000031813"|"ENSMUSG00000031129"|"ENSMUSG00000028618"|"ENSMUSG00000019868"|"ENSMUSG00000025371"|"ENSMUSG00000066152"|"ENSMUSG00000087260"|"ENSMUSG00000020903"|"ENSMUSG00000034190"|"ENSMUSG00000017309"|"ENSMUSG00000003363"|"ENSMUSG00000018774"|"ENSMUSG00000006058"|"ENSMUSG00000033916"|"ENSMUSG00000027341"|"ENSMUSG00000050953"|"E…	Wdr91/Chid1/Chmp5/Mvb12a/Slc9a9/Tmem59/Vta1/Chmp6/Slc31a2/Lamtor5/Stx8/Chmp7/Cd300lg/Pld3/Cd68/Snf8/Chmp2a/Tmem230/Gja1/Derl2/Steap3/Siglec1/M6pr/Ifitm3/Ccz1/Yipf2/Lamtor2/Lamp1/Lamtor4/Rnf128/Vti1b/Rap1a/Vps37a/Napsa/Bst2/Ctss/Src/Yipf1/Vps37d/Vamp8/Vps36/Stoml1/Slc11a1/Slc29a3/Tmem165/Washc1/Mitd1/Uvrag/Lrat/Lamtor1/Chmp3/Cyb561a3/Rmc1/Igf2r/Sftpb/Tspan15/Nsg1/Cxcr4/Slc31a1/Vac14/Sdf4/Vps16/Tpt…
GOMF_SNORNA_BINDING	0.45506	-0.514757	-1.84664	32	0.00190434	0.0138698	ENSMUSG00000063480|"ENSMUSG00000039236"|"ENSMUSG00000033285"|"ENSMUSG00000022009"|"ENSMUSG00000036639"|"ENSMUSG00000031767"|"ENSMUSG00000040688"|"ENSMUSG00000036693"|"ENSMUSG00000026127"|"ENSMUSG00000026187"|"ENSMUSG00000030138"|"ENSMUSG00000023988"|"ENSMUSG00000027133"|"ENSMUSG00000025817"|"ENSMUSG00000001056"|"ENSMUSG00000020029"|"ENSMUSG00000041506"|"ENSMUSG00000032288"|"ENSMUSG00000016181"	Snu13/Isg20/Wdr3/Nufip1/Nudt1/Nudt7/Tbl3/Nop14/Imp4/Xrcc5/Bms1/Bysl/Nop10/Nudt5/Nhp2/Nudt4/Rrp9/Imp3/Utp25
GOBP_CELL_VOLUME_HOMEOSTASIS	0.45506	0.523878	1.82311	28	0.00194828	0.0141083	ENSMUSG00000035506|"ENSMUSG00000054342"|"ENSMUSG00000017765"|"ENSMUSG00000007476"|"ENSMUSG00000027202"|"ENSMUSG00000064210"|"ENSMUSG00000004655"|"ENSMUSG00000004319"|"ENSMUSG00000041245"|"ENSMUSG00000022623"|"ENSMUSG00000024597"	Slc12a8/Kcnn4/Slc12a4/Lrrc8a/Slc12a1/Ano6/Aqp1/Clcn3/Wnk3/Shank3/Slc12a2
GOBP_NEGATIVE_REGULATION_OF_STEM_CELL_DIFFERENTIATION	0.431708	0.604073	1.83137	18	0.00203264	0.0145781	ENSMUSG00000041297|"ENSMUSG00000045817"|"ENSMUSG00000029655"|"ENSMUSG00000039630"|"ENSMUSG00000003119"|"ENSMUSG00000015839"|"ENSMUSG00000053110"|"ENSMUSG00000026923"|"ENSMUSG00000036158"|"ENSMUSG00000027276"	Cdk13/Zfp36l2/N4bp2l2/Hnrnpu/Cdk12/Nfe2l2/Yap1/Notch1/Prickle1/Jag1
GOMF_NOTCH_BINDING	0.431708	0.58173	1.88258	22	0.00221633	0.0155115	ENSMUSG00000037362|"ENSMUSG00000029478"|"ENSMUSG00000056313"|"ENSMUSG00000001098"|"ENSMUSG00000057230"|"ENSMUSG00000002799"|"ENSMUSG00000038072"|"ENSMUSG00000026923"|"ENSMUSG00000029603"|"ENSMUSG00000036766"|"ENSMUSG00000027276"	Ccn3/Ncor2/Tcim/Kctd10/Aak1/Jag2/Galnt11/Notch1/Dtx1/Dner/Jag1
GOBP_EXIT_FROM_MITOSIS	0.431708	-0.520299	-1.76646	26	0.00223191	0.0155659	ENSMUSG00000024370|"ENSMUSG00000034190"|"ENSMUSG00000004264"|"ENSMUSG00000033916"|"ENSMUSG00000024068"|"ENSMUSG00000001403"|"ENSMUSG00000060860"|"ENSMUSG00000032264"|"ENSMUSG00000047911"|"ENSMUSG00000015149"|"ENSMUSG00000036777"|"ENSMUSG00000029414"|"ENSMUSG00000015766"	Cdc23/Chmp7/Phb2/Chmp2a/Spast/Ube2c/Ube2s/Zw10/Npm2/Sirt2/Anln/Kntc1/Eps8
GOMF_LYASE_ACTIVITY	0.431708	-0.301703	-1.52009	172	0.00227513	0.0157293	ENSMUSG00000022853|"ENSMUSG00000001666"|"ENSMUSG00000020098"|"ENSMUSG00000074064"|"ENSMUSG00000070880"|"ENSMUSG00000056310"|"ENSMUSG00000028497"|"ENSMUSG00000026820"|"ENSMUSG00000031536"|"ENSMUSG00000025545"|"ENSMUSG00000024507"|"ENSMUSG00000018509"|"ENSMUSG00000045316"|"ENSMUSG00000030695"|"ENSMUSG00000026688"|"ENSMUSG00000024132"|"ENSMUSG00000064120"|"ENSMUSG00000020377"|"ENSMUSG00000022477"|"E…	Ehhadh/Ddt/Pcbd1/Mlycd/Gad1/Tyw1/Hacd4/Ptges2/Polb/Clybl/Hsd17b4/Cenpv/Fahd1/Aldoa/Mgst3/Eci1/Mocs1/Ltc4s/Aco2/Scly/Urod/Rps3/Pisd/Poll/Fahd2a/Chac2/Adcy8/Glo1/Cd38/Ppcdc/Car8/Aloxe3/Tgds/Apip/Xrcc5/Kyat1/Shmt2/Gmds/Sdsl/Fh1/Nthl1/Echdc3/Tpi1/Car4/Rpp14/Alad/Acod1/Tbxas1/Hacd2/Eno3/Park7/Sgpl1/Hadhb/Pts/Pcbd2/Rnaset2a/Hadha/Npl/Hacd1/Ogg1/Dglucy/Hoga1/Dera
GOBP_LATE_ENDOSOME_TO_VACUOLE_TRANSPORT	0.431708	-0.586743	-1.82267	20	0.00250939	0.016908	ENSMUSG00000028419|"ENSMUSG00000019868"|"ENSMUSG00000025371"|"ENSMUSG00000034190"|"ENSMUSG00000035212"|"ENSMUSG00000006058"|"ENSMUSG00000033916"|"ENSMUSG00000031479"|"ENSMUSG00000053119"|"ENSMUSG00000028822"	Chmp5/Vta1/Chmp6/Chmp7/Leprot/Snf8/Chmp2a/Vps36/Chmp3/Tmem50a
GOMF_G_PROTEIN_COUPLED_RECEPTOR_BINDING	0.431708	0.286292	1.45905	214	0.0026049	0.0174345	ENSMUSG00000090877|"ENSMUSG00000091971"|"ENSMUSG00000042429"|"ENSMUSG00000022949"|"ENSMUSG00000031748"|"ENSMUSG00000029671"|"ENSMUSG00000029380"|"ENSMUSG00000062232"|"ENSMUSG00000031328"|"ENSMUSG00000027598"|"ENSMUSG00000038676"|"ENSMUSG00000036856"|"ENSMUSG00000029371"|"ENSMUSG00000031028"|"ENSMUSG00000020123"|"ENSMUSG00000028410"|"ENSMUSG00000062169"|"ENSMUSG00000020611"|"ENSMUSG00000041616"|"E…	Hspa1b/Hspa1a/Adora1/Clic6/Gnao1/Wnt16/Cxcl1/Rapgef2/Flna/Itch/Ucn/Wnt4/Cxcl5/Tub/Avpr1a/Dnaja1/Cnih4/Gna13/Nppa/Pdcd6ip/Rnf43/Magi2/Ccl27a/P2ry1/Agtr1a/Npy/Homer1/Wnt7b/Adrb1/Gprasp2/Znrf3/Arr3/Tac1/Arhgef11/Ppp1r1b/S1pr1/Ptger1/Cxcl13/Adm/Homer2/Itgb4/Ppbp/Pde4d/Ppp1r9b/Dvl3/Usp4/Nmb/Ccl22/Mrap2/Ccrl2/Defb1/Lrp6/Gnai3/Ccl17/Ghrl/Dvl2/Arhgef12/Fzd1/Fzd7/Pacrg/Bicd1/Wnt6
GOBP_SPROUTING_ANGIOGENESIS	0.431708	0.33249	1.56087	117	0.00268722	0.017844	ENSMUSG00000032487|"ENSMUSG00000027985"|"ENSMUSG00000006445"|"ENSMUSG00000032462"|"ENSMUSG00000003032"|"ENSMUSG00000033730"|"ENSMUSG00000040152"|"ENSMUSG00000059456"|"ENSMUSG00000015053"|"ENSMUSG00000026842"|"ENSMUSG00000016128"|"ENSMUSG00000046714"|"ENSMUSG00000024122"|"ENSMUSG00000016529"|"ENSMUSG00000027351"|"ENSMUSG00000055148"|"ENSMUSG00000000530"|"ENSMUSG00000049115"|"ENSMUSG00000000120"|"E…	Ptgs2/Lef1/Epha2/Pik3cb/Klf4/Egr3/Thbs1/Ptk2b/Gata2/Abl1/Stard13/Foxc2/Pdpk1/Il10/Spred1/Klf2/Acvrl1/Agtr1a/Ngfr/Jmjd6/Itga5/Nr4a1/Map3k3/Cdh13/Notch1/Tjp1/Hdac7/Akt3/Slit2/Ccbe1/Adamts9/Parva/Cemip2/Ghrl/Epn1/Adtrp/Srf/Pik3c2a
GOBP_BODY_MORPHOGENESIS	0.431708	0.458469	1.78113	45	0.00271414	0.0179754	ENSMUSG00000032515|"ENSMUSG00000066595"|"ENSMUSG00000027985"|"ENSMUSG00000029050"|"ENSMUSG00000055024"|"ENSMUSG00000041483"|"ENSMUSG00000040268"|"ENSMUSG00000006538"|"ENSMUSG00000057777"|"ENSMUSG00000031825"|"ENSMUSG00000035569"|"ENSMUSG00000022141"|"ENSMUSG00000039952"|"ENSMUSG00000001497"|"ENSMUSG00000030201"|"ENSMUSG00000038119"|"ENSMUSG00000029755"|"ENSMUSG00000034640"	Csrnp1/Flvcr1/Lef1/Ski/Ep300/Zfp281/Plekha1/Ihh/Mab21l2/Crispld2/Ankrd11/Nipbl/Dag1/Pax9/Lrp6/Cdon/Dlx5/Tiparp
GOBP_EPITHELIAL_CELL_CELL_ADHESION	0.431708	0.609539	1.82295	17	0.00290647	0.0189014	ENSMUSG00000037362|"ENSMUSG00000037815"|"ENSMUSG00000054889"|"ENSMUSG00000006538"|"ENSMUSG00000060843"|"ENSMUSG00000021823"|"ENSMUSG00000045659"|"ENSMUSG00000015605"	Ccn3/Ctnna1/Dsp/Ihh/Ctnna3/Vcl/Plekha7/Srf
GOBP_AMINO_ACID_IMPORT	0.431708	0.443809	1.71386	43	0.00299754	0.0193192	ENSMUSG00000055866|"ENSMUSG00000031297"|"ENSMUSG00000001918"|"ENSMUSG00000005089"|"ENSMUSG00000010095"|"ENSMUSG00000043885"|"ENSMUSG00000030310"|"ENSMUSG00000027075"|"ENSMUSG00000030096"|"ENSMUSG00000026360"|"ENSMUSG00000005360"|"ENSMUSG00000020334"|"ENSMUSG00000027737"|"ENSMUSG00000040010"|"ENSMUSG00000040966"|"ENSMUSG00000028542"|"ENSMUSG00000033965"|"ENSMUSG00000041313"	Per2/Slc7a3/Slc1a5/Slc1a2/Slc3a2/Slc36a4/Slc6a1/Slc43a1/Slc6a6/Rgs2/Slc1a3/Slc22a4/Slc7a11/Slc7a5/Slc22a2/Slc6a9/Slc16a2/Slc7a1
GOBP_REGULATION_OF_BLOOD_PRESSURE	0.431708	0.30523	1.48988	150	0.00304111	0.0195251	ENSMUSG00000042429|"ENSMUSG00000032487"|"ENSMUSG00000021647"|"ENSMUSG00000030551"|"ENSMUSG00000031616"|"ENSMUSG00000019970"|"ENSMUSG00000041729"|"ENSMUSG00000031393"|"ENSMUSG00000021458"|"ENSMUSG00000059201"|"ENSMUSG00000038676"|"ENSMUSG00000020123"|"ENSMUSG00000022383"|"ENSMUSG00000021910"|"ENSMUSG00000031489"|"ENSMUSG00000041616"|"ENSMUSG00000022878"|"ENSMUSG00000033161"|"ENSMUSG00000000530"|"E…	Adora1/Ptgs2/Cartpt/Nr2f2/Ednra/Sgk1/Coro2b/Mecp2/Aopep/Lep/Ucn/Avpr1a/Ppara/Nisch/Adrb3/Nppa/Adipoq/Atp1a1/Acvrl1/Nppb/Acta2/Lvrn/Agtr1a/Npy/Cnr1/Gja5/Adrb1/Asic2/Id2/Tacr3/Kcnk6/Drd2/Tac1/Bmpr2/Nos1/F2r/Adm/Pde4d/F11r/Avpr2/Sucnr1/Gas6/Npr1/Agtrap/Npr2/Gcgr/Npr3
GOMF_PROTEIN_TYROSINE_PHOSPHATASE_ACTIVITY	0.431708	0.345931	1.56604	94	0.0031066	0.0198949	ENSMUSG00000024190|"ENSMUSG00000030203"|"ENSMUSG00000037003"|"ENSMUSG00000068748"|"ENSMUSG00000019960"|"ENSMUSG00000031530"|"ENSMUSG00000039661"|"ENSMUSG00000035916"|"ENSMUSG00000028528"|"ENSMUSG00000021009"|"ENSMUSG00000026064"|"ENSMUSG00000027540"|"ENSMUSG00000038764"|"ENSMUSG00000026604"|"ENSMUSG00000028399"|"ENSMUSG00000028274"|"ENSMUSG00000034765"|"ENSMUSG00000013236"|"ENSMUSG00000017897"|"E…	Dusp1/Dusp16/Tns2/Ptprz1/Dusp6/Dusp4/Dusp26/Ptprq/Dnajc6/Ptpn21/Ptp4a1/Ptpn1/Ptpn3/Ptpn14/Ptprd/Rngtt/Dusp5/Ptprs/Eya2/Ssh2/Acpp/Mtmr3/Ptpn23/Mtmr1/Ptprf/Dusp8/Mtmr6/Ptprg
GOMF_NUCLEAR_LOCALIZATION_SEQUENCE_BINDING	0.431708	0.567247	1.77845	20	0.00312033	0.0199069	ENSMUSG00000021025|"ENSMUSG00000021374"|"ENSMUSG00000053293"|"ENSMUSG00000074909"|"ENSMUSG00000030662"|"ENSMUSG00000063550"|"ENSMUSG00000015176"|"ENSMUSG00000022905"|"ENSMUSG00000063895"|"ENSMUSG00000002319"|"ENSMUSG00000001855"	Nfkbia/Nup153/Pom121/Ranbp6/Ipo5/Nup98/Nolc1/Kpna1/Nupl1/Ipo4/Nup214
GOBP_FATTY_ACYL_COA_BIOSYNTHETIC_PROCESS	0.431708	0.50059	1.77573	30	0.0032746	0.0206095	ENSMUSG00000037071|"ENSMUSG00000025153"|"ENSMUSG00000041220"|"ENSMUSG00000020532"|"ENSMUSG00000031278"|"ENSMUSG00000020917"|"ENSMUSG00000003528"|"ENSMUSG00000021364"|"ENSMUSG00000021696"|"ENSMUSG00000032281"	Scd1/Fasn/Elovl6/Acaca/Acsl4/Acly/Slc25a1/Elovl2/Elovl7/Acsbg1
GOBP_BLASTOCYST_FORMATION	0.431708	0.492124	1.74854	31	0.00335534	0.0209035	ENSMUSG00000027660|"ENSMUSG00000052837"|"ENSMUSG00000020692"|"ENSMUSG00000040021"|"ENSMUSG00000035632"|"ENSMUSG00000002052"|"ENSMUSG00000036550"|"ENSMUSG00000053110"|"ENSMUSG00000005609"|"ENSMUSG00000030530"|"ENSMUSG00000017697"|"ENSMUSG00000025902"|"ENSMUSG00000015605"	Skil/Junb/Nle1/Lats1/Cnot3/Supt6/Cnot1/Yap1/Ctr9/Furin/Ada/Sox17/Srf
GOBP_DEVELOPMENTAL_MATURATION	0.431708	0.276005	1.4237	229	0.00335493	0.0209035	ENSMUSG00000054252|"ENSMUSG00000022055"|"ENSMUSG00000066595"|"ENSMUSG00000024261"|"ENSMUSG00000039239"|"ENSMUSG00000039361"|"ENSMUSG00000037962"|"ENSMUSG00000022387"|"ENSMUSG00000035011"|"ENSMUSG00000020198"|"ENSMUSG00000052727"|"ENSMUSG00000046167"|"ENSMUSG00000031393"|"ENSMUSG00000059201"|"ENSMUSG00000059456"|"ENSMUSG00000015053"|"ENSMUSG00000011751"|"ENSMUSG00000045005"|"ENSMUSG00000048003"|"E…	Fgfr3/Nefl/Flvcr1/Syt4/Tgfb2/Picalm/Rflna/Brd1/Zbtb7a/Ap3d1/Map1b/Gldn/Mecp2/Lep/Ptk2b/Gata2/Sptbn4/Fzd5/Catsper4/Ihh/B4galt6/Klf2/Acvrl1/Rere/Sox8/Catsperd/Rnd1/Rfx3/Ap1g1/Ythdf2/Nr4a2/Snx10/Adgrl1/Unc13b/Dmc1/Clcn3/Slc26a8/Abhd2/Ddit3/Epas1/Xylt1/Tcp11/Ereg/Ankrd17/Map3k13/Mtor/S1pr1/Bcl2/Ptbp3/Snx19/Tbx6/Sema4d/Dag1/Reln/Thbs3/Bmp2/Tubb4b/Defb1/Tfcp2l1/Scarf1/Dab2ip/Cebpa/Tal1
GOCC_SARCOLEMMA	0.431708	0.325501	1.556	130	0.00338858	0.0210585	ENSMUSG00000030554|"ENSMUSG00000040287"|"ENSMUSG00000022565"|"ENSMUSG00000053819"|"ENSMUSG00000057378"|"ENSMUSG00000079055"|"ENSMUSG00000001508"|"ENSMUSG00000001333"|"ENSMUSG00000020672"|"ENSMUSG00000015968"|"ENSMUSG00000021870"|"ENSMUSG00000069601"|"ENSMUSG00000033161"|"ENSMUSG00000072812"|"ENSMUSG00000021816"|"ENSMUSG00000003458"|"ENSMUSG00000020723"|"ENSMUSG00000022462"|"ENSMUSG00000061603"|"E…	Synm/Stac3/Plec/Camk2d/Ryr3/Slc8a3/Sgca/Sync/Sntg2/Cacna1d/Slmap/Ank3/Atp1a1/Ahnak2/Ppp3cb/Ncstn/Cacng4/Slc38a2/Akap6/Slc8a2/Stac/Vcl/Krt8/Kcnj5/Aqp1/Fgf6/Vcam1/Nos1/Ahnak/Cacng6/Obscn/Dag1/Cacna1s/Coro1c/Cacnb2/Flnc/Scn2a/Sgcb/Kcnb1/Popdc2/Scn5a/Atp2b4/Adra1a/Ccdc78/Cib2/Utrn/Slc2a4/Pgm5/Cav2/Sri/Slc2a1/Fer1l5/Smpd4/Ank2
GOBP_REGULATION_OF_DNA_BINDING_TRANSCRIPTION_FACTOR_ACTIVITY	0.431708	0.246125	1.33915	390	0.00341954	0.0211466	ENSMUSG00000090877|"ENSMUSG00000091971"|"ENSMUSG00000036712"|"ENSMUSG00000021250"|"ENSMUSG00000042677"|"ENSMUSG00000021025"|"ENSMUSG00000022683"|"ENSMUSG00000025880"|"ENSMUSG00000032501"|"ENSMUSG00000056537"|"ENSMUSG00000020063"|"ENSMUSG00000035011"|"ENSMUSG00000030527"|"ENSMUSG00000003032"|"ENSMUSG00000024042"|"ENSMUSG00000052684"|"ENSMUSG00000051451"|"ENSMUSG00000029275"|"ENSMUSG00000055024"|"E…	Hspa1b/Hspa1a/Cyld/Fos/Zc3h12a/Nfkbia/Pla2g10/Smad7/Trib1/Rlim/Sirt1/Zbtb7a/Crtc3/Klf4/Sik1/Jun/Crebzf/Gfi1/Ep300/Trim32/Bex2/Sgk1/Tlr4/Trappc9/Sgk3/Ror1/Atf2/Flna/Itch/Glis2/Icam1/Il10/Adcy1/Ppargc1a/Peli1/Pprc1/Tirap/Prkci/Usp7/Mturn/Kras/Cdk5rap3/Mapk11/Pkd1/Il1rap/Ticam1/Mtpn/Esr1/Id2/Abra/Enpp1/Ddit3/Epha5/Il1b/Nlrp2/Kdm5a/Prkch/Adam8/Map3k13/Cebpg/Jmy/Dhx9/Rps6ka5/Camk1d/Taf1/Smo/Plpp3/Tbx6…
GOBP_PROTEIN_KINASE_B_SIGNALING	0.431708	0.277015	1.42536	222	0.00345073	0.0212612	ENSMUSG00000035274|"ENSMUSG00000054252"|"ENSMUSG00000038508"|"ENSMUSG00000062209"|"ENSMUSG00000006445"|"ENSMUSG00000032462"|"ENSMUSG00000020063"|"ENSMUSG00000003032"|"ENSMUSG00000021360"|"ENSMUSG00000062991"|"ENSMUSG00000000409"|"ENSMUSG00000059146"|"ENSMUSG00000032584"|"ENSMUSG00000005533"|"ENSMUSG00000040152"|"ENSMUSG00000059201"|"ENSMUSG00000029195"|"ENSMUSG00000007613"|"ENSMUSG00000040268"|"E…	Tpbg/Fgfr3/Gdf15/Erbb4/Epha2/Pik3cb/Sirt1/Klf4/Gcnt2/Nrg1/Lck/Ntrk3/Mst1r/Igf1r/Thbs1/Lep/Klb/Tgfbr1/Plekha1/Bag4/Rictor/Ppara/Plk3/F3/Chil1/Pear1/Magi2/Pdgfa/Hsp90aa1/Osbpl8/Sh2b3/Sox9/Esr1/Tgfa/Irs2/Osm/Hip1/Fgf6/Ddit3/Drd2/Il1b/Ereg/Adam8/Mtor/Insr/Rasd2/Fgfr1/Fgfr4/Setx/Rac1/Ntrk2/Dag1/Rps6kb2/Btc/Erbb3/Sfrp5/Frs2/Adtrp/Gas6/Trib3/Thpo/Phlda3/Pik3ca/Mt3/Pik3r1/Fgf10/Phlpp2
GOMF_SCAFFOLD_PROTEIN_BINDING	0.431708	0.412098	1.64991	53	0.00351416	0.0215467	ENSMUSG00000054889|"ENSMUSG00000020923"|"ENSMUSG00000021270"|"ENSMUSG00000063887"|"ENSMUSG00000027765"|"ENSMUSG00000002413"|"ENSMUSG00000049382"|"ENSMUSG00000071424"|"ENSMUSG00000022623"|"ENSMUSG00000025626"|"ENSMUSG00000029361"|"ENSMUSG00000004936"|"ENSMUSG00000024112"|"ENSMUSG00000045534"|"ENSMUSG00000021699"|"ENSMUSG00000020483"|"ENSMUSG00000022840"|"ENSMUSG00000017776"|"ENSMUSG00000031537"|"E…	Dsp/Ubtf/Hsp90aa1/Nlgn1/P2ry1/Braf/Krt8/Grid2/Shank3/Phf6/Nos1/Map2k1/Cacna1h/Kcna5/Pde4d/Dynll2/Adcy5/Crk/Ikbkb/Kif1b/Scn5a/Atp2b4/Krt18/Cav2/Dynll1/Dlg4/Panx1
GOBP_PROTEIN_N_LINKED_GLYCOSYLATION	0.431708	-0.377539	-1.61713	70	0.00362773	0.0220286	ENSMUSG00000022711|"ENSMUSG00000036632"|"ENSMUSG00000037306"|"ENSMUSG00000002804"|"ENSMUSG00000042428"|"ENSMUSG00000021065"|"ENSMUSG00000038803"|"ENSMUSG00000039887"|"ENSMUSG00000073792"|"ENSMUSG00000075419"|"ENSMUSG00000030036"|"ENSMUSG00000022474"|"ENSMUSG00000029234"|"ENSMUSG00000042737"|"ENSMUSG00000039427"|"ENSMUSG00000027198"|"ENSMUSG00000032123"|"ENSMUSG00000052395"|"ENSMUSG00000042747"|"E…	Pmm2/Alg5/Man1c1/Nudt14/Mgat3/Fut8/Ost4/Alg14/Alg6/Dolk/Mogs/Pmm1/Tmem165/Dpm3/Alg1/Ext2/Dpagt1/Rft1/Krtcap2/Mpdu1/Alg8/Tmem258/Alg9/Dpm1/Gorasp1/Ddost/Dad1/St6gal1/Rpn1/Mgat1
GOMF_PHOSPHOLIPID_BINDING	0.431708	0.245071	1.34108	415	0.0036895	0.0222962	ENSMUSG00000050357|"ENSMUSG00000017679"|"ENSMUSG00000058230"|"ENSMUSG00000033039"|"ENSMUSG00000024261"|"ENSMUSG00000039361"|"ENSMUSG00000027347"|"ENSMUSG00000032083"|"ENSMUSG00000038866"|"ENSMUSG00000030270"|"ENSMUSG00000022683"|"ENSMUSG00000027831"|"ENSMUSG00000021171"|"ENSMUSG00000022808"|"ENSMUSG00000028385"|"ENSMUSG00000035864"|"ENSMUSG00000020894"|"ENSMUSG00000038291"|"ENSMUSG00000047261"|"E…	Carmil2/Ttpal/Arhgap35/Micall1/Syt4/Picalm/Rasgrp1/Apoa1/Zcchc2/Cpne9/Pla2g10/Veph1/Esyt2/Snx4/Snx30/Syt1/Vamp2/Snx25/Gap43/Rapgef2/Map1b/Lancl2/Thbs1/Cpne8/Sgk3/Rasal1/Cpne4/Snx18/Osbpl10/Sptbn4/Phf12/Nisch/Zfyve16/Iqgap2/F3/Dennd1b/Tln1/Ogt/Amph/Plekha5/Zcchc14/Atp8b1/Cps1/Tirap/Prkci/Plekha3/Pnpla3/Osbpl8/Atg2b/Snx10/Plekhf2/Unc13b/Mcf2l/Fchsd2/Tulp1/Apob/Syt6/Hip1/Golph3/Nf1/Wdfy1/Plcb1/Hs1bp…
GOBP_MACROAUTOPHAGY	0.431708	-0.263948	-1.41225	299	0.00377252	0.0225545	ENSMUSG00000031813|"ENSMUSG00000046879"|"ENSMUSG00000018567"|"ENSMUSG00000019868"|"ENSMUSG00000025371"|"ENSMUSG00000078713"|"ENSMUSG00000087260"|"ENSMUSG00000022663"|"ENSMUSG00000037062"|"ENSMUSG00000069874"|"ENSMUSG00000047260"|"ENSMUSG00000004264"|"ENSMUSG00000027455"|"ENSMUSG00000006058"|"ENSMUSG00000020078"|"ENSMUSG00000033916"|"ENSMUSG00000010057"|"ENSMUSG00000000869"|"ENSMUSG00000033379"|"E…	Mvb12a/Irgm1/Gabarap/Vta1/Chmp6/Tomm5/Lamtor5/Atg3/Sh3glb1/Irgm2/Emc6/Phb2/Nsfl1c/Snf8/Vps26a/Chmp2a/Nprl2/Il4/Atp6v0b/Tbc1d12/C9orf72/Ubxn2b/Exoc7/Tomm7/Atp6v1e1/Lamtor2/Tex264/Lamtor4/Gabarapl2/Lzts1/Pgam5/Atp6v0e/Vps37a/Ddrgk1/Aup1/Src/Vps37d/Vamp8/Ei24/Rab1b/Vps36/Rragd/Zfyve1/Snap29/Uvrag/Capns1/Lamtor1/Tomm40/Fez2/Chmp3/Snx5/Ufl1/Adrb2/Cdk5/Snapin/Wdr45/Atp6v1b2/Csnk2b/Optn/Rheb/Tmem39b/Atp…
GOMF_MYOSIN_V_BINDING	0.407018	0.62449	1.82825	16	0.00393746	0.0234019	ENSMUSG00000032202|"ENSMUSG00000024511"|"ENSMUSG00000021700"|"ENSMUSG00000008601"|"ENSMUSG00000003411"|"ENSMUSG00000032549"|"ENSMUSG00000031202"|"ENSMUSG00000026878"|"ENSMUSG00000031840"|"ENSMUSG00000004771"	Rab27a/Rab27b/Rab3c/Rab25/Rab3b/Rab6b/Rab39b/Rab14/Rab3a/Rab11a
GOBP_POSITIVE_REGULATION_OF_FATTY_ACID_METABOLIC_PROCESS	0.407018	0.487084	1.73063	31	0.00398672	0.0236389	ENSMUSG00000032487|"ENSMUSG00000032083"|"ENSMUSG00000020123"|"ENSMUSG00000022383"|"ENSMUSG00000022878"|"ENSMUSG00000029167"|"ENSMUSG00000002250"|"ENSMUSG00000028341"|"ENSMUSG00000038894"|"ENSMUSG00000027398"|"ENSMUSG00000054422"|"ENSMUSG00000004056"|"ENSMUSG00000005373"|"ENSMUSG00000024900"|"ENSMUSG00000055782"|"ENSMUSG00000034579"|"ENSMUSG00000032349"	Ptgs2/Apoa1/Avpr1a/Ppara/Adipoq/Ppargc1a/Ppard/Nr4a3/Irs2/Il1b/Fabp1/Akt2/Mlxipl/Cpt1a/Abcd2/Pla2g3/Elovl5
GOBP_INTERLEUKIN_10_PRODUCTION	0.407018	-0.412513	-1.66446	51	0.00401906	0.0237849	ENSMUSG00000035692|"ENSMUSG00000079293"|"ENSMUSG00000001123"|"ENSMUSG00000024379"|"ENSMUSG00000016494"|"ENSMUSG00000000869"|"ENSMUSG00000020101"|"ENSMUSG00000030579"|"ENSMUSG00000022064"|"ENSMUSG00000016496"|"ENSMUSG00000029053"|"ENSMUSG00000016498"|"ENSMUSG00000021356"|"ENSMUSG00000016493"|"ENSMUSG00000021678"	Isg15/Clec7a/Lgals9/Tslp/Cd34/Il4/Vsir/Tyrobp/Pibf1/Cd274/Prkcz/Pdcd1lg2/Irf4/Cd46/F2rl1
GOBP_WNT_SIGNALING_PATHWAY_CALCIUM_MODULATING_PATHWAY	0.407018	0.464137	1.74517	37	0.00414357	0.0243398	ENSMUSG00000033016|"ENSMUSG00000027985"|"ENSMUSG00000031748"|"ENSMUSG00000029064"|"ENSMUSG00000025571"|"ENSMUSG00000045005"|"ENSMUSG00000040061"|"ENSMUSG00000021816"|"ENSMUSG00000028842"|"ENSMUSG00000051177"|"ENSMUSG00000047888"|"ENSMUSG00000036698"	Nfatc1/Lef1/Gnao1/Gnb1/Tnrc6c/Fzd5/Plcb2/Ppp3cb/Ago3/Plcb1/Tnrc6b/Ago2
GOBP_TOLL_LIKE_RECEPTOR_SIGNALING_PATHWAY	0.407018	-0.30755	-1.49649	144	0.00435032	0.0253182	ENSMUSG00000044080|"ENSMUSG00000044583"|"ENSMUSG00000023973"|"ENSMUSG00000022414"|"ENSMUSG00000036908"|"ENSMUSG00000090137"|"ENSMUSG00000020641"|"ENSMUSG00000056071"|"ENSMUSG00000010358"|"ENSMUSG00000025498"|"ENSMUSG00000018899"|"ENSMUSG00000047638"|"ENSMUSG00000021686"|"ENSMUSG00000025017"|"ENSMUSG00000059883"|"ENSMUSG00000044827"|"ENSMUSG00000020460"|"ENSMUSG00000040522"|"ENSMUSG00000031077"|"E…	S100a1/Tlr7/Cnpy3/Tab1/Unc93b1/Uba52/Rsad2/S100a9/Ifi35/Irf7/Irf1/Nr1h4/Ap3b1/Pik3ap1/Irak4/Tlr1/Rps27a/Tlr8/Fadd/Itgam/Gm15448/Ctsk/Ctss/Btk/Cd36/Tnip2/Gps2/Bpifb1/Mfhas1/Nr1h3/Hsp90b1/Nmi/Bcl10/Irf4/Scimp/Nlrp6/F2rl1/Cav1/Acod1/Treml4/Rab7b/Ticam2/Nfkbil1/Itgb2/Ctsb/Ubc/Cyba/Ly96
GOBP_RESPONSE_TO_PROTOZOAN	0.407018	-0.53352	-1.76477	24	0.00450133	0.0258685	ENSMUSG00000039699|"ENSMUSG00000029373"|"ENSMUSG00000079293"|"ENSMUSG00000025499"|"ENSMUSG00000028268"|"ENSMUSG00000028270"|"ENSMUSG00000034438"|"ENSMUSG00000026177"|"ENSMUSG00000040253"|"ENSMUSG00000021356"|"ENSMUSG00000079363"	Batf2/Pf4/Clec7a/Hras/Gbp3/Gbp2/Gbp8/Slc11a1/Gbp7/Irf4/Gbp4
GOMF_SUMO_TRANSFERASE_ACTIVITY	0.407018	0.625902	1.81133	15	0.0045612	0.026005	ENSMUSG00000032405|"ENSMUSG00000037868"|"ENSMUSG00000003226"|"ENSMUSG00000020184"|"ENSMUSG00000015120"|"ENSMUSG00000042197"|"ENSMUSG00000004934"|"ENSMUSG00000026313"	Pias1/Egr2/Ranbp2/Mdm2/Ube2i/Zfp451/Pias4/Hdac4
GOBP_LENS_MORPHOGENESIS_IN_CAMERA_TYPE_EYE	0.407018	0.59192	1.77026	17	0.00469624	0.0266243	ENSMUSG00000032401|"ENSMUSG00000006445"|"ENSMUSG00000029050"|"ENSMUSG00000008730"|"ENSMUSG00000045180"|"ENSMUSG00000026782"	Lctl/Epha2/Ski/Hipk1/Shroom2/Abi2
GOBP_STEM_CELL_DIVISION	0.407018	0.531717	1.7415	23	0.00473025	0.0267871	ENSMUSG00000039239|"ENSMUSG00000013089"|"ENSMUSG00000045817"|"ENSMUSG00000014039"|"ENSMUSG00000027678"|"ENSMUSG00000066687"|"ENSMUSG00000026923"|"ENSMUSG00000038692"|"ENSMUSG00000025902"|"ENSMUSG00000041075"	Tgfb2/Etv5/Zfp36l2/Prdm15/Ncoa3/Zbtb16/Notch1/Hoxb4/Sox17/Fzd7
GOBP_AMINOGLYCAN_BIOSYNTHETIC_PROCESS	0.407018	0.335063	1.55669	105	0.00492605	0.0276473	ENSMUSG00000030607|"ENSMUSG00000032038"|"ENSMUSG00000032640"|"ENSMUSG00000033350"|"ENSMUSG00000022261"|"ENSMUSG00000021360"|"ENSMUSG00000059479"|"ENSMUSG00000022793"|"ENSMUSG00000056124"|"ENSMUSG00000058152"|"ENSMUSG00000047126"|"ENSMUSG00000034612"|"ENSMUSG00000038181"|"ENSMUSG00000029201"|"ENSMUSG00000062184"|"ENSMUSG00000034780"|"ENSMUSG00000032482"|"ENSMUSG00000054008"|"ENSMUSG00000032911"|"E…	Acan/St3gal4/Chsy1/Chst2/Sdc2/Gcnt2/B3gnt8/B4galt4/B4galt6/Chsy3/Cltc/Chst11/Chpf2/Ugdh/Hs6st2/B3galt1/Cspg5/Ndst1/Cspg4/Ust/Has1/Hs3st3a1/Il1b/Xylt1/Chst1/St3gal2
GOBP_REGULATION_OF_PROTEIN_DEACETYLATION	0.407018	0.444569	1.69486	40	0.00496008	0.0277456	ENSMUSG00000053819|"ENSMUSG00000022897"|"ENSMUSG00000024045"|"ENSMUSG00000029050"|"ENSMUSG00000055024"|"ENSMUSG00000038676"|"ENSMUSG00000037239"|"ENSMUSG00000027351"|"ENSMUSG00000021573"|"ENSMUSG00000045671"|"ENSMUSG00000022141"|"ENSMUSG00000030180"|"ENSMUSG00000054568"|"ENSMUSG00000034271"|"ENSMUSG00000049300"|"ENSMUSG00000057342"|"ENSMUSG00000002688"|"ENSMUSG00000050697"|"ENSMUSG00000037373"	Camk2d/Dyrk1a/Akap8/Ski/Ep300/Ucn/Spred3/Spred1/Tppp/Spred2/Nipbl/Kdm5a/Usp17la/Jdp2/Prmt6/Sphk2/Prkd1/Prkaa1/Ctbp1
GOCC_SCHAFFER_COLLATERAL_CA1_SYNAPSE	0.407018	0.382297	1.60077	62	0.00518632	0.0288193	ENSMUSG00000032589|"ENSMUSG00000022055"|"ENSMUSG00000033615"|"ENSMUSG00000032773"|"ENSMUSG00000020431"|"ENSMUSG00000038587"|"ENSMUSG00000034336"|"ENSMUSG00000028399"|"ENSMUSG00000037643"|"ENSMUSG00000059857"|"ENSMUSG00000035283"|"ENSMUSG00000009394"|"ENSMUSG00000015829"|"ENSMUSG00000013236"|"ENSMUSG00000019790"|"ENSMUSG00000045136"|"ENSMUSG00000030102"|"ENSMUSG00000000531"|"ENSMUSG00000037217"|"E…	Bsn/Nefl/Cplx1/Chrm1/Adcy1/Akap12/Ina/Ptprd/Prkci/Ntng1/Adrb1/Syn2/Tnr/Ptprs/Stxbp5/Tubb2b/Itpr1/Tamalin/Syn1/Gsg1l/Nptn/Gabbr1/Ghrl/Nefh
GOBP_O_GLYCAN_PROCESSING	0.407018	0.426071	1.69082	49	0.00527516	0.0290907	ENSMUSG00000032038|"ENSMUSG00000059479"|"ENSMUSG00000079620"|"ENSMUSG00000022824"|"ENSMUSG00000050808"|"ENSMUSG00000030074"|"ENSMUSG00000042784"|"ENSMUSG00000047434"|"ENSMUSG00000025515"|"ENSMUSG00000038072"|"ENSMUSG00000031749"|"ENSMUSG00000042460"|"ENSMUSG00000013846"|"ENSMUSG00000037280"|"ENSMUSG00000022686"|"ENSMUSG00000060988"|"ENSMUSG00000066108"|"ENSMUSG00000090035"|"ENSMUSG00000094840"|"E…	St3gal4/B3gnt8/Muc4/Muc13/Muc15/Gxylt2/Muc1/Xxylt1/Muc2/Galnt11/St3gal2/C1galt1/St3gal1/Galnt6/B3gnt5/Galnt13/Muc5b/Galnt4/Muc3a/Gcnt4/Gxylt1/B3gnt7/Gcnt1/Galnt5/Galnt14/B4galt5/Galnt15/St6galnac4
GOBP_INTERMEDIATE_FILAMENT_BASED_PROCESS	0.407018	0.455597	1.73084	39	0.00538891	0.029554	ENSMUSG00000030554|"ENSMUSG00000022055"|"ENSMUSG00000022054"|"ENSMUSG00000022565"|"ENSMUSG00000001333"|"ENSMUSG00000054889"|"ENSMUSG00000023484"|"ENSMUSG00000034336"|"ENSMUSG00000034282"|"ENSMUSG00000029131"|"ENSMUSG00000045545"|"ENSMUSG00000039457"|"ENSMUSG00000021709"|"ENSMUSG00000020396"|"ENSMUSG00000018736"|"ENSMUSG00000021189"|"ENSMUSG00000023043"|"ENSMUSG00000062901"	Synm/Nefl/Nefm/Plec/Sync/Dsp/Prph/Ina/Evpl/Dnajb6/Krt14/Ppl/Erbin/Nefh/Ndel1/Atxn3/Krt18/Klhl24
GOBP_ENDODERM_DEVELOPMENT	0.407018	0.381828	1.62287	67	0.00549577	0.0298799	ENSMUSG00000024190|"ENSMUSG00000025650"|"ENSMUSG00000044791"|"ENSMUSG00000015937"|"ENSMUSG00000005836"|"ENSMUSG00000031530"|"ENSMUSG00000031965"|"ENSMUSG00000041324"|"ENSMUSG00000003437"|"ENSMUSG00000000555"|"ENSMUSG00000026361"|"ENSMUSG00000034765"|"ENSMUSG00000005609"|"ENSMUSG00000026923"|"ENSMUSG00000040481"|"ENSMUSG00000024515"|"ENSMUSG00000001497"|"ENSMUSG00000027087"|"ENSMUSG00000001496"|"E…	Dusp1/Col7a1/Setd2/Macroh2a1/Gata6/Dusp4/Tbx20/Inhba/Paf1/Itga5/Cdc73/Dusp5/Ctr9/Notch1/Bptf/Smad4/Pax9/Itgav/Nkx2-1/Sox17/Lamb3
GOMF_GLUTATHIONE_PEROXIDASE_ACTIVITY	0.407018	-0.562918	-1.7101	18	0.00605314	0.0322834	ENSMUSG00000008540|"ENSMUSG00000026688"|"ENSMUSG00000020377"|"ENSMUSG00000074183"|"ENSMUSG00000050737"|"ENSMUSG00000028597"|"ENSMUSG00000075706"|"ENSMUSG00000063856"|"ENSMUSG00000029864"|"ENSMUSG00000060803"|"ENSMUSG00000021033"|"ENSMUSG00000026701"	Mgst1/Mgst3/Ltc4s/Gsta1/Ptges/Gpx7/Gpx4/Gpx1/Gstk1/Gstp1/Gstz1/Prdx6
GOCC_CILIARY_TRANSITION_ZONE	0.407018	-0.365195	-1.53174	65	0.00614643	0.0327463	ENSMUSG00000031951|"ENSMUSG00000024253"|"ENSMUSG00000033282"|"ENSMUSG00000037890"|"ENSMUSG00000020462"|"ENSMUSG00000024667"|"ENSMUSG00000049811"|"ENSMUSG00000046753"|"ENSMUSG00000036430"|"ENSMUSG00000063455"|"ENSMUSG00000039781"|"ENSMUSG00000025035"|"ENSMUSG00000039137"|"ENSMUSG00000017858"|"ENSMUSG00000045288"|"ENSMUSG00000028218"	Tmem231/Dync2li1/Rpgrip1l/Wdr19/Cfap36/Tmem216/Fam161a/Ccdc66/Tbcc/D630045J12Rik/Cep131/Arl3/Whrn/Ift52/Ush1g/Cibar1
GOBP_REGULATION_OF_BODY_FLUID_LEVELS	0.407018	0.237144	1.29923	419	0.00687795	0.0357002	ENSMUSG00000042429|"ENSMUSG00000032038"|"ENSMUSG00000054342"|"ENSMUSG00000062209"|"ENSMUSG00000018143"|"ENSMUSG00000042622"|"ENSMUSG00000026335"|"ENSMUSG00000033022"|"ENSMUSG00000022994"|"ENSMUSG00000032773"|"ENSMUSG00000029020"|"ENSMUSG00000032462"|"ENSMUSG00000032202"|"ENSMUSG00000050761"|"ENSMUSG00000021338"|"ENSMUSG00000000409"|"ENSMUSG00000029478"|"ENSMUSG00000046223"|"ENSMUSG00000023961"|"E…	Adora1/St3gal4/Kcnn4/Erbb4/Mafk/Maff/Pam/Cdo1/Adcy6/Chrm1/Mfn2/Pik3cb/Rab27a/Gp1bb/Carmil1/Lck/Ncor2/Plaur/Enpp4/Gata6/Tlr4/Coro2b/Thbs1/Gnb1/Selp/Flna/Serpine1/Gata2/Ucn/Gna13/Mafg/Dock6/Pdpk1/F3/Dmtn/Csrp1/Actg1/Tln1/Adcy1/Gp1ba/Nfe2l2/Pear1/Pdgfa/Prkca/Creb1/Nppb/Entpd1/Plcg2/Dgkq/Thbd/P2ry1/Proz/Dgkg/Vcl/Gja5/Sh2b3/Ano6/Actb/Ppat/Cd177/Aqp1/Irf2/Drd2/Akap11/Tac1/Itpr1/Copa/Prkch/Slc22a4/Aqp5/…
GOBP_HUMORAL_IMMUNE_RESPONSE	0.407018	-0.28858	-1.46038	177	0.00689285	0.0357407	ENSMUSG00000029373|"ENSMUSG00000034855"|"ENSMUSG00000036655"|"ENSMUSG00000061132"|"ENSMUSG00000030895"|"ENSMUSG00000069516"|"ENSMUSG00000105906"|"ENSMUSG00000001128"|"ENSMUSG00000051212"|"ENSMUSG00000067212"|"ENSMUSG00000056071"|"ENSMUSG00000009281"|"ENSMUSG00000038527"|"ENSMUSG00000076523"|"ENSMUSG00000040952"|"ENSMUSG00000029417"|"ENSMUSG00000040552"|"ENSMUSG00000036905"|"ENSMUSG00000021022"|"E…	Pf4/Cxcl10/Colec11/Blnk/Hpx/Lyz2/Iglc1/Cfp/Gpr183/H2-T23/S100a9/Rarres2/C1rl/Igkv15-103/Rps19/Cxcl9/C3ar1/C1qb/Ppp2r3c/Igkv1-135/C1qa/C1qc/Bpifb1/Il7/Slc11a1/Cst9/Vtn/Fam3a/Cd59b/Klk1/H2-D1/Alox5/Cd46/Romo1/C1qbp/Aire/Cxcl11/Hc/Exo1/F2/Acod1/Fcna/Ighg3/C7/Psmb10/Cd5l/Trf/Pdzd11/Ebi3/Ms4a1/Trem2/St6gal1/C6/H2-Ab1/Cr1l/Rpl39/H2-Eb1/Ociad2/Rpl30/Hmgn2/C4b/Gpi1/S100a8/Lcn2/C2/Cd81/Cd19/Klk7/Cxcl14
GOBP_REGULATION_OF_MEMBRANE_PROTEIN_ECTODOMAIN_PROTEOLYSIS	0.407018	0.54418	1.76106	22	0.00710515	0.0365035	ENSMUSG00000020044|"ENSMUSG00000024290"|"ENSMUSG00000016529"|"ENSMUSG00000030317"|"ENSMUSG00000038764"|"ENSMUSG00000030530"|"ENSMUSG00000027398"|"ENSMUSG00000025473"|"ENSMUSG00000032733"|"ENSMUSG00000028599"|"ENSMUSG00000032913"	Timp3/Rock1/Il10/Timp4/Ptpn3/Furin/Il1b/Adam8/Snx33/Tnfrsf1b/Lrig2
GOCC_NUCLEAR_PERIPHERY	0.38073	0.319032	1.5057	121	0.00791723	0.0390821	ENSMUSG00000019432|"ENSMUSG00000046201"|"ENSMUSG00000004980"|"ENSMUSG00000026491"|"ENSMUSG00000028820"|"ENSMUSG00000024045"|"ENSMUSG00000029478"|"ENSMUSG00000029275"|"ENSMUSG00000056260"|"ENSMUSG00000011751"|"ENSMUSG00000030782"|"ENSMUSG00000021374"|"ENSMUSG00000025006"|"ENSMUSG00000039630"|"ENSMUSG00000025862"|"ENSMUSG00000039231"|"ENSMUSG00000004815"|"ENSMUSG00000041773"|"ENSMUSG00000049382"|"E…	Ddx39b/Scaf8/Hnrnpa2b1/Ahctf1/Sfpq/Akap8/Ncor2/Gfi1/Lrif1/Sptbn4/Tgfb1i1/Nup153/Sorbs1/Hnrnpu/Stag2/Suv39h1/Dgkq/Enc1/Krt8/Atxn7/Srrm1/Nup98/Stag1/Numa1/Morc3/Dag1/Dnmt3a/Kin/Pias4/Yy1/Atxn1/Xpot/Satb1/Dcaf7/Pspc1/Hnrnpm/Morc2a/Tpr/Paxip1/Atf7/Cebpb/Hlcs/Atf4/Atxn3/Rgs12/Men1/Iffo1/Prpf40a/Tinf2
GOBP_REGULATION_OF_RECEPTOR_MEDIATED_ENDOCYTOSIS	0.38073	0.333352	1.49733	91	0.00839236	0.0405752	ENSMUSG00000039361|"ENSMUSG00000019986"|"ENSMUSG00000032462"|"ENSMUSG00000044456"|"ENSMUSG00000037411"|"ENSMUSG00000029684"|"ENSMUSG00000026582"|"ENSMUSG00000028528"|"ENSMUSG00000034663"|"ENSMUSG00000042605"|"ENSMUSG00000022878"|"ENSMUSG00000040003"|"ENSMUSG00000034330"|"ENSMUSG00000057230"|"ENSMUSG00000044254"|"ENSMUSG00000034342"|"ENSMUSG00000039959"|"ENSMUSG00000032259"|"ENSMUSG00000028524"|"E…	Picalm/Ahi1/Pik3cb/Rin3/Serpine1/Wasl/Sele/Dnajc6/Bmp2k/Atxn2/Adipoq/Magi2/Plcg2/Aak1/Pcsk9/Cbl/Hip1/Drd2/Sgip1/Insr/Arf1/Rac1/Gsg1l/Itgav/Hip1r/Clu/Bicd1/Syk/Dgkd/Ankrd13a/Mtmr2/Fmr1/Itgb3
GOBP_NEGATIVE_REGULATION_OF_SMOOTHENED_SIGNALING_PATHWAY	0.38073	0.467209	1.66002	31	0.00876165	0.0418566	ENSMUSG00000046096|"ENSMUSG00000020064"|"ENSMUSG00000032093"|"ENSMUSG00000014303"|"ENSMUSG00000021752"|"ENSMUSG00000037370"|"ENSMUSG00000021318"|"ENSMUSG00000048402"|"ENSMUSG00000022517"|"ENSMUSG00000005034"|"ENSMUSG00000064325"|"ENSMUSG00000020037"|"ENSMUSG00000025217"|"ENSMUSG00000055653"	Mosmo/Herc4/Cd3e/Glis2/Kctd6/Enpp1/Gli3/Gli2/Mgrn1/Prkacb/Hhip/Rfx4/Btrc/Gpc3
GOBP_PLATELET_DERIVED_GROWTH_FACTOR_RECEPTOR_SIGNALING_PATHWAY	0.38073	0.389678	1.56434	54	0.00893533	0.0425653	ENSMUSG00000032515|"ENSMUSG00000022637"|"ENSMUSG00000040268"|"ENSMUSG00000026842"|"ENSMUSG00000028128"|"ENSMUSG00000022878"|"ENSMUSG00000027540"|"ENSMUSG00000025856"|"ENSMUSG00000028019"|"ENSMUSG00000028341"|"ENSMUSG00000034342"|"ENSMUSG00000039959"|"ENSMUSG00000032911"|"ENSMUSG00000032220"|"ENSMUSG00000000915"|"ENSMUSG00000032913"|"ENSMUSG00000030660"|"ENSMUSG00000020542"|"ENSMUSG00000034640"|"E…	Csrnp1/Cblb/Plekha1/Abl1/F3/Adipoq/Ptpn1/Pdgfa/Pdgfc/Nr4a3/Cbl/Hip1/Cspg4/Myo1e/Hip1r/Lrig2/Pik3c2a/Myocd/Tiparp/Ndrg4/Rapgef1/Pdgfd/Ptgir/Bcr/Slc9a3r1/Ptpn12/Smpd3
GOCC_ESCRT_COMPLEX	0.38073	-0.51474	-1.67401	23	0.00921095	0.0435899	ENSMUSG00000031813|"ENSMUSG00000025371"|"ENSMUSG00000034190"|"ENSMUSG00000006058"|"ENSMUSG00000033916"|"ENSMUSG00000031600"|"ENSMUSG00000043614"|"ENSMUSG00000031479"|"ENSMUSG00000053119"|"ENSMUSG00000025793"|"ENSMUSG00000086228"|"ENSMUSG00000028437"|"ENSMUSG00000078656"	Mvb12a/Chmp6/Chmp7/Snf8/Chmp2a/Vps37a/Vps37d/Vps36/Chmp3/Hgs/Ubap1l/Ubap1/Vps25
GOBP_TRANSEPITHELIAL_TRANSPORT	0.38073	0.500624	1.67714	25	0.00930456	0.0439503	ENSMUSG00000005089|"ENSMUSG00000062825"|"ENSMUSG00000027893"|"ENSMUSG00000066058"|"ENSMUSG00000024354"|"ENSMUSG00000027340"|"ENSMUSG00000029580"|"ENSMUSG00000004655"|"ENSMUSG00000005360"|"ENSMUSG00000030102"|"ENSMUSG00000024597"|"ENSMUSG00000023088"|"ENSMUSG00000029802"|"ENSMUSG00000011034"|"ENSMUSG00000037418"	Slc1a2/Actg1/Ahcyl1/Cldn19/Slc23a1/Slc23a2/Actb/Aqp1/Slc1a3/Itpr1/Slc12a2/Abcc1/Abcg2/Slc5a1/Best1
GOBP_CYTOLYSIS	0.38073	-0.514605	-1.67357	23	0.00936072	0.0441742	ENSMUSG00000057346|"ENSMUSG00000069516"|"ENSMUSG00000002603"|"ENSMUSG00000015437"|"ENSMUSG00000067847"|"ENSMUSG00000026874"|"ENSMUSG00000027249"|"ENSMUSG00000079105"|"ENSMUSG00000022181"|"ENSMUSG00000016481"	Apol9a/Lyz2/Tgfb1/Gzmb/Romo1/Hc/F2/C7/C6/Cr1l
GOBP_ERROR_FREE_TRANSLESION_SYNTHESIS	0.38073	-0.536074	-1.72046	22	0.00991987	0.0461658	ENSMUSG00000033970|"ENSMUSG00000090137"|"ENSMUSG00000022881"|"ENSMUSG00000029397"|"ENSMUSG00000020460"|"ENSMUSG00000029363"|"ENSMUSG00000012483"|"ENSMUSG00000023104"|"ENSMUSG00000039703"	Rfc3/Uba52/Rfc4/Rchy1/Rps27a/Rfc5/Rpa3/Rfc2/Nploc4
GOMF_HYDROLASE_ACTIVITY_ACTING_ON_CARBON_NITROGEN_BUT_NOT_PEPTIDE_BONDS_IN_LINEAR_AMIDES	0.38073	-0.375486	-1.55638	59	0.0100735	0.0466641	ENSMUSG00000014245|"ENSMUSG00000022751"|"ENSMUSG00000066900"|"ENSMUSG00000036820"|"ENSMUSG00000022681"|"ENSMUSG00000025486"|"ENSMUSG00000022359"|"ENSMUSG00000034245"|"ENSMUSG00000031521"|"ENSMUSG00000031591"|"ENSMUSG00000037440"|"ENSMUSG00000021785"|"ENSMUSG00000020010"|"ENSMUSG00000063903"|"ENSMUSG00000071646"|"ENSMUSG00000044005"|"ENSMUSG00000042570"|"ENSMUSG00000020267"|"ENSMUSG00000078931"	Pigl/Nit2/Suds3/Amdhd2/Ntan1/Sirt3/Wdyhv1/Hdac11/Aga/Asah1/Vnn1/Ngly1/Vnn3/Klk1/Mta2/Gls2/Mier2/Hint1/Pdf
GOBP_SUPEROXIDE_METABOLIC_PROCESS	0.38073	-0.370929	-1.528	57	0.0104915	0.0481579	ENSMUSG00000079293|"ENSMUSG00000015340"|"ENSMUSG00000056899"|"ENSMUSG00000034108"|"ENSMUSG00000018697"|"ENSMUSG00000030579"|"ENSMUSG00000022982"|"ENSMUSG00000000320"|"ENSMUSG00000030786"|"ENSMUSG00000020826"|"ENSMUSG00000052270"|"ENSMUSG00000002944"|"ENSMUSG00000002603"|"ENSMUSG00000060803"|"ENSMUSG00000019320"|"ENSMUSG00000005161"|"ENSMUSG00000021678"|"ENSMUSG00000052384"|"ENSMUSG00000026480"|"E…	Clec7a/Cybb/Immp2l/Ccs/Aatf/Tyrobp/Sod1/Alox12/Itgam/Nos2/Fpr2/Cd36/Tgfb1/Gstp1/Noxo1/Prdx2/F2rl1/Nrros/Ncf2/Itgb2/Cyba
