# Supplementary material for: Genome-wide transcript and protein analysis highlights the role of protein homeostasis in the aging mouse heart
Source: Genome Res. 2022 May;32(5):838–52. doi: 10.1101/gr.275672.121 (PMC9104701; doi:10.1101/gr.275672.121)
Supplement: Supplemental Material [file supp_gr.275672.121_Supplemental_Data_S6.xls]

## Sheet: README
Functional enrichment results for proteins with corresponding transcript data
The enrichment categories identified from the effects of age, sex, and age-by-sex interaction on 4,117
proteins that have corresponding transcript data. Pathway names, log2 fold change errors, enrichment
scores, normalized enrichment scores, sizes of category, p-values, adjusted p-values (Benjaminin-
Hochberg false discovery rate), and gene IDs were obtained using the FGSEA software package
(see Methods).
Columns dictionary:
Pathway_name: Gene Ontology category
Log2Err: error for the standard deviation of the p-value
ES: enrichment score
NES: normalized enrichment score
Size: Size of the pathway
p: enrichment p-value
adjusted_p: enrichment adjusted p-value
Gene_IDs: ENSEMBL gene IDs of genes driving the enrichment
Gene_symbols: ENSEMBL gene simbols of genes driving the enrichment

## Sheet: Age effect
Pathway_name	Log2Err	ES	NES	Size	p	adjusted_p	Gene_IDs	Gene_symbols
GOCC_ORGANELLE_SUBCOMPARTMENT	NA	0.441765	1.67935	467	1e-10	2.54129e-07	ENSMUSG00000021087|"ENSMUSG00000022174"|"ENSMUSG00000053317"|"ENSMUSG00000034243"|"ENSMUSG00000027698"|"ENSMUSG00000048076"|"ENSMUSG00000012422"|"ENSMUSG00000025816"|"ENSMUSG00000026878"|"ENSMUSG00000030682"|"ENSMUSG00000014867"|"ENSMUSG00000024758"|"ENSMUSG00000020671"|"ENSMUSG00000030654"|"ENSMUSG00000020132"|"ENSMUSG00000040236"|"ENSMUSG00000003037"|"ENSMUSG00000020088"|"ENSMUSG00000040170"|"E…	Rtn1/Dad1/Sec61b/Golgb1/Nceh1/Arf1/Tmem167/Sec61a2/Rab14/Cdipt/Surf4/Rtn3/Rab10/Arl6ip1/Rab21/Trappc5/Rab8a/Sar1a/Fmo2/Ebp/Cav2/Gabarapl2/Rab6a/Tmem41b/Fam20b/Tmed7/Atp9a/Ddost/Huwe1/Srp9/Hacd2/Tecr/Derl1/Ctsz/Rasip1/Mtor/Rab18/Stt3b/Stt3a/Plp2/Emc1/Rock1/Tmem38a/Atp7a/Scamp2/Cltb/Agpat3/Faf2/Pex16/Dhrs4/Ap1b1/Sigmar1/Uba5/Tmed1/Arfgef1/Esyt2/Dnajc1/Copa/Ilvbl/H13/Rdh14/Cav3/Hmox2/Tmem33/Emd/Sec1…
GOCC_VACUOLAR_MEMBRANE	0.826657	0.518297	1.89607	158	1.95936e-10	2.54129e-07	ENSMUSG00000041658|"ENSMUSG00000026878"|"ENSMUSG00000014867"|"ENSMUSG00000025351"|"ENSMUSG00000021686"|"ENSMUSG00000021114"|"ENSMUSG00000031950"|"ENSMUSG00000029617"|"ENSMUSG00000028757"|"ENSMUSG00000030105"|"ENSMUSG00000028991"|"ENSMUSG00000025579"|"ENSMUSG00000018340"|"ENSMUSG00000040249"|"ENSMUSG00000074643"|"ENSMUSG00000022841"|"ENSMUSG00000087260"|"ENSMUSG00000009090"|"ENSMUSG00000022415"|"E…	Rragb/Rab14/Surf4/Cd63/Ap3b1/Atp6v1d/Gabarapl2/Ccz1/Ddost/Arl8b/Mtor/Gaa/Anxa6/Lrp1/Cpne1/Ap2m1/Lamtor5/Ap1b1/Syngr1/Atp6v0d1/Rdh14/Ap2a1/Psap/Spag9/Tom1/Rpn2/Ap1m1/Clta/Vti1b/Ap3d1/M6pr/Gnaq/Gopc/Ncstn/Rab2a/Stx8/Dnajc13/Gnb2/Slc12a4/Atp6v1f/Gnb1/Atp6v1b2/Ctsa/Slc35f6/Ap2a2/Atp11a/Lrp2/Enpep/Tmem106b/Borcs7/Rptor/Vps33b/Ap1g1/Vps18/Anpep/Lamp1/Rheb/Vps11/Vldlr/Atp8a1/Clec16a/Rab5c/Snap29/Atp6v1c…
GOCC_GOLGI_APPARATUS	0.74774	0.409342	1.55222	424	1.23349e-08	1.06656e-05	ENSMUSG00000021087|"ENSMUSG00000034243"|"ENSMUSG00000048076"|"ENSMUSG00000012422"|"ENSMUSG00000044147"|"ENSMUSG00000026878"|"ENSMUSG00000030682"|"ENSMUSG00000014867"|"ENSMUSG00000024758"|"ENSMUSG00000020671"|"ENSMUSG00000020132"|"ENSMUSG00000040236"|"ENSMUSG00000003037"|"ENSMUSG00000020088"|"ENSMUSG00000000058"|"ENSMUSG00000021686"|"ENSMUSG00000031950"|"ENSMUSG00000030704"|"ENSMUSG00000033557"|"E…	Rtn1/Golgb1/Arf1/Tmem167/Arf6/Rab14/Cdipt/Surf4/Rtn3/Rab10/Rab21/Trappc5/Rab8a/Sar1a/Cav2/Ap3b1/Gabarapl2/Rab6a/Fam20b/Tmed7/Atp9a/Huwe1/Ctsz/Rasip1/Mtor/Rab18/Arf5/Col1a1/Vcan/Rock1/Rabac1/Atp7a/Scamp2/Cltb/Agpat3/Lrp1/Ripor1/Ap1b1/Uba5/Tmed1/Arfgef1/Plscr1/Copa/Ap3s1/Cav3/Clic5/Ap2a1/Pik3r1/Tmem230/Arhgef2/Ap1m1/Golga2/Osbpl11/Inppl1/Clta/Vti1b/Ap3d1/M6pr/Igf2r/Gnaq/Lman2l/Gopc/Rab11fip5/Mtus1/…
GOCC_VESICLE_MEMBRANE	0.733762	0.441605	1.64855	265	1.88209e-08	1.22054e-05	ENSMUSG00000046727|"ENSMUSG00000026878"|"ENSMUSG00000055447"|"ENSMUSG00000014867"|"ENSMUSG00000020671"|"ENSMUSG00000020132"|"ENSMUSG00000003037"|"ENSMUSG00000020088"|"ENSMUSG00000000058"|"ENSMUSG00000025351"|"ENSMUSG00000021686"|"ENSMUSG00000021114"|"ENSMUSG00000030704"|"ENSMUSG00000033184"|"ENSMUSG00000028757"|"ENSMUSG00000027287"|"ENSMUSG00000077450"|"ENSMUSG00000073639"|"ENSMUSG00000066036"|"E…	Cystm1/Rab14/Cd47/Surf4/Rab10/Rab21/Rab8a/Sar1a/Cav2/Cd63/Ap3b1/Atp6v1d/Rab6a/Tmed7/Ddost/Snap23/Rab11b/Rab18/Ubr4/Gaa/Iqgap1/Vps13c/Rab4b/Atp7a/Cltb/Lrp1/Ripor1/Cpne1/Ap2m1/Pecam1/Rap2b/Ap1b1/Stab1/Syngr1/Snx18/Copa/Ap3s1/Atp6v0d1/Hmox2/Rab35/Ap2a1/Psap/Tom1/Rhog/Ap1m1/Synj1/Snx5/Clta/Vti1b/M6pr/Rab22a/Igf2r/Rab11fip5/Ncstn/Dnajc13/Ryr1/Sypl/Copg1/Pef1/Dync1li1/Cd38/Ap2a2/Ap3s2/Itpr1/Atp11a/Lrp2…
GOBP_FATTY_ACID_BETA_OXIDATION	0.557332	-0.404704	-2.06709	52	3.10943e-05	0.00896206	ENSMUSG00000062908|"ENSMUSG00000026853"|"ENSMUSG00000024132"|"ENSMUSG00000029545"|"ENSMUSG00000021417"|"ENSMUSG00000025745"|"ENSMUSG00000036138"|"ENSMUSG00000025260"|"ENSMUSG00000032047"|"ENSMUSG00000027809"|"ENSMUSG00000026003"|"ENSMUSG00000036880"|"ENSMUSG00000059447"|"ENSMUSG00000048755"|"ENSMUSG00000003809"|"ENSMUSG00000062480"|"ENSMUSG00000027332"|"ENSMUSG00000025465"|"ENSMUSG00000047866"|"E…	Acadm/Crat/Eci1/Acads/Eci2/Hadha/Acaa1a/Hsd17b10/Acat1/Etfdh/Acadl/Acaa2/Hadhb/Mcat/Gcdh/Acat3/Ivd/Echs1/Lonp2/Mecr/Acad10/Etfa/Acadvl/Hadh/Cpt2/Plin5
GOBP_REGULATION_OF_AUTOPHAGY	0.557332	0.466372	1.66479	115	3.98075e-05	0.00965636	ENSMUSG00000041658|"ENSMUSG00000003037"|"ENSMUSG00000015149"|"ENSMUSG00000021114"|"ENSMUSG00000044562"|"ENSMUSG00000028991"|"ENSMUSG00000035284"|"ENSMUSG00000024290"|"ENSMUSG00000087260"|"ENSMUSG00000001794"|"ENSMUSG00000001100"|"ENSMUSG00000013160"|"ENSMUSG00000055493"|"ENSMUSG00000004207"|"ENSMUSG00000001729"|"ENSMUSG00000067713"|"ENSMUSG00000002546"|"ENSMUSG00000027423"|"ENSMUSG00000043207"|"E…	Rragb/Rab8a/Sirt2/Atp6v1d/Rasip1/Mtor/Vps13c/Rock1/Lamtor5/Capns1/Poldip2/Atp6v0d1/Epm2a/Psap/Akt1/Prkag1/Golga2/Snx5/Zmpste24/Atp6v1b2/Ctsa/Prkaa2/Rab3gap1/Itpr1/Gpsm1/Mtdh/Rptor/Exoc4/Ubqln1/Stat3/Rheb/Nedd4/Clec16a/Bnip3/Snx6/Atp6v1c1/Cttn/Vps13d/Atp6v1a/Ubqln2/Exoc8/Ufl1/Qsox1/Uchl1/Optn/Gsk3a/Gba/Rragc/Ubqln4/Mcl1/Eef1a1/Rragd/Ralb/Sh3glb1
GOCC_ENDOSOME	0.538434	0.378406	1.42065	313	7.16323e-05	0.0154845	ENSMUSG00000036499|"ENSMUSG00000048076"|"ENSMUSG00000044147"|"ENSMUSG00000041658"|"ENSMUSG00000026878"|"ENSMUSG00000020671"|"ENSMUSG00000020132"|"ENSMUSG00000040236"|"ENSMUSG00000003037"|"ENSMUSG00000025351"|"ENSMUSG00000029617"|"ENSMUSG00000027546"|"ENSMUSG00000030105"|"ENSMUSG00000022365"|"ENSMUSG00000077450"|"ENSMUSG00000053291"|"ENSMUSG00000017309"|"ENSMUSG00000033792"|"ENSMUSG00000040188"|"E…	Eea1/Arf1/Arf6/Rragb/Rab14/Rab10/Rab21/Trappc5/Rab8a/Cd63/Ccz1/Atp9a/Arl8b/Derl1/Rab11b/Rab4b/Cd300lg/Atp7a/Scamp2/Anxa6/Lrp1/Ap2m1/Lamtor5/Rap2b/Commd1/Snx18/Atp6v0d1/Rab35/Ap2a1/Psap/Jak1/Tom1/Tmem230/Dync1li2/Osbpl11/Snx5/Clta/Rabgef1/Vti1b/Ap3d1/M6pr/Rab22a/Igf2r/Rab11fip5/Ncstn/Akt2/Stx8/Dnajc13/Pdlim4/Ap2a2/Stmn2/Atp11a/Lrp2/Tm9sf4/Jak2/Osbpl1a/Vps45/Vps52/Epn2/Tmem106b/Golim4/Prkcd/Nucb1/V…
GOBP_CELLULAR_PROTEIN_CATABOLIC_PROCESS	0.538434	0.380272	1.42288	287	0.000109986	0.0182155	ENSMUSG00000037706|"ENSMUSG00000053317"|"ENSMUSG00000028514"|"ENSMUSG00000035247"|"ENSMUSG00000070327"|"ENSMUSG00000015149"|"ENSMUSG00000031950"|"ENSMUSG00000031010"|"ENSMUSG00000025261"|"ENSMUSG00000022365"|"ENSMUSG00000016256"|"ENSMUSG00000032437"|"ENSMUSG00000066036"|"ENSMUSG00000032309"|"ENSMUSG00000020372"|"ENSMUSG00000040249"|"ENSMUSG00000025873"|"ENSMUSG00000022841"|"ENSMUSG00000069744"|"E…	Cd81/Sec61b/Usp24/Hectd1/Rnf213/Sirt2/Gabarapl2/Usp9x/Huwe1/Derl1/Ctsz/Stt3b/Ubr4/Fbxo22/Rack1/Lrp1/Faf2/Ap2m1/Psmb3/Commd1/Hspbp1/Klhl40/H13/Cav3/Ap2a1/Usp14/Akt1/Bub3/Usp47/Snx5/Clta/Ube2z/Usp7/Zmpste24/Elob/Usp4/Psmd6/Psmd3/Rcn3/Cdc23/Rnf114/Trip12/Ap2a2/Csnk1a1/Lrp2/Nploc4/Psmb4/Psmd13/Rbx1/Stub1/Clu/Yme1l1/Psmd4/Ubqln1/Psmb2/Eif3h/Xpo1/Fbxl20/Vps11/Vldlr/Nedd4/Bnip3/Usp15/Usp19/Psma1/Uba7/Cd…
GOBP_ENDOMEMBRANE_SYSTEM_ORGANIZATION	0.538434	0.407317	1.50909	208	0.000112354	0.0182155	ENSMUSG00000034243|"ENSMUSG00000014867"|"ENSMUSG00000024758"|"ENSMUSG00000020671"|"ENSMUSG00000030654"|"ENSMUSG00000000058"|"ENSMUSG00000021686"|"ENSMUSG00000033184"|"ENSMUSG00000025261"|"ENSMUSG00000073639"|"ENSMUSG00000078517"|"ENSMUSG00000031791"|"ENSMUSG00000018340"|"ENSMUSG00000032180"|"ENSMUSG00000067851"|"ENSMUSG00000021171"|"ENSMUSG00000022415"|"ENSMUSG00000032369"|"ENSMUSG00000022982"|"E…	Golgb1/Surf4/Rtn3/Rab10/Arl6ip1/Cav2/Ap3b1/Tmed7/Huwe1/Rab18/Emc1/Tmem38a/Anxa6/Tmed1/Arfgef1/Esyt2/Syngr1/Plscr1/Sod1/Cav3/Tmem33/Emd/Akt1/Synj1/Golga2/Ap3d1/Rab22a/Zmpste24/Lman2l/Rab2a/Akt2/Dnajc13/Golga5/Rab3gap1/Csnk1a1/Nploc4/Cog7/Tango2/Prkcd/Myof/Ano6/Vps33b/Snx9/Gbf1/Tmed5/Vps18/Clu/Coro1c/Sec31a/Esyt1/Banf1/Lman1/Vps11/Hook3/Pafah1b1/Sec61a1/Washc4/Vps4b/S100a9/Trim72/Nsfl1c/Exoc8/Optn/…
GOBP_RESPONSE_TO_NITROGEN_COMPOUND	0.538434	0.365661	1.38122	370	9.64494e-05	0.0182155	ENSMUSG00000064370|"ENSMUSG00000037706"|"ENSMUSG00000053317"|"ENSMUSG00000041658"|"ENSMUSG00000029661"|"ENSMUSG00000064367"|"ENSMUSG00000020671"|"ENSMUSG00000003037"|"ENSMUSG00000000058"|"ENSMUSG00000023088"|"ENSMUSG00000015149"|"ENSMUSG00000021114"|"ENSMUSG00000028005"|"ENSMUSG00000022365"|"ENSMUSG00000028991"|"ENSMUSG00000032437"|"ENSMUSG00000027523"|"ENSMUSG00000073481"|"ENSMUSG00000001506"|"E…	mt-Cytb/Cd81/Sec61b/Rragb/Col1a2/mt-Nd5/Rab10/Rab8a/Cav2/Abcc1/Sirt2/Atp6v1d/Gucy1b1/Derl1/Mtor/Stt3b/Gnas/Mtarc2/Col1a1/Iqgap1/Vps13c/Rock1/Tmem38a/Atp7a/Lrp1/Faf2/Lamtor5/Cyfip1/Pea15a/Ap3s1/Atp6v0d1/Cad/Sod1/H13/Cav3/Crkl/Usp14/Akt1/Pik3r1/Arhgef2/Inppl1/Snx5/Pde12/Gnaq/Ncstn/Akt2/Ass1/Ryr1/Ccn2/Atp6v1f/Pck2/Gnb1/Rcn3/Pln/Atp6v1b2/Lars/Aqp1/Nploc4/Dpep1/Jak2/Stub1/Itpr2/Prkcd/Rptor/Eif6/Casp6/…
GOCC_AP_TYPE_MEMBRANE_COAT_ADAPTOR_COMPLEX	0.518848	0.727556	1.96853	16	0.000135594	0.0206901	ENSMUSG00000021686|"ENSMUSG00000022841"|"ENSMUSG00000009090"|"ENSMUSG00000024480"|"ENSMUSG00000060279"|"ENSMUSG00000003033"|"ENSMUSG00000020198"|"ENSMUSG00000002957"|"ENSMUSG00000063801"|"ENSMUSG00000031731"|"ENSMUSG00000034216"|"ENSMUSG00000039361"|"ENSMUSG00000008036"	Ap3b1/Ap2m1/Ap1b1/Ap3s1/Ap2a1/Ap1m1/Ap3d1/Ap2a2/Ap3s2/Ap1g1/Vps18/Picalm/Ap2s1
GOBP_SKELETAL_SYSTEM_DEVELOPMENT	0.518848	0.502414	1.72011	72	0.000152155	0.0207838	ENSMUSG00000029661|"ENSMUSG00000016382"|"ENSMUSG00000031168"|"ENSMUSG00000028108"|"ENSMUSG00000021665"|"ENSMUSG00000027523"|"ENSMUSG00000025580"|"ENSMUSG00000001506"|"ENSMUSG00000021614"|"ENSMUSG00000033792"|"ENSMUSG00000018340"|"ENSMUSG00000008575"|"ENSMUSG00000028766"|"ENSMUSG00000022265"|"ENSMUSG00000032737"|"ENSMUSG00000024563"|"ENSMUSG00000043207"|"ENSMUSG00000030592"|"ENSMUSG00000019997"|"E…	Col1a2/Pls3/Ebp/Ecm1/Hexb/Gnas/Eif4a3/Col1a1/Vcan/Atp7a/Anxa6/Nfib/Alpl/Ank/Inppl1/Smad2/Zmpste24/Ryr1/Ccn2/Tgfbi/Wdr5/Comp/Ptpn6/Prkra/Wdr48/Lum/Ctnnb1/Gna11/Sgpl1/Trip11/Etl4/Cd44/Glg1
GOCC_CIS_GOLGI_NETWORK	0.518848	0.660495	1.86588	20	0.000159335	0.0207838	ENSMUSG00000034243|"ENSMUSG00000041417"|"ENSMUSG00000002546"|"ENSMUSG00000019997"|"ENSMUSG00000021192"|"ENSMUSG00000028847"|"ENSMUSG00000034109"|"ENSMUSG00000030824"|"ENSMUSG00000025224"|"ENSMUSG00000063406"|"ENSMUSG00000037234"|"ENSMUSG00000020993"|"ENSMUSG00000029103"|"ENSMUSG00000021188"	Golgb1/Pik3r1/Golga2/Ccn2/Golga5/Trappc3/Golim4/Nucb1/Gbf1/Tmed5/Hook3/Trappc6b/Lrpap1/Trip11
GOCC_MEMBRANE_COAT	0.518848	0.53901	1.7688	52	0.000160245	0.0207838	ENSMUSG00000020088|"ENSMUSG00000021686"|"ENSMUSG00000033184"|"ENSMUSG00000047547"|"ENSMUSG00000022841"|"ENSMUSG00000009090"|"ENSMUSG00000026553"|"ENSMUSG00000024480"|"ENSMUSG00000060279"|"ENSMUSG00000003033"|"ENSMUSG00000022973"|"ENSMUSG00000028478"|"ENSMUSG00000020198"|"ENSMUSG00000023830"|"ENSMUSG00000030058"|"ENSMUSG00000028779"|"ENSMUSG00000002957"|"ENSMUSG00000063801"|"ENSMUSG00000001036"|"E…	Sar1a/Ap3b1/Tmed7/Cltb/Ap2m1/Ap1b1/Copa/Ap3s1/Ap2a1/Ap1m1/Synj1/Clta/Ap3d1/Igf2r/Copg1/Pef1/Ap2a2/Ap3s2/Epn2/Sec24b/Ap1g1/Vps18/Sec31a/Eps15l1/Eps15/Picalm/Ap2s1/Clint1/Sec23a/Necap1
GOBP_BIOMINERALIZATION	0.498493	0.635777	1.85591	24	0.000270856	0.0287653	ENSMUSG00000069170|"ENSMUSG00000029661"|"ENSMUSG00000028108"|"ENSMUSG00000001506"|"ENSMUSG00000024290"|"ENSMUSG00000028766"|"ENSMUSG00000022265"|"ENSMUSG00000043207"|"ENSMUSG00000064210"|"ENSMUSG00000019943"|"ENSMUSG00000031849"|"ENSMUSG00000028978"	Adgrv1/Col1a2/Ecm1/Col1a1/Rock1/Alpl/Ank/Zmpste24/Ano6/Atp2b1/Comp/Nos3
GOBP_CELLULAR_RESPONSE_TO_ACID_CHEMICAL	0.498493	0.645668	1.824	20	0.000278586	0.0287653	ENSMUSG00000041658|"ENSMUSG00000029661"|"ENSMUSG00000028991"|"ENSMUSG00000001506"|"ENSMUSG00000033792"|"ENSMUSG00000087260"|"ENSMUSG00000076441"|"ENSMUSG00000024493"|"ENSMUSG00000025583"|"ENSMUSG00000030662"|"ENSMUSG00000000568"|"ENSMUSG00000028646"|"ENSMUSG00000028278"|"ENSMUSG00000026509"	Rragb/Col1a2/Mtor/Col1a1/Atp7a/Lamtor5/Ass1/Lars/Rptor/Ipo5/Hnrnpd/Rragc/Rragd/Capn2
GOCC_MEMBRANE_PROTEIN_COMPLEX	0.498493	0.349378	1.3263	449	0.000293923	0.0287653	ENSMUSG00000064370|"ENSMUSG00000036570"|"ENSMUSG00000031158"|"ENSMUSG00000030255"|"ENSMUSG00000017778"|"ENSMUSG00000022174"|"ENSMUSG00000059534"|"ENSMUSG00000063882"|"ENSMUSG00000053317"|"ENSMUSG00000064363"|"ENSMUSG00000028777"|"ENSMUSG00000000171"|"ENSMUSG00000058076"|"ENSMUSG00000064357"|"ENSMUSG00000041658"|"ENSMUSG00000025816"|"ENSMUSG00000064367"|"ENSMUSG00000031818"|"ENSMUSG00000030654"|"E…	mt-Cytb/Fxyd1/Timm17b/Sspn/Cox7c/Dad1/Uqcr10/Uqcrh/Sec61b/mt-Nd4/Gnat3/Sdhd/Sdhc/mt-Atp6/Rragb/Sec61a2/mt-Nd5/Cox4i1/Arl6ip1/mt-Nd3/Sar1a/Cav2/mt-Nd4l/mt-Co1/Ap3b1/Atp6v1d/Tmed7/Ddost/Snap23/Srp9/Ndufb8/Derl1/Timm10b/Stt3b/Gnas/Stt3a/Emc1/Pgm5/Sdhaf4/Atp5j/Cltb/Lrp1/Faf2/Vtn/Ap2m1/Lamtor5/Ap1b1/mt-Co3/Copa/Ap3s1/Atp6v0d1/H13/Cav3/Clic5/Ap2a1/Sec11a/Gng12/mt-Nd2/Rpn2/Pik3r1/Ap1m1/Synj1/Mfn1/Snx5/C…
GOMF_UNFOLDED_PROTEIN_BINDING	0.498493	-0.3293	-1.83593	72	0.000314319	0.0287653	ENSMUSG00000036752|"ENSMUSG00000025980"|"ENSMUSG00000036052"|"ENSMUSG00000061315"|"ENSMUSG00000029447"|"ENSMUSG00000025613"|"ENSMUSG00000015656"|"ENSMUSG00000028410"|"ENSMUSG00000071072"|"ENSMUSG00000020698"|"ENSMUSG00000024359"|"ENSMUSG00000070436"|"ENSMUSG00000004069"|"ENSMUSG00000032285"|"ENSMUSG00000023944"|"ENSMUSG00000000738"|"ENSMUSG00000005981"|"ENSMUSG00000034024"|"ENSMUSG00000090877"|"E…	Tubb4b/Hspd1/Dnajb5/Naca/Cct6a/Cct8/Hspa8/Dnaja1/Ptges3/Cct6b/Hspa9/Serpinh1/Dnaja3/Dnaja4/Hsp90ab1/Spg7/Trap1/Cct2/Hspa1b/Dnajb4/Clpx
GOMF_GTPASE_BINDING	0.498493	0.453106	1.59592	97	0.00034682	0.0299884	ENSMUSG00000041658|"ENSMUSG00000003037"|"ENSMUSG00000038975"|"ENSMUSG00000044562"|"ENSMUSG00000030536"|"ENSMUSG00000030447"|"ENSMUSG00000021998"|"ENSMUSG00000022982"|"ENSMUSG00000028059"|"ENSMUSG00000028478"|"ENSMUSG00000025340"|"ENSMUSG00000023307"|"ENSMUSG00000036992"|"ENSMUSG00000029713"|"ENSMUSG00000021192"|"ENSMUSG00000052296"|"ENSMUSG00000029064"|"ENSMUSG00000055805"|"ENSMUSG00000066232"|"E…	Rragb/Rab8a/Rabggtb/Rasip1/Iqgap1/Cyfip1/Lcp1/Sod1/Arhgef2/Clta/Rabgef1/Marchf5/Nxt1/Gnb2/Golga5/Ppp6r1/Gnb1/Fmnl1/Ipo7/Rab3gap1/Strn3/Erc1/Nckap1/Exoc5/Exoc4/Ap1g1/Pde6d/Coro1c/Rcc1/Bicd2/Arhgdib/Golga4/Ipo5/Bnip3/Preb/Picalm/Exoc8/Optn/Rragc/Cyrib/Dennd10/Chm/Rabggta/Iars/Rragd/Rilp/Trip11/Pkn1
GOBP_POSITIVE_REGULATION_OF_PROTEASOMAL_UBIQUITIN_DEPENDENT_PROTEIN_CATABOLIC_PROCESS	0.498493	0.566661	1.75833	35	0.000451217	0.0377567	ENSMUSG00000035247|"ENSMUSG00000015149"|"ENSMUSG00000032309"|"ENSMUSG00000020372"|"ENSMUSG00000063802"|"ENSMUSG00000074001"|"ENSMUSG00000001729"|"ENSMUSG00000055839"|"ENSMUSG00000024576"|"ENSMUSG00000022400"|"ENSMUSG00000039615"|"ENSMUSG00000022037"|"ENSMUSG00000005312"|"ENSMUSG00000020366"|"ENSMUSG00000050148"|"ENSMUSG00000057177"|"ENSMUSG00000028048"	Hectd1/Sirt2/Fbxo22/Rack1/Hspbp1/Klhl40/Akt1/Elob/Csnk1a1/Rbx1/Stub1/Clu/Ubqln1/Mapk9/Ubqln2/Gsk3a/Gba
GOMF_STRUCTURAL_CONSTITUENT_OF_MUSCLE	0.477271	-0.443218	-2.13522	33	0.000636493	0.0482828	ENSMUSG00000006457|"ENSMUSG00000052374"|"ENSMUSG00000090841"|"ENSMUSG00000031461"|"ENSMUSG00000053702"|"ENSMUSG00000002100"|"ENSMUSG00000039952"|"ENSMUSG00000026421"|"ENSMUSG00000022565"|"ENSMUSG00000045103"	Actn3/Actn2/Myl6/Myom2/Nebl/Mybpc3/Dag1/Csrp1/Plec/Dmd
GOBP_DE_NOVO_PROTEIN_FOLDING	0.477271	-0.528878	-2.19623	22	0.000732062	0.0486915	ENSMUSG00000034203|"ENSMUSG00000025980"|"ENSMUSG00000036052"|"ENSMUSG00000032966"|"ENSMUSG00000015656"|"ENSMUSG00000071072"|"ENSMUSG00000024359"|"ENSMUSG00000034024"|"ENSMUSG00000090877"|"ENSMUSG00000028035"	Chchd4/Hspd1/Dnajb5/Fkbp1a/Hspa8/Ptges3/Hspa9/Cct2/Hspa1b/Dnajb4
GOBP_GLUCOSE_CATABOLIC_PROCESS	0.477271	-0.495008	-2.08591	24	0.00069876	0.0486915	ENSMUSG00000006457|"ENSMUSG00000057666"|"ENSMUSG00000063524"|"ENSMUSG00000020475"|"ENSMUSG00000004267"|"ENSMUSG00000033065"|"ENSMUSG00000060600"|"ENSMUSG00000027010"|"ENSMUSG00000030695"	Actn3/Gapdh/Eno1/Pgam2/Eno2/Pfkm/Eno3/Slc25a12/Aldoa
GOBP_PROTEIN_EXIT_FROM_ENDOPLASMIC_RETICULUM	0.477271	0.62281	1.80651	23	0.000778613	0.0492615	ENSMUSG00000037706|"ENSMUSG00000053317"|"ENSMUSG00000020088"|"ENSMUSG00000022365"|"ENSMUSG00000025873"|"ENSMUSG00000019188"|"ENSMUSG00000039703"|"ENSMUSG00000068040"	Cd81/Sec61b/Sar1a/Derl1/Faf2/H13/Nploc4/Tm9sf4

## Sheet: Sex effect
Pathway_name	Log2Err	ES	NES	Size	p	adjusted_p	Gene_IDs	Gene_symbols
GOBP_BIOLOGICAL_PROCESS_INVOLVED_IN_SYMBIOTIC_INTERACTION	NA	-0.422092	-1.9569	436	1e-10	1.74133e-08	ENSMUSG00000000787|"ENSMUSG00000026879"|"ENSMUSG00000039062"|"ENSMUSG00000039630"|"ENSMUSG00000035152"|"ENSMUSG00000040385"|"ENSMUSG00000045827"|"ENSMUSG00000020290"|"ENSMUSG00000029430"|"ENSMUSG00000042699"|"ENSMUSG00000059291"|"ENSMUSG00000045128"|"ENSMUSG00000020372"|"ENSMUSG00000033047"|"ENSMUSG00000009575"|"ENSMUSG00000000058"|"ENSMUSG00000030662"|"ENSMUSG00000037805"|"ENSMUSG00000001424"|"E…	Ddx3x/Gsn/Anpep/Hnrnpu/Ap2b1/Ppp1ca/Serpinb9/Xpo1/Ran/Dhx9/Rpl11/Rpl18a/Rack1/Eif3l/Cbx5/Cav2/Ipo5/Rpl10a/Snd1/Rpl15/Rps18/Usp7/Tardbp/Ap2a2/Pcx/Rpl22/Hnrnpa2b1/Ubr4/Rps3/Rps24/Rpl36a/Kars/Nup205/Rplp0/Ogt/Cul1/Hsp90ab1/Dpp4/Stat1/Ap2m1/Polr2b/Rps15a/Slc20a2/Hdac1/Rps23/Ap2s1/Eif3d/Rps16/Hnrnpk/Rpl13a/Rps2/Psmb2/Top2b/Nup93/Psmb10/Ctbp1/Hnrnpa1/Hcfc1/Gpx1/Rps10/Rpl17/Psmb9/Dynll1/Aqp1/Smu1/Igf2r/…
GOBP_CHROMOSOME_ORGANIZATION	NA	-0.513212	-2.22632	214	1e-10	1.74133e-08	ENSMUSG00000000787|"ENSMUSG00000035960"|"ENSMUSG00000039630"|"ENSMUSG00000028820"|"ENSMUSG00000020086"|"ENSMUSG00000026496"|"ENSMUSG00000029430"|"ENSMUSG00000096010"|"ENSMUSG00000028759"|"ENSMUSG00000042699"|"ENSMUSG00000019373"|"ENSMUSG00000031393"|"ENSMUSG00000030007"|"ENSMUSG00000000751"|"ENSMUSG00000026917"|"ENSMUSG00000000568"|"ENSMUSG00000022710"|"ENSMUSG00000051627"|"ENSMUSG00000004980"|"E…	Ddx3x/Apex1/Hnrnpu/Sfpq/Macroh2a2/Parp1/Ran/H4f16/Hp1bp3/Dhx9/Cops3/Mecp2/Cct7/Rpa1/Wdr5/Hnrnpd/Usp7/H1f4/Hnrnpa2b1/Hdac2/Hmgn5/Ogt/Hsp90ab1/Glyr1/Gps1/Macroh2a1/Cenpv/H3f3b/Hdac1/Smarcc2/Rbm14/Mta1/Rpa2/Cul3/Hnrnpc/H2aw/Cdc16/Top2b/Safb/Ruvbl1/Ctbp1/H1f0/Hnrnpa1/Hcfc1/Smc3/Cct3/Huwe1/Cct8/Ppp5c/Pcna/Trim28/Banf1/Usp15/Anp32e/Stag1/Carm1/Chd4/Mta2/Ufl1/Prkaa1/Ppm1f/Fbl/Nup155/Smc1a/Tbl1x/Supt6/Ru…
GOBP_MRNA_METABOLIC_PROCESS	NA	-0.510057	-2.32993	363	1e-10	1.74133e-08	ENSMUSG00000035960|"ENSMUSG00000032040"|"ENSMUSG00000059208"|"ENSMUSG00000039630"|"ENSMUSG00000028820"|"ENSMUSG00000027620"|"ENSMUSG00000031311"|"ENSMUSG00000055065"|"ENSMUSG00000015165"|"ENSMUSG00000020290"|"ENSMUSG00000090553"|"ENSMUSG00000042699"|"ENSMUSG00000040028"|"ENSMUSG00000005481"|"ENSMUSG00000022336"|"ENSMUSG00000036698"|"ENSMUSG00000021500"|"ENSMUSG00000059291"|"ENSMUSG00000020719"|"E…	Apex1/Dcps/Hnrnpm/Hnrnpu/Sfpq/Rbm39/Nono/Ddx17/Hnrnpl/Xpo1/Snrpe/Dhx9/Elavl1/Ddx39a/Eif3e/Ago2/Ddx46/Rpl11/Ddx5/Rpl18a/Psme2/Dhx15/Sf3b1/Rbm20/Rpl10a/Hnrnpd/Rpl15/Rps18/Prpf8/Ythdf3/Snrnp200/Tardbp/Rpl22/Hnrnpa2b1/Rps3/Rps24/Rpl36a/Rplp0/Polr2b/Rps15a/Raly/Rps23/Eftud2/Rbm14/Psme1/Gtpbp1/Hnrnpc/Rps16/Hnrnpk/Rpl13a/Rps2/Hnrnph3/Hnrnph1/Psmb2/Safb/Sf3a2/Ccar2/Psmb10/Ywhaz/Prpf31/Hnrnpa1/Hnrnpul1/U2…
GOBP_MRNA_PROCESSING	NA	-0.552335	-2.37383	184	1e-10	1.74133e-08	ENSMUSG00000032040|"ENSMUSG00000059208"|"ENSMUSG00000039630"|"ENSMUSG00000028820"|"ENSMUSG00000027620"|"ENSMUSG00000031311"|"ENSMUSG00000055065"|"ENSMUSG00000015165"|"ENSMUSG00000090553"|"ENSMUSG00000042699"|"ENSMUSG00000040028"|"ENSMUSG00000005481"|"ENSMUSG00000021500"|"ENSMUSG00000020719"|"ENSMUSG00000029169"|"ENSMUSG00000025982"|"ENSMUSG00000043639"|"ENSMUSG00000000568"|"ENSMUSG00000020850"|"E…	Dcps/Hnrnpm/Hnrnpu/Sfpq/Rbm39/Nono/Ddx17/Hnrnpl/Snrpe/Dhx9/Elavl1/Ddx39a/Ddx46/Ddx5/Dhx15/Sf3b1/Rbm20/Hnrnpd/Prpf8/Snrnp200/Tardbp/Hnrnpa2b1/Polr2b/Raly/Eftud2/Rbm14/Hnrnpc/Hnrnpk/Hnrnph3/Hnrnph1/Safb/Sf3a2/Ccar2/Prpf31/Hnrnpa1/Hnrnpul1/U2af2/Cmtr1/Rprd1b/Smu1/Hnrnpa0/Ddx39b/Sf3b3/Pcbp1/Srsf4/Dazap1/Hnrnpll/Supt6/Rbm25/Ptbp3/Usp39/Hnrnph2/Eif4a3/Snrnp40/Rnmt/Hnrnpf/Snrpb/Srsf3/Tra2b/Cdc5l/Mtrex/P…
GOBP_NEGATIVE_REGULATION_OF_GENE_EXPRESSION	NA	-0.44891	-2.06902	390	1e-10	1.74133e-08	ENSMUSG00000000787|"ENSMUSG00000035960"|"ENSMUSG00000032040"|"ENSMUSG00000059208"|"ENSMUSG00000039630"|"ENSMUSG00000020086"|"ENSMUSG00000055065"|"ENSMUSG00000020290"|"ENSMUSG00000029430"|"ENSMUSG00000096010"|"ENSMUSG00000042699"|"ENSMUSG00000040028"|"ENSMUSG00000022336"|"ENSMUSG00000036698"|"ENSMUSG00000059291"|"ENSMUSG00000020719"|"ENSMUSG00000045128"|"ENSMUSG00000022878"|"ENSMUSG00000079197"|"E…	Ddx3x/Apex1/Dcps/Hnrnpm/Hnrnpu/Macroh2a2/Ddx17/Xpo1/Ran/H4f16/Dhx9/Elavl1/Eif3e/Ago2/Rpl11/Ddx5/Rpl18a/Adipoq/Psme2/Rack1/Mecp2/Rpl10a/Hnrnpd/Snd1/Rpl15/Rps18/H1f4/Ythdf3/Tardbp/Pcx/Rpl22/Hnrnpa2b1/Hdac2/Rps3/Rps24/Rpl36a/Nup205/Rplp0/Hsp90ab1/Glg1/Polr2b/Rps15a/Macroh2a1/Xdh/Cenpv/H3f3b/Hdac1/Rps23/Psme1/Gtpbp1/Gbp2/Hnrnpc/H2aw/Rps16/Hnrnpk/Rpl13a/Rps2/Psmb2/Nup93/Atp2b1/Psmb10/Ctbp1/H1f0/Ywhaz/…
GOBP_RIBONUCLEOPROTEIN_COMPLEX_BIOGENESIS	NA	-0.54166	-2.26243	154	1e-10	1.74133e-08	ENSMUSG00000035150|"ENSMUSG00000000787"|"ENSMUSG00000055065"|"ENSMUSG00000020290"|"ENSMUSG00000029430"|"ENSMUSG00000090553"|"ENSMUSG00000042699"|"ENSMUSG00000022336"|"ENSMUSG00000036698"|"ENSMUSG00000059291"|"ENSMUSG00000033047"|"ENSMUSG00000025982"|"ENSMUSG00000037805"|"ENSMUSG00000020850"|"ENSMUSG00000003660"|"ENSMUSG00000025290"|"ENSMUSG00000067274"|"ENSMUSG00000023944"|"ENSMUSG00000016554"|"E…	Eif2s3x/Ddx3x/Ddx17/Xpo1/Ran/Snrpe/Dhx9/Eif3e/Ago2/Rpl11/Eif3l/Sf3b1/Rpl10a/Prpf8/Snrnp200/Rps24/Rplp0/Hsp90ab1/Eif3d/Rps16/Rpl13a/Rps2/Mybbp1a/Ruvbl1/Sf3a2/Prpf31/Rps10/Eif3k/Nop58/Ddx39b/Thumpd1/Rpl5/Rps8/Rpl35a/Rps9/Fbl/Eif3b/Ruvbl2/Rpl7/Tfb1m/Eif3a/Eif2s3y/Rps14/Npm1/Usp39/Eif4a3/Snrpb/Rpl26/Rpl3l/Rpl7a/Dkc1/Mrps2/Ptges3/Cul4a/Mtrex/Eif3c/Rpl6/Luc7l2/Gtpbp4/Nop56/Mrpl22/Psip1/Puf60/Sf1/Srsf6/…
GOBP_RNA_PROCESSING	NA	-0.487119	-2.1649	284	1e-10	1.74133e-08	ENSMUSG00000032040|"ENSMUSG00000059208"|"ENSMUSG00000039630"|"ENSMUSG00000028820"|"ENSMUSG00000027620"|"ENSMUSG00000031311"|"ENSMUSG00000055065"|"ENSMUSG00000015165"|"ENSMUSG00000090553"|"ENSMUSG00000042699"|"ENSMUSG00000040028"|"ENSMUSG00000027349"|"ENSMUSG00000005481"|"ENSMUSG00000036698"|"ENSMUSG00000021500"|"ENSMUSG00000059291"|"ENSMUSG00000020719"|"ENSMUSG00000029169"|"ENSMUSG00000025982"|"E…	Dcps/Hnrnpm/Hnrnpu/Sfpq/Rbm39/Nono/Ddx17/Hnrnpl/Snrpe/Dhx9/Elavl1/Fam98b/Ddx39a/Ago2/Ddx46/Rpl11/Ddx5/Dhx15/Sf3b1/Rbm20/Rpl10a/Hnrnpd/Prpf8/Snrnp200/Tardbp/Hnrnpa2b1/Rps24/Kars/Polr2b/Raly/Eftud2/Rbm14/Hnrnpc/Rps16/Hnrnpk/Rps2/Hnrnph3/Hnrnph1/Safb/Sf3a2/Ccar2/Prpf31/Hnrnpa1/Hnrnpul1/U2af2/Cmtr1/Rprd1b/Smu1/Nop58/Hnrnpa0/Ddx39b/Thumpd1/Rpl5/Rps8/Sf3b3/Ssb/Pcbp1/Srsf4/Rpl35a/Dazap1/Rps9/Trmt5/Osgep…
GOBP_VIRAL_GENE_EXPRESSION	NA	-0.583135	-2.31871	107	1e-10	1.74133e-08	ENSMUSG00000042699|"ENSMUSG00000059291"|"ENSMUSG00000045128"|"ENSMUSG00000033047"|"ENSMUSG00000037805"|"ENSMUSG00000012405"|"ENSMUSG00000008668"|"ENSMUSG00000041459"|"ENSMUSG00000028936"|"ENSMUSG00000030744"|"ENSMUSG00000025290"|"ENSMUSG00000079435"|"ENSMUSG00000038759"|"ENSMUSG00000067274"|"ENSMUSG00000029250"|"ENSMUSG00000008683"|"ENSMUSG00000028800"|"ENSMUSG00000049517"|"ENSMUSG00000016554"|"E…	Dhx9/Rpl11/Rpl18a/Eif3l/Rpl10a/Rpl15/Rps18/Tardbp/Rpl22/Rps3/Rps24/Rpl36a/Nup205/Rplp0/Polr2b/Rps15a/Hdac1/Rps23/Eif3d/Rps16/Rpl13a/Rps2/Nup93/Rps10/Rpl17/Rpl9/Rpl5/Rps8/Spcs1/Ssb/Rpl34/Rpl35a/Ranbp2/Rps9/Eif3b/Nup155/Rpl7/Eif3a/Rps14/Rps11/Rpl28/Rpl26/Rpl7a/Rpl39/Rpl6/Rpl31/Pcbp2/Rpl37a/Rpl27a/Nup133/Rsf1/Rpl10/Rpl3/Polr2a/Ptbp1/Rps5/Mcts1/Supt5/Rpl38/Tpr/Rps17/Eif3f/Rpl14/Rps19/Rpl21
GOCC_CHROMOSOME	NA	-0.56392	-2.44695	209	1e-10	1.74133e-08	ENSMUSG00000001924|"ENSMUSG00000035960"|"ENSMUSG00000039630"|"ENSMUSG00000028820"|"ENSMUSG00000020086"|"ENSMUSG00000026496"|"ENSMUSG00000026626"|"ENSMUSG00000040385"|"ENSMUSG00000020919"|"ENSMUSG00000020290"|"ENSMUSG00000029430"|"ENSMUSG00000096010"|"ENSMUSG00000028759"|"ENSMUSG00000042699"|"ENSMUSG00000042524"|"ENSMUSG00000022336"|"ENSMUSG00000031393"|"ENSMUSG00000009575"|"ENSMUSG00000000751"|"E…	Uba1/Apex1/Hnrnpu/Sfpq/Macroh2a2/Parp1/Ppp2r5a/Ppp1ca/Stat5b/Xpo1/Ran/H4f16/Hp1bp3/Dhx9/Sun2/Eif3e/Mecp2/Cbx5/Rpa1/Nfix/Usp7/H1f4/Tardbp/Hnrnpa2b1/Hdac2/Hmgn5/Glyr1/Stat1/Polr2b/Macroh2a1/Cenpv/H3f3b/Hdac1/Smarcc2/Septin7/Mta1/Rpa2/Hnrnpc/H2aw/Hnrnpk/Ppp1cc/Top2b/Ruvbl1/Ccar2/H1f0/Add3/Smc3/Dynll1/Pcna/Trim28/Actr3/Rcc2/Creb1/Banf1/Ssb/Clasp2/Cul5/Csnk1a1/Anp32e/Stag1/Chd4/Mta2/Ufl1/Fbl/Nfib/Smc1…
GOCC_MITOCHONDRIAL_MATRIX	NA	0.378543	2.0263	350	1e-10	1.74133e-08	ENSMUSG00000010914|"ENSMUSG00000024782"|"ENSMUSG00000046598"|"ENSMUSG00000032615"|"ENSMUSG00000021033"|"ENSMUSG00000090247"|"ENSMUSG00000021748"|"ENSMUSG00000000168"|"ENSMUSG00000060224"|"ENSMUSG00000021809"|"ENSMUSG00000041733"|"ENSMUSG00000028443"|"ENSMUSG00000021241"|"ENSMUSG00000049287"|"ENSMUSG00000002949"|"ENSMUSG00000031299"|"ENSMUSG00000021102"|"ENSMUSG00000022186"|"ENSMUSG00000026170"|"E…	Pdhx/Ak3/Bdh1/Nt5m/Gstz1/Bloc1s1/Pdhb/Dlat/Pyroxd2/Nudt13/Coq5/Nudt2/Isca2/Iba57/Timm44/Pdha1/Glrx5/Oxct1/Cyp27a1/Acsm5/Nfs1/Dlst/Pmpca/Acads/Sirt3/Dld/Ethe1/Fdx1/Ak4/Mrpl41/Dnaja3/Iscu/Tufm/Mrps6/Pmpcb/Mrpl57/Prdx3/Auh/Mecr/Pam16/Grpel1/Hspe1/Hagh/Sdhaf1/Rexo2/Ssbp1/Sucla2/Lipt1/Sco2/Sdhaf3/Hibch/Lyrm4/Sdhaf4/Sod1/Ogdh/Mrps36/Atp5d/Guf1/Fdx2/Park7/Abhd10/C1qbp/Tfam/Flad1/Etfdh/Mlycd/Mtres1/Ndufa…
GOCC_NUCLEAR_PROTEIN_CONTAINING_COMPLEX	NA	-0.519325	-2.28305	245	1e-10	1.74133e-08	ENSMUSG00000027193|"ENSMUSG00000059208"|"ENSMUSG00000039630"|"ENSMUSG00000028820"|"ENSMUSG00000031311"|"ENSMUSG00000029430"|"ENSMUSG00000090553"|"ENSMUSG00000042524"|"ENSMUSG00000019373"|"ENSMUSG00000020719"|"ENSMUSG00000029169"|"ENSMUSG00000025982"|"ENSMUSG00000009575"|"ENSMUSG00000030662"|"ENSMUSG00000000751"|"ENSMUSG00000026917"|"ENSMUSG00000020850"|"ENSMUSG00000003660"|"ENSMUSG00000004980"|"E…	Api5/Hnrnpm/Hnrnpu/Sfpq/Nono/Ran/Snrpe/Sun2/Cops3/Ddx5/Dhx15/Sf3b1/Cbx5/Ipo5/Rpa1/Wdr5/Prpf8/Snrnp200/Hnrnpa2b1/Hdac2/Rps3/Nup205/Ogt/Hsp90ab1/Gps1/Polr2b/Raly/Epb41l2/Hdac1/Smarcc2/Eftud2/Mta1/Rpa2/Hnrnpc/Cdc16/Hnrnpk/Hnrnph3/Hnrnph1/Nup93/Ruvbl1/Sf3a2/Prpf31/Hnrnpa1/Hcfc1/U2af2/Smc3/Rprd1b/Dynll1/Smu1/Pcna/Ddx39b/Trim28/Creb1/Sf3b3/Csnk1a1/Anp32e/Ranbp2/Chd4/Mta2/Hint1/Nup155/Tbl1x/Supt6/Ipo7/R…
GOCC_RIBONUCLEOPROTEIN_COMPLEX	NA	-0.47192	-2.14171	340	1e-10	1.74133e-08	ENSMUSG00000000787|"ENSMUSG00000027193"|"ENSMUSG00000059208"|"ENSMUSG00000039630"|"ENSMUSG00000055065"|"ENSMUSG00000015165"|"ENSMUSG00000020290"|"ENSMUSG00000090553"|"ENSMUSG00000042699"|"ENSMUSG00000040028"|"ENSMUSG00000022336"|"ENSMUSG00000036698"|"ENSMUSG00000059291"|"ENSMUSG00000020719"|"ENSMUSG00000045128"|"ENSMUSG00000020372"|"ENSMUSG00000029169"|"ENSMUSG00000033047"|"ENSMUSG00000025982"|"E…	Ddx3x/Api5/Hnrnpm/Hnrnpu/Ddx17/Hnrnpl/Xpo1/Snrpe/Dhx9/Elavl1/Eif3e/Ago2/Rpl11/Ddx5/Rpl18a/Rack1/Dhx15/Eif3l/Sf3b1/Cbx5/Rpl10a/Hnrnpd/Ilf2/Snd1/Rpl15/Rps18/Prpf8/Snrnp200/Rpl22/Hnrnpa2b1/Rps3/Rps24/Rpl36a/Rplp0/Rps15a/Ro60/Raly/Rps23/Eftud2/Rbm14/Eif3d/Hnrnpc/Rps16/Hnrnpk/Rpl13a/Rps2/Hnrnph3/Hnrnph1/Top2b/Ruvbl1/Sf3a2/Prpf31/Hnrnpa1/U2af2/Rps10/Rpl17/Eif3k/Smu1/Nop58/Rpl9/Ddx39b/Rpl5/Srp9/Rps8/Sf3…
GOBP_POSITIVE_REGULATION_OF_NUCLEOBASE_CONTAINING_COMPOUND_METABOLIC_PROCESS	0.814036	-0.431697	-1.94467	318	3.6105e-10	5.89414e-08	ENSMUSG00000000787|"ENSMUSG00000035960"|"ENSMUSG00000039630"|"ENSMUSG00000028820"|"ENSMUSG00000026496"|"ENSMUSG00000055065"|"ENSMUSG00000020919"|"ENSMUSG00000042699"|"ENSMUSG00000036698"|"ENSMUSG00000031309"|"ENSMUSG00000020719"|"ENSMUSG00000020114"|"ENSMUSG00000031393"|"ENSMUSG00000043639"|"ENSMUSG00000030007"|"ENSMUSG00000001911"|"ENSMUSG00000000568"|"ENSMUSG00000001016"|"ENSMUSG00000022710"|"E…	Ddx3x/Apex1/Hnrnpu/Sfpq/Parp1/Ddx17/Stat5b/Dhx9/Ago2/Rps6ka3/Ddx5/Cand1/Mecp2/Rbm20/Cct7/Nfix/Hnrnpd/Ilf2/Usp7/H1f4/Ythdf3/Rhog/Tardbp/Hnrnpa2b1/Hdac2/Hmgn5/Rps3/Kars/Gtf2i/Ogt/Hsp90ab1/Glyr1/Stat1/Pfkm/Hdac1/Smarcc2/Rbm14/Mta1/Hexb/Gtpbp1/Ilk/Hnrnpk/Ruvbl1/Ccar2/H1f0/Hnrnpa1/Hcfc1/U2af2/Cct3/Cct8/Raf1/Rprd1b/Agt/Pcna/Ddx39b/Mars1/Trim28/Usp9x/Actr3/Creb1/Ddx58/Pcbp1/Pithd1/Carm1/Dazap1/Mta2/Prka…
GOBP_TRANSLATIONAL_INITIATION	0.801216	-0.537773	-2.19481	130	7.87221e-10	1.20954e-07	ENSMUSG00000035150|"ENSMUSG00000000787"|"ENSMUSG00000040385"|"ENSMUSG00000022336"|"ENSMUSG00000036698"|"ENSMUSG00000059291"|"ENSMUSG00000045128"|"ENSMUSG00000033047"|"ENSMUSG00000037805"|"ENSMUSG00000012405"|"ENSMUSG00000008668"|"ENSMUSG00000047213"|"ENSMUSG00000028936"|"ENSMUSG00000030744"|"ENSMUSG00000025290"|"ENSMUSG00000079435"|"ENSMUSG00000067274"|"ENSMUSG00000008683"|"ENSMUSG00000049517"|"E…	Eif2s3x/Ddx3x/Ppp1ca/Eif3e/Ago2/Rpl11/Rpl18a/Eif3l/Rpl10a/Rpl15/Rps18/Ythdf3/Rpl22/Rps3/Rps24/Rpl36a/Rplp0/Rps15a/Rps23/Eif3d/Rps16/Rpl13a/Rps2/Rps10/Rpl17/Eif3k/Rpl9/Rpl5/Rps8/Eif4e/Rpl34/Rpl35a/Rps9/Eif3b/Rpl7/Eif3a/Eif2s3y/Rps14/Rps11/Rpl28/Npm1/Eif4g2/Rpl26/Rpl7a/Rpl39/Eif3c/Ncbp2/Rpl6/Rpl31
GOCC_NUCLEAR_BODY	0.788187	-0.473023	-2.04837	204	1.79414e-09	2.6035e-07	ENSMUSG00000035960|"ENSMUSG00000027193"|"ENSMUSG00000059208"|"ENSMUSG00000039630"|"ENSMUSG00000028820"|"ENSMUSG00000026496"|"ENSMUSG00000027620"|"ENSMUSG00000031311"|"ENSMUSG00000055065"|"ENSMUSG00000020290"|"ENSMUSG00000028759"|"ENSMUSG00000042699"|"ENSMUSG00000005481"|"ENSMUSG00000022336"|"ENSMUSG00000021500"|"ENSMUSG00000029169"|"ENSMUSG00000006378"|"ENSMUSG00000025982"|"ENSMUSG00000009575"|"E…	Apex1/Api5/Hnrnpm/Hnrnpu/Sfpq/Parp1/Rbm39/Nono/Ddx17/Xpo1/Hp1bp3/Dhx9/Ddx39a/Eif3e/Ddx46/Dhx15/Gcat/Sf3b1/Cbx5/Rpa1/Usp7/Prpf8/Tardbp/Hnrnpa2b1/Atp6v0a1/Fyttd1/Add1/Eftud2/Rbm14/Rpa2/Ppp1cc/Sf3a2/H1f0/Prpf31/U2af2/Raf1/Smu1/Nop58/Pcna/Ddx39b/Epb41/Pcbp1/Csnk1a1/Stag1/Rab8b/Srsf4/Prkaa1/Osgep/Fbl/Mrpl44/Rbm25/Tkt/Nr3c1/Sptbn4/Eif4a3/Snrnp40/Baz1b/Srsf3/Lars/Lmna/Cdc5l/Dkc1/Nxf1/Yars2/Nxt1/Mtrex/Ps…
GOMF_SEQUENCE_SPECIFIC_DNA_BINDING	0.761461	-0.584354	-2.27523	91	5.16159e-09	6.74104e-07	ENSMUSG00000035960|"ENSMUSG00000039630"|"ENSMUSG00000028820"|"ENSMUSG00000020086"|"ENSMUSG00000031311"|"ENSMUSG00000015165"|"ENSMUSG00000020919"|"ENSMUSG00000042699"|"ENSMUSG00000036698"|"ENSMUSG00000031393"|"ENSMUSG00000000751"|"ENSMUSG00000001911"|"ENSMUSG00000000568"|"ENSMUSG00000041459"|"ENSMUSG00000004980"|"ENSMUSG00000019777"|"ENSMUSG00000030744"|"ENSMUSG00000026104"|"ENSMUSG00000015937"|"E…	Apex1/Hnrnpu/Sfpq/Macroh2a2/Nono/Hnrnpl/Stat5b/Dhx9/Ago2/Mecp2/Rpa1/Nfix/Hnrnpd/Tardbp/Hnrnpa2b1/Hdac2/Rps3/Stat1/Macroh2a1/Lmnb1/H3f3b/Hdac1/Mta1/Rpa2/Mybbp1a/Safb/Hnrnpa1/Erh/Creb1/Pcbp1/Carm1/Mta2/Nfib/Tbl1x/Ruvbl2/Nme1/Nr3c1/Npm1/Cdc5l/Pspc1/Rxrg/Ccar1/Eno1/Stat6/Sub1/Safb2/Hmgb1
GOBP_CELLULAR_MACROMOLECULE_CATABOLIC_PROCESS	0.761461	-0.380381	-1.76994	466	6.86681e-09	8.52392e-07	ENSMUSG00000001924|"ENSMUSG00000035960"|"ENSMUSG00000032040"|"ENSMUSG00000059208"|"ENSMUSG00000039630"|"ENSMUSG00000035152"|"ENSMUSG00000020290"|"ENSMUSG00000042699"|"ENSMUSG00000040028"|"ENSMUSG00000022336"|"ENSMUSG00000036698"|"ENSMUSG00000019373"|"ENSMUSG00000059291"|"ENSMUSG00000020719"|"ENSMUSG00000045128"|"ENSMUSG00000079197"|"ENSMUSG00000020372"|"ENSMUSG00000037805"|"ENSMUSG00000000568"|"E…	Uba1/Apex1/Dcps/Hnrnpm/Hnrnpu/Ap2b1/Xpo1/Dhx9/Elavl1/Eif3e/Ago2/Cops3/Rpl11/Ddx5/Rpl18a/Psme2/Rack1/Rpl10a/Hnrnpd/Snd1/Rpl15/Rps18/Usp7/Ythdf3/Tardbp/Ap2a2/Rpl22/Ubr4/Rps3/Rps24/Rpl36a/Rplp0/Ogt/Cul1/Hsp90ab1/Ap2m1/Rps15a/Rps23/Mta1/Ap2s1/Psme1/Cul3/Gtpbp1/Hnrnpc/Rps16/Cdc16/Rpl13a/Rps2/Psmb2/Faf1/Ccar2/Psmb10/H1f0/Ywhaz/Gpx1/Rps10/Huwe1/Sec61b/Rpl17/Psmb9/Psmd6/Hnrnpa0/Rpl9/Cltc/Rpl5/Psmb8/Ctsf/…
GOMF_MRNA_BINDING	0.761461	-0.52533	-2.15153	134	7.17941e-09	8.52392e-07	ENSMUSG00000000787|"ENSMUSG00000059208"|"ENSMUSG00000039630"|"ENSMUSG00000015165"|"ENSMUSG00000042699"|"ENSMUSG00000040028"|"ENSMUSG00000036698"|"ENSMUSG00000020719"|"ENSMUSG00000025982"|"ENSMUSG00000031393"|"ENSMUSG00000043639"|"ENSMUSG00000000568"|"ENSMUSG00000047213"|"ENSMUSG00000041459"|"ENSMUSG00000004980"|"ENSMUSG00000030744"|"ENSMUSG00000022800"|"ENSMUSG00000006456"|"ENSMUSG00000016554"|"E…	Ddx3x/Hnrnpm/Hnrnpu/Hnrnpl/Dhx9/Elavl1/Ago2/Ddx5/Sf3b1/Mecp2/Rbm20/Hnrnpd/Ythdf3/Tardbp/Hnrnpa2b1/Rps3/Fyttd1/Rbm14/Eif3d/Hnrnpc/Hnrnpk/Rpl13a/Rps2/Fubp1/Hnrnpa0/Rpl5/Ssb/Pcbp1/Srsf4/Dazap1/Hnrnpll/Rbm25/Rpl7/Ptbp3/Pcbp3/Eif3a/Rps14/Eif4a3/Ilf3/Eif4g2/Srsf3/Cct5/Tra2b/Rpl26/Cluh/Nxf1/Ncbp2/Tia1/Luc7l2/Pcbp2/Khsrp/Hnrnpr/Khdrbs1/Myh10/Snrnp70/Larp1/Sf1/Srsf6/Eif2s2/Purb/Ptbp2/Fubp3/Luc7l3/Larp4/Pt…
GOBP_NEGATIVE_REGULATION_OF_BIOSYNTHETIC_PROCESS	0.74774	-0.437585	-1.92136	247	1.42703e-08	1.55308e-06	ENSMUSG00000000787|"ENSMUSG00000035960"|"ENSMUSG00000039630"|"ENSMUSG00000028820"|"ENSMUSG00000050953"|"ENSMUSG00000020086"|"ENSMUSG00000026496"|"ENSMUSG00000031311"|"ENSMUSG00000096010"|"ENSMUSG00000022336"|"ENSMUSG00000036698"|"ENSMUSG00000020719"|"ENSMUSG00000022878"|"ENSMUSG00000020372"|"ENSMUSG00000031393"|"ENSMUSG00000009575"|"ENSMUSG00000001911"|"ENSMUSG00000000568"|"ENSMUSG00000051627"|"E…	Ddx3x/Apex1/Hnrnpu/Sfpq/Gja1/Macroh2a2/Parp1/Nono/H4f16/Eif3e/Ago2/Ddx5/Adipoq/Rack1/Mecp2/Cbx5/Nfix/Hnrnpd/H1f4/Ythdf3/Tardbp/Hnrnpa2b1/Hdac2/Rps3/Stat1/Trap1/Macroh2a1/Cenpv/H3f3b/Hdac1/Smarcc2/Mta1/Cul3/Hnrnpc/H2aw/Rpl13a/Mybbp1a/Ccar2/Ctbp1/H1f0/Hnrnpa1/Hcfc1/Dynll1/Pcna/Slc27a1/Cltc/Srp9/Trim28/Usp9x/Creb1/Eif4e/Mta2/Prkaa1/Ppm1f/Nfib/Tbl1x/Ruvbl2/Rps14/Nr3c1/Eif4a3/Ilf3/H1f1/Cd34/Cops2/Hdgf…
GOCC_PROTEIN_DNA_COMPLEX	0.733762	-0.805831	-2.39456	23	1.61366e-08	1.67792e-06	ENSMUSG00000020086|"ENSMUSG00000026496"|"ENSMUSG00000096010"|"ENSMUSG00000028759"|"ENSMUSG00000000751"|"ENSMUSG00000051627"|"ENSMUSG00000022536"|"ENSMUSG00000015937"|"ENSMUSG00000016559"|"ENSMUSG00000028884"|"ENSMUSG00000078851"|"ENSMUSG00000096210"|"ENSMUSG00000027342"|"ENSMUSG00000057113"|"ENSMUSG00000001552"|"ENSMUSG00000049539"|"ENSMUSG00000036181"|"ENSMUSG00000023932"	Macroh2a2/Parp1/H4f16/Hp1bp3/Rpa1/H1f4/Glyr1/Macroh2a1/H3f3b/Rpa2/H2aw/H1f0/Pcna/Npm1/Jup/H1f1/H1f2/Cdc5l
GOBP_COTRANSLATIONAL_PROTEIN_TARGETING_TO_MEMBRANE	0.719513	-0.578696	-2.20804	81	3.92776e-08	3.53769e-06	ENSMUSG00000059291|"ENSMUSG00000045128"|"ENSMUSG00000037805"|"ENSMUSG00000012405"|"ENSMUSG00000008668"|"ENSMUSG00000028936"|"ENSMUSG00000030744"|"ENSMUSG00000025290"|"ENSMUSG00000079435"|"ENSMUSG00000067274"|"ENSMUSG00000008683"|"ENSMUSG00000049517"|"ENSMUSG00000037563"|"ENSMUSG00000074129"|"ENSMUSG00000025816"|"ENSMUSG00000032042"|"ENSMUSG00000044533"|"ENSMUSG00000052146"|"ENSMUSG00000053317"|"E…	Rpl11/Rpl18a/Rpl10a/Rpl15/Rps18/Rpl22/Rps3/Rps24/Rpl36a/Rplp0/Rps15a/Rps23/Rps16/Rpl13a/Sec61a2/Srpr/Rps2/Rps10/Sec61b/Rpl17/Arl6ip1/Rpl9/Rpl5/Srp9/Rps8/Rpl34/Rpl35a/Rps9/Rpl7/Rps14/Rps11/Rpl28/Srp14/Rpl26/Rpl7a/Rpl39/Ssr1/Rpl6/Rpl31/Sec61a1/Rpl37a/Rpl27a/Rpl10/Rpl3/Rps5/Rpl38/Rps17/Rpl14/Rps19/Rpl21/Sec62/Rps26/Srp68/Rpl35/Rps13/Sec63/Rps29/Rpl24/Srp54a/Rpl19/Rps6/Rpl23
GOCC_CATALYTIC_COMPLEX	0.704976	-0.368608	-1.71506	465	8.06142e-08	6.2518e-06	ENSMUSG00000059208|"ENSMUSG00000039630"|"ENSMUSG00000026626"|"ENSMUSG00000040385"|"ENSMUSG00000090553"|"ENSMUSG00000042699"|"ENSMUSG00000036698"|"ENSMUSG00000020719"|"ENSMUSG00000079197"|"ENSMUSG00000020114"|"ENSMUSG00000025982"|"ENSMUSG00000009575"|"ENSMUSG00000026917"|"ENSMUSG00000020850"|"ENSMUSG00000035227"|"ENSMUSG00000024639"|"ENSMUSG00000003660"|"ENSMUSG00000004980"|"ENSMUSG00000019777"|"E…	Hnrnpm/Hnrnpu/Ppp2r5a/Ppp1ca/Snrpe/Dhx9/Ago2/Ddx5/Psme2/Cand1/Sf3b1/Cbx5/Wdr5/Prpf8/Spcs2/Gnaq/Snrnp200/Hnrnpa2b1/Hdac2/Ogt/Cul1/Polr2b/Gpd2/Pfkm/Raly/Hdac1/Smarcc2/Eftud2/Mta1/Psme1/Cul3/Gtpbp1/Hnrnpc/mt-Nd1/Cdc16/Hnrnpk/Dcun1d1/Hsd17b12/Ppp1cc/Hnrnph1/Sdhc/Psmb2/Ruvbl1/Sf3a2/Psmb10/mt-Co1/Prpf31/Hnrnpa1/Hcfc1/Ptpa/Atp1b3/Agl/Psmb9/Prpsap1/Rprd1b/Dynll1/Gng2/Psmd6/Pcna/Erh/Psmb8/Psmd5/Sf3b3/Prps…
GOMF_CHROMATIN_DNA_BINDING	0.704976	-0.778496	-2.36951	26	8.13787e-08	6.2518e-06	ENSMUSG00000035960|"ENSMUSG00000039630"|"ENSMUSG00000020086"|"ENSMUSG00000042699"|"ENSMUSG00000051627"|"ENSMUSG00000019777"|"ENSMUSG00000031245"|"ENSMUSG00000015937"|"ENSMUSG00000016559"|"ENSMUSG00000028800"|"ENSMUSG00000025369"|"ENSMUSG00000060373"|"ENSMUSG00000096210"|"ENSMUSG00000063870"|"ENSMUSG00000071646"|"ENSMUSG00000003868"|"ENSMUSG00000049539"|"ENSMUSG00000036181"|"ENSMUSG00000044857"|"E…	Apex1/Hnrnpu/Macroh2a2/Dhx9/H1f4/Hdac2/Hmgn5/Macroh2a1/H3f3b/Hdac1/Smarcc2/Hnrnpc/H1f0/Chd4/Mta2/Ruvbl2/H1f1/H1f2/Lemd2/Rcc1
GOBP_RNA_LOCALIZATION	0.704976	-0.553361	-2.14726	90	9.6389e-08	7.12138e-06	ENSMUSG00000039630|"ENSMUSG00000028820"|"ENSMUSG00000020290"|"ENSMUSG00000029430"|"ENSMUSG00000042699"|"ENSMUSG00000005481"|"ENSMUSG00000030007"|"ENSMUSG00000004980"|"ENSMUSG00000038759"|"ENSMUSG00000022800"|"ENSMUSG00000032939"|"ENSMUSG00000030079"|"ENSMUSG00000046434"|"ENSMUSG00000030435"|"ENSMUSG00000001416"|"ENSMUSG00000025613"|"ENSMUSG00000026020"|"ENSMUSG00000019432"|"ENSMUSG00000068882"|"E…	Hnrnpu/Sfpq/Xpo1/Ran/Dhx9/Ddx39a/Cct7/Hnrnpa2b1/Nup205/Fyttd1/Nup93/Ruvbl1/Hnrnpa1/U2af2/Cct3/Cct8/Nop58/Ddx39b/Ssb/Eif4e/Srsf4/Ranbp2/Fbl/Nup155/Supt6/Ruvbl2/Npm1/Cct4/Eif4a3/Cct2/Ckap5/Srsf3/Cct5/Dkc1/Nxf1/Nxt1/Ncbp2/Khsrp/Srsf7/Khdrbs1/Srsf2/Flot1/Nup133/Srsf6/Tcp1/Cct6a/Rftn1/Magoh/Pura/Upf1
GOMF_CHROMATIN_BINDING	0.704976	-0.55765	-2.17125	91	9.81507e-08	7.12138e-06	ENSMUSG00000035960|"ENSMUSG00000039630"|"ENSMUSG00000028820"|"ENSMUSG00000020086"|"ENSMUSG00000031311"|"ENSMUSG00000020919"|"ENSMUSG00000029430"|"ENSMUSG00000028759"|"ENSMUSG00000042699"|"ENSMUSG00000020719"|"ENSMUSG00000031393"|"ENSMUSG00000009575"|"ENSMUSG00000000568"|"ENSMUSG00000051627"|"ENSMUSG00000019777"|"ENSMUSG00000031245"|"ENSMUSG00000022536"|"ENSMUSG00000026104"|"ENSMUSG00000029250"|"E…	Apex1/Hnrnpu/Sfpq/Macroh2a2/Nono/Stat5b/Ran/Hp1bp3/Dhx9/Ddx5/Mecp2/Cbx5/Hnrnpd/H1f4/Hdac2/Hmgn5/Glyr1/Stat1/Polr2b/Macroh2a1/H3f3b/Hdac1/Smarcc2/Mta1/Hnrnpc/Top2b/Safb/H1f0/Hcfc1/Smc3/Pcna/Trim28/Stag1/Chd4/Mta2/Prkaa1/Smc1a/Supt6/Ruvbl2/Csnk2b/Npm1/H1f1/H1f2/Lemd2/Rcc1
GOCC_MITOCHONDRIAL_ENVELOPE	0.704976	0.31049	1.68633	473	1.03006e-07	7.27169e-06	ENSMUSG00000028455|"ENSMUSG00000022037"|"ENSMUSG00000046598"|"ENSMUSG00000022890"|"ENSMUSG00000024038"|"ENSMUSG00000038845"|"ENSMUSG00000038286"|"ENSMUSG00000090247"|"ENSMUSG00000039016"|"ENSMUSG00000039768"|"ENSMUSG00000030613"|"ENSMUSG00000045438"|"ENSMUSG00000041733"|"ENSMUSG00000002949"|"ENSMUSG00000003762"|"ENSMUSG00000004264"|"ENSMUSG00000008435"|"ENSMUSG00000025645"|"ENSMUSG00000026172"|"E…	Stoml2/Clu/Bdh1/Atp5j/Ndufv3/Phb/Bphl/Bloc1s1/Timm8b/Dnajc11/Ccdc90b/Cox19/Coq5/Timm44/Coq8b/Phb2/Rdh13/Ccdc51/Bcs1l/Cyb5a/Cyp27a1/Tomm20/Pmpca/Uqcrfs1/Tigar/Timm10b/Timm13/Coq6/Timm9/Coa6/Chchd7/Opa1/Mrpl41/Bri3bp/Coq9/Mrps6/Pmpcb/Mrpl57/Letm1/Sco1/Pam16/Grpel1/Mgst1/Dmac2l/Ndufs4/Mief1/Rexo2/Acad11/Cox6b1/Coa7/Sco2/Chchd6/Sdhaf3/Mcl1/Bnip1/Uqcc3/Ndufaf2/Coq4/Sdhaf4/Sod1/Ogdh/Ndufa12/Mrps36/Atp5…
GOCC_NUCLEAR_CHROMOSOME	0.704976	-0.680172	-2.28458	39	1.12307e-07	7.71961e-06	ENSMUSG00000039630|"ENSMUSG00000020086"|"ENSMUSG00000096010"|"ENSMUSG00000042699"|"ENSMUSG00000042524"|"ENSMUSG00000000751"|"ENSMUSG00000041459"|"ENSMUSG00000019777"|"ENSMUSG00000015937"|"ENSMUSG00000016559"|"ENSMUSG00000028800"|"ENSMUSG00000028884"|"ENSMUSG00000030079"|"ENSMUSG00000025026"|"ENSMUSG00000024974"|"ENSMUSG00000027342"|"ENSMUSG00000015749"|"ENSMUSG00000041133"|"ENSMUSG00000003868"|"E…	Hnrnpu/Macroh2a2/H4f16/Dhx9/Sun2/Rpa1/Tardbp/Hdac2/Macroh2a1/H3f3b/Hdac1/Rpa2/Ruvbl1/Add3/Smc3/Pcna/Anp32e/Smc1a/Ruvbl2/Baz1b/Cdc5l/Rcc1/Syn1/Smarca5
GOBP_POSTTRANSCRIPTIONAL_REGULATION_OF_GENE_EXPRESSION	0.690132	-0.414057	-1.82545	260	1.76241e-07	1.12278e-05	ENSMUSG00000035150|"ENSMUSG00000000787"|"ENSMUSG00000035960"|"ENSMUSG00000059208"|"ENSMUSG00000037236"|"ENSMUSG00000039630"|"ENSMUSG00000004056"|"ENSMUSG00000040385"|"ENSMUSG00000020290"|"ENSMUSG00000029430"|"ENSMUSG00000096010"|"ENSMUSG00000042699"|"ENSMUSG00000040028"|"ENSMUSG00000022336"|"ENSMUSG00000036698"|"ENSMUSG00000031309"|"ENSMUSG00000020719"|"ENSMUSG00000079197"|"ENSMUSG00000020372"|"E…	Eif2s3x/Ddx3x/Apex1/Hnrnpm/Matr3/Hnrnpu/Akt2/Ppp1ca/Xpo1/Ran/H4f16/Dhx9/Elavl1/Eif3e/Ago2/Rps6ka3/Ddx5/Psme2/Rack1/Hnrnpd/Ythdf3/Tardbp/Rpl22/Hnrnpa2b1/Rps3/Nup205/Polr2b/Trap1/H3f3b/Eif3d/Psme1/Hnrnpc/Rpl13a/Psmb2/Nup93/Psmb10/Ywhaz/Psmb9/Eif3k/Psmd6/Hnrnpa0/Ddx39b/Rpl5/Srp9/Psmb8/Psmd5/Eef2/Eif4e/Ranbp2/Rps9/Tnpo1/Mrpl44/Eif3b/Nup155/Eif2s3y/Rps14/Npm1/Eif4a3/Ilf3/Eif4g2/Rpl26/Dkc1/Eif3c/Ncbp2/…
GOBP_TELOMERE_ORGANIZATION	0.690132	-0.701234	-2.28956	35	2.07549e-07	1.27825e-05	ENSMUSG00000035960|"ENSMUSG00000039630"|"ENSMUSG00000026496"|"ENSMUSG00000096010"|"ENSMUSG00000030007"|"ENSMUSG00000000751"|"ENSMUSG00000000568"|"ENSMUSG00000022710"|"ENSMUSG00000004980"|"ENSMUSG00000023944"|"ENSMUSG00000016559"|"ENSMUSG00000028884"|"ENSMUSG00000060373"|"ENSMUSG00000046434"|"ENSMUSG00000001416"|"ENSMUSG00000025613"|"ENSMUSG00000027342"|"ENSMUSG00000007739"|"ENSMUSG00000034024"|"E…	Apex1/Hnrnpu/Parp1/H4f16/Cct7/Rpa1/Hnrnpd/Usp7/Hnrnpa2b1/Hsp90ab1/H3f3b/Rpa2/Hnrnpc/Hnrnpa1/Cct3/Cct8/Pcna/Cct4/Cct2/Cct5/Dkc1/Ptges3/Parp3
GOBP_NEGATIVE_REGULATION_OF_NUCLEOBASE_CONTAINING_COMPOUND_METABOLIC_PROCESS	0.659444	-0.425553	-1.85138	221	7.59305e-07	4.2198e-05	ENSMUSG00000035960|"ENSMUSG00000039630"|"ENSMUSG00000028820"|"ENSMUSG00000050953"|"ENSMUSG00000020086"|"ENSMUSG00000026496"|"ENSMUSG00000031311"|"ENSMUSG00000096010"|"ENSMUSG00000042699"|"ENSMUSG00000040028"|"ENSMUSG00000020719"|"ENSMUSG00000022878"|"ENSMUSG00000031393"|"ENSMUSG00000009575"|"ENSMUSG00000001911"|"ENSMUSG00000000568"|"ENSMUSG00000051627"|"ENSMUSG00000041459"|"ENSMUSG00000004980"|"E…	Apex1/Hnrnpu/Sfpq/Gja1/Macroh2a2/Parp1/Nono/H4f16/Dhx9/Elavl1/Ddx5/Adipoq/Mecp2/Cbx5/Nfix/Hnrnpd/H1f4/Tardbp/Hnrnpa2b1/Hdac2/Rps3/Stat1/Macroh2a1/Cenpv/H3f3b/Hdac1/Smarcc2/Mta1/Cul3/Hnrnpc/H2aw/Hnrnpk/Mybbp1a/Ccar2/Ctbp1/H1f0/Hnrnpa1/Hcfc1/U2af2/Pcna/Hnrnpa0/Trim28/Usp9x/Creb1/Srsf4/Mta2/Ppm1f/Nfib/Tbl1x/Ruvbl2/Ptbp3/Slc4a1/Rps14/Nr3c1/Ilf3/H1f1/Cops2/Hdgf/Ezr/H1f2/Dkc1/Pspc1/Parp3/Gclc/Ccar1/Eno…
GOBP_CELL_CYCLE	0.659444	-0.357073	-1.66063	450	8.36393e-07	4.42684e-05	ENSMUSG00000000787|"ENSMUSG00000035960"|"ENSMUSG00000039630"|"ENSMUSG00000028820"|"ENSMUSG00000050953"|"ENSMUSG00000004056"|"ENSMUSG00000040385"|"ENSMUSG00000020919"|"ENSMUSG00000029430"|"ENSMUSG00000042524"|"ENSMUSG00000031309"|"ENSMUSG00000079197"|"ENSMUSG00000020372"|"ENSMUSG00000031393"|"ENSMUSG00000009575"|"ENSMUSG00000000058"|"ENSMUSG00000030662"|"ENSMUSG00000000751"|"ENSMUSG00000001424"|"E…	Ddx3x/Apex1/Hnrnpu/Sfpq/Gja1/Akt2/Ppp1ca/Stat5b/Ran/Sun2/Rps6ka3/Psme2/Rack1/Mecp2/Cbx5/Cav2/Ipo5/Rpa1/Snd1/Slc16a1/Tardbp/Hmgn5/Rps3/Cul1/Hsp90ab1/Ank3/Rps15a/Macroh2a1/Cenpv/Epb41l2/Septin7/Rbm14/Rpa2/Psme1/Cul3/Cdc16/Ppp1cc/Mybbp1a/Psmb2/Top2b/Ruvbl1/Ccar2/Psmb10/Ctbp1/Ppp6c/Hcfc1/Smc3/Ptpa/Ppp5c/Psmb9/Rprd1b/Dynll1/Psmd6/Pcna/Ddx39b/Cltc/Erh/Psmb8/Epb41/Psmd5/Usp9x/Actr3/Rcc2/Banf1/Clasp2/Rho…
GOBP_RHYTHMIC_PROCESS	0.643552	-0.58602	-2.1476	65	9.64734e-07	4.94095e-05	ENSMUSG00000039630|"ENSMUSG00000028820"|"ENSMUSG00000031311"|"ENSMUSG00000040385"|"ENSMUSG00000020919"|"ENSMUSG00000042699"|"ENSMUSG00000020719"|"ENSMUSG00000022878"|"ENSMUSG00000020372"|"ENSMUSG00000062867"|"ENSMUSG00000000568"|"ENSMUSG00000022710"|"ENSMUSG00000024639"|"ENSMUSG00000026335"|"ENSMUSG00000041459"|"ENSMUSG00000024900"|"ENSMUSG00000019777"|"ENSMUSG00000027597"|"ENSMUSG00000034160"|"E…	Hnrnpu/Sfpq/Nono/Ppp1ca/Stat5b/Dhx9/Ddx5/Adipoq/Rack1/Impdh2/Hnrnpd/Usp7/Gnaq/Pam/Tardbp/Cpt1a/Hdac2/Ahcy/Ogt/Hdac1/Mta1/Ppp1cc/Mybbp1a/Retn/Ccar2/Ass1/Huwe1/Pcna/Usp9x/Creb1/Prkaa1/Mapk10/Gna11/Ube3a/Ddb1/Cul4a/Pspc1/Gfpt1/Casp3/Hnrnpr/Map2k6/Arrb1/Cbx3
GOBP_DNA_METABOLIC_PROCESS	0.643552	-0.436958	-1.87968	191	1.04051e-06	5.22657e-05	ENSMUSG00000035960|"ENSMUSG00000039630"|"ENSMUSG00000028820"|"ENSMUSG00000050953"|"ENSMUSG00000026496"|"ENSMUSG00000031311"|"ENSMUSG00000029430"|"ENSMUSG00000096010"|"ENSMUSG00000042699"|"ENSMUSG00000019373"|"ENSMUSG00000022878"|"ENSMUSG00000031393"|"ENSMUSG00000030007"|"ENSMUSG00000000751"|"ENSMUSG00000000568"|"ENSMUSG00000022710"|"ENSMUSG00000051627"|"ENSMUSG00000004980"|"ENSMUSG00000030744"|"E…	Apex1/Hnrnpu/Sfpq/Gja1/Parp1/Nono/Ran/H4f16/Dhx9/Cops3/Adipoq/Mecp2/Cct7/Rpa1/Hnrnpd/Usp7/H1f4/Hnrnpa2b1/Rps3/Gtf2i/Hsp90ab1/Gps1/Polr2b/Mta1/Rpa2/Hnrnpc/H2aw/Top2b/Ruvbl1/H1f0/Hnrnpa1/Smc3/Cct3/Huwe1/Cct8/Ppp5c/Pcna/Ddx39b/Trim28/Usp9x/Banf1/Mta2/Ufl1/Gnas/Wdr48/Smc1a/Supt6/Ruvbl2/Nme1/Npm1/Cct4/Cct2/H1f1/Cops2/H1f2/Cct5/Cdc5l/Dkc1/Ptges3/Ddb1/Cul4a/Parp3/Trim25/Cops6/Sub1/Mms19/Samhd1/Glrx2/Cas…
GOMF_TRANSCRIPTION_FACTOR_BINDING	0.643552	-0.476802	-1.94512	132	1.70418e-06	8.09332e-05	ENSMUSG00000000787|"ENSMUSG00000035960"|"ENSMUSG00000039630"|"ENSMUSG00000026496"|"ENSMUSG00000020919"|"ENSMUSG00000042699"|"ENSMUSG00000020719"|"ENSMUSG00000020114"|"ENSMUSG00000031393"|"ENSMUSG00000009575"|"ENSMUSG00000000568"|"ENSMUSG00000022710"|"ENSMUSG00000019777"|"ENSMUSG00000030744"|"ENSMUSG00000060261"|"ENSMUSG00000026104"|"ENSMUSG00000029106"|"ENSMUSG00000028800"|"ENSMUSG00000021144"|"E…	Ddx3x/Apex1/Hnrnpu/Parp1/Stat5b/Dhx9/Ddx5/Cand1/Mecp2/Cbx5/Hnrnpd/Usp7/Hdac2/Rps3/Gtf2i/Stat1/Add1/Hdac1/Mta1/Mybbp1a/Faf1/Ruvbl1/Ctbp1/Ywhaz/Hcfc1/Nop58/Pcna/Creb1/Eif4e/Chd4/Mta2/Fbl/Tbl1x/Ruvbl2/Csnk2b/Npm1/Jup/Hnrnpf/Cd34/Ptma/Hdgf/Cdc5l/Psma6/Mms19/Hmgb1/Uba2/Cdk5rap3
GOCC_CHROMOSOME_TELOMERIC_REGION	0.627257	-0.704044	-2.21428	29	2.09249e-06	9.4234e-05	ENSMUSG00000035960|"ENSMUSG00000020086"|"ENSMUSG00000026496"|"ENSMUSG00000040385"|"ENSMUSG00000096010"|"ENSMUSG00000042524"|"ENSMUSG00000009575"|"ENSMUSG00000000751"|"ENSMUSG00000004980"|"ENSMUSG00000029250"|"ENSMUSG00000015937"|"ENSMUSG00000016559"|"ENSMUSG00000028884"|"ENSMUSG00000004455"|"ENSMUSG00000027342"|"ENSMUSG00000068882"	Apex1/Macroh2a2/Parp1/Ppp1ca/H4f16/Sun2/Cbx5/Rpa1/Hnrnpa2b1/Polr2b/Macroh2a1/H3f3b/Rpa2/Ppp1cc/Pcna/Ssb
GOBP_CHROMATIN_ORGANIZATION_INVOLVED_IN_REGULATION_OF_TRANSCRIPTION	0.627257	-0.758725	-2.22057	21	2.87348e-06	0.000127212	ENSMUSG00000020086|"ENSMUSG00000096010"|"ENSMUSG00000031393"|"ENSMUSG00000051627"|"ENSMUSG00000019777"|"ENSMUSG00000015937"|"ENSMUSG00000018509"|"ENSMUSG00000016559"|"ENSMUSG00000028800"|"ENSMUSG00000078851"|"ENSMUSG00000037373"|"ENSMUSG00000096210"|"ENSMUSG00000005566"|"ENSMUSG00000049539"|"ENSMUSG00000036181"|"ENSMUSG00000031715"|"ENSMUSG00000066551"	Macroh2a2/H4f16/Mecp2/H1f4/Hdac2/Macroh2a1/Cenpv/H3f3b/Hdac1/H2aw/Ctbp1/H1f0/Trim28/H1f1/H1f2/Smarca5/Hmgb1
GOCC_CATALYTIC_STEP_2_SPLICEOSOME	0.627257	-0.612729	-2.14477	50	3.59149e-06	0.00015635	ENSMUSG00000059208|"ENSMUSG00000039630"|"ENSMUSG00000090553"|"ENSMUSG00000020719"|"ENSMUSG00000025982"|"ENSMUSG00000020850"|"ENSMUSG00000003660"|"ENSMUSG00000004980"|"ENSMUSG00000027593"|"ENSMUSG00000020929"|"ENSMUSG00000060373"|"ENSMUSG00000021546"|"ENSMUSG00000007850"|"ENSMUSG00000020211"|"ENSMUSG00000046434"|"ENSMUSG00000033732"|"ENSMUSG00000025580"|"ENSMUSG00000074088"|"ENSMUSG00000042079"|"E…	Hnrnpm/Hnrnpu/Snrpe/Ddx5/Sf3b1/Prpf8/Snrnp200/Hnrnpa2b1/Raly/Eftud2/Hnrnpc/Hnrnpk/Hnrnph1/Sf3a2/Hnrnpa1/Sf3b3/Eif4a3/Snrnp40/Hnrnpf/Snrpb/Cdc5l/Mtrex
GOBP_MITOCHONDRION_ORGANIZATION	0.610527	0.32121	1.6966	313	5.31085e-06	0.00022019	ENSMUSG00000028455|"ENSMUSG00000022037"|"ENSMUSG00000022890"|"ENSMUSG00000024038"|"ENSMUSG00000038845"|"ENSMUSG00000039016"|"ENSMUSG00000039768"|"ENSMUSG00000060224"|"ENSMUSG00000045438"|"ENSMUSG00000030847"|"ENSMUSG00000002949"|"ENSMUSG00000004264"|"ENSMUSG00000026172"|"ENSMUSG00000093904"|"ENSMUSG00000026926"|"ENSMUSG00000038462"|"ENSMUSG00000038028"|"ENSMUSG00000089847"|"ENSMUSG00000020219"|"E…	Stoml2/Clu/Atp5j/Ndufv3/Phb/Timm8b/Dnajc11/Pyroxd2/Cox19/Bag3/Timm44/Phb2/Bcs1l/Tomm20/Pmpca/Uqcrfs1/Tigar/Timm10b/Timm13/Timm9/Sirt3/Opa1/Mapt/Dnaja3/Pmpcb/Prdx3/Letm1/Optn/Sco1/Pam16/Grpel1/Slirp/Dmac2l/Sdhaf1/Ndufs4/Mief1/Mtfr1l/Ssbp1/Sco2/Chchd6/Sdhaf3/Taco1/Uqcc3/Ndufaf2/Sdhaf4/Ndufa12/Atp5d/Park7/Cisd2/Dhodh/Tfam/Aifm2/Timm10/Ndufaf4/Tomm40/Ndufb11/Sqstm1/Ndufaf7/Ube2l3/Ndufa6/1190007I07Rik…
GOBP_REGULATION_OF_GENE_EXPRESSION_EPIGENETIC	0.593325	-0.663271	-2.14931	34	1.09471e-05	0.000414401	ENSMUSG00000039630|"ENSMUSG00000020086"|"ENSMUSG00000096010"|"ENSMUSG00000025982"|"ENSMUSG00000031393"|"ENSMUSG00000051627"|"ENSMUSG00000019777"|"ENSMUSG00000015937"|"ENSMUSG00000016559"|"ENSMUSG00000021144"|"ENSMUSG00000078851"|"ENSMUSG00000040463"|"ENSMUSG00000037373"|"ENSMUSG00000096210"|"ENSMUSG00000063856"|"ENSMUSG00000049539"|"ENSMUSG00000002748"|"ENSMUSG00000036181"|"ENSMUSG00000031715"|"E…	Hnrnpu/Macroh2a2/H4f16/Sf3b1/Mecp2/H1f4/Hdac2/Macroh2a1/H3f3b/Mta1/H2aw/Mybbp1a/Ctbp1/H1f0/Gpx1/H1f1/Baz1b/H1f2/Smarca5/Hmgb1
GOMF_GTPASE_ACTIVITY	0.593325	-0.463083	-1.90582	136	1.27797e-05	0.000476866	ENSMUSG00000035150|"ENSMUSG00000000787"|"ENSMUSG00000029430"|"ENSMUSG00000031840"|"ENSMUSG00000073982"|"ENSMUSG00000024639"|"ENSMUSG00000020929"|"ENSMUSG00000001833"|"ENSMUSG00000042535"|"ENSMUSG00000028270"|"ENSMUSG00000037742"|"ENSMUSG00000032042"|"ENSMUSG00000003411"|"ENSMUSG00000047187"|"ENSMUSG00000016349"|"ENSMUSG00000011148"|"ENSMUSG00000024759"|"ENSMUSG00000046879"|"ENSMUSG00000020671"|"E…	Eif2s3x/Ddx3x/Ran/Rab3a/Rhog/Gnaq/Eftud2/Septin7/Gtpbp1/Gbp2/Eef1a1/Srpr/Rab3b/Rab2a/Eef1a2/Adssl1/Atl3/Irgm1/Rab10/Eef2/Rhob/Tppp/Rab8b/Gnas/Arf6/Dnm3/Nras/Gna11/Septin2/Gbp3/Rhoc/Eif2s3y/Septin11/Rgs6/Rab27b/Gna13/Rab14/Gnat3/Gbp7/Gtpbp4/Rab28/Rap1a/Rhot1/Rab7/Gnao1/Rab35/Gnb1/Arf1/Rab5c/Tubb5/Rab6a/Rap1b/Gnai2/Dnm2/Rac2/Tubb4b/Mmut/Gnb2
GOBP_NUCLEAR_TRANSPORT	0.593325	-0.448008	-1.83208	133	1.32838e-05	0.000488694	ENSMUSG00000002718|"ENSMUSG00000020290"|"ENSMUSG00000029430"|"ENSMUSG00000090553"|"ENSMUSG00000042699"|"ENSMUSG00000040028"|"ENSMUSG00000005481"|"ENSMUSG00000030662"|"ENSMUSG00000041459"|"ENSMUSG00000004980"|"ENSMUSG00000038759"|"ENSMUSG00000023944"|"ENSMUSG00000022800"|"ENSMUSG00000004455"|"ENSMUSG00000032939"|"ENSMUSG00000046434"|"ENSMUSG00000030435"|"ENSMUSG00000041879"|"ENSMUSG00000019432"|"E…	Cse1l/Xpo1/Ran/Snrpe/Dhx9/Elavl1/Ddx39a/Ipo5/Tardbp/Hnrnpa2b1/Nup205/Hsp90ab1/Fyttd1/Ppp1cc/Nup93/Hnrnpa1/U2af2/Ipo9/Ddx39b/Trim28/Banf1/Ssb/Eif4e/Srsf4/Ranbp2/Tnpo1/Emd/Nup155/Supt6/Ipo7/Npm1/Jup/Eif4a3/Tnpo2/Snrpb/Srsf3/Ranbp3/Nxf1/Nxt1/Ncbp2/Xpo7/Ahcyl1/Srsf7/Tnpo3/Psip1/Khdrbs1/Srsf2/Syk/Nup133/Stat3/Srsf6/Prkaca/Anp32b/Akt1/Magoh/Upf1/Mapk1/Mapk14/Kpnb1/Tpr/Ipo4
GOBP_POSITIVE_REGULATION_OF_TRANSLATION	0.593325	-0.569057	-2.06207	60	1.48311e-05	0.00053067	ENSMUSG00000035150|"ENSMUSG00000000787"|"ENSMUSG00000042699"|"ENSMUSG00000040028"|"ENSMUSG00000022336"|"ENSMUSG00000036698"|"ENSMUSG00000000568"|"ENSMUSG00000047213"|"ENSMUSG00000016554"|"ENSMUSG00000019432"|"ENSMUSG00000058558"|"ENSMUSG00000034994"|"ENSMUSG00000006333"|"ENSMUSG00000069049"|"ENSMUSG00000057113"|"ENSMUSG00000025580"|"ENSMUSG00000005610"|"ENSMUSG00000060938"|"ENSMUSG00000030738"	Eif2s3x/Ddx3x/Dhx9/Elavl1/Eif3e/Ago2/Hnrnpd/Ythdf3/Eif3d/Ddx39b/Rpl5/Eef2/Rps9/Eif2s3y/Npm1/Eif4a3/Eif4g2/Rpl26/Eif3c
GOBP_NUCLEOBASE_CONTAINING_COMPOUND_TRANSPORT	0.57561	-0.489569	-1.89973	90	3.01638e-05	0.000942915	ENSMUSG00000039630|"ENSMUSG00000028820"|"ENSMUSG00000050953"|"ENSMUSG00000020290"|"ENSMUSG00000029430"|"ENSMUSG00000042699"|"ENSMUSG00000005481"|"ENSMUSG00000004980"|"ENSMUSG00000038759"|"ENSMUSG00000022800"|"ENSMUSG00000055447"|"ENSMUSG00000032939"|"ENSMUSG00000023942"|"ENSMUSG00000046434"|"ENSMUSG00000030435"|"ENSMUSG00000040322"|"ENSMUSG00000019432"|"ENSMUSG00000068882"|"ENSMUSG00000028156"|"E…	Hnrnpu/Sfpq/Gja1/Xpo1/Ran/Dhx9/Ddx39a/Hnrnpa2b1/Nup205/Fyttd1/Cd47/Nup93/Slc29a1/Hnrnpa1/U2af2/Slc25a24/Ddx39b/Ssb/Eif4e/Srsf4/Ranbp2/Nup155/Supt6/Npm1/Eif4a3/Ckap5/Srsf3/Nxf1/Nxt1/Ncbp2/Khsrp/Srsf7/Khdrbs1/Srsf2/Flot1/Nup133/Srsf6/Rftn1/Magoh/Pura/Upf1/Tpr/Abcc4/Cr1l/Srsf5/Fmr1/Agfg1/Myo1c/G3bp2/Nsun2/Mrpl18
GOBP_RESPONSE_TO_ENDOGENOUS_STIMULUS	0.57561	-0.332808	-1.54616	447	3.03235e-05	0.000942915	ENSMUSG00000035960|"ENSMUSG00000059208"|"ENSMUSG00000039630"|"ENSMUSG00000050953"|"ENSMUSG00000004056"|"ENSMUSG00000026496"|"ENSMUSG00000055065"|"ENSMUSG00000020919"|"ENSMUSG00000045827"|"ENSMUSG00000022994"|"ENSMUSG00000020719"|"ENSMUSG00000022878"|"ENSMUSG00000000058"|"ENSMUSG00000030662"|"ENSMUSG00000000568"|"ENSMUSG00000026335"|"ENSMUSG00000019777"|"ENSMUSG00000033083"|"ENSMUSG00000034160"|"E…	Apex1/Hnrnpm/Hnrnpu/Gja1/Akt2/Parp1/Ddx17/Stat5b/Serpinb9/Adcy6/Ddx5/Adipoq/Cav2/Ipo5/Hnrnpd/Pam/Hdac2/Tbc1d4/Ogt/Hsp90ab1/Clec3b/Glg1/Stat1/Atp6v0a1/Polr2b/Atp6v0d1/Hdac1/Rbm14/Eef1a1/Hnrnph1/Pck2/Ryr3/Ahsg/Safb/Ryr2/Atp2b1/Retn/Col6a1/Dsg2/Hnrnpa1/Ass1/Agl/Ppp5c/Aqp1/Gng2/Pcna/Gstm5/Mars1/Slc27a1/Pip4k2b/Usp9x/Pip4k2a/Rab10/Creb1/Adcy5/Eef2/Eif4e/Usp15/Pdk2/Rab8b/Srsf4/Carm1/Ufl1/Prkaa1/Gnas/Ar…
GOCC_PORE_COMPLEX	0.57561	0.787577	2.32594	15	2.95404e-05	0.000942915	ENSMUSG00000015083|"ENSMUSG00000079105"|"ENSMUSG00000022181"|"ENSMUSG00000026874"|"ENSMUSG00000002984"	C8g/C7/C6/Hc/Tomm40
GOMF_SERINE_TYPE_ENDOPEPTIDASE_INHIBITOR_ACTIVITY	0.57561	0.671045	2.27478	27	3.00012e-05	0.000942915	ENSMUSG00000059908|"ENSMUSG00000072849"|"ENSMUSG00000066366"|"ENSMUSG00000071178"|"ENSMUSG00000079012"|"ENSMUSG00000066361"|"ENSMUSG00000032959"|"ENSMUSG00000006522"|"ENSMUSG00000071177"|"ENSMUSG00000000753"	Mug1/Serpina1e/Serpina1a/Serpina1b/Serpina3m/Serpina3c/Pebp1/Itih3/Serpina1d/Serpinf1
GOBP_MUSCLE_FILAMENT_SLIDING	0.557332	0.668976	2.26777	27	3.35775e-05	0.0010081	ENSMUSG00000031972|"ENSMUSG00000028328"|"ENSMUSG00000035458"|"ENSMUSG00000026208"|"ENSMUSG00000027940"|"ENSMUSG00000032366"|"ENSMUSG00000026414"|"ENSMUSG00000059741"|"ENSMUSG00000028464"|"ENSMUSG00000052374"|"ENSMUSG00000013936"|"ENSMUSG00000090841"|"ENSMUSG00000061816"|"ENSMUSG00000031799"|"ENSMUSG00000053093"	Acta1/Tmod1/Tnni3/Des/Tpm3/Tpm1/Tnnt2/Myl3/Tpm2/Actn2/Myl2/Myl6/Myl1/Tpm4/Myh7
GOMF_CATALYTIC_ACTIVITY_ACTING_ON_RNA	0.557332	-0.456801	-1.83695	117	3.44851e-05	0.00102358	ENSMUSG00000000787|"ENSMUSG00000035960"|"ENSMUSG00000032040"|"ENSMUSG00000055065"|"ENSMUSG00000042699"|"ENSMUSG00000005481"|"ENSMUSG00000036698"|"ENSMUSG00000021500"|"ENSMUSG00000020719"|"ENSMUSG00000029169"|"ENSMUSG00000001424"|"ENSMUSG00000003660"|"ENSMUSG00000031948"|"ENSMUSG00000029250"|"ENSMUSG00000024019"|"ENSMUSG00000037851"|"ENSMUSG00000019432"|"ENSMUSG00000040354"|"ENSMUSG00000040296"|"E…	Ddx3x/Apex1/Dcps/Ddx17/Dhx9/Ddx39a/Ago2/Ddx46/Ddx5/Dhx15/Snd1/Snrnp200/Kars/Polr2b/Cmtr1/Iars/Ddx39b/Mars1/Ddx58/Trmt5/Fbl/Mrpl44/Ears2/Tfb1m/Eif4a3/Rnmt/Lars/Tars/Yars2/Mtrex
GOBP_GENE_SILENCING	0.557332	-0.521858	-1.92241	67	4.7013e-05	0.00133476	ENSMUSG00000020086|"ENSMUSG00000055065"|"ENSMUSG00000029430"|"ENSMUSG00000096010"|"ENSMUSG00000042699"|"ENSMUSG00000040028"|"ENSMUSG00000036698"|"ENSMUSG00000020719"|"ENSMUSG00000031393"|"ENSMUSG00000001424"|"ENSMUSG00000051627"|"ENSMUSG00000004980"|"ENSMUSG00000019777"|"ENSMUSG00000038759"|"ENSMUSG00000029250"|"ENSMUSG00000015937"|"ENSMUSG00000016559"|"ENSMUSG00000078851"|"ENSMUSG00000032939"|"E…	Macroh2a2/Ddx17/Ran/H4f16/Dhx9/Elavl1/Ago2/Ddx5/Mecp2/Snd1/H1f4/Hnrnpa2b1/Hdac2/Nup205/Polr2b/Macroh2a1/H3f3b/H2aw/Nup93/Ctbp1/H1f0/Ranbp2/Mrpl44/Nup155
GOBP_MITOCHONDRIAL_CALCIUM_ION_TRANSMEMBRANE_TRANSPORT	0.557332	0.760299	2.27869	16	5.46589e-05	0.00151882	ENSMUSG00000028455|"ENSMUSG00000038845"|"ENSMUSG00000004264"|"ENSMUSG00000026926"|"ENSMUSG00000038084"|"ENSMUSG00000029017"|"ENSMUSG00000005299"	Stoml2/Phb/Phb2/Pmpca/Opa1/Pmpcb/Letm1
GOMF_HELICASE_ACTIVITY	0.538434	-0.62604	-2.01083	33	6.32262e-05	0.00172028	ENSMUSG00000000787|"ENSMUSG00000055065"|"ENSMUSG00000042699"|"ENSMUSG00000005481"|"ENSMUSG00000021500"|"ENSMUSG00000020719"|"ENSMUSG00000029169"|"ENSMUSG00000003660"|"ENSMUSG00000030079"|"ENSMUSG00000019432"|"ENSMUSG00000040296"|"ENSMUSG00000063870"|"ENSMUSG00000003868"|"ENSMUSG00000025580"|"ENSMUSG00000016018"|"ENSMUSG00000031715"	Ddx3x/Ddx17/Dhx9/Ddx39a/Ddx46/Ddx5/Dhx15/Snrnp200/Ruvbl1/Ddx39b/Ddx58/Chd4/Ruvbl2/Eif4a3/Mtrex/Smarca5
GOBP_IRON_SULFUR_CLUSTER_ASSEMBLY	0.538434	0.719275	2.25807	19	7.00699e-05	0.00186758	ENSMUSG00000021241|"ENSMUSG00000049287"|"ENSMUSG00000021102"|"ENSMUSG00000027618"|"ENSMUSG00000025825"|"ENSMUSG00000029993"|"ENSMUSG00000046573"|"ENSMUSG00000002280"|"ENSMUSG00000032381"|"ENSMUSG00000044792"|"ENSMUSG00000031781"|"ENSMUSG00000024359"	Isca2/Iba57/Glrx5/Nfs1/Iscu/Nfu1/Lyrm4/Ciao3/Ciao2a/Isca1/Ciapin1/Hspa9
GOBP_PROTEIN_MODIFICATION_BY_SMALL_PROTEIN_CONJUGATION_OR_REMOVAL	0.538434	-0.35048	-1.56604	290	0.000102115	0.00246967	ENSMUSG00000000787|"ENSMUSG00000001924"|"ENSMUSG00000020840"|"ENSMUSG00000019373"|"ENSMUSG00000059291"|"ENSMUSG00000079197"|"ENSMUSG00000020114"|"ENSMUSG00000020372"|"ENSMUSG00000022710"|"ENSMUSG00000066036"|"ENSMUSG00000030744"|"ENSMUSG00000038759"|"ENSMUSG00000034160"|"ENSMUSG00000029686"|"ENSMUSG00000023944"|"ENSMUSG00000025156"|"ENSMUSG00000020064"|"ENSMUSG00000021144"|"ENSMUSG00000022216"|"E…	Ddx3x/Uba1/Blmh/Cops3/Rpl11/Psme2/Cand1/Rack1/Usp7/Ubr4/Rps3/Nup205/Ogt/Cul1/Hsp90ab1/Gps1/Herc4/Mta1/Psme1/Cul3/Cdc16/Dcun1d1/Rps2/Wdsub1/Psmb2/Nup93/Ruvbl1/Psmb10/Hcfc1/U2af2/Huwe1/Psmb9/Psmd6/Pcna/Rpl5/Psmb8/Trim28/Psmd5/Usp9x/Ddx58/Cul5/Usp15/Rnf123/Ranbp2/H2-D1/Ufl1/Wdr48/Nup155/Usp24/Trim55/Ube3a/Usp39/Cops2/Ddb1/Cul4a/Trim25/Cops6/Ube2o/Psma6/Ubr3/Gtpbp4/Cav1/Sel1l/Rhot1/Otud4/Uba2/Cdk5rap…
GOBP_POSITIVE_REGULATION_OF_GENE_EXPRESSION	0.538434	-0.367195	-1.62046	264	0.000121762	0.00274175	ENSMUSG00000035150|"ENSMUSG00000000787"|"ENSMUSG00000026879"|"ENSMUSG00000039630"|"ENSMUSG00000050953"|"ENSMUSG00000020919"|"ENSMUSG00000045827"|"ENSMUSG00000042699"|"ENSMUSG00000040028"|"ENSMUSG00000027349"|"ENSMUSG00000022336"|"ENSMUSG00000036698"|"ENSMUSG00000059291"|"ENSMUSG00000020719"|"ENSMUSG00000022878"|"ENSMUSG00000025982"|"ENSMUSG00000043639"|"ENSMUSG00000000568"|"ENSMUSG00000051627"|"E…	Eif2s3x/Ddx3x/Gsn/Hnrnpu/Gja1/Stat5b/Serpinb9/Dhx9/Elavl1/Fam98b/Eif3e/Ago2/Rpl11/Ddx5/Adipoq/Sf3b1/Rbm20/Hnrnpd/H1f4/Ythdf3/Tardbp/Hdac2/Hmgn5/Hk1/Rps3/Clec3b/Stat1/Ank3/Macroh2a1/Eif3d/Hnrnpc/Mybbp1a/H1f0/Hcfc1/U2af2/Ank2/Agt/Fubp1/Hnrnpa0/Ddx39b/Rpl5/Creb1/Ddx58/Eef2/Dazap1/H2-D1/Rps9/Prkaa1/Ppm1f/Hnrnpll/Pdcd10/Eif2s3y/Stx4a/Npm1/Eif4a3/H1f1/Eif4g2/Baz1b/Cd34/Ezr/H1f2/Tra2b/Rpl26/Eif3c/Eno1/S…
GOBP_CELL_CELL_SIGNALING	0.518848	-0.338719	-1.54233	354	0.000122962	0.0027451	ENSMUSG00000000787|"ENSMUSG00000050953"|"ENSMUSG00000035152"|"ENSMUSG00000040385"|"ENSMUSG00000036698"|"ENSMUSG00000022878"|"ENSMUSG00000079197"|"ENSMUSG00000031840"|"ENSMUSG00000020372"|"ENSMUSG00000031393"|"ENSMUSG00000038587"|"ENSMUSG00000040136"|"ENSMUSG00000032902"|"ENSMUSG00000013662"|"ENSMUSG00000024639"|"ENSMUSG00000041459"|"ENSMUSG00000026103"|"ENSMUSG00000002957"|"ENSMUSG00000024900"|"E…	Ddx3x/Gja1/Ap2b1/Ppp1ca/Ago2/Adipoq/Psme2/Rab3a/Rack1/Mecp2/Akap12/Abcc8/Slc16a1/Atad1/Gnaq/Tardbp/Gls/Ap2a2/Cpt1a/Rpl22/Cul1/Dpp4/Ap2m1/Hdac1/Ap2s1/Psme1/Cul3/Abr/Syn2/Ilk/Rab3b/Psmb2/Pck2/Ryr2/Slc29a1/Ruvbl1/Retn/Ccar2/Psmb10/Kcnj11/Ank2/Raf1/Psmb9/Dynll1/Gng2/Agt/Psmd6/Cltc/Psmb8/Psmd5/Creb1/Adcy5/Pfkl/Cacna1d/Eif4e/Thy1/Csnk1a1/Rab8b/Prkaa1/Gnas/Emd/Nup155/Gna11/Tbl1x/Ruvbl2/Csnk2b/Stxbp1/Stx…
GOBP_REGULATION_OF_COMPLEMENT_ACTIVATION	0.518848	0.642244	2.19571	28	0.000129712	0.0028085	ENSMUSG00000015083|"ENSMUSG00000079105"|"ENSMUSG00000022181"|"ENSMUSG00000022037"|"ENSMUSG00000017344"|"ENSMUSG00000038845"|"ENSMUSG00000026874"|"ENSMUSG00000073418"	C8g/C7/C6/Clu/Vtn/Phb/Hc/C4b
GOBP_RESPONSE_TO_CYTOKINE	0.518848	-0.341403	-1.54917	338	0.000129252	0.0028085	ENSMUSG00000026879|"ENSMUSG00000031698"|"ENSMUSG00000025503"|"ENSMUSG00000039630"|"ENSMUSG00000020919"|"ENSMUSG00000042699"|"ENSMUSG00000022878"|"ENSMUSG00000079197"|"ENSMUSG00000020372"|"ENSMUSG00000038587"|"ENSMUSG00000020850"|"ENSMUSG00000047213"|"ENSMUSG00000004980"|"ENSMUSG00000030744"|"ENSMUSG00000067274"|"ENSMUSG00000029686"|"ENSMUSG00000023944"|"ENSMUSG00000026104"|"ENSMUSG00000018199"|"E…	Gsn/Mylk3/Taldo1/Hnrnpu/Stat5b/Dhx9/Adipoq/Psme2/Rack1/Akap12/Prpf8/Ythdf3/Hnrnpa2b1/Rps3/Rplp0/Cul1/Hsp90ab1/Stat1/Ro60/Lmnb1/Sppl2a/Psme1/Gbp2/Ilk/Cd47/Rpl13a/Psmb2/Pck2/Psmb10/Kcnj11/Ywhaz/Ass1/Fasn/Psmb9/Psmd6/Slc27a1/Psmb8/Psmd5/Irgm1/Actr3/Creb1/Ddx58/Dpysl3/Maoa/H2-D1/Stk39/Canx/Vcam1/Slc2a4/Pdcd10/Csnk2b/Gbp3/Mat2a/Stxbp1/Stx4a/Ifi35/Gclm/Rnmt/Hnrnpf/Hnmt/Hdgf/Srsf3/Cdc5l/Gstp1/Trim25/Ifi…
GOCC_CONTRACTILE_FIBER	0.518848	0.36246	1.74128	156	0.000186839	0.0038732	ENSMUSG00000024803|"ENSMUSG00000031972"|"ENSMUSG00000031626"|"ENSMUSG00000028273"|"ENSMUSG00000049134"|"ENSMUSG00000032060"|"ENSMUSG00000043079"|"ENSMUSG00000030847"|"ENSMUSG00000028328"|"ENSMUSG00000062929"|"ENSMUSG00000024471"|"ENSMUSG00000029131"|"ENSMUSG00000074001"|"ENSMUSG00000068699"|"ENSMUSG00000035458"|"ENSMUSG00000005628"|"ENSMUSG00000055044"|"ENSMUSG00000029683"|"ENSMUSG00000028116"|"E…	Ankrd1/Acta1/Sorbs2/Pdlim5/Nrap/Cryab/Synpo/Bag3/Tmod1/Cfl2/Myot/Dnajb6/Klhl40/Flnc/Tnni3/Tmod4/Pdlim1/Lmod2/Myoz2/Des/Csrp3/Tpm3/Tpm1/Tnnt2/Palld/Nexn/Sco1/Ldb3/Myl3/Ppp1r12b/Synpo2l/Sco2/Synm/Fhl3/Tpm2/Actn1/Actn2/Bin1/Myl2/Sqstm1/Ank1/Synpo2/Csrp2/Homer1/Klhl41/Myl1/Myl9/Cald1
GOBP_CARDIAC_CONDUCTION	0.518848	-0.507304	-1.83951	62	0.000197422	0.00402864	ENSMUSG00000050953|"ENSMUSG00000030249"|"ENSMUSG00000057378"|"ENSMUSG00000021313"|"ENSMUSG00000019943"|"ENSMUSG00000096146"|"ENSMUSG00000044393"|"ENSMUSG00000032412"|"ENSMUSG00000032826"|"ENSMUSG00000031980"|"ENSMUSG00000015968"|"ENSMUSG00000060843"|"ENSMUSG00000022142"|"ENSMUSG00000040907"|"ENSMUSG00000024331"|"ENSMUSG00000001552"|"ENSMUSG00000011751"|"ENSMUSG00000041616"|"ENSMUSG00000054640"|"E…	Gja1/Abcc9/Ryr3/Ryr2/Atp2b1/Kcnj11/Dsg2/Atp1b3/Ank2/Agt/Cacna1d/Ctnna3/Nup155/Atp1a3/Dsc2/Jup/Sptbn4/Nppa/Slc8a1/Ryr1/Cav1/Ahcyl1/Atp1a1/Atp1b1/Atp1a2/Atp2b4/Prkaca
GOMF_OXIDOREDUCTASE_ACTIVITY	0.518848	0.284817	1.52149	345	0.000196836	0.00402864	ENSMUSG00000016194|"ENSMUSG00000010914"|"ENSMUSG00000046598"|"ENSMUSG00000024038"|"ENSMUSG00000021033"|"ENSMUSG00000075706"|"ENSMUSG00000079484"|"ENSMUSG00000021748"|"ENSMUSG00000000168"|"ENSMUSG00000060224"|"ENSMUSG00000031299"|"ENSMUSG00000074183"|"ENSMUSG00000008435"|"ENSMUSG00000002332"|"ENSMUSG00000021906"|"ENSMUSG00000021102"|"ENSMUSG00000024646"|"ENSMUSG00000026170"|"ENSMUSG00000038462"|"E…	Hsd11b1/Pdhx/Bdh1/Ndufv3/Gstz1/Gpx4/Phyhd1/Pdhb/Dlat/Pyroxd2/Pdha1/Gsta1/Rdh13/Dhrs1/Oxnad1/Glrx5/Cyb5a/Cyp27a1/Uqcrfs1/Acads/Coq6/Grhpr/Dld/Ethe1/Fdx1/Prdx6/Phyh/Nqo1/Acox3/Prdx3/Mecr/Mgst1/Ndufs4/Glrx/Asph/Acad11/Sdr39u1/Cox6b1/Sco2/Htatip2/Ndufaf2/Sdhaf4/Sod1/Ogdh/Idh1/Ndufa12/Gsto1/Fdx2/Park7/Dhodh/Acaa1a/Aifm2/Pcbd2/Pxdn/Coq7/Prxl2b/Gpx3/Aldh1a1/Etfdh/Uqcrc1/Ogdhl/Ndufa6/Hsd17b4/Pecr/Cyb5r3/…
GOBP_POSITIVE_REGULATION_OF_PROTEIN_METABOLIC_PROCESS	0.518848	-0.328277	-1.51554	401	0.000200699	0.00406376	ENSMUSG00000035150|"ENSMUSG00000000787"|"ENSMUSG00000026879"|"ENSMUSG00000050953"|"ENSMUSG00000004056"|"ENSMUSG00000026626"|"ENSMUSG00000042699"|"ENSMUSG00000022994"|"ENSMUSG00000040028"|"ENSMUSG00000022336"|"ENSMUSG00000036698"|"ENSMUSG00000022878"|"ENSMUSG00000079197"|"ENSMUSG00000020372"|"ENSMUSG00000031393"|"ENSMUSG00000026917"|"ENSMUSG00000000568"|"ENSMUSG00000047213"|"ENSMUSG00000019777"|"E…	Eif2s3x/Ddx3x/Gsn/Gja1/Akt2/Ppp2r5a/Dhx9/Adcy6/Elavl1/Eif3e/Ago2/Adipoq/Psme2/Rack1/Mecp2/Wdr5/Hnrnpd/Ythdf3/Hdac2/Rps3/Ogt/Hsp90ab1/Clec3b/Glyr1/Xdh/Mta1/Eif3d/Psme1/Cul3/Ilk/Dcun1d1/Rps2/Faf1/Ctbp1/Ptpa/Huwe1/Raf1/Epha7/Agt/Ddx39b/Slc27a1/Rpl5/Irgm1/Adcy5/Ddx58/Eef2/Ppp2r5d/Csnk1a1/Nsf/Stk39/Rps9/Prkaa1/Ppm1f/Wdr48/Mapk10/Mapk12/Ruvbl2/Pdcd10/Csnk2b/Ube3a/Eif2s3y/Trf/Npm1/Eif4a3/Eif4g2/Ezr/Nrp1…
GOCC_CYTOPLASMIC_SIDE_OF_MEMBRANE	0.518848	-0.476665	-1.81039	78	0.000210655	0.00416923	ENSMUSG00000000058|"ENSMUSG00000024639"|"ENSMUSG00000027366"|"ENSMUSG00000021061"|"ENSMUSG00000037742"|"ENSMUSG00000019943"|"ENSMUSG00000016349"|"ENSMUSG00000043004"|"ENSMUSG00000028906"|"ENSMUSG00000019188"|"ENSMUSG00000021171"|"ENSMUSG00000027523"|"ENSMUSG00000026532"|"ENSMUSG00000034781"|"ENSMUSG00000006574"|"ENSMUSG00000001552"|"ENSMUSG00000052397"|"ENSMUSG00000042228"|"ENSMUSG00000046785"|"E…	Cav2/Gnaq/Sppl2a/Sptb/Eef1a1/Atp2b1/Eef1a2/Gng2/Epb41/H13/Esyt2/Gnas/Spta1/Gna11/Slc4a1/Jup/Ezr/Lyn/Epm2aip1/Palm/G6pdx/Gna13/Gnat3/Esyt1/Gnao1/Myh9/Snx9/Cyth1/Syk/Gnb1/Fermt2/Akt1/Dlg1/Gnai2/Fer/Diablo/Gnb4/Htra2/Gnb2
GOBP_REGULATION_OF_INNATE_IMMUNE_RESPONSE	0.518848	-0.435663	-1.74727	113	0.000226067	0.00434182	ENSMUSG00000037236|"ENSMUSG00000028820"|"ENSMUSG00000031311"|"ENSMUSG00000020919"|"ENSMUSG00000045827"|"ENSMUSG00000042699"|"ENSMUSG00000079197"|"ENSMUSG00000047213"|"ENSMUSG00000029686"|"ENSMUSG00000023944"|"ENSMUSG00000026104"|"ENSMUSG00000006456"|"ENSMUSG00000022216"|"ENSMUSG00000028837"|"ENSMUSG00000031897"|"ENSMUSG00000000441"|"ENSMUSG00000096727"|"ENSMUSG00000021737"|"ENSMUSG00000024338"|"E…	Matr3/Sfpq/Nono/Stat5b/Serpinb9/Dhx9/Psme2/Ythdf3/Cul1/Hsp90ab1/Stat1/Rbm14/Psme1/Psmb2/Psmb10/Raf1/Psmb9/Psmd6/Psmb8/Psmd5/Irgm1/H2-D1/Nras/Ifi35/Lyn/Pspc1/Psma6/Erap1/Samhd1/Pycard/Hmgb1/Psma2/Mul1/Ptpn6/Syk/Pdpk1/Nmi/Cdc37/Prkaca/Tab1/Psma7/Psma4/Psmd8
GOBP_FC_RECEPTOR_SIGNALING_PATHWAY	0.518848	-0.441427	-1.75062	103	0.000235239	0.00447076	ENSMUSG00000079197|"ENSMUSG00000029686"|"ENSMUSG00000023944"|"ENSMUSG00000022216"|"ENSMUSG00000055447"|"ENSMUSG00000076609"|"ENSMUSG00000028837"|"ENSMUSG00000031897"|"ENSMUSG00000076615"|"ENSMUSG00000076613"|"ENSMUSG00000096727"|"ENSMUSG00000021737"|"ENSMUSG00000024338"|"ENSMUSG00000026869"|"ENSMUSG00000026341"|"ENSMUSG00000046709"|"ENSMUSG00000076934"|"ENSMUSG00000042228"|"ENSMUSG00000027002"|"E…	Psme2/Cul1/Hsp90ab1/Psme1/Cd47/Igkc/Psmb2/Psmb10/Ighg3/Ighg2b/Psmb9/Psmd6/Psmb8/Psmd5/Actr3/Mapk10/Iglv1/Lyn/Nckap1/Psma6/Ighg1/Rap1a/Psma2/Syk/Pdpk1/Arpc2/Tab1/Psma7/Psma4/Psmd8/Actg1/Ppp3cb/Mapk1/Fer/Ighg2c/Cyfip1/Psmd3/Psmb3/Psmd13/Arpc3/Pak2/Myo1c/Psma1/Arpc1b/Appl2/Prkce/Plcg1/Pik3r1/Actr2/Psmd1/Arpc1a/Hsp90aa1/Psmd11/Psma3/Rac1/Psmd2/Cdc42/Psmd7
GOMF_SINGLE_STRANDED_RNA_BINDING	0.518848	-0.586975	-1.95767	38	0.000236204	0.00447076	ENSMUSG00000000787|"ENSMUSG00000039630"|"ENSMUSG00000042699"|"ENSMUSG00000036698"|"ENSMUSG00000060373"|"ENSMUSG00000007850"|"ENSMUSG00000046434"|"ENSMUSG00000030435"|"ENSMUSG00000040296"|"ENSMUSG00000068882"|"ENSMUSG00000069565"|"ENSMUSG00000025580"|"ENSMUSG00000032178"|"ENSMUSG00000042079"|"ENSMUSG00000071337"|"ENSMUSG00000066551"|"ENSMUSG00000028790"|"ENSMUSG00000029507"|"ENSMUSG00000023025"|"E…	Ddx3x/Hnrnpu/Dhx9/Ago2/Hnrnpc/Hnrnph1/Hnrnpa1/U2af2/Ddx58/Ssb/Dazap1/Eif4a3/Ilf3/Hnrnpf/Tia1/Hmgb1/Khdrbs1/Pus1/Larp4/Ptbp1/Ddx1/Fmr1/Hnrnpdl/Lsm14a
GOMF_GENERAL_TRANSCRIPTION_INITIATION_FACTOR_BINDING	0.518848	-0.742896	-1.99446	15	0.000238612	0.00448384	ENSMUSG00000039630|"ENSMUSG00000020114"|"ENSMUSG00000030079"|"ENSMUSG00000026020"|"ENSMUSG00000046865"|"ENSMUSG00000003868"|"ENSMUSG00000042079"	Hnrnpu/Cand1/Ruvbl1/Nop58/Fbl/Ruvbl2/Hnrnpf
GOCC_NUCLEAR_PERIPHERY	0.498493	-0.562875	-1.93655	45	0.000258661	0.00472462	ENSMUSG00000059208|"ENSMUSG00000037236"|"ENSMUSG00000039630"|"ENSMUSG00000028820"|"ENSMUSG00000031311"|"ENSMUSG00000004980"|"ENSMUSG00000038759"|"ENSMUSG00000024590"|"ENSMUSG00000032939"|"ENSMUSG00000030079"|"ENSMUSG00000024974"|"ENSMUSG00000027342"|"ENSMUSG00000019432"|"ENSMUSG00000037286"|"ENSMUSG00000041133"|"ENSMUSG00000003868"|"ENSMUSG00000011751"|"ENSMUSG00000028063"|"ENSMUSG00000066306"|"E…	Hnrnpm/Matr3/Hnrnpu/Sfpq/Nono/Hnrnpa2b1/Nup205/Lmnb1/Nup93/Ruvbl1/Smc3/Pcna/Ddx39b/Stag1/Smc1a/Ruvbl2/Sptbn4/Lmna/Numa1/Pspc1/Psma6/Phf5a
GOCC_NUCLEOLUS	0.498493	-0.365386	-1.58631	220	0.000277817	0.00500454	ENSMUSG00000025193|"ENSMUSG00000035960"|"ENSMUSG00000059208"|"ENSMUSG00000026496"|"ENSMUSG00000031311"|"ENSMUSG00000055065"|"ENSMUSG00000040385"|"ENSMUSG00000020290"|"ENSMUSG00000029430"|"ENSMUSG00000042699"|"ENSMUSG00000021500"|"ENSMUSG00000059291"|"ENSMUSG00000031309"|"ENSMUSG00000020719"|"ENSMUSG00000068874"|"ENSMUSG00000029169"|"ENSMUSG00000009575"|"ENSMUSG00000030662"|"ENSMUSG00000001016"|"E…	Cutc/Apex1/Hnrnpm/Parp1/Nono/Ddx17/Ppp1ca/Xpo1/Ran/Dhx9/Ddx46/Rpl11/Rps6ka3/Ddx5/Selenbp1/Dhx15/Cbx5/Ipo5/Ilf2/Rps3/Clec3b/Stat1/Cpne3/Macroh2a1/Herc4/Rbm14/Eef1a1/Rpl13a/Ppp1cc/Mybbp1a/Top2b/Rps10/Myg1/Nop58/Mars1/Rpl5/Rcc2/Sf3b3/Rps9/Fbl/Nfib/Rpl7/Eif3a/Rps14/Rps11/Npm1/Eif4a3/Ilf3/Rnmt/Ckap5/Ezr/Rpl26/Rpl7a/Dkc1/Mtrex/Pspc1/Parp3/Zfp207/Ewsr1/Sub1/Gtpbp4/Smarca5/Pycard/Nop56
GOBP_EPITHELIUM_DEVELOPMENT	0.498493	-0.360934	-1.5848	247	0.000283376	0.00506971	ENSMUSG00000050953|"ENSMUSG00000020086"|"ENSMUSG00000035152"|"ENSMUSG00000004056"|"ENSMUSG00000040385"|"ENSMUSG00000020919"|"ENSMUSG00000022878"|"ENSMUSG00000079197"|"ENSMUSG00000002957"|"ENSMUSG00000024900"|"ENSMUSG00000019777"|"ENSMUSG00000026104"|"ENSMUSG00000022841"|"ENSMUSG00000015937"|"ENSMUSG00000024066"|"ENSMUSG00000029106"|"ENSMUSG00000028800"|"ENSMUSG00000024942"|"ENSMUSG00000008036"|"E…	Gja1/Macroh2a2/Ap2b1/Akt2/Ppp1ca/Stat5b/Adipoq/Psme2/Ap2a2/Cpt1a/Hdac2/Stat1/Ap2m1/Macroh2a1/Xdh/Add1/Hdac1/Capn1/Ap2s1/Psme1/Hnrnph3/Psmb2/Pck2/Ryr2/Psmb10/Dsg2/Gpx1/Fasn/Epha7/Psmb9/Agt/Psmd6/Pcna/Col15a1/Gstm5/Cltc/Psmb8/Trim28/Psmd5/Rab10/Creb1/Clasp2/Rhob/Nfib/Mthfd1/Akr1b3/Pdcd10/Csnk2b/Ces1d/Rhoc/Dsc2/Krt19/Jup/Cd34/Clasp1/Ezr/Nrp1/Numa1/Bcr/Psma6/Ap2a1/Lrp2/Rpgrip1l/Rap1a/Krt78/Cav1/Capns…
GOBP_INCLUSION_BODY_ASSEMBLY	0.498493	0.738278	2.18034	15	0.000320373	0.00561619	ENSMUSG00000022037|"ENSMUSG00000090877"|"ENSMUSG00000030847"|"ENSMUSG00000029131"|"ENSMUSG00000018411"|"ENSMUSG00000005483"|"ENSMUSG00000032285"	Clu/Hspa1b/Bag3/Dnajb6/Mapt/Dnajb1/Dnaja4
GOBP_POSITIVE_REGULATION_OF_CELL_POPULATION_PROLIFERATION	0.498493	-0.394442	-1.66851	170	0.00032256	0.00561685	ENSMUSG00000039630|"ENSMUSG00000050953"|"ENSMUSG00000004056"|"ENSMUSG00000020919"|"ENSMUSG00000042699"|"ENSMUSG00000027349"|"ENSMUSG00000031393"|"ENSMUSG00000000058"|"ENSMUSG00000073982"|"ENSMUSG00000019777"|"ENSMUSG00000031245"|"ENSMUSG00000030744"|"ENSMUSG00000035000"|"ENSMUSG00000026104"|"ENSMUSG00000008683"|"ENSMUSG00000028800"|"ENSMUSG00000024942"|"ENSMUSG00000004364"|"ENSMUSG00000055447"|"E…	Hnrnpu/Gja1/Akt2/Stat5b/Dhx9/Fam98b/Mecp2/Cav2/Rhog/Hdac2/Hmgn5/Rps3/Dpp4/Stat1/Rps15a/Hdac1/Capn1/Cul3/Cd47/Ppp1cc/Rprd1b/Aqp1/Agt/Ddx39b/Carm1/H2-D1/Rps9/Ufl1/Prkaa1/Spta1/Wdr48/Nras/Vcam1/Akr1b3/Pdcd10/Nme1/Stx4a/Npm1/Nrp1/Lyn/Cul4a/Ssr1/Ccar1/Fn1/Lrp2/Pycard/Capns1/Hmgb1/Coro1a/Bst2/Arrb1/Ptpn6/Birc6/Syk/Pdpk1/Cd81/Srsf6/Ddrgk1/Nap1l1/Ctsh/Fermt2/Akt1/Calcrl/Pura/Dlg1/Gnai2/Mapk1/Rac2/Fer/Map…
GOBP_MYOFIBRIL_ASSEMBLY	0.498493	0.523837	1.99227	44	0.0003349	0.0057931	ENSMUSG00000024803|"ENSMUSG00000031972"|"ENSMUSG00000049134"|"ENSMUSG00000028328"|"ENSMUSG00000062929"|"ENSMUSG00000005628"|"ENSMUSG00000029683"|"ENSMUSG00000028116"|"ENSMUSG00000030470"|"ENSMUSG00000032366"|"ENSMUSG00000026414"|"ENSMUSG00000021798"|"ENSMUSG00000039376"|"ENSMUSG00000052374"|"ENSMUSG00000013936"|"ENSMUSG00000020186"|"ENSMUSG00000020612"|"ENSMUSG00000075307"|"ENSMUSG00000053702"|"E…	Ankrd1/Acta1/Nrap/Tmod1/Cfl2/Tmod4/Lmod2/Myoz2/Csrp3/Tpm1/Tnnt2/Ldb3/Synpo2l/Actn2/Myl2/Csrp2/Prkar1a/Klhl41/Nebl/Lmod3
GOBP_RESPONSE_TO_OXYGEN_CONTAINING_COMPOUND	0.498493	-0.316992	-1.47567	464	0.000349145	0.00598331	ENSMUSG00000035960|"ENSMUSG00000026879"|"ENSMUSG00000032040"|"ENSMUSG00000050953"|"ENSMUSG00000002588"|"ENSMUSG00000004056"|"ENSMUSG00000026496"|"ENSMUSG00000020919"|"ENSMUSG00000022994"|"ENSMUSG00000031309"|"ENSMUSG00000022878"|"ENSMUSG00000030249"|"ENSMUSG00000020372"|"ENSMUSG00000038587"|"ENSMUSG00000000058"|"ENSMUSG00000030662"|"ENSMUSG00000000568"|"ENSMUSG00000012405"|"ENSMUSG00000020850"|"E…	Apex1/Gsn/Dcps/Gja1/Pon1/Akt2/Parp1/Stat5b/Adcy6/Rps6ka3/Adipoq/Abcc9/Rack1/Akap12/Cav2/Ipo5/Hnrnpd/Rpl15/Prpf8/Gnaq/Pam/Cpt1a/Hdac2/Tbc1d4/Rps3/Ogt/Hsp90ab1/Stat1/Atp6v0a1/Trap1/Atp6v0d1/Akr1b8/Eftud2/mt-Nd1/Pck2/Ryr3/Ahsg/Ryr2/Atp2b1/Slc29a1/Retn/Col6a1/Kcnj11/Dsg2/Col6a2/Gpx1/Ass1/Ppp5c/Raf1/Dynll1/Aqp1/Gng2/Igf2r/Pcna/Hnrnpa0/Mars1/Slc27a1/Pip4k2b/Irgm1/Pip4k2a/Rab10/Creb1/Adcy5/Pfkl/Eef2/Rho…
GOBP_ALTERNATIVE_MRNA_SPLICING_VIA_SPLICEOSOME	0.498493	-0.62739	-1.93828	27	0.000374297	0.00626707	ENSMUSG00000059208|"ENSMUSG00000039630"|"ENSMUSG00000028820"|"ENSMUSG00000055065"|"ENSMUSG00000015165"|"ENSMUSG00000042699"|"ENSMUSG00000020719"|"ENSMUSG00000046434"|"ENSMUSG00000028409"|"ENSMUSG00000010608"|"ENSMUSG00000022858"|"ENSMUSG00000028790"|"ENSMUSG00000002524"|"ENSMUSG00000016921"|"ENSMUSG00000028609"|"ENSMUSG00000006498"	Hnrnpm/Hnrnpu/Sfpq/Ddx17/Hnrnpl/Dhx9/Ddx5/Hnrnpa1/Smu1/Rbm25/Tra2b/Khdrbs1/Puf60/Srsf6/Magoh/Ptbp1
GOBP_POSITIVE_REGULATION_OF_MOLECULAR_FUNCTION	0.498493	-0.310816	-1.44801	478	0.000434069	0.00704216	ENSMUSG00000000787|"ENSMUSG00000026879"|"ENSMUSG00000039630"|"ENSMUSG00000002588"|"ENSMUSG00000004056"|"ENSMUSG00000026496"|"ENSMUSG00000029430"|"ENSMUSG00000042699"|"ENSMUSG00000022994"|"ENSMUSG00000022336"|"ENSMUSG00000059291"|"ENSMUSG00000022878"|"ENSMUSG00000079197"|"ENSMUSG00000031840"|"ENSMUSG00000020372"|"ENSMUSG00000000058"|"ENSMUSG00000000568"|"ENSMUSG00000073982"|"ENSMUSG00000024639"|"E…	Ddx3x/Gsn/Hnrnpu/Pon1/Akt2/Parp1/Ran/Dhx9/Adcy6/Eif3e/Rpl11/Adipoq/Psme2/Rab3a/Rack1/Cav2/Hnrnpd/Rhog/Gnaq/Hnrnpa2b1/Hdac2/Tbc1d4/Rps3/Hsp90ab1/Ank3/Xdh/Add1/Hdac1/Eif3d/Psme1/Abr/Hnrnpk/Rap1gds1/Dcun1d1/Rps2/Rabgap1l/Ryr2/H1f0/Kcnj11/Eef1a2/Ptpa/Atp1b3/Ank2/Raf1/Epha7/Syngr3/Dynll1/Agt/Pcna/Slc27a1/Trim28/Epb41/Irgm1/Rcc2/Adcy5/Ddx58/Cacna1d/Thy1/Nipsnap2/Ranbp2/Ralgapa1/Stk39/Prkaa1/Ppm1f/Rabga…
GOBP_RESPONSE_TO_ORGANIC_CYCLIC_COMPOUND	0.498493	-0.351771	-1.54959	252	0.000466515	0.00743011	ENSMUSG00000035960|"ENSMUSG00000026879"|"ENSMUSG00000039630"|"ENSMUSG00000050953"|"ENSMUSG00000026496"|"ENSMUSG00000055065"|"ENSMUSG00000020919"|"ENSMUSG00000042699"|"ENSMUSG00000022994"|"ENSMUSG00000020719"|"ENSMUSG00000022878"|"ENSMUSG00000030249"|"ENSMUSG00000000058"|"ENSMUSG00000000568"|"ENSMUSG00000032902"|"ENSMUSG00000026335"|"ENSMUSG00000024900"|"ENSMUSG00000019777"|"ENSMUSG00000023944"|"E…	Apex1/Gsn/Hnrnpu/Gja1/Parp1/Ddx17/Stat5b/Dhx9/Adcy6/Ddx5/Adipoq/Abcc9/Cav2/Hnrnpd/Slc16a1/Pam/Cpt1a/Hdac2/Hsp90ab1/Stat1/Hdac1/Eftud2/mt-Nd1/Psmb2/Pck2/Ryr3/Safb/Ryr2/Atp2b1/Kcnj11/Dsg2/Ass1/Agl/Ppp5c/Adss/Aqp1/Gng2/Pcna/Adcy5/Ddx58/Eef2/Eif4e/Carm1/Ufl1/Prkaa1/Gnas/Ldha/Gna11/Atp1a3/Ucp3/Ruvbl2/Nme1/Ces1d/Ube3a/Stxbp1/Nr3c1/Npm1/Pde3a/Jup/Map1lc3a/Eif4a3/Gclm/Hnmt/Ezr/Lyn/Cdc5l/Gstp1/Slc8a1/Palm…
GOBP_CELLULAR_RESPONSE_TO_HYDROGEN_PEROXIDE	0.477271	-0.635077	-1.93299	26	0.000533942	0.00822859	ENSMUSG00000035960|"ENSMUSG00000020372"|"ENSMUSG00000019777"|"ENSMUSG00000030744"|"ENSMUSG00000005981"|"ENSMUSG00000003099"|"ENSMUSG00000004655"|"ENSMUSG00000027342"|"ENSMUSG00000054364"|"ENSMUSG00000050697"|"ENSMUSG00000027835"|"ENSMUSG00000027602"	Apex1/Rack1/Hdac2/Rps3/Trap1/Ppp5c/Aqp1/Pcna/Rhob/Prkaa1/Pdcd10/Map1lc3a
GOCC_ACTIN_FILAMENT_BUNDLE	0.477271	0.49099	1.97333	54	0.000535552	0.00822859	ENSMUSG00000031972|"ENSMUSG00000079243"|"ENSMUSG00000028273"|"ENSMUSG00000027022"|"ENSMUSG00000032060"|"ENSMUSG00000043079"|"ENSMUSG00000030847"|"ENSMUSG00000055044"|"ENSMUSG00000027940"|"ENSMUSG00000032366"|"ENSMUSG00000058056"|"ENSMUSG00000021798"|"ENSMUSG00000025006"|"ENSMUSG00000032643"|"ENSMUSG00000015143"|"ENSMUSG00000050315"|"ENSMUSG00000006219"|"ENSMUSG00000067818"|"ENSMUSG00000031799"|"E…	Acta1/Xirp1/Pdlim5/Xirp2/Cryab/Synpo/Bag3/Pdlim1/Tpm3/Tpm1/Palld/Ldb3/Sorbs1/Fhl3/Actn1/Synpo2/Fblim1/Myl9/Tpm4/Nebl/Myh7/Pdlim4/Fscn1/Pgm5/Pdlim3/Lpp/Actn4
GOCC_MICROBODY_LUMEN	0.477271	0.550692	1.96955	33	0.000577396	0.00876837	ENSMUSG00000035637|"ENSMUSG00000022244"|"ENSMUSG00000026664"|"ENSMUSG00000029098"|"ENSMUSG00000031767"|"ENSMUSG00000025950"|"ENSMUSG00000036138"|"ENSMUSG00000017307"|"ENSMUSG00000028603"|"ENSMUSG00000074064"|"ENSMUSG00000024507"|"ENSMUSG00000024953"|"ENSMUSG00000022210"|"ENSMUSG00000034875"|"ENSMUSG00000020777"|"ENSMUSG00000022853"|"ENSMUSG00000021417"|"ENSMUSG00000028127"|"ENSMUSG00000042410"	Grhpr/Amacr/Phyh/Acox3/Nudt7/Idh1/Acaa1a/Acot8/Scp2/Mlycd/Hsd17b4/Prdx5/Dhrs4/Nudt19/Acox1/Ehhadh/Eci2/Abcd3/Agps
GOBP_RENAL_SYSTEM_PROCESS	0.477271	-0.61407	-1.89713	27	0.000654139	0.00970801	ENSMUSG00000026879|"ENSMUSG00000050953"|"ENSMUSG00000022994"|"ENSMUSG00000022878"|"ENSMUSG00000095079"|"ENSMUSG00000004655"|"ENSMUSG00000031980"|"ENSMUSG00000022840"|"ENSMUSG00000001642"|"ENSMUSG00000006574"|"ENSMUSG00000067149"|"ENSMUSG00000016494"|"ENSMUSG00000005469"|"ENSMUSG00000073940"|"ENSMUSG00000022401"|"ENSMUSG00000032562"	Gsn/Gja1/Adcy6/Adipoq/Igha/Aqp1/Agt/Adcy5/Akr1b3/Slc4a1/Jchain/Cd34/Prkaca/Hbb-bt/Xpnpep3/Gnai2
GOCC_NUCLEAR_INNER_MEMBRANE	0.477271	-0.680526	-1.91628	18	0.000749728	0.0108193	ENSMUSG00000004880|"ENSMUSG00000037236"|"ENSMUSG00000034723"|"ENSMUSG00000042524"|"ENSMUSG00000024590"|"ENSMUSG00000026466"|"ENSMUSG00000001964"|"ENSMUSG00000022858"|"ENSMUSG00000044857"|"ENSMUSG00000044700"	Lbr/Matr3/Tmx4/Sun2/Lmnb1/Tor1aip1/Emd/Tra2b/Lemd2/Tmem201
GOBP_ACUTE_PHASE_RESPONSE	0.477271	0.699559	2.09664	16	0.000772223	0.010916	ENSMUSG00000072849|"ENSMUSG00000071178"|"ENSMUSG00000079012"|"ENSMUSG00000066361"|"ENSMUSG00000031722"	Serpina1e/Serpina1b/Serpina3m/Serpina3c/Hp
GOMF_ANTIGEN_BINDING	0.477271	-0.661497	-1.88086	19	0.000765223	0.010916	ENSMUSG00000076609|"ENSMUSG00000095079"|"ENSMUSG00000076615"|"ENSMUSG00000076613"|"ENSMUSG00000024308"|"ENSMUSG00000076617"|"ENSMUSG00000042436"|"ENSMUSG00000073411"|"ENSMUSG00000067149"|"ENSMUSG00000007564"|"ENSMUSG00000076934"|"ENSMUSG00000076614"|"ENSMUSG00000061232"|"ENSMUSG00000076612"|"ENSMUSG00000059481"|"ENSMUSG00000067235"	Igkc/Igha/Ighg3/Ighg2b/Tapbp/Ighm/Mfap4/H2-D1/Jchain/Ppp2r1a/Iglv1/Ighg1/H2-K1/Ighg2c/Plg/H2-Q10
GOMF_TRNA_BINDING	0.477271	-0.560199	-1.84312	36	0.000786411	0.0109845	ENSMUSG00000035150|"ENSMUSG00000031948"|"ENSMUSG00000037742"|"ENSMUSG00000037851"|"ENSMUSG00000040354"|"ENSMUSG00000068882"|"ENSMUSG00000060636"|"ENSMUSG00000030871"|"ENSMUSG00000069049"|"ENSMUSG00000022241"|"ENSMUSG00000022792"	Eif2s3x/Kars/Eef1a1/Iars/Mars1/Ssb/Rpl35a/Ears2/Eif2s3y/Tars/Yars2
GOMF_HISTONE_BINDING	0.477271	-0.572601	-1.8555	34	0.000859077	0.011687	ENSMUSG00000009575|"ENSMUSG00000026917"|"ENSMUSG00000022536"|"ENSMUSG00000026104"|"ENSMUSG00000025369"|"ENSMUSG00000041879"|"ENSMUSG00000020124"|"ENSMUSG00000015749"|"ENSMUSG00000032185"|"ENSMUSG00000025246"|"ENSMUSG00000002052"|"ENSMUSG00000066232"|"ENSMUSG00000057113"|"ENSMUSG00000002748"|"ENSMUSG00000028896"|"ENSMUSG00000031715"|"ENSMUSG00000035623"|"ENSMUSG00000058799"|"ENSMUSG00000028333"|"E…	Cbx5/Wdr5/Glyr1/Stat1/Smarcc2/Ipo9/Usp15/Anp32e/Carm1/Tbl1x/Supt6/Ipo7/Npm1/Baz1b/Rcc1/Smarca5/Rsf1/Nap1l1/Anp32b/Snca/Rbbp4
GOMF_ACTININ_BINDING	0.477271	0.634115	2.00246	21	0.000921448	0.0122471	ENSMUSG00000028273|"ENSMUSG00000049134"|"ENSMUSG00000024471"|"ENSMUSG00000055044"|"ENSMUSG00000030470"|"ENSMUSG00000058056"|"ENSMUSG00000021798"|"ENSMUSG00000050315"|"ENSMUSG00000020186"|"ENSMUSG00000020388"|"ENSMUSG00000031636"|"ENSMUSG00000020067"	Pdlim5/Nrap/Myot/Pdlim1/Csrp3/Palld/Ldb3/Synpo2/Csrp2/Pdlim4/Pdlim3/Mypn
GOBP_CHAPERONE_MEDIATED_PROTEIN_FOLDING	0.45506	0.517561	1.88129	37	0.00111519	0.0140719	ENSMUSG00000022037|"ENSMUSG00000090877"|"ENSMUSG00000036854"|"ENSMUSG00000004951"|"ENSMUSG00000028974"|"ENSMUSG00000073676"|"ENSMUSG00000003464"|"ENSMUSG00000024222"|"ENSMUSG00000014195"|"ENSMUSG00000028035"|"ENSMUSG00000029657"|"ENSMUSG00000000826"|"ENSMUSG00000036052"|"ENSMUSG00000004937"|"ENSMUSG00000026078"|"ENSMUSG00000024359"|"ENSMUSG00000005483"	Clu/Hspa1b/Hspb6/Hspb1/Dffa/Hspe1/Pex19/Fkbp5/Dnajc7/Dnajb4/Hsph1/Dnajc5/Dnajb5/Sgta/Pdcl3/Hspa9/Dnajb1
GOMF_PRE_MRNA_BINDING	0.45506	-0.694115	-1.88206	16	0.00120321	0.0148245	ENSMUSG00000039630|"ENSMUSG00000015165"|"ENSMUSG00000020719"|"ENSMUSG00000020850"|"ENSMUSG00000041459"|"ENSMUSG00000004980"|"ENSMUSG00000046434"|"ENSMUSG00000030435"	Hnrnpu/Hnrnpl/Ddx5/Prpf8/Tardbp/Hnrnpa2b1/Hnrnpa1/U2af2
GOBP_ADENYLATE_CYCLASE_MODULATING_G_PROTEIN_COUPLED_RECEPTOR_SIGNALING_PATHWAY	0.45506	-0.592425	-1.86323	29	0.0012173	0.0149277	ENSMUSG00000022994|"ENSMUSG00000038587"|"ENSMUSG00000024639"|"ENSMUSG00000043004"|"ENSMUSG00000022840"|"ENSMUSG00000015968"|"ENSMUSG00000027523"|"ENSMUSG00000034781"|"ENSMUSG00000035863"|"ENSMUSG00000020611"|"ENSMUSG00000028777"|"ENSMUSG00000031748"|"ENSMUSG00000026463"|"ENSMUSG00000029064"|"ENSMUSG00000059588"|"ENSMUSG00000032562"	Adcy6/Akap12/Gnaq/Gng2/Adcy5/Cacna1d/Gnas/Gna11/Palm/Gna13/Gnat3/Gnao1/Atp2b4/Gnb1/Calcrl/Gnai2
GOBP_ANTEROGRADE_AXONAL_TRANSPORT	0.45506	0.608026	1.95781	22	0.00124225	0.0150919	ENSMUSG00000001018|"ENSMUSG00000090247"|"ENSMUSG00000004951"|"ENSMUSG00000042992"|"ENSMUSG00000022982"|"ENSMUSG00000057506"|"ENSMUSG00000006740"|"ENSMUSG00000027254"|"ENSMUSG00000030105"|"ENSMUSG00000063801"	Snapin/Bloc1s1/Hspb1/Borcs5/Sod1/Bloc1s2/Kif5b/Map1a/Arl8b/Ap3s2
GOCC_CELL_CORTEX	0.45506	-0.39752	-1.62807	134	0.00128094	0.0153366	ENSMUSG00000026879|"ENSMUSG00000004056"|"ENSMUSG00000038587"|"ENSMUSG00000073982"|"ENSMUSG00000019978"|"ENSMUSG00000001833"|"ENSMUSG00000021061"|"ENSMUSG00000037742"|"ENSMUSG00000025026"|"ENSMUSG00000028906"|"ENSMUSG00000020671"|"ENSMUSG00000033392"|"ENSMUSG00000054364"|"ENSMUSG00000031402"|"ENSMUSG00000044147"|"ENSMUSG00000026532"|"ENSMUSG00000001964"|"ENSMUSG00000004530"|"ENSMUSG00000026276"|"E…	Gsn/Akt2/Akap12/Rhog/Epb41l2/Septin7/Sptb/Eef1a1/Add3/Epb41/Rab10/Clasp2/Rhob/Mpp1/Arf6/Spta1/Emd/Coro1c/Septin2/Flot2/Rhoc/Slc4a1/Septin11/Krt19/Epb42/Sptbn4/Clasp1/Ezr/Numa1/Ryr1/Eno1/Lancl2/Cav1/Coro1a/Myh9/Snx9/Capn2/Myo6/Exoc8/Cap1/Flot1/Myh10/Myadm/Arhgef7/Fry/Fermt2/Capza2/Flnb/Rac2/Fer/Snca/Dync1h1/Exoc2/Marcks/Mapre1/Nedd4/Fmnl1/Itpr2/Pafah1b1/Sptbn1/Crip2/Dmtn/Trak1/Septin9/Actr2/Exoc4/…
GOBP_REGULATION_OF_B_CELL_ACTIVATION	0.45506	-0.637073	-1.86453	21	0.00132676	0.0156516	ENSMUSG00000020919|"ENSMUSG00000076609"|"ENSMUSG00000095079"|"ENSMUSG00000076615"|"ENSMUSG00000076613"|"ENSMUSG00000076617"|"ENSMUSG00000002052"|"ENSMUSG00000042228"|"ENSMUSG00000023249"|"ENSMUSG00000076614"|"ENSMUSG00000031628"|"ENSMUSG00000004266"|"ENSMUSG00000021457"|"ENSMUSG00000037706"	Stat5b/Igkc/Igha/Ighg3/Ighg2b/Ighm/Supt6/Lyn/Parp3/Ighg1/Casp3/Ptpn6/Syk/Cd81
GOBP_KETONE_BIOSYNTHETIC_PROCESS	0.45506	0.682301	2.04492	16	0.00138363	0.0159914	ENSMUSG00000041733|"ENSMUSG00000003762"|"ENSMUSG00000021235"|"ENSMUSG00000031782"|"ENSMUSG00000026798"|"ENSMUSG00000030652"|"ENSMUSG00000028247"|"ENSMUSG00000038582"	Coq5/Coq8b/Coq6/Coq9/Coq4/Coq7/Coq3/Pptc7
GOCC_EXTRINSIC_COMPONENT_OF_ORGANELLE_MEMBRANE	0.45506	0.605896	1.96243	23	0.00143169	0.0164017	ENSMUSG00000038845|"ENSMUSG00000041733"|"ENSMUSG00000003762"|"ENSMUSG00000021235"|"ENSMUSG00000038084"|"ENSMUSG00000014301"|"ENSMUSG00000026798"|"ENSMUSG00000029502"|"ENSMUSG00000030652"|"ENSMUSG00000028247"|"ENSMUSG00000027384"	Phb/Coq5/Coq8b/Coq6/Opa1/Pam16/Coq4/Golga3/Coq7/Coq3/Ndufaf5
GOMF_ALCOHOL_BINDING	0.45506	0.605525	1.96123	23	0.00143169	0.0164017	ENSMUSG00000015083|"ENSMUSG00000024990"|"ENSMUSG00000038349"|"ENSMUSG00000032083"|"ENSMUSG00000031483"|"ENSMUSG00000028603"	C8g/Rbp4/Plcl1/Apoa1/Erlin2/Scp2
GOBP_LOW_DENSITY_LIPOPROTEIN_PARTICLE_CLEARANCE	0.45506	-0.655472	-1.84573	18	0.00156426	0.0176114	ENSMUSG00000035152|"ENSMUSG00000022878"|"ENSMUSG00000002957"|"ENSMUSG00000022841"|"ENSMUSG00000008036"|"ENSMUSG00000021546"|"ENSMUSG00000047126"|"ENSMUSG00000060279"|"ENSMUSG00000007670"	Ap2b1/Adipoq/Ap2a2/Ap2m1/Ap2s1/Hnrnpk/Cltc/Ap2a1/Khsrp
GOMF_DOUBLE_STRANDED_RNA_BINDING	0.45506	-0.544474	-1.81592	38	0.00164955	0.0184129	ENSMUSG00000000787|"ENSMUSG00000039630"|"ENSMUSG00000042699"|"ENSMUSG00000040028"|"ENSMUSG00000036698"|"ENSMUSG00000029169"|"ENSMUSG00000001016"|"ENSMUSG00000023944"|"ENSMUSG00000047126"|"ENSMUSG00000040296"|"ENSMUSG00000026248"	Ddx3x/Hnrnpu/Dhx9/Elavl1/Ago2/Dhx15/Ilf2/Hsp90ab1/Cltc/Ddx58/Mrpl44
GOBP_CELLULAR_LIPID_CATABOLIC_PROCESS	0.45506	0.366355	1.65164	108	0.00186085	0.0201461	ENSMUSG00000029545|"ENSMUSG00000027346"|"ENSMUSG00000022244"|"ENSMUSG00000019822"|"ENSMUSG00000026701"|"ENSMUSG00000026664"|"ENSMUSG00000029098"|"ENSMUSG00000021460"|"ENSMUSG00000032083"|"ENSMUSG00000028910"|"ENSMUSG00000090150"|"ENSMUSG00000031767"|"ENSMUSG00000025950"|"ENSMUSG00000036138"|"ENSMUSG00000028657"|"ENSMUSG00000032763"|"ENSMUSG00000017307"|"ENSMUSG00000028603"|"ENSMUSG00000027809"|"E…	Acads/Gpcpd1/Amacr/Smpd2/Prdx6/Phyh/Acox3/Auh/Apoa1/Mecr/Acad11/Nudt7/Idh1/Acaa1a/Ppt1/Ilvbl/Acot8/Scp2/Etfdh/Mlycd/Abcd1/Hsd17b4/Mgll/Pecr/Abhd6/Gba/Acadl/Sirt2/Mcee/Gpld1/Plin5/Etfb/Slc27a4/Gdpd1/Acat1/Nudt19/Acox1/Apob/Etfa/Hsd17b10/Lypla2/Ehhadh/Eci2
GOBP_RESPONSE_TO_LIGHT_STIMULUS	0.45506	-0.454907	-1.66038	63	0.00187895	0.0201461	ENSMUSG00000004056|"ENSMUSG00000026496"|"ENSMUSG00000040385"|"ENSMUSG00000019373"|"ENSMUSG00000031393"|"ENSMUSG00000024639"|"ENSMUSG00000018199"|"ENSMUSG00000021144"|"ENSMUSG00000078851"|"ENSMUSG00000004455"|"ENSMUSG00000033712"|"ENSMUSG00000063856"|"ENSMUSG00000004655"|"ENSMUSG00000027342"|"ENSMUSG00000025958"|"ENSMUSG00000042436"|"ENSMUSG00000050697"|"ENSMUSG00000046709"|"ENSMUSG00000034781"|"E…	Akt2/Parp1/Ppp1ca/Cops3/Mecp2/Gnaq/Ro60/Mta1/H2aw/Ppp1cc/Ccar2/Gpx1/Aqp1/Pcna/Creb1/Mfap4/Prkaa1/Mapk10/Gna11/Ruvbl2/Npm1/Rpl26/Ddb1/Casp3/Atp1a2/Gnb1/Hmgcs1/Akt1/Usp28/Dnm2
GOCC_LATERAL_PLASMA_MEMBRANE	0.45506	-0.620277	-1.84318	23	0.00190475	0.0201461	ENSMUSG00000032902|"ENSMUSG00000069601"|"ENSMUSG00000044393"|"ENSMUSG00000004530"|"ENSMUSG00000071317"|"ENSMUSG00000001552"|"ENSMUSG00000007564"|"ENSMUSG00000066306"|"ENSMUSG00000045103"|"ENSMUSG00000033161"|"ENSMUSG00000039230"|"ENSMUSG00000026576"|"ENSMUSG00000022770"|"ENSMUSG00000023088"	Slc16a1/Ank3/Dsg2/Coro1c/Bves/Jup/Ppp2r1a/Numa1/Dmd/Atp1a1/Tbcd/Atp1b1/Dlg1/Abcc1
GOBP_REGULATION_OF_TRANSFERASE_ACTIVITY	0.431708	-0.340476	-1.49268	236	0.00206581	0.0213276	ENSMUSG00000000787|"ENSMUSG00000039630"|"ENSMUSG00000026626"|"ENSMUSG00000022994"|"ENSMUSG00000059291"|"ENSMUSG00000022878"|"ENSMUSG00000030770"|"ENSMUSG00000020372"|"ENSMUSG00000030662"|"ENSMUSG00000000568"|"ENSMUSG00000024639"|"ENSMUSG00000004980"|"ENSMUSG00000030744"|"ENSMUSG00000023944"|"ENSMUSG00000025156"|"ENSMUSG00000015937"|"ENSMUSG00000027708"|"ENSMUSG00000037742"|"ENSMUSG00000044533"|"E…	Ddx3x/Hnrnpu/Ppp2r5a/Adcy6/Rpl11/Adipoq/Parva/Rack1/Ipo5/Hnrnpd/Gnaq/Hnrnpa2b1/Rps3/Hsp90ab1/Gps1/Macroh2a1/Dcun1d1/Eef1a1/Rps2/Ahsg/Faf1/Eef1a2/Raf1/Epha7/Agt/Pcna/Slc27a1/Rpl5/Pip4k2b/Irgm1/Pip4k2a/Adcy5/Thy1/Ranbp2/Stk39/Prkaa1/Ppm1f/Mapk10/Ipo7/Coro1c/Pdcd10/Csnk2b/Trf/Npm1/Cct4/Cct2/Ppp2r1a/Lyn/Nppa/Gstp1/Epm2aip1/Map2k3/Dkc1/Ptges3/Slc8a1/Sbk2/Parp3/Gtpbp4/Pycard/Rap1a/Cav1/Casp3/Hmgb1/Cdk5…
GOBP_MAINTENANCE_OF_CELL_NUMBER	0.431708	-0.603689	-1.81247	24	0.00209978	0.0215914	ENSMUSG00000040028|"ENSMUSG00000029250"|"ENSMUSG00000024974"|"ENSMUSG00000000441"|"ENSMUSG00000028156"|"ENSMUSG00000041133"|"ENSMUSG00000031446"|"ENSMUSG00000004040"|"ENSMUSG00000005198"|"ENSMUSG00000037364"|"ENSMUSG00000032097"	Elavl1/Polr2b/Smc3/Raf1/Eif4e/Smc1a/Cul4a/Stat3/Polr2a/Srrt/Ddx6
GOBP_PROTEIN_TRANSMEMBRANE_IMPORT_INTO_INTRACELLULAR_ORGANELLE	0.431708	0.604548	1.90909	21	0.00214096	0.0215914	ENSMUSG00000002949|"ENSMUSG00000093904"|"ENSMUSG00000014301"|"ENSMUSG00000029198"|"ENSMUSG00000028975"|"ENSMUSG00000002984"|"ENSMUSG00000025980"|"ENSMUSG00000003438"|"ENSMUSG00000022752"|"ENSMUSG00000022013"|"ENSMUSG00000027222"|"ENSMUSG00000047866"|"ENSMUSG00000075467"	Timm44/Tomm20/Pam16/Grpel1/Pex14/Tomm40/Hspd1/Timm50/Tomm70a/Dnajc15/Pex16/Lonp2/Dnlz
GOBP_SIGNAL_TRANSDUCTION_BY_P53_CLASS_MEDIATOR	0.431708	-0.485474	-1.74571	56	0.00211517	0.0215914	ENSMUSG00000059291|"ENSMUSG00000020719"|"ENSMUSG00000000751"|"ENSMUSG00000019777"|"ENSMUSG00000028800"|"ENSMUSG00000028884"|"ENSMUSG00000021546"|"ENSMUSG00000040463"|"ENSMUSG00000027342"|"ENSMUSG00000058558"|"ENSMUSG00000038967"|"ENSMUSG00000032185"|"ENSMUSG00000063870"|"ENSMUSG00000071646"|"ENSMUSG00000050697"|"ENSMUSG00000020267"|"ENSMUSG00000024387"|"ENSMUSG00000060938"|"ENSMUSG00000030793"|"E…	Rpl11/Ddx5/Rpa1/Hdac2/Hdac1/Rpa2/Hnrnpk/Mybbp1a/Pcna/Rpl5/Pdk2/Carm1/Chd4/Mta2/Prkaa1/Hint1/Csnk2b/Rpl26/Pycard/Smyd2/Cdk5rap3/Myo6/Prkab1/Prkag2/Tmem109/Supt16/Taf15/Usp10/Rbbp7/Akt1/Usp28/Mapk14/Rbbp4/Cd44/Prkag1/Jmy/Ppp1r13l/Sp100/Prkaa2/Prmt5
GOBP_IMPORT_INTO_CELL	0.431708	-0.500669	-1.75252	50	0.00234641	0.0231276	ENSMUSG00000035152|"ENSMUSG00000004056"|"ENSMUSG00000030249"|"ENSMUSG00000013662"|"ENSMUSG00000003411"|"ENSMUSG00000023942"|"ENSMUSG00000096146"|"ENSMUSG00000032412"|"ENSMUSG00000030654"|"ENSMUSG00000031808"|"ENSMUSG00000040265"|"ENSMUSG00000040907"|"ENSMUSG00000027075"|"ENSMUSG00000054640"|"ENSMUSG00000027070"|"ENSMUSG00000033161"|"ENSMUSG00000026576"|"ENSMUSG00000007097"|"ENSMUSG00000059714"|"E…	Ap2b1/Akt2/Abcc9/Atad1/Rab3b/Slc29a1/Kcnj11/Atp1b3/Arl6ip1/Slc27a1/Dnm3/Atp1a3/Slc43a1/Slc8a1/Lrp2/Atp1a1/Atp1b1/Atp1a2/Flot1/Slc6a2/Atp2b4/Akt1/Slc3a2/Dlg1/Dnm2/Snca/Itgb3/Atp1a4/Eprs
GOCC_ORGANELLE_ENVELOPE_LUMEN	0.431708	0.436732	1.78887	59	0.00240041	0.0233152	ENSMUSG00000028455|"ENSMUSG00000090247"|"ENSMUSG00000039016"|"ENSMUSG00000045438"|"ENSMUSG00000089847"|"ENSMUSG00000020219"|"ENSMUSG00000021079"|"ENSMUSG00000051671"|"ENSMUSG00000042198"|"ENSMUSG00000038084"|"ENSMUSG00000032026"|"ENSMUSG00000048351"|"ENSMUSG00000042505"|"ENSMUSG00000022982"|"ENSMUSG00000028964"|"ENSMUSG00000027076"|"ENSMUSG00000040888"|"ENSMUSG00000028145"|"ENSMUSG00000028792"|"E…	Stoml2/Bloc1s1/Timm8b/Cox19/Timm10b/Timm13/Timm9/Coa6/Chchd7/Opa1/Rexo2/Coa7/Sdhaf3/Sod1/Park7/Timm10/Gfer/Them4/Ak2/Ndufs5/Ciapin1
GOMF_CYSTEINE_TYPE_ENDOPEPTIDASE_ACTIVITY	0.431708	-0.579444	-1.80563	28	0.00265467	0.0253993	ENSMUSG00000020840|"ENSMUSG00000022710"|"ENSMUSG00000024942"|"ENSMUSG00000083282"|"ENSMUSG00000031010"|"ENSMUSG00000020124"|"ENSMUSG00000028514"|"ENSMUSG00000030793"|"ENSMUSG00000001794"|"ENSMUSG00000031628"|"ENSMUSG00000026509"|"ENSMUSG00000030560"|"ENSMUSG00000032359"|"ENSMUSG00000031826"|"ENSMUSG00000032267"	Blmh/Usp7/Capn1/Ctsf/Usp9x/Usp15/Usp24/Pycard/Capns1/Casp3/Capn2/Ctsc/Ctsh/Usp10/Usp28
GOCC_CORTICAL_CYTOSKELETON	0.431708	-0.497044	-1.73983	50	0.00269107	0.0254186	ENSMUSG00000026879|"ENSMUSG00000019978"|"ENSMUSG00000021061"|"ENSMUSG00000037742"|"ENSMUSG00000028906"|"ENSMUSG00000031402"|"ENSMUSG00000026532"|"ENSMUSG00000061981"|"ENSMUSG00000006574"|"ENSMUSG00000020911"|"ENSMUSG00000023216"|"ENSMUSG00000011751"|"ENSMUSG00000064302"|"ENSMUSG00000052397"|"ENSMUSG00000066306"|"ENSMUSG00000062190"|"ENSMUSG00000030707"|"ENSMUSG00000022443"|"ENSMUSG00000002365"|"E…	Gsn/Epb41l2/Sptb/Eef1a1/Epb41/Mpp1/Spta1/Flot2/Slc4a1/Krt19/Epb42/Sptbn4/Clasp1/Ezr/Numa1/Lancl2/Coro1a/Myh9/Snx9/Capn2/Cap1/Flot1/Myadm
GOBP_ASTROCYTE_DIFFERENTIATION	0.431708	0.643325	1.97298	17	0.00285589	0.026359	ENSMUSG00000020122|"ENSMUSG00000018411"|"ENSMUSG00000052911"|"ENSMUSG00000043733"|"ENSMUSG00000024381"	Egfr/Mapt/Lamb2/Ptpn11/Bin1
GOCC_STRIATED_MUSCLE_THIN_FILAMENT	0.431708	0.679847	2.00778	15	0.00284423	0.026359	ENSMUSG00000031972|"ENSMUSG00000028328"|"ENSMUSG00000035458"|"ENSMUSG00000005628"|"ENSMUSG00000029683"|"ENSMUSG00000027940"|"ENSMUSG00000032366"|"ENSMUSG00000026414"|"ENSMUSG00000028464"|"ENSMUSG00000031799"|"ENSMUSG00000044086"	Acta1/Tmod1/Tnni3/Tmod4/Lmod2/Tpm3/Tpm1/Tnnt2/Tpm2/Tpm4/Lmod3
GOBP_ACTIVATION_OF_GTPASE_ACTIVITY	0.431708	-0.577962	-1.78558	27	0.00286855	0.0263826	ENSMUSG00000004056|"ENSMUSG00000073982"|"ENSMUSG00000033083"|"ENSMUSG00000017631"|"ENSMUSG00000026721"|"ENSMUSG00000040945"|"ENSMUSG00000021027"|"ENSMUSG00000035437"|"ENSMUSG00000004530"|"ENSMUSG00000036863"|"ENSMUSG00000009681"	Akt2/Rhog/Tbc1d4/Abr/Rabgap1l/Rcc2/Ralgapa1/Rabgap1/Coro1c/Syde2/Bcr
GOBP_MYELOID_CELL_DIFFERENTIATION	0.431708	-0.419666	-1.62787	87	0.00325773	0.0294436	ENSMUSG00000004880|"ENSMUSG00000026496"|"ENSMUSG00000020919"|"ENSMUSG00000096010"|"ENSMUSG00000022878"|"ENSMUSG00000026917"|"ENSMUSG00000026104"|"ENSMUSG00000016559"|"ENSMUSG00000029106"|"ENSMUSG00000028800"|"ENSMUSG00000025153"|"ENSMUSG00000026737"|"ENSMUSG00000025958"|"ENSMUSG00000028669"|"ENSMUSG00000040359"|"ENSMUSG00000027523"|"ENSMUSG00000028382"|"ENSMUSG00000037601"|"ENSMUSG00000006574"|"E…	Lbr/Parp1/Stat5b/H4f16/Adipoq/Wdr5/Stat1/H3f3b/Add1/Hdac1/Fasn/Pip4k2a/Creb1/Pithd1/Ufl1/Gnas/Ptbp3/Nme1/Slc4a1/Rps14/Trf/Epb42/Alas1/Lyn/Bpgm/Cul4a/G6pdx/Prxl2a/Casp3/Hmgb1/Cdk5rap3/Myh9/Jagn1/Ptpn6/Cd81/Stat3/Gp1ba/Purb
GOBP_OSTEOBLAST_DIFFERENTIATION	0.431708	-0.491476	-1.72035	50	0.00333052	0.0295597	ENSMUSG00000039630|"ENSMUSG00000042699"|"ENSMUSG00000020719"|"ENSMUSG00000001424"|"ENSMUSG00000003660"|"ENSMUSG00000016559"|"ENSMUSG00000060373"|"ENSMUSG00000040463"|"ENSMUSG00000001119"|"ENSMUSG00000025153"|"ENSMUSG00000037851"|"ENSMUSG00000047126"|"ENSMUSG00000040359"|"ENSMUSG00000027523"|"ENSMUSG00000046865"	Hnrnpu/Dhx9/Ddx5/Snd1/Snrnp200/H3f3b/Hnrnpc/Mybbp1a/Col6a1/Fasn/Iars/Cltc/Ufl1/Gnas/Fbl
GOBP_PROTEIN_INSERTION_INTO_MEMBRANE	0.431708	0.469284	1.75877	43	0.00338982	0.0297121	ENSMUSG00000020122|"ENSMUSG00000039016"|"ENSMUSG00000026172"|"ENSMUSG00000089847"|"ENSMUSG00000020219"|"ENSMUSG00000021079"|"ENSMUSG00000015290"|"ENSMUSG00000027076"|"ENSMUSG00000052456"|"ENSMUSG00000024392"|"ENSMUSG00000004937"	Egfr/Timm8b/Bcs1l/Timm10b/Timm13/Timm9/Ubl4a/Timm10/Get3/Bag6/Sgta
GOBP_SULFUR_COMPOUND_METABOLIC_PROCESS	0.431708	0.314581	1.52382	166	0.00340329	0.0297304	ENSMUSG00000019278|"ENSMUSG00000010914"|"ENSMUSG00000021033"|"ENSMUSG00000021748"|"ENSMUSG00000000168"|"ENSMUSG00000021241"|"ENSMUSG00000049287"|"ENSMUSG00000031299"|"ENSMUSG00000074183"|"ENSMUSG00000021102"|"ENSMUSG00000030972"|"ENSMUSG00000027618"|"ENSMUSG00000004789"|"ENSMUSG00000020664"|"ENSMUSG00000064254"|"ENSMUSG00000026385"|"ENSMUSG00000025825"|"ENSMUSG00000029993"|"ENSMUSG00000024158"|"E…	Dpep1/Pdhx/Gstz1/Pdhb/Dlat/Isca2/Iba57/Pdha1/Gsta1/Glrx5/Acsm5/Nfs1/Dlst/Dld/Ethe1/Dbi/Iscu/Nfu1/Hagh/Mgst1/Thtpa/Sucla2/Acot13/Nudt7/Gss/Lyrm4/Sod1/Ogdh/Idh1/Gsto1/Park7/Ppcs/Ppt1/Acot8/Mlycd/Abcd1/Hsd17b4/Ciao3/Txn2/Ciao2a/Them4/Mcee/Isca1/Cspg4/Pdpr/Slc25a19/Cbr4/Acat1/Ciapin1/Pdk4/Hspa9/Acsl6/Gns/Oxsm/Bpnt1/Acot9/Cndp2/Bpnt2/Akr1a1/Clic5/Oplah
GOCC_PLASMA_MEMBRANE_REGION	0.431708	-0.324694	-1.45425	294	0.00355279	0.0304249	ENSMUSG00000050953|"ENSMUSG00000035152"|"ENSMUSG00000004056"|"ENSMUSG00000000058"|"ENSMUSG00000032902"|"ENSMUSG00000013662"|"ENSMUSG00000002957"|"ENSMUSG00000030744"|"ENSMUSG00000023944"|"ENSMUSG00000035000"|"ENSMUSG00000069601"|"ENSMUSG00000022841"|"ENSMUSG00000033065"|"ENSMUSG00000001833"|"ENSMUSG00000008036"|"ENSMUSG00000068587"|"ENSMUSG00000037742"|"ENSMUSG00000004455"|"ENSMUSG00000019943"|"E…	Gja1/Ap2b1/Akt2/Cav2/Slc16a1/Atad1/Ap2a2/Rps3/Hsp90ab1/Dpp4/Ank3/Ap2m1/Pfkm/Septin7/Ap2s1/Mgam/Eef1a1/Ppp1cc/Atp2b1/Slc29a1/Kcnj11/Dsg2/Atp1b3/Ank2/Epha7/Epb41l3/Aqp1/Slc27a1/Cltc/Epb41/Ddx58/Clasp2/Rhob/Thy1/Stk39/Prkaa1/Plcd3/Gnas/Arf6/Dnm3/Atp1a3/Slc2a4/Coro1c/Add2/Septin2/Flot2/Nme1/Rhoc/Slc4a1/Stxbp1/Trf/Stx4a/Bves/Krt19/Jup/Slc14a1/Cd34/Ezr/Slc16a10/Slc8a1/Palm/Rab27b/Gna13/Nckap1/Gnat3/Lip…
GOMF_KINASE_BINDING	0.431708	-0.334	-1.46428	236	0.00357474	0.0304249	ENSMUSG00000026879|"ENSMUSG00000026496"|"ENSMUSG00000026626"|"ENSMUSG00000022994"|"ENSMUSG00000040028"|"ENSMUSG00000031309"|"ENSMUSG00000020372"|"ENSMUSG00000000058"|"ENSMUSG00000031461"|"ENSMUSG00000073982"|"ENSMUSG00000026335"|"ENSMUSG00000002957"|"ENSMUSG00000030744"|"ENSMUSG00000023944"|"ENSMUSG00000028228"|"ENSMUSG00000005981"|"ENSMUSG00000015937"|"ENSMUSG00000033065"|"ENSMUSG00000030890"|"E…	Gsn/Parp1/Ppp2r5a/Adcy6/Elavl1/Rps6ka3/Rack1/Cav2/Myom2/Rhog/Pam/Ap2a2/Rps3/Hsp90ab1/Cpne3/Trap1/Macroh2a1/Pfkm/Ilk/Eef1a1/Ppp1cc/Top2b/Faf1/Ryr2/Ywhaz/Eef1a2/Ank2/Raf1/Pcna/Hnrnpa0/Cltc/Irgm1/Rcc2/Pfkl/Eef2/Rhob/Thy1/Nsf/Stk39/Ufl1/Ldha/Hint1/Add2/Pdcd10/Rhoc/Eif3a/Stxbp1/Nr3c1/Npm1/Jup/Ap1b1/Ezr/Cdc5l/Gstp1/Kif13b/Map2k3/Syn1/Ap2a1/Cav1/Cdk5rap3/Atp1a1/Map2k6/Prkab1/Prkag2/Atp1b1/Khdrbs1/Ptpn6/…
GOBP_RESPONSE_TO_PURINE_CONTAINING_COMPOUND	0.431708	-0.506769	-1.74352	45	0.00378522	0.0312514	ENSMUSG00000035960|"ENSMUSG00000022878"|"ENSMUSG00000030249"|"ENSMUSG00000019777"|"ENSMUSG00000026104"|"ENSMUSG00000057378"|"ENSMUSG00000021313"|"ENSMUSG00000096146"|"ENSMUSG00000076441"|"ENSMUSG00000015961"|"ENSMUSG00000004655"|"ENSMUSG00000032185"|"ENSMUSG00000050697"|"ENSMUSG00000063229"|"ENSMUSG00000037601"|"ENSMUSG00000041741"|"ENSMUSG00000052397"|"ENSMUSG00000054640"|"ENSMUSG00000030592"|"E…	Apex1/Adipoq/Abcc9/Hdac2/Stat1/Ryr3/Ryr2/Kcnj11/Ass1/Adss/Aqp1/Carm1/Prkaa1/Ldha/Nme1/Pde3a/Ezr/Slc8a1/Ryr1/Rap1a
GOCC_ENDOCYTIC_VESICLE_MEMBRANE	0.407018	-0.460286	-1.66093	57	0.00421092	0.033739	ENSMUSG00000035152|"ENSMUSG00000002957"|"ENSMUSG00000019302"|"ENSMUSG00000022841"|"ENSMUSG00000013160"|"ENSMUSG00000008036"|"ENSMUSG00000024308"|"ENSMUSG00000047126"|"ENSMUSG00000046879"|"ENSMUSG00000020671"|"ENSMUSG00000036943"|"ENSMUSG00000073411"|"ENSMUSG00000030805"|"ENSMUSG00000060279"|"ENSMUSG00000007655"|"ENSMUSG00000030707"|"ENSMUSG00000079477"|"ENSMUSG00000061232"|"ENSMUSG00000033335"|"E…	Ap2b1/Ap2a2/Atp6v0a1/Ap2m1/Atp6v0d1/Ap2s1/Tapbp/Cltc/Irgm1/Rab10/Rab8b/H2-D1/Stx4a/Ap2a1/Cav1/Coro1a/Rab7/H2-K1/Dnm2/Picalm/Rac2/Nos3/Rilp/Sec22b/Rab8a/H2-Q10/B2m/Appl2/Rab5a/Rab22a/Apoe/H2-Q4/Calr/Epn2/Atp7a
GOBP_LIPID_METABOLIC_PROCESS	0.407018	0.245678	1.32787	433	0.00423204	0.0338046	ENSMUSG00000020122|"ENSMUSG00000016194"|"ENSMUSG00000079012"|"ENSMUSG00000028455"|"ENSMUSG00000019278"|"ENSMUSG00000022037"|"ENSMUSG00000066361"|"ENSMUSG00000024803"|"ENSMUSG00000030842"|"ENSMUSG00000015090"|"ENSMUSG00000021033"|"ENSMUSG00000075706"|"ENSMUSG00000025137"|"ENSMUSG00000038205"|"ENSMUSG00000036256"|"ENSMUSG00000004264"|"ENSMUSG00000074183"|"ENSMUSG00000008435"|"ENSMUSG00000026170"|"E…	Egfr/Hsd11b1/Serpina3m/Stoml2/Dpep1/Clu/Serpina3c/Ankrd1/Lamtor1/Ptgds/Gstz1/Gpx4/Pcyt2/Prkab2/Igfbp7/Phb2/Gsta1/Rdh13/Cyp27a1/Acsm5/Lactb/Lypla1/Acads/Gpcpd1/Rbp4/Sirt3/Plcl1/Dld/Hdhd5/Fdx1/Dbi/Amacr/Smpd2/Prdx6/Phyh/Acox3/Auh/Apoa1/Ptpn11/Mecr/Sorbs1/Lipt1/Acad11/Nudt7/Apoh/Pm20d1/Lclat1/Sod1/Ttr/Idh1/Fdx2/Acaa1a/Ppt1/Ilvbl/Acot8/Erlin2/Prxl2b/Scp2/Aldh1a1/Etfdh/Sacm1l/Mlycd/Abcd1/Bmx/Hsd17b4/M…
GOBP_CORTICAL_CYTOSKELETON_ORGANIZATION	0.407018	-0.530599	-1.68935	32	0.00512665	0.0389268	ENSMUSG00000073982|"ENSMUSG00000034295"|"ENSMUSG00000019978"|"ENSMUSG00000024044"|"ENSMUSG00000028906"|"ENSMUSG00000054364"|"ENSMUSG00000044147"|"ENSMUSG00000002233"|"ENSMUSG00000027624"|"ENSMUSG00000052397"|"ENSMUSG00000027002"|"ENSMUSG00000014778"|"ENSMUSG00000020120"|"ENSMUSG00000022770"|"ENSMUSG00000033220"|"ENSMUSG00000028465"	Rhog/Fhod3/Epb41l2/Epb41l3/Epb41/Rhob/Arf6/Rhoc/Epb41l1/Ezr/Nckap1/Fhod1/Plek/Dlg1/Rac2/Tln1
GOMF_THIOLESTER_HYDROLASE_ACTIVITY	0.407018	0.568754	1.84213	23	0.00535901	0.0401081	ENSMUSG00000025903|"ENSMUSG00000024158"|"ENSMUSG00000006717"|"ENSMUSG00000031767"|"ENSMUSG00000041426"|"ENSMUSG00000033157"|"ENSMUSG00000028657"|"ENSMUSG00000017307"|"ENSMUSG00000028145"|"ENSMUSG00000031634"|"ENSMUSG00000034875"|"ENSMUSG00000025287"|"ENSMUSG00000028670"|"ENSMUSG00000032046"|"ENSMUSG00000028937"	Lypla1/Hagh/Acot13/Nudt7/Hibch/Abhd10/Ppt1/Acot8/Them4/Ufsp2/Nudt19/Acot9/Lypla2/Abhd12/Acot7
GOBP_REGULATION_OF_OXIDOREDUCTASE_ACTIVITY	0.407018	0.463451	1.6846	37	0.00660095	0.0461008	ENSMUSG00000020122|"ENSMUSG00000004264"|"ENSMUSG00000025903"|"ENSMUSG00000044080"|"ENSMUSG00000025486"|"ENSMUSG00000031722"|"ENSMUSG00000001983"|"ENSMUSG00000028964"	Egfr/Phb2/Lypla1/S100a1/Sirt3/Hp/Taco1/Park7
GOBP_ESTABLISHMENT_OR_MAINTENANCE_OF_CELL_POLARITY	0.407018	-0.423	-1.60183	77	0.00665155	0.046207	ENSMUSG00000026879|"ENSMUSG00000050953"|"ENSMUSG00000030770"|"ENSMUSG00000020372"|"ENSMUSG00000073982"|"ENSMUSG00000023944"|"ENSMUSG00000004655"|"ENSMUSG00000026341"|"ENSMUSG00000020671"|"ENSMUSG00000033392"|"ENSMUSG00000054364"|"ENSMUSG00000044147"|"ENSMUSG00000061981"|"ENSMUSG00000002233"|"ENSMUSG00000040549"|"ENSMUSG00000064302"|"ENSMUSG00000028063"|"ENSMUSG00000022438"|"ENSMUSG00000066306"|"E…	Gsn/Gja1/Parva/Rack1/Rhog/Hsp90ab1/Aqp1/Actr3/Rab10/Clasp2/Rhob/Arf6/Flot2/Rhoc/Ckap5/Clasp1/Lmna/Parvb/Numa1/Cap2/Rpgrip1l/Kank1/Myh9/Map1b/Cyrib/Cyth1/Cap1/Arfgef1/Dlg1/Rap1b/Rac2

## Sheet: Age-sex interaction effect
Pathway_name	Log2Err	ES	NES	Size	p	adjusted_p	Gene_IDs	Gene_symbols
GOBP_CRISTAE_FORMATION	NA	-0.72858	-3.26003	30	1e-10	4.285e-08	ENSMUSG00000025428|"ENSMUSG00000064356"|"ENSMUSG00000022956"|"ENSMUSG00000000563"|"ENSMUSG00000022437"|"ENSMUSG00000052337"|"ENSMUSG00000016252"|"ENSMUSG00000039768"|"ENSMUSG00000025781"|"ENSMUSG00000038717"|"ENSMUSG00000018770"|"ENSMUSG00000054894"	Atp5a1/mt-Atp8/Atp5o/Atp5pb/Samm50/Immt/Atp5e/Dnajc11/Atp5c1/Atp5l/Atp5g3/Dmac2l
GOBP_INNER_MITOCHONDRIAL_MEMBRANE_ORGANIZATION	NA	-0.593255	-2.88538	49	1e-10	4.285e-08	ENSMUSG00000025428|"ENSMUSG00000064356"|"ENSMUSG00000022956"|"ENSMUSG00000000563"|"ENSMUSG00000022437"|"ENSMUSG00000027099"|"ENSMUSG00000052337"|"ENSMUSG00000016252"|"ENSMUSG00000039768"|"ENSMUSG00000025971"|"ENSMUSG00000025781"|"ENSMUSG00000038717"|"ENSMUSG00000018770"|"ENSMUSG00000054894"|"ENSMUSG00000020843"|"ENSMUSG00000036199"|"ENSMUSG00000029916"|"ENSMUSG00000064068"|"ENSMUSG00000050608"|"E…	Atp5a1/mt-Atp8/Atp5o/Atp5pb/Samm50/Mtx2/Immt/Atp5e/Dnajc11/Maip1/Atp5c1/Atp5l/Atp5g3/Dmac2l/Timm22/Ndufa13/Agk/Mtx1/Micos10/Adck1
GOBP_RNA_SPLICING	NA	0.543391	1.83523	181	1e-10	4.285e-08	ENSMUSG00000015165|"ENSMUSG00000043962"|"ENSMUSG00000000568"|"ENSMUSG00000040725"|"ENSMUSG00000021546"|"ENSMUSG00000022185"|"ENSMUSG00000007670"|"ENSMUSG00000034120"|"ENSMUSG00000053536"|"ENSMUSG00000002129"|"ENSMUSG00000028902"|"ENSMUSG00000026234"|"ENSMUSG00000007564"|"ENSMUSG00000061613"|"ENSMUSG00000024097"|"ENSMUSG00000024949"|"ENSMUSG00000029823"|"ENSMUSG00000004980"|"ENSMUSG00000060373"|"E…	Hnrnpl/Thrap3/Hnrnpd/Hnrnpul1/Hnrnpk/Acin1/Khsrp/Srsf2/Cstf2t/Sf3a1/Sf3a3/Ncl/Ppp2r1a/U2af1/Srsf7/Sf1/Luc7l2/Hnrnpa2b1/Hnrnpc/Wbp11/Ahnak/Nup98/Srsf1/Mtrex/Hnrnpm/Strap/Snrnp40/Hnrnpr/Hnrnph1/Sf3b3/Ivns1abp/Celf1/Ddx46/Ik/Ddx39a/Dnajc8/Raly/Zbtb8os/Srrt/Qk/Fus/Srsf3/U2af2/Cirbp/Htatsf1/Rbm20/Puf60/Eftud2/Hnrnpu/Dcps/Syncrip/Snrnp70/Zpr1/Sfpq/Fam98b/Cherp/Rbm17/Rtcb/Phf5a/Hnrnpf/Pnn/Ppp2ca/Alyref/…
GOCC_NUCLEAR_PROTEIN_CONTAINING_COMPLEX	NA	0.490341	1.67347	245	1e-10	4.285e-08	ENSMUSG00000043962|"ENSMUSG00000029265"|"ENSMUSG00000006005"|"ENSMUSG00000021546"|"ENSMUSG00000034826"|"ENSMUSG00000053536"|"ENSMUSG00000002129"|"ENSMUSG00000028902"|"ENSMUSG00000028426"|"ENSMUSG00000057236"|"ENSMUSG00000026234"|"ENSMUSG00000052997"|"ENSMUSG00000061613"|"ENSMUSG00000025917"|"ENSMUSG00000015149"|"ENSMUSG00000063895"|"ENSMUSG00000024949"|"ENSMUSG00000029823"|"ENSMUSG00000004980"|"E…	Thrap3/Dr1/Tpr/Hnrnpk/Nup54/Cstf2t/Sf3a1/Sf3a3/Rad23b/Rbbp4/Ncl/Uba2/U2af1/Cops5/Sirt2/Nupl1/Sf1/Luc7l2/Hnrnpa2b1/Hnrnpc/Wbp11/Epb41l2/Nup98/Tbl1x/Srsf1/Mtrex/Grb2/Hnrnpm/Eif5a/Snrnp40/Hnrnpr/Ubap2l/Hnrnph1/Sf3b3/Ivns1abp/Ranbp1/Skp1/Ik/Tmod1/Psmc5/Ranbp3/Sec13/Raly/Hspa5/U2af2/Cirbp/Htatsf1/Pcna/Cbx3/Bclaf1/Eftud2/Cpsf6/Supt5/Hnrnpu/Bub3/Syncrip/Snrnp70/Agfg1/Sfpq/Cops4/Sae1/Ruvbl1/Ipo5/Dkc1/Hcf…
GOBP_NEGATIVE_REGULATION_OF_CELL_CYCLE_PROCESS	0.788187	0.588416	1.9128	88	1.15682e-09	4.24884e-07	ENSMUSG00000006005|"ENSMUSG00000057113"|"ENSMUSG00000028932"|"ENSMUSG00000057236"|"ENSMUSG00000018286"|"ENSMUSG00000068749"|"ENSMUSG00000031245"|"ENSMUSG00000002102"|"ENSMUSG00000000538"|"ENSMUSG00000026750"|"ENSMUSG00000021832"|"ENSMUSG00000022193"|"ENSMUSG00000033307"|"ENSMUSG00000036309"|"ENSMUSG00000026229"|"ENSMUSG00000024474"|"ENSMUSG00000032435"|"ENSMUSG00000022400"|"ENSMUSG00000020708"|"E…	Tpr/Npm1/Psmc2/Rbbp4/Psmb6/Psma5/Hmgn5/Psmc3/Tom1l2/Psmb7/Psmc6/Psmb5/Mif/Skp1/Psmd1/Ik/Dync1li1/Rbx1/Psmc5/Psmd2/Psma6/Tnks1bp1/Cnot3/Psmd14/Psmb1/Pcna/Cbx3/Psmd5/Psmd13/Bub3/Psmb4/Calr/Vps4a/Prkar1a/Psma1/Psma3/Psmb3/Zfp207/Cdkn2c/Usp47/Dlg1/Psmf1/Psmc1/Psma4/Psmc4
GOBP_REGULATION_OF_MRNA_METABOLIC_PROCESS	0.774939	0.514008	1.72135	155	2.28613e-09	6.53071e-07	ENSMUSG00000015165|"ENSMUSG00000043962"|"ENSMUSG00000000568"|"ENSMUSG00000021546"|"ENSMUSG00000007670"|"ENSMUSG00000057113"|"ENSMUSG00000028932"|"ENSMUSG00000026234"|"ENSMUSG00000018286"|"ENSMUSG00000024097"|"ENSMUSG00000024949"|"ENSMUSG00000068749"|"ENSMUSG00000004980"|"ENSMUSG00000060373"|"ENSMUSG00000063550"|"ENSMUSG00000002102"|"ENSMUSG00000059208"|"ENSMUSG00000066037"|"ENSMUSG00000026750"|"E…	Hnrnpl/Thrap3/Hnrnpd/Hnrnpk/Khsrp/Npm1/Psmc2/Ncl/Psmb6/Srsf7/Sf1/Psma5/Hnrnpa2b1/Hnrnpc/Nup98/Psmc3/Hnrnpm/Hnrnpr/Psmb7/Psmc6/Psmb5/Psmd1/Eif4g1/Celf1/Psmc5/Csdc2/Psmd2/Set/Safb2/Psma6/Qk/Fus/Srsf3/U2af2/Cirbp/Psmd14/Psmb1/Psmd5/Puf60/Cpsf6/Supt5/Psmd13/Hnrnpu/Syncrip/Snrnp70/Taf15/Ywhab/Psmb4/Xpo1/Psma1/Psma3/Rbm8a/Psmb3/Hnrnpa1/Psmf1/Psmc1/Psma4/C1qbp/Tnpo1/Psmc4/Tia1/Tra2b/Dazap1/Prdx6/Snrpa/R…
GOCC_INTRINSIC_COMPONENT_OF_MITOCHONDRIAL_MEMBRANE	0.74774	-0.447995	-2.27893	59	7.67369e-09	1.97291e-06	ENSMUSG00000022437|"ENSMUSG00000027099"|"ENSMUSG00000052337"|"ENSMUSG00000029020"|"ENSMUSG00000039768"|"ENSMUSG00000031633"|"ENSMUSG00000061904"|"ENSMUSG00000021371"|"ENSMUSG00000017188"|"ENSMUSG00000029916"|"ENSMUSG00000087687"|"ENSMUSG00000064068"|"ENSMUSG00000026568"|"ENSMUSG00000030409"|"ENSMUSG00000050608"|"ENSMUSG00000017686"|"ENSMUSG00000021044"|"ENSMUSG00000025733"|"ENSMUSG00000002984"|"E…	Samm50/Mtx2/Immt/Mfn2/Dnajc11/Slc25a4/Slc25a3/Mcur1/Coa3/Agk/Pet100/Mtx1/Mpc2/Dmpk/Micos10/Rhot1/Adck1/Rhot2/Tomm40/Micos13
GOMF_PROTON_TRANSMEMBRANE_TRANSPORTER_ACTIVITY	0.719513	-0.477845	-2.40181	51	3.30144e-08	5.65867e-06	ENSMUSG00000025428|"ENSMUSG00000064356"|"ENSMUSG00000022956"|"ENSMUSG00000000563"|"ENSMUSG00000016252"|"ENSMUSG00000017778"|"ENSMUSG00000025781"|"ENSMUSG00000074218"|"ENSMUSG00000038717"|"ENSMUSG00000061904"|"ENSMUSG00000054894"|"ENSMUSG00000024248"|"ENSMUSG00000029467"|"ENSMUSG00000064354"|"ENSMUSG00000029632"|"ENSMUSG00000030730"	Atp5a1/mt-Atp8/Atp5o/Atp5pb/Atp5e/Cox7c/Atp5c1/Cox7a1/Atp5l/Slc25a3/Dmac2l/Cox7a2l/Atp2a2/mt-Co2/Ndufa4/Atp2a1
GOMF_CADHERIN_BINDING	0.719513	0.461073	1.56826	222	5.71532e-08	8.64358e-06	ENSMUSG00000021546|"ENSMUSG00000021823"|"ENSMUSG00000020849"|"ENSMUSG00000006134"|"ENSMUSG00000018286"|"ENSMUSG00000028552"|"ENSMUSG00000031078"|"ENSMUSG00000037062"|"ENSMUSG00000069833"|"ENSMUSG00000019795"|"ENSMUSG00000029761"|"ENSMUSG00000032050"|"ENSMUSG00000030847"|"ENSMUSG00000063410"|"ENSMUSG00000028964"|"ENSMUSG00000031841"|"ENSMUSG00000002546"|"ENSMUSG00000006276"|"ENSMUSG00000029502"|"E…	Hnrnpk/Vcl/Ywhae/Crkl/Psmb6/Eps15/Cttn/Sh3glb1/Ahnak/Pcmt1/Cald1/Rdx/Bag3/Stk24/Park7/Cdh13/Golga2/Eps15l1/Golga3/Pdlim1/Cast/Klc2/Ccs/Bsg/Eif4h/Sh3gl1/Ranbp1/Dbnl/Lypla2/Lasp1/Sh3glb2/Eef1d/Chmp5/Chmp4b/Nck1/Pacsin2/S100a11/Hspa5/Tnks1bp1/Atxn2l/Eef2/Slc9a3r2/Plin3/Tagln2/Tjp1/Puf60/Ist1/Cobll1/Ywhab/Atic/Fasn/Cdh5/Ykt6/Nudc/Ruvbl1/Ptprm/Pak2/Ktn1/Erc1/Hcfc1/Eif5/Vasp/Itgb1/Snx1/Snx9/Ppp1r13l/Dd…
GOCC_ENDOPEPTIDASE_COMPLEX	0.704976	0.599791	1.90294	59	8.31516e-08	1.12517e-05	ENSMUSG00000028932|"ENSMUSG00000028426"|"ENSMUSG00000028452"|"ENSMUSG00000018286"|"ENSMUSG00000068749"|"ENSMUSG00000002102"|"ENSMUSG00000024583"|"ENSMUSG00000026750"|"ENSMUSG00000021832"|"ENSMUSG00000022193"|"ENSMUSG00000003813"|"ENSMUSG00000026229"|"ENSMUSG00000026203"|"ENSMUSG00000020708"|"ENSMUSG00000006998"|"ENSMUSG00000021024"|"ENSMUSG00000026914"|"ENSMUSG00000014769"|"ENSMUSG00000026869"|"E…	Psmc2/Rad23b/Vcp/Psmb6/Psma5/Psmc3/Txnl1/Psmb7/Psmc6/Psmb5/Rad23a/Psmd1/Dnajb2/Psmc5/Psmd2/Psma6/Psmd14/Psmb1/Psmd5/Psmd13/Ube3c/Psmb4/Psma1/Psma3/Psmb3/Uchl5/Usp14/Psmf1/Psmc1/Psma4/Psmc4/Ubqln4/Psmd11
GOMF_TRANSCRIPTION_COREGULATOR_ACTIVITY	0.690132	0.524195	1.72396	108	1.36083e-07	1.66605e-05	ENSMUSG00000043962|"ENSMUSG00000029265"|"ENSMUSG00000057113"|"ENSMUSG00000034120"|"ENSMUSG00000004897"|"ENSMUSG00000025239"|"ENSMUSG00000024847"|"ENSMUSG00000031586"|"ENSMUSG00000025917"|"ENSMUSG00000024949"|"ENSMUSG00000063550"|"ENSMUSG00000025246"|"ENSMUSG00000028964"|"ENSMUSG00000055044"|"ENSMUSG00000002833"|"ENSMUSG00000038965"|"ENSMUSG00000025104"|"ENSMUSG00000029528"|"ENSMUSG00000027593"|"E…	Thrap3/Dr1/Npm1/Srsf2/Hdgf/Limd1/Aip/Rbpms/Cops5/Sf1/Nup98/Tbl1x/Park7/Pdlim1/Hdgfl2/Ube2l3/Hdgfl3/Pxn/Raly/Mycbp/Hmgb1/Pex14/Tacc1/Fus/Hmgb2/Trim32/Bclaf1/Sub1/Pa2g4/Hnrnpu/Taf15/Fhl3/Trip11/Hsbp1/Ruvbl1/Wbp2/Hcfc1/Med23/Ppp1r13l/Setd3/Ctbp1/Yap1/C1qbp/Ccar1/Hdac1/Tcerg1/Ruvbl2/Actl6a/Mtdh/Wdr77
GOMF_PASSIVE_TRANSMEMBRANE_TRANSPORTER_ACTIVITY	0.690132	-0.407312	-2.07198	59	1.81852e-07	2.12518e-05	ENSMUSG00000025428|"ENSMUSG00000064356"|"ENSMUSG00000022956"|"ENSMUSG00000000563"|"ENSMUSG00000016252"|"ENSMUSG00000025781"|"ENSMUSG00000038717"|"ENSMUSG00000008892"|"ENSMUSG00000021771"|"ENSMUSG00000057914"|"ENSMUSG00000034659"|"ENSMUSG00000030082"|"ENSMUSG00000050953"|"ENSMUSG00000030249"|"ENSMUSG00000020402"|"ENSMUSG00000002984"|"ENSMUSG00000031791"|"ENSMUSG00000057378"	Atp5a1/mt-Atp8/Atp5o/Atp5pb/Atp5e/Atp5c1/Atp5l/Vdac3/Vdac2/Cacnb2/Tmem109/Sec61a1/Gja1/Abcc9/Vdac1/Tomm40/Tmem38a/Ryr3
GOBP_ATP_BIOSYNTHETIC_PROCESS	0.674963	-0.551493	-2.56584	34	4.24503e-07	4.20991e-05	ENSMUSG00000025428|"ENSMUSG00000064356"|"ENSMUSG00000022956"|"ENSMUSG00000000563"|"ENSMUSG00000016252"|"ENSMUSG00000027010"|"ENSMUSG00000025781"|"ENSMUSG00000038717"|"ENSMUSG00000014554"|"ENSMUSG00000018770"|"ENSMUSG00000054894"|"ENSMUSG00000064354"|"ENSMUSG00000015112"	Atp5a1/mt-Atp8/Atp5o/Atp5pb/Atp5e/Slc25a12/Atp5c1/Atp5l/Dguok/Atp5g3/Dmac2l/mt-Co2/Slc25a13
GOBP_PROTEASOMAL_PROTEIN_CATABOLIC_PROCESS	0.674963	0.469202	1.5846	182	4.2574e-07	4.20991e-05	ENSMUSG00000039615|"ENSMUSG00000028932"|"ENSMUSG00000009630"|"ENSMUSG00000028426"|"ENSMUSG00000022312"|"ENSMUSG00000028452"|"ENSMUSG00000018286"|"ENSMUSG00000015149"|"ENSMUSG00000068749"|"ENSMUSG00000025246"|"ENSMUSG00000042215"|"ENSMUSG00000002102"|"ENSMUSG00000028964"|"ENSMUSG00000050148"|"ENSMUSG00000020307"|"ENSMUSG00000078515"|"ENSMUSG00000020794"|"ENSMUSG00000026750"|"ENSMUSG00000021832"|"E…	Stub1/Psmc2/Ppp2cb/Rad23b/Eif3h/Vcp/Psmb6/Sirt2/Psma5/Tbl1x/Bag2/Psmc3/Park7/Ubqln2/Cdc34/Ddi2/Ube2g1/Psmb7/Psmc6/Sgta/Psmb5/Skp1/Rad23a/Psmd1/Dnajb2/Nsfl1c/Rbx1/Psmc5/Bag5/Psmd2/Hspa5/Psma6/Ube2g2/Sumo2/Psmd14/Psmb1/Psmd5/Hspbp1/Psmd13/Bub3/Huwe1/Ddb1/Psmb4/Uchl1/Ufd1/Gpx1/Xpo1/Psma1/Psma3/Psmb3/Uchl5/Usp14/Cav1/Psmf1/Elob/Psmc1/Psma4/Cd2ap/Usp13/Bag6/Ddrgk1/Psmc4/Ubqln4/Psmd11/Prpf19/Sumo1/Yod1…
GOMF_TRANSCRIPTION_FACTOR_BINDING	0.674963	0.495126	1.64391	132	4.13031e-07	4.20991e-05	ENSMUSG00000043962|"ENSMUSG00000029265"|"ENSMUSG00000000568"|"ENSMUSG00000057113"|"ENSMUSG00000028932"|"ENSMUSG00000004897"|"ENSMUSG00000052997"|"ENSMUSG00000024847"|"ENSMUSG00000015149"|"ENSMUSG00000003161"|"ENSMUSG00000030852"|"ENSMUSG00000024077"|"ENSMUSG00000025246"|"ENSMUSG00000028964"|"ENSMUSG00000022400"|"ENSMUSG00000020708"|"ENSMUSG00000042109"|"ENSMUSG00000075486"|"ENSMUSG00000066551"|"E…	Thrap3/Dr1/Hnrnpd/Npm1/Psmc2/Hdgf/Uba2/Aip/Sirt2/Sri/Tacc2/Strn/Tbl1x/Park7/Rbx1/Psmc5/Csdc2/Commd6/Hmgb1/Psma6/Tacc1/Hmgb2/Pcna/Trim32/Cbx3/Cpne1/Gpx3/Hnrnpu/Ruvbl1/Calr/Wbp2/Hcfc1/Ppid/Hnrnpf/Hdac2/Ppp1r13l/Setd3/Gtf2i/Ddx3x/Creb1/Pura/Ctbp1/Psmc1/Yap1/Ddrgk1/C1qbp/Naaa/Hdac1/Tcerg1/Cd34/Add1/Pik3r1/Sumo1/Ruvbl2/Uba3/Mapk9/Mtdh/Usp7/Chd4/Dhx9/Cdk5rap3/Eif4e/Cand1/Actn4/Rpl23/Snf8/Mapk1/Drg1
GOBP_NUCLEAR_EXPORT	0.659444	0.552695	1.78296	77	6.36222e-07	6.05825e-05	ENSMUSG00000006005|"ENSMUSG00000021096"|"ENSMUSG00000057113"|"ENSMUSG00000034826"|"ENSMUSG00000034120"|"ENSMUSG00000028367"|"ENSMUSG00000061613"|"ENSMUSG00000020849"|"ENSMUSG00000024097"|"ENSMUSG00000063895"|"ENSMUSG00000004980"|"ENSMUSG00000063550"|"ENSMUSG00000018379"|"ENSMUSG00000030847"|"ENSMUSG00000028333"|"ENSMUSG00000028964"|"ENSMUSG00000078812"|"ENSMUSG00000068882"|"ENSMUSG00000002718"|"E…	Tpr/Ppm1a/Npm1/Nup54/Srsf2/Txn1/U2af1/Ywhae/Srsf7/Nupl1/Hnrnpa2b1/Nup98/Srsf1/Bag3/Anp32b/Park7/Eif5a/Ssb/Cse1l/Ddx39a/Ranbp3/Sec13/Srsf3/U2af2/Hspa9/Cpsf6/Agfg1/Eif6/Calr/Chp1/Xpo1/Alyref/Rbm8a/Ddx39b/Hnrnpa1
GOBP_CELL_CYCLE_PROCESS	0.659444	0.412966	1.42872	349	8.64198e-07	7.69462e-05	ENSMUSG00000006005|"ENSMUSG00000021096"|"ENSMUSG00000057113"|"ENSMUSG00000028932"|"ENSMUSG00000028063"|"ENSMUSG00000031490"|"ENSMUSG00000057236"|"ENSMUSG00000024844"|"ENSMUSG00000007564"|"ENSMUSG00000020849"|"ENSMUSG00000018398"|"ENSMUSG00000028452"|"ENSMUSG00000018286"|"ENSMUSG00000015149"|"ENSMUSG00000068749"|"ENSMUSG00000037062"|"ENSMUSG00000030852"|"ENSMUSG00000031245"|"ENSMUSG00000032050"|"E…	Tpr/Ppm1a/Npm1/Psmc2/Lmna/Eif4ebp1/Rbbp4/Banf1/Ppp2r1a/Ywhae/Septin8/Vcp/Psmb6/Sirt2/Psma5/Sh3glb1/Tacc2/Hmgn5/Rdx/Ppm1g/Psmc3/Tom1l2/Bin1/Cdc34/Golga2/Wasl/Ppp3ca/Psmb7/Psmc6/Psmb5/Mif/Ube2l3/Ranbp1/Skp1/Psmd1/Pds5b/Eif4g1/Pkia/Appl1/Ik/Nsfl1c/Chmp5/Chmp4b/Dync1li1/Dctn2/Rbx1/Psmc5/Chmp3/Psmd2/Dctn6/Calm2/Psma6/Tnks1bp1/Tacc1/Ppp1r12b/Cnot3/Psmd14/Psmb1/Pcna/Pcm1/Cbx3/Psmd5/Ist1/Psmd13/Hnrnpu/Bu…
GOBP_POSITIVE_REGULATION_OF_CANONICAL_WNT_SIGNALING_PATHWAY	0.659444	0.592172	1.87639	60	9.25708e-07	7.69462e-05	ENSMUSG00000021096|"ENSMUSG00000028932"|"ENSMUSG00000061130"|"ENSMUSG00000028452"|"ENSMUSG00000018286"|"ENSMUSG00000068749"|"ENSMUSG00000025246"|"ENSMUSG00000002102"|"ENSMUSG00000026750"|"ENSMUSG00000021832"|"ENSMUSG00000022193"|"ENSMUSG00000026229"|"ENSMUSG00000020708"|"ENSMUSG00000006998"|"ENSMUSG00000021024"|"ENSMUSG00000026914"|"ENSMUSG00000014769"|"ENSMUSG00000026869"|"ENSMUSG00000025487"|"E…	Ppm1a/Psmc2/Ppm1b/Vcp/Psmb6/Psma5/Tbl1x/Psmc3/Psmb7/Psmc6/Psmb5/Psmd1/Psmc5/Psmd2/Psma6/Psmd14/Psmb1/Psmd5/Psmd13/Psmb4/Ruvbl1/Psma1/Psma3/Psmb3/Ddx3x/Usp47/Cav1/Psmf1/Psmc1/Psma4/Wnk1/Yap1/Psmc4/Psmd11
GOBP_REGULATION_OF_DNA_TEMPLATED_TRANSCRIPTION_IN_RESPONSE_TO_STRESS	0.659444	0.579031	1.83708	59	9.42059e-07	7.69462e-05	ENSMUSG00000028932|"ENSMUSG00000025239"|"ENSMUSG00000018286"|"ENSMUSG00000015149"|"ENSMUSG00000068749"|"ENSMUSG00000030847"|"ENSMUSG00000002102"|"ENSMUSG00000026750"|"ENSMUSG00000021832"|"ENSMUSG00000022193"|"ENSMUSG00000026229"|"ENSMUSG00000032475"|"ENSMUSG00000022400"|"ENSMUSG00000020708"|"ENSMUSG00000006998"|"ENSMUSG00000026864"|"ENSMUSG00000021024"|"ENSMUSG00000026914"|"ENSMUSG00000014769"|"E…	Psmc2/Limd1/Psmb6/Sirt2/Psma5/Bag3/Psmc3/Psmb7/Psmc6/Psmb5/Psmd1/Nck1/Rbx1/Psmc5/Psmd2/Hspa5/Psma6/Psmd14/Psmb1/Bclaf1/Psmd5/Psmd13/Psmb4/Psma1/Psma3/Psmb3/Psmf1/Elob/Psmc1/Psma4/Psmc4/Psmd11
GOCC_OUTER_MITOCHONDRIAL_MEMBRANE_PROTEIN_COMPLEX	0.643552	-0.666562	-2.78427	20	9.73758e-07	7.69462e-05	ENSMUSG00000022437|"ENSMUSG00000027099"|"ENSMUSG00000052337"|"ENSMUSG00000039768"|"ENSMUSG00000033475"|"ENSMUSG00000022427"|"ENSMUSG00000078713"|"ENSMUSG00000064068"|"ENSMUSG00000050608"|"ENSMUSG00000002984"|"ENSMUSG00000049760"	Samm50/Mtx2/Immt/Dnajc11/Tomm6/Tomm22/Tomm5/Mtx1/Micos10/Tomm40/Micos13
GOMF_MRNA_BINDING	0.643552	0.488474	1.62251	134	1.25778e-06	9.19631e-05	ENSMUSG00000015165|"ENSMUSG00000000568"|"ENSMUSG00000006005"|"ENSMUSG00000021546"|"ENSMUSG00000007670"|"ENSMUSG00000053536"|"ENSMUSG00000026843"|"ENSMUSG00000026234"|"ENSMUSG00000031586"|"ENSMUSG00000024949"|"ENSMUSG00000029823"|"ENSMUSG00000004980"|"ENSMUSG00000060373"|"ENSMUSG00000063550"|"ENSMUSG00000018379"|"ENSMUSG00000028964"|"ENSMUSG00000059208"|"ENSMUSG00000024991"|"ENSMUSG00000066037"|"E…	Hnrnpl/Hnrnpd/Tpr/Hnrnpk/Khsrp/Cstf2t/Fubp3/Ncl/Rbpms/Sf1/Luc7l2/Hnrnpa2b1/Hnrnpc/Nup98/Srsf1/Park7/Hnrnpm/Eif3a/Hnrnpr/Ssb/Fubp1/Eif4g1/Celf1/Cryz/Csdc2/Qk/Srsf3/Cirbp/Rbm20/Cpsf6/Supt5/Hnrnpu/Syncrip/Snrnp70/Ilf3/Cluh/G3bp1/Calr/Nudt16/Rbm8a/Eif2s2/Ddx3x/Cstf2/Srrm2/C1qbp/Tia1/Tra2b/Dazap1/Hnrnpab/Rbm25/Cnbp/Ybx3/Serbp1/Eif4g2/Srsf4/Etf1/Ago2/Eif4g3/Hdlbp/Dhx9/Shmt1/Eif2a/Cct5/Luc7l3/Eif4a1/Fxr…
GOBP_POSTTRANSCRIPTIONAL_REGULATION_OF_GENE_EXPRESSION	0.627257	0.434919	1.48634	261	1.97769e-06	0.000127116	ENSMUSG00000043962|"ENSMUSG00000000568"|"ENSMUSG00000006005"|"ENSMUSG00000007670"|"ENSMUSG00000057113"|"ENSMUSG00000028932"|"ENSMUSG00000034826"|"ENSMUSG00000031490"|"ENSMUSG00000025239"|"ENSMUSG00000037236"|"ENSMUSG00000026234"|"ENSMUSG00000030738"|"ENSMUSG00000022312"|"ENSMUSG00000018286"|"ENSMUSG00000063895"|"ENSMUSG00000068749"|"ENSMUSG00000004980"|"ENSMUSG00000060373"|"ENSMUSG00000063550"|"E…	Thrap3/Hnrnpd/Tpr/Khsrp/Npm1/Psmc2/Nup54/Eif4ebp1/Limd1/Matr3/Ncl/Eif3c/Eif3h/Psmb6/Nupl1/Psma5/Hnrnpa2b1/Hnrnpc/Nup98/Psmc3/Eif5b/Hnrnpm/Eif5a/Hnrnpr/Ppp3ca/Psmb7/Psmc6/Psmb5/Eif4h/Psmd1/Eif4g1/Celf1/Nck1/Psmc5/Csdc2/Psmd2/Set/Sec13/Caprin1/Cdc37/Psma6/Eef2/Srrt/Qk/Fus/Cirbp/Cnot3/Psmd14/Psmb1/Psmd5/Pa2g4/Psmd13/Hnrnpu/Syncrip/Taf15/Csde1/Ilf3/Eif6/Eif4b/Ywhab/Psmb4/Plxnb2/Dkc1/Calr/Eif5/Xpo1/Ps…
GOBP_PROTEIN_MODIFICATION_BY_SMALL_PROTEIN_CONJUGATION_OR_REMOVAL	0.627257	0.423038	1.45404	292	2.66556e-06	0.000146459	ENSMUSG00000006005|"ENSMUSG00000039615"|"ENSMUSG00000028932"|"ENSMUSG00000034826"|"ENSMUSG00000028426"|"ENSMUSG00000052997"|"ENSMUSG00000028452"|"ENSMUSG00000018286"|"ENSMUSG00000025917"|"ENSMUSG00000063895"|"ENSMUSG00000068749"|"ENSMUSG00000063550"|"ENSMUSG00000022663"|"ENSMUSG00000042215"|"ENSMUSG00000002102"|"ENSMUSG00000015837"|"ENSMUSG00000028964"|"ENSMUSG00000023845"|"ENSMUSG00000020307"|"E…	Tpr/Stub1/Psmc2/Nup54/Rad23b/Uba2/Vcp/Psmb6/Cops5/Nupl1/Psma5/Nup98/Atg3/Bag2/Psmc3/Sqstm1/Park7/Lnpep/Cdc34/Eif3f/Golga2/Ube2g1/Psmb7/Psmc6/Tollip/Psmb5/Ivns1abp/Ube2l3/Skp1/Rad23a/Psmd1/Tpp2/Dnajb2/Rnf114/Rbx1/Psmc5/Bag5/Psmd2/Hspa5/Pex14/Psma6/Ube2g2/U2af2/Sumo2/Psmd14/Psmb1/Pcna/Trim32/Psmd5/Hspbp1/Psmd13/Huwe1/Ube3c/Ddb1/Cops4/Psmb4/Uchl1/Sae1/Ube2z/Ruvbl1/Senp8/Snx3/Ufd1/Hcfc1/Chp1/Psma1/Ps…
GOCC_CHROMOSOME	0.610527	0.430982	1.46367	211	7.57226e-06	0.000324471	ENSMUSG00000006005|"ENSMUSG00000021546"|"ENSMUSG00000049550"|"ENSMUSG00000028063"|"ENSMUSG00000009630"|"ENSMUSG00000057236"|"ENSMUSG00000024844"|"ENSMUSG00000026234"|"ENSMUSG00000007564"|"ENSMUSG00000059325"|"ENSMUSG00000028452"|"ENSMUSG00000025917"|"ENSMUSG00000015149"|"ENSMUSG00000004980"|"ENSMUSG00000060373"|"ENSMUSG00000031245"|"ENSMUSG00000063550"|"ENSMUSG00000018666"|"ENSMUSG00000028964"|"E…	Tpr/Hnrnpk/Clip1/Lmna/Ppp2cb/Rbbp4/Banf1/Ncl/Ppp2r1a/Hopx/Vcp/Cops5/Sirt2/Hnrnpa2b1/Hnrnpc/Hmgn5/Nup98/Cbx1/Park7/Sugt1/Ddi2/Ssb/Nap1l1/Pds5b/Nap1l4/Ik/Nsfl1c/Dync1li1/Dctn2/Set/Sec13/Dctn6/Hmgb1/Tnks1bp1/Hmgb2/Ppp1r7/Pcna/Cbx3/Ist1/Cpsf6/Hnrnpu/Bub3/Ddb1/Sfpq/Ruvbl1/Wbp2/Gar1/Xpo1/Ppp2ca/Hdac2/Alyref/Zfp207/Creb1/Stag1/Uchl5/Pura/Polr2b/Tmpo/Polr1a/Ubqln4/Setd7/Septin2/Hdac1/Prpf19/Nfib/Nde1/Ruv…
GOBP_CELL_CYCLE_PHASE_TRANSITION	0.593325	0.455595	1.53272	163	1.0351e-05	0.000436269	ENSMUSG00000006005|"ENSMUSG00000057113"|"ENSMUSG00000028932"|"ENSMUSG00000031490"|"ENSMUSG00000007564"|"ENSMUSG00000020849"|"ENSMUSG00000018286"|"ENSMUSG00000015149"|"ENSMUSG00000068749"|"ENSMUSG00000032050"|"ENSMUSG00000002102"|"ENSMUSG00000020307"|"ENSMUSG00000028161"|"ENSMUSG00000026750"|"ENSMUSG00000021832"|"ENSMUSG00000022193"|"ENSMUSG00000038965"|"ENSMUSG00000036309"|"ENSMUSG00000026229"|"E…	Tpr/Npm1/Psmc2/Eif4ebp1/Ppp2r1a/Ywhae/Psmb6/Sirt2/Psma5/Rdx/Psmc3/Cdc34/Ppp3ca/Psmb7/Psmc6/Psmb5/Ube2l3/Skp1/Psmd1/Eif4g1/Pkia/Appl1/Ik/Chmp4b/Dync1li1/Dctn2/Rbx1/Psmc5/Psmd2/Psma6/Tnks1bp1/Ppp1r12b/Cnot3/Psmd14/Psmb1/Pcna/Pcm1/Psmd5/Psmd13/Bub3/Zpr1/Ddb1/Psmb4/Vps4a/Psma1/Psma3/Psmb3/Zfp207/Ddx3x/Cdkn2c/Usp47/Dlg1/Psmf1/Psmc1/Psma4/Ddrgk1/Psmc4/Tmod3/Psmd11/Arpp19/Nde1/Cdk3/Anxa1/Ywhag/Rcc1/Cdk5…
GOBP_CELL_SURFACE_RECEPTOR_SIGNALING_PATHWAY_INVOLVED_IN_CELL_CELL_SIGNALING	0.57561	0.4621	1.54249	148	1.9408e-05	0.000712828	ENSMUSG00000021096|"ENSMUSG00000028932"|"ENSMUSG00000025239"|"ENSMUSG00000024668"|"ENSMUSG00000007564"|"ENSMUSG00000061130"|"ENSMUSG00000028452"|"ENSMUSG00000018286"|"ENSMUSG00000068749"|"ENSMUSG00000024077"|"ENSMUSG00000025246"|"ENSMUSG00000002102"|"ENSMUSG00000028161"|"ENSMUSG00000026750"|"ENSMUSG00000021832"|"ENSMUSG00000022193"|"ENSMUSG00000003200"|"ENSMUSG00000036309"|"ENSMUSG00000026229"|"E…	Ppm1a/Psmc2/Limd1/Sdhaf2/Ppp2r1a/Ppm1b/Vcp/Psmb6/Psma5/Strn/Tbl1x/Psmc3/Ppp3ca/Psmb7/Psmc6/Psmb5/Sh3gl1/Skp1/Psmd1/Cpe/Rbx1/Psmc5/Psmd2/Psma6/Slc9a3r1/Psmd14/Psmb1/Psmd5/Ppp3r1/Psmd13/Psmb4/Ruvbl1/Snx3/Psma1/Ppp2ca/Psma3/Psmb3/Ddx3x/Vps29/Tax1bp3/Usp47/Cav1/Psmf1/Psmc1/Psma4/Wnk1/Yap1/Ppp3cb/Psmc4/Daam1/Rhoa/Hdac1/Mesd/Psmd11/Kpna1/Ruvbl2/Rack1/Wdr61/Dab2/Ago2/Ilk/Pin1/Emd/C3/Ctnnd1/Lrp1/Cdh2/Psm…
GOCC_NADH_DEHYDROGENASE_COMPLEX	0.57561	-0.386225	-1.76028	45	2.15765e-05	0.000770459	ENSMUSG00000016427|"ENSMUSG00000033938"|"ENSMUSG00000022820"|"ENSMUSG00000026260"|"ENSMUSG00000013593"|"ENSMUSG00000020022"|"ENSMUSG00000036199"|"ENSMUSG00000065947"|"ENSMUSG00000029632"|"ENSMUSG00000030647"|"ENSMUSG00000039048"|"ENSMUSG00000027673"|"ENSMUSG00000022450"|"ENSMUSG00000071014"|"ENSMUSG00000028648"|"ENSMUSG00000000399"|"ENSMUSG00000031059"|"ENSMUSG00000002379"|"ENSMUSG00000026032"|"E…	Ndufa1/Ndufb7/Ndufb4/Ndufa10/Ndufs2/Ndufa12/Ndufa13/mt-Nd4l/Ndufa4/Ndufc2/Foxred1/Ndufb5/Ndufa6/Ndufb6/Ndufs5/Ndufa9/Ndufb11/Ndufa11/Ndufb3/Ndufs7/mt-Nd3/Ndufa3/Ndufb10/Ndufv1
GOCC_PORE_COMPLEX	0.57561	-0.612407	-2.46653	18	2.52322e-05	0.000888658	ENSMUSG00000029656|"ENSMUSG00000035031"|"ENSMUSG00000008892"|"ENSMUSG00000021771"|"ENSMUSG00000079105"|"ENSMUSG00000022149"|"ENSMUSG00000022181"|"ENSMUSG00000026874"|"ENSMUSG00000015083"|"ENSMUSG00000020402"|"ENSMUSG00000002984"	C8b/C8a/Vdac3/Vdac2/C7/C9/C6/Hc/C8g/Vdac1/Tomm40
GOBP_REGULATION_OF_CATABOLIC_PROCESS	0.557332	0.389859	1.35132	384	3.73239e-05	0.00118469	ENSMUSG00000043962|"ENSMUSG00000000568"|"ENSMUSG00000006005"|"ENSMUSG00000007670"|"ENSMUSG00000057113"|"ENSMUSG00000039615"|"ENSMUSG00000028932"|"ENSMUSG00000034826"|"ENSMUSG00000028426"|"ENSMUSG00000041548"|"ENSMUSG00000022312"|"ENSMUSG00000028452"|"ENSMUSG00000018286"|"ENSMUSG00000015149"|"ENSMUSG00000063895"|"ENSMUSG00000068749"|"ENSMUSG00000031078"|"ENSMUSG00000037062"|"ENSMUSG00000060373"|"E…	Thrap3/Hnrnpd/Tpr/Khsrp/Npm1/Stub1/Psmc2/Nup54/Rad23b/Hspb8/Eif3h/Vcp/Psmb6/Sirt2/Nupl1/Psma5/Cttn/Sh3glb1/Hnrnpc/Nup98/Rdx/Bag3/Bag2/Psmc3/Park7/Ubqln2/Hnrnpm/Golga2/Hnrnpr/Psmb7/Psmc6/Sf3b3/Sgta/Psmb5/Rad23a/Psmd1/Eif4g1/Celf1/Dnajb2/Pgam1/Chmp4b/Msn/Rbx1/Psmc5/Csdc2/Bag5/Psmd2/Set/Sec13/Hmgb1/Psma6/Fus/Cirbp/Sumo2/Psmd14/Clec16a/Psmb1/Trim32/Psmd5/Hspbp1/Supt5/Psmd13/Hnrnpu/Syncrip/Huwe1/Snrnp…
GOBP_REGULATION_OF_CELL_DIFFERENTIATION	0.557332	0.398799	1.37638	327	3.84464e-05	0.00120544	ENSMUSG00000022185|"ENSMUSG00000028932"|"ENSMUSG00000021823"|"ENSMUSG00000025239"|"ENSMUSG00000024668"|"ENSMUSG00000007564"|"ENSMUSG00000003316"|"ENSMUSG00000025130"|"ENSMUSG00000059325"|"ENSMUSG00000006134"|"ENSMUSG00000018286"|"ENSMUSG00000015149"|"ENSMUSG00000068749"|"ENSMUSG00000025132"|"ENSMUSG00000028333"|"ENSMUSG00000002102"|"ENSMUSG00000024381"|"ENSMUSG00000030224"|"ENSMUSG00000031511"|"E…	Acin1/Psmc2/Vcl/Limd1/Sdhaf2/Ppp2r1a/Glg1/P4hb/Hopx/Crkl/Psmb6/Sirt2/Psma5/Arhgdia/Anp32b/Psmc3/Bin1/Strap/Arhgef7/Ppp3ca/Psmb7/Psmc6/Tesc/Psmb5/Nap1l1/Dbnl/Itgav/Psmd1/Crk/Eif4g1/Hook3/Psmc5/Psmd2/Dag1/Caprin1/Syap1/Gdi1/Sod1/Hmgb1/Psma6/Srrt/Hmgb2/Hspa9/Psmd14/Psmb1/Pcm1/Trim32/Dpysl2/Spg20/Gnas/Psmd5/Cpne1/Ist1/Pa2g4/Psmd13/Hnrnpu/Aamdc/Eif6/Cdh5/Psmb4/Plxnb2/Calr/Spag9/Fbln1/Golga4/Psma1/Ppp2…
GOBP_NEGATIVE_REGULATION_OF_BIOSYNTHETIC_PROCESS	0.557332	0.409481	1.39865	249	5.3039e-05	0.00158562	ENSMUSG00000029265|"ENSMUSG00000000568"|"ENSMUSG00000006005"|"ENSMUSG00000021096"|"ENSMUSG00000020954"|"ENSMUSG00000007670"|"ENSMUSG00000034120"|"ENSMUSG00000004897"|"ENSMUSG00000031490"|"ENSMUSG00000025239"|"ENSMUSG00000028367"|"ENSMUSG00000026234"|"ENSMUSG00000015149"|"ENSMUSG00000024949"|"ENSMUSG00000004980"|"ENSMUSG00000060373"|"ENSMUSG00000062515"|"ENSMUSG00000025246"|"ENSMUSG00000030847"|"E…	Dr1/Hnrnpd/Tpr/Ppm1a/Strn3/Khsrp/Srsf2/Hdgf/Eif4ebp1/Limd1/Txn1/Ncl/Sirt2/Sf1/Hnrnpa2b1/Hnrnpc/Fabp4/Tbl1x/Bag3/Cbx1/Sqstm1/Park7/Strap/Hnrnpr/Eif4g1/Pkia/Celf1/Nck1/Psmc5/S100a11/Set/Caprin1/Sod1/Hmgb1/Pex14/Cirbp/Sumo2/Ywhaq/Hmgb2/Pcna/Cbx3/Bclaf1/Supt5/Pa2g4/Hnrnpu/Syncrip/Ilf3/Eif6/Ywhab/Sfpq/Hsbp1/Calr/Hcfc1/Ppid/Hdac2/Ppp1r13l/Ddx3x/Creb1/Pura/Adipoq/Ctbp1/Usp47/Hnrnpa1/Dlg1/Lims1/Got1/Cav1…
GOBP_REGULATION_OF_PROTEASOMAL_UBIQUITIN_DEPENDENT_PROTEIN_CATABOLIC_PROCESS	0.557332	0.547295	1.72762	57	5.98819e-05	0.00172985	ENSMUSG00000039615|"ENSMUSG00000028426"|"ENSMUSG00000022312"|"ENSMUSG00000028452"|"ENSMUSG00000015149"|"ENSMUSG00000028964"|"ENSMUSG00000050148"|"ENSMUSG00000004937"|"ENSMUSG00000003813"|"ENSMUSG00000026203"|"ENSMUSG00000022400"|"ENSMUSG00000049792"|"ENSMUSG00000020738"|"ENSMUSG00000063802"|"ENSMUSG00000020290"|"ENSMUSG00000018189"|"ENSMUSG00000047879"|"ENSMUSG00000007655"|"ENSMUSG00000055839"|"E…	Stub1/Rad23b/Eif3h/Vcp/Sirt2/Park7/Ubqln2/Sgta/Rad23a/Dnajb2/Rbx1/Bag5/Sumo2/Hspbp1/Xpo1/Uchl5/Usp14/Cav1/Elob/Bag6/Ddrgk1/Ubqln4/Sumo1/Rack1/Dab2/Mapk9/Usp7/Ubxn1/Nub1/Klhl40/Usp5/Clu/Hectd1/Akt1/Rpl11/Ogt/Ufl1
GOBP_REGULATION_OF_RESPONSE_TO_STRESS	0.538434	0.383162	1.33	392	6.48641e-05	0.00185295	ENSMUSG00000006005|"ENSMUSG00000021546"|"ENSMUSG00000057113"|"ENSMUSG00000021377"|"ENSMUSG00000028932"|"ENSMUSG00000034826"|"ENSMUSG00000028063"|"ENSMUSG00000037236"|"ENSMUSG00000028367"|"ENSMUSG00000041548"|"ENSMUSG00000025130"|"ENSMUSG00000020849"|"ENSMUSG00000061130"|"ENSMUSG00000018286"|"ENSMUSG00000025917"|"ENSMUSG00000015149"|"ENSMUSG00000063895"|"ENSMUSG00000068749"|"ENSMUSG00000062515"|"E…	Tpr/Hnrnpk/Npm1/Dek/Psmc2/Nup54/Lmna/Matr3/Txn1/Hspb8/P4hb/Ywhae/Ppm1b/Psmb6/Cops5/Sirt2/Nupl1/Psma5/Fabp4/Nup98/Bag3/Bag2/Psmc3/Stk24/Park7/Ubqln2/Ppp3ca/Psmb7/Psmc6/Sgta/Psmb5/Mif/Skp1/Psmd1/Mink1/Crk/Eif4g1/Celf1/Appl1/Nck1/Psmc5/Bag5/Psmd2/Sec13/Hspa5/Sod1/Hmgb1/Cdc37/Psma6/Manf/Fus/Hmgb2/Psmd14/Psmb1/Pcna/Bag1/Trim32/Bclaf1/Psmd5/Psmd13/Dnajc7/Ahsg/Sfpq/Cdh5/Psmb4/Oxr1/Cd200/Hsbp1/Pak2/Ufd1/…
GOBP_RESPONSE_TO_INTERLEUKIN_12	0.538434	0.604545	1.79173	35	7.13727e-05	0.00195212	ENSMUSG00000024590|"ENSMUSG00000025503"|"ENSMUSG00000025130"|"ENSMUSG00000024847"|"ENSMUSG00000004980"|"ENSMUSG00000029328"|"ENSMUSG00000047721"|"ENSMUSG00000033307"|"ENSMUSG00000031207"|"ENSMUSG00000025068"|"ENSMUSG00000022982"|"ENSMUSG00000024359"|"ENSMUSG00000017781"|"ENSMUSG00000022781"|"ENSMUSG00000042079"	Lmnb1/Taldo1/P4hb/Aip/Hnrnpa2b1/Hnrnpdl/Bola2/Mif/Msn/Gsto1/Sod1/Hspa9/Pitpna/Pak2/Hnrnpf
GOBP_PROTEIN_MODIFICATION_BY_SMALL_PROTEIN_REMOVAL	0.538434	0.466239	1.53622	111	8.51689e-05	0.00223438	ENSMUSG00000028932|"ENSMUSG00000028426"|"ENSMUSG00000028452"|"ENSMUSG00000018286"|"ENSMUSG00000025917"|"ENSMUSG00000068749"|"ENSMUSG00000002102"|"ENSMUSG00000028964"|"ENSMUSG00000031029"|"ENSMUSG00000026750"|"ENSMUSG00000021832"|"ENSMUSG00000022193"|"ENSMUSG00000003813"|"ENSMUSG00000026229"|"ENSMUSG00000020708"|"ENSMUSG00000006998"|"ENSMUSG00000021024"|"ENSMUSG00000026914"|"ENSMUSG00000014769"|"E…	Psmc2/Rad23b/Vcp/Psmb6/Cops5/Psma5/Psmc3/Park7/Eif3f/Psmb7/Psmc6/Psmb5/Rad23a/Psmd1/Psmc5/Psmd2/Psma6/Psmd14/Psmb1/Psmd5/Psmd13/Cops4/Psmb4/Uchl1/Ruvbl1/Senp8/Snx3/Ufd1/Hcfc1/Psma1/Psma3/Psmb3/Hgs/Uchl5/Usp14/Usp47/Stam2/Psmf1/Psmc1/Psma4/Usp13/Uchl3/Psmc4/Rhoa/Psmd11/Yod1/Actl6a/Usp7/Nedd8/Ubxn1/Cops8/Otud4/Brcc3/Usp5/Psma7/Psmb2/Stambp/Ogt/Usp9x/Usp28/Abraxas2/Usp39/Cops3/Wdr48/Usp4/Usp10/Psme3…
GOBP_REGULATION_OF_PROTEIN_EXPORT_FROM_NUCLEUS	0.538434	0.73685	1.87407	15	0.000103727	0.00269375	ENSMUSG00000006005|"ENSMUSG00000021096"|"ENSMUSG00000028367"|"ENSMUSG00000020849"|"ENSMUSG00000030847"|"ENSMUSG00000028333"|"ENSMUSG00000028964"	Tpr/Ppm1a/Txn1/Ywhae/Bag3/Anp32b/Park7
GOBP_NADH_DEHYDROGENASE_COMPLEX_ASSEMBLY	0.518848	-0.323613	-1.70873	58	0.000129187	0.00325627	ENSMUSG00000016427|"ENSMUSG00000033938"|"ENSMUSG00000022820"|"ENSMUSG00000030615"|"ENSMUSG00000026260"|"ENSMUSG00000013593"|"ENSMUSG00000020022"|"ENSMUSG00000036199"|"ENSMUSG00000002846"|"ENSMUSG00000030647"|"ENSMUSG00000039048"|"ENSMUSG00000027673"|"ENSMUSG00000030614"|"ENSMUSG00000022450"|"ENSMUSG00000071014"	Ndufa1/Ndufb7/Ndufb4/Tmem126a/Ndufa10/Ndufs2/Ndufa12/Ndufa13/Timmdc1/Ndufc2/Foxred1/Ndufb5/Tmem126b/Ndufa6/Ndufb6
GOMF_TRANSLATION_INITIATION_FACTOR_ACTIVITY	0.518848	0.566869	1.72555	42	0.000128269	0.00325627	ENSMUSG00000030738|"ENSMUSG00000022312"|"ENSMUSG00000025917"|"ENSMUSG00000028798"|"ENSMUSG00000026083"|"ENSMUSG00000031029"|"ENSMUSG00000024991"|"ENSMUSG00000043424"|"ENSMUSG00000040731"|"ENSMUSG00000045983"|"ENSMUSG00000027613"|"ENSMUSG00000058655"|"ENSMUSG00000021282"|"ENSMUSG00000074656"|"ENSMUSG00000021116"|"ENSMUSG00000070319"|"ENSMUSG00000022884"|"ENSMUSG00000005610"|"ENSMUSG00000036698"|"E…	Eif3c/Eif3h/Cops5/Eif3i/Eif5b/Eif3f/Eif3a/Eif3j2/Eif4h/Eif4g1/Eif6/Eif4b/Eif5/Eif2s2/Eif2s1/Eif3g/Eif4a2/Eif4g2/Ago2/Eif4g3/Eif3m/Eif2b1/Eif2a/Eif4e/Eif4a1/Eif2b5
GOBP_NEUROGENESIS	0.518848	0.388504	1.34021	324	0.000143972	0.00355916	ENSMUSG00000021823|"ENSMUSG00000039103"|"ENSMUSG00000016541"|"ENSMUSG00000006134"|"ENSMUSG00000015149"|"ENSMUSG00000031078"|"ENSMUSG00000025132"|"ENSMUSG00000024077"|"ENSMUSG00000001025"|"ENSMUSG00000063410"|"ENSMUSG00000059923"|"ENSMUSG00000024381"|"ENSMUSG00000029684"|"ENSMUSG00000022995"|"ENSMUSG00000028161"|"ENSMUSG00000058799"|"ENSMUSG00000023175"|"ENSMUSG00000020476"|"ENSMUSG00000027500"|"E…	Vcl/Nexn/Atxn10/Crkl/Sirt2/Cttn/Arhgdia/Strn/S100a6/Stk24/Grb2/Bin1/Wasl/Enah/Ppp3ca/Nap1l1/Bsg/Dbnl/Stmn2/Mink1/Crk/Eif4g1/Lypla2/Itga1/Hdgfl3/Hook3/Nck1/Bag5/Dag1/Caprin1/Hspa5/Gdi1/Sod1/Hmgb1/Grcc10/Lgals1/Eef2/Srrt/Manf/Slc9a3r1/Hmgb2/Pcm1/Trim32/Dpysl2/Spg20/Itsn1/Cpne1/Ist1/Zpr1/Plxnb2/Trip11/Ptprm/Pak2/Calr/Snx3/Lama2/Spag9/Vasp/Golga4/Hdac2/Wdr5/Creb1/Prune1/Vldlr/Cdkn2c/Nefl/Wnk1/Map2k1/…
GOCC_INTRACELLULAR_PROTEIN_CONTAINING_COMPLEX	0.518848	0.412455	1.40328	223	0.000146239	0.00358078	ENSMUSG00000024661|"ENSMUSG00000029265"|"ENSMUSG00000039615"|"ENSMUSG00000028932"|"ENSMUSG00000009630"|"ENSMUSG00000028426"|"ENSMUSG00000007564"|"ENSMUSG00000024847"|"ENSMUSG00000028452"|"ENSMUSG00000018286"|"ENSMUSG00000068749"|"ENSMUSG00000022663"|"ENSMUSG00000002102"|"ENSMUSG00000022024"|"ENSMUSG00000024583"|"ENSMUSG00000028161"|"ENSMUSG00000042520"|"ENSMUSG00000026750"|"ENSMUSG00000021832"|"E…	Fth1/Dr1/Stub1/Psmc2/Ppp2cb/Rad23b/Ppp2r1a/Aip/Vcp/Psmb6/Psma5/Atg3/Psmc3/Sugt1/Txnl1/Ppp3ca/Ubap2l/Psmb7/Psmc6/Psmb5/Ube2l3/Skp1/Rad23a/Psmd1/Dnajb2/Rbx1/Psmc5/Psmd2/Zbtb8os/Psma6/Tnks1bp1/Cnot3/Psmd14/Psmb1/Psmd5/Ppp3r1/Psmd13/Ube3c/Ddb1/Psmb4/Fnta/Ruvbl1/Hcfc1/Fam98b/Prkar1a/Rtcb/Naa25/Psma1/Ppp2ca/Psma3/Wdr5/Dcaf8/Psmb3/Tcea1/Polr2c/Uchl5/Trappc13/Polr2b/Usp14/Usp47/Psmf1/Elob/Psmc1/Psma4/Ppp…
GOBP_RESPONSE_TO_ENDOPLASMIC_RETICULUM_STRESS	0.518848	0.451983	1.49812	119	0.000148507	0.00360199	ENSMUSG00000039615|"ENSMUSG00000028063"|"ENSMUSG00000009630"|"ENSMUSG00000004897"|"ENSMUSG00000025130"|"ENSMUSG00000028452"|"ENSMUSG00000025917"|"ENSMUSG00000028964"|"ENSMUSG00000050148"|"ENSMUSG00000021832"|"ENSMUSG00000004937"|"ENSMUSG00000045983"|"ENSMUSG00000026203"|"ENSMUSG00000032475"|"ENSMUSG00000026864"|"ENSMUSG00000034994"|"ENSMUSG00000032575"|"ENSMUSG00000009293"|"ENSMUSG00000020571"|"E…	Stub1/Lmna/Ppp2cb/Hdgf/P4hb/Vcp/Cops5/Park7/Ubqln2/Psmc6/Sgta/Eif4g1/Dnajb2/Nck1/Hspa5/Eef2/Manf/Ube2g2/Pdia6/Gorasp2/Srpr/Sec31a/Calr/Ufd1/Ddx3x/Pdia3/Usp14/Hyou1/Cav1/Usp13/Bag6/Ddrgk1/Pdia4/Eif2s1/Add1/Pik3r1/Erp44/Mydgf/Yod1/Rack1/Niban1/Ufc1/Ubxn1/Cdk5rap3/Rcn3/Erp29/Get3/Clu/Serinc3/Eif2b5/Ecpas/Erlec1/Ufl1/Dnajb11/Txndc12/Hsp90b1/Gsk3a
GOBP_CYTOKINE_MEDIATED_SIGNALING_PATHWAY	0.518848	0.412409	1.40116	206	0.000173446	0.0040911	ENSMUSG00000024590|"ENSMUSG00000028932"|"ENSMUSG00000025503"|"ENSMUSG00000025130"|"ENSMUSG00000024847"|"ENSMUSG00000006134"|"ENSMUSG00000018286"|"ENSMUSG00000068749"|"ENSMUSG00000004980"|"ENSMUSG00000002102"|"ENSMUSG00000015837"|"ENSMUSG00000059923"|"ENSMUSG00000029328"|"ENSMUSG00000047721"|"ENSMUSG00000026750"|"ENSMUSG00000021832"|"ENSMUSG00000025139"|"ENSMUSG00000037405"|"ENSMUSG00000022193"|"E…	Lmnb1/Psmc2/Taldo1/P4hb/Aip/Crkl/Psmb6/Psma5/Hnrnpa2b1/Psmc3/Sqstm1/Grb2/Hnrnpdl/Bola2/Psmb7/Psmc6/Tollip/Icam1/Psmb5/Mif/Skp1/Psmd1/Crk/Appl1/Msn/Rbx1/Psmc5/Psmd2/Gsto1/Sod1/Cdc37/Psma6/Hspa9/Psmd14/Psmb1/Trim32/Psmd5/Cpne1/Pitpna/Psmd13/Psmb4/Pak2/Hnrnpf/Itgb1/Psma1/Hpx/Psma3/Psmb3/Adipoq/Lims1/Cav1/Psmf1/Psmc1/Psma4/Wnk1/Yap1/Inppl1/Txlna/Psmc4/Camk2d/Psmd11/Pik3r1/Sumo1/Cfl1/Rack1/Pycard/Fadd…
GOBP_CHROMOSOME_ORGANIZATION	0.518848	0.411463	1.39816	216	0.000180248	0.00421289	ENSMUSG00000029265|"ENSMUSG00000000568"|"ENSMUSG00000006005"|"ENSMUSG00000022185"|"ENSMUSG00000057113"|"ENSMUSG00000021377"|"ENSMUSG00000028426"|"ENSMUSG00000057236"|"ENSMUSG00000024844"|"ENSMUSG00000025917"|"ENSMUSG00000015149"|"ENSMUSG00000004980"|"ENSMUSG00000060373"|"ENSMUSG00000031245"|"ENSMUSG00000025246"|"ENSMUSG00000028333"|"ENSMUSG00000028964"|"ENSMUSG00000058799"|"ENSMUSG00000036309"|"E…	Dr1/Hnrnpd/Tpr/Acin1/Npm1/Dek/Rad23b/Rbbp4/Banf1/Cops5/Sirt2/Hnrnpa2b1/Hnrnpc/Hmgn5/Tbl1x/Anp32b/Park7/Nap1l1/Skp1/Pds5b/Nap1l4/Ik/Chmp5/Chmp4b/Dync1li1/Dctn2/Rbx1/Set/Hmgb1/Tnks1bp1/Hmgb2/Pcna/Cbx3/Hnrnpu/Bub3/Huwe1/Ddb1/Sfpq/Cops4/G3bp1/Nudc/Ruvbl1/Dkc1/Wbp2/Hcfc1/Vps4a/Gar1/Hdac2/Setd3/Wdr5/Zfp207/Ddx3x/Stag1/Pura/Ctbp1/Hnrnpa1/Bag6/Camk2d/Rae1/Map1s/Mapt/Setd7/Hdac1/Pelo/Ruvbl2/Wdr61/Smc3/Anx…
GOBP_NEGATIVE_REGULATION_OF_PROTEIN_METABOLIC_PROCESS	0.518848	0.381301	1.31664	332	0.000184782	0.00427996	ENSMUSG00000000568|"ENSMUSG00000006005"|"ENSMUSG00000007670"|"ENSMUSG00000057113"|"ENSMUSG00000047714"|"ENSMUSG00000031490"|"ENSMUSG00000026234"|"ENSMUSG00000007564"|"ENSMUSG00000003316"|"ENSMUSG00000022312"|"ENSMUSG00000020849"|"ENSMUSG00000006134"|"ENSMUSG00000015149"|"ENSMUSG00000062515"|"ENSMUSG00000042215"|"ENSMUSG00000015837"|"ENSMUSG00000028964"|"ENSMUSG00000024381"|"ENSMUSG00000030224"|"E…	Hnrnpd/Tpr/Khsrp/Npm1/Ppp1r2/Eif4ebp1/Ncl/Ppp2r1a/Glg1/Eif3h/Ywhae/Crkl/Sirt2/Fabp4/Bag2/Sqstm1/Park7/Bin1/Strap/Hnrnpr/Cast/Sf3b3/Sgta/Tesc/Pfdn4/Ivns1abp/Vbp1/Itgav/Eif4g1/Pkia/Celf1/Pebp1/Serpina6/Nck1/Bag5/Set/Caprin1/Calm2/Pfdn6/Pfdn2/U2af2/Cirbp/Pfdn1/Syncrip/Snrnp70/Cst3/Ilf3/Eif6/Ywhab/Ahsg/Uchl1/Oxr1/Ube2z/Ipo5/Pak2/Calr/Snx3/Tiprl/Spag9/Gpx1/Chp1/Prkar1a/Rilp/Fbln1/Ppp2ca/Hdac2/Wdr5/Ddx…
GOCC_CHROMOSOMAL_REGION	0.498493	0.501637	1.62009	74	0.000258242	0.00562662	ENSMUSG00000006005|"ENSMUSG00000049550"|"ENSMUSG00000009630"|"ENSMUSG00000007564"|"ENSMUSG00000015149"|"ENSMUSG00000004980"|"ENSMUSG00000063550"|"ENSMUSG00000018666"|"ENSMUSG00000022024"|"ENSMUSG00000068882"|"ENSMUSG00000034021"|"ENSMUSG00000032435"|"ENSMUSG00000025410"|"ENSMUSG00000030298"|"ENSMUSG00000031516"|"ENSMUSG00000027342"|"ENSMUSG00000029836"|"ENSMUSG00000039630"|"ENSMUSG00000066979"|"E…	Tpr/Clip1/Ppp2cb/Ppp2r1a/Sirt2/Hnrnpa2b1/Nup98/Cbx1/Sugt1/Ssb/Pds5b/Dync1li1/Dctn2/Sec13/Dctn6/Pcna/Cbx3/Hnrnpu/Bub3/Ddb1/Gar1/Xpo1/Ppp2ca/Alyref/Zfp207/Stag1/Pura/Polr2b/Septin2/Nde1/Nudcd2/Rangap1/Smc3/Dync1li2
GOBP_DNA_CONFORMATION_CHANGE	0.498493	0.514383	1.62742	58	0.000274151	0.00580995	ENSMUSG00000006005|"ENSMUSG00000022185"|"ENSMUSG00000057113"|"ENSMUSG00000028426"|"ENSMUSG00000057236"|"ENSMUSG00000024844"|"ENSMUSG00000015149"|"ENSMUSG00000004980"|"ENSMUSG00000028333"|"ENSMUSG00000058799"|"ENSMUSG00000059119"|"ENSMUSG00000022400"|"ENSMUSG00000054766"|"ENSMUSG00000066551"|"ENSMUSG00000054717"|"ENSMUSG00000024740"|"ENSMUSG00000018583"|"ENSMUSG00000030079"|"ENSMUSG00000000787"|"E…	Tpr/Acin1/Npm1/Rad23b/Rbbp4/Banf1/Sirt2/Hnrnpa2b1/Anp32b/Nap1l1/Nap1l4/Rbx1/Set/Hmgb1/Hmgb2/Ddb1/G3bp1/Ruvbl1/Ddx3x/Pura/Hdac1/Ruvbl2/Anxa1/Chd4/Dhx9/Cul4a
GOBP_POSITIVE_REGULATION_OF_NUCLEOBASE_CONTAINING_COMPOUND_METABOLIC_PROCESS	0.498493	0.38562	1.33	319	0.000275696	0.00580995	ENSMUSG00000043962|"ENSMUSG00000029265"|"ENSMUSG00000000568"|"ENSMUSG00000021096"|"ENSMUSG00000021546"|"ENSMUSG00000007670"|"ENSMUSG00000057113"|"ENSMUSG00000028932"|"ENSMUSG00000026843"|"ENSMUSG00000026234"|"ENSMUSG00000024847"|"ENSMUSG00000031586"|"ENSMUSG00000028452"|"ENSMUSG00000025917"|"ENSMUSG00000015149"|"ENSMUSG00000004980"|"ENSMUSG00000031245"|"ENSMUSG00000063550"|"ENSMUSG00000025246"|"E…	Thrap3/Dr1/Hnrnpd/Ppm1a/Hnrnpk/Khsrp/Npm1/Psmc2/Fubp3/Ncl/Aip/Rbpms/Vcp/Cops5/Sirt2/Hnrnpa2b1/Hmgn5/Nup98/Tbl1x/Psmc3/Sqstm1/Park7/Cdh13/Wasl/Hnrnpr/Pdlim1/Ppp3ca/Psmc6/Tesc/Ube2l3/Celf1/Anxa3/Nck1/Psmc5/Set/Mycbp/Hspa5/Hmgb1/Tacc1/Lum/Fus/U2af2/Cirbp/Hmgb2/Pcna/Trim32/Rbm20/Bclaf1/Sub1/Ppp3r1/Supt5/Hnrnpu/Snrnp70/Taf15/Zpr1/Ilf3/Sfpq/Trip11/Ruvbl1/Dkc1/Wbp2/Hcfc1/Phf5a/Med23/Hdac2/Alyref/Nudt16/…
GOBP_POSITIVE_REGULATION_OF_PROTEIN_METABOLIC_PROCESS	0.498493	0.37298	1.29594	405	0.000307594	0.00632659	ENSMUSG00000037736|"ENSMUSG00000000568"|"ENSMUSG00000057113"|"ENSMUSG00000039615"|"ENSMUSG00000028932"|"ENSMUSG00000028367"|"ENSMUSG00000052997"|"ENSMUSG00000030738"|"ENSMUSG00000031586"|"ENSMUSG00000006134"|"ENSMUSG00000028452"|"ENSMUSG00000015149"|"ENSMUSG00000032050"|"ENSMUSG00000028333"|"ENSMUSG00000042215"|"ENSMUSG00000002102"|"ENSMUSG00000015837"|"ENSMUSG00000028964"|"ENSMUSG00000050148"|"E…	Limch1/Hnrnpd/Npm1/Stub1/Psmc2/Txn1/Uba2/Eif3c/Rbpms/Crkl/Vcp/Sirt2/Rdx/Anp32b/Bag2/Psmc3/Sqstm1/Park7/Ubqln2/Pdcd5/Eif5a/Golga2/Uaca/Rplp1/Sgta/Tollip/Icam1/Mif/Ube2l3/Dbnl/Skp1/Rad23a/Mink1/Crk/Eif4g1/Dnajb2/Itga5/Itga1/Nck1/Msn/Rbx1/Dag1/Syap1/Hspa5/Calm2/Sod1/Hmgb1/Tnks1bp1/Eef2/Cirbp/Sumo2/Ppp1r7/Psmd14/Trim32/Ist1/Diablo/Hspbp1/Huwe1/Eif6/Ddb1/Cdh5/Fnta/Plxnb2/Sae1/Pak2/Wbp2/Spag9/Chp1/Prka…
GOBP_PROTEIN_FOLDING	0.498493	0.427912	1.42487	141	0.000353162	0.00698446	ENSMUSG00000028426|"ENSMUSG00000025130"|"ENSMUSG00000024847"|"ENSMUSG00000028452"|"ENSMUSG00000030847"|"ENSMUSG00000042215"|"ENSMUSG00000042043"|"ENSMUSG00000030417"|"ENSMUSG00000004937"|"ENSMUSG00000052033"|"ENSMUSG00000031197"|"ENSMUSG00000026203"|"ENSMUSG00000036430"|"ENSMUSG00000029713"|"ENSMUSG00000049792"|"ENSMUSG00000026864"|"ENSMUSG00000024309"|"ENSMUSG00000019471"|"ENSMUSG00000003402"|"E…	Rad23b/P4hb/Aip/Vcp/Bag3/Bag2/Tbca/Pdcd5/Sgta/Pfdn4/Vbp1/Dnajb2/Tbcc/Gnb2/Bag5/Hspa5/Pfdn6/Cdc37/Prkcsh/Pdia6/Pfdn2/Hspa9/Bag1/Hspb6/Pfdn1/Hspbp1/Snrnp70/Dnajc7/Nudc/Cdc37l1/Calr/Pex19/Ppid/Pdia3/Gnat3/Psmc1/Dnlz/Nudcd3/Pdia4/Mesd/Fkbp4/Erp44/Ruvbl2/Ppif/Nudcd2/Grpel1/Hspe1/Cct4/Nppa/Ppib/Ubxn1/Tbcel/Ganab/Cct5/Fkbp9/Dnajb5/Erp29/Clu/Ltbp4/Mogs/St13/Gnb1/Csnk2b/Gnai1/Ptges3/Mlec/Gnao1/Dnajb11/Pdc…
GOMF_ORGANIC_ANION_TRANSMEMBRANE_TRANSPORTER_ACTIVITY	0.498493	-0.420018	-1.90462	29	0.00036359	0.00708175	ENSMUSG00000027010|"ENSMUSG00000031633"|"ENSMUSG00000022299"|"ENSMUSG00000069041"|"ENSMUSG00000026568"|"ENSMUSG00000002346"|"ENSMUSG00000015112"|"ENSMUSG00000050953"|"ENSMUSG00000019082"|"ENSMUSG00000016319"|"ENSMUSG00000031808"|"ENSMUSG00000025792"	Slc25a12/Slc25a4/Slc25a32/Slc25a31/Mpc2/Slc25a42/Slc25a13/Gja1/Slc25a22/Slc25a5/Slc27a1/Slc25a10
GOBP_NEGATIVE_REGULATION_OF_ION_TRANSPORT	0.498493	0.461847	1.50802	95	0.000458428	0.00861709	ENSMUSG00000006005|"ENSMUSG00000028367"|"ENSMUSG00000029334"|"ENSMUSG00000020849"|"ENSMUSG00000003161"|"ENSMUSG00000030847"|"ENSMUSG00000028964"|"ENSMUSG00000025825"|"ENSMUSG00000024381"|"ENSMUSG00000028161"|"ENSMUSG00000037405"|"ENSMUSG00000027087"|"ENSMUSG00000027533"|"ENSMUSG00000027499"|"ENSMUSG00000025068"|"ENSMUSG00000036438"|"ENSMUSG00000015291"|"ENSMUSG00000020733"|"ENSMUSG00000009293"|"E…	Tpr/Txn1/Prkg2/Ywhae/Sri/Bag3/Park7/Iscu/Bin1/Ppp3ca/Icam1/Itgav/Fabp5/Pkia/Gsto1/Calm2/Gdi1/Slc9a3r1/Ube2g2/Ywhaq/Rab11fip5/Cd200/Snx3/Chp1/Pacsin3/Adipoq/Pea15a/Cav1/Wnk1/Dmtn/Camk2d/Sumo1/Yod1/Ppif/Rangap1/Cd36/Anxa1/Snx12/Oxsr1/Gstm7/Erp29/Gopc/Erlec1/Trdn/Akt1/Prkce/Gnao1/Apoc3/Lman1/Gsk3a
GOBP_NEGATIVE_REGULATION_OF_MOLECULAR_FUNCTION	0.498493	0.382348	1.3196	327	0.000462527	0.00861709	ENSMUSG00000057113|"ENSMUSG00000039615"|"ENSMUSG00000047714"|"ENSMUSG00000007564"|"ENSMUSG00000024847"|"ENSMUSG00000020849"|"ENSMUSG00000003161"|"ENSMUSG00000062515"|"ENSMUSG00000032050"|"ENSMUSG00000042215"|"ENSMUSG00000019254"|"ENSMUSG00000028964"|"ENSMUSG00000024381"|"ENSMUSG00000002546"|"ENSMUSG00000066037"|"ENSMUSG00000028161"|"ENSMUSG00000021585"|"ENSMUSG00000029359"|"ENSMUSG00000038650"|"E…	Npm1/Stub1/Ppp1r2/Ppp2r1a/Aip/Ywhae/Sri/Fabp4/Rdx/Bag2/Ppp1r12c/Park7/Bin1/Golga2/Hnrnpr/Ppp3ca/Cast/Tesc/Rnh1/Itgav/Aoc3/Lrpap1/Pkia/Pebp1/Dnajb2/Serpina6/Anxa3/Nck1/Bag5/Set/Commd6/Gsto1/Calm2/Pex14/Slc9a3r1/Ppp1r12b/Sumo2/Cpne1/Hspbp1/Hnrnpu/Cst3/Ywhab/Ahsg/Uchl1/Cd200/Ube2z/Ipo5/Pak2/Pex19/Tiprl/Gpx1/Chp1/Prkar1a/Ppp2ca/Hdac2/Ddx3x/Palm/Mvp/Prdx2/Serpinb6a/Uchl5/Phpt1/Hp/Usp14/Adipoq/Cdkn2c/C…
GOBP_PROTEIN_DNA_COMPLEX_SUBUNIT_ORGANIZATION	0.498493	0.517113	1.62311	53	0.000467195	0.00864142	ENSMUSG00000029265|"ENSMUSG00000057113"|"ENSMUSG00000028932"|"ENSMUSG00000028426"|"ENSMUSG00000057236"|"ENSMUSG00000028333"|"ENSMUSG00000002102"|"ENSMUSG00000021832"|"ENSMUSG00000058799"|"ENSMUSG00000059119"|"ENSMUSG00000022400"|"ENSMUSG00000020708"|"ENSMUSG00000054766"|"ENSMUSG00000066551"|"ENSMUSG00000054717"|"ENSMUSG00000024740"|"ENSMUSG00000030079"|"ENSMUSG00000025958"	Dr1/Npm1/Psmc2/Rad23b/Rbbp4/Anp32b/Psmc3/Psmc6/Nap1l1/Nap1l4/Rbx1/Psmc5/Set/Hmgb1/Hmgb2/Ddb1/Ruvbl1/Creb1
GOBP_NEGATIVE_REGULATION_OF_CELLULAR_COMPONENT_ORGANIZATION	0.477271	0.400206	1.36399	234	0.000499162	0.00910174	ENSMUSG00000006005|"ENSMUSG00000021096"|"ENSMUSG00000057113"|"ENSMUSG00000031490"|"ENSMUSG00000015149"|"ENSMUSG00000060373"|"ENSMUSG00000025132"|"ENSMUSG00000042099"|"ENSMUSG00000032050"|"ENSMUSG00000028964"|"ENSMUSG00000050148"|"ENSMUSG00000034993"|"ENSMUSG00000000538"|"ENSMUSG00000029684"|"ENSMUSG00000028161"|"ENSMUSG00000052033"|"ENSMUSG00000031197"|"ENSMUSG00000027087"|"ENSMUSG00000029103"|"E…	Tpr/Ppm1a/Npm1/Eif4ebp1/Sirt2/Hnrnpc/Arhgdia/Kank3/Rdx/Park7/Ubqln2/Vat1/Tom1l2/Wasl/Ppp3ca/Pfdn4/Vbp1/Itgav/Lrpap1/Stmn2/Dnajb2/Ik/Chmp4b/Hdgfl3/Dync1li1/Washc2/Tmod1/Pacsin2/Bag5/Set/Hspa5/Gdi1/Hmgb1/Pfdn6/Lgals1/Pfdn2/Clec16a/Spg20/Pfdn1/Tjp1/Hnrnpu/Bub3/Huwe1/Cst3/Cdh5/Pak2/Gpx1/Prkar1a/Hdac2/Trim54/Pacsin3/Wdr5/Zfp207/Ddx3x/Lima1/Arpin/Adipoq/Ctbp1/Hnrnpa1/Cav1/Arfgef1/Yap1/Dmtn/Mtpn/Mapt/Ub…
GOBP_POSITIVE_REGULATION_OF_CELLULAR_PROTEIN_CATABOLIC_PROCESS	0.477271	0.50086	1.59139	61	0.000503691	0.00911964	ENSMUSG00000039615|"ENSMUSG00000028932"|"ENSMUSG00000028452"|"ENSMUSG00000015149"|"ENSMUSG00000032050"|"ENSMUSG00000042215"|"ENSMUSG00000002102"|"ENSMUSG00000050148"|"ENSMUSG00000004937"|"ENSMUSG00000003813"|"ENSMUSG00000026203"|"ENSMUSG00000031207"|"ENSMUSG00000022400"|"ENSMUSG00000020738"|"ENSMUSG00000063802"|"ENSMUSG00000007655"|"ENSMUSG00000055839"|"ENSMUSG00000021178"|"ENSMUSG00000056900"|"E…	Stub1/Psmc2/Vcp/Sirt2/Rdx/Bag2/Psmc3/Ubqln2/Sgta/Rad23a/Dnajb2/Msn/Rbx1/Sumo2/Hspbp1/Cav1/Elob/Psmc1/Usp13/Bag6/Ddrgk1/Psmc4/Sumo1/Rack1/Dab2/Mapk9/Nub1/Klhl40/Lrp1/Usp5/Clu/Ezr/Hectd1/Akt1/Vps11/Ccdc22/Vps35/Gsk3a/Faf1/Ctsc
GOBP_TRANSCRIPTION_INITIATION_FROM_RNA_POLYMERASE_II_PROMOTER	0.477271	0.62342	1.74233	24	0.000526513	0.00943095	ENSMUSG00000029265|"ENSMUSG00000028932"|"ENSMUSG00000002102"|"ENSMUSG00000021832"|"ENSMUSG00000020708"|"ENSMUSG00000029148"|"ENSMUSG00000066551"|"ENSMUSG00000022205"|"ENSMUSG00000020680"|"ENSMUSG00000019984"|"ENSMUSG00000025958"|"ENSMUSG00000031783"|"ENSMUSG00000029250"|"ENSMUSG00000053110"|"ENSMUSG00000030603"|"ENSMUSG00000041616"|"ENSMUSG00000020114"|"ENSMUSG00000005198"|"ENSMUSG00000015843"	Dr1/Psmc2/Psmc3/Psmc6/Psmc5/Nrbp1/Hmgb1/Sub1/Taf15/Med23/Creb1/Polr2c/Polr2b/Yap1/Psmc4/Nppa/Cand1/Polr2a/Rxrg
GOMF_SINGLE_STRANDED_RNA_BINDING	0.45506	0.544026	1.62972	38	0.00113873	0.0176366	ENSMUSG00000031586|"ENSMUSG00000060373"|"ENSMUSG00000029328"|"ENSMUSG00000007850"|"ENSMUSG00000068882"|"ENSMUSG00000040731"|"ENSMUSG00000066551"|"ENSMUSG00000030435"|"ENSMUSG00000039630"|"ENSMUSG00000032178"|"ENSMUSG00000058655"|"ENSMUSG00000042079"|"ENSMUSG00000000787"|"ENSMUSG00000046434"|"ENSMUSG00000071337"|"ENSMUSG00000069565"|"ENSMUSG00000030057"|"ENSMUSG00000024659"|"ENSMUSG00000036698"|"E…	Rbpms/Hnrnpc/Hnrnpdl/Hnrnph1/Ssb/Eif4h/Hmgb1/U2af2/Hnrnpu/Ilf3/Eif4b/Hnrnpf/Ddx3x/Hnrnpa1/Tia1/Dazap1/Cnbp/Anxa1/Ago2/Lonp1/Dhx9
GOCC_M_BAND	0.45506	-0.491041	-2.01691	19	0.00117011	0.018014	ENSMUSG00000024049|"ENSMUSG00000032826"|"ENSMUSG00000031461"|"ENSMUSG00000020315"|"ENSMUSG00000061462"	Myom1/Ank2/Myom2/Sptbn1/Obscn
GOMF_CALCIUM_DEPENDENT_PROTEIN_BINDING	0.45506	0.550317	1.63101	35	0.0012215	0.0185505	ENSMUSG00000001025|"ENSMUSG00000027500"|"ENSMUSG00000029484"|"ENSMUSG00000024863"|"ENSMUSG00000027907"|"ENSMUSG00000035325"|"ENSMUSG00000014077"|"ENSMUSG00000042312"|"ENSMUSG00000001020"|"ENSMUSG00000032504"|"ENSMUSG00000024924"|"ENSMUSG00000048832"|"ENSMUSG00000044080"|"ENSMUSG00000021866"|"ENSMUSG00000019461"|"ENSMUSG00000091898"|"ENSMUSG00000028228"|"ENSMUSG00000024659"|"ENSMUSG00000021814"|"E…	S100a6/Stmn2/Anxa3/Mbl2/S100a11/Sec31a/Chp1/S100a13/S100a4/Pdcd6ip/Vldlr/Vps37c/S100a1/Anxa11/Plscr3/Tnnc1/Cpne3/Anxa1/Anxa7/Tnni3/S100a10
GOMF_TRANSITION_METAL_ION_BINDING	0.45506	0.383959	1.31015	243	0.00126096	0.0187395	ENSMUSG00000024661|"ENSMUSG00000021096"|"ENSMUSG00000028902"|"ENSMUSG00000020810"|"ENSMUSG00000049550"|"ENSMUSG00000037236"|"ENSMUSG00000061130"|"ENSMUSG00000039062"|"ENSMUSG00000024097"|"ENSMUSG00000015149"|"ENSMUSG00000024949"|"ENSMUSG00000036499"|"ENSMUSG00000024194"|"ENSMUSG00000001025"|"ENSMUSG00000023064"|"ENSMUSG00000015837"|"ENSMUSG00000028964"|"ENSMUSG00000023845"|"ENSMUSG00000034993"|"E…	Fth1/Ppm1a/Sf3a3/Cygb/Clip1/Matr3/Ppm1b/Anpep/Srsf7/Sirt2/Sf1/Eea1/Cuta/S100a6/Sncg/Sqstm1/Park7/Lnpep/Vat1/Iscu/Sord/Czib/Impa1/Ccs/Sod3/Afm/Aoc3/Car3/Fdx1/Isca2/Cpe/Rbx1/Cryz/Sod1/Trim32/Rbm20/Pepd/Msrb3/Zpr1/Nfu1/Sirt5/Calr/Alb/S100a13/Phf5a/Cutc/Nudt12/Nudt16/Trim54/S100a4/Tcea1/Pdxk/Sec24c/Lims1/Usp13/Dnlz/Polr1a/Trim55/Mtarc2/Ubr4/Zdbf2/Xdh/Cnbp/Ptgis/Plscr3/Cp/Smpd1/4931406C07Rik/Samhd1/Ch…
GOMF_PROTEIN_TYROSINE_KINASE_BINDING	0.45506	0.621664	1.71871	22	0.0013148	0.0191182	ENSMUSG00000015837|"ENSMUSG00000024991"|"ENSMUSG00000017776"|"ENSMUSG00000032475"|"ENSMUSG00000027342"|"ENSMUSG00000032078"|"ENSMUSG00000031871"|"ENSMUSG00000015994"|"ENSMUSG00000025809"|"ENSMUSG00000041417"|"ENSMUSG00000020372"|"ENSMUSG00000028228"|"ENSMUSG00000051391"|"ENSMUSG00000003518"	Sqstm1/Eif3a/Crk/Nck1/Pcna/Zpr1/Cdh5/Fnta/Itgb1/Pik3r1/Rack1/Cpne3/Ywhag/Dusp3
GOBP_CARDIAC_MUSCLE_TISSUE_MORPHOGENESIS	0.45506	-0.458404	-1.91432	22	0.00148207	0.0208218	ENSMUSG00000068614|"ENSMUSG00000002100"|"ENSMUSG00000040752"|"ENSMUSG00000051747"|"ENSMUSG00000041957"|"ENSMUSG00000054889"|"ENSMUSG00000007877"	Actc1/Mybpc3/Myh6/Ttn/Pkp2/Dsp/Tcap
GOBP_IRON_SULFUR_CLUSTER_ASSEMBLY	0.45506	0.624922	1.672	19	0.00190586	0.0251881	ENSMUSG00000025825|"ENSMUSG00000047721"|"ENSMUSG00000021241"|"ENSMUSG00000021102"|"ENSMUSG00000031781"|"ENSMUSG00000024359"|"ENSMUSG00000029993"|"ENSMUSG00000039183"	Iscu/Bola2/Isca2/Glrx5/Ciapin1/Hspa9/Nfu1/Nubp2
GOBP_CELLULAR_IRON_ION_HOMEOSTASIS	0.431708	0.594428	1.65048	23	0.00237105	0.030555	ENSMUSG00000024661|"ENSMUSG00000003161"|"ENSMUSG00000025825"|"ENSMUSG00000047721"|"ENSMUSG00000036309"|"ENSMUSG00000004070"|"ENSMUSG00000022982"|"ENSMUSG00000030895"|"ENSMUSG00000052459"|"ENSMUSG00000003617"|"ENSMUSG00000010376"|"ENSMUSG00000020114"|"ENSMUSG00000031068"	Fth1/Sri/Iscu/Bola2/Skp1/Hmox2/Sod1/Hpx/Atp6v1a/Cp/Nedd8/Cand1/Glrx3
GOBP_POSITIVE_REGULATION_OF_PROTEIN_CONTAINING_COMPLEX_ASSEMBLY	0.431708	0.436519	1.43569	106	0.00238878	0.030555	ENSMUSG00000039615|"ENSMUSG00000028932"|"ENSMUSG00000049550"|"ENSMUSG00000028452"|"ENSMUSG00000031078"|"ENSMUSG00000037062"|"ENSMUSG00000002102"|"ENSMUSG00000028964"|"ENSMUSG00000059923"|"ENSMUSG00000024381"|"ENSMUSG00000029684"|"ENSMUSG00000021832"|"ENSMUSG00000037405"|"ENSMUSG00000036087"|"ENSMUSG00000045983"|"ENSMUSG00000024104"|"ENSMUSG00000032475"|"ENSMUSG00000031207"|"ENSMUSG00000022400"|"E…	Stub1/Psmc2/Clip1/Vcp/Cttn/Sh3glb1/Psmc3/Park7/Grb2/Bin1/Wasl/Psmc6/Icam1/Slain2/Eif4g1/Washc2/Nck1/Msn/Rbx1/Psmc5/Ddb1/Cdh5/Brk1/Vasp/Snx9/Ddx3x/Creb1/Arpin/Dlg1/Psmc4/Arpc5l/Mapt/Sumo1/Rack1/Tppp3/Pycard/Pfn2/Cd36/Gmfb/Mapk9/Rasip1/Wasf2/Cul4a/Cand1/Drg1/Numa1
GOMF_PRIMARY_ACTIVE_TRANSMEMBRANE_TRANSPORTER_ACTIVITY	0.431708	-0.444068	-1.87647	21	0.00235683	0.030555	ENSMUSG00000030249|"ENSMUSG00000028973"|"ENSMUSG00000040584"|"ENSMUSG00000064358"|"ENSMUSG00000007107"|"ENSMUSG00000007097"|"ENSMUSG00000040907"|"ENSMUSG00000031333"|"ENSMUSG00000040136"|"ENSMUSG00000093904"|"ENSMUSG00000028127"|"ENSMUSG00000031974"|"ENSMUSG00000032849"|"ENSMUSG00000026198"|"ENSMUSG00000041797"|"ENSMUSG00000023088"|"ENSMUSG00000033161"|"ENSMUSG00000033792"|"ENSMUSG00000024308"|"E…	Abcc9/Abcb8/Abcb1a/mt-Co3/Atp1a4/Atp1a2/Atp1a3/Abcb7/Abcc8/Tomm20/Abcd3/Abcb10/Abcc4/Abcb6/Abca9/Abcc1/Atp1a1/Atp7a/Tapbp/Abcd1/Abca8b
GOBP_ACTIN_MEDIATED_CELL_CONTRACTION	0.431708	-0.256451	-1.36362	63	0.00278359	0.0342422	ENSMUSG00000020908|"ENSMUSG00000068614"|"ENSMUSG00000002100"|"ENSMUSG00000040752"|"ENSMUSG00000051747"|"ENSMUSG00000032826"|"ENSMUSG00000041957"|"ENSMUSG00000054889"|"ENSMUSG00000044393"|"ENSMUSG00000031972"|"ENSMUSG00000007877"|"ENSMUSG00000060843"|"ENSMUSG00000057914"|"ENSMUSG00000029467"|"ENSMUSG00000030730"|"ENSMUSG00000050953"|"ENSMUSG00000045103"|"ENSMUSG00000053093"	Myh3/Actc1/Mybpc3/Myh6/Ttn/Ank2/Pkp2/Dsp/Dsg2/Acta1/Tcap/Ctnna3/Cacnb2/Atp2a2/Atp2a1/Gja1/Dmd/Myh7
GOBP_MITOCHONDRIAL_CALCIUM_ION_TRANSMEMBRANE_TRANSPORT	0.407018	-0.475617	-1.80542	16	0.00442573	0.0489302	ENSMUSG00000004264|"ENSMUSG00000033918"|"ENSMUSG00000025971"|"ENSMUSG00000026775"|"ENSMUSG00000038845"|"ENSMUSG00000021371"	Phb2/Parl/Maip1/Yme1l1/Phb/Mcur1
GOMF_CHAPERONE_BINDING	0.407018	0.462223	1.48025	67	0.00453059	0.0491483	ENSMUSG00000039615|"ENSMUSG00000030847"|"ENSMUSG00000042215"|"ENSMUSG00000042043"|"ENSMUSG00000024381"|"ENSMUSG00000052033"|"ENSMUSG00000026203"|"ENSMUSG00000036430"|"ENSMUSG00000049792"|"ENSMUSG00000026864"|"ENSMUSG00000022982"|"ENSMUSG00000024309"|"ENSMUSG00000019471"|"ENSMUSG00000028416"|"ENSMUSG00000036854"|"ENSMUSG00000024780"|"ENSMUSG00000003814"|"ENSMUSG00000029368"|"ENSMUSG00000032115"|"E…	Stub1/Bag3/Bag2/Tbca/Bin1/Pfdn4/Dnajb2/Tbcc/Bag5/Hspa5/Sod1/Pfdn6/Cdc37/Bag1/Hspb6/Cdc37l1/Calr/Alb/Hyou1/Usp13/Dnlz/Stip1/Mapt/Grpel1/Cp/Hspe1/Timm10/Ubl4a/Dnajb5/Erp29/Clu
