# Supplementary material for: Genome-wide transcript and protein analysis highlights the role of protein homeostasis in the aging mouse heart
Source: Genome Res. 2022 May;32(5):838–52. doi: 10.1101/gr.275672.121 (PMC9104701; doi:10.1101/gr.275672.121)
Supplement: Supplemental Material [file supp_gr.275672.121_Supplemental_Data_S7.xls]

## Sheet: README
Functional enrichment results for all transcripts
The enrichment categories identified from the effects of age, sex, and age-by-sex interaction on all
21,016 transcripts in the gene expression data. Pathway names, log2 fold change errors, enrichment
scores, normalized enrichment scores, sizes of category, p-values, adjusted p-values (Benjaminin-
Hochberg false discovery rate), and gene IDs were obtained using the FGSEA software package
(see Methods).
Columns dictionary:
Pathway_name: Gene Ontology category
Log2Err: error for the standard deviation of the p-value
ES: enrichment score
NES: normalized enrichment score
Size: Size of the pathway
p: enrichment p-value
adjusted_p: enrichment adjusted p-value
Gene_IDs: ENSEMBL gene IDs of genes driving the enrichment
Gene_symbols: ENSEMBL gene simbols of genes driving the enrichment

## Sheet: Age effect
Pathway_name	Log2Err	ES	NES	Size	p	adjusted_p	Gene_IDs	Gene_symbols
GOBP_ACTIVATION_OF_IMMUNE_RESPONSE	NA	0.424445	1.90665	420	1e-10	1.26e-08	ENSMUSG00000026778|"ENSMUSG00000065987"|"ENSMUSG00000073418"|"ENSMUSG00000090231"|"ENSMUSG00000050808"|"ENSMUSG00000000318"|"ENSMUSG00000095079"|"ENSMUSG00000028874"|"ENSMUSG00000032388"|"ENSMUSG00000057329"|"ENSMUSG00000014453"|"ENSMUSG00000036526"|"ENSMUSG00000044206"|"ENSMUSG00000040592"|"ENSMUSG00000050335"|"ENSMUSG00000026938"|"ENSMUSG00000003283"|"ENSMUSG00000006304"|"ENSMUSG00000003379"|"E…	Prkcq/Cd209b/C4b/Cfb/Muc15/Clec10a/Igha/Fgr/Spg21/Bcl2/Blk/Card11/Vsig4/Cd79b/Lgals3/Fcna/Hck/Arpc2/Cd79a/Aim2/Cfi/C6/Btk/Lpxn/Cd19/Tyrobp/Arpc5/Igkc/C1rl/Trdc/Fpr2/C1qb/Fcgr2b/C1qc/Clec4e/Fcer1g/Ms4a1/Runx1/Cd22/Plscr1/Ighg2c/Nfkbid/Ighm/Ighg2b/Brk1/Psmd8/Myo1g/Ighg1/Elmo1/Arpc1b/Ptpn22/Prkch/C3ar1/Ffar2/C3/Lat2/C1qa/Trex1/Serping1/Sting1/Ptpn6/Hc/Pik3cd/Lyn/Muc4/Fpr1/Pros1/Pawr/Prnp/Arpc3/Rab29…
GOBP_ACUTE_INFLAMMATORY_RESPONSE	NA	0.614561	2.36075	87	1e-10	1.26e-08	ENSMUSG00000056054|"ENSMUSG00000071178"|"ENSMUSG00000027962"|"ENSMUSG00000076441"|"ENSMUSG00000022015"|"ENSMUSG00000026321"|"ENSMUSG00000037405"|"ENSMUSG00000031264"|"ENSMUSG00000022868"|"ENSMUSG00000072849"|"ENSMUSG00000022146"|"ENSMUSG00000000440"|"ENSMUSG00000026656"|"ENSMUSG00000025473"|"ENSMUSG00000032369"|"ENSMUSG00000044288"|"ENSMUSG00000061762"|"ENSMUSG00000031722"|"ENSMUSG00000025746"|"E…	S100a8/Serpina1b/Vcam1/Ass1/Tnfsf11/Tnfrsf11a/Icam1/Btk/Ahsg/Serpina1e/Osmr/Pparg/Fcgr2b/Adam8/Plscr1/Cnr1/Tac1/Hp/Il6/Ffar2/C3/Ptges/Serpina3m/Serpinf2/Itih4/Fut7/Tfr2/Il1a/Lbp/Ogg1/Orm1/Il31ra/Nupr1/Pla2g2d/Apol8/Ptgs2/F2/Ptger3/Serpinc1/Hfe
GOBP_ADAPTIVE_IMMUNE_RESPONSE	NA	0.502043	2.2479	373	1e-10	1.26e-08	ENSMUSG00000026778|"ENSMUSG00000025461"|"ENSMUSG00000076749"|"ENSMUSG00000049093"|"ENSMUSG00000065987"|"ENSMUSG00000029053"|"ENSMUSG00000073418"|"ENSMUSG00000003882"|"ENSMUSG00000076867"|"ENSMUSG00000032202"|"ENSMUSG00000011008"|"ENSMUSG00000000318"|"ENSMUSG00000066755"|"ENSMUSG00000095079"|"ENSMUSG00000031289"|"ENSMUSG00000049103"|"ENSMUSG00000019987"|"ENSMUSG00000030468"|"ENSMUSG00000040592"|"E…	Prkcq/Scart1/Trgc1/Il23r/Cd209b/Prkcz/C4b/Il7r/Trdv4/Rab27a/Mcoln2/Clec10a/Tnfsf18/Igha/Il13ra2/Ccr2/Arg1/Siglecg/Cd79b/Tnfrsf11a/Mr1/Cd79a/Il17ra/Pirb/Icam1/Cd84/Cfi/C6/Clec4g/Btk/Cd19/Tarm1/H2-DMb2/Igkc/C1rl/Tnfrsf13b/Trdc/C1qb/Fcgr2b/C1qc/Fcer1g/Eomes/Havcr2/Il4ra/Hpx/Ighg2c/Nfkbid/H2-Oa/Ighm/Clcf1/Ctss/Il6/Ighg2b/Myo1g/Cd80/Ighg1/Gpr183/Cd244a/Otub1/C3/Ly9/Lat2/Anxa1/C1qa/Trex1/Serping1/Pla2g…
GOBP_B_CELL_RECEPTOR_SIGNALING_PATHWAY	NA	0.65982	2.42628	67	1e-10	1.26e-08	ENSMUSG00000095079|"ENSMUSG00000057329"|"ENSMUSG00000014453"|"ENSMUSG00000040592"|"ENSMUSG00000003379"|"ENSMUSG00000031264"|"ENSMUSG00000024696"|"ENSMUSG00000030724"|"ENSMUSG00000076609"|"ENSMUSG00000104876"|"ENSMUSG00000026656"|"ENSMUSG00000024673"|"ENSMUSG00000022952"|"ENSMUSG00000030577"|"ENSMUSG00000076612"|"ENSMUSG00000076617"|"ENSMUSG00000076613"|"ENSMUSG00000076614"|"ENSMUSG00000027843"|"E…	Igha/Bcl2/Blk/Cd79b/Cd79a/Btk/Lpxn/Cd19/Igkc/Trdc/Fcgr2b/Ms4a1/Runx1/Cd22/Ighg2c/Ighm/Ighg2b/Ighg1/Ptpn22/Prkch/Lat2/Ptpn6/Pik3cd/Lyn/Sh2b2/Nckap1l/Stap1/Pax5/Nfam1/Syk/Blnk/Plcg2/Ptprc/Bax/Ighg3/Klhl6/Plcl2/Trbc1
GOBP_COVALENT_CHROMATIN_MODIFICATION	NA	-0.36988	-2.13915	429	1e-10	1.26e-08	ENSMUSG00000059851|"ENSMUSG00000036893"|"ENSMUSG00000029673"|"ENSMUSG00000020661"|"ENSMUSG00000026917"|"ENSMUSG00000035666"|"ENSMUSG00000031358"|"ENSMUSG00000033623"|"ENSMUSG00000052915"|"ENSMUSG00000021936"|"ENSMUSG00000049327"|"ENSMUSG00000027304"|"ENSMUSG00000053483"|"ENSMUSG00000039410"|"ENSMUSG00000030816"|"ENSMUSG00000038025"|"ENSMUSG00000038437"|"ENSMUSG00000018476"|"ENSMUSG00000027985"|"E…	Kmt5c/Ehmt1/Auts2/Dnmt3a/Wdr5/Gtf3c4/Msl3/Pcgf3/Msl1/Mapk8/Kmt5a/Rtf1/Usp21/Prdm16/Rnf40/Phf2/Mllt6/Kdm6b/Lef1/Sin3a/Rbbp5/Taf6/Wdr82/Taf7/Atf7ip/Bap1/Rcor1/Sart3/Vegfa/Wac/Bcl6/Brd7/Dcaf1/Naa40/Ski/Mta1/Pagr1a/Ctcf/Usp36/Glyr1/Mcm3ap/Men1/Hr/Phf8/Baz2a/Ube2b/Tet3/Nsd2/Tada2b/Brd4/Ppargc1a/Kdm4b/Tasor/Clock/Hdac8/Kdm5b/Ubr2/Supt6/Dot1l/Trim28/Myocd/Kansl1/Smyd1/Ring1/Ogt/Kdm4c/Msl2/Jarid2/Leo1/In…
GOBP_DEFENSE_RESPONSE_TO_BACTERIUM	NA	0.534333	2.23073	170	1e-10	1.26e-08	ENSMUSG00000049093|"ENSMUSG00000035459"|"ENSMUSG00000044748"|"ENSMUSG00000003882"|"ENSMUSG00000029322"|"ENSMUSG00000056071"|"ENSMUSG00000056054"|"ENSMUSG00000095079"|"ENSMUSG00000028874"|"ENSMUSG00000023992"|"ENSMUSG00000027995"|"ENSMUSG00000030468"|"ENSMUSG00000017204"|"ENSMUSG00000026471"|"ENSMUSG00000069516"|"ENSMUSG00000029371"|"ENSMUSG00000076609"|"ENSMUSG00000104876"|"ENSMUSG00000052270"|"E…	Il23r/Stab2/Defb1/Il7r/Plac8/S100a9/S100a8/Igha/Fgr/Trem2/Tlr2/Siglecg/Gsdma/Mr1/Lyz2/Cxcl5/Igkc/Trdc/Fpr2/Fcer1g/Havcr2/Ociad2/Tnfsf8/Ighg2c/Naip2/Ighm/Irf8/Tnfrsf1a/Hp/Il6/Ighg2b/Coch/Ighg1/Rpl39/Spn/Rnase6/Pglyrp1/Fga/Rps19/Anxa3/Cyba/Defb19/Prkcd/H2-Q10/Lbp/Wfdc3/Serpine1/Trf/Mpeg1/Lcn2/Syk/H2bc6/Il22ra1/Jchain/Grn/Pycard/F2/Selp/Ppbp/Tirap/Slamf8/H2bc4/Ear2/Nr1h4/Lta/Ighg3/Slc11a1/Il17f/Trbc…
GOBP_HUMORAL_IMMUNE_RESPONSE	NA	0.57734	2.41998	177	1e-10	1.26e-08	ENSMUSG00000044748|"ENSMUSG00000073418"|"ENSMUSG00000056071"|"ENSMUSG00000056054"|"ENSMUSG00000090231"|"ENSMUSG00000095079"|"ENSMUSG00000040329"|"ENSMUSG00000023992"|"ENSMUSG00000057329"|"ENSMUSG00000044206"|"ENSMUSG00000026938"|"ENSMUSG00000069516"|"ENSMUSG00000058952"|"ENSMUSG00000022181"|"ENSMUSG00000030724"|"ENSMUSG00000029371"|"ENSMUSG00000029373"|"ENSMUSG00000032053"|"ENSMUSG00000076609"|"E…	Defb1/C4b/S100a9/S100a8/Cfb/Igha/Il7/Trem2/Bcl2/Vsig4/Fcna/Lyz2/Cfi/C6/Cd19/Cxcl5/Pf4/Pou2af1/Igkc/C1rl/Trdc/C1qb/Fcgr2b/C1qc/Ms4a1/Ociad2/Pou2f2/Hpx/Ighg2c/Ighm/Il6/Ighg2b/Spns2/Ighg1/Gpr183/C3ar1/Rpl39/C3/C1qa/Serping1/Ptpn6/Rnase6/Cxcl14/Hc/Pglyrp1/Fga/Pros1/Rps19/H2-Q10/Igkv10-96/Acod1/Pax5/Rgcc/Wfdc3/Trf/C1rb/Lcn2/H2bc6/Blnk/Igkv15-103/Cxcl1/Pdcd1/Jchain/F2/Ppbp/H2bc4/Ear2/Ccl2/Ccr6/Prtn3/Pt…
GOBP_LEUKOCYTE_CELL_CELL_ADHESION	NA	0.447187	1.98125	321	1e-10	1.26e-08	ENSMUSG00000026778|"ENSMUSG00000029816"|"ENSMUSG00000049093"|"ENSMUSG00000039323"|"ENSMUSG00000065987"|"ENSMUSG00000029053"|"ENSMUSG00000003882"|"ENSMUSG00000056071"|"ENSMUSG00000056054"|"ENSMUSG00000095028"|"ENSMUSG00000066755"|"ENSMUSG00000027962"|"ENSMUSG00000040329"|"ENSMUSG00000049103"|"ENSMUSG00000095788"|"ENSMUSG00000076441"|"ENSMUSG00000022015"|"ENSMUSG00000036526"|"ENSMUSG00000044206"|"E…	Prkcq/Gpnmb/Il23r/Igfbp2/Cd209b/Prkcz/Il7r/S100a9/S100a8/Sirpb1b/Tnfsf18/Vcam1/Il7/Ccr2/Sirpb1a/Ass1/Tnfsf11/Card11/Vsig4/Arg1/Itgb7/Lgals3/Pirb/Icam1/Clec4g/Tarm1/H2-DMb2/Cd177/Sele/Tnfaip8l2/Cd24a/Fcgr2b/Adam8/Havcr2/Il4ra/Runx1/Nfkbid/Tnfsf14/Add2/Rac2/Selplg/Il6/Cd80/Ptpn22/Anxa1/Ptpn6/Cd1d1/Spn/Sdc4/Coro1a/Lyn/Smad7/Fut7/Cyrib/Pawr/Prnp/Dusp3/Cd3e/Btla/Nckap1l/Ccl21a/Il1a/Lax1/H2-Q10/Vav1/Cc…
GOBP_LEUKOCYTE_MIGRATION	NA	0.483973	2.16833	391	1e-10	1.26e-08	ENSMUSG00000031380|"ENSMUSG00000056071"|"ENSMUSG00000056054"|"ENSMUSG00000022548"|"ENSMUSG00000011008"|"ENSMUSG00000095028"|"ENSMUSG00000066755"|"ENSMUSG00000095079"|"ENSMUSG00000027962"|"ENSMUSG00000026180"|"ENSMUSG00000027524"|"ENSMUSG00000023992"|"ENSMUSG00000049103"|"ENSMUSG00000022015"|"ENSMUSG00000038236"|"ENSMUSG00000039942"|"ENSMUSG00000025161"|"ENSMUSG00000001281"|"ENSMUSG00000050335"|"E…	Vegfd/S100a9/S100a8/Apod/Mcoln2/Sirpb1b/Tnfsf18/Igha/Vcam1/Cxcr2/Edn3/Trem2/Ccr2/Tnfsf11/Hoxa7/Ptger4/Slc16a3/Itgb7/Lgals3/Tnfrsf11a/Hck/Ch25h/Pdgfd/Mif/Icam1/Cd84/Cxcr5/Cxcl5/Csf3r/Cyp7b1/Cd177/Ccl12/Sele/Pf4/Tgfb2/Igkc/Fpr2/Gpr15/Adam8/Fcer1g/Cklf/Angpt2/Ccl17/Pla2g7/Ighm/Thbs4/Add2/Ccr1/Itgax/Rac2/Selplg/Jaml/Gas6/Il6/Itga2b/Ppia/Apob/Spns2/Myo1g/Gpr183/C3ar1/Cd244a/Ffar2/Anxa1/Sdc3/Ecm1/Itgb3…
GOBP_LEUKOCYTE_PROLIFERATION	NA	0.487852	2.12653	266	1e-10	1.26e-08	ENSMUSG00000026778|"ENSMUSG00000029816"|"ENSMUSG00000049093"|"ENSMUSG00000039323"|"ENSMUSG00000065987"|"ENSMUSG00000003882"|"ENSMUSG00000066755"|"ENSMUSG00000027962"|"ENSMUSG00000040329"|"ENSMUSG00000023992"|"ENSMUSG00000049103"|"ENSMUSG00000057329"|"ENSMUSG00000014453"|"ENSMUSG00000022015"|"ENSMUSG00000036526"|"ENSMUSG00000044206"|"ENSMUSG00000019987"|"ENSMUSG00000050335"|"ENSMUSG00000003379"|"E…	Prkcq/Gpnmb/Il23r/Igfbp2/Cd209b/Il7r/Tnfsf18/Vcam1/Il7/Trem2/Ccr2/Bcl2/Blk/Tnfsf11/Card11/Vsig4/Arg1/Lgals3/Cd79a/Pirb/Mif/Clec4g/Btk/Il5ra/Cd19/H2-DMb2/Tyrobp/Ccl12/Tnfrsf13b/Cd24a/Fcgr2b/Ms4a1/Havcr2/Cd22/Tnfsf8/Mzb1/Tnfsf14/Clcf1/Rac2/Tac1/Il6/Cd80/Gpr183/Ptpn22/Cd180/Anxa1/Ptpn6/Cd1d1/Spn/Sdc4/Ripk3/Coro1a/Npr3/Lyn/Tnfrsf1b/Pawr/Prnp/Cd3e/Fkbp1b/Nckap1l/Prkcd/Il1a/H2-Q10/Ccdc88b/Tnfrsf13c/H2-…
GOBP_MRNA_PROCESSING	NA	-0.326328	-1.89448	483	1e-10	1.26e-08	ENSMUSG00000028639|"ENSMUSG00000036054"|"ENSMUSG00000034724"|"ENSMUSG00000018379"|"ENSMUSG00000002129"|"ENSMUSG00000034022"|"ENSMUSG00000027651"|"ENSMUSG00000053536"|"ENSMUSG00000035011"|"ENSMUSG00000029250"|"ENSMUSG00000024400"|"ENSMUSG00000020069"|"ENSMUSG00000005682"|"ENSMUSG00000020850"|"ENSMUSG00000029227"|"ENSMUSG00000071054"|"ENSMUSG00000037364"|"ENSMUSG00000028676"|"ENSMUSG00000030816"|"E…	Ybx1/Sugp2/Cnot6l/Srsf1/Sf3a1/Cpsf1/Rprd1b/Cstf2t/Zbtb7a/Polr2b/Wdr33/Hnrnph3/Pan2/Prpf8/Fip1l1/Safb/Srrt/Srsf10/Rnf40/Papola/Acin1/Rbm22/Alkbh5/Pcbp2/Rbm38/Mettl16/Sart3/Srek1ip1/Cdk7/Clasrp/Prpf4/Dhx16/Hspa8/Zfp830/Hnrnpa2b1/Sf3b3/Luc7l3/Tent4b/Ncbp2/Ythdc1/Gtf2h3/Prpf18/Cwc25/Sf1/Luc7l/Larp7/Cpeb3/Srpk1/Zcrb1/Pnpt1/Rbm6/Hnrnph1/Ppp4r2/Dhx38/Scaf4/Qk/Ppargc1a/Rbm10/Rbm27/Nup98/Hnrnpul1/Hnrnpc/S…
GOBP_MYELOID_LEUKOCYTE_MIGRATION	NA	0.544009	2.27992	176	1e-10	1.26e-08	ENSMUSG00000031380|"ENSMUSG00000056071"|"ENSMUSG00000056054"|"ENSMUSG00000011008"|"ENSMUSG00000066755"|"ENSMUSG00000026180"|"ENSMUSG00000027524"|"ENSMUSG00000023992"|"ENSMUSG00000049103"|"ENSMUSG00000022015"|"ENSMUSG00000039942"|"ENSMUSG00000050335"|"ENSMUSG00000026321"|"ENSMUSG00000032006"|"ENSMUSG00000033307"|"ENSMUSG00000029371"|"ENSMUSG00000028859"|"ENSMUSG00000052212"|"ENSMUSG00000035352"|"E…	Vegfd/S100a9/S100a8/Mcoln2/Tnfsf18/Cxcr2/Edn3/Trem2/Ccr2/Tnfsf11/Ptger4/Lgals3/Tnfrsf11a/Pdgfd/Mif/Cxcl5/Csf3r/Cd177/Ccl12/Pf4/Tgfb2/Fpr2/Adam8/Fcer1g/Cklf/Ccl17/Pla2g7/Thbs4/Ccr1/Rac2/Jaml/Il6/Ppia/C3ar1/Anxa1/Irak4/Hc/Pik3cd/Ccl6/Lyn/Fut7/Rps19/Emilin1/Ccl9/Nckap1l/Ccl21a/Vegfc/Stap1/Lbp/Vav1/P2rx4/Il1r1/Thbs1/Serpine1/Pdgfb/Itgb2/Mmp14/Ccn3/Ppib/Syk/Aif1/Hrh1/Il17rc/Cxcl1/Creb3/Cd200r1/Sirpa/C…
GOBP_NEGATIVE_REGULATION_OF_CELL_ACTIVATION	NA	0.5033	2.12429	181	1e-10	1.26e-08	ENSMUSG00000029816|"ENSMUSG00000066755"|"ENSMUSG00000031548"|"ENSMUSG00000031289"|"ENSMUSG00000028874"|"ENSMUSG00000049103"|"ENSMUSG00000014453"|"ENSMUSG00000026249"|"ENSMUSG00000044206"|"ENSMUSG00000019987"|"ENSMUSG00000050335"|"ENSMUSG00000058818"|"ENSMUSG00000038147"|"ENSMUSG00000047798"|"ENSMUSG00000074491"|"ENSMUSG00000031264"|"ENSMUSG00000053338"|"ENSMUSG00000030579"|"ENSMUSG00000013707"|"E…	Gpnmb/Tnfsf18/Sfrp1/Il13ra2/Fgr/Ccr2/Blk/Serpine2/Vsig4/Arg1/Lgals3/Pirb/Cd84/Cd300lf/Clec4g/Btk/Tarm1/Tyrobp/Tnfaip8l2/Tnfrsf13b/Fcgr2b/Havcr2/Il4ra/Runx1/Fbxo7/Cnr1/Clnk/Cd80/Ptpn22/Anxa1/Foxf1/Tspan32/Ptpn6/Spn/Sdc4/Alox12/Lyn/Smad7/Emilin1/Apoe/Pawr/Prnp/Dusp3/Ubash3b/Prkcd/Lax1/H2-Q10/Hmox1/Il31ra/Sh2b3/Milr1/Pdgfb/H2-M3/Lgals9/Lst1/Pla2g2d/Jak3/Cnr2/Bmp4/Samsn1/Fgl1/Grn/Tnfaip3/F2/Crtam/Lap…
GOBP_NEGATIVE_REGULATION_OF_IMMUNE_SYSTEM_PROCESS	NA	0.46716	2.07618	351	1e-10	1.26e-08	ENSMUSG00000029816|"ENSMUSG00000003882"|"ENSMUSG00000022548"|"ENSMUSG00000066755"|"ENSMUSG00000018774"|"ENSMUSG00000023367"|"ENSMUSG00000031548"|"ENSMUSG00000031289"|"ENSMUSG00000028874"|"ENSMUSG00000005681"|"ENSMUSG00000049103"|"ENSMUSG00000014453"|"ENSMUSG00000038236"|"ENSMUSG00000044206"|"ENSMUSG00000019987"|"ENSMUSG00000039942"|"ENSMUSG00000050335"|"ENSMUSG00000058818"|"ENSMUSG00000049723"|"E…	Gpnmb/Il7r/Apod/Tnfsf18/Cd68/Tmem176a/Sfrp1/Il13ra2/Fgr/Apoa2/Ccr2/Blk/Hoxa7/Vsig4/Arg1/Ptger4/Lgals3/Pirb/Mmp12/Mif/Cd84/Cd300lf/Nlrc3/Clec4g/Gpr55/Btk/Lpxn/Tarm1/Tyrobp/Tgfb2/Pparg/Tnfaip8l2/Tnfrsf13b/Fcgr2b/C1qc/Havcr2/Il4ra/Runx1/Cd22/H2-Oa/Fbxo7/Cnr1/Clnk/Cd80/Irak3/Ptpn22/Anxa1/Trex1/Foxf1/Tspan32/Serping1/Ptpn6/Apoa1/Tmem176b/Spn/Sdc4/Hc/Myc/Lyn/Drd2/Smad7/Rps19/Emilin1/Pawr/Nme1/Prnp/H2-M…
GOBP_POSITIVE_REGULATION_OF_CELL_ACTIVATION	NA	0.463438	2.05407	319	1e-10	1.26e-08	ENSMUSG00000026778|"ENSMUSG00000049093"|"ENSMUSG00000039323"|"ENSMUSG00000065987"|"ENSMUSG00000029053"|"ENSMUSG00000003882"|"ENSMUSG00000095028"|"ENSMUSG00000095079"|"ENSMUSG00000033467"|"ENSMUSG00000027962"|"ENSMUSG00000003644"|"ENSMUSG00000040329"|"ENSMUSG00000005800"|"ENSMUSG00000028874"|"ENSMUSG00000040405"|"ENSMUSG00000023992"|"ENSMUSG00000049103"|"ENSMUSG00000057329"|"ENSMUSG00000095788"|"E…	Prkcq/Il23r/Igfbp2/Cd209b/Prkcz/Il7r/Sirpb1b/Igha/Crlf2/Vcam1/Rps6ka1/Il7/Mmp8/Fgr/Havcr1/Trem2/Ccr2/Bcl2/Sirpb1a/Tnfsf11/Card11/Sh3kbp1/Plek/Pirb/Mif/Btk/H2-DMb2/Cd177/Tyrobp/Igkc/Trdc/Cd24a/Adam8/Havcr2/Il4ra/Runx1/Ighg2c/Nfkbid/Tnfsf14/Ighm/Clcf1/Tac1/Gas6/Il6/Ighg2b/Cd80/Ighg1/Gpr183/Ptpn22/Anxa1/Pla2g4a/Ptpn6/Cd1d1/Coro1a/Lyn/Cebpa/Ccn2/Capn3/Cyrib/Cd3e/Btla/Nckap1l/Ccl21a/Il1a/H2-Q10/Stap1/…
GOBP_POSITIVE_REGULATION_OF_CYTOKINE_PRODUCTION	NA	0.431614	1.93255	385	1e-10	1.26e-08	ENSMUSG00000026778|"ENSMUSG00000035273"|"ENSMUSG00000049093"|"ENSMUSG00000029053"|"ENSMUSG00000067001"|"ENSMUSG00000011008"|"ENSMUSG00000025888"|"ENSMUSG00000033467"|"ENSMUSG00000040329"|"ENSMUSG00000005800"|"ENSMUSG00000028874"|"ENSMUSG00000005681"|"ENSMUSG00000023992"|"ENSMUSG00000049103"|"ENSMUSG00000036526"|"ENSMUSG00000027995"|"ENSMUSG00000039942"|"ENSMUSG00000030468"|"ENSMUSG00000027750"|"E…	Prkcq/Hpse/Il23r/Prkcz/Serpinb7/Mcoln2/Casp1/Crlf2/Il7/Mmp8/Fgr/Apoa2/Trem2/Ccr2/Card11/Tlr2/Ptger4/Siglecg/Postn/Il17ra/Aim2/Pirb/Mmp12/Mif/Panx1/Tyrobp/Pf4/Pou2af1/Atp6ap2/Adam8/Fcer1g/Gprc5b/Havcr2/Il4ra/Runx1/Sema7a/Pou2f2/F2r/Ltb/Irf8/Mapk11/Clnk/Il6/Mapk13/Cd80/Ptpn22/C3ar1/Nlrp12/Cd244a/Ffar2/C3/Ly9/Anxa1/Sting1/Il18r1/Hif1a/Spn/Hc/Serpinf2/Flt4/Sphk1/Drd2/Polr3g/Cyrib/Ereg/Cd3e/Cyba/Il1a/…
GOBP_POSITIVE_REGULATION_OF_RESPONSE_TO_EXTERNAL_STIMULUS	NA	0.428953	1.93146	452	1e-10	1.26e-08	ENSMUSG00000065987|"ENSMUSG00000031380"|"ENSMUSG00000056071"|"ENSMUSG00000056054"|"ENSMUSG00000050808"|"ENSMUSG00000000318"|"ENSMUSG00000066755"|"ENSMUSG00000027524"|"ENSMUSG00000005800"|"ENSMUSG00000023992"|"ENSMUSG00000049103"|"ENSMUSG00000022015"|"ENSMUSG00000036526"|"ENSMUSG00000027995"|"ENSMUSG00000019987"|"ENSMUSG00000039942"|"ENSMUSG00000030468"|"ENSMUSG00000026321"|"ENSMUSG00000027762"|"E…	Cd209b/Vegfd/S100a9/S100a8/Muc15/Clec10a/Tnfsf18/Edn3/Mmp8/Trem2/Ccr2/Tnfsf11/Card11/Tlr2/Arg1/Ptger4/Siglecg/Tnfrsf11a/Sucnr1/Hck/Aim2/Mmp12/Pdgfd/Btk/Tyrobp/Osmr/Il18rap/Fpr2/Adam8/Clec4e/Fcer1g/Gprc5b/Havcr2/Hpx/Plscr1/Pla2g7/Thbs4/Cnr1/Ccr1/Tnfrsf1a/Rac2/Tac1/Clnk/Gas6/Il6/Mapk13/Psmd8/Coch/C3ar1/Nlrp12/Ffar2/Cd180/C3/Snca/Sting1/Fabp4/S1pr1/Cd1d1/Cxcl14/Tmsb4x/Serpinf2/Lyn/Muc4/Dscam/Cebpa/P…
GOBP_REGULATION_OF_CELLULAR_RESPONSE_TO_HEAT	NA	-0.583575	-2.60416	78	1e-10	1.26e-08	ENSMUSG00000001774|"ENSMUSG00000029657"|"ENSMUSG00000023944"|"ENSMUSG00000030357"|"ENSMUSG00000090877"|"ENSMUSG00000001855"|"ENSMUSG00000091971"|"ENSMUSG00000021270"|"ENSMUSG00000052533"|"ENSMUSG00000071072"|"ENSMUSG00000015656"|"ENSMUSG00000020739"|"ENSMUSG00000005483"|"ENSMUSG00000109511"|"ENSMUSG00000024142"|"ENSMUSG00000021820"|"ENSMUSG00000063550"|"ENSMUSG00000022812"|"ENSMUSG00000053293"|"E…	Chordc1/Hsph1/Hsp90ab1/Fkbp4/Hspa1b/Nup214/Hspa1a/Hsp90aa1/Nup188/Ptges3/Hspa8/Nup85/Dnajb1/Nup62/Mlst8/Camk2g/Nup98/Gsk3b/Pom121/Mapkapk2/Bag3/Mapk1/Camk2a/Hsf1/Ccar2/Camk2d/Hspa1l/Ep300/Rptor/Nup160/Hikeshi/Nup107
GOBP_REGULATION_OF_CELL_CELL_ADHESION	NA	0.425666	1.90695	386	1e-10	1.26e-08	ENSMUSG00000026778|"ENSMUSG00000029816"|"ENSMUSG00000049093"|"ENSMUSG00000039323"|"ENSMUSG00000065987"|"ENSMUSG00000029053"|"ENSMUSG00000003882"|"ENSMUSG00000095028"|"ENSMUSG00000066755"|"ENSMUSG00000027962"|"ENSMUSG00000040329"|"ENSMUSG00000049103"|"ENSMUSG00000095788"|"ENSMUSG00000076441"|"ENSMUSG00000014453"|"ENSMUSG00000022015"|"ENSMUSG00000036526"|"ENSMUSG00000026249"|"ENSMUSG00000044206"|"E…	Prkcq/Gpnmb/Il23r/Igfbp2/Cd209b/Prkcz/Il7r/Sirpb1b/Tnfsf18/Vcam1/Il7/Ccr2/Sirpb1a/Ass1/Blk/Tnfsf11/Card11/Serpine2/Vsig4/Arg1/Lgals3/Pirb/Icam1/Clec4g/Tarm1/H2-DMb2/Sele/Tnfaip8l2/Cd24a/Fcgr2b/Adam8/Fxyd5/Havcr2/Il4ra/Runx1/Zdhhc2/Cdh1/Nfkbid/Fgg/Tnfsf14/Il6/Bmp2/Lrfn3/Cd80/Ptpn22/Anxa1/Pcdh8/Ptpn6/Apoa1/Cd1d1/Spn/Sdc4/Alox12/Coro1a/Serpinf2/Fga/Lyn/Smad7/Fut7/Cyrib/Pawr/Prnp/Dusp3/Gcnt2/Cd3e/Btl…
GOBP_REGULATION_OF_IMMUNE_EFFECTOR_PROCESS	NA	0.456709	2.03973	365	1e-10	1.26e-08	ENSMUSG00000049093|"ENSMUSG00000029053"|"ENSMUSG00000073418"|"ENSMUSG00000003882"|"ENSMUSG00000090231"|"ENSMUSG00000066755"|"ENSMUSG00000031289"|"ENSMUSG00000028874"|"ENSMUSG00000005681"|"ENSMUSG00000049103"|"ENSMUSG00000014453"|"ENSMUSG00000044206"|"ENSMUSG00000019987"|"ENSMUSG00000050335"|"ENSMUSG00000026471"|"ENSMUSG00000037860"|"ENSMUSG00000058818"|"ENSMUSG00000049723"|"ENSMUSG00000037405"|"E…	Il23r/Prkcz/C4b/Il7r/Cfb/Tnfsf18/Il13ra2/Fgr/Apoa2/Ccr2/Blk/Vsig4/Arg1/Lgals3/Mr1/Aim2/Pirb/Mmp12/Icam1/Cd84/Cfi/C6/Clec4g/Btk/Cd19/H2-DMb2/Stxbp2/Cxcl5/Cd177/Tyrobp/Tgfb2/Igkc/Il18rap/C1qb/Fcgr2b/C1qc/Gprc5b/Havcr2/Il4ra/Sema7a/Hpx/Cd22/Mzb1/Rbp4/Ighg2c/Nfkbid/Clcf1/Rac2/Clnk/Il6/Ighg2b/Cd80/Ighg1/Irak3/Ptpn22/C3ar1/Cd244a/Ffar2/C3/Anxa1/C1qa/Trex1/Foxf1/Tspan32/Serping1/Sting1/Ptpn6/Il18r1/Apoa…
GOBP_REGULATION_OF_INFLAMMATORY_RESPONSE	NA	0.468448	2.05632	288	1e-10	1.26e-08	ENSMUSG00000056071|"ENSMUSG00000056054"|"ENSMUSG00000066755"|"ENSMUSG00000025888"|"ENSMUSG00000025887"|"ENSMUSG00000005800"|"ENSMUSG00000023992"|"ENSMUSG00000049103"|"ENSMUSG00000022015"|"ENSMUSG00000022534"|"ENSMUSG00000027995"|"ENSMUSG00000039942"|"ENSMUSG00000030468"|"ENSMUSG00000026321"|"ENSMUSG00000027762"|"ENSMUSG00000003283"|"ENSMUSG00000046034"|"ENSMUSG00000049871"|"ENSMUSG00000021322"|"E…	S100a9/S100a8/Tnfsf18/Casp1/Casp12/Mmp8/Trem2/Ccr2/Tnfsf11/Mefv/Tlr2/Ptger4/Siglecg/Tnfrsf11a/Sucnr1/Hck/Otulin/Nlrc3/Aoah/Birc3/Btk/Ahsg/Sele/Osmr/Pparg/Tnfaip8l2/Fpr2/Macir/Fcgr2b/Adam8/Gprc5b/Sema7a/Esr1/Pla2g7/Cnr1/Tnfrsf1a/Tac1/Il6/Casp4/Mapk13/Nlrp12/Usp18/Ffar2/C3/Snca/Anxa1/Trex1/Foxf1/Sting1/Fabp4/Apoa1/Ptges/Tmsb4x/Lyn/Cd200r4/Sphk1/Cebpa/Fut7/Tnfrsf1b/Rps19/Apoe/Prkcd/Fancd2/Stap1/Lbp/…
GOBP_REGULATION_OF_LYMPHOCYTE_ACTIVATION	NA	0.452651	2.02874	405	1e-10	1.26e-08	ENSMUSG00000026778|"ENSMUSG00000029816"|"ENSMUSG00000049093"|"ENSMUSG00000039323"|"ENSMUSG00000065987"|"ENSMUSG00000029053"|"ENSMUSG00000003882"|"ENSMUSG00000095028"|"ENSMUSG00000066755"|"ENSMUSG00000095079"|"ENSMUSG00000027962"|"ENSMUSG00000031548"|"ENSMUSG00000040329"|"ENSMUSG00000028874"|"ENSMUSG00000049103"|"ENSMUSG00000057329"|"ENSMUSG00000095788"|"ENSMUSG00000014453"|"ENSMUSG00000022015"|"E…	Prkcq/Gpnmb/Il23r/Igfbp2/Cd209b/Prkcz/Il7r/Sirpb1b/Tnfsf18/Igha/Vcam1/Sfrp1/Il7/Fgr/Ccr2/Bcl2/Sirpb1a/Blk/Tnfsf11/Card11/Vsig4/Arg1/Lgals3/Sh3kbp1/Pirb/Mif/Clec4g/Zfp36l2/Btk/Cd19/Tarm1/H2-DMb2/Prelid1/Tyrobp/Igkc/Tnfaip8l2/Tnfrsf13b/Trdc/Cd24a/Fcgr2b/Adam8/Havcr2/Il4ra/Runx1/Cd22/Tnfsf8/Mzb1/Ighg2c/Nfkbid/H2-Oa/Tnfsf14/Ighm/Fbxo7/Clcf1/Rac2/Tac1/Clnk/Gas6/Il6/Ighg2b/Cd80/Ighg1/Gpr183/Ptpn22/Anxa…
GOBP_RESPONSE_TO_BACTERIUM	NA	0.444794	2.01057	484	1e-10	1.26e-08	ENSMUSG00000049093|"ENSMUSG00000035459"|"ENSMUSG00000044748"|"ENSMUSG00000073418"|"ENSMUSG00000003882"|"ENSMUSG00000029322"|"ENSMUSG00000031380"|"ENSMUSG00000056071"|"ENSMUSG00000056054"|"ENSMUSG00000025888"|"ENSMUSG00000095079"|"ENSMUSG00000018774"|"ENSMUSG00000027962"|"ENSMUSG00000024803"|"ENSMUSG00000028874"|"ENSMUSG00000071714"|"ENSMUSG00000023992"|"ENSMUSG00000076441"|"ENSMUSG00000027995"|"E…	Il23r/Stab2/Defb1/C4b/Il7r/Plac8/Vegfd/S100a9/S100a8/Casp1/Igha/Cd68/Vcam1/Ankrd1/Fgr/Csf2rb2/Trem2/Ass1/Tlr2/Arg1/Ptger4/Siglecg/Gsdma/Tnfrsf11a/Mr1/Hck/Pirb/Tnip3/Lyz2/Icam1/Tspo/Cxcl5/Sele/Pf4/Igkc/Trdc/Fpr2/Cd24a/Fcgr2b/Fcer1g/Ms4a1/Naaladl2/Havcr2/Ociad2/Tnfsf8/F2r/Ighg2c/Naip2/Ighm/Gjb2/Irf8/Star/Cnr1/Tnfrsf1a/Smad6/Tac1/Hp/Il6/Ighg2b/Bmp2/Apob/Cd80/Coch/Fgfr2/Ighg1/Irak3/Ptpn22/Cps1/Nos1/R…
GOBP_RESPONSE_TO_TOPOLOGICALLY_INCORRECT_PROTEIN	NA	-0.432818	-2.31988	194	1e-10	1.26e-08	ENSMUSG00000025980|"ENSMUSG00000032115"|"ENSMUSG00000029657"|"ENSMUSG00000023944"|"ENSMUSG00000037720"|"ENSMUSG00000004460"|"ENSMUSG00000020368"|"ENSMUSG00000020048"|"ENSMUSG00000070436"|"ENSMUSG00000028343"|"ENSMUSG00000022136"|"ENSMUSG00000020571"|"ENSMUSG00000026864"|"ENSMUSG00000074212"|"ENSMUSG00000039474"|"ENSMUSG00000090877"|"ENSMUSG00000003814"|"ENSMUSG00000024807"|"ENSMUSG00000028410"|"E…	Hspd1/Hyou1/Hsph1/Hsp90ab1/Tmem33/Dnajb11/Canx/Hsp90b1/Serpinh1/Erp44/Dnajc3/Pdia6/Hspa5/Dnajb14/Wfs1/Hspa1b/Calr/Syvn1/Dnaja1/Manf/Tbl2/Mbtps1/Hspa1a/Dnajb5/Dnajb2/Hsp90aa1/Uggt1/Gfpt1/Hspa8/Klhdc3/Pomt2/Dnajb1/Vapb/Hspa4/Cul3/Edem3/Hspa4l/Hspa13/Xbp1/Bag3/Tpp1/Dnajb9/Sdf2l1/Add1/Hdgf/Nck1/Preb/Dctn1/Bcl2l11/Atf6b/Extl1/Hsf1/Calr3/Ficd/Hspb1/Hspa9/Hspa1l/Ep300/Mfn2/Eif2ak3/Stt3b/Ern1/Ufl1/Sec31a…
GOBP_T_CELL_ACTIVATION	NA	0.423277	1.89847	415	1e-10	1.26e-08	ENSMUSG00000026778|"ENSMUSG00000029816"|"ENSMUSG00000049093"|"ENSMUSG00000039323"|"ENSMUSG00000065987"|"ENSMUSG00000029053"|"ENSMUSG00000003882"|"ENSMUSG00000032202"|"ENSMUSG00000095028"|"ENSMUSG00000066755"|"ENSMUSG00000027962"|"ENSMUSG00000040329"|"ENSMUSG00000021998"|"ENSMUSG00000049103"|"ENSMUSG00000057329"|"ENSMUSG00000095788"|"ENSMUSG00000022015"|"ENSMUSG00000036526"|"ENSMUSG00000044206"|"E…	Prkcq/Gpnmb/Il23r/Igfbp2/Cd209b/Prkcz/Il7r/Rab27a/Sirpb1b/Tnfsf18/Vcam1/Il7/Lcp1/Ccr2/Bcl2/Sirpb1a/Tnfsf11/Card11/Vsig4/Arg1/Ptger4/Lgals3/Mr1/Treml2/Pirb/Icam1/Nlrc3/Clec4g/Zfp36l2/Tarm1/H2-DMb2/Prelid1/Tnfaip8l2/Cd24a/Fcgr2b/Adam8/Fcer1g/Eomes/Havcr2/Il4ra/Runx1/Tnfsf8/Apbb1ip/Nfkbid/H2-Oa/Tnfsf14/Rac2/Jaml/Il6/Cd80/Gpr183/Ptpn22/Ly9/Anxa1/Trex1/Ptpn6/Il18r1/Cd1d1/Spn/Sdc4/Ripk3/Coro1a/Pik3cd/L…
GOCC_BLOOD_MICROPARTICLE	NA	0.610008	2.41806	104	1e-10	1.26e-08	ENSMUSG00000073418|"ENSMUSG00000090231"|"ENSMUSG00000095079"|"ENSMUSG00000059970"|"ENSMUSG00000005681"|"ENSMUSG00000026938"|"ENSMUSG00000022868"|"ENSMUSG00000028249"|"ENSMUSG00000006574"|"ENSMUSG00000076609"|"ENSMUSG00000038527"|"ENSMUSG00000036905"|"ENSMUSG00000036896"|"ENSMUSG00000018293"|"ENSMUSG00000030895"|"ENSMUSG00000076612"|"ENSMUSG00000033860"|"ENSMUSG00000076617"|"ENSMUSG00000028645"|"E…	C4b/Cfb/Igha/Hspa2/Apoa2/Fcna/Ahsg/Sdcbp/Slc4a1/Igkc/C1rl/C1qb/C1qc/Pfn1/Hpx/Ighg2c/Fgg/Ighm/Slc2a1/Hp/Alb/Ighg2b/Itga2b/Ighg1/C3/Serping1/Apoa1/Cp/Serpina3m/Serpinf2/Fga/Itih4/Pros1/Hbb-bt/Apoe/Kng2/Clic1/Itih2/Orm1/Eng/Trf/C1rb/Gc/Igkv15-103/Msn/Tgfb1/Apol8/Jchain/F2/Cib2/Lgals3bp/Plg/Bche/Kdm4d/Serpinc1/Hba-a2/Ighg3/Cd5l/Actc1/A2m
GOCC_EXTERNAL_SIDE_OF_PLASMA_MEMBRANE	NA	0.507728	2.22874	288	1e-10	1.26e-08	ENSMUSG00000025461|"ENSMUSG00000076749"|"ENSMUSG00000049093"|"ENSMUSG00000065987"|"ENSMUSG00000035459"|"ENSMUSG00000003882"|"ENSMUSG00000060703"|"ENSMUSG00000095079"|"ENSMUSG00000033467"|"ENSMUSG00000027962"|"ENSMUSG00000048521"|"ENSMUSG00000041688"|"ENSMUSG00000005268"|"ENSMUSG00000026180"|"ENSMUSG00000031289"|"ENSMUSG00000043807"|"ENSMUSG00000049103"|"ENSMUSG00000026249"|"ENSMUSG00000040592"|"E…	Scart1/Trgc1/Il23r/Cd209b/Stab2/Il7r/Cd302/Igha/Crlf2/Vcam1/Cxcr6/Amot/Prlr/Cxcr2/Il13ra2/Ly6g5b/Ccr2/Serpine2/Cd79b/Tnfrsf11a/Mr1/Cd79a/Pirb/Icam1/Cxcr5/Il5ra/Cd19/Csf3r/Osmr/F10/Igkc/Trdc/Atp6ap2/Cd24a/Fcgr2b/Fcer1g/Ms4a1/Sema7a/Cd22/Ighg2c/Fgg/Il2rg/Ighm/Ccr1/Plet1/Crlf1/Cd69/Ighg2b/Itga2b/Cd80/Ighg1/Cd244a/Anxa1/S1pr1/Cd1d1/Spn/Ackr2/Clec14a/Fga/Cd200r4/Gpihbp1/Abcg1/Prnp/Tfr2/P2rx1/Mcam/Ly75…
GOCC_NUCLEAR_SPECK	NA	-0.321388	-1.83513	393	1e-10	1.26e-08	ENSMUSG00000057522|"ENSMUSG00000046139"|"ENSMUSG00000020659"|"ENSMUSG00000030002"|"ENSMUSG00000000441"|"ENSMUSG00000068917"|"ENSMUSG00000018379"|"ENSMUSG00000002129"|"ENSMUSG00000032637"|"ENSMUSG00000090877"|"ENSMUSG00000063659"|"ENSMUSG00000020850"|"ENSMUSG00000052915"|"ENSMUSG00000024260"|"ENSMUSG00000028676"|"ENSMUSG00000091971"|"ENSMUSG00000047419"|"ENSMUSG00000022185"|"ENSMUSG00000017478"|"E…	Spop/Patl1/Cbll1/Dusp11/Raf1/Clk2/Srsf1/Sf3a1/Atxn2l/Hspa1b/Zbtb18/Prpf8/Msl1/Sap130/Srsf10/Hspa1a/Cmya5/Acin1/Zc3h18/Pias2/Alkbh5/Foxo4/Cop1/Glis2/Smurf2/Sart3/Prpf4/Mapk14/Wac/Zfp830/Luc7l3/Dennd1b/Usp36/Ythdc1/Dgkq/Prpf18/Cwc25/Baz2a/Arhgap18/Srpk1/Trim34b/Clk3/Rbm10/Rbm27/Pskh1/Ylpm1/Srsf7/Noc3l/Pnn/Atp6v0a1/Ring1/Sde2/Srsf3/Pacsin2/Tab1/Srsf4/Ddx17/Dusp10/Rreb1/Akap8l/Casc3/Jade1/Nfatc4/Prpf…
GOCC_SECRETORY_GRANULE_MEMBRANE	NA	0.472878	2.06926	281	1e-10	1.26e-08	ENSMUSG00000032202|"ENSMUSG00000026442"|"ENSMUSG00000018774"|"ENSMUSG00000064267"|"ENSMUSG00000026180"|"ENSMUSG00000043463"|"ENSMUSG00000024885"|"ENSMUSG00000014602"|"ENSMUSG00000095788"|"ENSMUSG00000027995"|"ENSMUSG00000025351"|"ENSMUSG00000004668"|"ENSMUSG00000050335"|"ENSMUSG00000003153"|"ENSMUSG00000058818"|"ENSMUSG00000053338"|"ENSMUSG00000052212"|"ENSMUSG00000030579"|"ENSMUSG00000020193"|"E…	Rab27a/Nfasc/Cd68/Hvcn1/Cxcr2/Rab9b/Aldh3b1/Kif1a/Sirpb1a/Tlr2/Cd63/Abca13/Lgals3/Slc2a3/Pirb/Tarm1/Cd177/Tyrobp/Zpbp/Dok3/Fpr2/Atp6ap2/Pla1a/Adam8/Fcer1g/Slc27a2/Pigr/Ica1/Atp8b4/Mcemp1/Rab4b/Itgax/Clec12a/Clec5a/Itga2b/Cd53/C3ar1/Pgrmc1/Snca/Cystm1/Sting1/Itgb3/Mgam/Anxa7/Glipr1/Adgrg3/Lair1/Fpr1/Rap2b/Acpp/Tnfrsf1b/Diaph1/H2-M2/P2rx1/Cyba/Serpinb6a/Tmbim1/Nckap1l/Lrmp/Slc17a9/H2-Q10/Fcgr3/Lhfp…
GOCC_TERTIARY_GRANULE	NA	0.547882	2.24917	150	1e-10	1.26e-08	ENSMUSG00000022026|"ENSMUSG00000026442"|"ENSMUSG00000005800"|"ENSMUSG00000028755"|"ENSMUSG00000050335"|"ENSMUSG00000003153"|"ENSMUSG00000058818"|"ENSMUSG00000069516"|"ENSMUSG00000053338"|"ENSMUSG00000004626"|"ENSMUSG00000052212"|"ENSMUSG00000035711"|"ENSMUSG00000052270"|"ENSMUSG00000031007"|"ENSMUSG00000025473"|"ENSMUSG00000058715"|"ENSMUSG00000004665"|"ENSMUSG00000060131"|"ENSMUSG00000013974"|"E…	Olfm4/Nfasc/Mmp8/Cda/Lgals3/Slc2a3/Pirb/Lyz2/Tarm1/Stxbp2/Cd177/Dok3/Fpr2/Atp6ap2/Adam8/Fcer1g/Cnn2/Atp8b4/Mcemp1/Itgax/Hp/Clec12a/Ctss/Clec5a/Cd53/Crisp1/Cystm1/Ptpn6/Mgam/Cstb/Pglyrp1/Lair1/Fpr1/Rap2b/Hbb-bt/Diaph1/Ctsd/Lrg1/Cyba/Serpinb6a/Nckap1l/Orm1/Ypel5/Plau/Itgb2/Lamp1/Cst3/Ctsh/Cxcl1/Aldoa/Sirpa/Rac1/Ptafr/Tmc6/Ppbp/Cd47/Siglecf/Clec4d/Serpinb10/Slc11a1/Dbnl/Vamp8/Ggh/Asah1/Kcnab2/Rap2c/…
GOCC_VESICLE_LUMEN	NA	0.497162	2.18424	296	1e-10	1.26e-08	ENSMUSG00000035273|"ENSMUSG00000034993"|"ENSMUSG00000029322"|"ENSMUSG00000031380"|"ENSMUSG00000056071"|"ENSMUSG00000022026"|"ENSMUSG00000056054"|"ENSMUSG00000016256"|"ENSMUSG00000071178"|"ENSMUSG00000032202"|"ENSMUSG00000061808"|"ENSMUSG00000026958"|"ENSMUSG00000005800"|"ENSMUSG00000028874"|"ENSMUSG00000028755"|"ENSMUSG00000019528"|"ENSMUSG00000028673"|"ENSMUSG00000021242"|"ENSMUSG00000019987"|"E…	Hpse/Vat1/Plac8/Vegfd/S100a9/Olfm4/S100a8/Ctsz/Serpina1b/Rab27a/Ttr/Dpp7/Mmp8/Fgr/Cda/Gyg/Fuca1/Npc2/Arg1/Serpinb1a/Lyz2/Mif/Ahsg/Chil1/Serpina1e/Sdcbp/Pf4/Arpc5/Tgfb2/Itih3/Galns/Ostf1/Cnn2/S100a11/Ftl1/Fgg/Hexb/Hp/Arhgap9/Alb/Gas6/Ppia/Vwf/Apob/Cotl1/Crisp1/C3/1600012H06Rik/2310033P09Rik/Ecm1/Serping1/Ptpn6/Apoa1/Serpina3m/Tmsb4x/Prdx4/Serpinf2/Cstb/Gmfg/Pglyrp1/Fga/Gusb/Itih4/Pros1/Cyb5r3/Cyri…
GOMF_CHROMATIN_BINDING	NA	-0.345521	-2.02797	488	1e-10	1.26e-08	ENSMUSG00000020919|"ENSMUSG00000059851"|"ENSMUSG00000000085"|"ENSMUSG00000029673"|"ENSMUSG00000058756"|"ENSMUSG00000020661"|"ENSMUSG00000070544"|"ENSMUSG00000045215"|"ENSMUSG00000009406"|"ENSMUSG00000029250"|"ENSMUSG00000026918"|"ENSMUSG00000052915"|"ENSMUSG00000038369"|"ENSMUSG00000014039"|"ENSMUSG00000071054"|"ENSMUSG00000038437"|"ENSMUSG00000018476"|"ENSMUSG00000040524"|"ENSMUSG00000027985"|"E…	Stat5b/Kmt5c/Scmh1/Auts2/Thra/Dnmt3a/Top1/Asxl3/Elk1/Polr2b/Brd3/Msl1/Ncoa6/Prdm15/Safb/Mllt6/Kdm6b/Zfp609/Lef1/Sin3a/Camta2/Wdr82/Smarca5/Foxo4/Repin1/Zfp354b/Ctbp2/Ttf1/Bap1/Rcor1/H1f9/Ubtf/Wac/Dhx30/Bcl6/Klhdc3/Mef2a/L3mbtl3/Polr1a/Mta1/Ccnt2/Ctcf/Zkscan3/Pknox1/Cbx1/Glyr1/Mcm3ap/Nup62/Mitf/Men1/Hr/Pwwp2a/Foxo1/Tox4/Phf8/Nsd2/Tada2b/Rad21/Brd4/Ppargc1a/Tox3/Nup98/Zfp445/Tasor/Hnrnpc/Clock/Calc…
GOMF_ENDOPEPTIDASE_REGULATOR_ACTIVITY	NA	0.549369	2.23801	130	1e-10	1.26e-08	ENSMUSG00000073418|"ENSMUSG00000067001"|"ENSMUSG00000071178"|"ENSMUSG00000022871"|"ENSMUSG00000003644"|"ENSMUSG00000024846"|"ENSMUSG00000071177"|"ENSMUSG00000026249"|"ENSMUSG00000044734"|"ENSMUSG00000079015"|"ENSMUSG00000032000"|"ENSMUSG00000022868"|"ENSMUSG00000072849"|"ENSMUSG00000006522"|"ENSMUSG00000066366"|"ENSMUSG00000078945"|"ENSMUSG00000005824"|"ENSMUSG00000031451"|"ENSMUSG00000056222"|"E…	C4b/Serpinb7/Serpina1b/Fetub/Rps6ka1/Cst6/Serpina1d/Serpine2/Serpinb1a/Serpina1c/Birc3/Ahsg/Serpina1e/Itih3/Serpina1a/Naip2/Tnfsf14/Gas6/Spock1/Serpina12/C3/Snca/Serping1/Bin1/Serpinb8/Serpina3m/Hc/Serpinf2/Cstb/Itih4/Pros1/Prnp/Kng2/Timp1/Itih2/Renbp/Serpinb6a/Wfdc3/Serpine1/Spink2/Cst3/Crim1/Pebp1/Anxa2/Spock3/Psenen/Plg/Serpinc1/Serpinb9/Lxn/Serpinb10/Gapdh/Spink4/Wfikkn2/A2m
GOMF_IMMUNE_RECEPTOR_ACTIVITY	NA	0.592977	2.38669	117	1e-10	1.26e-08	ENSMUSG00000049093|"ENSMUSG00000003882"|"ENSMUSG00000033467"|"ENSMUSG00000048521"|"ENSMUSG00000005268"|"ENSMUSG00000026180"|"ENSMUSG00000031289"|"ENSMUSG00000071714"|"ENSMUSG00000049103"|"ENSMUSG00000026471"|"ENSMUSG00000002897"|"ENSMUSG00000058818"|"ENSMUSG00000047880"|"ENSMUSG00000005364"|"ENSMUSG00000028859"|"ENSMUSG00000022146"|"ENSMUSG00000026068"|"ENSMUSG00000052270"|"ENSMUSG00000026656"|"E…	Il23r/Il7r/Crlf2/Cxcr6/Prlr/Cxcr2/Il13ra2/Csf2rb2/Ccr2/Mr1/Il17ra/Pirb/Cxcr5/Il5ra/Csf3r/Osmr/Il18rap/Fpr2/Fcgr2b/Fcer1g/Il4ra/Pigr/Gpr35/H2-Oa/Il2rg/Ccr1/Il17re/Crlf1/C3ar1/Il18r1/Ackr2/Ifnar2/Fpr1/Il20ra/Il1r1/Il31ra/Fcgr1/Ccr5/Ctsh/Il17rc/Il22ra1/Cd200r1/Ifngr1/H2-Ob/Il9r/Cd44/Il13ra1/Klrd1/Epor/Ccr6/Il1r2/Il10ra
GOBP_PROTEIN_FOLDING	0.826657	-0.399115	-2.16426	207	1.37866e-10	1.69475e-08	ENSMUSG00000018845|"ENSMUSG00000001774"|"ENSMUSG00000025980"|"ENSMUSG00000029657"|"ENSMUSG00000023944"|"ENSMUSG00000041891"|"ENSMUSG00000030357"|"ENSMUSG00000004460"|"ENSMUSG00000022403"|"ENSMUSG00000020368"|"ENSMUSG00000020048"|"ENSMUSG00000028343"|"ENSMUSG00000022136"|"ENSMUSG00000020571"|"ENSMUSG00000027248"|"ENSMUSG00000026864"|"ENSMUSG00000071650"|"ENSMUSG00000025823"|"ENSMUSG00000074212"|"E…	Unc45b/Chordc1/Hspd1/Hsph1/Hsp90ab1/Lman1/Fkbp4/Dnajb11/St13/Canx/Hsp90b1/Erp44/Dnajc3/Pdia6/Pdia3/Hspa5/Ganab/Pdia4/Dnajb14/Wfs1/Hspa1b/Lman2l/Calr/Dnaja1/Pdcl/Trap1/Ahsa1/Hspa1a/Dnajb5/Ahsa2/Mlec/Ppid/Dnajb2/Hsp90aa1/Uggt1/Dnajc5/Ptges3/Qsox2/Hspa8/Dnajb1/Nudcd3/Dnaja4/Hspa4l/Hspa13/Bag3/Cct7/Sdf2l1/Nktr/Calr3/Sacs/Cct6a/Dnajc21/Mkks/Hspb1/Sgtb/Hspa9/Hspa1l/Dnaja3/Cct2/Cdc37l1/Mesd/Cct4/Nfyc/Gn…
GOBP_LEUKOCYTE_DIFFERENTIATION	0.826657	0.396302	1.78846	471	1.7494e-10	2.09928e-08	ENSMUSG00000049093|"ENSMUSG00000029053"|"ENSMUSG00000003882"|"ENSMUSG00000066755"|"ENSMUSG00000023367"|"ENSMUSG00000027962"|"ENSMUSG00000031548"|"ENSMUSG00000040329"|"ENSMUSG00000040770"|"ENSMUSG00000023992"|"ENSMUSG00000038280"|"ENSMUSG00000049103"|"ENSMUSG00000057329"|"ENSMUSG00000014453"|"ENSMUSG00000022015"|"ENSMUSG00000036526"|"ENSMUSG00000038236"|"ENSMUSG00000027995"|"ENSMUSG00000039942"|"E…	Il23r/Prkcz/Il7r/Tnfsf18/Tmem176a/Vcam1/Sfrp1/Il7/Il25/Trem2/Ostm1/Ccr2/Bcl2/Blk/Tnfsf11/Card11/Hoxa7/Tlr2/Ptger4/Cd79b/Tnfrsf11a/Mr1/Cd79a/Pde1b/Lyl1/Pirb/Gpr55/Zfp36l2/Btk/Cd19/Pou4f1/Prelid1/Tyrobp/Pf4/Pou2af1/Pparg/Fcgr2b/Adam8/C1qc/Fcer1g/Ms4a1/Eomes/Il4ra/Runx1/Tnfsf8/St3gal1/Nfkbid/H2-Oa/Irf8/Fbxo7/Ccr1/Clcf1/Gas6/Il6/Cd80/Gpr183/Ptpn22/Spi1/Ly9/Anxa1/Ptpn6/Il18r1/Tmem176b/Cd1d1/Spn/Fzd9/R…
GOBP_PEPTIDYL_LYSINE_MODIFICATION	0.814036	-0.331341	-1.90585	362	2.56122e-10	2.8062e-08	ENSMUSG00000059851|"ENSMUSG00000036893"|"ENSMUSG00000029673"|"ENSMUSG00000019055"|"ENSMUSG00000026917"|"ENSMUSG00000035666"|"ENSMUSG00000031358"|"ENSMUSG00000052915"|"ENSMUSG00000049327"|"ENSMUSG00000027304"|"ENSMUSG00000001855"|"ENSMUSG00000039410"|"ENSMUSG00000038437"|"ENSMUSG00000027985"|"ENSMUSG00000042557"|"ENSMUSG00000026439"|"ENSMUSG00000036980"|"ENSMUSG00000025423"|"ENSMUSG00000020257"|"E…	Kmt5c/Ehmt1/Auts2/Plod1/Wdr5/Gtf3c4/Msl3/Msl1/Kmt5a/Rtf1/Nup214/Prdm16/Mllt6/Lef1/Sin3a/Rbbp5/Taf6/Pias2/Wdr82/Taf7/Nup188/Hmg20a/Tollip/Brd7/Naa40/Pagr1a/Ctcf/Senp7/Nup85/Glyr1/Arnt/Mcm3ap/Nup62/Men1/Tet3/Nsd2/Tada2b/Brd4/Ppargc1a/Nup98/Clock/Supt6/Dot1l/Trim28/Camkmt/Myocd/Atpsckmt/Kansl1/Smyd1/Pom121/Ogt/Msl2/Jarid2/Ing4/Rps6ka5/Ctbp1/Bcor/Taf10/Kmt5b/Tet2/Jade1/Flcn/Hcfc1/Sphk2/Kmt2b/Ncoa1/Ka…
GOMF_HEAT_SHOCK_PROTEIN_BINDING	0.814036	-0.479247	-2.35784	118	2.90971e-10	3.05519e-08	ENSMUSG00000018845|"ENSMUSG00000001774"|"ENSMUSG00000023944"|"ENSMUSG00000030357"|"ENSMUSG00000022403"|"ENSMUSG00000024966"|"ENSMUSG00000026864"|"ENSMUSG00000006676"|"ENSMUSG00000074212"|"ENSMUSG00000090877"|"ENSMUSG00000028410"|"ENSMUSG00000031392"|"ENSMUSG00000021037"|"ENSMUSG00000091971"|"ENSMUSG00000020288"|"ENSMUSG00000027804"|"ENSMUSG00000026203"|"ENSMUSG00000021484"|"ENSMUSG00000071072"|"E…	Unc45b/Chordc1/Hsp90ab1/Fkbp4/St13/Stip1/Hspa5/Usp19/Dnajb14/Hspa1b/Dnaja1/Irak1/Ahsa1/Hspa1a/Ahsa2/Ppid/Dnajb2/Lman2/Ptges3/Rnf207/Hspa8/Dnajb1/Nup62/Hdac8/Creb1/Camkmt/Dnaja4/Mettl18/Bcor/Hspa13/Bag3/Tsc2/Dnajb9/Telo2/Arntl/Hsf1/Sacs/Ficd/Hspa9/Tsc1/Hspa1l/Dnaja3/Fgf1/Eif2ak3/Cdc37l1/Hdac2/Hikeshi/Gbp2b/Kcnj11/Ern1
GOBP_REGULATION_OF_PEPTIDASE_ACTIVITY	0.801216	0.420668	1.87057	348	6.01485e-10	6.06297e-08	ENSMUSG00000073418|"ENSMUSG00000056071"|"ENSMUSG00000067001"|"ENSMUSG00000056054"|"ENSMUSG00000071178"|"ENSMUSG00000025888"|"ENSMUSG00000022871"|"ENSMUSG00000003644"|"ENSMUSG00000024846"|"ENSMUSG00000024521"|"ENSMUSG00000071177"|"ENSMUSG00000026249"|"ENSMUSG00000022534"|"ENSMUSG00000050395"|"ENSMUSG00000044734"|"ENSMUSG00000079015"|"ENSMUSG00000033740"|"ENSMUSG00000037860"|"ENSMUSG00000038007"|"E…	C4b/S100a9/Serpinb7/S100a8/Serpina1b/Casp1/Fetub/Rps6ka1/Cst6/Pmaip1/Serpina1d/Serpine2/Mefv/Tnfsf15/Serpinb1a/Serpina1c/St18/Aim2/Acer2/Birc3/Ahsg/Prelid1/Serpina1e/Itih3/Pparg/Hip1r/Serpina1a/F2r/Bok/Naip2/Tnfsf14/Bid/Gas6/Atp2a3/Spock1/Serpina12/Nlrp12/C3/Snca/Ecm1/Serping1/Bin1/Serpinb8/Trp63/Serpina3m/Hc/Alox12/Serpinf2/Cstb/Myc/Fam162a/Lyn/Grin2a/Itih4/Pros1/Ccn2/Prnp/Kng2/P2rx1/Rps27l/Ctsd…
GOBP_MAST_CELL_ACTIVATION	0.801216	0.663467	2.36903	55	8.78639e-10	8.68302e-08	ENSMUSG00000033467|"ENSMUSG00000031289"|"ENSMUSG00000028874"|"ENSMUSG00000040405"|"ENSMUSG00000014453"|"ENSMUSG00000038147"|"ENSMUSG00000047798"|"ENSMUSG00000031264"|"ENSMUSG00000004626"|"ENSMUSG00000005125"|"ENSMUSG00000030748"|"ENSMUSG00000032369"|"ENSMUSG00000044288"|"ENSMUSG00000033220"|"ENSMUSG00000039315"|"ENSMUSG00000040751"|"ENSMUSG00000042812"|"ENSMUSG00000039936"|"ENSMUSG00000042228"|"E…	Crlf2/Il13ra2/Fgr/Havcr1/Blk/Cd84/Cd300lf/Btk/Stxbp2/Ndrg1/Il4ra/Plscr1/Cnr1/Rac2/Clnk/Lat2/Foxf1/Pik3cd/Lyn/S100a13/Hmox1/Milr1/Fes/Cplx2/Lgals9/Ptgds/Syk/Cnr2
GOBP_PLATELET_DEGRANULATION	0.801216	0.541846	2.18549	122	9.25411e-10	8.96937e-08	ENSMUSG00000031380|"ENSMUSG00000071178"|"ENSMUSG00000014453"|"ENSMUSG00000025351"|"ENSMUSG00000020120"|"ENSMUSG00000037419"|"ENSMUSG00000022868"|"ENSMUSG00000004626"|"ENSMUSG00000072849"|"ENSMUSG00000029373"|"ENSMUSG00000039239"|"ENSMUSG00000006522"|"ENSMUSG00000033860"|"ENSMUSG00000029368"|"ENSMUSG00000031451"|"ENSMUSG00000034664"|"ENSMUSG00000001930"|"ENSMUSG00000028108"|"ENSMUSG00000023224"|"E…	Vegfd/Serpina1b/Blk/Cd63/Plek/Endod1/Ahsg/Stxbp2/Serpina1e/Pf4/Tgfb2/Itih3/Fgg/Alb/Gas6/Itga2b/Vwf/Ecm1/Serping1/Itgb3/Apoa1/Serpina3m/Tmsb4x/Serpinf2/Fga/Lyn/Itih4/Pros1/Cyrib/Kng2/P2rx1/Timp1/Vegfc/Orm1/Thbs1/Serpine1/Pdgfb/Lhfpl2/Trf/Syk/Fam3c/Srgn/Tgfb1/Aldoa/Sytl4/Tagln2/Selp/Lgals3bp/Selenop/Ppbp/Hgf/Plg/Tgfb3/Fermt3/Tor4a/Cfd
GOMF_UNFOLDED_PROTEIN_BINDING	0.788187	-0.494699	-2.35414	101	1.61377e-09	1.45908e-07	ENSMUSG00000025980|"ENSMUSG00000032115"|"ENSMUSG00000023944"|"ENSMUSG00000041891"|"ENSMUSG00000004460"|"ENSMUSG00000022403"|"ENSMUSG00000020368"|"ENSMUSG00000020048"|"ENSMUSG00000070436"|"ENSMUSG00000026864"|"ENSMUSG00000090877"|"ENSMUSG00000003814"|"ENSMUSG00000024807"|"ENSMUSG00000028410"|"ENSMUSG00000005981"|"ENSMUSG00000028676"|"ENSMUSG00000091971"|"ENSMUSG00000036052"|"ENSMUSG00000026203"|"E…	Hspd1/Hyou1/Hsp90ab1/Lman1/Dnajb11/St13/Canx/Hsp90b1/Serpinh1/Hspa5/Hspa1b/Calr/Syvn1/Dnaja1/Trap1/Srsf10/Hspa1a/Dnajb5/Dnajb2/Hsp90aa1/Uggt1/Naca/Ptges3/Hspa8/Dnajb1/Nudcd3/Dnaja4/Hspa13/Cct7/Calr3/Cct6a/Mkks/Hspa9/Hspa1l/Dnaja3/Cct2/Cdc37l1/Cct4/Ern1
GOCC_CYTOSOLIC_RIBOSOME	0.761461	0.563114	2.2146	99	5.7257e-09	4.73074e-07	ENSMUSG00000022548|"ENSMUSG00000060036"|"ENSMUSG00000028234"|"ENSMUSG00000062006"|"ENSMUSG00000079641"|"ENSMUSG00000059291"|"ENSMUSG00000057322"|"ENSMUSG00000000740"|"ENSMUSG00000074129"|"ENSMUSG00000046330"|"ENSMUSG00000034892"|"ENSMUSG00000040952"|"ENSMUSG00000037563"|"ENSMUSG00000009927"|"ENSMUSG00000036781"|"ENSMUSG00000020460"|"ENSMUSG00000061787"|"ENSMUSG00000067288"|"ENSMUSG00000090733"|"E…	Apod/Rpl3/Rps20/Rpl34/Rpl39/Rpl11/Rpl38/Rpl13/Rpl13a/Rpl37a/Rps29/Rps19/Rps16/Rps25/Rps27l/Rps27a/Rps17/Rps28/Rps27/Rpl22/Rps18/Rps15a/Rps13/Rps21/Rps24/Rpl27a/Rps11/Rpl28/Rpl23/Rpl26/Rps5/Rps15/Rpl36a/Rpl32/Rps3/Rps26/Hba-a2/Rpl14/Rpl4/Rps14/Rpl18/Isg15/Rpl30/Rpl10/Rps10/Uba52/Rpl27/Rpl36/Rpl6/Rps9/Hba-a1/Eif2ak4/Rps23/Rpl18a
GOMF_HISTONE_BINDING	0.761461	-0.361976	-1.99752	216	7.19834e-09	5.75867e-07	ENSMUSG00000059851|"ENSMUSG00000037622"|"ENSMUSG00000000085"|"ENSMUSG00000024826"|"ENSMUSG00000026917"|"ENSMUSG00000031358"|"ENSMUSG00000021221"|"ENSMUSG00000034910"|"ENSMUSG00000026918"|"ENSMUSG00000038025"|"ENSMUSG00000038437"|"ENSMUSG00000027985"|"ENSMUSG00000026439"|"ENSMUSG00000031715"|"ENSMUSG00000051316"|"ENSMUSG00000018974"|"ENSMUSG00000038994"|"ENSMUSG00000023883"|"ENSMUSG00000031660"|"E…	Kmt5c/Wdtc1/Scmh1/Dpf2/Wdr5/Msl3/Dpf3/Pygo1/Brd3/Phf2/Mllt6/Lef1/Rbbp5/Smarca5/Taf7/Sart3/H1f9/Phf10/Brd7/L3mbtl3/Brd9/Glyr1/Mcm3ap/Pwwp2a/Phf8/Baz2a/Zmynd11/Brd4/Uhrf2/Kdm5b/Supt6/Ing4/Ssrp1/Ncapd2/Hira/Smarcc1/Sphk2/Baz1b/Kat8/Vps72/Smarcc2/Brd1/Tdrd3/Ing3/Cbx2/Carm1/Nasp/Bptf/Chd8/Kdm4a/Zmynd8/Rcc1/Rnf168/Kat6a/Smarca4/Hinfp/Psme4/Phip/Srcap/Sap30l/Msh6/Atrx/Spin1/Apbb1/Cxxc1/Suz12/Rsf1/Kat5/U…
GOBP_COTRANSLATIONAL_PROTEIN_TARGETING_TO_MEMBRANE	0.74774	0.551352	2.16926	98	7.53419e-09	5.93317e-07	ENSMUSG00000060036|"ENSMUSG00000028234"|"ENSMUSG00000062006"|"ENSMUSG00000079641"|"ENSMUSG00000059291"|"ENSMUSG00000057322"|"ENSMUSG00000000740"|"ENSMUSG00000074129"|"ENSMUSG00000046330"|"ENSMUSG00000034892"|"ENSMUSG00000040952"|"ENSMUSG00000037563"|"ENSMUSG00000009927"|"ENSMUSG00000020460"|"ENSMUSG00000061787"|"ENSMUSG00000067288"|"ENSMUSG00000090733"|"ENSMUSG00000028936"|"ENSMUSG00000008668"|"E…	Rpl3/Rps20/Rpl34/Rpl39/Rpl11/Rpl38/Rpl13/Rpl13a/Rpl37a/Rps29/Rps19/Rps16/Rps25/Rps27a/Rps17/Rps28/Rps27/Rpl22/Rps18/Rps15a/Rps13/Rps21/Rps24/Rpl27a/Rps11/Rpl28/Rpl23/Rpl26/Rps5/Rps15/Srp9/Rpl36a/Rpl32/Rps3/Tram1/Rps26/Rpl14/Rpl4/Rps14/Rpl18/Rpl30/Rpl10/Rps10/Uba52/Rpl27/Rpl36/Rpl6/Rps9/Rps23/Rpl18a
GOBP_PHAGOCYTOSIS	0.74774	0.434676	1.89258	263	7.70749e-09	5.97627e-07	ENSMUSG00000073418|"ENSMUSG00000032202"|"ENSMUSG00000095028"|"ENSMUSG00000060703"|"ENSMUSG00000095079"|"ENSMUSG00000028874"|"ENSMUSG00000005681"|"ENSMUSG00000040405"|"ENSMUSG00000023992"|"ENSMUSG00000095788"|"ENSMUSG00000027995"|"ENSMUSG00000026938"|"ENSMUSG00000003283"|"ENSMUSG00000006304"|"ENSMUSG00000047798"|"ENSMUSG00000022868"|"ENSMUSG00000030579"|"ENSMUSG00000071715"|"ENSMUSG00000008475"|"E…	C4b/Rab27a/Sirpb1b/Cd302/Igha/Fgr/Apoa2/Havcr1/Trem2/Sirpb1a/Tlr2/Fcna/Hck/Arpc2/Cd300lf/Ahsg/Tyrobp/Ncf4/Arpc5/Pparg/Igkc/Trdc/Fpr2/Fcgr2b/Fcer1g/Plscr1/Ighg2c/Il2rg/Ighm/Irf8/Rac2/Gas6/Ighg2b/Brk1/Myo1g/Ighg1/Elmo1/Arpc1b/C3/Anxa1/Trex1/Itgb3/Apoa1/Coro1a/Lyn/Pld4/Sphk1/Arpc3/Anxa3/Txndc5/Cyba/Nckap1l/Prkcd/Mfge8/Igkv10-96/Stap1/Lbp/Vav1/Arpc4/Thbs1/Fcgr3/Fcgr1/Pak1/Myo7a/Itgb2/Tgm2/Msr1/Dock2/…
GOBP_NEGATIVE_REGULATION_OF_CELL_ADHESION	0.74774	0.437509	1.90621	257	8.48602e-09	6.48004e-07	ENSMUSG00000029816|"ENSMUSG00000022548"|"ENSMUSG00000066755"|"ENSMUSG00000076441"|"ENSMUSG00000026249"|"ENSMUSG00000038236"|"ENSMUSG00000044206"|"ENSMUSG00000019987"|"ENSMUSG00000044303"|"ENSMUSG00000050335"|"ENSMUSG00000027750"|"ENSMUSG00000038007"|"ENSMUSG00000058818"|"ENSMUSG00000049723"|"ENSMUSG00000074491"|"ENSMUSG00000024696"|"ENSMUSG00000053338"|"ENSMUSG00000073433"|"ENSMUSG00000013707"|"E…	Gpnmb/Apod/Tnfsf18/Ass1/Serpine2/Hoxa7/Vsig4/Arg1/Cdkn2a/Lgals3/Postn/Acer2/Pirb/Mmp12/Clec4g/Lpxn/Tarm1/Arhgdig/Tnfaip8l2/Fcgr2b/Fxyd5/Angpt2/Havcr2/Il4ra/Tacstd2/Runx1/Tgfbi/Cdh1/Plet1/Rnd1/Spock1/Bmp2/Cd80/Ptpn22/Tnc/Anxa1/Ptpn6/Apoa1/Spn/Sdc4/Itgb1bp1/Alox12/Dscam/Smad7/Fzd7/Pawr/Prnp/Kng2/Dusp3/Gcnt2/Spry4/Ubash3b/Prkcd/Ccl21a/Lax1/Rgcc/Arhgdib/Sh2b3/Thbs1/Serpine1/Cyp1b1/H2-M3/Mmp14/Lgals9/…
GOCC_COLLAGEN_CONTAINING_EXTRACELLULAR_MATRIX	0.74774	0.398921	1.78163	364	9.06244e-09	6.71687e-07	ENSMUSG00000029282|"ENSMUSG00000056071"|"ENSMUSG00000056054"|"ENSMUSG00000016256"|"ENSMUSG00000071178"|"ENSMUSG00000001025"|"ENSMUSG00000002020"|"ENSMUSG00000031548"|"ENSMUSG00000040329"|"ENSMUSG00000005800"|"ENSMUSG00000042254"|"ENSMUSG00000001020"|"ENSMUSG00000026249"|"ENSMUSG00000044734"|"ENSMUSG00000050335"|"ENSMUSG00000027750"|"ENSMUSG00000026938"|"ENSMUSG00000031138"|"ENSMUSG00000031994"|"E…	Amtn/S100a9/S100a8/Ctsz/Serpina1b/S100a6/Ltbp2/Sfrp1/Il7/Mmp8/Cilp/S100a4/Serpine2/Serpinb1a/Lgals3/Postn/Fcna/F9/Adamts8/Icam1/Ahsg/Serpina1e/Lman1l/Col19a1/Mgp/Pf4/Tgfb2/Col23a1/Anxa4/C1qb/C1qc/Angpt2/Sema7a/Hpx/Bgn/Plscr1/Tgfbi/Fgg/Thbs4/Col8a1/Aspn/Ctss/Vwf/Coch/Igfbp7/Fgfr2/Tnc/Anxa1/C1qa/Sdc3/Ecm1/Serping1/Serpinb8/Scara3/Apoa1/Serpina3m/Anxa7/Serpinf2/Cstb/Clec14a/Fga/Ache/Nppa/Itih4/Aplp1…
GOMF_RECEPTOR_REGULATOR_ACTIVITY	0.74774	0.405266	1.80183	346	9.40912e-09	6.87275e-07	ENSMUSG00000029816|"ENSMUSG00000031380"|"ENSMUSG00000052276"|"ENSMUSG00000061808"|"ENSMUSG00000030093"|"ENSMUSG00000066755"|"ENSMUSG00000040329"|"ENSMUSG00000027524"|"ENSMUSG00000029304"|"ENSMUSG00000040770"|"ENSMUSG00000022015"|"ENSMUSG00000050395"|"ENSMUSG00000001227"|"ENSMUSG00000050447"|"ENSMUSG00000050335"|"ENSMUSG00000029337"|"ENSMUSG00000032006"|"ENSMUSG00000033307"|"ENSMUSG00000029371"|"E…	Gpnmb/Vegfd/Ostn/Ttr/Wnt7a/Tnfsf18/Il7/Edn3/Spp1/Il25/Tnfsf11/Tnfsf15/Sema6b/Lypd6/Lgals3/Fgf5/Pdgfd/Mif/Cxcl5/Ccl12/Pf4/Tgfb2/Nrg4/Cklf/Sema7a/Tnfsf8/Ccl17/Ltb/Tnfsf14/Thbs4/Clcf1/Crlf1/Gdf6/Clec12a/Gas6/Il6/Bmp2/Sema3f/Inhbb/Apoa1/Adh7/Cxcl14/Tg/Tnfrsf11b/Hc/Gmfg/Lrpap1/Ccl6/Nppa/Dkk2/Lypd6b/Ccn2/Ndp/Nts/Fgf6/Ereg/Timp1/Gdf3/Ccl9/Ccl21a/Vegfc/Il1a/Insl6/Nppb/Il19/Pdgfb/Angpt4/Ccn3/Gdf15/Ly6e/Ta…
GOBP_GENE_SILENCING	0.74774	-0.361033	-1.97984	215	9.71048e-09	6.97956e-07	ENSMUSG00000000085|"ENSMUSG00000067150"|"ENSMUSG00000034724"|"ENSMUSG00000031358"|"ENSMUSG00000029250"|"ENSMUSG00000035632"|"ENSMUSG00000037364"|"ENSMUSG00000001855"|"ENSMUSG00000040029"|"ENSMUSG00000042557"|"ENSMUSG00000052533"|"ENSMUSG00000021268"|"ENSMUSG00000038994"|"ENSMUSG00000023051"|"ENSMUSG00000004980"|"ENSMUSG00000036550"|"ENSMUSG00000045983"|"ENSMUSG00000036698"|"ENSMUSG00000022191"|"E…	Scmh1/Xpo5/Cnot6l/Msl3/Polr2b/Cnot3/Srrt/Nup214/Ipo8/Sin3a/Nup188/Meg3/H1f9/Tarbp2/Hnrnpa2b1/Cnot1/Eif4g1/Ago2/Drosha/Cnot10/Ncbp2/Pum1/H4c14/Nup85/Nup62/Ube2b/Pum2/Nup98/H3c15/Ubr2/Dot1l/Myocd/Cnot2/Cnot11/Pom121/Ddx6/Zc3h7b/Ctbp1/Marf1/Ncor2/Ddx17/Fxr1/Ezh2/Ppm1d/Tnrc6c/Elavl1/Nup160/Helz/Hdac2/H2az2/Ago4/Celf1/Mecp2/Ncor1/Nup107/H2aw/Ddx5/H1f1/Ago3/Zmpste24/Gigyf2/Hdac5/Ajuba/Nup153/Srcap/Eif4…
GOBP_CHAPERONE_MEDIATED_PROTEIN_FOLDING	0.74774	-0.583219	-2.52445	56	1.13782e-08	7.85563e-07	ENSMUSG00000018845|"ENSMUSG00000001774"|"ENSMUSG00000029657"|"ENSMUSG00000030357"|"ENSMUSG00000022403"|"ENSMUSG00000026864"|"ENSMUSG00000025823"|"ENSMUSG00000074212"|"ENSMUSG00000090877"|"ENSMUSG00000005981"|"ENSMUSG00000091971"|"ENSMUSG00000036052"|"ENSMUSG00000027804"|"ENSMUSG00000026203"|"ENSMUSG00000000826"|"ENSMUSG00000071072"|"ENSMUSG00000015656"|"ENSMUSG00000005483"|"ENSMUSG00000032932"|"E…	Unc45b/Chordc1/Hsph1/Fkbp4/St13/Hspa5/Pdia4/Dnajb14/Hspa1b/Trap1/Hspa1a/Dnajb5/Ppid/Dnajb2/Dnajc5/Ptges3/Hspa8/Dnajb1/Hspa13/Sdf2l1/Hspb1/Sgtb/Hspa9/Hspa1l/Cct2
GOCC_SPECIFIC_GRANULE	0.74774	0.500876	2.0508	145	1.29438e-08	8.8158e-07	ENSMUSG00000035273|"ENSMUSG00000022026"|"ENSMUSG00000016256"|"ENSMUSG00000032202"|"ENSMUSG00000064267"|"ENSMUSG00000005800"|"ENSMUSG00000024885"|"ENSMUSG00000019987"|"ENSMUSG00000003153"|"ENSMUSG00000069516"|"ENSMUSG00000053338"|"ENSMUSG00000004626"|"ENSMUSG00000064246"|"ENSMUSG00000052212"|"ENSMUSG00000052270"|"ENSMUSG00000025473"|"ENSMUSG00000004665"|"ENSMUSG00000027359"|"ENSMUSG00000060131"|"E…	Hpse/Olfm4/Ctsz/Rab27a/Hvcn1/Mmp8/Aldh3b1/Arg1/Slc2a3/Lyz2/Tarm1/Stxbp2/Chil1/Cd177/Fpr2/Adam8/Cnn2/Slc27a2/Atp8b4/Mcemp1/Hp/Clec12a/Clec5a/Cd53/C3ar1/Crisp1/Pgrmc1/Ptpn6/Adgrg3/Pglyrp1/Lair1/Rap2b/Tnfrsf1b/Anxa3/P2rx1/Ctsd/Lrg1/Cyba/Tmbim1/Orm1/Plau/Itgb2/Plaur/Lcn2/Dock2/Cxcl1/Slc2a5/Dgat1/Tmc6/Cd47/Clec4d/Mmp25/Retn/Degs1/Vamp8/Ggh/Tom1/Kcnab2/Trpm2/Dnase1l1/Vamp1/Atp6v1d/Orm2/Hmox2/Cracr2a/St…
GOBP_HORMONE_MEDIATED_SIGNALING_PATHWAY	0.733762	-0.394014	-2.08828	158	2.38026e-08	1.55799e-06	ENSMUSG00000032744|"ENSMUSG00000026496"|"ENSMUSG00000058756"|"ENSMUSG00000002250"|"ENSMUSG00000035011"|"ENSMUSG00000003814"|"ENSMUSG00000028410"|"ENSMUSG00000018796"|"ENSMUSG00000071054"|"ENSMUSG00000037014"|"ENSMUSG00000015846"|"ENSMUSG00000027985"|"ENSMUSG00000020954"|"ENSMUSG00000025423"|"ENSMUSG00000051316"|"ENSMUSG00000017491"|"ENSMUSG00000026610"|"ENSMUSG00000029634"|"ENSMUSG00000026457"|"E…	Heyl/Parp1/Thra/Ppard/Zbtb7a/Calr/Dnaja1/Acsl1/Safb/Sstr4/Rxra/Lef1/Strn3/Pias2/Taf7/Rarb/Esrrg/Rnf6/Adipor1/Cnot1/Zfp366/Pagr1a/Slc27a1/Lancl2/Esr2/Ppargc1b/Clock/Calcoco1/Ppara/Cnot2/Med1/Arid1a/Ncor2/Rarg/Ddx17/Crhr2/Safb2/Arntl/Gpam/Ncoa1/Rbfox2/Ube3a/Axin1/Appl1/Ep300/Carm1/Nodal/Nr5a2/Ncor1/Lgr4/Ufl1/Thrb/Ddx5/Lats1/Smarca4/Nr3c1
GOCC_PLATELET_ALPHA_GRANULE	0.719513	0.563175	2.16067	86	3.27622e-08	2.09015e-06	ENSMUSG00000031380|"ENSMUSG00000071178"|"ENSMUSG00000026249"|"ENSMUSG00000022868"|"ENSMUSG00000072849"|"ENSMUSG00000029373"|"ENSMUSG00000039239"|"ENSMUSG00000033860"|"ENSMUSG00000029368"|"ENSMUSG00000031451"|"ENSMUSG00000034664"|"ENSMUSG00000001930"|"ENSMUSG00000025889"|"ENSMUSG00000023224"|"ENSMUSG00000020689"|"ENSMUSG00000079012"|"ENSMUSG00000049775"|"ENSMUSG00000038224"|"ENSMUSG00000028001"|"E…	Vegfd/Serpina1b/Serpine2/Ahsg/Serpina1e/Pf4/Tgfb2/Fgg/Alb/Gas6/Itga2b/Vwf/Snca/Serping1/Itgb3/Serpina3m/Tmsb4x/Serpinf2/Fga/Pros1/Cyrib/Treml1/Kng2/Timp1/Vegfc/Orm1/Thbs1/Serpine1/Pdgfb/Lhfpl2/Srgn/Tgfb1/Aldoa/Sytl4/Selp/Ppbp/Hgf/Plg/Tgfb3/Fermt3/Tor4a/Cfd/A2m/Islr
GOCC_HISTONE_METHYLTRANSFERASE_COMPLEX	0.719513	-0.535821	-2.3737	66	3.69847e-08	2.33004e-06	ENSMUSG00000039117|"ENSMUSG00000026917"|"ENSMUSG00000038369"|"ENSMUSG00000018476"|"ENSMUSG00000026439"|"ENSMUSG00000036980"|"ENSMUSG00000020257"|"ENSMUSG00000051316"|"ENSMUSG00000030680"|"ENSMUSG00000024947"|"ENSMUSG00000020246"|"ENSMUSG00000018412"|"ENSMUSG00000038518"|"ENSMUSG00000031386"|"ENSMUSG00000006307"|"ENSMUSG00000030801"|"ENSMUSG00000038116"|"ENSMUSG00000029687"|"ENSMUSG00000047989"|"E…	Taf4/Wdr5/Ncoa6/Kdm6b/Rbbp5/Taf6/Wdr82/Taf7/Pagr1a/Men1/Hcfc2/Kansl1/Jarid2/Hcfc1/Kmt2b/Kat8/Phf20/Ezh2/Ino80c/Hdac2/Chd8/Setd1b/Paxip1/Zfp335/Pelp1/Prmt5/Cxxc1/Suz12/Trim37/Setd1a/Mga/Senp3/Mtf2
GOMF_MRNA_BINDING	0.719513	-0.33302	-1.84142	263	4.0796e-08	2.53842e-06	ENSMUSG00000067150|"ENSMUSG00000020741"|"ENSMUSG00000018379"|"ENSMUSG00000038848"|"ENSMUSG00000034022"|"ENSMUSG00000034088"|"ENSMUSG00000053536"|"ENSMUSG00000003814"|"ENSMUSG00000040043"|"ENSMUSG00000030816"|"ENSMUSG00000029814"|"ENSMUSG00000037331"|"ENSMUSG00000056851"|"ENSMUSG00000027510"|"ENSMUSG00000040423"|"ENSMUSG00000000552"|"ENSMUSG00000032293"|"ENSMUSG00000004980"|"ENSMUSG00000020863"|"E…	Xpo5/Cluh/Srsf1/Ythdf1/Cpsf1/Hdlbp/Cstf2t/Calr/Rbms2/Rnf40/Igf2bp3/Larp1/Pcbp2/Rbm38/Rc3h1/Zfp385a/Ireb2/Hnrnpa2b1/Luc7l3/Eif4g1/Ago2/Rbpms2/Ncbp2/Pum1/Ythdc1/Ythdf3/Sf1/Larp4b/Luc7l/Cpeb3/Larp4/Qk/Pum2/Samd4b/Nup98/Hnrnpc/Csdc2/Dcp1a/Rbfox1/Rbm24/Taco1/Srsf3/Ddx6/Marf1/Eif4g2/Hnrnpm/Lsm14b/Rbm20/Nudt21/Srsf4/Srbd1/Boll/Nxf3/Fxr1/Khdrbs3/Igf2bp2/Rbfox2/Fubp1/Ybx3/Utp23/Nova2/Elavl1/Cpsf6/Celf1/Me…
GOBP_INTRACELLULAR_RECEPTOR_SIGNALING_PATHWAY	0.719513	-0.335654	-1.8379	249	4.27505e-08	2.62759e-06	ENSMUSG00000032744|"ENSMUSG00000026496"|"ENSMUSG00000058756"|"ENSMUSG00000090877"|"ENSMUSG00000002250"|"ENSMUSG00000035011"|"ENSMUSG00000003814"|"ENSMUSG00000028410"|"ENSMUSG00000071054"|"ENSMUSG00000069171"|"ENSMUSG00000031392"|"ENSMUSG00000091971"|"ENSMUSG00000006134"|"ENSMUSG00000015846"|"ENSMUSG00000020954"|"ENSMUSG00000025423"|"ENSMUSG00000030970"|"ENSMUSG00000051316"|"ENSMUSG00000017491"|"E…	Heyl/Parp1/Thra/Hspa1b/Ppard/Zbtb7a/Calr/Dnaja1/Safb/Nr2f1/Irak1/Hspa1a/Crkl/Rxra/Strn3/Pias2/Ctbp2/Taf7/Rarb/Esrrg/Rnf6/Cnot1/Zfp366/Pagr1a/Pum1/Arnt/Slc46a2/Esr2/Ppargc1b/Clpb/Pum2/Itch/Clock/Calcoco1/Ppara/Sec14l1/Traf6/Ubc/Cnot2/Med1/Arid1a/Ncor2/Rarg/Tab1/Nod1/Ddx17/Ube2n/Safb2/Arntl/Gpam/Ncoa1/Ezh2/Rbfox2/Dcbld2/Ube3a/Ankrd17/Plin5/Axin1/Ep300/Carm1/Nodal/Zcchc3/Birc2/Nr5a2/Ncor1/Ufl1/Nr2c2…
GOBP_ESTABLISHMENT_OF_PROTEIN_LOCALIZATION_TO_ENDOPLASMIC_RETICULUM	0.719513	0.517508	2.06803	111	4.91165e-08	2.9825e-06	ENSMUSG00000060036|"ENSMUSG00000028234"|"ENSMUSG00000062006"|"ENSMUSG00000079641"|"ENSMUSG00000059291"|"ENSMUSG00000057322"|"ENSMUSG00000000740"|"ENSMUSG00000074129"|"ENSMUSG00000046330"|"ENSMUSG00000034892"|"ENSMUSG00000040952"|"ENSMUSG00000037563"|"ENSMUSG00000009927"|"ENSMUSG00000020460"|"ENSMUSG00000036104"|"ENSMUSG00000061787"|"ENSMUSG00000067288"|"ENSMUSG00000090733"|"ENSMUSG00000028936"|"E…	Rpl3/Rps20/Rpl34/Rpl39/Rpl11/Rpl38/Rpl13/Rpl13a/Rpl37a/Rps29/Rps19/Rps16/Rps25/Rps27a/Rab3gap1/Rps17/Rps28/Rps27/Rpl22/Rps18/Rps15a/Rps13/Rps21/Rps24/Rpl27a/Rps11/Rpl28/Rpl23/Rpl26/Rps5/Rps15/Srp9/Rpl36a/Rpl32/Rps3/Tram1/Rps26/Spcs1/Rpl14/Chmp4b/Rpl4/Rps14/Sgta/Rpl18/Man1a/Rpl30/Rpl10/Rps10/Uba52/Rpl27/Rpl36/Rpl6/Rps9/Rps23/Rpl18a
GOBP_INTERLEUKIN_6_PRODUCTION	0.719513	0.496185	2.03072	134	5.03225e-08	3.01935e-06	ENSMUSG00000005800|"ENSMUSG00000023992"|"ENSMUSG00000034947"|"ENSMUSG00000027995"|"ENSMUSG00000030468"|"ENSMUSG00000002897"|"ENSMUSG00000058818"|"ENSMUSG00000049871"|"ENSMUSG00000030579"|"ENSMUSG00000032053"|"ENSMUSG00000020399"|"ENSMUSG00000008496"|"ENSMUSG00000048376"|"ENSMUSG00000031451"|"ENSMUSG00000025746"|"ENSMUSG00000004864"|"ENSMUSG00000020227"|"ENSMUSG00000027843"|"ENSMUSG00000078817"|"E…	Mmp8/Trem2/Tmem106a/Tlr2/Siglecg/Il17ra/Pirb/Nlrc3/Tyrobp/Pou2af1/Havcr2/Pou2f2/F2r/Gas6/Il6/Mapk13/Irak3/Ptpn22/Nlrp12/Ptpn6/H2-M2/Ereg/Cyba/Nckap1l/Il1a/H2-Q10/Lbp/Orm1/H2-M3/Lgals9/Tlr1/Pira2/C1qtnf3/Syk/Aif1/Il17rc/Cd200r1/Scimp/Sirpa/Tnfaip3/Pycard/Ptafr/Hgf/Cd47/Tirap/Tlr7/Il33/Nr1h4/Tlr8/Il17f/Gm14548/Gba/Inpp5d/Capn2/Mbp/Arrb1/Il1rl2/Tlr6/Eola1/Cx3cl1/H2-D1/Ddx58/Ager/Card9/H2-Q7/Arrb2/Hm…
GOBP_NUCLEOBASE_CONTAINING_COMPOUND_TRANSPORT	0.719513	-0.339615	-1.8719	235	5.13838e-08	3.04676e-06	ENSMUSG00000028639|"ENSMUSG00000042605"|"ENSMUSG00000067150"|"ENSMUSG00000018379"|"ENSMUSG00000034022"|"ENSMUSG00000002346"|"ENSMUSG00000037933"|"ENSMUSG00000024400"|"ENSMUSG00000029227"|"ENSMUSG00000023942"|"ENSMUSG00000022822"|"ENSMUSG00000001855"|"ENSMUSG00000029814"|"ENSMUSG00000042650"|"ENSMUSG00000052533"|"ENSMUSG00000004980"|"ENSMUSG00000025978"|"ENSMUSG00000026159"|"ENSMUSG00000022774"|"E…	Ybx1/Atxn2/Xpo5/Srsf1/Cpsf1/Slc25a42/Bicd2/Wdr33/Fip1l1/Slc29a1/Abcc5/Nup214/Igf2bp3/Alkbh5/Nup188/Hnrnpa2b1/Rftn2/Agfg1/Ncbp2/Nup85/Nol6/Ythdc1/Nxt2/Mcm3ap/Nup62/Pnpt1/Dhx38/Slc28a2/Qk/Nup98/Abce1/Cr1l/Supt6/Smg7/Slc25a23/Srsf7/Rbfox1/Xpo1/Srsf3/Pom121/Sidt1/Slc25a51/Srsf4/Pura/Akap8l/Lrpprc/Casc3/Ckap5/Hsf1/Nxf3/Igf2bp2/Tsc1/Nup160/Slc29a2/Cpsf6/Srsf6/Sidt2/Nup107
GOBP_RESPONSE_TO_INTERFERON_GAMMA	0.719513	0.459755	1.94356	183	5.95388e-08	3.40995e-06	ENSMUSG00000049093|"ENSMUSG00000025888"|"ENSMUSG00000027962"|"ENSMUSG00000026866"|"ENSMUSG00000076441"|"ENSMUSG00000022534"|"ENSMUSG00000027995"|"ENSMUSG00000019987"|"ENSMUSG00000003283"|"ENSMUSG00000037405"|"ENSMUSG00000035352"|"ENSMUSG00000057897"|"ENSMUSG00000000440"|"ENSMUSG00000030895"|"ENSMUSG00000025492"|"ENSMUSG00000031780"|"ENSMUSG00000057596"|"ENSMUSG00000041515"|"ENSMUSG00000031574"|"E…	Il23r/Casp1/Vcam1/Kynu/Ass1/Mefv/Tlr2/Arg1/Hck/Icam1/Ccl12/Camk2b/Pparg/Hpx/Ifitm3/Ccl17/Trim30d/Irf8/Star/Oasl1/Snca/Ubd/Trim30a/Rpl13a/Ccl6/Shfl/H2-M2/Oas1a/Ccl9/Prkcd/Ccl21a/Mt2/H2-Q10/Acod1/Irf7/Ifitm2/Fcgr1/H2-M3/Lgals9/Ifi30/Irf5/Nmi/Stx8/Aif1/Cldn1/H2-T22/Vim/Sirpa/Oas3/Ifngr1/Ptafr/Rab43/Socs3/Cd47/Cdc42ep4/Cd44/Ccl2/Was/Ccl3/Oas1g/Irf4/Gapdh/Slc11a1/Trim62/Otop1/Ccl7/Pml/Cdc42/Ccl22/Cite…
GOBP_ACUTE_PHASE_RESPONSE	0.704976	0.682141	2.27066	38	6.1831e-08	3.42448e-06	ENSMUSG00000071178|"ENSMUSG00000076441"|"ENSMUSG00000022015"|"ENSMUSG00000026321"|"ENSMUSG00000022868"|"ENSMUSG00000072849"|"ENSMUSG00000032369"|"ENSMUSG00000044288"|"ENSMUSG00000031722"|"ENSMUSG00000025746"|"ENSMUSG00000050737"|"ENSMUSG00000079012"|"ENSMUSG00000038224"|"ENSMUSG00000021922"|"ENSMUSG00000029716"|"ENSMUSG00000027399"|"ENSMUSG00000016024"|"ENSMUSG00000039196"|"ENSMUSG00000056656"|"E…	Serpina1b/Ass1/Tnfsf11/Tnfrsf11a/Ahsg/Serpina1e/Plscr1/Cnr1/Hp/Il6/Ptges/Serpina3m/Serpinf2/Itih4/Tfr2/Il1a/Lbp/Orm1/Apol8/Ptgs2/F2/Ptger3/Hfe/Crp/Ednrb/Orm2
GOMF_CYTOKINE_RECEPTOR_BINDING	0.704976	0.448554	1.91801	197	6.15122e-08	3.42448e-06	ENSMUSG00000049093|"ENSMUSG00000044748"|"ENSMUSG00000031380"|"ENSMUSG00000066755"|"ENSMUSG00000033467"|"ENSMUSG00000005268"|"ENSMUSG00000040329"|"ENSMUSG00000040770"|"ENSMUSG00000049103"|"ENSMUSG00000022015"|"ENSMUSG00000050395"|"ENSMUSG00000033307"|"ENSMUSG00000047798"|"ENSMUSG00000029371"|"ENSMUSG00000028249"|"ENSMUSG00000035352"|"ENSMUSG00000022146"|"ENSMUSG00000029373"|"ENSMUSG00000039239"|"E…	Il23r/Defb1/Vegfd/Tnfsf18/Crlf2/Prlr/Il7/Il25/Ccr2/Tnfsf11/Tnfsf15/Mif/Cd300lf/Cxcl5/Sdcbp/Ccl12/Osmr/Pf4/Tgfb2/Cklf/Tnfsf8/Ccl17/Babam2/Ltb/Tnfsf14/Bid/Clcf1/Crlf1/Smad6/Il6/Ecm1/Itgb3/Irak4/Cxcl14/Hc/Ccl6/Smad7/Lrg1/Ccl9/Tmbim1/Ccl21a/Vegfc/Il1a/Stap1/Sh2b3/Eng/Tgfbr2/Syk/Traf1/Cxcl1/Tgfb1/Pycard/Cxcl12/Ppbp/Il33/Tgfb3/Il13ra1/Ccl2/Spred1/Ccl3/Il1rn/Lta/Il27/Il17f/Ccl7/Il34/Ccl22/Tradd/Casp8/Il…
GOBP_REGULATION_OF_VESICLE_MEDIATED_TRANSPORT	0.704976	0.369225	1.66946	482	6.64721e-08	3.64151e-06	ENSMUSG00000027376|"ENSMUSG00000073418"|"ENSMUSG00000032202"|"ENSMUSG00000095028"|"ENSMUSG00000030093"|"ENSMUSG00000037386"|"ENSMUSG00000021596"|"ENSMUSG00000027220"|"ENSMUSG00000031289"|"ENSMUSG00000028874"|"ENSMUSG00000017978"|"ENSMUSG00000005681"|"ENSMUSG00000023992"|"ENSMUSG00000049103"|"ENSMUSG00000095788"|"ENSMUSG00000014453"|"ENSMUSG00000027995"|"ENSMUSG00000025351"|"ENSMUSG00000050335"|"E…	Prom2/C4b/Rab27a/Sirpb1b/Wnt7a/Rims2/Mctp1/Syt13/Il13ra2/Fgr/Cadps2/Apoa2/Trem2/Ccr2/Sirpb1a/Blk/Tlr2/Cd63/Lgals3/Hck/Sh3gl2/Pirb/Cd84/Cd300lf/Ahsg/Stxbp2/Sdcbp/Cd177/Sele/Il1rapl1/Pparg/Syp/Fpr2/Apoc1/Hip1r/Prkar1b/Fcgr2b/Fcer1g/Il4ra/Cd22/Plscr1/Zdhhc2/Fgg/Il2rg/Rab4b/Cnr1/Doc2b/Rac2/Dnajc6/Gas6/Rab4a/C3/Snca/Anxa1/Foxf1/Bin1/Itgb3/Apoa1/Rint1/Sdc4/Coro1a/Lrpap1/Fga/Lyn/Sphk1/Drd2/Ptpn1/Eef2k/S…
GOMF_ANTIGEN_BINDING	0.704976	0.61111	2.2353	61	7.64746e-08	4.05718e-06	ENSMUSG00000065987|"ENSMUSG00000003882"|"ENSMUSG00000095079"|"ENSMUSG00000026938"|"ENSMUSG00000076609"|"ENSMUSG00000104876"|"ENSMUSG00000076612"|"ENSMUSG00000076617"|"ENSMUSG00000025511"|"ENSMUSG00000076613"|"ENSMUSG00000076614"|"ENSMUSG00000028076"|"ENSMUSG00000016283"|"ENSMUSG00000067235"|"ENSMUSG00000015355"|"ENSMUSG00000040010"|"ENSMUSG00000016206"|"ENSMUSG00000089942"|"ENSMUSG00000056116"|"E…	Cd209b/Il7r/Igha/Fcna/Igkc/Trdc/Ighg2c/Ighm/Tspan4/Ighg2b/Ighg1/Cd1d1/H2-M2/H2-Q10/Cd48/Slc7a5/H2-M3/Pira2/H2-T22/Igkv15-103/Tgfb1/Jchain/Sirpa/Plg/Klrd1/Ighg3/Trbc1/Gm14548/Dhcr24/Igkv1-135/H2-Q4/H2-D1/H2-Q7/H2-K1
GOCC_AZUROPHIL_GRANULE	0.704976	0.488211	2.00154	148	8.35692e-08	4.34215e-06	ENSMUSG00000034993|"ENSMUSG00000029322"|"ENSMUSG00000061808"|"ENSMUSG00000018774"|"ENSMUSG00000026958"|"ENSMUSG00000028673"|"ENSMUSG00000021242"|"ENSMUSG00000019987"|"ENSMUSG00000025351"|"ENSMUSG00000004668"|"ENSMUSG00000069516"|"ENSMUSG00000004626"|"ENSMUSG00000028249"|"ENSMUSG00000015027"|"ENSMUSG00000026417"|"ENSMUSG00000050708"|"ENSMUSG00000021665"|"ENSMUSG00000040552"|"ENSMUSG00000024164"|"E…	Vat1/Plac8/Ttr/Cd68/Dpp7/Fuca1/Npc2/Arg1/Cd63/Abca13/Lyz2/Stxbp2/Sdcbp/Galns/Pigr/Ftl1/Hexb/C3ar1/C3/1600012H06Rik/Serpina3m/Glipr1/Gusb/Fpr1/Cyb5r3/Acpp/Txndc5/Prkcd/Lrmp/Pa2g4/H2-Q10/Padi2/H2-M3/Nfam1/Lamp1/Ctsa/Bri3/Arhgap45/H2-T22/Anxa2/Fabp5/Grn/Pycard/Cap1/Hebp2/Ear2/Rap1b/Prtn3/Arsa/Manba/Rab3d/Impdh1/Cct8/Retn/Vamp8/Ggh/Syngr1/Tom1/Gla/Mgst1/Arl8a/Tubb5/Trappc1/Creg1/Ndufc2/Rab5c/Orm2/H2-…
GOMF_TRANSCRIPTION_COREGULATOR_ACTIVITY	0.704976	-0.278366	-1.61849	451	9.28168e-08	4.67797e-06	ENSMUSG00000020593|"ENSMUSG00000024826"|"ENSMUSG00000020661"|"ENSMUSG00000026571"|"ENSMUSG00000021221"|"ENSMUSG00000041164"|"ENSMUSG00000049327"|"ENSMUSG00000054199"|"ENSMUSG00000038369"|"ENSMUSG00000053483"|"ENSMUSG00000091971"|"ENSMUSG00000039410"|"ENSMUSG00000038025"|"ENSMUSG00000042557"|"ENSMUSG00000040712"|"ENSMUSG00000036980"|"ENSMUSG00000025423"|"ENSMUSG00000063382"|"ENSMUSG00000030970"|"E…	Lpin1/Dpf2/Dnmt3a/Dcaf6/Dpf3/Zmiz2/Kmt5a/Gon4l/Ncoa6/Usp21/Hspa1a/Prdm16/Phf2/Sin3a/Camta2/Taf6/Pias2/Bcl9l/Ctbp2/Atf7ip/Mier3/Rcor1/Phf10/Med24/Brd7/Mybbp1a/Zfp366/Mta1/Dnajb1/Cbfa2t3/Map3k10/Sf1/Hr/Phf8/Zfpm2/Zmynd11/Ppargc1b/Psmc3ip/Jmy/Abl1/Trim34b/Hcfc2/Tada2b/Med26/Brd4/Ppargc1a/Siah2/Tox3/Nup98/Calcoco1/Kdm5b/Trim28/Myocd/Smyd1/Cnot2/Pxn/Med1/Ing4/Ctbp1/Bcor/Arid1a/Ncor2/Hdgf/Trim38/Jup/Me…
GOBP_REGULATION_OF_INNATE_IMMUNE_RESPONSE	0.704976	0.409988	1.80017	294	9.57857e-08	4.7798e-06	ENSMUSG00000065987|"ENSMUSG00000050808"|"ENSMUSG00000000318"|"ENSMUSG00000028874"|"ENSMUSG00000023992"|"ENSMUSG00000036526"|"ENSMUSG00000044206"|"ENSMUSG00000019987"|"ENSMUSG00000003283"|"ENSMUSG00000037860"|"ENSMUSG00000058818"|"ENSMUSG00000049723"|"ENSMUSG00000049871"|"ENSMUSG00000032000"|"ENSMUSG00000030579"|"ENSMUSG00000000440"|"ENSMUSG00000026068"|"ENSMUSG00000052270"|"ENSMUSG00000026656"|"E…	Cd209b/Muc15/Clec10a/Fgr/Trem2/Card11/Vsig4/Arg1/Hck/Aim2/Pirb/Mmp12/Nlrc3/Birc3/Tyrobp/Pparg/Il18rap/Fpr2/Fcgr2b/Adam8/Clec4e/Fcer1g/Havcr2/Hpx/Plscr1/Clnk/Psmd8/Coch/Irak3/Ptpn22/Usp18/Ffar2/Trex1/Serping1/Sting1/Ptpn6/Cd1d1/Ifnar2/Lyn/Muc4/Drd2/Ptpn1/Polr3g/Rps19/Apoe/Tasl/H2-M2/Ereg/Clec4a3/Lrp8/Prkcd/H2-Q10/Lbp/Vav1/Acod1/Irf7/Pspc1/Psmd13/H2-M3/Pak1/Lamp1/Lgals9/Pira2/Nmi/Syk/Psmc1/Pak3/Mal…
GOCC_PLASMA_MEMBRANE_SIGNALING_RECEPTOR_COMPLEX	0.704976	0.463436	1.94076	174	9.86669e-08	4.8753e-06	ENSMUSG00000076749|"ENSMUSG00000032172"|"ENSMUSG00000049093"|"ENSMUSG00000076867"|"ENSMUSG00000056073"|"ENSMUSG00000071714"|"ENSMUSG00000027995"|"ENSMUSG00000001281"|"ENSMUSG00000040592"|"ENSMUSG00000003379"|"ENSMUSG00000028249"|"ENSMUSG00000022146"|"ENSMUSG00000027107"|"ENSMUSG00000104876"|"ENSMUSG00000026068"|"ENSMUSG00000041046"|"ENSMUSG00000052572"|"ENSMUSG00000022494"|"ENSMUSG00000026786"|"E…	Trgc1/Olfm2/Il23r/Trdv4/Grik2/Csf2rb2/Tlr2/Itgb7/Cd79b/Cd79a/Sdcbp/Osmr/Chrna1/Trdc/Il18rap/Ramp3/Dlg2/Shisa9/Apbb1ip/Itgax/Porcn/Il6/Itga2b/Bmp2/Tspan32/Itgb3/Ptpn6/Il18r1/Lyn/Olfm3/Grin2a/Emilin1/Itgbl1/Tfr2/Cd3e/Gria3/Gria2/Shisa6/Trf/Itgb5/Itgb2/Tlr1/Calcrl/Grin2c/Syk/Traf1/Shisa7/Chrna7/Gabbr1/Trgc2/Itga6/Chrnb2/Chrnb3/Htr3a/Il13ra1/Hfe/Nlgn1/Calcr/Trbc1
GOMF_G_PROTEIN_COUPLED_RECEPTOR_ACTIVITY	0.704976	0.40266	1.77388	303	1.04972e-07	5.08711e-06	ENSMUSG00000025475|"ENSMUSG00000061577"|"ENSMUSG00000048521"|"ENSMUSG00000026180"|"ENSMUSG00000037872"|"ENSMUSG00000028172"|"ENSMUSG00000049103"|"ENSMUSG00000039942"|"ENSMUSG00000027584"|"ENSMUSG00000027762"|"ENSMUSG00000021070"|"ENSMUSG00000047880"|"ENSMUSG00000049608"|"ENSMUSG00000052821"|"ENSMUSG00000048965"|"ENSMUSG00000000440"|"ENSMUSG00000068259"|"ENSMUSG00000046908"|"ENSMUSG00000050350"|"E…	Adgra1/Adgrg5/Cxcr6/Cxcr2/Ackr1/Tacr3/Ccr2/Ptger4/Oprl1/Sucnr1/Bdkrb2/Cxcr5/Gpr55/Cysltr1/Mrgpre/Pparg/Olfr461/Ltb4r1/Gpr18/Prokr1/Fpr2/Gpr15/Drd1/Gprc5b/Ramp3/Gpr141/Vmn1r42/Gpr35/F2r/Cnr1/Ccr1/Gpr119/Hrh2/Gpr183/C3ar1/Ffar2/Gpr132/Gpr158/S1pr1/Fzd9/Adgrg1/Ptger2/Ackr2/Adgrg3/Adgrf3/Npr3/Lpar5/Fpr1/Gcgr/Sphk1/Drd2/P2ry10/Gpr37/Fzd7/Adrb2/Gpr160/Rorb/Gpr176/Ptgir/Ccr5/Gpr34/Calcrl/Sigmar1/Adgrv1/…
GOCC_CYTOPLASMIC_STRESS_GRANULE	0.704976	-0.518162	-2.31912	70	1.07253e-07	5.14812e-06	ENSMUSG00000028639|"ENSMUSG00000042605"|"ENSMUSG00000032637"|"ENSMUSG00000027184"|"ENSMUSG00000037331"|"ENSMUSG00000040423"|"ENSMUSG00000045983"|"ENSMUSG00000028580"|"ENSMUSG00000033499"|"ENSMUSG00000023025"|"ENSMUSG00000020594"|"ENSMUSG00000008658"|"ENSMUSG00000033009"|"ENSMUSG00000032097"|"ENSMUSG00000042520"|"ENSMUSG00000024290"|"ENSMUSG00000078676"|"ENSMUSG00000037857"|"ENSMUSG00000028518"|"E…	Ybx1/Atxn2/Atxn2l/Caprin1/Larp1/Rc3h1/Eif4g1/Pum1/Larp4b/Larp4/Pum2/Rbfox1/Ogfod1/Ddx6/Ubap2l/Rock1/Casc3/Nufip2/Prkaa2/Habp4/Elavl1/Rptor/Celf1/G3bp1/Tia1/Tardbp/Gigyf2/Rbpms/Tial1
GOMF_STRUCTURAL_CONSTITUENT_OF_RIBOSOME	0.704976	0.480476	1.97283	152	1.17899e-07	5.48903e-06	ENSMUSG00000060036|"ENSMUSG00000028234"|"ENSMUSG00000062006"|"ENSMUSG00000079641"|"ENSMUSG00000059291"|"ENSMUSG00000057322"|"ENSMUSG00000000740"|"ENSMUSG00000074129"|"ENSMUSG00000046330"|"ENSMUSG00000034892"|"ENSMUSG00000040952"|"ENSMUSG00000037563"|"ENSMUSG00000009927"|"ENSMUSG00000036781"|"ENSMUSG00000020460"|"ENSMUSG00000061787"|"ENSMUSG00000067288"|"ENSMUSG00000090733"|"ENSMUSG00000039221"|"E…	Rpl3/Rps20/Rpl34/Rpl39/Rpl11/Rpl38/Rpl13/Rpl13a/Rpl37a/Rps29/Rps19/Rps16/Rps25/Rps27l/Rps27a/Rps17/Rps28/Rps27/Rpl22l1/Mrpl33/Rpl22/Rps18/Rps15a/Rps13/Rps21/Rps24/Rpl27a/Rps11/Rpl28/Rpl23/Mrpl18/Rpl26/Rps5/Mrpl49/Rps15/Rpl36a/Rpl32/Mrpl43/Rps3/Mrpl34/Rps26/Rpl14/Rpl4/Mrpl46/Rps14/Mrps16/Rpl18/Mrpl52/Mrps23/Rpl30/Mrpl27/Mrps6/Rpl10/Mrpl15/Mrps33/Mrpl20/Rps10/Uba52/Rpl27/Rpl36/Rpl6/Rps9/Rps23/Rpl18…
GOCC_RECEPTOR_COMPLEX	0.690132	0.386717	1.73104	374	1.23401e-07	5.654e-06	ENSMUSG00000076749|"ENSMUSG00000032172"|"ENSMUSG00000049093"|"ENSMUSG00000076867"|"ENSMUSG00000056073"|"ENSMUSG00000029211"|"ENSMUSG00000033467"|"ENSMUSG00000005268"|"ENSMUSG00000031289"|"ENSMUSG00000033214"|"ENSMUSG00000071714"|"ENSMUSG00000027995"|"ENSMUSG00000001281"|"ENSMUSG00000040592"|"ENSMUSG00000003379"|"ENSMUSG00000028661"|"ENSMUSG00000005364"|"ENSMUSG00000028859"|"ENSMUSG00000028249"|"E…	Trgc1/Olfm2/Il23r/Trdv4/Grik2/Gabra4/Crlf2/Prlr/Il13ra2/Slitrk5/Csf2rb2/Tlr2/Itgb7/Cd79b/Cd79a/Epha8/Il5ra/Csf3r/Sdcbp/Osmr/Pparg/Chrna1/Trdc/Il18rap/Fcrl5/Gprc5b/Ramp3/Dlg2/Il4ra/Pigr/Shisa9/Apbb1ip/Gabrb1/Il2rg/Itgax/Tnfrsf1a/Crlf1/Porcn/Gpr119/Il6/Itga2b/Gabrb3/Bmp2/Fgfr2/Gabra2/Tspan32/Itgb3/Ptpn6/Il18r1/Flt4/Lyn/Olfm3/Grin2a/Gpr37/Trpv3/Tnfrsf1b/Emilin1/Itgbl1/Tfr2/Kctd8/Adrb2/Pkd1l3/Lrp8/Cd…
GOBP_DIVALENT_INORGANIC_CATION_HOMEOSTASIS	0.690132	0.376835	1.69064	416	1.29819e-07	5.84183e-06	ENSMUSG00000048330|"ENSMUSG00000030592"|"ENSMUSG00000032769"|"ENSMUSG00000056071"|"ENSMUSG00000056054"|"ENSMUSG00000056073"|"ENSMUSG00000011008"|"ENSMUSG00000023070"|"ENSMUSG00000048521"|"ENSMUSG00000026180"|"ENSMUSG00000027524"|"ENSMUSG00000031376"|"ENSMUSG00000079055"|"ENSMUSG00000049103"|"ENSMUSG00000057329"|"ENSMUSG00000022015"|"ENSMUSG00000039942"|"ENSMUSG00000027584"|"ENSMUSG00000021070"|"E…	Ric3/Ryr1/Trpa1/S100a9/S100a8/Grik2/Mcoln2/Rgn/Cxcr6/Cxcr2/Edn3/Atp2b3/Slc8a3/Ccr2/Bcl2/Tnfsf11/Ptger4/Oprl1/Bdkrb2/Slc30a10/Cxcr5/Gpr55/Tmem28/Cd19/Cysltr1/Ccl12/Gpr18/Fpr2/Cd24a/Drd1/Ramp3/Ms4a1/Slc39a6/Gpr35/F2r/Micu1/Bok/Esr1/Cacna1a/Sypl2/Hexb/Cnr1/Ccr1/Slc39a4/Tac1/Atp2a3/C3ar1/Nos1/Tfap2b/Snca/Ptpn6/S1pr1/Fzd9/Ptger2/Ackr2/Coro1a/Ccl6/Cd52/Lyn/Micu2/Fpr1/Grin2a/Drd2/P2ry10/Trpv3/Capn3/Diap…
GOBP_B_CELL_ACTIVATION	0.690132	0.431597	1.85784	229	1.32008e-07	5.88777e-06	ENSMUSG00000059182|"ENSMUSG00000003882"|"ENSMUSG00000095079"|"ENSMUSG00000027962"|"ENSMUSG00000031548"|"ENSMUSG00000040329"|"ENSMUSG00000057329"|"ENSMUSG00000014453"|"ENSMUSG00000036526"|"ENSMUSG00000059994"|"ENSMUSG00000040592"|"ENSMUSG00000003379"|"ENSMUSG00000040990"|"ENSMUSG00000034041"|"ENSMUSG00000033307"|"ENSMUSG00000047880"|"ENSMUSG00000045817"|"ENSMUSG00000031264"|"ENSMUSG00000030724"|"E…	Skap2/Il7r/Igha/Vcam1/Sfrp1/Il7/Bcl2/Blk/Card11/Fcrl1/Cd79b/Cd79a/Sh3kbp1/Lyl1/Mif/Cxcr5/Zfp36l2/Btk/Cd19/Tyrobp/Pou2af1/Igkc/Tnfrsf13b/Trdc/Fcgr2b/Ms4a1/Cd22/St3gal1/Mzb1/Ighg2c/Ighm/Clcf1/Il6/Ighg2b/Ighg1/Gpr183/Cd180/Lat2/Ptpn6/Fzd9/Adgrg3/Pik3cd/Lyn/Pawr/Cdh17/Nckap1l/Prkcd/Batf/Lax1/Lfng/Tnfrsf13c/Nfam1/Mmp14/Tpd52/Jak3/Syk/Lgals1/Blnk/Ikzf3/Samsn1/Malt1/Tgfb1/Hmces/Tnfaip3/Laptm5/Tirap/Mad2…
GOBP_REGULATION_OF_MRNA_METABOLIC_PROCESS	0.690132	-0.307346	-1.72357	314	1.37372e-07	6.07328e-06	ENSMUSG00000028639|"ENSMUSG00000034724"|"ENSMUSG00000038848"|"ENSMUSG00000035011"|"ENSMUSG00000071054"|"ENSMUSG00000027086"|"ENSMUSG00000028676"|"ENSMUSG00000001855"|"ENSMUSG00000091971"|"ENSMUSG00000030816"|"ENSMUSG00000021111"|"ENSMUSG00000029814"|"ENSMUSG00000042650"|"ENSMUSG00000037331"|"ENSMUSG00000010554"|"ENSMUSG00000040423"|"ENSMUSG00000053436"|"ENSMUSG00000021532"|"ENSMUSG00000015656"|"E…	Ybx1/Cnot6l/Ythdf1/Zbtb7a/Safb/Fastkd1/Srsf10/Nup214/Hspa1a/Rnf40/Papola/Igf2bp3/Alkbh5/Larp1/Mettl16/Rc3h1/Mapk14/Fastkd3/Hspa8/Hnrnpa2b1/Cnot1/Eif4g1/Ago2/Psmd2/Tent4b/Dcp2/Ncbp2/Pum1/Ythdc1/Ythdf3/Sf1/Larp4b/Larp7/Cpeb3/Srpk1/Pnpt1/Qk/Pum2/Rbm10/Samd4b/Nup98/Hnrnpc/Supt6/Srsf7/Csdc2/Dcp1a/Rbfox1/Rbm24/Ubc/Xpo1/Srsf3/Mapkapk2/Leo1/Fastkd5/Hnrnpm/Nudt21/Srsf4/Psmd1/Rock1/Ddx17/Boll/Safb2/Fastk/H…
GOMF_GLYCOSAMINOGLYCAN_BINDING	0.690132	0.450744	1.913	191	1.43852e-07	6.25704e-06	ENSMUSG00000029816|"ENSMUSG00000027386"|"ENSMUSG00000035459"|"ENSMUSG00000049001"|"ENSMUSG00000002020"|"ENSMUSG00000031548"|"ENSMUSG00000027656"|"ENSMUSG00000023992"|"ENSMUSG00000026249"|"ENSMUSG00000027995"|"ENSMUSG00000027750"|"ENSMUSG00000031994"|"ENSMUSG00000029371"|"ENSMUSG00000035352"|"ENSMUSG00000029373"|"ENSMUSG00000027963"|"ENSMUSG00000055003"|"ENSMUSG00000031375"|"ENSMUSG00000076617"|"E…	Gpnmb/Fbln7/Stab2/Ndnf/Ltbp2/Sfrp1/Ccn5/Trem2/Serpine2/Tlr2/Postn/Adamts8/Cxcl5/Ccl12/Pf4/Extl2/Lrtm2/Bgn/Ighm/Thbs4/Ppia/Apob/Fgfr2/Layn/Lipg/Adgrg1/Lrpap1/Pglyrp1/Ccl6/Aplp1/Ccn2/Apoe/Prnp/Kng2/Col25a1/Ccl9/Mpig6b/Hsd17b12/Thbs1/Eng/Rpl22/Lyve1/Adamts1/Ccn3/Pla2g2d/Efemp2/Tgfbr2/Rspo3/Bmp4/Comp/Spock3/Jchain/F2/Selp/Lipc/Plg/Cd44/Fgfr1/Serpinc1/Lxn/Ptprc
GOBP_CELL_KILLING	0.690132	0.479327	1.95776	139	1.69321e-07	7.17126e-06	ENSMUSG00000049093|"ENSMUSG00000003882"|"ENSMUSG00000032202"|"ENSMUSG00000019987"|"ENSMUSG00000026471"|"ENSMUSG00000058818"|"ENSMUSG00000069516"|"ENSMUSG00000037405"|"ENSMUSG00000004626"|"ENSMUSG00000029371"|"ENSMUSG00000030579"|"ENSMUSG00000029373"|"ENSMUSG00000026068"|"ENSMUSG00000026656"|"ENSMUSG00000020399"|"ENSMUSG00000024164"|"ENSMUSG00000004266"|"ENSMUSG00000028076"|"ENSMUSG00000022221"|"E…	Il23r/Il7r/Rab27a/Arg1/Mr1/Pirb/Lyz2/Icam1/Stxbp2/Cxcl5/Tyrobp/Pf4/Il18rap/Fcgr2b/Havcr2/C3/Ptpn6/Cd1d1/Ripk3/Coro1a/Pglyrp1/Rps19/Cyrib/H2-M2/Slamf7/H2-Q10/Stap1/Vav1/H2-M3/Lamp1/Lgals9/Syk/Ctsh/H2-T22/Hprt/Apol8/F2/Klrb1a/Crtam/Serpinb9/Ccl2/Klrd1/Ptprc/Gapdh/P2rx7/Cadm1/Ccl7/Cd5l/Klrk1/Clec2d/Klrb1b/Casp8/Hmgn2/Il12rb1/Tubb5/Rpl30/Ccl11/Bad/H2-Q4/Stx7/H2-D1/Ager/H2-Q7/H2-K1/Itgam/Arrb2/Il18
GOBP_ERK1_AND_ERK2_CASCADE	0.690132	0.405284	1.76591	268	1.69012e-07	7.17126e-06	ENSMUSG00000029816|"ENSMUSG00000029053"|"ENSMUSG00000022598"|"ENSMUSG00000023992"|"ENSMUSG00000022015"|"ENSMUSG00000039942"|"ENSMUSG00000026321"|"ENSMUSG00000026614"|"ENSMUSG00000032006"|"ENSMUSG00000033307"|"ENSMUSG00000037405"|"ENSMUSG00000019960"|"ENSMUSG00000049608"|"ENSMUSG00000045817"|"ENSMUSG00000064246"|"ENSMUSG00000035352"|"ENSMUSG00000039661"|"ENSMUSG00000052270"|"ENSMUSG00000041046"|"E…	Gpnmb/Prkcz/Psca/Trem2/Tnfsf11/Ptger4/Tnfrsf11a/Slc30a10/Pdgfd/Mif/Icam1/Dusp6/Gpr55/Zfp36l2/Chil1/Ccl12/Dusp26/Fpr2/Ramp3/Havcr2/Sema7a/Ccl17/F2r/Fgg/Nelfe/Ccr1/Dusp4/Gas6/Bmp2/Fgfr2/Gpr183/Ptpn22/Cib1/Ptpn6/Spred3/Itgb1bp1/Serpinf2/Flt4/Myc/Ccl6/Fga/Lyn/Pde8a/Drd2/Ptpn1/Sult1a1/Ccn2/Emilin1/Apoe/Dusp3/Rras/Gcnt2/Spry4/Rgs14/Ccl9/Ephb2/Ccl21a/Sox9/Pdgfb/Trf/Lgals9/Dupd1/Syk/Bmp4/Ctsh/Ffar4/Htr2b…
GOBP_ESTABLISHMENT_OF_RNA_LOCALIZATION	0.690132	-0.366425	-1.97594	188	1.77299e-07	7.44658e-06	ENSMUSG00000028639|"ENSMUSG00000042605"|"ENSMUSG00000067150"|"ENSMUSG00000018379"|"ENSMUSG00000034022"|"ENSMUSG00000037933"|"ENSMUSG00000024400"|"ENSMUSG00000029227"|"ENSMUSG00000001855"|"ENSMUSG00000029814"|"ENSMUSG00000042650"|"ENSMUSG00000052533"|"ENSMUSG00000004980"|"ENSMUSG00000025978"|"ENSMUSG00000026159"|"ENSMUSG00000022774"|"ENSMUSG00000020739"|"ENSMUSG00000028430"|"ENSMUSG00000035851"|"E…	Ybx1/Atxn2/Xpo5/Srsf1/Cpsf1/Bicd2/Wdr33/Fip1l1/Nup214/Igf2bp3/Alkbh5/Nup188/Hnrnpa2b1/Rftn2/Agfg1/Ncbp2/Nup85/Nol6/Ythdc1/Nxt2/Mcm3ap/Nup62/Pnpt1/Dhx38/Qk/Nup98/Abce1/Supt6/Smg7/Srsf7/Rbfox1/Xpo1/Srsf3/Pom121/Sidt1/Srsf4/Pura/Akap8l/Lrpprc/Casc3/Ckap5/Hsf1/Nxf3/Igf2bp2/Tsc1/Nup160/Cpsf6/Srsf6/Sidt2/Nup107/Rbm15b/Chtop/Sympk/Srrm1/Nup153/Terf1/Sfpq/Upf1/Thoc3/Iws1/Dhx9/Rbm8a/Setd2/Hnrnpu/Senp2/Nut…
GOMF_HISTONE_DEACETYLASE_BINDING	0.690132	-0.443896	-2.1146	103	1.91283e-07	7.83793e-06	ENSMUSG00000023944|"ENSMUSG00000037622"|"ENSMUSG00000001419"|"ENSMUSG00000026496"|"ENSMUSG00000044952"|"ENSMUSG00000090877"|"ENSMUSG00000021936"|"ENSMUSG00000091971"|"ENSMUSG00000021270"|"ENSMUSG00000027985"|"ENSMUSG00000040712"|"ENSMUSG00000032727"|"ENSMUSG00000030557"|"ENSMUSG00000019789"|"ENSMUSG00000021144"|"ENSMUSG00000001280"|"ENSMUSG00000015605"|"ENSMUSG00000027164"|"ENSMUSG00000020542"|"E…	Hsp90ab1/Wdtc1/Mef2d/Parp1/Kctd21/Hspa1b/Mapk8/Hspa1a/Hsp90aa1/Lef1/Camta2/Mier3/Mef2a/Hey2/Mta1/Sp1/Srf/Traf6/Myocd/Bcor/Ncor2/Nudt21/Brms1l/Akap8l/Uhrf1bp1/Prdm1/Nacc1/Hdac2/Ncor1/Dnmt3b/Pkn2/Nrip1/Hdac5/Akap8/Nipbl/Zbtb7b/Sfpq/Chd4/Nacc2/Kat2a
GOMF_CYTOKINE_ACTIVITY	0.690132	0.469589	1.92641	151	2.06159e-07	8.37935e-06	ENSMUSG00000030093|"ENSMUSG00000066755"|"ENSMUSG00000040329"|"ENSMUSG00000029304"|"ENSMUSG00000040770"|"ENSMUSG00000022015"|"ENSMUSG00000050395"|"ENSMUSG00000033307"|"ENSMUSG00000029371"|"ENSMUSG00000035352"|"ENSMUSG00000029373"|"ENSMUSG00000039239"|"ENSMUSG00000054400"|"ENSMUSG00000028362"|"ENSMUSG00000031780"|"ENSMUSG00000024399"|"ENSMUSG00000005824"|"ENSMUSG00000040663"|"ENSMUSG00000007888"|"E…	Wnt7a/Tnfsf18/Il7/Spp1/Il25/Tnfsf11/Tnfsf15/Mif/Cxcl5/Ccl12/Pf4/Tgfb2/Cklf/Tnfsf8/Ccl17/Ltb/Tnfsf14/Clcf1/Crlf1/Gdf6/Il6/Bmp2/Inhbb/Cxcl14/Tnfrsf11b/Hc/Ccl6/Ndp/Timp1/Gdf3/Ccl9/Ccl21a/Il1a/Il19/Gdf15/Tafa5/Fam3c/Bmp4/Nrg1/Cxcl1/Tgfb1/Grn/Cxcl12/Ppbp/Il33/Tgfb3/Ccl2/Ccl3/Il1rn/Lta/Il27/Il17f/Gpi1/Mstn/Ccl7/Thpo/Il34/Ccl22
GOBP_TISSUE_REMODELING	0.690132	0.477789	1.95543	144	2.11707e-07	8.53602e-06	ENSMUSG00000023031|"ENSMUSG00000029816"|"ENSMUSG00000031548"|"ENSMUSG00000040329"|"ENSMUSG00000029304"|"ENSMUSG00000049103"|"ENSMUSG00000022015"|"ENSMUSG00000019987"|"ENSMUSG00000026321"|"ENSMUSG00000049608"|"ENSMUSG00000025473"|"ENSMUSG00000022952"|"ENSMUSG00000031375"|"ENSMUSG00000048376"|"ENSMUSG00000021702"|"ENSMUSG00000033220"|"ENSMUSG00000001348"|"ENSMUSG00000025746"|"ENSMUSG00000020689"|"E…	Cela1/Gpnmb/Sfrp1/Il7/Spp1/Ccr2/Tnfsf11/Arg1/Tnfrsf11a/Gpr55/Adam8/Runx1/Bgn/F2r/Thbs4/Rac2/Acp5/Il6/Itgb3/S1pr1/Hif1a/Tnfrsf11b/Flt4/Lipa/Adrb2/Timp1/Dcstamp/Il20ra/Tmbim1/Ubash3b/Il1a/Trf/Tgm2/Mmp14/Cst3/Syk/Rspo3/Agtr2/Tgfb1/Tnfaip3/Rac1/Crb1/Ace/Foxc1/Plg/Tgfb3/Bax/Rab3d/P2rx7/Src/Cthrc1/Inpp5d/Gpr137b
GOBP_HUMORAL_IMMUNE_RESPONSE_MEDIATED_BY_CIRCULATING_IMMUNOGLOBULIN	0.690132	0.627401	2.21948	51	2.2892e-07	9.15679e-06	ENSMUSG00000073418|"ENSMUSG00000095079"|"ENSMUSG00000058952"|"ENSMUSG00000022181"|"ENSMUSG00000076609"|"ENSMUSG00000038527"|"ENSMUSG00000104876"|"ENSMUSG00000036905"|"ENSMUSG00000026656"|"ENSMUSG00000036896"|"ENSMUSG00000030895"|"ENSMUSG00000076612"|"ENSMUSG00000076617"|"ENSMUSG00000076613"|"ENSMUSG00000076614"|"ENSMUSG00000024164"|"ENSMUSG00000036887"|"ENSMUSG00000023224"|"ENSMUSG00000004266"|"E…	C4b/Igha/Cfi/C6/Igkc/C1rl/Trdc/C1qb/Fcgr2b/C1qc/Hpx/Ighg2c/Ighm/Ighg2b/Ighg1/C3/C1qa/Serping1/Ptpn6/Hc/Igkv10-96/C1rb/Igkv15-103/Ptprc/Lta/Ighg3/Trbc1
GOBP_NEGATIVE_REGULATION_OF_CYTOKINE_PRODUCTION	0.674963	0.417138	1.81746	257	2.46646e-07	9.78814e-06	ENSMUSG00000029816|"ENSMUSG00000049093"|"ENSMUSG00000022548"|"ENSMUSG00000005800"|"ENSMUSG00000005681"|"ENSMUSG00000023992"|"ENSMUSG00000022534"|"ENSMUSG00000044206"|"ENSMUSG00000019987"|"ENSMUSG00000039942"|"ENSMUSG00000044734"|"ENSMUSG00000058818"|"ENSMUSG00000038147"|"ENSMUSG00000041736"|"ENSMUSG00000049871"|"ENSMUSG00000031264"|"ENSMUSG00000030579"|"ENSMUSG00000039239"|"ENSMUSG00000047139"|"E…	Gpnmb/Il23r/Apod/Mmp8/Apoa2/Trem2/Mefv/Vsig4/Arg1/Ptger4/Serpinb1a/Pirb/Cd84/Tspo/Nlrc3/Btk/Tyrobp/Tgfb2/Cd24a/Macir/Anxa4/Fcgr2b/Havcr2/Gas6/Il6/Homer3/Irak3/Ptpn22/Nlrp12/Anxa1/Inhbb/Ptpn6/Apoa1/Tmsb4x/Ube2l6/Smad7/Prnp/Clec4a3/Nckap1l/H2-Q10/Lbp/Cptp/Acod1/Hmox1/Rgcc/Orm1/Thbs1/H2-M3/Lgals9/Pira2/Nmi/Jak3/C1qtnf3/Dhx58/Ffar4/Chrna7/Srgn/Tgfb1/Cd200r1/Sirpa/Abcd2/Tnfaip3/Pycard/Rac1/F2/Hgf/Lapt…
GOBP_REGULATION_OF_MYELOID_LEUKOCYTE_MEDIATED_IMMUNITY	0.674963	0.630862	2.21896	50	4.08883e-07	1.57311e-05	ENSMUSG00000031289|"ENSMUSG00000028874"|"ENSMUSG00000049103"|"ENSMUSG00000014453"|"ENSMUSG00000019987"|"ENSMUSG00000038147"|"ENSMUSG00000031264"|"ENSMUSG00000004626"|"ENSMUSG00000029371"|"ENSMUSG00000052212"|"ENSMUSG00000030579"|"ENSMUSG00000026656"|"ENSMUSG00000030748"|"ENSMUSG00000033220"|"ENSMUSG00000024164"|"ENSMUSG00000042812"|"ENSMUSG00000042228"|"ENSMUSG00000029254"|"ENSMUSG00000005413"|"E…	Il13ra2/Fgr/Ccr2/Blk/Arg1/Cd84/Btk/Stxbp2/Cxcl5/Cd177/Tyrobp/Fcgr2b/Il4ra/Rac2/C3/Foxf1/Lyn/Stap1/Hmox1/Fes/Itgb2/Lgals9/Syk/Ptafr
GOBP_CELL_CELL_ADHESION_VIA_PLASMA_MEMBRANE_ADHESION_MOLECULES	0.674963	0.41943	1.80733	234	4.41618e-07	1.68618e-05	ENSMUSG00000053166|"ENSMUSG00000065987"|"ENSMUSG00000073591"|"ENSMUSG00000049100"|"ENSMUSG00000046191"|"ENSMUSG00000047033"|"ENSMUSG00000027962"|"ENSMUSG00000034755"|"ENSMUSG00000000305"|"ENSMUSG00000024471"|"ENSMUSG00000008153"|"ENSMUSG00000047910"|"ENSMUSG00000032452"|"ENSMUSG00000052516"|"ENSMUSG00000037405"|"ENSMUSG00000038147"|"ENSMUSG00000044022"|"ENSMUSG00000052212"|"ENSMUSG00000026582"|"E…	Cdh22/Cd209b/Pcdhb22/Pcdh10/Pcdhb20/Pcdhb15/Vcam1/Pcdh11x/Cdh4/Myot/Clstn3/Pcdhb16/Clstn2/Robo2/Icam1/Cd84/Pcdhb21/Cd177/Sele/Il1rapl1/Tgfb2/Igfn1/Tenm2/Fxyd5/Pcdhb17/Cdh1/Emb/Pcdhga4/Jaml/Bmp2/Lrfn3/Pcdhb13/Pcdh8/Apoa1/Pcdhb18/Dscam/Cdh9/Lrrc4/Cdh17/Mpz/Cldn23/Tro/Robo3/Cdh16/Ntng2/Milr1/Slitrk2/Itgb2/Pcdhb3/Dchs2/Pcdhb2/Pcdhb10/Tgfbr2/Sdk1/Pcdhgb1/Cdh8/Pcdha5/Cldn1/Cbln1/Selp/Crb1/Crtam/Ntng1/S…
GOBP_RESPONSE_TO_ENDOPLASMIC_RETICULUM_STRESS	0.674963	-0.306059	-1.70956	278	4.56999e-07	1.72148e-05	ENSMUSG00000032115|"ENSMUSG00000037720"|"ENSMUSG00000004460"|"ENSMUSG00000020368"|"ENSMUSG00000020048"|"ENSMUSG00000029467"|"ENSMUSG00000028343"|"ENSMUSG00000022136"|"ENSMUSG00000020571"|"ENSMUSG00000027248"|"ENSMUSG00000026864"|"ENSMUSG00000025823"|"ENSMUSG00000006676"|"ENSMUSG00000074212"|"ENSMUSG00000039474"|"ENSMUSG00000003814"|"ENSMUSG00000024807"|"ENSMUSG00000032575"|"ENSMUSG00000005374"|"E…	Hyou1/Tmem33/Dnajb11/Canx/Hsp90b1/Atp2a2/Erp44/Dnajc3/Pdia6/Pdia3/Hspa5/Pdia4/Usp19/Dnajb14/Wfs1/Calr/Syvn1/Manf/Tbl2/Mbtps1/Hspa1a/Dnajb2/Usp13/Uggt1/Gfpt1/Klhdc3/Eif4g1/Pomt2/Sec16a/Vapb/Marchf6/Lpcat3/Sel1l/Erlin2/Cert1/Tmtc3/Rnf139/Gsk3b/Edem3/Man1b1/Xbp1/Tpp1/Dnajb9/Sdf2l1/Add1/Hdgf/Nck1/Preb/Dctn1/Bcl2l11/Atf6b/Extl1/Calr3/Atp2a1/Ficd/Eef2/Sgtb/Ube4b/Pik3r2/Ep300/Ccdc47/Eif2ak3/Ubqln1/Stt3b…
GOMF_CYTOKINE_BINDING	0.659444	0.480424	1.95445	129	6.29694e-07	2.28321e-05	ENSMUSG00000049093|"ENSMUSG00000033467"|"ENSMUSG00000048521"|"ENSMUSG00000005268"|"ENSMUSG00000026180"|"ENSMUSG00000031289"|"ENSMUSG00000037872"|"ENSMUSG00000049103"|"ENSMUSG00000026321"|"ENSMUSG00000047880"|"ENSMUSG00000005364"|"ENSMUSG00000028859"|"ENSMUSG00000022146"|"ENSMUSG00000031304"|"ENSMUSG00000025804"|"ENSMUSG00000030341"|"ENSMUSG00000007888"|"ENSMUSG00000020689"|"ENSMUSG00000026070"|"E…	Il23r/Crlf2/Cxcr6/Prlr/Cxcr2/Il13ra2/Ackr1/Ccr2/Tnfrsf11a/Cxcr5/Il5ra/Csf3r/Osmr/Il2rg/Ccr1/Tnfrsf1a/Crlf1/Itgb3/Il18r1/Ackr2/Nrros/Tnfrsf1b/Il20ra/Plp2/Il1r1/Il31ra/Thbs1/Tcap/Eng/Ccr5/Pdpn/Tgfbr2/Comp/Il22ra1/Il18bp/Ifngr1/Nbl1/Cops5/Tgfb3/Il13ra1/Ccr6/Il1rn/Il17f/Il1r2/Il10ra/Wfikkn2/A2m/Csf2ra/Il12rb1/Wfikkn1/Ccr3/Lrrc32
GOCC_UBIQUITIN_LIGASE_COMPLEX	0.659444	-0.313236	-1.74715	281	6.95095e-07	2.4671e-05	ENSMUSG00000057522|"ENSMUSG00000073700"|"ENSMUSG00000037622"|"ENSMUSG00000019927"|"ENSMUSG00000020659"|"ENSMUSG00000028630"|"ENSMUSG00000070923"|"ENSMUSG00000002222"|"ENSMUSG00000026571"|"ENSMUSG00000025437"|"ENSMUSG00000014226"|"ENSMUSG00000024807"|"ENSMUSG00000033623"|"ENSMUSG00000032468"|"ENSMUSG00000028086"|"ENSMUSG00000018415"|"ENSMUSG00000003031"|"ENSMUSG00000049354"|"ENSMUSG00000030816"|"E…	Spop/Klhl21/Wdtc1/Ube2d1/Cbll1/Dyrk2/Klhl9/Rmnd5a/Dcaf6/Usp33/Cacybp/Syvn1/Pcgf3/Armc8/Fbxw7/Gid4/Cdkn1b/Dcaf7/Rnf40/Fbxo10/Cop1/Spsb1/Smurf2/Mib2/Dcun1d2/Dcaf1/Dcaf12/Fbxw11/Ranbp10/Rnf11/Marchf6/Asb12/Dcaf4/Det1/Ube2b/Ubr3/Sel1l/Rnf31/Dcun1d1/Cul3/Ubr2/Lztr1/Klhl24/Ring1/Med1/Cand1/Bcor/Fbxo31/Cul9/Dcaf17/Zswim8/Fbxo11/Med12/Ube2n/Arih1/Asb2/Zyg11b/Ranbp9/Fbxo38/Zer1/Kctd5
GOBP_RESPONSE_TO_TEMPERATURE_STIMULUS	0.659444	-0.336814	-1.83045	208	7.90311e-07	2.78543e-05	ENSMUSG00000001774|"ENSMUSG00000025980"|"ENSMUSG00000029657"|"ENSMUSG00000023944"|"ENSMUSG00000039428"|"ENSMUSG00000030357"|"ENSMUSG00000029467"|"ENSMUSG00000022136"|"ENSMUSG00000058756"|"ENSMUSG00000007122"|"ENSMUSG00000090877"|"ENSMUSG00000028410"|"ENSMUSG00000031392"|"ENSMUSG00000001855"|"ENSMUSG00000091971"|"ENSMUSG00000006818"|"ENSMUSG00000021270"|"ENSMUSG00000052533"|"ENSMUSG00000071072"|"E…	Chordc1/Hspd1/Hsph1/Hsp90ab1/Tmem135/Fkbp4/Atp2a2/Dnajc3/Thra/Casq1/Hspa1b/Dnaja1/Irak1/Nup214/Hspa1a/Sod2/Hsp90aa1/Nup188/Ptges3/Hspa8/Adrb1/Slc27a1/Nup85/Dnajb1/Nup62/Mlst8/Camk2g/Ephb1/Scara5/Foxo1/Pirt/Clpb/Ppargc1a/Nup98/Dnaja4/Gsk3b/Pom121/Mapkapk2/Bag3/Mapk1/P2rx3/Camk2a/Ucp3/Hsf1/Prkaca/Psip1/Ccar2/Camk2d/Glrx2/Hspa1l/Dnaja3/Ep300/Fgf1/Rptor/Nup160/Eif2ak3/Atp2b1/Hdac2/Hikeshi/Nup107/Eif2…
GOBP_RESPONSE_TO_TUMOR_NECROSIS_FACTOR	0.659444	0.399673	1.74529	276	8.66025e-07	3.01019e-05	ENSMUSG00000066755|"ENSMUSG00000025888"|"ENSMUSG00000027962"|"ENSMUSG00000031548"|"ENSMUSG00000024803"|"ENSMUSG00000076441"|"ENSMUSG00000022015"|"ENSMUSG00000050395"|"ENSMUSG00000027750"|"ENSMUSG00000026321"|"ENSMUSG00000033740"|"ENSMUSG00000037860"|"ENSMUSG00000037405"|"ENSMUSG00000046034"|"ENSMUSG00000045817"|"ENSMUSG00000032000"|"ENSMUSG00000064246"|"ENSMUSG00000035352"|"ENSMUSG00000026582"|"E…	Tnfsf18/Casp1/Vcam1/Sfrp1/Ankrd1/Ass1/Tnfsf11/Tnfsf15/Postn/Tnfrsf11a/St18/Aim2/Icam1/Otulin/Zfp36l2/Birc3/Chil1/Ccl12/Sele/Tnfrsf13b/Txndc17/Tnfsf8/Ccl17/Ltb/Tnfsf14/Map3k14/Tnfrsf1a/Gas6/Casp4/Apob/Psmd8/Cib1/Fabp4/Apoa1/Tnfrsf11b/Ubd/Tmsb4x/Ccl6/Gsdme/Sphk1/Cebpa/Tnfrsf1b/Aff3/Eda2r/Ocln/Dcstamp/Abcc2/Ccl9/Ccl21a/Acod1/Thbs1/Psmd13/Tnfrsf13c/Smpd1/Syk/Psmc1/Ggt7/Gss/Traf1/Nfkbia/Cldn1/Gpd1/Psm…
GOBP_SYNAPSE_ORGANIZATION	0.659444	0.368803	1.65177	384	9.12298e-07	3.1493e-05	ENSMUSG00000046191|"ENSMUSG00000042873"|"ENSMUSG00000030093"|"ENSMUSG00000026442"|"ENSMUSG00000022240"|"ENSMUSG00000033214"|"ENSMUSG00000023992"|"ENSMUSG00000079055"|"ENSMUSG00000014602"|"ENSMUSG00000027995"|"ENSMUSG00000074736"|"ENSMUSG00000024471"|"ENSMUSG00000008153"|"ENSMUSG00000047910"|"ENSMUSG00000032452"|"ENSMUSG00000058818"|"ENSMUSG00000052516"|"ENSMUSG00000023064"|"ENSMUSG00000040640"|"E…	Pcdhb20/Lhfpl4/Wnt7a/Nfasc/Ctnnd2/Slitrk5/Trem2/Slc8a3/Kif1a/Tlr2/Syndig1/Myot/Clstn3/Pcdhb16/Clstn2/Pirb/Robo2/Sncg/Erc2/Pou4f1/Camk2b/Il1rapl1/Ndrg1/Igfn1/Glrb/Chrna1/Frmpd4/Cfl1/C1qb/Drd1/Fcgr2b/C1qc/Lrtm2/Pcdhb17/Zdhhc2/Lrrn1/F2r/Cdh1/Add2/Gabrb3/Lrfn3/Sema3f/Pcdhb13/Tnc/C3/Snca/Pcdh8/C1qa/Gabra2/Sptbn2/Nefl/Lrrn3/Fzd9/Pcdhb18/Ache/Dscam/Drd2/Nlgn2/Cdh9/Eef2k/Cnksr2/Syn1/Apoe/Lrrc4/Prnp/Zfp80…
GOBP_REGULATION_OF_CHROMATIN_ORGANIZATION	0.659444	-0.356701	-1.89442	174	9.52902e-07	3.26709e-05	ENSMUSG00000029673|"ENSMUSG00000026917"|"ENSMUSG00000021936"|"ENSMUSG00000027304"|"ENSMUSG00000030816"|"ENSMUSG00000038025"|"ENSMUSG00000038437"|"ENSMUSG00000042557"|"ENSMUSG00000051316"|"ENSMUSG00000030213"|"ENSMUSG00000018974"|"ENSMUSG00000038994"|"ENSMUSG00000023951"|"ENSMUSG00000022508"|"ENSMUSG00000031660"|"ENSMUSG00000029050"|"ENSMUSG00000005698"|"ENSMUSG00000022536"|"ENSMUSG00000041229"|"E…	Auts2/Wdr5/Mapk8/Rtf1/Rnf40/Phf2/Mllt6/Sin3a/Taf7/Atf7ip/Sart3/H1f9/Vegfa/Bcl6/Brd7/Ski/Ctcf/Glyr1/Phf8/Ube2b/Tada2b/Brd4/Ppargc1a/Tasor/Supt6/Trim28/Myocd/Ogt/Jarid2/Rps6ka5/Ctbp1/Bcor/Ssrp1/Tet1/Ube2n/Akap8l/Flcn/Sphk2/Morc2a/Camk2d/Mecp2/Alkbh4/Setdb1/Dnmt3b/Paxip1/H1f1/Zfp335/Zmpste24/Chtop/Smad4/Setd7/Setd5/Mettl4/Parg/Atrx/Akap8/Nipbl/Zbtb7b/Kmt2e/Kat2a/Setd1a/Iws1/H1f3
GOMF_DNA_BINDING_TRANSCRIPTION_FACTOR_BINDING	0.643552	-0.285186	-1.63453	351	9.73838e-07	3.31631e-05	ENSMUSG00000039117|"ENSMUSG00000020919"|"ENSMUSG00000001419"|"ENSMUSG00000026496"|"ENSMUSG00000009406"|"ENSMUSG00000002250"|"ENSMUSG00000035011"|"ENSMUSG00000003814"|"ENSMUSG00000028410"|"ENSMUSG00000038369"|"ENSMUSG00000039410"|"ENSMUSG00000027804"|"ENSMUSG00000015846"|"ENSMUSG00000027985"|"ENSMUSG00000042557"|"ENSMUSG00000036980"|"ENSMUSG00000025423"|"ENSMUSG00000030970"|"ENSMUSG00000051316"|"E…	Taf4/Stat5b/Mef2d/Parp1/Elk1/Ppard/Zbtb7a/Calr/Dnaja1/Ncoa6/Prdm16/Ppid/Rxra/Lef1/Sin3a/Taf6/Pias2/Ctbp2/Taf7/Mier3/Rarb/Rnf6/Mapk14/Med24/Tead3/Cnot1/Dcaf1/Mef2a/Hey2/Ski/Zfp366/Mta1/Pagr1a/Arnt/Dgkq/Map3k10/Gbx2/Baz2a/Zfpm2/Ppargc1b/Tbx6/Ppargc1a/Sp1/Crtc3/Ppara/Creb1/Srf/Myocd/Gabpa/Gsk3b/Kdm4c/Gtf2i/Med1/Ctbp1/Taf10/Arid1a/Ncor2/Rarg/Jup/Med12/Hira/Lyar/Trim32/Arntl/Hsf1/Hcfc1/Ncoa1/Pias1/Med…
GOBP_NEGATIVE_REGULATION_OF_RESPONSE_TO_EXTERNAL_STIMULUS	0.643552	0.383055	1.69683	320	1.145e-06	3.873e-05	ENSMUSG00000029304|"ENSMUSG00000026249"|"ENSMUSG00000022534"|"ENSMUSG00000044206"|"ENSMUSG00000019987"|"ENSMUSG00000039942"|"ENSMUSG00000030468"|"ENSMUSG00000001227"|"ENSMUSG00000058818"|"ENSMUSG00000049723"|"ENSMUSG00000052516"|"ENSMUSG00000033307"|"ENSMUSG00000046034"|"ENSMUSG00000049871"|"ENSMUSG00000021322"|"ENSMUSG00000000440"|"ENSMUSG00000013707"|"ENSMUSG00000025235"|"ENSMUSG00000052270"|"E…	Spp1/Serpine2/Mefv/Vsig4/Arg1/Ptger4/Siglecg/Sema6b/Pirb/Mmp12/Robo2/Mif/Otulin/Nlrc3/Aoah/Pparg/Tnfaip8l2/Bbs4/Fpr2/Macir/Drd1/Fcgr2b/Angpt2/Havcr2/Sema7a/Fgg/Tnfrsf1a/Sema3f/Irak3/Coro1b/Nlrp12/Trex1/Foxf1/Serping1/Apoa1/Hc/Alox12/Serpinf2/Fga/Pros1/Drd2/Tnfrsf1b/Rps19/Apoe/H2-M2/Kng2/Dusp3/Trib1/Ubash3b/Prkcd/H2-Q10/Stap1/Acod1/Gpx1/Sh2b3/Thbs1/Padi2/Serpine1/Pdgfb/H2-M3/Plau/Lgals9/Ccn3/Plaur…
GOBP_REGULATION_OF_PHAGOCYTOSIS	0.643552	0.539796	2.07266	85	1.15377e-06	3.87668e-05	ENSMUSG00000073418|"ENSMUSG00000032202"|"ENSMUSG00000095028"|"ENSMUSG00000028874"|"ENSMUSG00000005681"|"ENSMUSG00000023992"|"ENSMUSG00000095788"|"ENSMUSG00000027995"|"ENSMUSG00000003283"|"ENSMUSG00000047798"|"ENSMUSG00000022868"|"ENSMUSG00000000440"|"ENSMUSG00000052270"|"ENSMUSG00000026656"|"ENSMUSG00000058715"|"ENSMUSG00000032369"|"ENSMUSG00000031304"|"ENSMUSG00000031451"|"ENSMUSG00000024164"|"E…	C4b/Rab27a/Sirpb1b/Fgr/Apoa2/Trem2/Sirpb1a/Tlr2/Hck/Cd300lf/Ahsg/Pparg/Fpr2/Fcgr2b/Fcer1g/Plscr1/Il2rg/Gas6/C3/Apoa1/Sphk1/Cyba/Nckap1l/Mfge8/Stap1/Dock2/Syk/Rab31/Sirpa/Pycard/Cd47/Ccl2/Prtn3/Ptprc/Appl2/Slc11a1
GOBP_DNA_TEMPLATED_TRANSCRIPTION_INITIATION	0.643552	-0.326468	-1.80736	222	1.44423e-06	4.75745e-05	ENSMUSG00000039117|"ENSMUSG00000058756"|"ENSMUSG00000032777"|"ENSMUSG00000002250"|"ENSMUSG00000035666"|"ENSMUSG00000029250"|"ENSMUSG00000038369"|"ENSMUSG00000069171"|"ENSMUSG00000015846"|"ENSMUSG00000036980"|"ENSMUSG00000031715"|"ENSMUSG00000051316"|"ENSMUSG00000030213"|"ENSMUSG00000017491"|"ENSMUSG00000026610"|"ENSMUSG00000069089"|"ENSMUSG00000027395"|"ENSMUSG00000017210"|"ENSMUSG00000020923"|"E…	Taf4/Thra/Gtf3c1/Ppard/Gtf3c4/Polr2b/Ncoa6/Nr2f1/Rxra/Taf6/Smarca5/Taf7/Atf7ip/Rarb/Esrrg/Cdk7/Polr1b/Med24/Ubtf/Tead3/Hey2/Polr1a/Polrmt/H4c14/Gtf2h3/Tbpl1/Taf3/Mitf/Tbx5/Baz2a/Esr2/Med26/Ppargc1a/Ppara/Creb1/Trim28/Srf/Med1/Cand1/Taf10/Rarg/Bdp1/Nat14/Med12/Med23/Maz/Med8/Tead1/Med13/Pten/Ppm1d/Gtf2e1/Med16/Rrn3/Nr5a2/Mecp2/E2f3/Taf1a/Notch1/Nr2c2/Thrb/Gtf2e2/Paxip1/Taf8/Smarca4/Nr3c1/Med25
GOMF_ENZYME_INHIBITOR_ACTIVITY	0.643552	0.391464	1.72213	301	1.46075e-06	4.78064e-05	ENSMUSG00000073802|"ENSMUSG00000073418"|"ENSMUSG00000067001"|"ENSMUSG00000071178"|"ENSMUSG00000022871"|"ENSMUSG00000003644"|"ENSMUSG00000051146"|"ENSMUSG00000005681"|"ENSMUSG00000024846"|"ENSMUSG00000071177"|"ENSMUSG00000026249"|"ENSMUSG00000059434"|"ENSMUSG00000044734"|"ENSMUSG00000044303"|"ENSMUSG00000050335"|"ENSMUSG00000079015"|"ENSMUSG00000032000"|"ENSMUSG00000022868"|"ENSMUSG00000072849"|"E…	Cdkn2b/C4b/Serpinb7/Serpina1b/Fetub/Rps6ka1/Camk2n2/Apoa2/Cst6/Serpina1d/Serpine2/Gckr/Serpinb1a/Cdkn2a/Lgals3/Serpina1c/Birc3/Ahsg/Serpina1e/Itih3/Apoc1/Anxa4/Prkar1b/Serpina1a/Uri1/Naip2/Tnfsf14/Gas6/Spock1/Serpina12/C3/Snca/Cib1/Anxa1/Rpl11/Serping1/Bin1/Serpinb8/Apoa1/Serpina3m/Hc/Serpinf2/Cstb/Gmfg/Npm1/Itih4/Pros1/Atpif1/Prnp/Kng2/Anxa3/Timp1/Itih2/Renbp/Spry4/Serpinb6a/Trib1/Wfdc3/Serpine1…
GOMF_AMYLOID_BETA_BINDING	0.643552	0.54887	2.08294	79	1.51638e-06	4.89906e-05	ENSMUSG00000040907|"ENSMUSG00000023992"|"ENSMUSG00000027995"|"ENSMUSG00000058818"|"ENSMUSG00000039239"|"ENSMUSG00000052270"|"ENSMUSG00000022619"|"ENSMUSG00000026656"|"ENSMUSG00000041046"|"ENSMUSG00000034656"|"ENSMUSG00000006373"|"ENSMUSG00000036887"|"ENSMUSG00000032083"|"ENSMUSG00000041556"|"ENSMUSG00000029103"|"ENSMUSG00000023328"|"ENSMUSG00000059003"|"ENSMUSG00000002985"|"ENSMUSG00000052033"|"E…	Atp1a3/Trem2/Tlr2/Pirb/Tgfb2/Fpr2/Mapk8ip2/Fcgr2b/Ramp3/Cacna1a/Pgrmc1/C1qa/Apoa1/Fbxo2/Lrpap1/Ache/Grin2a/Apoe/Pfdn4/Prnp/Adrb2/Lrp8/Col25a1/Ephb2/Gria3/Gria2/Itgb2/Msr1/Cst3/Ngfr/Chrna7/Pfdn1/Itm2b/Bche/Nlgn1/Calcr
GOBP_PLATELET_AGGREGATION	0.627257	0.582989	2.11124	59	2.04389e-06	6.24316e-05	ENSMUSG00000026778|"ENSMUSG00000014453"|"ENSMUSG00000026249"|"ENSMUSG00000020120"|"ENSMUSG00000033860"|"ENSMUSG00000034664"|"ENSMUSG00000071866"|"ENSMUSG00000000244"|"ENSMUSG00000020689"|"ENSMUSG00000004266"|"ENSMUSG00000000320"|"ENSMUSG00000028001"|"ENSMUSG00000042228"|"ENSMUSG00000036894"|"ENSMUSG00000073940"|"ENSMUSG00000007041"|"ENSMUSG00000024911"|"ENSMUSG00000032020"|"ENSMUSG00000021948"|"E…	Prkcq/Blk/Serpine2/Plek/Fgg/Itga2b/Ppia/Tspan32/Itgb3/Ptpn6/Alox12/Fga/Lyn/Rap2b/Hbb-bt/Clic1/Fibp/Ubash3b/Prkcd/Sh2b3/Pdpn/Syk/Comp
GOMF_PEPTIDE_N_ACETYLTRANSFERASE_ACTIVITY	0.627257	-0.545311	-2.26561	48	2.36529e-06	7.13835e-05	ENSMUSG00000035666|"ENSMUSG00000031358"|"ENSMUSG00000022020"|"ENSMUSG00000024764"|"ENSMUSG00000001150"|"ENSMUSG00000029238"|"ENSMUSG00000043866"|"ENSMUSG00000020647"|"ENSMUSG00000030801"|"ENSMUSG00000022387"|"ENSMUSG00000055024"|"ENSMUSG00000002728"|"ENSMUSG00000031540"|"ENSMUSG00000053877"|"ENSMUSG00000027104"|"ENSMUSG00000042719"|"ENSMUSG00000024926"|"ENSMUSG00000020918"|"ENSMUSG00000024240"|"E…	Gtf3c4/Msl3/Naa16/Naa40/Mcm3ap/Clock/Taf10/Ncoa1/Kat8/Brd1/Ep300/Naa20/Kat6a/Srcap/Atf2/Naa25/Kat5/Kat2a/Epc1/Cdyl/Naa10/Brpf1/Naa30/Supt7l/Meaf6/Phf14/Kat6b/Esco1/Naa15/Crebbp/Taf1/Usp22/Ncoa3/Naa60
GOBP_COAGULATION	0.627257	0.388465	1.7077	293	2.94529e-06	8.65275e-05	ENSMUSG00000026778|"ENSMUSG00000035273"|"ENSMUSG00000024065"|"ENSMUSG00000071178"|"ENSMUSG00000032202"|"ENSMUSG00000062393"|"ENSMUSG00000014453"|"ENSMUSG00000026249"|"ENSMUSG00000020120"|"ENSMUSG00000031138"|"ENSMUSG00000072849"|"ENSMUSG00000052212"|"ENSMUSG00000006574"|"ENSMUSG00000029373"|"ENSMUSG00000031444"|"ENSMUSG00000025855"|"ENSMUSG00000058715"|"ENSMUSG00000032369"|"ENSMUSG00000048376"|"E…	Prkcq/Hpse/Ehd3/Serpina1b/Rab27a/Dgkk/Blk/Serpine2/Plek/F9/Serpina1e/Cd177/Slc4a1/Pf4/F10/Prkar1b/Fcer1g/Plscr1/F2r/Fgg/Cyp4f15/Pik3r5/Gas6/Il6/Itga2b/Ppia/Vwf/Prkch/Tspan32/Serping1/Pla2g4a/Itgb3/Ptpn6/Gp1bb/Nfe2/Mafk/Alox12/Serpinf2/Fga/Lyn/Pros1/Rap2b/Entpd2/Hbb-bt/Apoe/Gp6/Treml1/Kng2/P2rx1/Sh2b2/Clic1/Fibp/Mpig6b/Ephb2/Carmil1/Ubash3b/Prkcd/H3f3b/Vav1/P2rx4/Sh2b3/Thbs1/Gnb1/Serpine1/Pdgfb/Pl…
GOCC_SWI_SNF_SUPERFAMILY_TYPE_COMPLEX	0.627257	-0.476153	-2.14203	73	2.96168e-06	8.65275e-05	ENSMUSG00000024826|"ENSMUSG00000035011"|"ENSMUSG00000021221"|"ENSMUSG00000054199"|"ENSMUSG00000031715"|"ENSMUSG00000030689"|"ENSMUSG00000023883"|"ENSMUSG00000021144"|"ENSMUSG00000057649"|"ENSMUSG00000062524"|"ENSMUSG00000007880"|"ENSMUSG00000032481"|"ENSMUSG00000047989"|"ENSMUSG00000025369"|"ENSMUSG00000029670"|"ENSMUSG00000023018"|"ENSMUSG00000040481"|"ENSMUSG00000036568"|"ENSMUSG00000019777"|"E…	Dpf2/Zbtb7a/Dpf3/Gon4l/Smarca5/Ino80e/Phf10/Mta1/Brd9/Ncr1/Arid1a/Smarcc1/Ino80c/Smarcc2/Ing3/Smarcd1/Bptf/Bicral/Hdac2/Ss18l1/Ep400/Smarca4/Cecr2/Csnk2a1/Bicra/Srcap/Arid1b/Smarce1/Rsf1/Chd4/Kat5/Yy1
GOBP_HEART_DEVELOPMENT	0.627257	-0.256047	-1.50401	489	3.0876e-06	8.9434e-05	ENSMUSG00000032744|"ENSMUSG00000026211"|"ENSMUSG00000020888"|"ENSMUSG00000001419"|"ENSMUSG00000038564"|"ENSMUSG00000000441"|"ENSMUSG00000051910"|"ENSMUSG00000019969"|"ENSMUSG00000002250"|"ENSMUSG00000072720"|"ENSMUSG00000014226"|"ENSMUSG00000003814"|"ENSMUSG00000006386"|"ENSMUSG00000040752"|"ENSMUSG00000038530"|"ENSMUSG00000044338"|"ENSMUSG00000038369"|"ENSMUSG00000062209"|"ENSMUSG00000003031"|"E…	Heyl/Obsl1/Dvl2/Mef2d/Ift172/Raf1/Sox6/Psen1/Ppard/Myo18b/Cacybp/Calr/Tek/Myh6/Rgs4/Aplnr/Ncoa6/Erbb4/Cdkn1b/Crkl/Wnt5a/Kdm6b/Grk2/Gys1/Tmem65/Acacb/Rarb/Bmpr1a/Plce1/Adap2/Lrp6/Vegfa/Rnf207/Mapk14/Tie1/Mef2a/Hey2/Erbb3/Ndst1/Galnt11/Tbx5/Zfpm2/Nsd2/Kcnj8/Tbx6/Prickle1/Fzd2/Pln/Ank2/Ppara/Pskh1/Creb1/Cert1/Srf/Myocd/Smyd1/Rbm24/Bves/Taz/Med1/Jarid2/Bcor/Eif4g2/Tsc2/Mapk1/Tab1/Oxct1/Rbm20/Sgcg/Gpc…
GOBP_CALCIUM_ION_TRANSPORT	0.610527	0.364791	1.62686	357	4.35184e-06	0.000121852	ENSMUSG00000030592|"ENSMUSG00000032769"|"ENSMUSG00000024065"|"ENSMUSG00000011008"|"ENSMUSG00000023070"|"ENSMUSG00000059970"|"ENSMUSG00000000197"|"ENSMUSG00000031376"|"ENSMUSG00000079055"|"ENSMUSG00000057329"|"ENSMUSG00000050335"|"ENSMUSG00000058818"|"ENSMUSG00000017400"|"ENSMUSG00000037405"|"ENSMUSG00000038147"|"ENSMUSG00000041736"|"ENSMUSG00000031400"|"ENSMUSG00000071719"|"ENSMUSG00000031934"|"E…	Ryr1/Trpa1/Ehd3/Mcoln2/Rgn/Hspa2/Nalcn/Atp2b3/Slc8a3/Bcl2/Lgals3/Pirb/Stac2/Icam1/Cd84/Tspo/G6pdx/Tmem28/Panx1/Cd19/Cysltr1/Ccl12/Camk2b/Drd1/Trpm6/Ramp3/Orai2/Ms4a1/Gpr35/F2r/Micu1/Cacna1a/Ccr1/Trpm5/Cacna1s/Gas6/Homer3/Atp2a3/Nos1/Snca/Bin1/Ptpn6/Coro1a/Nppa/Lyn/Micu2/Cacna2d4/Grin2a/Cacna2d3/Drd2/Trpv3/Cacna1e/Ccn2/Capn3/Diaph1/Prnp/P2rx1/Pkd1l3/Smdt1/Fkbp1b/Gsto1/Ubash3b/Atp2b2/Jph4/Ccl21a/Pk…
GOBP_DETOXIFICATION	0.610527	0.48198	1.90732	103	4.38118e-06	0.000121995	ENSMUSG00000029762|"ENSMUSG00000056071"|"ENSMUSG00000020810"|"ENSMUSG00000026614"|"ENSMUSG00000000154"|"ENSMUSG00000021123"|"ENSMUSG00000026621"|"ENSMUSG00000020803"|"ENSMUSG00000060063"|"ENSMUSG00000074183"|"ENSMUSG00000031722"|"ENSMUSG00000029368"|"ENSMUSG00000073063"|"ENSMUSG00000028692"|"ENSMUSG00000050737"|"ENSMUSG00000025289"|"ENSMUSG00000041571"|"ENSMUSG00000042616"|"ENSMUSG00000073940"|"E…	Akr1b8/S100a9/Cygb/Slc30a10/Slc22a18/Rdh12/Mtarc1/Txndc17/Alox5ap/Gsta1/Hp/Alb/Hbq1b/Akr1a1/Ptges/Prdx4/Selenow/Oscp1/Hbb-bt/Apoe/Abcc2/Gsto1/Mt2/Gpx1/Ltc4s/Srxn1/Prxl2a/Nqo1/Mtarc2/Gpx4/Ptgs2/Ipcef1/Rdh11/Mgst2/Gstm2/Iyd/Hba-a2/Gpx3/Gpx8/Esd/Mgst1/Fabp1
GOMF_NEUROTRANSMITTER_RECEPTOR_ACTIVITY	0.610527	0.573561	2.06884	58	5.15023e-06	0.000139555	ENSMUSG00000056073|"ENSMUSG00000029211"|"ENSMUSG00000041736"|"ENSMUSG00000028020"|"ENSMUSG00000027107"|"ENSMUSG00000021478"|"ENSMUSG00000029212"|"ENSMUSG00000033676"|"ENSMUSG00000034987"|"ENSMUSG00000000560"|"ENSMUSG00000059003"|"ENSMUSG00000032259"|"ENSMUSG00000001986"|"ENSMUSG00000033981"|"ENSMUSG00000028280"|"ENSMUSG00000020734"|"ENSMUSG00000026228"|"ENSMUSG00000053004"|"ENSMUSG00000030525"|"E…	Grik2/Gabra4/Tspo/Glrb/Chrna1/Drd1/Gabrb1/Gabrb3/Hrh2/Gabra2/Grin2a/Drd2/Gria3/Gria2/Gabrr1/Grin2c/Htr2b/Hrh1/Chrna7/Gabrb2/Gabbr1/Grid1/Gabre/Chrnb2/Chrnb3/Htr3a
GOBP_CHEMOKINE_PRODUCTION	0.610527	0.521798	1.9863	81	5.44964e-06	0.000146878	ENSMUSG00000056071|"ENSMUSG00000056054"|"ENSMUSG00000022548"|"ENSMUSG00000011008"|"ENSMUSG00000040329"|"ENSMUSG00000023992"|"ENSMUSG00000037872"|"ENSMUSG00000022534"|"ENSMUSG00000027995"|"ENSMUSG00000027750"|"ENSMUSG00000002897"|"ENSMUSG00000029371"|"ENSMUSG00000020399"|"ENSMUSG00000030748"|"ENSMUSG00000025746"|"ENSMUSG00000051314"|"ENSMUSG00000021109"|"ENSMUSG00000026874"|"ENSMUSG00000016024"|"E…	S100a9/S100a8/Apod/Mcoln2/Il7/Trem2/Ackr1/Mefv/Tlr2/Postn/Il17ra/Cxcl5/Havcr2/Il4ra/Il6/Ffar2/Hif1a/Hc/Lbp/Hmox1/Lgals9/C1qtnf3/Syk/Aif1/Sirpa/Pycard/Tirap/Alox8/Tlr7/Il33/Nr1h4/Il17f/Mbp/Erbin/Eif2ak2/Adipoq/Ager/Il18/Hmgb1/Tlr9/Tlr4/Nod2/Tlr3
GOBP_RESPONSE_TO_CHEMOKINE	0.610527	0.535552	2.03239	79	5.53413e-06	0.000148362	ENSMUSG00000048521|"ENSMUSG00000026180"|"ENSMUSG00000023992"|"ENSMUSG00000037872"|"ENSMUSG00000049103"|"ENSMUSG00000047880"|"ENSMUSG00000029371"|"ENSMUSG00000035352"|"ENSMUSG00000029373"|"ENSMUSG00000026271"|"ENSMUSG00000031780"|"ENSMUSG00000025804"|"ENSMUSG00000030538"|"ENSMUSG00000021109"|"ENSMUSG00000044534"|"ENSMUSG00000018927"|"ENSMUSG00000019122"|"ENSMUSG00000094686"|"ENSMUSG00000042594"|"E…	Cxcr6/Cxcr2/Trem2/Ackr1/Ccr2/Cxcr5/Cxcl5/Ccl12/Pf4/Gpr35/Ccl17/Ccr1/Cib1/Hif1a/Ackr2/Ccl6/Ccl9/Ccl21a/Sh2b3/Padi2/Ccr5/Cxcl1/Cxcl12/Ppbp/Foxc1/Ccl2/Ccr6/Ccl3/Ccl7/Ripor2/Thpo/Ccl22/Cx3cl1/Ccl11/Mpl/Ccr3
GOBP_NCRNA_TRANSCRIPTION	0.610527	-0.400052	-1.92631	107	5.61729e-06	0.000149794	ENSMUSG00000021258|"ENSMUSG00000032777"|"ENSMUSG00000106864"|"ENSMUSG00000027651"|"ENSMUSG00000035666"|"ENSMUSG00000029250"|"ENSMUSG00000037364"|"ENSMUSG00000036980"|"ENSMUSG00000031864"|"ENSMUSG00000041303"|"ENSMUSG00000069089"|"ENSMUSG00000027395"|"ENSMUSG00000029547"|"ENSMUSG00000034525"|"ENSMUSG00000026349"|"ENSMUSG00000035161"|"ENSMUSG00000022774"|"ENSMUSG00000027968"|"ENSMUSG00000071652"|"E…	Ccnk/Gtf3c1/Gtf3c2/Rprd1b/Gtf3c4/Polr2b/Srrt/Taf6/Ints10/Gtf3c3/Cdk7/Polr1b/Ints1/Ice1/Ccnt2/Ints6/Ncbp2/Larp7/Ints5/Sp1/Ints13/Rprd2/Mars1/Snapc4/Ints14/Ints3/Gtf2e1/Zc3h8/Gtf2e2/Taf8/Smarca4/Ints8/Rprd1a/Cc2d1a/Tcof1/Spin1/Ccnt1/Ints12
GOMF_IMMUNOGLOBULIN_RECEPTOR_BINDING	0.610527	0.798148	2.13354	16	5.71591e-06	0.000151622	ENSMUSG00000095079|"ENSMUSG00000028874"|"ENSMUSG00000053338"|"ENSMUSG00000076609"|"ENSMUSG00000104876"|"ENSMUSG00000076612"|"ENSMUSG00000076617"|"ENSMUSG00000076613"|"ENSMUSG00000076614"|"ENSMUSG00000053158"|"ENSMUSG00000067149"|"ENSMUSG00000076615"|"ENSMUSG00000076490"	Igha/Fgr/Tarm1/Igkc/Trdc/Ighg2c/Ighm/Ighg2b/Ighg1/Fes/Jchain/Ighg3/Trbc1
GOMF_UBIQUITIN_LIKE_PROTEIN_TRANSFERASE_ACTIVITY	0.610527	-0.264015	-1.52434	400	5.78772e-06	0.000152723	ENSMUSG00000073700|"ENSMUSG00000047284"|"ENSMUSG00000019927"|"ENSMUSG00000020659"|"ENSMUSG00000070923"|"ENSMUSG00000002222"|"ENSMUSG00000039159"|"ENSMUSG00000024807"|"ENSMUSG00000022517"|"ENSMUSG00000041528"|"ENSMUSG00000018415"|"ENSMUSG00000030816"|"ENSMUSG00000048232"|"ENSMUSG00000038784"|"ENSMUSG00000025423"|"ENSMUSG00000040782"|"ENSMUSG00000041740"|"ENSMUSG00000018363"|"ENSMUSG00000020794"|"E…	Klhl21/Neurl4/Ube2d1/Cbll1/Klhl9/Rmnd5a/Ube2h/Syvn1/Mgrn1/Rnf123/Gid4/Rnf40/Fbxo10/Cnot4/Pias2/Cop1/Rnf10/Smurf2/Ube2g1/Trim7/Mib2/Rnf216/Rnf6/Rc3h1/Kcmf1/Ube3b/Fbxw11/Rnf11/Marchf6/Rfwd3/Trim35/Asb12/Ube3c/Ube2b/Trim33/Trim34b/8030462N17Rik/Ubr3/Dtx2/Sel1l/Rnf187/Rnf150/Siah2/Mkrn2/Rnf31/Itch/Uhrf2/Marchf8/Cul3/Ubr2/Trim28/Traf6/Ring1/Rnf139/Shprh/Med1/Msl2/Bcor/Hectd3/Trim63/Trim38/Ubl4a/Fbxo11…
GOBP_NEGATIVE_REGULATION_OF_COAGULATION	0.610527	0.614251	2.09434	43	6.17998e-06	0.000160042	ENSMUSG00000026249|"ENSMUSG00000033860"|"ENSMUSG00000023224"|"ENSMUSG00000000320"|"ENSMUSG00000038224"|"ENSMUSG00000028001"|"ENSMUSG00000022912"|"ENSMUSG00000002985"|"ENSMUSG00000060459"|"ENSMUSG00000032020"|"ENSMUSG00000021948"|"ENSMUSG00000042594"|"ENSMUSG00000040152"|"ENSMUSG00000037411"|"ENSMUSG00000000489"|"ENSMUSG00000021822"|"ENSMUSG00000046223"|"ENSMUSG00000031538"|"ENSMUSG00000058022"|"E…	Serpine2/Fgg/Serping1/Alox12/Serpinf2/Fga/Pros1/Apoe/Kng2/Ubash3b/Prkcd/Sh2b3/Thbs1/Serpine1/Pdgfb/Plau/Plaur/Plat/Adtrp/F2/Plg
GOBP_PLASMINOGEN_ACTIVATION	0.610527	0.797076	2.13068	16	6.22174e-06	0.000160042	ENSMUSG00000016256|"ENSMUSG00000063524"|"ENSMUSG00000026249"|"ENSMUSG00000022952"|"ENSMUSG00000033860"|"ENSMUSG00000038224"|"ENSMUSG00000028001"|"ENSMUSG00000040152"|"ENSMUSG00000037411"|"ENSMUSG00000021822"|"ENSMUSG00000031538"	Ctsz/Eno1/Serpine2/Runx1/Fgg/Serpinf2/Fga/Thbs1/Serpine1/Plau/Plat
GOCC_CHAPERONE_COMPLEX	0.610527	-0.65657	-2.36968	27	6.89846e-06	0.000175597	ENSMUSG00000023944|"ENSMUSG00000004460"|"ENSMUSG00000024966"|"ENSMUSG00000071072"|"ENSMUSG00000015656"|"ENSMUSG00000030847"|"ENSMUSG00000030007"|"ENSMUSG00000022769"|"ENSMUSG00000022556"|"ENSMUSG00000029447"|"ENSMUSG00000026812"|"ENSMUSG00000034024"|"ENSMUSG00000007739"|"ENSMUSG00000038044"|"ENSMUSG00000001416"|"ENSMUSG00000019471"|"ENSMUSG00000041548"|"ENSMUSG00000022234"	Hsp90ab1/Dnajb11/Stip1/Ptges3/Hspa8/Bag3/Cct7/Sdf2l1/Hsf1/Cct6a/Tsc1/Cct2/Cct4/Cct8l1/Cct3/Cdc37/Hspb8/Cct5
GOBP_DEMETHYLATION	0.610527	-0.494587	-2.14081	56	7.58266e-06	0.000189121	ENSMUSG00000034674|"ENSMUSG00000038025"|"ENSMUSG00000018476"|"ENSMUSG00000042650"|"ENSMUSG00000079036"|"ENSMUSG00000022096"|"ENSMUSG00000041229"|"ENSMUSG00000020390"|"ENSMUSG00000034832"|"ENSMUSG00000028690"|"ENSMUSG00000024201"|"ENSMUSG00000042207"|"ENSMUSG00000005566"|"ENSMUSG00000028397"|"ENSMUSG00000036990"|"ENSMUSG00000038518"|"ENSMUSG00000047146"|"ENSMUSG00000029475"|"ENSMUSG00000040943"|"E…	Tdg/Phf2/Kdm6b/Alkbh5/Alkbh1/Hr/Phf8/Ube2b/Tet3/Mmachc/Kdm4b/Kdm5b/Trim28/Kdm4c/Otud4/Jarid2/Tet1/Kdm2b/Tet2/Alkbh4/Kdm4a/Cyp3a13/Kdm2a
GOCC_IMMUNOGLOBULIN_COMPLEX	0.593325	0.734524	2.15069	22	7.9768e-06	0.000196113	ENSMUSG00000095079|"ENSMUSG00000040592"|"ENSMUSG00000003379"|"ENSMUSG00000076609"|"ENSMUSG00000104876"|"ENSMUSG00000026417"|"ENSMUSG00000076612"|"ENSMUSG00000076617"|"ENSMUSG00000076613"|"ENSMUSG00000076614"|"ENSMUSG00000094420"|"ENSMUSG00000021457"|"ENSMUSG00000076523"|"ENSMUSG00000067149"|"ENSMUSG00000076615"|"ENSMUSG00000076490"|"ENSMUSG00000076939"|"ENSMUSG00000096336"	Igha/Cd79b/Cd79a/Igkc/Trdc/Pigr/Ighg2c/Ighm/Ighg2b/Ighg1/Igkv10-96/Syk/Igkv15-103/Jchain/Ighg3/Trbc1/Iglv3/Igkv1-135
GOBP_POSITIVE_REGULATION_OF_SECRETION	0.593325	0.391063	1.7026	260	8.1416e-06	0.000197567	ENSMUSG00000056054|"ENSMUSG00000032202"|"ENSMUSG00000024803"|"ENSMUSG00000027524"|"ENSMUSG00000028874"|"ENSMUSG00000017978"|"ENSMUSG00000029304"|"ENSMUSG00000047507"|"ENSMUSG00000023992"|"ENSMUSG00000014453"|"ENSMUSG00000022015"|"ENSMUSG00000027995"|"ENSMUSG00000026321"|"ENSMUSG00000028249"|"ENSMUSG00000052212"|"ENSMUSG00000039239"|"ENSMUSG00000025473"|"ENSMUSG00000030748"|"ENSMUSG00000024990"|"E…	S100a8/Rab27a/Ankrd1/Edn3/Fgr/Cadps2/Spp1/Baiap3/Trem2/Blk/Tnfsf11/Tlr2/Tnfrsf11a/Sdcbp/Cd177/Tgfb2/Adam8/Il4ra/Rbp4/Fgg/Cyp4f15/Cnr1/Doc2b/Tac1/Ppia/Bmp2/Snca/Inhbb/Pla2g4a/Ptges/Hif1a/Sdc4/Fga/Ache/Drd2/Nlgn2/Abcg1/Tfr2/Rab3gap1/Vegfc/Il1a/H2-Q10/Rgcc/P2rx4/Nppb/H2-M3/Itgb2/Lamp1/C1qtnf3/Syk/Agtr2/Ffar4/Syt9/Gnai2/Tgfb1/Sytl4/Cxcl12/Rac1/Ptafr/Kmo/Myrip/Chrnb2/Chmp2a/Tgfb3/Nr1h4/Scamp5/Galr1/Hf…
GOMF_IMMUNOGLOBULIN_BINDING	0.593325	0.764199	2.13555	18	8.25427e-06	0.00019905	ENSMUSG00000050335|"ENSMUSG00000026656"|"ENSMUSG00000058715"|"ENSMUSG00000024673"|"ENSMUSG00000030577"|"ENSMUSG00000001930"|"ENSMUSG00000005339"|"ENSMUSG00000059498"|"ENSMUSG00000015947"|"ENSMUSG00000089942"|"ENSMUSG00000059089"|"ENSMUSG00000067149"|"ENSMUSG00000074417"	Lgals3/Fcgr2b/Fcer1g/Ms4a1/Cd22/Vwf/Fcer1a/Fcgr3/Fcgr1/Pira2/Fcgr4/Jchain/Gm14548
GOBP_ZYMOGEN_ACTIVATION	0.593325	0.60375	2.10171	47	8.96177e-06	0.000215083	ENSMUSG00000016256|"ENSMUSG00000063524"|"ENSMUSG00000026249"|"ENSMUSG00000031138"|"ENSMUSG00000038527"|"ENSMUSG00000022952"|"ENSMUSG00000033860"|"ENSMUSG00000031722"|"ENSMUSG00000038224"|"ENSMUSG00000028001"|"ENSMUSG00000059003"|"ENSMUSG00000040152"|"ENSMUSG00000037411"|"ENSMUSG00000021822"|"ENSMUSG00000022219"|"ENSMUSG00000098470"|"ENSMUSG00000000957"|"ENSMUSG00000040205"|"ENSMUSG00000032359"|"E…	Ctsz/Eno1/Serpine2/F9/C1rl/Runx1/Fgg/Hp/Serpinf2/Fga/Grin2a/Thbs1/Serpine1/Plau/Cideb/C1rb/Mmp14/Cuzd1/Ctsh/Plat/Pycard/Cd5l/Casp8/Ggt1/Bad/Hgfac/Ctsl/Lgmn/Klk1/Ifi205/Hpn/Plgrkt
GOBP_SYNAPSE_ASSEMBLY	0.593325	0.43421	1.79568	157	9.17265e-06	0.0002191	ENSMUSG00000046191|"ENSMUSG00000042873"|"ENSMUSG00000030093"|"ENSMUSG00000033214"|"ENSMUSG00000027995"|"ENSMUSG00000074736"|"ENSMUSG00000008153"|"ENSMUSG00000047910"|"ENSMUSG00000032452"|"ENSMUSG00000052516"|"ENSMUSG00000048349"|"ENSMUSG00000052372"|"ENSMUSG00000051985"|"ENSMUSG00000021478"|"ENSMUSG00000055003"|"ENSMUSG00000046387"|"ENSMUSG00000034648"|"ENSMUSG00000000303"|"ENSMUSG00000030000"|"E…	Pcdhb20/Lhfpl4/Wnt7a/Slitrk5/Tlr2/Syndig1/Clstn3/Pcdhb16/Clstn2/Robo2/Pou4f1/Il1rapl1/Igfn1/Drd1/Lrtm2/Pcdhb17/Lrrn1/Cdh1/Add2/Gabrb3/Lrfn3/Pcdhb13/Snca/Gabra2/Sptbn2/Lrrn3/Pcdhb18/Ache/Dscam/Drd2/Nlgn2/Cdh9/Eef2k/Lrrc4/Rab29/Ephb2/Ntng2/Slitrk2/Pcdhb3/Pcdhb2/Pcdhb10/Pdlim5/Sdk1/Dner/Lgi2/Gabrb2/Cbln1/Six1/Lrrtm2/Nrxn2/Chrnb2/Sdk2/Dbnl/Nlgn1/Asic2/Fzd1/Ntrk2/Epha7/Adgrb1/Pclo/Adgrb3/Kirrel3/Srpx2…
GOBP_RESPIRATORY_BURST	0.593325	0.667576	2.12056	30	9.50046e-06	0.000224781	ENSMUSG00000095079|"ENSMUSG00000003283"|"ENSMUSG00000071715"|"ENSMUSG00000047139"|"ENSMUSG00000033220"|"ENSMUSG00000015950"|"ENSMUSG00000039936"|"ENSMUSG00000000682"|"ENSMUSG00000040952"|"ENSMUSG00000006519"|"ENSMUSG00000016024"|"ENSMUSG00000067149"|"ENSMUSG00000034708"|"ENSMUSG00000001847"|"ENSMUSG00000053318"|"ENSMUSG00000026177"|"ENSMUSG00000039294"|"ENSMUSG00000026480"	Igha/Hck/Ncf4/Cd24a/Rac2/Ncf1/Pik3cd/Cd52/Rps19/Cyba/Lbp/Jchain/Grn/Rac1/Slamf8/Slc11a1/Cybc1/Ncf2
GOMF_METHYLATED_HISTONE_BINDING	0.593325	-0.489417	-2.14674	64	9.94428e-06	0.000232033	ENSMUSG00000024826|"ENSMUSG00000026917"|"ENSMUSG00000031358"|"ENSMUSG00000034910"|"ENSMUSG00000038025"|"ENSMUSG00000026439"|"ENSMUSG00000051316"|"ENSMUSG00000022536"|"ENSMUSG00000041229"|"ENSMUSG00000021156"|"ENSMUSG00000030330"|"ENSMUSG00000030801"|"ENSMUSG00000022019"|"ENSMUSG00000029670"|"ENSMUSG00000025577"|"ENSMUSG00000040481"|"ENSMUSG00000053754"|"ENSMUSG00000033326"|"ENSMUSG00000039671"|"E…	Dpf2/Wdr5/Msl3/Pygo1/Phf2/Rbbp5/Taf7/Glyr1/Phf8/Zmynd11/Ing4/Kat8/Tdrd3/Ing3/Cbx2/Bptf/Chd8/Kdm4a/Zmynd8/Msh6/Atrx/Spin1/Cxxc1/Suz12/Kmt2e/Morc4/Cdyl/Mbtd1/Ncapd3/Mtf2/L3mbtl2/Zcwpw2/Kdm8
GOBP_NUCLEAR_TRANSCRIBED_MRNA_CATABOLIC_PROCESS_NONSENSE_MEDIATED_DECAY	0.593325	0.461299	1.85197	118	1.00957e-05	0.000234482	ENSMUSG00000060036|"ENSMUSG00000028234"|"ENSMUSG00000062006"|"ENSMUSG00000079641"|"ENSMUSG00000059291"|"ENSMUSG00000057322"|"ENSMUSG00000000740"|"ENSMUSG00000074129"|"ENSMUSG00000046330"|"ENSMUSG00000034892"|"ENSMUSG00000040952"|"ENSMUSG00000037563"|"ENSMUSG00000009927"|"ENSMUSG00000020460"|"ENSMUSG00000061787"|"ENSMUSG00000067288"|"ENSMUSG00000090733"|"ENSMUSG00000028936"|"ENSMUSG00000008668"|"E…	Rpl3/Rps20/Rpl34/Rpl39/Rpl11/Rpl38/Rpl13/Rpl13a/Rpl37a/Rps29/Rps19/Rps16/Rps25/Rps27a/Rps17/Rps28/Rps27/Rpl22/Rps18/Parn/Rps15a/Rps13/Rps21/Rps24/Rpl27a/Rps11/Rpl28/Rpl23/Rpl26/Rps5/Rps15/Rpl36a/Rpl32/Eif4a3/Rps3/Rps26/Rpl14/Upf3a/Rpl4/Rps14/Rpl18/Rpl30/Rpl10/Pabpc1/Rps10/Uba52/Rpl27/Rpl36/Rpl6/Rps9/Gspt2/Pnldc1/Rps23/Rpl18a/Magohb/Rpl31/Rpl10a/Rps2/Rpl8/Magoh
GOBP_MICROGLIAL_CELL_ACTIVATION	0.593325	0.621118	2.10646	41	1.02585e-05	0.000237168	ENSMUSG00000005800|"ENSMUSG00000023992"|"ENSMUSG00000027995"|"ENSMUSG00000030579"|"ENSMUSG00000052270"|"ENSMUSG00000025746"|"ENSMUSG00000025889"|"ENSMUSG00000036887"|"ENSMUSG00000061878"|"ENSMUSG00000029254"|"ENSMUSG00000000290"|"ENSMUSG00000044827"|"ENSMUSG00000024397"|"ENSMUSG00000034708"|"ENSMUSG00000020009"|"ENSMUSG00000044583"|"ENSMUSG00000024810"|"ENSMUSG00000026395"|"ENSMUSG00000000982"|"E…	Mmp8/Trem2/Tlr2/Tyrobp/Fpr2/Il6/Snca/C1qa/Sphk1/Stap1/Itgb2/Tlr1/Aif1/Grn/Ifngr1/Tlr7/Il33/Ptprc/Ccl3/Tlr8/Tlr6/Cx3cl1/Cst7/Ager/Itgam/C5ar1/Tlr3/Tnf/Lrrk2
GOMF_MODIFICATION_DEPENDENT_PROTEIN_BINDING	0.593325	-0.357367	-1.8586	146	1.04755e-05	0.000241081	ENSMUSG00000024826|"ENSMUSG00000026917"|"ENSMUSG00000031358"|"ENSMUSG00000034910"|"ENSMUSG00000026918"|"ENSMUSG00000020850"|"ENSMUSG00000038025"|"ENSMUSG00000026203"|"ENSMUSG00000026439"|"ENSMUSG00000051316"|"ENSMUSG00000031660"|"ENSMUSG00000003813"|"ENSMUSG00000057649"|"ENSMUSG00000022536"|"ENSMUSG00000041229"|"ENSMUSG00000028552"|"ENSMUSG00000040054"|"ENSMUSG00000021156"|"ENSMUSG00000024002"|"E…	Dpf2/Wdr5/Msl3/Pygo1/Brd3/Prpf8/Phf2/Dnajb2/Rbbp5/Taf7/Brd7/Rad23a/Brd9/Glyr1/Phf8/Eps15/Baz2a/Zmynd11/Brd4/Ide/Agl/Ank2/Ankrd13b/Ing4/Agap3/Zfand6/Kat8/Tdrd3/Ing3/Cbx2/Carm1/Bptf/Ubqln1/Chd8/Kdm4a/Zmynd8/Rnf168/Smarca4/Psme4/Phip/Msh6/Atrx/Spin1/Dzip3/Cxxc1/Suz12/Kmt2e/Morc4/Mindy2/Cdyl/Ubqln4/Yeats2/Mbtd1/Ncapd3/Mtf2/Otud7b/L3mbtl2/Zcwpw2/Atad2b/Tab2/Kdm8
GOMF_PROTEIN_KINASE_A_REGULATORY_SUBUNIT_BINDING	0.593325	-0.698952	-2.39622	22	1.20804e-05	0.000269403	ENSMUSG00000018428|"ENSMUSG00000024594"|"ENSMUSG00000067851"|"ENSMUSG00000039166"|"ENSMUSG00000002625"|"ENSMUSG00000021313"|"ENSMUSG00000021057"|"ENSMUSG00000005469"|"ENSMUSG00000074582"|"ENSMUSG00000026499"|"ENSMUSG00000024045"	Akap1/Prrc1/Arfgef1/Akap7/Akap8l/Ryr2/Akap5/Prkaca/Arfgef2/Acbd3/Akap8
GOBP_WOUND_HEALING	0.593325	0.346692	1.56064	456	1.21836e-05	0.000269517	ENSMUSG00000026778|"ENSMUSG00000035273"|"ENSMUSG00000024065"|"ENSMUSG00000056054"|"ENSMUSG00000071178"|"ENSMUSG00000032202"|"ENSMUSG00000049001"|"ENSMUSG00000030093"|"ENSMUSG00000062393"|"ENSMUSG00000014453"|"ENSMUSG00000026249"|"ENSMUSG00000027750"|"ENSMUSG00000020120"|"ENSMUSG00000031138"|"ENSMUSG00000049723"|"ENSMUSG00000072849"|"ENSMUSG00000052212"|"ENSMUSG00000006574"|"ENSMUSG00000029373"|"E…	Prkcq/Hpse/Ehd3/S100a8/Serpina1b/Rab27a/Ndnf/Wnt7a/Dgkk/Blk/Serpine2/Postn/Plek/F9/Mmp12/Serpina1e/Cd177/Slc4a1/Pf4/F10/Tgfb2/Prkar1b/Fcer1g/Plscr1/F2r/Fgg/Cyp4f15/Plet1/Pik3r5/Jaml/Gas6/Il6/Itga2b/Ppia/Vwf/Fgfr2/Prkch/Coro1b/Tnc/Anxa1/Tspan32/Serping1/Pla2g4a/Itgb3/Ptpn6/Hif1a/Sdc4/Gp1bb/Nfe2/Mafk/Alox12/Serpinf2/Fga/Lyn/Pros1/Rap2b/Entpd2/Hbb-bt/Fzd7/Apoe/Gp6/Treml1/Kng2/P2rx1/Sh2b2/Clic1/Ereg/…
GOCC_MITOCHONDRIAL_MATRIX	0.593325	-0.249394	-1.44561	455	1.33398e-05	0.000292316	ENSMUSG00000025980|"ENSMUSG00000031299"|"ENSMUSG00000020456"|"ENSMUSG00000021185"|"ENSMUSG00000007122"|"ENSMUSG00000020256"|"ENSMUSG00000025968"|"ENSMUSG00000038582"|"ENSMUSG00000031700"|"ENSMUSG00000049858"|"ENSMUSG00000032705"|"ENSMUSG00000005981"|"ENSMUSG00000028145"|"ENSMUSG00000062209"|"ENSMUSG00000006818"|"ENSMUSG00000005683"|"ENSMUSG00000038967"|"ENSMUSG00000022110"|"ENSMUSG00000025209"|"E…	Hspd1/Pdha1/Ogdh/Dglucy/Casq1/Aldh1l2/Ndufs1/Pptc7/Gpt2/Suox/Exd2/Trap1/Them4/Erbb4/Sod2/Cs/Pdk2/Sucla2/Twnk/Dbt/Mthfs/Nadk2/Mrps9/Acp6/Acss1/Dhx30/Got2/Idh3a/Mrrf/Dlat/Acad8/Polrmt/Idh3b/Tars2/Eral1/Hadha/Pnpt1/Gfm1/Acads/Cars2/Dimt1/Mmut/Abce1/Bckdhb/Dhtkd1/Creb1/Mipep/Pitrm1/Etfdh/Acot3/Vdac1/Mmaa/Decr1/Hadhb/Fastkd5/Oxct1/Lonp1/Aldh6a1/Guf1/Mrm1/Fastk/Lrpprc/Aco2/Mccc2/Acss3/Acadl/Acaa2/Aldh5…
GOMF_DNA_BINDING_TRANSCRIPTION_REPRESSOR_ACTIVITY	0.593325	-0.302456	-1.67388	233	1.46107e-05	0.000313353	ENSMUSG00000002265|"ENSMUSG00000032744"|"ENSMUSG00000051910"|"ENSMUSG00000002250"|"ENSMUSG00000035011"|"ENSMUSG00000063659"|"ENSMUSG00000037214"|"ENSMUSG00000005373"|"ENSMUSG00000027582"|"ENSMUSG00000031902"|"ENSMUSG00000069171"|"ENSMUSG00000012640"|"ENSMUSG00000039410"|"ENSMUSG00000039275"|"ENSMUSG00000057637"|"ENSMUSG00000022508"|"ENSMUSG00000019789"|"ENSMUSG00000029050"|"ENSMUSG00000050714"|"E…	Peg3/Heyl/Sox6/Ppard/Zbtb7a/Zbtb18/Thap1/Mlxipl/Zgpat/Nfatc3/Nr2f1/Zfp715/Prdm16/Foxk2/Prdm2/Bcl6/Hey2/Ski/Zbtb26/Ctcf/Zkscan3/Zbtb20/Mitf/Zfp281/Zbtb39/Ppara/Smad5/Hivep1/Cux2/Zfp282/Zfp148/Sall1/Hsf1/Irx2/Nfatc4/Ybx3/Prdm1/Nacc1/Zfp398/Zfp219/Prox1/Mxi1/Zbtb33/Mlx/Zfp57/Nr3c1/E4f1/Hinfp/Ovol1/Nfx1/Zfp113/Cc2d1a/Klf12/Zfp958/Foxd3/Srebf2/Zeb1/Nacc2/Zfp180/Sp3/Gm3854/Zfp9/Ikzf5/Yy1/Zbtb17/Purb/Hi…
GOBP_REGULATION_OF_NEUROTRANSMITTER_RECEPTOR_ACTIVITY	0.57561	0.543857	1.99986	67	1.82458e-05	0.000379996	ENSMUSG00000003279|"ENSMUSG00000032356"|"ENSMUSG00000022598"|"ENSMUSG00000049103"|"ENSMUSG00000050447"|"ENSMUSG00000022619"|"ENSMUSG00000052572"|"ENSMUSG00000022494"|"ENSMUSG00000022055"|"ENSMUSG00000047495"|"ENSMUSG00000022421"|"ENSMUSG00000059003"|"ENSMUSG00000051790"|"ENSMUSG00000026765"|"ENSMUSG00000045730"|"ENSMUSG00000028664"|"ENSMUSG00000001986"|"ENSMUSG00000033981"|"ENSMUSG00000053930"|"E…	Dlgap1/Rasgrf1/Psca/Ccr2/Lypd6/Mapk8ip2/Dlg2/Shisa9/Nefl/Dlgap2/Nptxr/Grin2a/Nlgn2/Lypd6b/Adrb2/Ephb2/Gria3/Gria2/Shisa6/Neto1/Nptx1/Shisa7/Rasgrf2/Reln/Ccl2/Nlgn1/Src/Cnih2/Begain
GOBP_MEMBRANE_INVAGINATION	0.57561	0.514441	1.94508	76	1.88277e-05	0.000387313	ENSMUSG00000095079|"ENSMUSG00000040405"|"ENSMUSG00000023992"|"ENSMUSG00000000440"|"ENSMUSG00000076609"|"ENSMUSG00000104876"|"ENSMUSG00000026656"|"ENSMUSG00000076612"|"ENSMUSG00000076617"|"ENSMUSG00000033220"|"ENSMUSG00000076613"|"ENSMUSG00000076614"|"ENSMUSG00000041112"|"ENSMUSG00000024164"|"ENSMUSG00000022488"|"ENSMUSG00000030605"|"ENSMUSG00000029254"|"ENSMUSG00000040152"|"ENSMUSG00000015947"|"E…	Igha/Havcr1/Trem2/Pparg/Igkc/Trdc/Fcgr2b/Ighg2c/Ighm/Rac2/Ighg2b/Ighg1/Elmo1/C3/Nckap1l/Mfge8/Stap1/Thbs1/Fcgr1/Itgb2/Msr1/Xkr6/Aif1/Rab31/Becn1/Rac1/Chmp2a/Spire1/Appl2/Arhgap25/Ighg3/Trbc1/Xkr8/Cdc42/Bin2/Adgrb1/Gata2/Sh3bp1/Xkr5/Rhoh/Itgam/Smurf1
GOBP_TRICARBOXYLIC_ACID_CYCLE	0.57561	-0.603595	-2.26613	32	1.94123e-05	0.000396105	ENSMUSG00000031299|"ENSMUSG00000020456"|"ENSMUSG00000005683"|"ENSMUSG00000022110"|"ENSMUSG00000032293"|"ENSMUSG00000032279"|"ENSMUSG00000000168"|"ENSMUSG00000027406"|"ENSMUSG00000025815"|"ENSMUSG00000021577"|"ENSMUSG00000022477"|"ENSMUSG00000030621"|"ENSMUSG00000026526"|"ENSMUSG00000004789"|"ENSMUSG00000019179"|"ENSMUSG00000052738"|"ENSMUSG00000021748"|"ENSMUSG00000025453"	Pdha1/Ogdh/Cs/Sucla2/Ireb2/Idh3a/Dlat/Idh3b/Dhtkd1/Sdha/Aco2/Me3/Fh1/Dlst/Mdh2/Suclg1/Pdhb/Nnt
GOCC_CCR4_NOT_COMPLEX	0.57561	-0.749801	-2.3355	16	1.9693e-05	0.000399195	ENSMUSG00000046139|"ENSMUSG00000034724"|"ENSMUSG00000035632"|"ENSMUSG00000038784"|"ENSMUSG00000036550"|"ENSMUSG00000056167"|"ENSMUSG00000039652"|"ENSMUSG00000020166"|"ENSMUSG00000003135"|"ENSMUSG00000033955"	Patl1/Cnot6l/Cnot3/Cnot4/Cnot1/Cnot10/Cpeb3/Cnot2/Cnot11/Tnks1bp1
GOMF_PASSIVE_TRANSMEMBRANE_TRANSPORTER_ACTIVITY	0.57561	0.35226	1.57768	382	1.98013e-05	0.000399195	ENSMUSG00000030592|"ENSMUSG00000033998"|"ENSMUSG00000032769"|"ENSMUSG00000056073"|"ENSMUSG00000029211"|"ENSMUSG00000029088"|"ENSMUSG00000011008"|"ENSMUSG00000055489"|"ENSMUSG00000064267"|"ENSMUSG00000000197"|"ENSMUSG00000057329"|"ENSMUSG00000023033"|"ENSMUSG00000074968"|"ENSMUSG00000034145"|"ENSMUSG00000071719"|"ENSMUSG00000090122"|"ENSMUSG00000031934"|"ENSMUSG00000019194"|"ENSMUSG00000028020"|"E…	Ryr1/Kcnk1/Trpa1/Grik2/Gabra4/Kcnip4/Mcoln2/Ano5/Hvcn1/Nalcn/Bcl2/Scn8a/Ano3/Tmem63c/Tmem28/Kcne1l/Panx1/Scn1b/Glrb/Kcnc1/Chrna1/Aqp9/Trpm6/Orai2/Kcnh1/Cacna1a/Gabrb1/Gjb2/Cnr1/Clic6/Trpm5/Cacna1s/Gabrb3/Gabra2/Kcnq2/Kcne4/Cacna2d4/Scn3b/Grin2a/Cacna2d3/Trpv3/Cacna1e/Lrrc52/Piezo2/Kcnt1/Kcnma1/P2rx1/Clic1/Pkd1l3/Kcnj10/Fkbp1b/Lrrc8e/Gria3/Pkd1l2/Rasa3/Aqp8/P2rx4/Gria2/Kcns3/Gjc1/Tmem120a/Gabrr1/K…
GOBP_REGULATION_OF_GENE_EXPRESSION_EPIGENETIC	0.57561	-0.348881	-1.83333	150	2.24475e-05	0.000443669	ENSMUSG00000034674|"ENSMUSG00000020661"|"ENSMUSG00000031358"|"ENSMUSG00000041164"|"ENSMUSG00000033623"|"ENSMUSG00000042557"|"ENSMUSG00000031715"|"ENSMUSG00000038994"|"ENSMUSG00000027395"|"ENSMUSG00000040463"|"ENSMUSG00000049553"|"ENSMUSG00000021144"|"ENSMUSG00000005698"|"ENSMUSG00000091405"|"ENSMUSG00000035851"|"ENSMUSG00000020390"|"ENSMUSG00000040651"|"ENSMUSG00000081058"|"ENSMUSG00000023977"|"E…	Tdg/Dnmt3a/Msl3/Zmiz2/Pcgf3/Sin3a/Smarca5/H1f9/Polr1b/Mybbp1a/Polr1a/Mta1/Ctcf/H4c14/Ythdc1/Ube2b/Tasor/H3c15/Ubr2/Dot1l/Jarid2/Ctbp1/Arid1a/Sphk2/Baz1b/Ezh2/Ppm1d/Morc2a/Ep300/Smarcd1/Hdac2/H2az2/Mecp2/Dnmt3b/Taf1a/Rbm15b/H2aw/H1f1/Zfp335/Zfp57/Hdac5/Gsk3a/Suz12/Arid1b/Upf1/Kat2a/Crebzf/Rbm15/Epc1/H1f3/Cdyl/Tbp/Smchd1/Hnrnpu/Arid4a/Mtf2/Rif1
GOBP_CELLULAR_BIOGENIC_AMINE_METABOLIC_PROCESS	0.57561	0.506922	1.93639	82	2.39162e-05	0.0004672	ENSMUSG00000025037|"ENSMUSG00000026866"|"ENSMUSG00000028172"|"ENSMUSG00000000673"|"ENSMUSG00000021720"|"ENSMUSG00000022489"|"ENSMUSG00000039239"|"ENSMUSG00000021478"|"ENSMUSG00000011179"|"ENSMUSG00000000326"|"ENSMUSG00000033917"|"ENSMUSG00000025889"|"ENSMUSG00000025283"|"ENSMUSG00000059003"|"ENSMUSG00000032259"|"ENSMUSG00000039904"|"ENSMUSG00000030711"|"ENSMUSG00000020051"|"ENSMUSG00000028789"|"E…	Maoa/Kynu/Tacr3/Haao/Rnf180/Pde1b/Tgfb2/Drd1/Odc1/Comt/Gde1/Snca/Sat1/Grin2a/Drd2/Gpr37/Sult1a1/Pah/Azin2/Itgb2/Agtr2/Hprt/Kmo/Chrnb2/Chdh/Prkn/Smox/Hdc/Paox/Ido2/Tdo2/Sms/Sat2/Dhps/Gdpd3/Aldh7a1/Itgam
GOMF_HISTONE_LYSINE_N_METHYLTRANSFERASE_ACTIVITY	0.57561	-0.545337	-2.17562	42	2.42773e-05	0.000472423	ENSMUSG00000059851|"ENSMUSG00000036893"|"ENSMUSG00000026917"|"ENSMUSG00000049327"|"ENSMUSG00000039410"|"ENSMUSG00000026439"|"ENSMUSG00000020257"|"ENSMUSG00000024947"|"ENSMUSG00000057406"|"ENSMUSG00000061589"|"ENSMUSG00000055027"|"ENSMUSG00000045098"|"ENSMUSG00000006307"|"ENSMUSG00000029687"|"ENSMUSG00000015697"|"ENSMUSG00000038384"|"ENSMUSG00000037111"|"ENSMUSG00000034269"|"ENSMUSG00000034639"|"E…	Kmt5c/Ehmt1/Wdr5/Kmt5a/Prdm16/Rbbp5/Wdr82/Men1/Nsd2/Dot1l/Smyd1/Kmt5b/Kmt2b/Ezh2/Setdb1/Setd1b/Setd7/Setd5/Setmar/Cxxc1/Suz12/Setd1a/Setd2/Suv39h2/Ash2l
GOBP_SENSORY_PERCEPTION	0.57561	0.349453	1.56621	405	2.5346e-05	0.000491323	ENSMUSG00000032769|"ENSMUSG00000056073"|"ENSMUSG00000042873"|"ENSMUSG00000042064"|"ENSMUSG00000034990"|"ENSMUSG00000049103"|"ENSMUSG00000026249"|"ENSMUSG00000106379"|"ENSMUSG00000027584"|"ENSMUSG00000009487"|"ENSMUSG00000037405"|"ENSMUSG00000021983"|"ENSMUSG00000025531"|"ENSMUSG00000079057"|"ENSMUSG00000048349"|"ENSMUSG00000028020"|"ENSMUSG00000022243"|"ENSMUSG00000068259"|"ENSMUSG00000025235"|"E…	Trpa1/Grik2/Lhfpl4/Myo3b/Otoa/Ccr2/Serpine2/Lhfpl3/Oprl1/Otog/Icam1/Atp8a2/Chm/Cyp4v3/Pou4f1/Glrb/Slc45a2/Olfr461/Bbs4/Crym/Rdh12/Pou6f2/Pigr/Tacstd2/Zfp513/Tgfbi/F2r/Rbp4/Gjb2/Hexb/Cnr1/Grap/Tac1/Trpm5/Bfsp2/Adcy3/Coch/Eps8l2/Myo15/Nipsnap1/Rpl38/Obp2a/Reep2/Ptges/Marveld2/Slc4a10/Gsdme/Cacna2d4/Scn3b/Grin2a/Drd2/Nlgn2/Acpp/Ndp/Diaph1/Piezo2/Tecta/Pkd1l3/Kcnj10/Ppef1/Serpinb6a/Atp2b2/Rorb/Gpx1/P…
GOBP_REGULATION_OF_NEURONAL_SYNAPTIC_PLASTICITY	0.557332	0.606009	2.05522	41	3.12008e-05	0.00058896	ENSMUSG00000032356|"ENSMUSG00000056073"|"ENSMUSG00000021596"|"ENSMUSG00000057897"|"ENSMUSG00000031144"|"ENSMUSG00000022494"|"ENSMUSG00000039470"|"ENSMUSG00000031574"|"ENSMUSG00000026904"|"ENSMUSG00000032259"|"ENSMUSG00000002985"|"ENSMUSG00000036104"|"ENSMUSG00000044708"|"ENSMUSG00000028664"|"ENSMUSG00000053930"|"ENSMUSG00000050321"|"ENSMUSG00000053550"|"ENSMUSG00000006435"|"ENSMUSG00000037868"|"E…	Rasgrf1/Grik2/Mctp1/Camk2b/Syp/Shisa9/Zdhhc2/Star/Slc4a10/Drd2/Apoe/Rab3gap1/Kcnj10/Ephb2/Shisa6/Neto1/Shisa7/Neurl1a/Egr2/Cln3
GOBP_REGULATION_OF_LEUKOCYTE_APOPTOTIC_PROCESS	0.557332	0.517379	1.913	70	3.20221e-05	0.000599968	ENSMUSG00000026778|"ENSMUSG00000003882"|"ENSMUSG00000014453"|"ENSMUSG00000044303"|"ENSMUSG00000050335"|"ENSMUSG00000058818"|"ENSMUSG00000031264"|"ENSMUSG00000021486"|"ENSMUSG00000025473"|"ENSMUSG00000013846"|"ENSMUSG00000031451"|"ENSMUSG00000024659"|"ENSMUSG00000021109"|"ENSMUSG00000022221"|"ENSMUSG00000039936"|"ENSMUSG00000042228"|"ENSMUSG00000022831"|"ENSMUSG00000094686"|"ENSMUSG00000025498"|"E…	Prkcq/Il7r/Blk/Cdkn2a/Lgals3/Pirb/Btk/Prelid1/Adam8/St3gal1/Gas6/Anxa1/Hif1a/Ripk3/Pik3cd/Lyn/Hcls1/Ccl21a/Irf7/Lgals9/Jak3/Bmp4/Pdcd1/Cxcl12/Gimap8/Ada/Bax/Hcar2
GOBP_REGULATION_OF_TRANS_SYNAPTIC_SIGNALING	0.557332	0.353755	1.5781	361	3.24805e-05	0.000606304	ENSMUSG00000003279|"ENSMUSG00000032356"|"ENSMUSG00000029053"|"ENSMUSG00000056073"|"ENSMUSG00000030093"|"ENSMUSG00000037386"|"ENSMUSG00000021596"|"ENSMUSG00000047507"|"ENSMUSG00000079055"|"ENSMUSG00000049103"|"ENSMUSG00000026249"|"ENSMUSG00000008153"|"ENSMUSG00000032452"|"ENSMUSG00000058818"|"ENSMUSG00000023064"|"ENSMUSG00000040640"|"ENSMUSG00000030579"|"ENSMUSG00000057897"|"ENSMUSG00000031144"|"E…	Dlgap1/Rasgrf1/Prkcz/Grik2/Wnt7a/Rims2/Mctp1/Baiap3/Slc8a3/Ccr2/Serpine2/Clstn3/Clstn2/Pirb/Sncg/Erc2/Tyrobp/Camk2b/Syp/Mapk8ip2/Prkar1b/Drd1/Shisa9/Zdhhc2/Cdh1/Cacna1a/Star/Cnr1/Tac1/Dlgap2/Nptxr/Slc4a10/Ache/Grin2a/Drd2/Nlgn2/Syn1/Apoe/Lrrc4/P2rx1/Adrb2/Sipa1l1/Lrp8/Rab3gap1/Kcnj10/Rgs14/Mctp2/Ephb2/Jph4/Nsg1/Ntng2/Shisa6/Rpl22/Cplx2/Neto1/Nptx1/Grin2c/Rims3/Cnr2/Shisa7/Hrh1/Chrna7/Flot1/Srgn/G…
GOBP_REACTIVE_OXYGEN_SPECIES_METABOLIC_PROCESS	0.557332	0.385178	1.66333	236	3.68659e-05	0.000675652	ENSMUSG00000032202|"ENSMUSG00000022679"|"ENSMUSG00000064267"|"ENSMUSG00000023070"|"ENSMUSG00000005800"|"ENSMUSG00000024521"|"ENSMUSG00000034947"|"ENSMUSG00000057329"|"ENSMUSG00000076441"|"ENSMUSG00000027995"|"ENSMUSG00000026614"|"ENSMUSG00000037405"|"ENSMUSG00000041736"|"ENSMUSG00000031400"|"ENSMUSG00000052212"|"ENSMUSG00000030579"|"ENSMUSG00000071715"|"ENSMUSG00000052270"|"ENSMUSG00000026621"|"E…	Rab27a/Mpv17l/Hvcn1/Rgn/Mmp8/Pmaip1/Tmem106a/Bcl2/Ass1/Tlr2/Slc30a10/Icam1/Tspo/G6pdx/Cd177/Tyrobp/Ncf4/Fpr2/Mtarc1/Rac2/Hp/Cps1/Nos1/Snca/Hbq1b/Hif1a/Ripk3/Prdx4/Ncf1/Alox12/Cyb5r3/Atpif1/Nrros/Ccn2/Nox4/Hbb-bt/Cyba/Prkcd/Vav1/Acod1/Gpx1/P2rx4/Ddit4/Thbs1/Il19/Cyp1b1/Pdgfb/Itgb2/Tgfbr2/Nqo1/Mtarc2/Syk/Agtr2/Gnai2/Becn1/Tgfb1/Ucp1/Ptgs2/Sirpa/Abcd2/Rac1/F2/Cd47/Eif6/Bnip3/Ddah1/Spr/Hba-a2/Gpx3/Du…
GOBP_DOPAMINE_METABOLIC_PROCESS	0.557332	0.642666	2.04143	30	3.95274e-05	0.0007192	ENSMUSG00000025037|"ENSMUSG00000028172"|"ENSMUSG00000022489"|"ENSMUSG00000039239"|"ENSMUSG00000021478"|"ENSMUSG00000000326"|"ENSMUSG00000025889"|"ENSMUSG00000059003"|"ENSMUSG00000032259"|"ENSMUSG00000039904"|"ENSMUSG00000030711"|"ENSMUSG00000000290"|"ENSMUSG00000068122"|"ENSMUSG00000025630"|"ENSMUSG00000027950"|"ENSMUSG00000023826"	Maoa/Tacr3/Pde1b/Tgfb2/Drd1/Comt/Snca/Grin2a/Drd2/Gpr37/Sult1a1/Itgb2/Agtr2/Hprt/Chrnb2/Prkn
GOMF_MIRNA_BINDING	0.557332	-0.614415	-2.23577	29	4.03012e-05	0.000726134	ENSMUSG00000028639|"ENSMUSG00000040423"|"ENSMUSG00000023051"|"ENSMUSG00000004980"|"ENSMUSG00000036698"|"ENSMUSG00000028580"|"ENSMUSG00000020464"|"ENSMUSG00000020594"|"ENSMUSG00000031060"|"ENSMUSG00000022390"|"ENSMUSG00000040028"|"ENSMUSG00000042500"|"ENSMUSG00000028842"	Ybx1/Rc3h1/Tarbp2/Hnrnpa2b1/Ago2/Pum1/Pnpt1/Pum2/Rbm10/Zc3h7b/Elavl1/Ago4/Ago3
GOMF_NUCLEAR_RECEPTOR_BINDING	0.557332	-0.391804	-1.85137	95	4.59531e-05	0.000806982	ENSMUSG00000020919|"ENSMUSG00000026496"|"ENSMUSG00000035011"|"ENSMUSG00000003814"|"ENSMUSG00000038369"|"ENSMUSG00000027804"|"ENSMUSG00000015846"|"ENSMUSG00000027985"|"ENSMUSG00000017491"|"ENSMUSG00000029634"|"ENSMUSG00000036550"|"ENSMUSG00000040325"|"ENSMUSG00000050919"|"ENSMUSG00000030680"|"ENSMUSG00000040054"|"ENSMUSG00000033871"|"ENSMUSG00000029167"|"ENSMUSG00000028397"|"ENSMUSG00000018160"|"E…	Stat5b/Parp1/Zbtb7a/Calr/Ncoa6/Ppid/Rxra/Lef1/Rarb/Rnf6/Cnot1/Dcaf1/Zfp366/Pagr1a/Baz2a/Ppargc1b/Ppargc1a/Kdm4c/Med1/Taf10/Arid1a/Ncor2/Rarg/Ncoa1/Ep300/Prox1/Nrip1/Ddx5/Lats1/Smarca4/Med25/Ddx54/Smad3/Wipi1/Smarce1
GOBP_GLYCEROPHOSPHOLIPID_METABOLIC_PROCESS	0.557332	-0.272695	-1.53977	316	5.10171e-05	0.000883596	ENSMUSG00000024525|"ENSMUSG00000032571"|"ENSMUSG00000020593"|"ENSMUSG00000026623"|"ENSMUSG00000060733"|"ENSMUSG00000001211"|"ENSMUSG00000018401"|"ENSMUSG00000027367"|"ENSMUSG00000005615"|"ENSMUSG00000026698"|"ENSMUSG00000020745"|"ENSMUSG00000026925"|"ENSMUSG00000028995"|"ENSMUSG00000038485"|"ENSMUSG00000028093"|"ENSMUSG00000075703"|"ENSMUSG00000025357"|"ENSMUSG00000021703"|"ENSMUSG00000032540"|"E…	Impa2/Pik3r4/Lpin1/Lpgat1/Ipmk/Agpat3/Mtmr4/Stard7/Pcyt1a/Pigc/Pafah1b1/Inpp5e/Fam126a/Socs7/Acp6/Selenoi/Dgka/Serinc5/Abhd5/Gpat3/Efr3a/Plcb3/Tmem150a/Slc27a1/Dgkq/Synj2/Plcg1/Socs5/Acsl3/Hadha/Mboat7/Lpcat3/Plekha8/Serac1/Pip4k2b/Pigo/Far1/Gpld1/Pik3c3/Rab14/Taz/Hadhb/Mtm1/Abhd8/Agpat1/Pla2g5/Sbf1/Etnk1/Gnpat/Gpam/Pten/Pgap4/Gdpd1/Bpnt1/Pip5k1b/Pik3r2/Rufy1/Fig4/Mtmr3/Pigq/Chpt1/Dgke/Inppl1/Dgk…
GOBP_INTERLEUKIN_1_PRODUCTION	0.557332	0.482193	1.87524	93	5.1353e-05	0.000886367	ENSMUSG00000025888|"ENSMUSG00000023992"|"ENSMUSG00000034947"|"ENSMUSG00000022534"|"ENSMUSG00000044734"|"ENSMUSG00000037860"|"ENSMUSG00000031934"|"ENSMUSG00000030579"|"ENSMUSG00000020399"|"ENSMUSG00000048376"|"ENSMUSG00000031451"|"ENSMUSG00000025746"|"ENSMUSG00000078817"|"ENSMUSG00000024659"|"ENSMUSG00000032083"|"ENSMUSG00000061878"|"ENSMUSG00000042312"|"ENSMUSG00000029073"|"ENSMUSG00000039196"|"E…	Casp1/Trem2/Tmem106a/Mefv/Serpinb1a/Aim2/Panx1/Tyrobp/Havcr2/F2r/Gas6/Il6/Nlrp12/Anxa1/Apoa1/Sphk1/S100a13/Cptp/Orm1/Lgals9/Pira2/Malt1/Ffar4/Sirpa/Tnfaip3/Pycard/Nr1h4/Ccl3/Tlr8/P2rx7/Gm14548/Il1r2/Pml/Tlr6/1810058I24Rik/Casp8/Cx3cl1/Orm2/Ager/Arrb2/Hmgb1/Ifi205/Tlr4/Nod2/Tnf/Nlrp10/Gsdmd
GOMF_CALCIUM_DEPENDENT_PROTEIN_BINDING	0.557332	0.54054	1.98369	63	5.66041e-05	0.000963799	ENSMUSG00000065987|"ENSMUSG00000056071"|"ENSMUSG00000056054"|"ENSMUSG00000001025"|"ENSMUSG00000001020"|"ENSMUSG00000052212"|"ENSMUSG00000029994"|"ENSMUSG00000027907"|"ENSMUSG00000027500"|"ENSMUSG00000029361"|"ENSMUSG00000024659"|"ENSMUSG00000021814"|"ENSMUSG00000042312"|"ENSMUSG00000037217"|"ENSMUSG00000026809"|"ENSMUSG00000029484"|"ENSMUSG00000028613"|"ENSMUSG00000025867"|"ENSMUSG00000041959"|"E…	Cd209b/S100a9/S100a8/S100a6/S100a4/Cd177/Anxa4/S100a11/Stmn2/Nos1/Anxa1/Anxa7/S100a13/Syn1/Spaca9/Anxa3/Lrp8/Cplx2/S100a10/Tnnc1/Anxa2/Selp/Plscr3/Pdcd6
GOBP_CHROMATIN_REMODELING	0.557332	-0.317586	-1.70004	178	5.8219e-05	0.000987959	ENSMUSG00000000085|"ENSMUSG00000020661"|"ENSMUSG00000070544"|"ENSMUSG00000035011"|"ENSMUSG00000038025"|"ENSMUSG00000018476"|"ENSMUSG00000031715"|"ENSMUSG00000030213"|"ENSMUSG00000030689"|"ENSMUSG00000038994"|"ENSMUSG00000091405"|"ENSMUSG00000039501"|"ENSMUSG00000041229"|"ENSMUSG00000040054"|"ENSMUSG00000020246"|"ENSMUSG00000029196"|"ENSMUSG00000024201"|"ENSMUSG00000040651"|"ENSMUSG00000081058"|"E…	Scmh1/Dnmt3a/Top1/Zbtb7a/Phf2/Kdm6b/Smarca5/Atf7ip/Ino80e/H1f9/H4c14/Znfx1/Phf8/Baz2a/Hcfc2/Tada2b/Kdm4b/Tasor/H3c15/Hnrnpc/Kdm5b/Trim28/Smyd1/Kdm4c/Jarid2/Arid1a/Smarcad1/Tet1/Smarcc1/Hcfc1/Baz1b/Vps72/Ino80c/Smarcc2/Morc2a/Smarcd1/Nasp/Bptf/Hdac2/Chd8/Chd7/Setdb1/Rere/Kdm4a/Smarca4/Cecr2/Hdac5/Psme4/Srcap/Bend3/Atrx/Dr1/Arid1b/Smarce1/Rsf1/Chd4
GOCC_POSTSYNAPTIC_MEMBRANE	0.538434	0.387333	1.66242	219	6.58086e-05	0.00109464	ENSMUSG00000034813|"ENSMUSG00000056073"|"ENSMUSG00000029211"|"ENSMUSG00000042873"|"ENSMUSG00000059213"|"ENSMUSG00000079055"|"ENSMUSG00000025161"|"ENSMUSG00000074736"|"ENSMUSG00000008153"|"ENSMUSG00000032452"|"ENSMUSG00000052372"|"ENSMUSG00000049336"|"ENSMUSG00000028020"|"ENSMUSG00000027107"|"ENSMUSG00000031007"|"ENSMUSG00000052572"|"ENSMUSG00000022494"|"ENSMUSG00000058248"|"ENSMUSG00000020388"|"E…	Grip1/Grik2/Gabra4/Lhfpl4/Ddn/Slc8a3/Slc16a3/Syndig1/Clstn3/Clstn2/Il1rapl1/Tenm2/Glrb/Chrna1/Atp6ap2/Dlg2/Shisa9/Kcnh1/Pdlim4/F2r/Gabrb1/Gabrb3/Rgs7bp/Lrfn3/Pcdh8/Gabra2/Itgb3/Grin2a/Drd2/Nlgn2/Cdh9/Cnksr2/Lrrc4/Kcnma1/P2rx1/Kctd8/Ephb2/Atp2b2/Kctd16/Gria3/Nsg1/Shc4/Gria2/Shisa6/Slitrk2/Neto1/Gabrr1/Grin2c/Sigmar1/Shisa7/Chrna7/Dagla/Gabrb2/Tiam1/Cbln1/Gabbr1/Grid1/Lrrtm2/Gabre/Chrnb2/Chrnb3/Htr…
GOBP_TISSUE_HOMEOSTASIS	0.538434	0.383606	1.64937	225	6.69657e-05	0.00110719	ENSMUSG00000095079|"ENSMUSG00000040329"|"ENSMUSG00000029304"|"ENSMUSG00000002204"|"ENSMUSG00000057329"|"ENSMUSG00000022015"|"ENSMUSG00000026321"|"ENSMUSG00000028488"|"ENSMUSG00000069516"|"ENSMUSG00000049608"|"ENSMUSG00000076609"|"ENSMUSG00000025235"|"ENSMUSG00000025473"|"ENSMUSG00000021123"|"ENSMUSG00000026417"|"ENSMUSG00000048376"|"ENSMUSG00000024990"|"ENSMUSG00000076612"|"ENSMUSG00000028645"|"E…	Igha/Il7/Spp1/Napsa/Bcl2/Tnfsf11/Tnfrsf11a/Sh3gl2/Lyz2/Gpr55/Igkc/Bbs4/Adam8/Rdh12/Pigr/F2r/Rbp4/Ighg2c/Slc2a1/Rac2/Acp5/Alb/Il6/Ighg2b/Ighg1/Itgb3/S1pr1/Serpina3m/Tnfrsf11b/Coro1a/Lipa/Muc4/Ccn2/Adrb2/Ocln/Dcstamp/Gcnt2/Il20ra/Ubash3b/Sox9/P2rx4/Wnk3/Abca12/Scx/Trf/Cst3/Ildr2/Adgrv1/Syk/Ctsh/Cldn1/Mdm1/Col2a1/Jchain/Tnfaip3/Rac1/Cib2/Crb1/Bard1/Foxc1/Bbs12/Sash3/Cldn5/Cytl1/Bax/Rab3d/Ighg3/P2rx7…
GOBP_PROTEASOMAL_PROTEIN_CATABOLIC_PROCESS	0.538434	-0.240942	-1.41723	464	8.05637e-05	0.00129312	ENSMUSG00000057522|"ENSMUSG00000023944"|"ENSMUSG00000019927"|"ENSMUSG00000020048"|"ENSMUSG00000002222"|"ENSMUSG00000026864"|"ENSMUSG00000006676"|"ENSMUSG00000074212"|"ENSMUSG00000039474"|"ENSMUSG00000090877"|"ENSMUSG00000019969"|"ENSMUSG00000039159"|"ENSMUSG00000024807"|"ENSMUSG00000020366"|"ENSMUSG00000032468"|"ENSMUSG00000028086"|"ENSMUSG00000018415"|"ENSMUSG00000033405"|"ENSMUSG00000091971"|"E…	Spop/Hsp90ab1/Ube2d1/Hsp90b1/Rmnd5a/Hspa5/Usp19/Dnajb14/Wfs1/Hspa1b/Psen1/Ube2h/Syvn1/Mapk9/Armc8/Fbxw7/Gid4/Nudt15/Hspa1a/Rnf40/Dnajb2/Usp13/Uggt1/Cop1/Spsb1/Smurf2/Pcbp2/Ube2g1/Rnf216/Pcnp/Wac/Pomt2/Psmd2/Mta1/Rad23a/Fbxw11/N4bp1/Cbfa2t3/Marchf6/Det1/Socs5/Ube2b/Prickle1/Ubr3/Sel1l/Rnf187/Siah2/Itch/Clock/Erlin2/Ppp2r5c/Cul3/Ubr2/Tmtc3/Rnf139/Ubc/Xpo1/Gsk3b/Edem3/Ogt/Man1b1/Ubxn2a/Fbxo31/Hectd3…
GOMF_2_OXOGLUTARATE_DEPENDENT_DIOXYGENASE_ACTIVITY	0.538434	-0.518471	-2.08895	43	8.62383e-05	0.00137111	ENSMUSG00000019055|"ENSMUSG00000036819"|"ENSMUSG00000019916"|"ENSMUSG00000042650"|"ENSMUSG00000079036"|"ENSMUSG00000028207"|"ENSMUSG00000041229"|"ENSMUSG00000034832"|"ENSMUSG00000024201"|"ENSMUSG00000028397"|"ENSMUSG00000033009"|"ENSMUSG00000047146"|"ENSMUSG00000029475"|"ENSMUSG00000040943"|"ENSMUSG00000039754"|"ENSMUSG00000033326"|"ENSMUSG00000036450"|"ENSMUSG00000054611"|"ENSMUSG00000031987"|"E…	Plod1/Jmjd4/P4ha1/Alkbh5/Alkbh1/Asph/Phf8/Tet3/Kdm4b/Kdm4c/Ogfod1/Tet1/Kdm2b/Tet2/Alkbh4/Kdm4a/Hif1an/Kdm2a/Egln1/Jmjd6/Fto
GOBP_IN_UTERO_EMBRYONIC_DEVELOPMENT	0.538434	-0.272694	-1.53159	311	8.73766e-05	0.0013716	ENSMUSG00000037622|"ENSMUSG00000004931"|"ENSMUSG00000059923"|"ENSMUSG00000072720"|"ENSMUSG00000035632"|"ENSMUSG00000020692"|"ENSMUSG00000040752"|"ENSMUSG00000028224"|"ENSMUSG00000027304"|"ENSMUSG00000042202"|"ENSMUSG00000053617"|"ENSMUSG00000027985"|"ENSMUSG00000042557"|"ENSMUSG00000066595"|"ENSMUSG00000059975"|"ENSMUSG00000021796"|"ENSMUSG00000079036"|"ENSMUSG00000023951"|"ENSMUSG00000046010"|"E…	Wdtc1/Apba3/Grb2/Myo18b/Cnot3/Nle1/Myh6/Nbn/Rtf1/Slc35e2/Sh3pxd2a/Lef1/Sin3a/Flvcr1/Zfp74/Bmpr1a/Alkbh1/Vegfa/Zfp830/Cnot1/Tie1/Hey2/Mafg/Smim14/Arnt/Rundc1/Plcg1/Ube2b/Zfpm2/Ttll4/Tfeb/Tasor/Cert1/Cul3/Supt6/Pcdh12/Trim28/Srf/Traf6/Gabpa/Cnot2/Med1/Bcor/Mapk1/Add1/Tab1/Zfand5/Tet1/Bcl2l11/Adcy9/Hopx/Pdgfra/Flcn/Ncoa1/Ybx3/Gins4/Adamts3/Nodal/Nasp/Bptf/Dhx35/C2cd3/Chd8/Chd7/Wdr19/Notch1/Sec24d/Ga…
GOBP_PROTEIN_LOCALIZATION_TO_NUCLEUS	0.538434	-0.283621	-1.56235	256	8.72278e-05	0.0013716	ENSMUSG00000023944|"ENSMUSG00000070056"|"ENSMUSG00000026496"|"ENSMUSG00000019969"|"ENSMUSG00000035011"|"ENSMUSG00000003814"|"ENSMUSG00000034910"|"ENSMUSG00000003731"|"ENSMUSG00000031403"|"ENSMUSG00000031835"|"ENSMUSG00000001855"|"ENSMUSG00000040029"|"ENSMUSG00000025316"|"ENSMUSG00000042557"|"ENSMUSG00000024604"|"ENSMUSG00000014303"|"ENSMUSG00000052533"|"ENSMUSG00000053436"|"ENSMUSG00000022905"|"E…	Hsp90ab1/Mfhas1/Parp1/Psen1/Zbtb7a/Calr/Pygo1/Kpna6/Dkc1/Mbtps1/Nup214/Ipo8/Banp/Sin3a/Rbm22/Glis2/Nup188/Mapk14/Kpna1/Ipo13/Polr1a/Fermt2/Nup85/Nxt2/Tor1aip1/Nup62/Taf3/Larp7/Prickle1/Nup98/Trim28/Ints13/Gsk3b/Pom121/Med1/Bag3/Cct7/Tsc2/Mapk1/Fam53c/Jup/Fam53a/Tesk1/Ranbp6/Cblb/Flcn/Cct6a/Fyn/Pik3r2/Appl1/Ctdnep1/Cct2/Elavl1/Eif2ak3/Sufu/Hikeshi/Cct4/Nup107/E2f3/Ilrun/Ppp1r10/Taf8/Lats1/Tardbp/N…
GOMF_UBIQUITIN_LIKE_PROTEIN_BINDING	0.538434	-0.381393	-1.81942	100	8.68371e-05	0.0013716	ENSMUSG00000034674|"ENSMUSG00000032512"|"ENSMUSG00000028086"|"ENSMUSG00000020541"|"ENSMUSG00000031479"|"ENSMUSG00000026203"|"ENSMUSG00000056900"|"ENSMUSG00000038375"|"ENSMUSG00000020740"|"ENSMUSG00000037795"|"ENSMUSG00000038506"|"ENSMUSG00000025139"|"ENSMUSG00000003813"|"ENSMUSG00000030397"|"ENSMUSG00000109511"|"ENSMUSG00000047098"|"ENSMUSG00000027708"|"ENSMUSG00000038248"|"ENSMUSG00000020634"|"E…	Tdg/Wdr48/Fbxw7/Tom1l1/Vps36/Dnajb2/Usp13/Trp53inp2/Gga3/N4bp2/Dcun1d2/Tollip/Rad23a/Mark4/Nup62/Rnf31/Dcun1d1/Sobp/Ubxn2a/Nbr1/Smarcad1/Ube2n/Ubxn7/Trim32/Ddi2/Hspb1/Habp4/Birc2/Ilrun/Rnf168/Serbp1/Casp8ap2/Faf2/Smad3
GOBP_POSITIVE_REGULATION_OF_CATABOLIC_PROCESS	0.538434	-0.243855	-1.41256	430	9.08207e-05	0.00139981	ENSMUSG00000004056|"ENSMUSG00000034724"|"ENSMUSG00000054517"|"ENSMUSG00000038848"|"ENSMUSG00000090877"|"ENSMUSG00000019969"|"ENSMUSG00000005373"|"ENSMUSG00000020366"|"ENSMUSG00000028086"|"ENSMUSG00000091971"|"ENSMUSG00000003031"|"ENSMUSG00000030816"|"ENSMUSG00000026203"|"ENSMUSG00000021994"|"ENSMUSG00000021270"|"ENSMUSG00000056900"|"ENSMUSG00000025241"|"ENSMUSG00000028082"|"ENSMUSG00000040782"|"E…	Akt2/Cnot6l/Trim65/Ythdf1/Hspa1b/Psen1/Mlxipl/Mapk9/Fbxw7/Hspa1a/Cdkn1b/Rnf40/Dnajb2/Wnt5a/Hsp90aa1/Usp13/Fyco1/Sh3d19/Cop1/Larp1/Smurf2/Mettl16/Trp53inp2/Gga3/Rc3h1/Wac/Abhd5/Cnot1/Ago2/Rad23a/Zbtb20/Pum1/Arnt/Cbfa2t3/Ythdf3/Foxo1/Det1/Socs5/Gpsm1/Cpeb3/Pnpt1/Trim34b/Atg4b/Prickle1/Tfeb/Ide/Pip4k2b/Nrd1/Itch/Smcr8/Ppara/Gpld1/Tmtc3/Prxl2c/Rbm24/Rnf139/Gsk3b/Vdac1/Uvrag/Bag3/Tsc2/Trim38/Nod1/Bcl2…
GOBP_POSITIVE_REGULATION_OF_ACUTE_INFLAMMATORY_RESPONSE	0.538434	0.700372	2.03327	21	9.31708e-05	0.0014273	ENSMUSG00000022015|"ENSMUSG00000026321"|"ENSMUSG00000031264"|"ENSMUSG00000022146"|"ENSMUSG00000025473"|"ENSMUSG00000044288"|"ENSMUSG00000061762"|"ENSMUSG00000025746"|"ENSMUSG00000051314"|"ENSMUSG00000024164"|"ENSMUSG00000032487"|"ENSMUSG00000040016"	Tnfsf11/Tnfrsf11a/Btk/Osmr/Adam8/Cnr1/Tac1/Il6/Ffar2/C3/Ptgs2/Ptger3
GOBP_ER_NUCLEUS_SIGNALING_PATHWAY	0.538434	-0.49034	-2.05511	50	9.76443e-05	0.00148231	ENSMUSG00000037720|"ENSMUSG00000020048"|"ENSMUSG00000029467"|"ENSMUSG00000026864"|"ENSMUSG00000039474"|"ENSMUSG00000003814"|"ENSMUSG00000031835"|"ENSMUSG00000028086"|"ENSMUSG00000004270"|"ENSMUSG00000031483"|"ENSMUSG00000040964"|"ENSMUSG00000022812"|"ENSMUSG00000020484"|"ENSMUSG00000032475"|"ENSMUSG00000027381"|"ENSMUSG00000015461"|"ENSMUSG00000078622"|"ENSMUSG00000031668"|"ENSMUSG00000003721"|"E…	Tmem33/Hsp90b1/Atp2a2/Hspa5/Wfs1/Calr/Mbtps1/Fbxw7/Lpcat3/Erlin2/Arhgef10l/Gsk3b/Xbp1/Nck1/Bcl2l11/Atf6b/Ccdc47/Eif2ak3/Insig2/Zbtb7b/Srebf2/Atf6/Nfe2l2/Herpud1/Amfr/Insig1
GOBP_CHROMATIN_ORGANIZATION_INVOLVED_IN_REGULATION_OF_TRANSCRIPTION	0.538434	-0.383908	-1.82691	101	0.000105698	0.00159496	ENSMUSG00000020661|"ENSMUSG00000031358"|"ENSMUSG00000041164"|"ENSMUSG00000038025"|"ENSMUSG00000042557"|"ENSMUSG00000031715"|"ENSMUSG00000030213"|"ENSMUSG00000038994"|"ENSMUSG00000091405"|"ENSMUSG00000039501"|"ENSMUSG00000041229"|"ENSMUSG00000040054"|"ENSMUSG00000020390"|"ENSMUSG00000040651"|"ENSMUSG00000081058"|"ENSMUSG00000023977"|"ENSMUSG00000061589"|"ENSMUSG00000005566"|"ENSMUSG00000037373"|"E…	Dnmt3a/Msl3/Zmiz2/Phf2/Sin3a/Smarca5/Atf7ip/H1f9/H4c14/Znfx1/Phf8/Baz2a/Ube2b/Tasor/H3c15/Ubr2/Dot1l/Trim28/Ctbp1/Arid1a/Tet1/Ezh2/Ppm1d/Morc2a/Smarcd1/Hdac2/H2az2/Mecp2/Setdb1/H2aw/H1f1/Hdac5
GOBP_MACROPHAGE_ACTIVATION	0.538434	0.478336	1.84983	89	0.000112374	0.00168534	ENSMUSG00000005800|"ENSMUSG00000023992"|"ENSMUSG00000034947"|"ENSMUSG00000044206"|"ENSMUSG00000027995"|"ENSMUSG00000027762"|"ENSMUSG00000033307"|"ENSMUSG00000030579"|"ENSMUSG00000052270"|"ENSMUSG00000026656"|"ENSMUSG00000020399"|"ENSMUSG00000030748"|"ENSMUSG00000025746"|"ENSMUSG00000025889"|"ENSMUSG00000036887"|"ENSMUSG00000049734"|"ENSMUSG00000056220"|"ENSMUSG00000061878"|"ENSMUSG00000034957"|"E…	Mmp8/Trem2/Tmem106a/Vsig4/Tlr2/Sucnr1/Mif/Tyrobp/Fpr2/Fcgr2b/Havcr2/Il4ra/Il6/Snca/C1qa/Trex1/Pla2g4a/Sphk1/Cebpa/Stap1/Lbp/Il31ra/Thbs1/Sbno2/Itgb2/Tlr1/Nmi/Syk/Aif1/Grn/Ifngr1/Tlr7/Il33/Ptprc/Ccl3/Tlr8/Slc11a1
GOCC_CELL_BODY	0.538434	0.323574	1.46326	500	0.00011269	0.00168534	ENSMUSG00000048330|"ENSMUSG00000041362"|"ENSMUSG00000033998"|"ENSMUSG00000029053"|"ENSMUSG00000073418"|"ENSMUSG00000020701"|"ENSMUSG00000040907"|"ENSMUSG00000034813"|"ENSMUSG00000056073"|"ENSMUSG00000022548"|"ENSMUSG00000074657"|"ENSMUSG00000022240"|"ENSMUSG00000059213"|"ENSMUSG00000028172"|"ENSMUSG00000079055"|"ENSMUSG00000014602"|"ENSMUSG00000049103"|"ENSMUSG00000076441"|"ENSMUSG00000027995"|"E…	Ric3/Shtn1/Kcnk1/Prkcz/C4b/Tmem132e/Atp1a3/Grip1/Grik2/Apod/Kif5a/Ctnnd2/Ddn/Tacr3/Slc8a3/Kif1a/Ccr2/Ass1/Tlr2/Arg1/Syndig1/Cntnap2/Myot/Slc2a3/Eno2/Slc1a2/Pde1b/Tmem50a/Sh3gl2/Sncg/Ttll7/Tgfb2/Scn1b/Kcnc1/Atp6ap2/Mapk8ip2/Klhl14/Hip1r/Fcgr2b/Gnb3/Dlg2/Kcnh1/Cd22/Ptprn/Cacna1a/Gjb2/Star/Tac1/Slc6a6/Stmn2/Ckb/Apob/Pgrmc1/Snca/Cib1/Sptbn2/Rtn4/Ncf1/Slc4a10/Pvalb/Nppa/Dscam/Drd2/Cpne6/Cnksr2/Tnfrsf1…
GOBP_NEGATIVE_REGULATION_OF_LEUKOCYTE_DEGRANULATION	0.518848	0.749622	1.97121	15	0.000126116	0.00184238	ENSMUSG00000031289|"ENSMUSG00000049103"|"ENSMUSG00000038147"|"ENSMUSG00000026656"|"ENSMUSG00000042812"|"ENSMUSG00000067235"|"ENSMUSG00000005413"|"ENSMUSG00000016206"|"ENSMUSG00000001123"	Il13ra2/Ccr2/Cd84/Fcgr2b/Foxf1/H2-Q10/Hmox1/H2-M3/Lgals9
GOBP_RESPONSE_TO_ESTROGEN	0.518848	0.498274	1.83026	66	0.000128705	0.00186937	ENSMUSG00000039323|"ENSMUSG00000030093"|"ENSMUSG00000031548"|"ENSMUSG00000070348"|"ENSMUSG00000000440"|"ENSMUSG00000047139"|"ENSMUSG00000030748"|"ENSMUSG00000026204"|"ENSMUSG00000019768"|"ENSMUSG00000031574"|"ENSMUSG00000036867"|"ENSMUSG00000029622"|"ENSMUSG00000032083"|"ENSMUSG00000037447"|"ENSMUSG00000063727"|"ENSMUSG00000025194"|"ENSMUSG00000005413"|"ENSMUSG00000000957"|"ENSMUSG00000032440"|"E…	Igfbp2/Wnt7a/Sfrp1/Ccnd1/Pparg/Cd24a/Il4ra/Ptprn/Esr1/Star/Smad6/Arpc1b/Apoa1/Arid5a/Tnfrsf11b/Abcc2/Hmox1/Mmp14/Tgfbr2/Serpinb9/Tgfb3/F7/Gba/Mstn/Srd5a1/Cited1/Rara
GOBP_LEUKOCYTE_MIGRATION_INVOLVED_IN_INFLAMMATORY_RESPONSE	0.518848	0.729454	1.97372	17	0.000129648	0.00187766	ENSMUSG00000056071|"ENSMUSG00000056054"|"ENSMUSG00000026582"|"ENSMUSG00000025473"|"ENSMUSG00000051314"|"ENSMUSG00000036587"|"ENSMUSG00000016024"|"ENSMUSG00000000290"|"ENSMUSG00000053318"|"ENSMUSG00000040899"|"ENSMUSG00000029838"|"ENSMUSG00000031778"	S100a9/S100a8/Sele/Adam8/Ffar2/Fut7/Lbp/Itgb2/Slamf8/Ccr6/Ptn/Cx3cl1
GOBP_RESPONSE_TO_IRON_ION	0.518848	0.650207	1.98509	25	0.000130411	0.00187793	ENSMUSG00000070348|"ENSMUSG00000057329"|"ENSMUSG00000031400"|"ENSMUSG00000025889"|"ENSMUSG00000036887"|"ENSMUSG00000021109"|"ENSMUSG00000032259"|"ENSMUSG00000029716"|"ENSMUSG00000005413"|"ENSMUSG00000032554"|"ENSMUSG00000035086"|"ENSMUSG00000006611"	Ccnd1/Bcl2/G6pdx/Snca/C1qa/Hif1a/Drd2/Tfr2/Hmox1/Trf/Becn1/Hfe
GOBP_REGULATION_OF_CELLULAR_AMIDE_METABOLIC_PROCESS	0.518848	-0.247665	-1.42122	397	0.00013559	0.00194693	ENSMUSG00000028639|"ENSMUSG00000004056"|"ENSMUSG00000042605"|"ENSMUSG00000022136"|"ENSMUSG00000020743"|"ENSMUSG00000034724"|"ENSMUSG00000038848"|"ENSMUSG00000036819"|"ENSMUSG00000035632"|"ENSMUSG00000003814"|"ENSMUSG00000022884"|"ENSMUSG00000018554"|"ENSMUSG00000005981"|"ENSMUSG00000027184"|"ENSMUSG00000020091"|"ENSMUSG00000029814"|"ENSMUSG00000026925"|"ENSMUSG00000038967"|"ENSMUSG00000037331"|"E…	Ybx1/Akt2/Atxn2/Dnajc3/Mif4gd/Cnot6l/Ythdf1/Jmjd4/Cnot3/Calr/Eif4a2/Ybx2/Trap1/Caprin1/Eif4ebp2/Igf2bp3/Inpp5e/Pdk2/Larp1/Mettl16/Gga3/Rc3h1/Tarbp2/Alkbh1/Zfp385a/Ireb2/Fastkd3/Cnot1/Eif4g1/Ago2/Cnot10/Ncbp2/Pum1/Ythdf3/Larp4b/Cpeb3/Ormdl1/Larp4/Qk/Pum2/Sp1/Samd4b/Nsmaf/Gcn1/Rbm24/Rnf139/Cnot2/Cnot11/Taco1/Ogfod1/Ddx6/Tigar/Eif4g2/Mapk1/Nck1/Lsm14b/Rock1/Guf1/Boll/Pura/Lrpprc/Casc3/Sphk2/Rtn2/Abc…
GOCC_LEADING_EDGE_MEMBRANE	0.518848	0.405535	1.67929	161	0.000139448	0.00199099	ENSMUSG00000029211|"ENSMUSG00000028874"|"ENSMUSG00000021998"|"ENSMUSG00000059213"|"ENSMUSG00000028172"|"ENSMUSG00000021314"|"ENSMUSG00000039419"|"ENSMUSG00000020120"|"ENSMUSG00000052516"|"ENSMUSG00000058975"|"ENSMUSG00000031007"|"ENSMUSG00000000915"|"ENSMUSG00000056201"|"ENSMUSG00000024270"|"ENSMUSG00000022494"|"ENSMUSG00000020437"|"ENSMUSG00000025504"|"ENSMUSG00000030538"|"ENSMUSG00000000560"|"E…	Gabra4/Fgr/Lcp1/Ddn/Tacr3/Amph/Cntnap2/Plek/Robo2/Kcnc1/Atp6ap2/Hip1r/Cfl1/Slc39a6/Shisa9/Myo1g/Eps8l2/Cib1/Gabra2/Itgb3/Diaph1/Nme1/Eef1a1/Eps8/Pacsin1/Spry4/Psd4/Shisa6/Unc5a/Pak1/Pdpn/Adgrv1/Piezo1/Plekho1/Aif1/Shisa7/Trpv4/Arhgap45/Spry2/Dagla/Tiam1/Scimp/Rac1/Fam107a/Tirap/Gabre/Cd44/Rps3/Appl2/Aif1l/Arhgef4/Src/Psd2/Ripor2/Cdc42/Ush2a/Fgd2
GOBP_ISOPRENOID_METABOLIC_PROCESS	0.518848	0.445913	1.76982	105	0.000140178	0.00199576	ENSMUSG00000029762|"ENSMUSG00000061808"|"ENSMUSG00000005681"|"ENSMUSG00000021242"|"ENSMUSG00000046402"|"ENSMUSG00000079057"|"ENSMUSG00000031845"|"ENSMUSG00000043153"|"ENSMUSG00000074207"|"ENSMUSG00000021123"|"ENSMUSG00000024990"|"ENSMUSG00000031574"|"ENSMUSG00000020609"|"ENSMUSG00000025743"|"ENSMUSG00000032083"|"ENSMUSG00000055301"|"ENSMUSG00000017009"|"ENSMUSG00000027068"|"ENSMUSG00000032291"|"E…	Akr1b8/Ttr/Apoa2/Npc2/Rbp1/Cyp4v3/Bco1/Crppa/Adh1/Rdh12/Rbp4/Star/Apob/Sdc3/Apoa1/Adh7/Sdc4/Dhrs9/Crabp1/Gpihbp1/Ugt1a7c/Apoe/Lrp8/Aldh1a3/Cyp1b1
GOBP_HISTONE_H4_K16_ACETYLATION	0.518848	-0.662525	-2.20107	20	0.000149381	0.00211483	ENSMUSG00000029673|"ENSMUSG00000026917"|"ENSMUSG00000031358"|"ENSMUSG00000052915"|"ENSMUSG00000018412"|"ENSMUSG00000034160"|"ENSMUSG00000066415"|"ENSMUSG00000031386"|"ENSMUSG00000030801"|"ENSMUSG00000038116"	Auts2/Wdr5/Msl3/Msl1/Kansl1/Ogt/Msl2/Hcfc1/Kat8/Phf20
GOBP_NEGATIVE_REGULATION_OF_EXOCYTOSIS	0.518848	0.601679	1.96613	35	0.000151014	0.00212887	ENSMUSG00000031289|"ENSMUSG00000049103"|"ENSMUSG00000038147"|"ENSMUSG00000052372"|"ENSMUSG00000026656"|"ENSMUSG00000025889"|"ENSMUSG00000024659"|"ENSMUSG00000042812"|"ENSMUSG00000067235"|"ENSMUSG00000005413"|"ENSMUSG00000016206"|"ENSMUSG00000001123"|"ENSMUSG00000032562"|"ENSMUSG00000052681"|"ENSMUSG00000023826"|"ENSMUSG00000033717"|"ENSMUSG00000073411"|"ENSMUSG00000060550"|"ENSMUSG00000021071"|"E…	Il13ra2/Ccr2/Cd84/Il1rapl1/Fcgr2b/Snca/Anxa1/Foxf1/H2-Q10/Hmox1/H2-M3/Lgals9/Gnai2/Rap1b/Prkn/Adra2a/H2-D1/H2-Q7/Trim9/Stxbp6
GOBP_NUCLEAR_TRANSPORT	0.518848	-0.258811	-1.45053	319	0.000159532	0.00222726	ENSMUSG00000023944|"ENSMUSG00000067150"|"ENSMUSG00000018379"|"ENSMUSG00000034022"|"ENSMUSG00000019969"|"ENSMUSG00000003814"|"ENSMUSG00000003731"|"ENSMUSG00000024400"|"ENSMUSG00000029227"|"ENSMUSG00000031835"|"ENSMUSG00000001855"|"ENSMUSG00000040029"|"ENSMUSG00000000131"|"ENSMUSG00000024604"|"ENSMUSG00000042650"|"ENSMUSG00000052533"|"ENSMUSG00000053436"|"ENSMUSG00000022905"|"ENSMUSG00000004980"|"E…	Hsp90ab1/Xpo5/Srsf1/Cpsf1/Psen1/Calr/Kpna6/Wdr33/Fip1l1/Mbtps1/Nup214/Ipo8/Xpo6/Rbm22/Alkbh5/Nup188/Mapk14/Kpna1/Hnrnpa2b1/Ipo13/Agfg1/Ncbp2/Nup85/Nol6/Ythdc1/Nxt2/Mcm3ap/Nup62/Xpo7/Dhx38/Prickle1/Nup98/Abce1/Supt6/Smg7/Srsf7/Trim28/Xpo1/Gsk3b/Srsf3/Pom121/Med1/Bag3/Tsc2/Mapk1/Fam53c/Jup/Srsf4/Fam53a/Akap8l/Ranbp6/Casc3/Cblb/Nxf3/Prkaca/Hspa9/Psip1/Tsc1/Pik3r2/Uhmk1/Appl1/Elavl1/Nup160/Dusp16/Cps…
GOBP_POSITIVE_REGULATION_OF_VIRAL_GENOME_REPLICATION	0.518848	-0.546845	-2.01897	31	0.00016342	0.00226273	ENSMUSG00000027804|"ENSMUSG00000037331"|"ENSMUSG00000023051"|"ENSMUSG00000003813"|"ENSMUSG00000002845"|"ENSMUSG00000054455"|"ENSMUSG00000004865"|"ENSMUSG00000022383"|"ENSMUSG00000053730"|"ENSMUSG00000026398"|"ENSMUSG00000020262"|"ENSMUSG00000004591"|"ENSMUSG00000026923"|"ENSMUSG00000033629"|"ENSMUSG00000031601"	Ppid/Larp1/Tarbp2/Rad23a/Tmem39a/Vapb/Srpk1/Ppara/Tmem39b/Nr5a2/Adarb1/Pkn2/Notch1/Hacd3/Cnot7
GOBP_INTERLEUKIN_17_PRODUCTION	0.518848	0.629148	1.97603	28	0.000169439	0.00233965	ENSMUSG00000026778|"ENSMUSG00000049093"|"ENSMUSG00000025746"|"ENSMUSG00000004707"|"ENSMUSG00000061878"|"ENSMUSG00000079037"|"ENSMUSG00000022488"|"ENSMUSG00000040010"|"ENSMUSG00000002603"|"ENSMUSG00000047638"|"ENSMUSG00000038845"|"ENSMUSG00000025408"|"ENSMUSG00000039217"|"ENSMUSG00000015314"|"ENSMUSG00000039005"|"ENSMUSG00000055994"	Prkcq/Il23r/Il6/Ly9/Sphk1/Prnp/Nckap1l/Slc7a5/Tgfb1/Nr1h4/Phb/Ddit3/Il18/Slamf6/Tlr4/Nod2
GOBP_REGULATION_OF_BODY_FLUID_LEVELS	0.518848	0.336268	1.51061	419	0.000176468	0.00242838	ENSMUSG00000026778|"ENSMUSG00000035273"|"ENSMUSG00000024065"|"ENSMUSG00000071178"|"ENSMUSG00000032202"|"ENSMUSG00000005268"|"ENSMUSG00000070348"|"ENSMUSG00000062393"|"ENSMUSG00000014453"|"ENSMUSG00000026249"|"ENSMUSG00000020120"|"ENSMUSG00000031138"|"ENSMUSG00000072849"|"ENSMUSG00000052212"|"ENSMUSG00000006574"|"ENSMUSG00000029373"|"ENSMUSG00000031444"|"ENSMUSG00000025855"|"ENSMUSG00000058715"|"E…	Prkcq/Hpse/Ehd3/Serpina1b/Rab27a/Prlr/Ccnd1/Dgkk/Blk/Serpine2/Plek/F9/Serpina1e/Cd177/Slc4a1/Pf4/F10/Prkar1b/Fcer1g/Elovl1/Plscr1/F2r/Cdo1/Fgg/Cyp4f15/Pik3r5/Tac1/Gas6/Il6/Adcy3/Itga2b/Ppia/Vwf/Prkch/Tfap2b/Tspan32/Serping1/Pla2g4a/Itgb3/Ptpn6/Trp63/Hif1a/Gp1bb/Nfe2/Mafk/Alox12/Serpinf2/Npr3/Fga/Lyn/Pros1/Rap2b/Drd2/Entpd2/Hbb-bt/Apoe/Gp6/Nme1/Treml1/Kng2/P2rx1/Sh2b2/Clic1/Fibp/Mpig6b/Ephb2/Carmi…
GOCC_INTEGRATOR_COMPLEX	0.518848	-0.682298	-2.2004	17	0.000177841	0.00243565	ENSMUSG00000031864|"ENSMUSG00000029547"|"ENSMUSG00000035161"|"ENSMUSG00000071652"|"ENSMUSG00000040250"|"ENSMUSG00000034263"|"ENSMUSG00000027933"|"ENSMUSG00000040738"|"ENSMUSG00000035967"|"ENSMUSG00000022141"|"ENSMUSG00000028016"|"ENSMUSG00000021975"|"ENSMUSG00000037461"	Ints10/Ints1/Ints6/Ints5/Ints13/Ints14/Ints3/Ints8/Ints6l/Nipbl/Ints12/Ints9/Ints7
GOBP_CARDIAC_MUSCLE_CELL_DIFFERENTIATION	0.518848	-0.37653	-1.77194	94	0.000181287	0.00247611	ENSMUSG00000026211|"ENSMUSG00000051910"|"ENSMUSG00000072720"|"ENSMUSG00000014226"|"ENSMUSG00000003814"|"ENSMUSG00000040752"|"ENSMUSG00000038530"|"ENSMUSG00000018476"|"ENSMUSG00000017491"|"ENSMUSG00000023951"|"ENSMUSG00000030557"|"ENSMUSG00000019789"|"ENSMUSG00000018263"|"ENSMUSG00000022383"|"ENSMUSG00000015605"|"ENSMUSG00000020542"|"ENSMUSG00000071317"|"ENSMUSG00000029231"|"ENSMUSG00000053702"|"E…	Obsl1/Sox6/Myo18b/Cacybp/Calr/Myh6/Rgs4/Kdm6b/Rarb/Vegfa/Mef2a/Hey2/Tbx5/Ppara/Srf/Myocd/Bves/Pdgfra/Nebl/Fhod3/Tsc1/Ift20/Frs2/Alpk2/Prox1/Gata6/Pdgfrb/Acvr1/Zmpste24/Map2k4/Smad4/Ttn/Gsk3a/Mylk3
GOBP_PRODUCTION_OF_MOLECULAR_MEDIATOR_INVOLVED_IN_INFLAMMATORY_RESPONSE	0.518848	0.512728	1.87544	61	0.000185125	0.00248808	ENSMUSG00000022548|"ENSMUSG00000022534"|"ENSMUSG00000049871"|"ENSMUSG00000031264"|"ENSMUSG00000044768"|"ENSMUSG00000030748"|"ENSMUSG00000025746"|"ENSMUSG00000003363"|"ENSMUSG00000021109"|"ENSMUSG00000042228"|"ENSMUSG00000052160"|"ENSMUSG00000040952"|"ENSMUSG00000020787"|"ENSMUSG00000016024"|"ENSMUSG00000037411"|"ENSMUSG00000021457"|"ENSMUSG00000030281"|"ENSMUSG00000034708"|"ENSMUSG00000037902"|"E…	Apod/Mefv/Nlrc3/Btk/Macir/Il4ra/Il6/Pld3/Hif1a/Lyn/Pld4/Rps19/P2rx1/Lbp/Serpine1/Syk/Il17rc/Grn/Sirpa/Abcd2/Pycard/F2/Slamf8/Appl2/Il17f/Il1r2/Vamp8/Tlr6
GOBP_REGULATION_OF_GENERATION_OF_PRECURSOR_METABOLITES_AND_ENERGY	0.518848	-0.320394	-1.6876	151	0.000183786	0.00248808	ENSMUSG00000004056|"ENSMUSG00000028630"|"ENSMUSG00000019969"|"ENSMUSG00000035011"|"ENSMUSG00000005373"|"ENSMUSG00000026525"|"ENSMUSG00000005981"|"ENSMUSG00000001855"|"ENSMUSG00000039410"|"ENSMUSG00000052533"|"ENSMUSG00000022708"|"ENSMUSG00000011877"|"ENSMUSG00000020739"|"ENSMUSG00000015522"|"ENSMUSG00000109511"|"ENSMUSG00000006362"|"ENSMUSG00000020464"|"ENSMUSG00000027010"|"ENSMUSG00000056999"|"E…	Akt2/Dyrk2/Psen1/Zbtb7a/Mlxipl/Opn3/Trap1/Nup214/Prdm16/Nup188/Zbtb20/Git1/Nup85/Arnt/Nup62/Cbfa2t3/Pnpt1/Slc25a12/Ide/Ppargc1a/Nup98/Ppara/Slc25a23/Prxl2c/Atpsckmt/Gsk3b/Taco1/Pom121/Ogt/Tigar/Irs1/Sphk2/Noa1/Prkaa2/Ep300/Nup160/Ncor1/Nup107/Sorbs1
GOMF_PROTEIN_SERINE_THREONINE_KINASE_ACTIVITY	0.518848	-0.240864	-1.41438	408	0.00018483	0.00248808	ENSMUSG00000052854|"ENSMUSG00000026207"|"ENSMUSG00000004056"|"ENSMUSG00000032571"|"ENSMUSG00000004798"|"ENSMUSG00000000441"|"ENSMUSG00000028630"|"ENSMUSG00000021258"|"ENSMUSG00000068917"|"ENSMUSG00000070544"|"ENSMUSG00000063410"|"ENSMUSG00000025537"|"ENSMUSG00000030433"|"ENSMUSG00000021936"|"ENSMUSG00000020366"|"ENSMUSG00000031392"|"ENSMUSG00000042688"|"ENSMUSG00000027692"|"ENSMUSG00000035112"|"E…	Nrk/Speg/Akt2/Pik3r4/Ulk2/Raf1/Dyrk2/Ccnk/Clk2/Top1/Stk24/Phkg1/Sbk2/Mapk8/Mapk9/Irak1/Mapk6/Tnik/Wnk4/Sbk1/Grk2/Bmpr1a/Wnk2/Cdk7/Mapk14/Map3k3/Map3k13/Dcaf1/Map4k4/Acvr2a/Mark4/Map3k10/Lmtk2/Camk2g/Map3k4/Srpk1/Clk3/Mast4/Brd4/Pskh1/Cdk17/Mark2/Gsk3b/Mapkapk2/Cdk16/Rps6ka5/Mapk1/Cdk18/Camk2a/Obscn/Rock1/Tesk1/Fastk/Taok2/Prpf4b/Prkaca/Akt3/Ulk1/Stk25/Prkaa2/Ppm1d/Wnk1/Prkci/Camk2d/Uhmk1/Nlk/Chuk…
GOBP_BRANCHED_CHAIN_AMINO_ACID_METABOLIC_PROCESS	0.518848	-0.617672	-2.12418	23	0.00018567	0.00248877	ENSMUSG00000000340|"ENSMUSG00000031969"|"ENSMUSG00000050144"|"ENSMUSG00000032263"|"ENSMUSG00000030268"|"ENSMUSG00000021238"|"ENSMUSG00000021646"|"ENSMUSG00000030802"|"ENSMUSG00000030861"|"ENSMUSG00000037826"|"ENSMUSG00000029597"|"ENSMUSG00000027332"|"ENSMUSG00000027709"	Dbt/Acad8/Slc25a44/Bckdhb/Bcat1/Aldh6a1/Mccc2/Bckdk/Acadsb/Ppm1k/Sds/Ivd/Mccc1
GOBP_DETECTION_OF_BIOTIC_STIMULUS	0.518848	0.569631	1.89614	38	0.000196634	0.00260114	ENSMUSG00000073418|"ENSMUSG00000023992"|"ENSMUSG00000027995"|"ENSMUSG00000041736"|"ENSMUSG00000078945"|"ENSMUSG00000049734"|"ENSMUSG00000028076"|"ENSMUSG00000030413"|"ENSMUSG00000016283"|"ENSMUSG00000067235"|"ENSMUSG00000016024"|"ENSMUSG00000016206"|"ENSMUSG00000030774"|"ENSMUSG00000044827"|"ENSMUSG00000032021"|"ENSMUSG00000051498"|"ENSMUSG00000073411"|"ENSMUSG00000060550"|"ENSMUSG00000039005"|"E…	C4b/Trem2/Tlr2/Tspo/Naip2/Trex1/Cd1d1/Pglyrp1/H2-M2/H2-Q10/Lbp/H2-M3/Pak1/Tlr1/Crtam/Tlr6/H2-D1/H2-Q7/Tlr4/Nod2/Fap
GOMF_LYSOPHOSPHOLIPID_ACYLTRANSFERASE_ACTIVITY	0.498493	-0.64408	-2.15144	21	0.000248577	0.00318786	ENSMUSG00000026623|"ENSMUSG00000001211"|"ENSMUSG00000032540"|"ENSMUSG00000029314"|"ENSMUSG00000035596"|"ENSMUSG00000004270"|"ENSMUSG00000009995"|"ENSMUSG00000007950"|"ENSMUSG00000034254"	Lpgat1/Agpat3/Abhd5/Gpat3/Mboat7/Lpcat3/Taz/Abhd8/Agpat1
GOBP_CARDIAC_MUSCLE_CELL_CONTRACTION	0.498493	-0.414374	-1.85598	68	0.000262447	0.00334869	ENSMUSG00000024331|"ENSMUSG00000029467"|"ENSMUSG00000040118"|"ENSMUSG00000026879"|"ENSMUSG00000058498"|"ENSMUSG00000041695"|"ENSMUSG00000020866"|"ENSMUSG00000040896"|"ENSMUSG00000030247"|"ENSMUSG00000038583"|"ENSMUSG00000032826"|"ENSMUSG00000032338"|"ENSMUSG00000001552"|"ENSMUSG00000038319"|"ENSMUSG00000021313"|"ENSMUSG00000026824"|"ENSMUSG00000030730"|"ENSMUSG00000053819"|"ENSMUSG00000021699"|"E…	Dsc2/Atp2a2/Cacna2d1/Gsn/Rnf207/Kcnj2/Cacna1g/Kcnd3/Kcnj8/Pln/Ank2/Hcn4/Jup/Kcnh2/Ryr2/Kcnj3/Atp2a1/Camk2d/Pde4d/Atp1a1/Pde4b/Dlg1/Ctnna3/Trpm4/Fgf13/Atp1a2/Rangrf/Cacna1c/Kcnj5
GOBP_RESPONSE_TO_METAL_ION	0.498493	0.352345	1.55192	305	0.000273594	0.00345593	ENSMUSG00000032564|"ENSMUSG00000030592"|"ENSMUSG00000039323"|"ENSMUSG00000056054"|"ENSMUSG00000064267"|"ENSMUSG00000027220"|"ENSMUSG00000027962"|"ENSMUSG00000070348"|"ENSMUSG00000057329"|"ENSMUSG00000076441"|"ENSMUSG00000019987"|"ENSMUSG00000000673"|"ENSMUSG00000027762"|"ENSMUSG00000026614"|"ENSMUSG00000040613"|"ENSMUSG00000037405"|"ENSMUSG00000041736"|"ENSMUSG00000031400"|"ENSMUSG00000005125"|"E…	Cpne4/Ryr1/Igfbp2/S100a8/Hvcn1/Syt13/Vcam1/Ccnd1/Bcl2/Ass1/Arg1/Haao/Sucnr1/Slc30a10/Apobec1/Icam1/Tspo/G6pdx/Ndrg1/Cpne2/Aqp9/Dlg2/Otc/Kcnh1/Plscr1/Cdh1/Alox5ap/Fgg/Star/Rasa4/Cps1/Snca/C1qa/Fabp4/Ptges/Hif1a/Anxa7/Tnfrsf11b/Ncf1/Fga/Fbp1/Drd2/Cpne6/Crip1/S100a13/Eef2k/Cebpa/Capn3/Prnp/Tfr2/Kcnma1/Abcc2/Mt2/Il1a/Cpne8/Ogg1/Hmox1/P2rx4/Rasal1/Thbs1/Chp2/Trf/Nqo1/Adgrv1/Smpd1/Cpne7/Gss/Aqp3/Cpne9/…
GOBP_PROTEIN_STABILIZATION	0.498493	-0.299673	-1.60424	179	0.000275378	0.00346977	ENSMUSG00000025980|"ENSMUSG00000023944"|"ENSMUSG00000006676"|"ENSMUSG00000039474"|"ENSMUSG00000090877"|"ENSMUSG00000025437"|"ENSMUSG00000003814"|"ENSMUSG00000024807"|"ENSMUSG00000028086"|"ENSMUSG00000091971"|"ENSMUSG00000022020"|"ENSMUSG00000021270"|"ENSMUSG00000056900"|"ENSMUSG00000030213"|"ENSMUSG00000034101"|"ENSMUSG00000069089"|"ENSMUSG00000071072"|"ENSMUSG00000024050"|"ENSMUSG00000041329"|"E…	Hspd1/Hsp90ab1/Usp19/Wfs1/Hspa1b/Usp33/Calr/Syvn1/Fbxw7/Hspa1a/Naa16/Hsp90aa1/Usp13/Atf7ip/Ctnnd1/Cdk7/Ptges3/Wiz/Atp1b2/Usp36/Sec16a/Pex6/Ube2b/Hps4/Sel1l/Dvl3/Ppargc1a/Ank2/Creb1/Bag3/Cct7/Rab21/Telo2/Hcfc1/Pten/Cct6a/Tsc1/Gnaq/Nlk/Ep300/Cct2/Cdc37l1/Cct4/Pfn2/Otud3/Epha4/Zbed3
GOBP_REGULATION_OF_COLLAGEN_METABOLIC_PROCESS	0.498493	0.55992	1.86382	38	0.000304706	0.00376956	ENSMUSG00000067001|"ENSMUSG00000000440"|"ENSMUSG00000022952"|"ENSMUSG00000048376"|"ENSMUSG00000025746"|"ENSMUSG00000038224"|"ENSMUSG00000019997"|"ENSMUSG00000029163"|"ENSMUSG00000022018"|"ENSMUSG00000026814"|"ENSMUSG00000034161"|"ENSMUSG00000027447"|"ENSMUSG00000021835"|"ENSMUSG00000026728"|"ENSMUSG00000002603"|"ENSMUSG00000027249"|"ENSMUSG00000021253"	Serpinb7/Pparg/Runx1/F2r/Il6/Serpinf2/Ccn2/Emilin1/Rgcc/Eng/Scx/Cst3/Bmp4/Vim/Tgfb1/F2/Tgfb3
GOMF_UBIQUITIN_LIKE_PROTEIN_LIGASE_BINDING	0.498493	-0.255557	-1.42931	292	0.000305155	0.00376956	ENSMUSG00000025980|"ENSMUSG00000057522"|"ENSMUSG00000023944"|"ENSMUSG00000019927"|"ENSMUSG00000070056"|"ENSMUSG00000026864"|"ENSMUSG00000006676"|"ENSMUSG00000039474"|"ENSMUSG00000090877"|"ENSMUSG00000014226"|"ENSMUSG00000003814"|"ENSMUSG00000028410"|"ENSMUSG00000028086"|"ENSMUSG00000091971"|"ENSMUSG00000030816"|"ENSMUSG00000021270"|"ENSMUSG00000056900"|"ENSMUSG00000025423"|"ENSMUSG00000056851"|"E…	Hspd1/Spop/Hsp90ab1/Ube2d1/Mfhas1/Hspa5/Usp19/Wfs1/Hspa1b/Cacybp/Calr/Dnaja1/Fbxw7/Hspa1a/Rnf40/Hsp90aa1/Usp13/Pias2/Pcbp2/Ube2g1/Dbt/Tollip/Hspa8/Ski/Erbb3/Rala/Foxo1/Det1/Ube2b/Ppargc1a/Rnf31/Itch/Erlin2/Smad5/Cul3/Trim28/Traf6/Ubc/Gsk3b/Shprh/Blzf1/Jak1/Cul9/Nae1/Psmd1/Ube2n/Stam/Arih1/Ubxn7/Lrpprc/Casc3/Kcnh2/Prkaca/Pias1/Laptm4b/Axin2/Hspa9/Hspa1l/Moap1/Axin1/Nlk/Cct2/Mfn2/Asb4/Kdm4a/Vcl/Slf…
GOMF_TAU_PROTEIN_KINASE_ACTIVITY	0.498493	-0.612411	-2.09953	22	0.000346413	0.00419692	ENSMUSG00000025537|"ENSMUSG00000030397"|"ENSMUSG00000024969"|"ENSMUSG00000022812"|"ENSMUSG00000024290"|"ENSMUSG00000059981"|"ENSMUSG00000019843"|"ENSMUSG00000017291"|"ENSMUSG00000007411"|"ENSMUSG00000020580"|"ENSMUSG00000057177"|"ENSMUSG00000035390"|"ENSMUSG00000050697"|"ENSMUSG00000090100"|"ENSMUSG00000015599"|"ENSMUSG00000028969"	Phkg1/Mark4/Mark2/Gsk3b/Rock1/Taok2/Fyn/Taok1/Mark3/Rock2/Gsk3a/Brsk1/Prkaa1/Ttbk2/Ttbk1/Cdk5
GOBP_POSITIVE_REGULATION_OF_NERVOUS_SYSTEM_DEVELOPMENT	0.498493	0.362481	1.56532	236	0.000358686	0.00432482	ENSMUSG00000041362|"ENSMUSG00000030093"|"ENSMUSG00000033214"|"ENSMUSG00000000305"|"ENSMUSG00000026249"|"ENSMUSG00000027995"|"ENSMUSG00000074736"|"ENSMUSG00000020774"|"ENSMUSG00000051243"|"ENSMUSG00000008153"|"ENSMUSG00000032452"|"ENSMUSG00000052516"|"ENSMUSG00000041736"|"ENSMUSG00000057897"|"ENSMUSG00000052372"|"ENSMUSG00000000440"|"ENSMUSG00000055003"|"ENSMUSG00000038264"|"ENSMUSG00000034648"|"E…	Shtn1/Wnt7a/Slitrk5/Cdh4/Serpine2/Tlr2/Syndig1/Aspa/Islr2/Clstn3/Clstn2/Robo2/Tspo/Camk2b/Il1rapl1/Pparg/Lrtm2/Sema7a/Lrrn1/Star/Clcf1/Il6/Bmp2/Prkch/Nefl/Bin1/Lrrn3/Hif1a/Map6/Lyn/Faim/Dscam/Drd2/Nlgn2/Etv5/Eef2k/Tnfrsf1b/Lrp8/Zfp365/Rgs14/Ephb2/Vegfc/Slitrk2/Pak1/Tiam2/Chodl/Ngfr/Pak3/Tgfb1/Tiam1/Cbln1/Cxcl12/Nin/Neurl1a/Limk1/Lrrtm2/Snw1/Egr2/Reln/Arhgdia/Hap1/Lta/Dbnl/Nlgn1/E2f1/Asic2/Il34/Sh…
GOBP_RESPONSE_TO_VIRUS	0.498493	0.34502	1.52047	309	0.00039507	0.00471838	ENSMUSG00000049093|"ENSMUSG00000028874"|"ENSMUSG00000024521"|"ENSMUSG00000063524"|"ENSMUSG00000057329"|"ENSMUSG00000021242"|"ENSMUSG00000026938"|"ENSMUSG00000037860"|"ENSMUSG00000058818"|"ENSMUSG00000049723"|"ENSMUSG00000040613"|"ENSMUSG00000032000"|"ENSMUSG00000064215"|"ENSMUSG00000035352"|"ENSMUSG00000032053"|"ENSMUSG00000056201"|"ENSMUSG00000011179"|"ENSMUSG00000030421"|"ENSMUSG00000008496"|"E…	Il23r/Fgr/Pmaip1/Eno1/Bcl2/Npc2/Fcna/Aim2/Pirb/Mmp12/Apobec1/Birc3/Ifi27/Ccl12/Pou2af1/Cfl1/Odc1/Uri1/Pou2f2/Plscr1/Ifitm3/Trim30d/Map3k14/Mapk11/Il6/Apob/Mlkl/Irak3/Ptpn22/Oasl1/Trex1/Tspan32/Sting1/Hif1a/Rnase6/Ripk3/Ap1s1/Ifi27l2b/Trim30a/Ifnar2/Gsdme/Polr3g/Shfl/Oas1a/Ifit1/Isg20/Slfn8/Acod1/Irf7/Ddit4/Ifitm2/Lgals9/Rps15a/Polr3h/Ifit2/Irf5/Nmi/Smpd1/Dhx58/Becn1/Pim2/Oas3/Ifngr1/Tnfaip3/Pycar…
GOCC_NEURON_TO_NEURON_SYNAPSE	0.498493	0.340837	1.51195	324	0.000399668	0.00476201	ENSMUSG00000025475|"ENSMUSG00000003279"|"ENSMUSG00000029053"|"ENSMUSG00000040907"|"ENSMUSG00000034813"|"ENSMUSG00000056073"|"ENSMUSG00000009394"|"ENSMUSG00000022240"|"ENSMUSG00000079055"|"ENSMUSG00000025161"|"ENSMUSG00000074736"|"ENSMUSG00000008153"|"ENSMUSG00000032452"|"ENSMUSG00000028488"|"ENSMUSG00000022619"|"ENSMUSG00000000915"|"ENSMUSG00000025855"|"ENSMUSG00000052572"|"ENSMUSG00000022494"|"E…	Adgra1/Dlgap1/Prkcz/Atp1a3/Grip1/Grik2/Syn2/Ctnnd2/Slc8a3/Slc16a3/Syndig1/Clstn3/Clstn2/Sh3gl2/Mapk8ip2/Hip1r/Prkar1b/Dlg2/Shisa9/Kcnh1/Zdhhc2/Add2/Dnajc6/Homer3/Rgs7bp/Spock1/Lrfn3/Nos1/Rtn4/Rpl38/Dlgap2/Cpeb1/Lyn/Grin2a/Drd2/Nlgn2/Eef2k/Cnksr2/Rps19/Syn1/Lrrc4/Prnp/Rps25/Rapgef4/Sipa1l1/Lrp8/Rgs14/Atp2b2/Rps27/P2rx4/Gria2/Shisa6/Rps18/Neto1/Pdlim5/Grin2c/Ngfr/Sigmar1/Rps13/Pak3/Shisa7/Cript/Syt…
GOBP_REGULATION_OF_ACTIN_FILAMENT_BASED_MOVEMENT	0.498493	-0.519495	-2.02034	37	0.000416617	0.00492899	ENSMUSG00000024331|"ENSMUSG00000029467"|"ENSMUSG00000041695"|"ENSMUSG00000038583"|"ENSMUSG00000032826"|"ENSMUSG00000032338"|"ENSMUSG00000001552"|"ENSMUSG00000021313"|"ENSMUSG00000030730"|"ENSMUSG00000053819"|"ENSMUSG00000021699"|"ENSMUSG00000033161"|"ENSMUSG00000028525"|"ENSMUSG00000022770"|"ENSMUSG00000060843"|"ENSMUSG00000038260"|"ENSMUSG00000031137"|"ENSMUSG00000007097"|"ENSMUSG00000032892"|"E…	Dsc2/Atp2a2/Kcnj2/Pln/Ank2/Hcn4/Jup/Ryr2/Atp2a1/Camk2d/Pde4d/Atp1a1/Pde4b/Dlg1/Ctnna3/Trpm4/Fgf13/Atp1a2/Rangrf/Cacna1c
GOBP_RELAXATION_OF_MUSCLE	0.498493	-0.564795	-2.04567	28	0.000429714	0.00507203	ENSMUSG00000029467|"ENSMUSG00000026879"|"ENSMUSG00000024858"|"ENSMUSG00000038239"|"ENSMUSG00000041695"|"ENSMUSG00000038583"|"ENSMUSG00000027765"|"ENSMUSG00000030730"|"ENSMUSG00000053819"|"ENSMUSG00000021699"|"ENSMUSG00000033161"|"ENSMUSG00000028525"|"ENSMUSG00000033910"|"ENSMUSG00000007097"|"ENSMUSG00000054978"	Atp2a2/Gsn/Grk2/Hrc/Kcnj2/Pln/P2ry1/Atp2a1/Camk2d/Pde4d/Atp1a1/Pde4b/Gucy1a1/Atp1a2/Kbtbd13
GOCC_SWI_SNF_COMPLEX	0.498493	-0.667047	-2.17369	18	0.000454661	0.00534147	ENSMUSG00000057649|"ENSMUSG00000062524"|"ENSMUSG00000007880"|"ENSMUSG00000032481"|"ENSMUSG00000025369"|"ENSMUSG00000023018"|"ENSMUSG00000036568"|"ENSMUSG00000032187"|"ENSMUSG00000070808"|"ENSMUSG00000069729"|"ENSMUSG00000037935"	Brd9/Ncr1/Arid1a/Smarcc1/Smarcc2/Smarcd1/Bicral/Smarca4/Bicra/Arid1b/Smarce1
GOCC_ENDOPLASMIC_RETICULUM_PROTEIN_CONTAINING_COMPLEX	0.498493	-0.342534	-1.70219	122	0.000462718	0.00541919	ENSMUSG00000032115|"ENSMUSG00000020571"|"ENSMUSG00000027248"|"ENSMUSG00000026864"|"ENSMUSG00000071650"|"ENSMUSG00000031232"|"ENSMUSG00000003814"|"ENSMUSG00000024807"|"ENSMUSG00000025816"|"ENSMUSG00000026698"|"ENSMUSG00000032264"|"ENSMUSG00000039100"|"ENSMUSG00000078517"|"ENSMUSG00000026097"|"ENSMUSG00000020964"|"ENSMUSG00000032116"|"ENSMUSG00000037075"|"ENSMUSG00000022769"|"ENSMUSG00000053774"|"E…	Hyou1/Pdia6/Pdia3/Hspa5/Ganab/Magt1/Calr/Syvn1/Sec61a2/Pigc/Zw10/Marchf6/Emc1/Ormdl1/Sel1l/Stt3a/Rnf139/Sdf2l1/Ubxn7/Mmgt1/Rpn1/Pigq/Tusc3/Ext2/Stt3b/Ern1/Pigu/Nbas/Gpaa1/Emc8/Rp9/Insig2/Pigh/Ostc/Pigt/Derl3/Map3k5/Srpr/Faf2/Srebf2/Dnajc10/Atp5b/Emc9/Fam8a1
GOMF_GLUTATHIONE_TRANSFERASE_ACTIVITY	0.498493	0.657201	1.92429	22	0.000474215	0.00549654	ENSMUSG00000029919|"ENSMUSG00000060063"|"ENSMUSG00000074183"|"ENSMUSG00000074179"|"ENSMUSG00000050737"|"ENSMUSG00000025068"|"ENSMUSG00000020377"|"ENSMUSG00000027890"|"ENSMUSG00000074604"|"ENSMUSG00000040562"|"ENSMUSG00000058135"|"ENSMUSG00000008540"	Hpgds/Alox5ap/Gsta1/Gsta5/Ptges/Gsto1/Ltc4s/Gstm4/Mgst2/Gstm2/Gstm1/Mgst1
GOMF_LYSINE_ACETYLATED_HISTONE_BINDING	0.498493	-0.635044	-2.10977	20	0.000474403	0.00549654	ENSMUSG00000024826|"ENSMUSG00000026918"|"ENSMUSG00000031660"|"ENSMUSG00000057649"|"ENSMUSG00000040054"|"ENSMUSG00000024002"|"ENSMUSG00000032185"|"ENSMUSG00000039671"|"ENSMUSG00000032187"|"ENSMUSG00000040850"|"ENSMUSG00000032253"	Dpf2/Brd3/Brd7/Brd9/Baz2a/Brd4/Carm1/Zmynd8/Smarca4/Psme4/Phip
GOCC_TRANSPORTER_COMPLEX	0.477271	0.351747	1.54206	286	0.000503904	0.0057589	ENSMUSG00000030592|"ENSMUSG00000033998"|"ENSMUSG00000032172"|"ENSMUSG00000061576"|"ENSMUSG00000040907"|"ENSMUSG00000056073"|"ENSMUSG00000029211"|"ENSMUSG00000029088"|"ENSMUSG00000059970"|"ENSMUSG00000016327"|"ENSMUSG00000023033"|"ENSMUSG00000039419"|"ENSMUSG00000090122"|"ENSMUSG00000019194"|"ENSMUSG00000028020"|"ENSMUSG00000058975"|"ENSMUSG00000027107"|"ENSMUSG00000052572"|"ENSMUSG00000022494"|"E…	Ryr1/Kcnk1/Olfm2/Dpp6/Atp1a3/Grik2/Gabra4/Kcnip4/Hspa2/Atp1b4/Scn8a/Cntnap2/Kcne1l/Scn1b/Glrb/Kcnc1/Chrna1/Dlg2/Shisa9/Kcnh1/Micu1/Cacna1a/Gabrb1/Clic6/Porcn/Cacna1s/Gabrb3/Nos1/Gabra2/Kcnq2/Kcne4/Olfm3/Micu2/Cacna2d4/Scn3b/Grin2a/Cacna2d3/Cacna1e/Lrrc52/Kcnma1/Clic1/Pkd1l3/Smdt1/Fkbp1b/Lrrc8e/Gria3/Gria2/Kcns3/Shisa6/Atp8b1/Gabrr1/Lrrc8d/Grin2c/Mcub/Shisa7/Chrna7/Gabrb2/Orai1/Pkd2l1/Calm2/Kcnip3…
GOBP_POSITIVE_REGULATION_OF_PEPTIDYL_TYROSINE_PHOSPHORYLATION	0.477271	0.387322	1.60841	163	0.000521385	0.00591842	ENSMUSG00000049093|"ENSMUSG00000066755"|"ENSMUSG00000023992"|"ENSMUSG00000033307"|"ENSMUSG00000037405"|"ENSMUSG00000047139"|"ENSMUSG00000008734"|"ENSMUSG00000030895"|"ENSMUSG00000021702"|"ENSMUSG00000040663"|"ENSMUSG00000030341"|"ENSMUSG00000007888"|"ENSMUSG00000031451"|"ENSMUSG00000025746"|"ENSMUSG00000075122"|"ENSMUSG00000020689"|"ENSMUSG00000015950"|"ENSMUSG00000042228"|"ENSMUSG00000022425"|"E…	Il23r/Tnfsf18/Trem2/Mif/Icam1/Cd24a/Gprc5b/Hpx/Thbs4/Clcf1/Tnfrsf1a/Crlf1/Gas6/Il6/Cd80/Itgb3/Ncf1/Lyn/Enpp2/Ptpn1/Nox4/Prnp/Hcls1/Ereg/Lrp8/Cd3e/Stap1/Il31ra/Stap2/Pdgfb/Ehd4/Fcgr1/Angpt4/Syk/Nrg1/Tgfb1/Fgfr3/Neurl1a/Socs3/Ace/Reln/Hgf/Cd44/Ncapg2/Ptprc/Dock3/Src/Cntn1/Adra2a/Il34/Ntrk2/Nedd9/Fgf7
GOCC_P_BODY	0.477271	-0.386173	-1.75942	81	0.000552254	0.00618525	ENSMUSG00000046139|"ENSMUSG00000070544"|"ENSMUSG00000035632"|"ENSMUSG00000005682"|"ENSMUSG00000027184"|"ENSMUSG00000040423"|"ENSMUSG00000036550"|"ENSMUSG00000036698"|"ENSMUSG00000024472"|"ENSMUSG00000028580"|"ENSMUSG00000109336"|"ENSMUSG00000036270"|"ENSMUSG00000021962"|"ENSMUSG00000020166"|"ENSMUSG00000053333"|"ENSMUSG00000032097"|"ENSMUSG00000025571"|"ENSMUSG00000042500"|"ENSMUSG00000003344"|"E…	Patl1/Top1/Cnot3/Pan2/Caprin1/Rc3h1/Cnot1/Ago2/Dcp2/Pum1/Samd4b/Edc4/Dcp1a/Cnot2/Dis3l2/Ddx6/Tnrc6c/Ago4/Btbd2/Ago3/Ubap2/Mex3b/Rbpms/Ajuba/Eif4e2/Eif4enif1/C9orf72/Cnot7/Upf1
GOMF_FATTY_ACID_BINDING	0.477271	0.580897	1.86921	32	0.000551693	0.00618525	ENSMUSG00000056071|"ENSMUSG00000056054"|"ENSMUSG00000021751"|"ENSMUSG00000000440"|"ENSMUSG00000040564"|"ENSMUSG00000060063"|"ENSMUSG00000074183"|"ENSMUSG00000073424"|"ENSMUSG00000029368"|"ENSMUSG00000062515"|"ENSMUSG00000015090"|"ENSMUSG00000054200"|"ENSMUSG00000031710"|"ENSMUSG00000027533"|"ENSMUSG00000028603"	S100a9/S100a8/Acox2/Pparg/Apoc1/Alox5ap/Gsta1/Cyp4f15/Alb/Fabp4/Ptgds/Ffar4/Ucp1/Fabp5/Scp2
GOBP_P_BODY_ASSEMBLY	0.477271	-0.628746	-2.08884	20	0.000557897	0.00623459	ENSMUSG00000046139|"ENSMUSG00000042605"|"ENSMUSG00000034724"|"ENSMUSG00000032637"|"ENSMUSG00000005682"|"ENSMUSG00000040423"|"ENSMUSG00000036550"|"ENSMUSG00000020166"|"ENSMUSG00000032097"	Patl1/Atxn2/Cnot6l/Atxn2l/Pan2/Rc3h1/Cnot1/Cnot2/Ddx6
GOBP_REGULATION_OF_HORMONE_LEVELS	0.477271	0.326203	1.46105	399	0.000574191	0.00634911	ENSMUSG00000029762|"ENSMUSG00000016256"|"ENSMUSG00000061808"|"ENSMUSG00000037386"|"ENSMUSG00000031548"|"ENSMUSG00000027524"|"ENSMUSG00000007682"|"ENSMUSG00000029304"|"ENSMUSG00000047507"|"ENSMUSG00000014453"|"ENSMUSG00000022015"|"ENSMUSG00000041736"|"ENSMUSG00000046402"|"ENSMUSG00000031264"|"ENSMUSG00000031845"|"ENSMUSG00000074207"|"ENSMUSG00000031007"|"ENSMUSG00000030905"|"ENSMUSG00000021123"|"E…	Akr1b8/Ctsz/Ttr/Rims2/Sfrp1/Edn3/Dio2/Spp1/Baiap3/Blk/Tnfsf11/Tspo/Rbp1/Btk/Bco1/Adh1/Atp6ap2/Crym/Rdh12/Gnb3/Slc16a2/Ica1/Ptprn/Rbp4/Esr1/Cacna1a/Fgg/Star/Cnr1/Slc2a1/Doc2b/Tac1/Slco4a1/Cyp11a1/Gpr119/Il6/Selenom/Bmp2/Ffar2/Tfap2b/Anxa1/Inhbb/Hif1a/Adh7/Tg/Dhrs9/Slc2a2/Fga/Lyn/Crabp1/Drd2/Nlgn2/Cacna1e/Sult1a1/Ugt1a7c/Pcsk2/Rapgef4/Tfr2/Abcc2/Fkbp1b/Hsd17b12/Aldh1a3/Kcns3/Rab11fip1/Cyp1b1/Slc7a5…
GOBP_MACROPHAGE_ACTIVATION_INVOLVED_IN_IMMUNE_RESPONSE	0.477271	0.695922	1.88299	17	0.000577788	0.0063721	ENSMUSG00000023992|"ENSMUSG00000027762"|"ENSMUSG00000030579"|"ENSMUSG00000020399"|"ENSMUSG00000049734"|"ENSMUSG00000016024"|"ENSMUSG00000035673"|"ENSMUSG00000026946"|"ENSMUSG00000021457"|"ENSMUSG00000034708"|"ENSMUSG00000024810"	Trem2/Sucnr1/Tyrobp/Havcr2/Trex1/Lbp/Sbno2/Nmi/Syk/Grn/Il33
GOBP_PROSTAGLANDIN_TRANSPORT	0.477271	0.715371	1.91227	16	0.000583523	0.00640731	ENSMUSG00000022015|"ENSMUSG00000026321"|"ENSMUSG00000032548"|"ENSMUSG00000056220"|"ENSMUSG00000050737"|"ENSMUSG00000025194"|"ENSMUSG00000029470"	Tnfsf11/Tnfrsf11a/Slco2a1/Pla2g4a/Ptges/Abcc2/P2rx4
GOBP_ENDOMEMBRANE_SYSTEM_ORGANIZATION	0.477271	-0.229454	-1.31543	439	0.000584947	0.00640899	ENSMUSG00000041891|"ENSMUSG00000037720"|"ENSMUSG00000026211"|"ENSMUSG00000004056"|"ENSMUSG00000029467"|"ENSMUSG00000020593"|"ENSMUSG00000007122"|"ENSMUSG00000005873"|"ENSMUSG00000045954"|"ENSMUSG00000026879"|"ENSMUSG00000001143"|"ENSMUSG00000027519"|"ENSMUSG00000020198"|"ENSMUSG00000064302"|"ENSMUSG00000031479"|"ENSMUSG00000025224"|"ENSMUSG00000031511"|"ENSMUSG00000020745"|"ENSMUSG00000039735"|"E…	Lman1/Tmem33/Obsl1/Akt2/Atp2a2/Lpin1/Casq1/Reep5/Cavin2/Gsn/Lman2l/Rab22a/Ap3d1/Clasp1/Vps36/Gbf1/Arhgef7/Pafah1b1/Fnbp1l/Arfgef1/Lman2/Trappc8/Clcn3/Sec31b/Zfp385a/Micall1/Snx19/Fam160a2/Camsap2/Myo18a/Sec23ip/Sec16a/Golph3/Zw10/Surf4/Vapb/Tor1aip1/Tbpl1/Emc1/Tmem170/Lpcat3/Mia3/Spast/Fer1l6/Syngr2/Ank2/Creb1/Cert1/Cr1l/Lemd3/Acrbp/Tmcc1/Plekhm2/Ubxn2a/Blzf1/Reep1/Pacsin2/Rab5b/Mapk1/Ubl4a/Chmp2…
GOBP_SUPEROXIDE_ANION_GENERATION	0.477271	0.584386	1.87517	31	0.000601819	0.00655112	ENSMUSG00000064267|"ENSMUSG00000052212"|"ENSMUSG00000030579"|"ENSMUSG00000052270"|"ENSMUSG00000015950"|"ENSMUSG00000000320"|"ENSMUSG00000030562"|"ENSMUSG00000006519"|"ENSMUSG00000021948"|"ENSMUSG00000000290"|"ENSMUSG00000021457"|"ENSMUSG00000032562"|"ENSMUSG00000002603"|"ENSMUSG00000037942"|"ENSMUSG00000026480"|"ENSMUSG00000030786"|"ENSMUSG00000033268"|"ENSMUSG00000021367"|"ENSMUSG00000015340"	Hvcn1/Cd177/Tyrobp/Fpr2/Ncf1/Alox12/Nox4/Cyba/Prkcd/Itgb2/Syk/Gnai2/Tgfb1/Crp/Ncf2/Itgam/Duox1/Edn1/Cybb
GOMF_CALCIUM_DEPENDENT_PHOSPHOLIPID_BINDING	0.477271	0.546291	1.89743	46	0.000628838	0.00683048	ENSMUSG00000032564|"ENSMUSG00000027220"|"ENSMUSG00000029994"|"ENSMUSG00000034361"|"ENSMUSG00000020848"|"ENSMUSG00000024659"|"ENSMUSG00000056220"|"ENSMUSG00000021814"|"ENSMUSG00000022212"|"ENSMUSG00000029484"|"ENSMUSG00000055114"|"ENSMUSG00000052560"|"ENSMUSG00000034796"|"ENSMUSG00000030270"|"ENSMUSG00000062542"|"ENSMUSG00000032231"	Cpne4/Syt13/Anxa4/Cpne2/Doc2b/Anxa1/Pla2g4a/Anxa7/Cpne6/Anxa3/Anxa13/Cpne8/Cpne7/Cpne9/Syt9/Anxa2
GOBP_CELL_RECOGNITION	0.477271	0.402922	1.64141	130	0.000647343	0.00698632	ENSMUSG00000065987|"ENSMUSG00000073418"|"ENSMUSG00000095079"|"ENSMUSG00000064267"|"ENSMUSG00000022871"|"ENSMUSG00000039419"|"ENSMUSG00000050335"|"ENSMUSG00000026938"|"ENSMUSG00000052516"|"ENSMUSG00000020193"|"ENSMUSG00000076609"|"ENSMUSG00000104876"|"ENSMUSG00000020399"|"ENSMUSG00000076612"|"ENSMUSG00000021728"|"ENSMUSG00000076617"|"ENSMUSG00000044288"|"ENSMUSG00000076613"|"ENSMUSG00000076614"|"E…	Cd209b/C4b/Igha/Hvcn1/Fetub/Cntnap2/Lgals3/Fcna/Robo2/Zpbp/Igkc/Trdc/Havcr2/Ighg2c/Emb/Ighm/Cnr1/Ighg2b/Ighg1/Pcdhb13/Rtn4/Dscam/Ephb2/Ccl21a/Mfge8/Lbp/Ndn/Robo3/Kcnu1/Dock2/Msn/Aldoa/Folr1/Adam32/Crtam/Vdac2/Ncam2/Ighg3/Trbc1/Cadm1/Cct8/Ly6k/Colec12/Crp/Sema3a/Adgrb1
GOBP_BLOOD_COAGULATION_INTRINSIC_PATHWAY	0.477271	0.711507	1.87098	15	0.000671401	0.0071692	ENSMUSG00000031138|"ENSMUSG00000001930"|"ENSMUSG00000023224"|"ENSMUSG00000050761"|"ENSMUSG00000060459"|"ENSMUSG00000047953"|"ENSMUSG00000027249"|"ENSMUSG00000026715"|"ENSMUSG00000030111"	F9/Vwf/Serping1/Gp1bb/Kng2/Gp5/F2/Serpinc1/A2m
GOCC_TRANSCRIPTION_REGULATOR_COMPLEX	0.477271	-0.245775	-1.40828	348	0.000735153	0.0077514	ENSMUSG00000039117|"ENSMUSG00000026496"|"ENSMUSG00000032777"|"ENSMUSG00000106864"|"ENSMUSG00000035666"|"ENSMUSG00000035011"|"ENSMUSG00000005373"|"ENSMUSG00000038369"|"ENSMUSG00000031902"|"ENSMUSG00000039410"|"ENSMUSG00000022020"|"ENSMUSG00000015846"|"ENSMUSG00000027985"|"ENSMUSG00000042557"|"ENSMUSG00000036980"|"ENSMUSG00000063382"|"ENSMUSG00000030970"|"ENSMUSG00000051316"|"ENSMUSG00000030213"|"E…	Taf4/Parp1/Gtf3c1/Gtf3c2/Gtf3c4/Zbtb7a/Mlxipl/Ncoa6/Nfatc3/Prdm16/Naa16/Rxra/Lef1/Sin3a/Taf6/Bcl9l/Ctbp2/Taf7/Atf7ip/Prdm10/Rcor1/Gtf3c3/Cdk7/Tead3/Mef2a/Hey2/Ski/Mta1/Pknox1/Arnt/Gtf2h3/Tbpl1/Taf3/Med26/Six5/Sp1/Clock/Smad5/Creb1/Trim28/Ctbp1/Taf10/Ncor2/Rarg/Yy2/Hdgf/Bdp1/Atf6b/Med23/Snapc4/Arntl/Nfatc4/Med8/Tead1/Tcea1/Gtf2e1/Bcl9/Ep300/Tcf7l1/Eya3/Hdac2/Nr5a2/Mxi1/Ncor1/E2f3/Nfyc/Taf1a/Gtf2e2…
GOBP_SISTER_CHROMATID_COHESION	0.477271	-0.443889	-1.8858	53	0.000744693	0.00780302	ENSMUSG00000028086|"ENSMUSG00000038902"|"ENSMUSG00000007646"|"ENSMUSG00000034021"|"ENSMUSG00000046691"|"ENSMUSG00000005698"|"ENSMUSG00000022314"|"ENSMUSG00000067567"|"ENSMUSG00000031858"|"ENSMUSG00000041408"|"ENSMUSG00000029202"|"ENSMUSG00000036928"|"ENSMUSG00000000142"|"ENSMUSG00000021597"|"ENSMUSG00000024974"|"ENSMUSG00000041133"|"ENSMUSG00000031928"|"ENSMUSG00000031229"|"ENSMUSG00000022141"|"E…	Fbxw7/Pogz/Rad51c/Pds5b/Chtf8/Ctcf/Rad21/Hdac8/Mau2/Wapl/Pds5a/Stag3/Axin2/Slf1/Smc3/Smc1a/Mre11a/Atrx/Nipbl/Sfpq/Slf2/Naa10/Stag2/Stag1
GOBP_ACTIN_FILAMENT_ORGANIZATION	0.477271	0.319241	1.4307	407	0.000785423	0.00817388	ENSMUSG00000041362|"ENSMUSG00000031548"|"ENSMUSG00000021998"|"ENSMUSG00000057329"|"ENSMUSG00000056737"|"ENSMUSG00000039942"|"ENSMUSG00000003283"|"ENSMUSG00000006304"|"ENSMUSG00000040990"|"ENSMUSG00000020120"|"ENSMUSG00000037405"|"ENSMUSG00000022089"|"ENSMUSG00000008475"|"ENSMUSG00000000915"|"ENSMUSG00000056201"|"ENSMUSG00000018293"|"ENSMUSG00000051397"|"ENSMUSG00000030000"|"ENSMUSG00000049493"|"E…	Shtn1/Sfrp1/Lcp1/Bcl2/Capg/Ptger4/Hck/Arpc2/Sh3kbp1/Plek/Icam1/Bin3/Arpc5/Hip1r/Cfl1/Pfn1/Tacstd2/Add2/Pls1/Rac2/Tac1/Rnd1/Brk1/Myo1g/Cotl1/Elmo1/Arpc1b/Sorbs3/Coro1b/Myo15/Fhdc1/Sptbn2/Bin1/S1pr1/Apoa1/Nlrp5/Sdc4/Tmsb4x/Itgb1bp1/Coro1a/Serpinf2/Gmfg/Msrb1/Dstn/Myo1h/Ccn2/Nox4/Cyrib/Diaph1/Pawr/Arpc3/Hcls1/Lima1/Eps8/Pacsin1/Nckap1l/Carmil1/Prkcd/Ccl21a/Rgcc/Arpc4/Pdlim1/Tcap/Marcksl1/Tmsb15b1/Sh…
GOBP_NEGATIVE_REGULATION_OF_CELLULAR_AMIDE_METABOLIC_PROCESS	0.477271	-0.304644	-1.59384	155	0.000786574	0.00817388	ENSMUSG00000028639|"ENSMUSG00000034724"|"ENSMUSG00000038848"|"ENSMUSG00000003814"|"ENSMUSG00000027184"|"ENSMUSG00000020091"|"ENSMUSG00000029814"|"ENSMUSG00000026925"|"ENSMUSG00000037331"|"ENSMUSG00000010554"|"ENSMUSG00000020740"|"ENSMUSG00000040423"|"ENSMUSG00000032293"|"ENSMUSG00000036550"|"ENSMUSG00000045983"|"ENSMUSG00000036698"|"ENSMUSG00000056167"|"ENSMUSG00000028580"|"ENSMUSG00000047213"|"E…	Ybx1/Cnot6l/Ythdf1/Calr/Caprin1/Eif4ebp2/Igf2bp3/Inpp5e/Larp1/Mettl16/Gga3/Rc3h1/Ireb2/Cnot1/Eif4g1/Ago2/Cnot10/Pum1/Ythdf3/Cpeb3/Ormdl1/Samd4b/Rbm24/Rnf139/Ddx6/Rock1/Pura/Rtn2/Fxr1/Igf2bp2/Tnrc6c/Tsc1/Dapk1/Eif2ak3/Ago4/Celf1/Tia1/Shmt2/Ago3/Tardbp/Gigyf2/Gzmb/Rock2/Eif4e2/Notch4/Unk/Eif4enif1/Cnot7/Fto/Upf1
GOBP_PLASMA_LIPOPROTEIN_PARTICLE_CLEARANCE	0.477271	0.514172	1.7978	48	0.000812729	0.00839375	ENSMUSG00000005681|"ENSMUSG00000021242"|"ENSMUSG00000042759"|"ENSMUSG00000040564"|"ENSMUSG00000020609"|"ENSMUSG00000053846"|"ENSMUSG00000032083"|"ENSMUSG00000029103"|"ENSMUSG00000024781"|"ENSMUSG00000022579"|"ENSMUSG00000002985"|"ENSMUSG00000005413"|"ENSMUSG00000016524"|"ENSMUSG00000025044"|"ENSMUSG00000028478"|"ENSMUSG00000032231"|"ENSMUSG00000021546"|"ENSMUSG00000032207"|"ENSMUSG00000023045"|"E…	Apoa2/Npc2/Apobr/Apoc1/Apob/Lipg/Apoa1/Lrpap1/Lipa/Gpihbp1/Apoe/Hmox1/Il19/Msr1/Clta/Anxa2/Hnrnpk/Lipc/Soat2/Nr1h4/Fgf21/Mylip/Ap2s1/Ap2m1/Ces3b/Adipoq/Cnpy2
GOBP_PEPTIDYL_THREONINE_MODIFICATION	0.477271	-0.324173	-1.59489	118	0.000893335	0.00903541	ENSMUSG00000059409|"ENSMUSG00000028630"|"ENSMUSG00000021936"|"ENSMUSG00000021994"|"ENSMUSG00000042978"|"ENSMUSG00000024858"|"ENSMUSG00000045983"|"ENSMUSG00000040325"|"ENSMUSG00000025812"|"ENSMUSG00000004815"|"ENSMUSG00000040390"|"ENSMUSG00000038970"|"ENSMUSG00000038072"|"ENSMUSG00000054793"|"ENSMUSG00000024969"|"ENSMUSG00000022812"|"ENSMUSG00000063358"|"ENSMUSG00000024617"|"ENSMUSG00000024290"|"E…	Ppp2r5d/Dyrk2/Mapk8/Wnt5a/Sbk1/Grk2/Eif4g1/Dcaf1/Pard3/Dgkq/Map3k10/Lmtk2/Galnt11/Cadm4/Mark2/Gsk3b/Mapk1/Camk2a/Rock1/Cad/Prkaca/Ulk1/Wnk1/Camk2d/Axin1/Nlk/Rptor/Tnks1bp1/Prkca/Csnk2a2/Acvr1/Csnk2a1/Galnt1/Rock2/Acvr1b/Hipk1/Stk39/Gsk3a/Hipk2/Pdpk1
GOBP_MAGNESIUM_ION_TRANSPORT	0.477271	-0.666022	-2.07455	16	0.000896523	0.00903695	ENSMUSG00000031232|"ENSMUSG00000028803"|"ENSMUSG00000021339"|"ENSMUSG00000041695"|"ENSMUSG00000035798"|"ENSMUSG00000030452"|"ENSMUSG00000061273"|"ENSMUSG00000039530"|"ENSMUSG00000020411"	Magt1/Nipal3/Mrs2/Kcnj2/Zdhhc17/Nipa2/Mmgt1/Tusc3/Nipal4
GOBP_COPII_COATED_VESICLE_CARGO_LOADING	0.477271	-0.672808	-2.08495	15	0.000958474	0.00950927	ENSMUSG00000039367|"ENSMUSG00000036391"|"ENSMUSG00000020986"|"ENSMUSG00000051984"|"ENSMUSG00000056050"|"ENSMUSG00000001052"|"ENSMUSG00000039234"|"ENSMUSG00000035325"|"ENSMUSG00000027465"|"ENSMUSG00000020149"|"ENSMUSG00000045294"	Sec24c/Sec24a/Sec23a/Sec31b/Mia3/Sec24b/Sec24d/Sec31a/Tbc1d20/Rab1a/Insig1
GOBP_MRNA_CLEAVAGE	0.45506	-0.589808	-2.02204	22	0.000997346	0.00981762	ENSMUSG00000034022|"ENSMUSG00000053536"|"ENSMUSG00000029227"|"ENSMUSG00000036698"|"ENSMUSG00000022774"|"ENSMUSG00000031754"|"ENSMUSG00000055531"|"ENSMUSG00000020715"	Cpsf1/Cstf2t/Fip1l1/Ago2/Ncbp2/Nudt21/Cpsf6/Ern1
GOBP_NEURAL_TUBE_DEVELOPMENT	0.45506	-0.31571	-1.59545	130	0.0010135	0.00991997	ENSMUSG00000020888|"ENSMUSG00000038564"|"ENSMUSG00000019969"|"ENSMUSG00000022911"|"ENSMUSG00000022568"|"ENSMUSG00000021994"|"ENSMUSG00000030201"|"ENSMUSG00000029050"|"ENSMUSG00000008859"|"ENSMUSG00000034486"|"ENSMUSG00000026842"|"ENSMUSG00000036158"|"ENSMUSG00000050288"|"ENSMUSG00000003233"|"ENSMUSG00000049532"|"ENSMUSG00000027164"|"ENSMUSG00000002496"|"ENSMUSG00000001288"|"ENSMUSG00000079487"|"E…	Dvl2/Ift172/Psen1/Arl13b/Scrib/Wnt5a/Lrp6/Ski/Rala/Gbx2/Abl1/Prickle1/Fzd2/Dvl3/Sall2/Traf6/Tsc2/Rarg/Med12/Kdm2b/Chrd/Prkaca/Tsc1/Sox11/Zfp358/Nodal/Sufu/C2cd3/Prox1/Sec24b/Wdr19/Intu/Tmem107/Notch1/Luzp1/Cecr2/Pkd1
GOCC_CHROMOSOME_CENTROMERIC_REGION	0.45506	-0.275741	-1.49485	192	0.0011236	0.010705	ENSMUSG00000059851|"ENSMUSG00000020661"|"ENSMUSG00000019969"|"ENSMUSG00000064302"|"ENSMUSG00000038025"|"ENSMUSG00000042557"|"ENSMUSG00000020745"|"ENSMUSG00000020492"|"ENSMUSG00000026626"|"ENSMUSG00000034021"|"ENSMUSG00000005698"|"ENSMUSG00000020271"|"ENSMUSG00000018666"|"ENSMUSG00000020739"|"ENSMUSG00000032264"|"ENSMUSG00000022314"|"ENSMUSG00000063550"|"ENSMUSG00000024817"|"ENSMUSG00000017843"|"E…	Kmt5c/Dnmt3a/Psen1/Clasp1/Phf2/Sin3a/Pafah1b1/Ska2/Ppp2r5a/Pds5b/Ctcf/Fbxw11/Cbx1/Nup85/Zw10/Rad21/Nup98/Uhrf2/Ppp2r5c/Kansl1/Xpo1/Uvrag/Kmt5b/Fbxo28/Ncapd2/Dctn1/Wapl/Pds5a/Ckap5/Hsf1/Stag3/Baz1b/Kat8/Gpatch11/Nup160/Ss18l1/Nup107/Psen2/Dync1li2/Smc3/Smc1a
GOBP_CELL_ADHESION_MEDIATED_BY_INTEGRIN	0.45506	0.465676	1.72183	70	0.0011431	0.0108498	ENSMUSG00000001281|"ENSMUSG00000028661"|"ENSMUSG00000038007"|"ENSMUSG00000037405"|"ENSMUSG00000024696"|"ENSMUSG00000039239"|"ENSMUSG00000030538"|"ENSMUSG00000020689"|"ENSMUSG00000004266"|"ENSMUSG00000062352"|"ENSMUSG00000042228"|"ENSMUSG00000032925"|"ENSMUSG00000032093"|"ENSMUSG00000022488"|"ENSMUSG00000094686"|"ENSMUSG00000037411"|"ENSMUSG00000024087"|"ENSMUSG00000022817"|"ENSMUSG00000021822"|"E…	Itgb7/Epha8/Acer2/Icam1/Lpxn/Tgfb2/Cib1/Itgb3/Ptpn6/Itgb1bp1/Lyn/Itgbl1/Cd3e/Nckap1l/Ccl21a/Serpine1/Cyp1b1/Itgb5/Plau/Itgb2/Ccn3/Piezo1/Syk
GOBP_INTRINSIC_APOPTOTIC_SIGNALING_PATHWAY_BY_P53_CLASS_MEDIATOR	0.45506	0.463923	1.73447	72	0.00117303	0.0111129	ENSMUSG00000041801|"ENSMUSG00000024521"|"ENSMUSG00000057329"|"ENSMUSG00000021070"|"ENSMUSG00000033307"|"ENSMUSG00000048349"|"ENSMUSG00000025647"|"ENSMUSG00000026278"|"ENSMUSG00000018983"|"ENSMUSG00000059291"|"ENSMUSG00000047242"|"ENSMUSG00000022510"|"ENSMUSG00000009291"|"ENSMUSG00000034457"|"ENSMUSG00000036781"|"ENSMUSG00000004637"|"ENSMUSG00000020108"|"ENSMUSG00000030717"|"ENSMUSG00000021546"|"E…	Phlda3/Pmaip1/Bcl2/Bdkrb2/Mif/Pou4f1/Shisa5/Bok/E2f2/Rpl11/Taf9b/Trp63/Pttg1ip/Eda2r/Rps27l/Wwox/Ddit4/Nupr1/Hnrnpk/Pycard/Rpl26/Snw1/Cd44/Bax/Prkn/Pml/E2f1/Armc10
GOBP_LIPID_LOCALIZATION	0.45506	0.311186	1.40012	435	0.00118484	0.0111882	ENSMUSG00000011884|"ENSMUSG00000022548"|"ENSMUSG00000005681"|"ENSMUSG00000029304"|"ENSMUSG00000022015"|"ENSMUSG00000021242"|"ENSMUSG00000074968"|"ENSMUSG00000004668"|"ENSMUSG00000026321"|"ENSMUSG00000005089"|"ENSMUSG00000021070"|"ENSMUSG00000032548"|"ENSMUSG00000021983"|"ENSMUSG00000041736"|"ENSMUSG00000024981"|"ENSMUSG00000021486"|"ENSMUSG00000006731"|"ENSMUSG00000006574"|"ENSMUSG00000000440"|"E…	Gltp/Apod/Apoa2/Spp1/Tnfsf11/Npc2/Ano3/Abca13/Tnfrsf11a/Slc1a2/Bdkrb2/Slco2a1/Atp8a2/Tspo/Acsl5/Prelid1/B4galnt1/Slc4a1/Pparg/Cyp8b1/Apobr/Apoc1/Osbpl10/Aqp9/Slc27a2/Plscr1/Rbp4/Atp8b4/Cyp4f15/Star/Hexb/Slc2a1/Tac1/Il6/Selenom/Spns3/Apob/Spns2/Ffar2/C3/Slc27a5/Anxa1/Lipg/Pla2g4a/Itgb3/Tmem30b/Fabp4/Apoa1/Ptges/Drd2/Abcg1/Apoe/Lima1/Abcc2/Rab3gap1/Kcnj10/Lrrc8e/Prkcd/Lbp/Cptp/Abcb4/Apold1/Pip4k2a/…
GOBP_REGULATION_OF_MICROTUBULE_CYTOSKELETON_ORGANIZATION	0.45506	-0.311804	-1.5975	134	0.0012074	0.011332	ENSMUSG00000021573|"ENSMUSG00000030357"|"ENSMUSG00000048537"|"ENSMUSG00000026933"|"ENSMUSG00000090877"|"ENSMUSG00000037933"|"ENSMUSG00000091971"|"ENSMUSG00000064302"|"ENSMUSG00000020492"|"ENSMUSG00000066306"|"ENSMUSG00000041570"|"ENSMUSG00000041205"|"ENSMUSG00000109511"|"ENSMUSG00000034292"|"ENSMUSG00000026842"|"ENSMUSG00000024068"|"ENSMUSG00000024969"|"ENSMUSG00000022044"|"ENSMUSG00000022812"|"E…	Tppp/Fkbp4/Phldb1/Camsap1/Hspa1b/Bicd2/Hspa1a/Clasp1/Ska2/Numa1/Camsap2/Map6d1/Nup62/Traf3ip1/Abl1/Spast/Mark2/Stmn4/Gsk3b/Eml2/Tubb4a/Chmp2b/Dctn1/Rock1/Ckap5/Prkaa2/Cep97/Togaram1/Senp6/Inpp5j/Efna5/Mecp2/Taok1/Fsd1/Rcc1/Stmnd1/Gnai1/Pkd1/Fgf13/Rangrf/Spef1/Atxn7/Prkaa1/Ttbk2/Epha3/Hnrnpu/Apc/Slain2
GOCC_HISTONE_DEACETYLASE_COMPLEX	0.45506	-0.374524	-1.66687	75	0.00122829	0.0114217	ENSMUSG00000035011|"ENSMUSG00000024260"|"ENSMUSG00000042557"|"ENSMUSG00000037896"|"ENSMUSG00000019789"|"ENSMUSG00000021144"|"ENSMUSG00000022096"|"ENSMUSG00000067567"|"ENSMUSG00000029478"|"ENSMUSG00000012076"|"ENSMUSG00000029670"|"ENSMUSG00000019777"|"ENSMUSG00000018501"|"ENSMUSG00000039852"|"ENSMUSG00000048490"|"ENSMUSG00000029505"|"ENSMUSG00000074698"|"ENSMUSG00000037395"|"ENSMUSG00000008855"|"E…	Zbtb7a/Sap130/Sin3a/Rcor1/Hey2/Mta1/Hr/Hdac8/Ncor2/Brms1l/Ing3/Hdac2/Ncor1/Rere/Nrip1/Ep400/Csnk2a1/Rcor3/Hdac5/Phf12/Srcap/Sap30l/Sap18/Chd4/Kat5/Gatad2b/Phf21a
GOBP_UNSATURATED_FATTY_ACID_METABOLIC_PROCESS	0.45506	0.439546	1.69982	89	0.00130032	0.011981	ENSMUSG00000038776|"ENSMUSG00000033307"|"ENSMUSG00000029919"|"ENSMUSG00000021364"|"ENSMUSG00000038754"|"ENSMUSG00000006390"|"ENSMUSG00000074183"|"ENSMUSG00000073424"|"ENSMUSG00000030341"|"ENSMUSG00000028378"|"ENSMUSG00000003484"|"ENSMUSG00000024659"|"ENSMUSG00000056220"|"ENSMUSG00000050737"|"ENSMUSG00000000320"|"ENSMUSG00000063856"|"ENSMUSG00000024087"|"ENSMUSG00000015090"|"ENSMUSG00000075706"|"E…	Ephx1/Mif/Hpgds/Elovl2/Elovl3/Elovl1/Gsta1/Cyp4f15/Tnfrsf1a/Ptgr1/Cyp4f18/Anxa1/Pla2g4a/Ptges/Alox12/Gpx1/Cyp1b1/Ptgds/Gpx4/Dagla/Fabp5/Ptgs2/Cyp2d10/Faah/Abcd2/Scp2/Alox8/Gstm2/Elovl6/Cbr1/Degs1
GOMF_ATP_DEPENDENT_MICROTUBULE_MOTOR_ACTIVITY_MINUS_END_DIRECTED	0.45506	0.66003	1.84445	18	0.00130317	0.0119853	ENSMUSG00000101337|"ENSMUSG00000038011"|"ENSMUSG00000030882"|"ENSMUSG00000041144"|"ENSMUSG00000019027"|"ENSMUSG00000056752"|"ENSMUSG00000022262"|"ENSMUSG00000047369"|"ENSMUSG00000047193"|"ENSMUSG00000052273"|"ENSMUSG00000018581"|"ENSMUSG00000005237"|"ENSMUSG00000021879"	Dnah7c/Dnah10/Dnhd1/Dnah7b/Dnah1/Dnah9/Dnah5/Dnah14/Dync2h1/Dnah3/Dnah11/Dnah2/Dnah12
GOMF_MONOOXYGENASE_ACTIVITY	0.45506	0.459526	1.69909	70	0.00131786	0.0120984	ENSMUSG00000050370|"ENSMUSG00000079057"|"ENSMUSG00000039519"|"ENSMUSG00000050103"|"ENSMUSG00000050445"|"ENSMUSG00000073424"|"ENSMUSG00000032323"|"ENSMUSG00000003484"|"ENSMUSG00000029361"|"ENSMUSG00000040170"|"ENSMUSG00000020051"|"ENSMUSG00000024087"|"ENSMUSG00000031604"|"ENSMUSG00000026691"|"ENSMUSG00000020098"|"ENSMUSG00000019823"|"ENSMUSG00000028715"|"ENSMUSG00000094806"|"ENSMUSG00000039783"|"E…	Ch25h/Cyp4v3/Cyp7b1/Agmo/Cyp8b1/Cyp4f15/Cyp11a1/Cyp4f18/Nos1/Fmo2/Pah/Cyp1b1/Msmo1/Fmo3/Pcbd1/Mical1/Cyp4a14/Cyp2d10/Kmo/Cyp4a10/Cyp2r1/Fmo1/Cyp4a32/Tbxas1/Pcbd2/Ptgis/Sqle/Fmo4/Cyp4x1/Pam/Cyp2u1/Tph1/Cyp4f14
GOMF_NUCLEOSIDE_TRIPHOSPHATASE_REGULATOR_ACTIVITY	0.45506	-0.222591	-1.30554	475	0.00133476	0.0122312	ENSMUSG00000032115|"ENSMUSG00000029657"|"ENSMUSG00000042203"|"ENSMUSG00000022788"|"ENSMUSG00000031216"|"ENSMUSG00000017132"|"ENSMUSG00000032946"|"ENSMUSG00000028410"|"ENSMUSG00000038658"|"ENSMUSG00000038530"|"ENSMUSG00000035392"|"ENSMUSG00000039976"|"ENSMUSG00000021037"|"ENSMUSG00000025265"|"ENSMUSG00000042404"|"ENSMUSG00000020288"|"ENSMUSG00000021027"|"ENSMUSG00000026203"|"ENSMUSG00000025224"|"E…	Hyou1/Hsph1/Tbc1d22b/Fgd4/Stard8/Cyth1/Rasgrp2/Dnaja1/Ric1/Rgs4/Dennd1a/Tbc1d16/Ahsa1/Fgd1/Dennd4b/Ahsa2/Ralgapa1/Dnajb2/Gbf1/Arhgef7/Sec23a/Plxnb1/Tbc1d4/Arfgef1/Tbc1d10c/Plce1/Adap2/Iqsec1/Denn2b/Vav2/Arhgap12/Agfg1/Atp1b2/Adrb1/Dennd1b/Git1/Tbc1d19/Dnajb1/Asap3/Arhgef16/Rundc1/Tor1aip1/Smap2/Ralbp1/Syngap1/Dnmbp/Gpsm1/Arhgef9/Arhgap18/Hps4/Arhgef19/Agap1/Chml/Pln/Ralgps2/Rtkn/Smcr8/Sh3bp5l/Arh…
GOBP_PHOSPHOLIPID_TRANSPORT	0.45506	0.457722	1.73703	79	0.00133869	0.0122378	ENSMUSG00000011884|"ENSMUSG00000005681"|"ENSMUSG00000021242"|"ENSMUSG00000074968"|"ENSMUSG00000021983"|"ENSMUSG00000021486"|"ENSMUSG00000006574"|"ENSMUSG00000040564"|"ENSMUSG00000040875"|"ENSMUSG00000032369"|"ENSMUSG00000060131"|"ENSMUSG00000034435"|"ENSMUSG00000032083"|"ENSMUSG00000024030"|"ENSMUSG00000002985"|"ENSMUSG00000021948"|"ENSMUSG00000029073"|"ENSMUSG00000042476"|"ENSMUSG00000050296"|"E…	Gltp/Apoa2/Npc2/Ano3/Atp8a2/Prelid1/Slc4a1/Apoc1/Osbpl10/Plscr1/Atp8b4/Tmem30b/Apoa1/Abcg1/Apoe/Prkcd/Cptp/Abcb4/Abca12/Atp8b1/Xkr6/Prelid3a/Pltp/Scp2/Plscr3/P2rx7/Xkr8/Atp10a/Plekha3/Pitpna/Xkr5/Osbpl5/Ano7/Atp9a/Abcc1/Pctp/Triap1/Prelid2/Plscr4
GOMF_SODIUM_ION_TRANSMEMBRANE_TRANSPORTER_ACTIVITY	0.45506	0.403729	1.62498	117	0.00134494	0.0122576	ENSMUSG00000033998|"ENSMUSG00000040907"|"ENSMUSG00000056073"|"ENSMUSG00000000197"|"ENSMUSG00000079055"|"ENSMUSG00000023033"|"ENSMUSG00000005089"|"ENSMUSG00000019194"|"ENSMUSG00000026065"|"ENSMUSG00000029843"|"ENSMUSG00000030096"|"ENSMUSG00000025726"|"ENSMUSG00000030109"|"ENSMUSG00000026904"|"ENSMUSG00000021553"|"ENSMUSG00000049281"|"ENSMUSG00000052026"|"ENSMUSG00000019894"|"ENSMUSG00000021135"|"E…	Kcnk1/Atp1a3/Grik2/Nalcn/Slc8a3/Scn8a/Slc1a2/Scn1b/Slc9a4/Slc13a4/Slc6a6/Slc28a1/Slc6a12/Slc4a10/Slc28a3/Scn3b/Slc6a7/Slc6a15/Slc10a1/Slc10a3/Slc6a8/Pkd2l1/Slc24a5/Slc1a3/Cacna1i/Slc10a5/Slc6a13/Asic2/Slc4a5/Slc1a1/Trpm2/Slc4a9/Slc6a1/Slc9a5/Slc9a3/Scn4b/Scnn1a/Slc3a2/Slc10a6/Slc8b1/Slc18a1/Slc24a2/Slc23a1/Hcn3
GOBP_ENDOPLASMIC_RETICULUM_ORGANIZATION	0.45506	-0.364142	-1.64657	82	0.00139665	0.0125474	ENSMUSG00000041891|"ENSMUSG00000037720"|"ENSMUSG00000007122"|"ENSMUSG00000005873"|"ENSMUSG00000001143"|"ENSMUSG00000021484"|"ENSMUSG00000051984"|"ENSMUSG00000026924"|"ENSMUSG00000054455"|"ENSMUSG00000078517"|"ENSMUSG00000031953"|"ENSMUSG00000004270"|"ENSMUSG00000056050"|"ENSMUSG00000021669"|"ENSMUSG00000030126"|"ENSMUSG00000052852"|"ENSMUSG00000015290"|"ENSMUSG00000009207"|"ENSMUSG00000059811"|"E…	Lman1/Tmem33/Casq1/Reep5/Lman2l/Lman2/Sec31b/Sec16a/Vapb/Emc1/Tmem170/Lpcat3/Mia3/Cert1/Tmcc1/Reep1/Ubl4a/Lnpk/Atl2/Mmgt1/Ccdc47/Eif2ak3/Zfyve27/Get1/Zbed3/Sec31a/Emc8
GOBP_REGULATION_OF_LIPID_TRANSPORT	0.45506	0.401745	1.61383	119	0.00140343	0.0125859	ENSMUSG00000005681|"ENSMUSG00000029304"|"ENSMUSG00000022015"|"ENSMUSG00000026321"|"ENSMUSG00000021983"|"ENSMUSG00000041736"|"ENSMUSG00000024981"|"ENSMUSG00000021486"|"ENSMUSG00000000440"|"ENSMUSG00000050445"|"ENSMUSG00000040564"|"ENSMUSG00000073424"|"ENSMUSG00000061762"|"ENSMUSG00000053846"|"ENSMUSG00000056220"|"ENSMUSG00000020689"|"ENSMUSG00000032083"|"ENSMUSG00000050737"|"ENSMUSG00000002985"|"E…	Apoa2/Spp1/Tnfsf11/Tnfrsf11a/Atp8a2/Tspo/Acsl5/Prelid1/Pparg/Cyp8b1/Apoc1/Cyp4f15/Tac1/Lipg/Pla2g4a/Itgb3/Apoa1/Ptges/Apoe/Rab3gap1/Prkcd/Abcb4/P2rx4/Thbs1/Abca12/Syk/Agtr2/Fis1/Nfkbia/Anxa2/Naxe/Pltp/Scp2/Kmo
GOBP_WNT_SIGNALING_PATHWAY_CALCIUM_MODULATING_PATHWAY	0.45506	-0.489372	-1.90319	37	0.00149904	0.0132083	ENSMUSG00000021994|"ENSMUSG00000027985"|"ENSMUSG00000024960"|"ENSMUSG00000036698"|"ENSMUSG00000050288"|"ENSMUSG00000024617"|"ENSMUSG00000033953"|"ENSMUSG00000025571"|"ENSMUSG00000017376"|"ENSMUSG00000042500"|"ENSMUSG00000009108"|"ENSMUSG00000033016"|"ENSMUSG00000028842"|"ENSMUSG00000021816"|"ENSMUSG00000025386"|"ENSMUSG00000007989"|"ENSMUSG00000045005"|"ENSMUSG00000041530"	Wnt5a/Lef1/Plcb3/Ago2/Fzd2/Camk2a/Ppp3r1/Tnrc6c/Nlk/Ago4/Gnat2/Nfatc1/Ago3/Ppp3cb/Pde6g/Fzd3/Fzd5/Ago1
GOBP_ORGANIC_HYDROXY_COMPOUND_METABOLIC_PROCESS	0.45506	0.309146	1.39579	472	0.00151053	0.0132632	ENSMUSG00000025037|"ENSMUSG00000029762"|"ENSMUSG00000061808"|"ENSMUSG00000007682"|"ENSMUSG00000005681"|"ENSMUSG00000024885"|"ENSMUSG00000028172"|"ENSMUSG00000057329"|"ENSMUSG00000021242"|"ENSMUSG00000021720"|"ENSMUSG00000020120"|"ENSMUSG00000022489"|"ENSMUSG00000021751"|"ENSMUSG00000050370"|"ENSMUSG00000025059"|"ENSMUSG00000038007"|"ENSMUSG00000031400"|"ENSMUSG00000079057"|"ENSMUSG00000039519"|"E…	Maoa/Akr1b8/Ttr/Dio2/Apoa2/Aldh3b1/Tacr3/Bcl2/Npc2/Rnf180/Plek/Pde1b/Acox2/Ch25h/Gk/Acer2/G6pdx/Cyp4v3/Cyp7b1/Bco1/Plch2/Tgfb2/Slc45a2/Adh1/Cyp8b1/Apobr/Drd1/Crym/Rdh12/Gnb3/Slc27a2/Slc16a2/Rbp4/Cyp4f15/Star/Cyp11a1/Comt/Ptgr1/Gde1/Serpina12/Bmp2/Apob/Cyp4f18/Cd244a/Slc27a5/Snca/Tpi1/Pla2g4a/Apoa1/Akr1a1/Hif1a/Adh7/Tg/Nsdhl/Dhrs9/Alox12/Lipa/Pld4/Grin2a/Cyb5r3/Sphk1/Drd2/Gpr37/Sult1a1/Cebpa/Abcg1…
GOCC_SARCOPLASM	0.45506	-0.371436	-1.67161	79	0.00153297	0.0133902	ENSMUSG00000020048|"ENSMUSG00000029467"|"ENSMUSG00000033044"|"ENSMUSG00000007122"|"ENSMUSG00000042686"|"ENSMUSG00000040118"|"ENSMUSG00000026879"|"ENSMUSG00000003814"|"ENSMUSG00000032575"|"ENSMUSG00000047419"|"ENSMUSG00000038239"|"ENSMUSG00000021820"|"ENSMUSG00000028207"|"ENSMUSG00000000628"|"ENSMUSG00000033400"|"ENSMUSG00000038583"|"ENSMUSG00000022519"|"ENSMUSG00000030287"|"ENSMUSG00000022565"|"E…	Hsp90b1/Atp2a2/Dhrs7c/Casq1/Jph1/Cacna2d1/Gsn/Calr/Manf/Cmya5/Hrc/Camk2g/Asph/Hk2/Agl/Pln/Srl/Itpr2/Plec/Clec18a/Slc2a4/Ryr2/Atp2a1/Rtn2/Tmem109/Camk2d/Habp4
GOBP_ENERGY_DERIVATION_BY_OXIDATION_OF_ORGANIC_COMPOUNDS	0.45506	-0.250048	-1.36037	258	0.0015791	0.0136747	ENSMUSG00000004056|"ENSMUSG00000031299"|"ENSMUSG00000020456"|"ENSMUSG00000028630"|"ENSMUSG00000027601"|"ENSMUSG00000040018"|"ENSMUSG00000025968"|"ENSMUSG00000025537"|"ENSMUSG00000019082"|"ENSMUSG00000026525"|"ENSMUSG00000005981"|"ENSMUSG00000039410"|"ENSMUSG00000005683"|"ENSMUSG00000022110"|"ENSMUSG00000003865"|"ENSMUSG00000029992"|"ENSMUSG00000032293"|"ENSMUSG00000040463"|"ENSMUSG00000032279"|"E…	Akt2/Pdha1/Ogdh/Dyrk2/Mtfr1/Cox15/Ndufs1/Phkg1/Slc25a22/Opn3/Trap1/Prdm16/Cs/Sucla2/Gys1/Gfpt1/Ireb2/Mybbp1a/Idh3a/Pygm/Dlat/Cbfa2t3/Idh3b/Pnpt1/Slc25a12/Ide/Ppargc1a/Agl/Dhtkd1/Slc25a23/Pcdh12/Etfdh/Gsk3b/Cox10/Taz/Tigar/Sdha/Aco2/Irs1/Nfatc4/Noa1/Me3/mt-Nd4l
GOBP_CARBOHYDRATE_DERIVATIVE_CATABOLIC_PROCESS	0.45506	0.374407	1.56325	169	0.00165367	0.0142227	ENSMUSG00000023031|"ENSMUSG00000035273"|"ENSMUSG00000032565"|"ENSMUSG00000035459"|"ENSMUSG00000028755"|"ENSMUSG00000028673"|"ENSMUSG00000029209"|"ENSMUSG00000049723"|"ENSMUSG00000040613"|"ENSMUSG00000021322"|"ENSMUSG00000064246"|"ENSMUSG00000015027"|"ENSMUSG00000022304"|"ENSMUSG00000031375"|"ENSMUSG00000021665"|"ENSMUSG00000034744"|"ENSMUSG00000020736"|"ENSMUSG00000020407"|"ENSMUSG00000025743"|"E…	Cela1/Hpse/Nudt16/Stab2/Cda/Fuca1/Gnpda2/Mmp12/Apobec1/Aoah/Chil1/Galns/Dpys/Bgn/Hexb/Nagk/Nt5c/Upp1/Sdc3/Sdc4/Fbxo2/Pglyrp1/Gusb/Pde8a/Mgat1/Renbp/Fbxo27/Prkcd/Ogg1/Npl/Lyve1/Cst3/Gpd1/Nudt10/Fbxo17/Tgfb1/Hprt/Fbxo6/Galc/Amdhd2/Cd44/Nt5e/Edem2/Ada/Manba/Gba/Nt5m/Tymp/Nudt11/Gla/Neil2
GOBP_INFLAMMATORY_RESPONSE_TO_ANTIGENIC_STIMULUS	0.45506	0.51781	1.80254	47	0.0017928	0.0152373	ENSMUSG00000018774|"ENSMUSG00000040770"|"ENSMUSG00000037405"|"ENSMUSG00000031264"|"ENSMUSG00000005364"|"ENSMUSG00000052821"|"ENSMUSG00000026656"|"ENSMUSG00000044288"|"ENSMUSG00000024164"|"ENSMUSG00000049734"|"ENSMUSG00000036587"|"ENSMUSG00000063856"|"ENSMUSG00000050377"|"ENSMUSG00000041202"|"ENSMUSG00000005779"|"ENSMUSG00000026715"|"ENSMUSG00000026981"|"ENSMUSG00000024402"|"ENSMUSG00000030751"|"E…	Cd68/Il25/Icam1/Btk/Il5ra/Cysltr1/Fcgr2b/Cnr1/C3/Trex1/Fut7/Gpx1/Il31ra/Pla2g2d/Psmb4/Serpinc1/Il1rn/Lta/Psma1/Nlrp6/Hmgb1/Park7/Nod2/Tnf/Selenos
GOBP_EMBRYONIC_MORPHOGENESIS	0.45506	-0.218372	-1.27937	473	0.00183997	0.0155595	ENSMUSG00000028639|"ENSMUSG00000039952"|"ENSMUSG00000020888"|"ENSMUSG00000002900"|"ENSMUSG00000068566"|"ENSMUSG00000038564"|"ENSMUSG00000048537"|"ENSMUSG00000039137"|"ENSMUSG00000031790"|"ENSMUSG00000019969"|"ENSMUSG00000059923"|"ENSMUSG00000038119"|"ENSMUSG00000044338"|"ENSMUSG00000022568"|"ENSMUSG00000027304"|"ENSMUSG00000064302"|"ENSMUSG00000021994"|"ENSMUSG00000018476"|"ENSMUSG00000027985"|"E…	Ybx1/Dag1/Dvl2/Lamb1/Myadm/Ift172/Phldb1/Whrn/Mmp15/Psen1/Grb2/Cdon/Aplnr/Scrib/Rtf1/Clasp1/Wnt5a/Kdm6b/Lef1/Slitrk6/Flvcr1/Zfp74/Myo6/Rarb/Bmpr1a/Lrp6/Rnf207/Rbpms2/Ski/Twsg1/Acvr2a/Hoxb2/Lrp4/Ndst1/Rala/Col6a1/Gbx2/Zfp281/Tbx5/Ret/Abl1/Tbx6/Prickle1/Lama5/Fzd2/Dvl3/Chrna10/Tasor/Cul3/Trim28/Wnt2b/Srf/Traf6/Sobp/Kcnq4/Med1/Lrp5/Leo1/Tsc2/Mapk1/Rarg/Bcl2l11/Gpc3/Rock1/Med12/Lnpk/Itga3/Kdm2b/Pdgfr…
GOBP_PROTEIN_LOCALIZATION_TO_GOLGI_APPARATUS	0.45506	-0.533038	-1.93065	28	0.00187069	0.0157138	ENSMUSG00000026211|"ENSMUSG00000037933"|"ENSMUSG00000025224"|"ENSMUSG00000017418"|"ENSMUSG00000022200"|"ENSMUSG00000036093"|"ENSMUSG00000001105"|"ENSMUSG00000038671"|"ENSMUSG00000038604"|"ENSMUSG00000034951"|"ENSMUSG00000046230"|"ENSMUSG00000024855"|"ENSMUSG00000030704"	Obsl1/Bicd2/Gbf1/Arl5b/Golph3/Arl5a/Ift20/Arfrp1/Ripor1/Cog7/Vps13a/Pacs1/Rab6a
GOCC_ACTIN_BASED_CELL_PROJECTION	0.45506	0.359826	1.52505	188	0.0018813	0.0157766	ENSMUSG00000041362|"ENSMUSG00000027376"|"ENSMUSG00000026442"|"ENSMUSG00000060703"|"ENSMUSG00000042064"|"ENSMUSG00000027962"|"ENSMUSG00000021998"|"ENSMUSG00000049336"|"ENSMUSG00000062380"|"ENSMUSG00000049493"|"ENSMUSG00000035429"|"ENSMUSG00000030096"|"ENSMUSG00000020437"|"ENSMUSG00000025504"|"ENSMUSG00000042678"|"ENSMUSG00000030538"|"ENSMUSG00000020689"|"ENSMUSG00000051457"|"ENSMUSG00000049551"|"E…	Shtn1/Prom2/Nfasc/Cd302/Myo3b/Vcam1/Lcp1/Tenm2/Tubb3/Pls1/Ptprh/Slc6a6/Myo1g/Eps8l2/Myo15/Cib1/Itgb3/Spn/Fzd9/Pvalb/Acpp/Myo1h/Eps8/Def6/Wwox/Dcxr/Slc7a5/Atp8b1/H2-M3/Myo7a/Tiam2/Myo5a/Myo1f/Pdpn/Adgrv1/Trpv4/Msn/Tgfb1/Rhoc/Scimp/Cib2/Crb1/Itga6/Mpp1/Cd44/Cdhr5/Icam2/Calb1/Nlgn1/Ripor2/Actc1/Cdc42/Ush2a
GOCC_PCG_PROTEIN_COMPLEX	0.45506	-0.431903	-1.76997	46	0.00192116	0.0160309	ENSMUSG00000045215|"ENSMUSG00000033623"|"ENSMUSG00000021901"|"ENSMUSG00000024325"|"ENSMUSG00000038518"|"ENSMUSG00000091736"|"ENSMUSG00000042520"|"ENSMUSG00000029475"|"ENSMUSG00000029687"|"ENSMUSG00000025577"|"ENSMUSG00000019777"|"ENSMUSG00000089715"|"ENSMUSG00000046707"|"ENSMUSG00000042548"|"ENSMUSG00000074698"|"ENSMUSG00000017548"|"ENSMUSG00000018548"|"ENSMUSG00000021264"|"ENSMUSG00000029267"|"E…	Asxl3/Pcgf3/Bap1/Ring1/Jarid2/Yy2/Ubap2l/Kdm2b/Ezh2/Cbx2/Hdac2/Cbx6/Csnk2a2/Asxl1/Csnk2a1/Suz12/Trim37/Yy1/Mtf2/Phc1/Rybp/Phc2/Phf1/Phc3/Asxl2/Cbx8/Cbx4
GOBP_REGULATION_OF_MICROTUBULE_BASED_MOVEMENT	0.431708	0.52731	1.75527	38	0.00205959	0.0169336	ENSMUSG00000044748|"ENSMUSG00000023070"|"ENSMUSG00000028172"|"ENSMUSG00000025235"|"ENSMUSG00000025468"|"ENSMUSG00000044948"|"ENSMUSG00000031447"|"ENSMUSG00000021872"|"ENSMUSG00000006930"|"ENSMUSG00000040899"|"ENSMUSG00000039963"|"ENSMUSG00000024873"|"ENSMUSG00000020396"|"ENSMUSG00000073102"|"ENSMUSG00000031831"|"ENSMUSG00000040473"|"ENSMUSG00000031161"|"ENSMUSG00000018581"	Defb1/Rgn/Tacr3/Bbs4/Caly/Cfap43/Lamp1/Rnase10/Hap1/Ccr6/Ccdc40/Cnih2/Nefh/Drc1/Dnaaf1/Cfap69/Hdac6/Dnah11
GOBP_PROTEIN_DEMANNOSYLATION	0.431708	-0.591619	-1.9655	20	0.00210037	0.0171787	ENSMUSG00000024807|"ENSMUSG00000037470"|"ENSMUSG00000039100"|"ENSMUSG00000020964"|"ENSMUSG00000037075"|"ENSMUSG00000043019"|"ENSMUSG00000036646"	Syvn1/Uggt1/Marchf6/Sel1l/Rnf139/Edem3/Man1b1
GOBP_MORPHOGENESIS_OF_AN_EPITHELIAL_SHEET	0.431708	-0.394346	-1.70692	56	0.00212381	0.0173204	ENSMUSG00000039952|"ENSMUSG00000020888"|"ENSMUSG00000064302"|"ENSMUSG00000021994"|"ENSMUSG00000030201"|"ENSMUSG00000041225"|"ENSMUSG00000075588"|"ENSMUSG00000037712"|"ENSMUSG00000027162"|"ENSMUSG00000052593"|"ENSMUSG00000032796"|"ENSMUSG00000015605"|"ENSMUSG00000039087"|"ENSMUSG00000013663"|"ENSMUSG00000026837"|"ENSMUSG00000063632"|"ENSMUSG00000024241"|"ENSMUSG00000003534"|"ENSMUSG00000026923"|"E…	Dag1/Dvl2/Clasp1/Wnt5a/Lrp6/Arhgap12/Hoxb2/Fermt2/Lin7c/Adam17/Lama1/Srf/Rreb1/Pten/Col5a1/Sox11/Sos1/Ddr1/Notch1/Ajuba
GOBP_ESTABLISHMENT_OF_PROTEIN_LOCALIZATION_TO_PLASMA_MEMBRANE	0.431708	-0.409651	-1.77827	58	0.00218592	0.0177408	ENSMUSG00000029392|"ENSMUSG00000022656"|"ENSMUSG00000030098"|"ENSMUSG00000022568"|"ENSMUSG00000020740"|"ENSMUSG00000026924"|"ENSMUSG00000022200"|"ENSMUSG00000024247"|"ENSMUSG00000032883"|"ENSMUSG00000031889"|"ENSMUSG00000024127"|"ENSMUSG00000026577"|"ENSMUSG00000021375"|"ENSMUSG00000038949"|"ENSMUSG00000021057"|"ENSMUSG00000033389"|"ENSMUSG00000068036"|"ENSMUSG00000020894"|"ENSMUSG00000038671"	Rilpl1/Nectin3/Grip2/Scrib/Gga3/Sec16a/Golph3/Pkdcc/Acsl3/Phaf1/Prepl/Blzf1/Kif13a/Cnst/Akap5/Arhgap44/Afdn/Vamp2/Arfrp1
GOBP_NEGATIVE_REGULATION_OF_NIK_NF_KAPPAB_SIGNALING	0.431708	0.605885	1.8134	24	0.00221274	0.0179008	ENSMUSG00000049871|"ENSMUSG00000078817"|"ENSMUSG00000073399"|"ENSMUSG00000049775"|"ENSMUSG00000022500"|"ENSMUSG00000060470"|"ENSMUSG00000037362"|"ENSMUSG00000026946"|"ENSMUSG00000058914"	Nlrc3/Nlrp12/Trim40/Tmsb4x/Litaf/Adgrg3/Ccn3/Nmi/C1qtnf3
GOBP_BASEMENT_MEMBRANE_ORGANIZATION	0.431708	-0.526555	-1.90717	28	0.00224145	0.018053	ENSMUSG00000039952|"ENSMUSG00000005397"|"ENSMUSG00000002900"|"ENSMUSG00000048537"|"ENSMUSG00000020674"|"ENSMUSG00000052911"|"ENSMUSG00000064302"	Dag1/Nid1/Lamb1/Phldb1/Pxdn/Lamb2/Clasp1
GOBP_CELLULAR_DEFENSE_RESPONSE	0.431708	0.510792	1.77811	47	0.00233894	0.0187115	ENSMUSG00000026180|"ENSMUSG00000042474"|"ENSMUSG00000049103"|"ENSMUSG00000058818"|"ENSMUSG00000030579"|"ENSMUSG00000043939"|"ENSMUSG00000029915"|"ENSMUSG00000051457"|"ENSMUSG00000015950"|"ENSMUSG00000016024"|"ENSMUSG00000016206"|"ENSMUSG00000079227"|"ENSMUSG00000035086"|"ENSMUSG00000033880"|"ENSMUSG00000024810"|"ENSMUSG00000040899"|"ENSMUSG00000015854"|"ENSMUSG00000070942"|"ENSMUSG00000026480"|"E…	Cxcr2/Fcmr/Ccr2/Pirb/Tyrobp/A530064D06Rik/Clec5a/Spn/Ncf1/Lbp/H2-M3/Ccr5/Becn1/Lgals3bp/Il33/Ccr6/Cd5l/Il1rl2/Ncf2/Ccr3/Lsp1/Ptk2b/C5ar1/Ifi205/Rab23/Tcirg1/Adora2b/Ly96
GOCC_COP9_SIGNALOSOME	0.431708	-0.479448	-1.82271	34	0.00237883	0.0189405	ENSMUSG00000023944|"ENSMUSG00000026864"|"ENSMUSG00000090877"|"ENSMUSG00000059923"|"ENSMUSG00000028328"|"ENSMUSG00000091971"|"ENSMUSG00000026240"|"ENSMUSG00000040325"|"ENSMUSG00000016933"	Hsp90ab1/Hspa5/Hspa1b/Grb2/Tmod1/Hspa1a/Cops7b/Dcaf1/Plcg1
GOBP_BLASTOCYST_FORMATION	0.431708	-0.481835	-1.77896	31	0.00242273	0.0192293	ENSMUSG00000035632|"ENSMUSG00000020692"|"ENSMUSG00000036550"|"ENSMUSG00000004364"|"ENSMUSG00000002052"|"ENSMUSG00000015605"|"ENSMUSG00000008976"|"ENSMUSG00000020166"|"ENSMUSG00000047146"|"ENSMUSG00000059325"|"ENSMUSG00000037171"|"ENSMUSG00000030530"|"ENSMUSG00000040021"	Cnot3/Nle1/Cnot1/Cul3/Supt6/Srf/Gabpa/Cnot2/Tet1/Hopx/Nodal/Furin/Lats1
GOBP_RESPONSE_TO_STIMULUS_INVOLVED_IN_REGULATION_OF_MUSCLE_ADAPTATION	0.431708	-0.645184	-1.99935	15	0.00246074	0.0193481	ENSMUSG00000039952|"ENSMUSG00000007122"|"ENSMUSG00000018401"|"ENSMUSG00000029167"|"ENSMUSG00000028834"	Dag1/Casq1/Mtmr4/Ppargc1a/Trim63
GOBP_SEROTONIN_TRANSPORT	0.431708	0.651218	1.84237	19	0.00260031	0.0201624	ENSMUSG00000058818|"ENSMUSG00000044288"|"ENSMUSG00000029361"|"ENSMUSG00000025889"|"ENSMUSG00000020689"|"ENSMUSG00000020787"|"ENSMUSG00000021457"	Pirb/Cnr1/Nos1/Snca/Itgb3/P2rx1/Syk
GOBP_MITOTIC_SPINDLE_ASSEMBLY	0.431708	-0.396335	-1.73397	63	0.00264203	0.0203606	ENSMUSG00000090877|"ENSMUSG00000021693"|"ENSMUSG00000091971"|"ENSMUSG00000064302"|"ENSMUSG00000004187"|"ENSMUSG00000045761"|"ENSMUSG00000035852"|"ENSMUSG00000040651"|"ENSMUSG00000004843"|"ENSMUSG00000029029"|"ENSMUSG00000022604"|"ENSMUSG00000033186"|"ENSMUSG00000035614"|"ENSMUSG00000024974"|"ENSMUSG00000041133"|"ENSMUSG00000028896"|"ENSMUSG00000039630"|"ENSMUSG00000025862"|"ENSMUSG00000033900"|"E…	Hspa1b/Kif2a/Hspa1a/Clasp1/Kifc2/Togaram2/Misp/Tasor/Chmp2b/Wrap73/Cep97/Mzt1/Togaram1/Smc3/Smc1a/Rcc1/Hnrnpu/Stag2/Map9/Zfp207/Stag1/Pibf1/Spice1/Map10/Lsm14a/Kifc1
GOBP_SYNAPTIC_VESICLE_LOCALIZATION	0.431708	0.481016	1.71399	54	0.00288371	0.0220488	ENSMUSG00000074657|"ENSMUSG00000032202"|"ENSMUSG00000009394"|"ENSMUSG00000074736"|"ENSMUSG00000005804"|"ENSMUSG00000051790"|"ENSMUSG00000031539"|"ENSMUSG00000037217"|"ENSMUSG00000057506"|"ENSMUSG00000038982"|"ENSMUSG00000026764"|"ENSMUSG00000053046"|"ENSMUSG00000062444"|"ENSMUSG00000063887"|"ENSMUSG00000023826"|"ENSMUSG00000024873"|"ENSMUSG00000026849"|"ENSMUSG00000001018"|"ENSMUSG00000061601"|"E…	Kif5a/Rab27a/Syn2/Syndig1/Bloc1s6/Nlgn2/Ap3m2/Syn1/Bloc1s2/Bloc1s5/Kif5c/Brsk2/Ap3b2/Nlgn1/Prkn/Cnih2/Tor1a/Snapin/Pclo/Picalm/Syn3/Ap3s1/Ap3m1/Dnm1/Ap3b1/Lrrk2/Tmem230
GOBP_TRANSFORMING_GROWTH_FACTOR_BETA_RECEPTOR_SIGNALING_PATHWAY	0.431708	-0.2677	-1.4344	182	0.00288734	0.0220488	ENSMUSG00000023944|"ENSMUSG00000029096"|"ENSMUSG00000026496"|"ENSMUSG00000026864"|"ENSMUSG00000035011"|"ENSMUSG00000018401"|"ENSMUSG00000091971"|"ENSMUSG00000039410"|"ENSMUSG00000063382"|"ENSMUSG00000018363"|"ENSMUSG00000026971"|"ENSMUSG00000021796"|"ENSMUSG00000003316"|"ENSMUSG00000024544"|"ENSMUSG00000025812"|"ENSMUSG00000029050"|"ENSMUSG00000024098"|"ENSMUSG00000042834"|"ENSMUSG00000037712"|"E…	Hsp90ab1/Htra3/Parp1/Hspa5/Zbtb7a/Mtmr4/Hspa1a/Prdm16/Bcl9l/Smurf2/Itgb6/Bmpr1a/Glg1/Ldlrad4/Pard3/Ski/Twsg1/Nrep/Fermt2/Zfyve9/Men1/Ptprk/Trim33/Cdkn1c/Adam17/Ppara/Smad5/Creb1/Lemd3/Myocd/Ubc/Pxn/Tab1/Itga3/Flcn/Col1a2/Nlk/Appl1/Ep300/Sox11/Ptk2/Nodal/Arhgef18/Hpgd/Col3a1/Gdf9
GOBP_ORGANIC_ACID_BIOSYNTHETIC_PROCESS	0.431708	0.325627	1.42345	278	0.00295409	0.0223553	ENSMUSG00000025533|"ENSMUSG00000023070"|"ENSMUSG00000026866"|"ENSMUSG00000076441"|"ENSMUSG00000000673"|"ENSMUSG00000001773"|"ENSMUSG00000020774"|"ENSMUSG00000021751"|"ENSMUSG00000050370"|"ENSMUSG00000033307"|"ENSMUSG00000030972"|"ENSMUSG00000046402"|"ENSMUSG00000039519"|"ENSMUSG00000029919"|"ENSMUSG00000050445"|"ENSMUSG00000040564"|"ENSMUSG00000021364"|"ENSMUSG00000038754"|"ENSMUSG00000027359"|"E…	Asl/Rgn/Kynu/Ass1/Haao/Folh1/Aspa/Acox2/Ch25h/Mif/Acsm5/Rbp1/Cyp7b1/Hpgds/Cyp8b1/Apoc1/Elovl2/Elovl3/Slc27a2/Elovl1/Otc/Aass/Alox5ap/Cdo1/Cyp4f15/Acsm3/Star/Aspg/Cps1/Slc27a5/Anxa1/Lipg/Pla2g4a/Apoa1/Akr1a1/Ptges/Dhrs9/Alox12/Pah/Hsd17b12/Fads6/Aldh1a3/Nat8l/Ltc4s/Baat/Hacd4/Ptgds/Syk/Ggt7/Psat1/Gstm4/Gpx4/Fabp5/Ptgs2/Abcd2/Scp2/Kmo/Lipc/Mgst2/Alox8/Gstm2/Cln3/Eif6/Hoga1/Nr1h4/Elovl6/Rimklb/Cbr1/…
GOMF_CARBOHYDRATE_BINDING	0.431708	0.352104	1.51144	214	0.00299905	0.0225875	ENSMUSG00000065987|"ENSMUSG00000073418"|"ENSMUSG00000000318"|"ENSMUSG00000060703"|"ENSMUSG00000059434"|"ENSMUSG00000030468"|"ENSMUSG00000050335"|"ENSMUSG00000003153"|"ENSMUSG00000026938"|"ENSMUSG00000040174"|"ENSMUSG00000031400"|"ENSMUSG00000074491"|"ENSMUSG00000064246"|"ENSMUSG00000056271"|"ENSMUSG00000026582"|"ENSMUSG00000030142"|"ENSMUSG00000030577"|"ENSMUSG00000030156"|"ENSMUSG00000053063"|"E…	Cd209b/C4b/Clec10a/Cd302/Gckr/Siglecg/Lgals3/Slc2a3/Fcna/Alkbh3/G6pdx/Clec4g/Chil1/Lman1l/Sele/Clec4e/Cd22/Cd69/Clec12a/Clec5a/Alpk1/Layn/Mgam/Fbxo2/Cd72/Clec14a/Gusb/Fbp1/Prps2/Enpp2/Lgalsl/Aldob/Clec4a3/Pkd1l3/Ly75/Pkd1l2/P3h2/Eng/Lgals9/Chodl/Galnt15/Lgals1/Clec1a/Aldoa/Fbxo6/Clec1b/Crybg1/Slc2a5/Frem1/Selp/Klrb1a/Siglece/Asgr2/P4ha3/Galnt18/Klrd1/Siglecf/Clec4d/Prg4/Gpi1/Galk1/Cntn1/Clec11a/K…
GOBP_MEMBRANE_LIPID_CATABOLIC_PROCESS	0.431708	0.556923	1.76154	29	0.0030361	0.0227	ENSMUSG00000028673|"ENSMUSG00000038007"|"ENSMUSG00000021665"|"ENSMUSG00000061878"|"ENSMUSG00000022425"|"ENSMUSG00000021948"|"ENSMUSG00000024087"|"ENSMUSG00000037049"|"ENSMUSG00000074604"|"ENSMUSG00000021003"|"ENSMUSG00000028048"|"ENSMUSG00000031591"|"ENSMUSG00000031266"|"ENSMUSG00000022453"|"ENSMUSG00000030760"|"ENSMUSG00000020097"|"ENSMUSG00000025232"	Fuca1/Acer2/Hexb/Sphk1/Enpp2/Prkcd/Cyp1b1/Smpd1/Mgst2/Galc/Gba/Asah1/Gla/Naga/Acer3/Sgpl1/Hexa
GOCC_PHOSPHATASE_COMPLEX	0.431708	-0.418559	-1.75427	50	0.00320253	0.0236322	ENSMUSG00000059409|"ENSMUSG00000043154"|"ENSMUSG00000020257"|"ENSMUSG00000026626"|"ENSMUSG00000016831"|"ENSMUSG00000021051"|"ENSMUSG00000052144"|"ENSMUSG00000017843"|"ENSMUSG00000032475"|"ENSMUSG00000033953"|"ENSMUSG00000018559"|"ENSMUSG00000039220"|"ENSMUSG00000020463"|"ENSMUSG00000019907"|"ENSMUSG00000021816"|"ENSMUSG00000042717"|"ENSMUSG00000024777"|"ENSMUSG00000022052"|"ENSMUSG00000024976"|"E…	Ppp2r5d/Ppp2r3a/Wdr82/Ppp2r5a/Tox4/Ppp2r5e/Ppp4r2/Ppp2r5c/Nck1/Ppp3r1/Ctdnep1/Ppp1r10/Ppp4r3b/Ppp1r12a/Ppp3cb/Ppp1r3a/Ppp2r5b/Ppp2r2a/Shoc2/Ppp1cc/Ppp1r3b/Itpr1/Cnep1r1/Ppp1r3d
GOBP_NEGATIVE_REGULATION_OF_MAP_KINASE_ACTIVITY	0.431708	0.44436	1.66133	72	0.0032732	0.0238068	ENSMUSG00000031548|"ENSMUSG00000029223"|"ENSMUSG00000019960"|"ENSMUSG00000031530"|"ENSMUSG00000020227"|"ENSMUSG00000027843"|"ENSMUSG00000004266"|"ENSMUSG00000037239"|"ENSMUSG00000041616"|"ENSMUSG00000042228"|"ENSMUSG00000027540"|"ENSMUSG00000002985"|"ENSMUSG00000003518"|"ENSMUSG00000024427"|"ENSMUSG00000052087"|"ENSMUSG00000021948"|"ENSMUSG00000051998"|"ENSMUSG00000042594"|"ENSMUSG00000063821"|"E…	Sfrp1/Uchl1/Dusp6/Dusp4/Irak3/Ptpn22/Ptpn6/Spred3/Nppa/Lyn/Ptpn1/Apoe/Dusp3/Spry4/Rgs14/Prkcd/Lax1/Sh2b3/Dupd1/Smpd1/Bmp4/Spry2/Cdk5rap3/Spred1/Gba/Dusp9/Rgs3/Adipoq/Sfrp2/Pik3cb
GOBP_REGULATION_OF_LYASE_ACTIVITY	0.431708	0.521547	1.71616	36	0.00326638	0.0238068	ENSMUSG00000049103|"ENSMUSG00000025825"|"ENSMUSG00000029361"|"ENSMUSG00000022206"|"ENSMUSG00000032259"|"ENSMUSG00000069170"|"ENSMUSG00000036362"|"ENSMUSG00000032562"|"ENSMUSG00000049686"|"ENSMUSG00000028656"|"ENSMUSG00000049353"|"ENSMUSG00000024553"|"ENSMUSG00000022122"|"ENSMUSG00000028964"|"ENSMUSG00000028785"	Ccr2/Iscu/Nos1/Npr3/Drd2/Adgrv1/P2ry13/Gnai2/Orai1/Cap1/Rd3/Galr1/Ednrb/Park7/Hpca
GOMF_ATPASE_ACTIVITY	0.431708	-0.217615	-1.2617	442	0.00328302	0.0238421	ENSMUSG00000025980|"ENSMUSG00000029467"|"ENSMUSG00000026864"|"ENSMUSG00000090877"|"ENSMUSG00000021693"|"ENSMUSG00000022884"|"ENSMUSG00000018796"|"ENSMUSG00000040752"|"ENSMUSG00000021589"|"ENSMUSG00000022822"|"ENSMUSG00000091971"|"ENSMUSG00000022185"|"ENSMUSG00000021270"|"ENSMUSG00000031715"|"ENSMUSG00000013662"|"ENSMUSG00000025209"|"ENSMUSG00000004187"|"ENSMUSG00000030213"|"ENSMUSG00000007646"|"E…	Hspd1/Atp2a2/Hspa5/Hspa1b/Kif2a/Eif4a2/Acsl1/Myh6/Rhobtb3/Abcc5/Hspa1a/Acin1/Hsp90aa1/Smarca5/Atad1/Twnk/Kifc2/Atf7ip/Rad51c/Myo6/Vwa8/Kif1b/Cdk7/Abcc9/Dhx16/Chtf8/Hspa8/Dhx30/Myo19/Pex1/Abcc10/Slc27a1/Pex6/Kif1c/Znfx1/Ralbp1/Acsl3/Spast/Dhx38/Abcb8/Lmbrd1/Abcb10/Clpb/Ide/Abcb7/Abce1/Shprh/Helq/Kif13a/Ddx6/Slc27a4/Hspa13/Helb/Dhx8/Smarcad1/Carns1/Lonp1/Abca6/Ddx17/Atp11b/Nav2/Myo1b/Atp2a1/Atp10d/…
GOBP_ORGAN_OR_TISSUE_SPECIFIC_IMMUNE_RESPONSE	0.431708	0.596956	1.76614	23	0.00331231	0.0239513	ENSMUSG00000044748|"ENSMUSG00000026417"|"ENSMUSG00000025746"|"ENSMUSG00000079641"|"ENSMUSG00000051314"|"ENSMUSG00000049734"|"ENSMUSG00000047246"|"ENSMUSG00000018102"|"ENSMUSG00000072596"	Defb1/Pigr/Il6/Rpl39/Ffar2/Trex1/H2bc6/H2bc4/Ear2
GOBP_MIRNA_METABOLIC_PROCESS	0.431708	-0.516339	-1.86356	27	0.00342115	0.0246675	ENSMUSG00000067150|"ENSMUSG00000040423"|"ENSMUSG00000023051"|"ENSMUSG00000036698"|"ENSMUSG00000022191"|"ENSMUSG00000036779"|"ENSMUSG00000020464"|"ENSMUSG00000053333"|"ENSMUSG00000055065"|"ENSMUSG00000042500"	Xpo5/Rc3h1/Tarbp2/Ago2/Drosha/Tent4b/Pnpt1/Dis3l2/Ddx17/Ago4
GOBP_MUSCLE_ORGAN_DEVELOPMENT	0.431708	-0.242859	-1.35354	286	0.00361414	0.0259107	ENSMUSG00000018845|"ENSMUSG00000032744"|"ENSMUSG00000019899"|"ENSMUSG00000039952"|"ENSMUSG00000026207"|"ENSMUSG00000001419"|"ENSMUSG00000007122"|"ENSMUSG00000042686"|"ENSMUSG00000006676"|"ENSMUSG00000051910"|"ENSMUSG00000063659"|"ENSMUSG00000020439"|"ENSMUSG00000040752"|"ENSMUSG00000038119"|"ENSMUSG00000021994"|"ENSMUSG00000040524"|"ENSMUSG00000027985"|"ENSMUSG00000063382"|"ENSMUSG00000042903"|"E…	Unc45b/Heyl/Lama2/Dag1/Speg/Mef2d/Casq1/Jph1/Usp19/Sox6/Zbtb18/Smtn/Myh6/Cdon/Wnt5a/Zfp609/Lef1/Bcl9l/Foxo4/Bmpr1a/Mapk14/Mef2a/Hey2/Ski/Ccnt2/Erbb3/Ephb1/Fktn/Zfpm2/Itga11/Lama5/Fzd2/Creb1/Zfp689/Myocd/Smyd1/Rbm24/Bves/Taz/Med1/Xbp1/Kmt5b/Myorg/Mtm1/Large1/Cd164/Sgcg/Ddx17/Cflar/Asb2/Arntl/Ryr2/Disp1/Fxr1/Eef2/Col11a1/Ybx3/Sgcd/Bcl9/Ep300/Sox11/Col6a3/Chd7/Prox1/Homer1/Svil/Adarb1/Jph2/Myh14/Not…
GOBP_ENDOSOMAL_TRANSPORT	0.431708	-0.259187	-1.43322	226	0.00370621	0.0263832	ENSMUSG00000030098|"ENSMUSG00000030172"|"ENSMUSG00000010392"|"ENSMUSG00000038658"|"ENSMUSG00000026339"|"ENSMUSG00000035392"|"ENSMUSG00000021589"|"ENSMUSG00000022568"|"ENSMUSG00000020198"|"ENSMUSG00000028136"|"ENSMUSG00000031479"|"ENSMUSG00000025224"|"ENSMUSG00000040247"|"ENSMUSG00000034006"|"ENSMUSG00000020740"|"ENSMUSG00000033039"|"ENSMUSG00000036057"|"ENSMUSG00000056268"|"ENSMUSG00000022964"|"E…	Grip2/Erc1/Gosr1/Ric1/Ccdc93/Dennd1a/Rhobtb3/Scrib/Ap3d1/Snx27/Vps36/Gbf1/Tbc1d10c/Slc66a2/Gga3/Micall1/Ptpn23/Dennd1b/Tmem50b/Rab11fip3/Zfyve9/Lmtk2/Eps15/Entr1/Prepl/Srl/Tmcc1/Ubc/Bves/Rab11b/Mvb12b/Rab14/Chmp2b/Dctn1/Stam/Vti1b/Vps26b/Akap5/Dennd2a/Laptm4b/Snx12/Rab9/Itsn2/Arhgap44/Ap5m1/Rilp/Washc2/Vps4a/Arfrp1/Snx18/Tbc1d10b/Ehd2/Vps37b/Washc4/Cmtm6/Tmem87b/Rab7/Spag9
GOBP_MICROTUBULE_NUCLEATION	0.431708	-0.486258	-1.77346	30	0.00371947	0.0264148	ENSMUSG00000021573|"ENSMUSG00000090877"|"ENSMUSG00000091971"|"ENSMUSG00000064302"|"ENSMUSG00000040811"|"ENSMUSG00000031865"|"ENSMUSG00000040549"|"ENSMUSG00000038546"|"ENSMUSG00000033186"|"ENSMUSG00000031393"|"ENSMUSG00000032892"|"ENSMUSG00000051786"|"ENSMUSG00000036087"|"ENSMUSG00000000759"	Tppp/Hspa1b/Hspa1a/Clasp1/Eml2/Dctn1/Ckap5/Ranbp9/Mzt1/Mecp2/Rangrf/Tubgcp6/Slain2/Tubgcp3
GOBP_EPIDERMIS_MORPHOGENESIS	0.431708	0.594973	1.76027	23	0.00372961	0.0264377	ENSMUSG00000057329|"ENSMUSG00000039239"|"ENSMUSG00000030849"|"ENSMUSG00000022510"|"ENSMUSG00000040124"|"ENSMUSG00000038415"|"ENSMUSG00000000120"|"ENSMUSG00000042821"|"ENSMUSG00000021765"|"ENSMUSG00000044737"|"ENSMUSG00000027208"	Bcl2/Tgfb2/Fgfr2/Trp63/Gorab/Foxq1/Ngfr/Snai1/Fst/Klk14/Fgf7
GOCC_MEMBRANE_MICRODOMAIN	0.431708	0.32567	1.43443	305	0.00379394	0.0266315	ENSMUSG00000027376|"ENSMUSG00000035273"|"ENSMUSG00000029053"|"ENSMUSG00000034813"|"ENSMUSG00000040659"|"ENSMUSG00000023992"|"ENSMUSG00000036526"|"ENSMUSG00000027995"|"ENSMUSG00000050447"|"ENSMUSG00000005089"|"ENSMUSG00000003283"|"ENSMUSG00000003379"|"ENSMUSG00000037405"|"ENSMUSG00000031264"|"ENSMUSG00000030724"|"ENSMUSG00000028249"|"ENSMUSG00000052212"|"ENSMUSG00000026582"|"ENSMUSG00000046908"|"E…	Prom2/Hpse/Prkcz/Grip1/Efhd2/Trem2/Card11/Tlr2/Lypd6/Slc1a2/Hck/Cd79a/Icam1/Btk/Cd19/Sdcbp/Cd177/Sele/Ltb4r1/Cd24a/Ms4a1/Plscr1/F2r/Cdh1/Add2/Cnr1/Slc2a1/Tnfrsf1a/Selplg/Nos1/Lat2/S1pr1/Sdc4/Adgrg1/Lyn/Rap2b/Tnfrsf1b/Prnp/Kcnma1/P2rx1/Ctsd/Lrp8/Abcb4/Hmox1/Cd48/Unc5b/Stoml1/Unc5a/Itgb2/Nfam1/Tlr1/Pdpn/Tgfbr2/S100a10/Chrna7/Flot1/Anxa2/Gnai2/Orai1/Adtrp/Cavin3/Lcp2/Prkar2b/Cln3/Chrnb2/Stx12/Prtn3/…
GOBP_ENERGY_HOMEOSTASIS	0.407018	-0.483488	-1.76336	30	0.00399245	0.0276021	ENSMUSG00000005373|"ENSMUSG00000042010"|"ENSMUSG00000045983"|"ENSMUSG00000044167"|"ENSMUSG00000029167"|"ENSMUSG00000030527"|"ENSMUSG00000032633"|"ENSMUSG00000028518"|"ENSMUSG00000003575"|"ENSMUSG00000035069"	Mlxipl/Acacb/Eif4g1/Foxo1/Ppargc1a/Crtc3/Flcn/Prkaa2/Crtc1/Oma1
GOBP_ESTABLISHMENT_OF_CELL_POLARITY	0.407018	-0.299384	-1.51865	131	0.0041901	0.0288105	ENSMUSG00000023944|"ENSMUSG00000026879"|"ENSMUSG00000017132"|"ENSMUSG00000022568"|"ENSMUSG00000028136"|"ENSMUSG00000064302"|"ENSMUSG00000006134"|"ENSMUSG00000025224"|"ENSMUSG00000021994"|"ENSMUSG00000021270"|"ENSMUSG00000020745"|"ENSMUSG00000067851"|"ENSMUSG00000066306"|"ENSMUSG00000025812"|"ENSMUSG00000000631"|"ENSMUSG00000020271"|"ENSMUSG00000022200"|"ENSMUSG00000032264"|"ENSMUSG00000032537"|"E…	Hsp90ab1/Gsn/Cyth1/Scrib/Snx27/Clasp1/Crkl/Gbf1/Wnt5a/Hsp90aa1/Pafah1b1/Arfgef1/Numa1/Pard3/Myo18a/Fbxw11/Golph3/Zw10/Ephb1/Mpp7/Misp/Lama1/Fbf1/Mark2/Gsk3b/Dctn1/Rock1/Prkci/Syne4/Ift20/Ptk2/Alpk2
GOBP_SCHWANN_CELL_DIFFERENTIATION	0.407018	-0.445478	-1.69901	35	0.00446383	0.0302795	ENSMUSG00000019899|"ENSMUSG00000039952"|"ENSMUSG00000004056"|"ENSMUSG00000052911"|"ENSMUSG00000025812"|"ENSMUSG00000029050"|"ENSMUSG00000018166"|"ENSMUSG00000017167"|"ENSMUSG00000079487"|"ENSMUSG00000036560"	Lama2/Dag1/Akt2/Lamb2/Pard3/Ski/Erbb3/Cntnap1/Med12/Lgi4
GOCC_TRANSFERASE_COMPLEX_TRANSFERRING_PHOSPHORUS_CONTAINING_GROUPS	0.407018	-0.248341	-1.37439	233	0.00448099	0.0303551	ENSMUSG00000039117|"ENSMUSG00000044707"|"ENSMUSG00000032571"|"ENSMUSG00000021258"|"ENSMUSG00000027651"|"ENSMUSG00000035011"|"ENSMUSG00000029250"|"ENSMUSG00000025537"|"ENSMUSG00000030172"|"ENSMUSG00000027304"|"ENSMUSG00000036980"|"ENSMUSG00000051316"|"ENSMUSG00000038485"|"ENSMUSG00000033577"|"ENSMUSG00000069089"|"ENSMUSG00000027395"|"ENSMUSG00000049553"|"ENSMUSG00000026349"|"ENSMUSG00000052155"|"E…	Taf4/Ccnjl/Pik3r4/Ccnk/Rprd1b/Zbtb7a/Polr2b/Phkg1/Erc1/Rtf1/Taf6/Taf7/Socs7/Myo6/Cdk7/Polr1b/Polr1a/Ccnt2/Acvr2a/Polrmt/Gtf2h3/Znfx1/Tbpl1/Taf3/Socs5/Pfkm/Ccng1/Smcr8/Pik3c3/Rprd2/Leo1/Uvrag/Atg14/Taf10/Rev3l/Polr3d/Irs1/Ulk1/Tcea1/Gtf2e1/Pik3r2/Polr3f/Chuk/Polr3b/Ccni/Ccnj/Ern1/Gtf2e2/Taf8/Acvr1/Rprd1a/Cdk12/Setd5/Acvr1b/Map3k5/Rb1cc1/Ccnt1/C9orf72/Pik3r1/Prkar2a/Cdk6/Pex2/Phkb/Kat2a/Prkaa1
GOBP_ESTABLISHMENT_OF_PIGMENT_GRANULE_LOCALIZATION	0.407018	0.589514	1.74412	23	0.00461635	0.0310633	ENSMUSG00000032202|"ENSMUSG00000025235"|"ENSMUSG00000026303"|"ENSMUSG00000025410"|"ENSMUSG00000005804"|"ENSMUSG00000030761"|"ENSMUSG00000034593"|"ENSMUSG00000038982"|"ENSMUSG00000025333"|"ENSMUSG00000037325"	Rab27a/Bbs4/Mlph/Dctn2/Bloc1s6/Myo7a/Myo5a/Bloc1s5/Gpr143/Bbs7
GOMF_PHOSPHATIDYLINOSITOL_3_PHOSPHATE_BINDING	0.407018	-0.450248	-1.78304	41	0.00472379	0.0316594	ENSMUSG00000030231|"ENSMUSG00000024773"|"ENSMUSG00000035392"|"ENSMUSG00000028136"|"ENSMUSG00000031479"|"ENSMUSG00000042272"|"ENSMUSG00000031993"|"ENSMUSG00000025812"|"ENSMUSG00000062190"|"ENSMUSG00000042628"|"ENSMUSG00000061462"|"ENSMUSG00000046032"|"ENSMUSG00000024104"|"ENSMUSG00000017817"|"ENSMUSG00000029578"|"ENSMUSG00000020590"|"ENSMUSG00000039959"|"ENSMUSG00000021118"|"ENSMUSG00000041895"	Plekha5/Atg2a/Dennd1a/Snx27/Vps36/Sestd1/Snx19/Pard3/Lancl2/Zfyve1/Obscn/Snx12/Washc2/Jph2/Wipi2/Snx13/Hip1/Plek2/Wipi1
GOBP_RESPONSE_TO_TYPE_I_INTERFERON	0.407018	0.400015	1.55463	92	0.0049714	0.0328817	ENSMUSG00000049723|"ENSMUSG00000064215"|"ENSMUSG00000025492"|"ENSMUSG00000041515"|"ENSMUSG00000041827"|"ENSMUSG00000030107"|"ENSMUSG00000049734"|"ENSMUSG00000004266"|"ENSMUSG00000021208"|"ENSMUSG00000022971"|"ENSMUSG00000027540"|"ENSMUSG00000038884"|"ENSMUSG00000016283"|"ENSMUSG00000052776"|"ENSMUSG00000034459"|"ENSMUSG00000039236"|"ENSMUSG00000067235"|"ENSMUSG00000032599"|"ENSMUSG00000025498"|"E…	Mmp12/Ifi27/Ifitm3/Irf8/Oasl1/Usp18/Trex1/Ptpn6/Ifi27l2b/Ifnar2/Ptpn1/Shfl/H2-M2/Oas1a/Ifit1/Isg20/H2-Q10/Ip6k2/Irf7/Ifitm2/H2-M3/Ifit2/Irf5/Smpd1/H2-T22/Oas3/Oas1g/Irf4/Rnasel/Isg15/Zbp1/Tyk2/H2-Q4/H2-D1/H2-Q7/H2-K1
GOBP_GOLGI_VESICLE_TRANSPORT	0.407018	-0.224159	-1.28299	347	0.00498044	0.0328969	ENSMUSG00000032115|"ENSMUSG00000041891"|"ENSMUSG00000021693"|"ENSMUSG00000001143"|"ENSMUSG00000039367"|"ENSMUSG00000036391"|"ENSMUSG00000037933"|"ENSMUSG00000010392"|"ENSMUSG00000026339"|"ENSMUSG00000031731"|"ENSMUSG00000020198"|"ENSMUSG00000021061"|"ENSMUSG00000025224"|"ENSMUSG00000020986"|"ENSMUSG00000021484"|"ENSMUSG00000029705"|"ENSMUSG00000033382"|"ENSMUSG00000052957"|"ENSMUSG00000020740"|"E…	Hyou1/Lman1/Kif2a/Lman2l/Sec24c/Sec24a/Bicd2/Gosr1/Ccdc93/Ap1g1/Ap3d1/Sptb/Gbf1/Sec23a/Lman2/Cux1/Trappc8/Gas1/Gga3/Sec31b/Myo18a/Sec23ip/Sec16a/Golph3/Zw10/Surf4/Vapb/Kif1c/Pkdcc/Eps15/Acsl3/Ppp6r3/Mia3/Spast/Phaf1/Prepl/Ank2/Bet1/Cul3/Rnf139/Rab14/Blzf1/Kif13a/Uvrag/Preb/Dctn1/Cnst/Vti1b/Myo1b/Snap23/Ppp6r1/Mon2/Prkci/Snx12/Mppe1/Mia2/Dnajc28/Cog6/Sec24b/Exoc6b/Copa/Vamp2/Arfrp1/Dync1li2/Sec24d…
GOMF_SERINE_HYDROLASE_ACTIVITY	0.407018	0.380792	1.52933	120	0.00500012	0.0329161	ENSMUSG00000023031|"ENSMUSG00000061576"|"ENSMUSG00000090231"|"ENSMUSG00000031995"|"ENSMUSG00000026958"|"ENSMUSG00000005800"|"ENSMUSG00000032091"|"ENSMUSG00000031138"|"ENSMUSG00000058952"|"ENSMUSG00000031444"|"ENSMUSG00000038527"|"ENSMUSG00000025473"|"ENSMUSG00000072845"|"ENSMUSG00000031722"|"ENSMUSG00000023328"|"ENSMUSG00000016942"|"ENSMUSG00000006179"|"ENSMUSG00000027419"|"ENSMUSG00000021822"|"E…	Cela1/Dpp6/Cfb/St14/Dpp7/Mmp8/Tmprss4/F9/Cfi/F10/C1rl/Adam8/Tmprss11a/Hp/Ache/Tmprss6/Prss16/Pcsk2/Plau/C1rb/Ctsa/Prss23/Ctsh/Plat/Pik3ip1/F2/Ace/Reln/Hgf/Klk14/Plg/Proz/F7/Prtn3/Klk11/Cfd/Cd5l/Rhbdl1/Tmprss5/Scpep1/Prss36/Mmp3/Hgfac
GOMF_ALCOHOL_BINDING	0.407018	0.432538	1.60579	71	0.00537027	0.0347447	ENSMUSG00000027376|"ENSMUSG00000022548"|"ENSMUSG00000005681"|"ENSMUSG00000056413"|"ENSMUSG00000021242"|"ENSMUSG00000041736"|"ENSMUSG00000046402"|"ENSMUSG00000031144"|"ENSMUSG00000040875"|"ENSMUSG00000024990"|"ENSMUSG00000031574"|"ENSMUSG00000032083"|"ENSMUSG00000055301"|"ENSMUSG00000032291"|"ENSMUSG00000024030"|"ENSMUSG00000028603"|"ENSMUSG00000023045"|"ENSMUSG00000028373"|"ENSMUSG00000021771"|"E…	Prom2/Apod/Apoa2/Adap1/Npc2/Tspo/Rbp1/Syp/Osbpl10/Rbp4/Star/Apoa1/Adh7/Crabp1/Abcg1/Scp2/Soat2/Astn2/Vdac2/Rbp7/Plcl2/Trpc4/Apof/C8g/Itpr3/Osbpl5
GOBP_REGULATION_OF_LIPID_METABOLIC_PROCESS	0.407018	-0.225777	-1.29224	360	0.00538287	0.0347539	ENSMUSG00000020919|"ENSMUSG00000037622"|"ENSMUSG00000004056"|"ENSMUSG00000032571"|"ENSMUSG00000058756"|"ENSMUSG00000026623"|"ENSMUSG00000045215"|"ENSMUSG00000002250"|"ENSMUSG00000018796"|"ENSMUSG00000006386"|"ENSMUSG00000005373"|"ENSMUSG00000031835"|"ENSMUSG00000048486"|"ENSMUSG00000018401"|"ENSMUSG00000038369"|"ENSMUSG00000028086"|"ENSMUSG00000020123"|"ENSMUSG00000015846"|"ENSMUSG00000042557"|"E…	Stat5b/Wdtc1/Akt2/Pik3r4/Thra/Lpgat1/Asxl3/Ppard/Acsl1/Tek/Mlxipl/Mbtps1/Fitm2/Mtmr4/Ncoa6/Fbxw7/Avpr1a/Rxra/Sin3a/Pdk2/Ppp2r5a/Sc5d/Acacb/Adipor1/Vav2/Abhd5/Zbtb20/Cpt2/Slc27a1/Eef1a2/Dgkq/Opa3/Bcl11b/Ces1d/Acsl3/Mboat7/Lpcat3/Ormdl1/Ppargc1a/Pip4k2b/Sp1/Pex11a/Crtc3/Erlin2/Ppara/Creb1/Nsmaf/Gpld1/Psap/Med1/Atg14/Ncor2/Me1/Pdgfra/Tm7sf2/Irs1/Gal/Gpam/Sphk2/Ncoa1/Abca2/Acadl/Prkaa2/Plin5/Mtmr3/Ct…
GOBP_REGULATION_OF_CIRCADIAN_RHYTHM	0.407018	-0.308919	-1.47161	103	0.00545993	0.0350819	ENSMUSG00000026525|"ENSMUSG00000021936"|"ENSMUSG00000020366"|"ENSMUSG00000028086"|"ENSMUSG00000044340"|"ENSMUSG00000042557"|"ENSMUSG00000035283"|"ENSMUSG00000021144"|"ENSMUSG00000020271"|"ENSMUSG00000029167"|"ENSMUSG00000036432"|"ENSMUSG00000029238"|"ENSMUSG00000022383"|"ENSMUSG00000025958"|"ENSMUSG00000022812"|"ENSMUSG00000055116"|"ENSMUSG00000028518"|"ENSMUSG00000029687"|"ENSMUSG00000025326"|"E…	Opn3/Mapk8/Mapk9/Fbxw7/Phlpp1/Sin3a/Adrb1/Mta1/Fbxw11/Ppargc1a/Siah2/Clock/Ppara/Creb1/Gsk3b/Arntl/Prkaa2/Ezh2/Ube3a/Ccar2/Gnaq/Gna11/Prox1/Kdm2a/Crtc1/Tardbp/Rock2/Rora/Cipc/Sfpq/Prkaa1/Mapk10/Rorc
GOBP_REGULATION_OF_NEURON_DIFFERENTIATION	0.407018	-0.275011	-1.44515	150	0.00546415	0.0350819	ENSMUSG00000032744|"ENSMUSG00000028977"|"ENSMUSG00000003814"|"ENSMUSG00000038119"|"ENSMUSG00000051391"|"ENSMUSG00000026424"|"ENSMUSG00000042557"|"ENSMUSG00000032329"|"ENSMUSG00000017491"|"ENSMUSG00000071757"|"ENSMUSG00000022508"|"ENSMUSG00000033618"|"ENSMUSG00000045983"|"ENSMUSG00000019789"|"ENSMUSG00000057778"|"ENSMUSG00000042834"|"ENSMUSG00000048251"|"ENSMUSG00000046096"|"ENSMUSG00000030110"|"E…	Heyl/Casz1/Calr/Cdon/Ywhag/Gpr37l1/Sin3a/Hmg20a/Rarb/Zhx2/Bcl6/Map3k13/Eif4g1/Hey2/Cyb5d2/Nrep/Bcl11b/Mosmo/Ret/Tbx6/Gsk3b/Kdm4c/Med1/Ddx6/Rock1/Trim32/Ncoa1/Pten/Sox11/Mmd/Prox1/Dnmt3b/Notch1/Adra2b/Thrb/Hmg20b/Sox8/Spag9/Tug1/Eif4enif1/Pcp4
GOMF_TRANSCRIPTION_COREGULATOR_BINDING	0.407018	-0.375144	-1.6332	59	0.00548413	0.0351207	ENSMUSG00000036893|"ENSMUSG00000002250"|"ENSMUSG00000035011"|"ENSMUSG00000049606"|"ENSMUSG00000030970"|"ENSMUSG00000024050"|"ENSMUSG00000026349"|"ENSMUSG00000044167"|"ENSMUSG00000022383"|"ENSMUSG00000025958"|"ENSMUSG00000020166"|"ENSMUSG00000037373"|"ENSMUSG00000004897"|"ENSMUSG00000029687"|"ENSMUSG00000030315"|"ENSMUSG00000021779"|"ENSMUSG00000033016"|"ENSMUSG00000002968"|"ENSMUSG00000024515"|"E…	Ehmt1/Ppard/Zbtb7a/Zfp644/Ctbp2/Wiz/Ccnt2/Foxo1/Ppara/Creb1/Cnot2/Ctbp1/Hdgf/Ezh2/Vgll4/Thrb/Nfatc1/Med25/Smad4/Phf12/Rora/Smad3/Suz12/Zbtb17/Nfe2l2/Mtf2/Lcor
GOMF_DNA_BINDING_TRANSCRIPTION_ACTIVATOR_ACTIVITY	0.407018	-0.224591	-1.27326	343	0.00563207	0.0357502	ENSMUSG00000020919|"ENSMUSG00000032744"|"ENSMUSG00000045639"|"ENSMUSG00000001419"|"ENSMUSG00000028977"|"ENSMUSG00000009406"|"ENSMUSG00000057396"|"ENSMUSG00000003154"|"ENSMUSG00000038342"|"ENSMUSG00000014039"|"ENSMUSG00000031902"|"ENSMUSG00000012640"|"ENSMUSG00000039410"|"ENSMUSG00000028890"|"ENSMUSG00000090641"|"ENSMUSG00000027985"|"ENSMUSG00000046556"|"ENSMUSG00000042903"|"ENSMUSG00000014303"|"E…	Stat5b/Heyl/Zfp629/Mef2d/Casz1/Elk1/Zfp759/Foxj2/Mlxip/Prdm15/Nfatc3/Zfp715/Prdm16/Mtf1/Zfp712/Lef1/Zfp319/Foxo4/Glis2/Foxk2/Esrrg/Prdm2/Mef2a/Hoxb2/Mafg/Nfic/Vezf1/Mitf/Gbx2/Bcl11b/Foxo1/Tbx5/Zfp62/Sall2/Six5/Pou2f3/Sp1/Zfp445/Clock/Ppara/Creb1/Srf/Gabpa/Gtf2i/Zfp639/Carf/Yy2/Ebf2/Irf6/Klf7/Plagl2/Atf6b/Rreb1/Foxj3/Cebpg/Zfp235/Bnc1/Zfp24/Zfp51/Zfp780b/Zfp553/Zfp574/Smarcd1/Sox11/Nr5a2/E2f3/Nfyc…
GOBP_CELLULAR_COMPONENT_ASSEMBLY_INVOLVED_IN_MORPHOGENESIS	0.407018	-0.322884	-1.51756	96	0.00568251	0.0360249	ENSMUSG00000021573|"ENSMUSG00000039952"|"ENSMUSG00000026211"|"ENSMUSG00000048537"|"ENSMUSG00000007122"|"ENSMUSG00000040752"|"ENSMUSG00000028328"|"ENSMUSG00000064302"|"ENSMUSG00000020745"|"ENSMUSG00000020067"|"ENSMUSG00000030557"|"ENSMUSG00000071359"|"ENSMUSG00000017167"|"ENSMUSG00000072770"|"ENSMUSG00000015605"|"ENSMUSG00000061462"|"ENSMUSG00000026031"|"ENSMUSG00000029231"|"ENSMUSG00000031985"|"E…	Tppp/Dag1/Obsl1/Phldb1/Casq1/Myh6/Tmod1/Clasp1/Pafah1b1/Mypn/Mef2a/Tbpl1/Cntnap1/Acrbp/Srf/Obscn/Cflar/Pdgfra/Gnpat/Abca2/Nebl/Fhod3/Prox1/Flii/Ldb3/Pdgfrb/Epb41l3/Smad4/Ttn
GOCC_ENDOSOME_LUMEN	0.407018	0.56685	1.7306	25	0.00591992	0.0371014	ENSMUSG00000005268|"ENSMUSG00000002204"|"ENSMUSG00000025351"|"ENSMUSG00000020388"|"ENSMUSG00000038642"|"ENSMUSG00000020609"|"ENSMUSG00000029103"|"ENSMUSG00000032952"|"ENSMUSG00000032359"|"ENSMUSG00000028111"|"ENSMUSG00000056370"|"ENSMUSG00000021477"|"ENSMUSG00000021190"|"ENSMUSG00000021939"	Prlr/Napsa/Cd63/Pdlim4/Ctss/Apob/Lrpap1/Ap4b1/Ctsh/Ctsk/Sftpb/Ctsl/Lgmn/Ctsb
GOMF_OXIDOREDUCTASE_ACTIVITY_ACTING_ON_THE_CH_NH2_GROUP_OF_DONORS	0.407018	0.645375	1.74623	17	0.00601007	0.037358	ENSMUSG00000025037|"ENSMUSG00000027962"|"ENSMUSG00000024827"	Maoa/Vcam1/Gldc
GOBP_AMINO_SUGAR_METABOLIC_PROCESS	0.407018	0.504556	1.66025	36	0.00607141	0.0376846	ENSMUSG00000029209|"ENSMUSG00000064246"|"ENSMUSG00000027963"|"ENSMUSG00000026956"|"ENSMUSG00000013846"|"ENSMUSG00000034744"|"ENSMUSG00000020346"|"ENSMUSG00000031387"|"ENSMUSG00000042684"|"ENSMUSG00000037347"|"ENSMUSG00000013418"|"ENSMUSG00000002329"|"ENSMUSG00000036820"|"ENSMUSG00000036356"|"ENSMUSG00000027221"	Gnpda2/Chil1/Extl2/Uap1l1/St3gal1/Nagk/Mgat1/Renbp/Npl/Chst7/B4galnt2/Mdp1/Amdhd2/Csgalnact1/Chst1
GOMF_GTPASE_BINDING	0.407018	-0.248489	-1.37566	218	0.00638491	0.0390533	ENSMUSG00000028639|"ENSMUSG00000020888"|"ENSMUSG00000067150"|"ENSMUSG00000022788"|"ENSMUSG00000025437"|"ENSMUSG00000037933"|"ENSMUSG00000030172"|"ENSMUSG00000038658"|"ENSMUSG00000035392"|"ENSMUSG00000031731"|"ENSMUSG00000021589"|"ENSMUSG00000025265"|"ENSMUSG00000040029"|"ENSMUSG00000021270"|"ENSMUSG00000020954"|"ENSMUSG00000039735"|"ENSMUSG00000027854"|"ENSMUSG00000020740"|"ENSMUSG00000024998"|"E…	Ybx1/Dvl2/Xpo5/Fgd4/Usp33/Bicd2/Erc1/Ric1/Dennd1a/Ap1g1/Rhobtb3/Fgd1/Ipo8/Hsp90aa1/Strn3/Fnbp1l/Sike1/Gga3/Plce1/Pex5/Micall1/Ppp1r9a/Dennd1b/Rab11fip3/Arhgef16/Ralbp1/Hps4/Chml/Dvl3/Rtkn/Ccdc186/Lztr1/Atg14/Tsc2/Preb/Rabgap1l/Sphk2/Ppp6r1/Ulk1/Ybx3/Ift20/Rilp/Cdkl5/Fgd5/Strip1/Afdn
GOBP_CELLULAR_GLUCOSE_HOMEOSTASIS	0.407018	-0.29464	-1.47682	124	0.00652468	0.0398598	ENSMUSG00000050556|"ENSMUSG00000000441"|"ENSMUSG00000002250"|"ENSMUSG00000005373"|"ENSMUSG00000023942"|"ENSMUSG00000042557"|"ENSMUSG00000041258"|"ENSMUSG00000025209"|"ENSMUSG00000039275"|"ENSMUSG00000022840"|"ENSMUSG00000022708"|"ENSMUSG00000044167"|"ENSMUSG00000000628"|"ENSMUSG00000029167"|"ENSMUSG00000035173"|"ENSMUSG00000021340"|"ENSMUSG00000015605"|"ENSMUSG00000077450"|"ENSMUSG00000031065"|"E…	Kcnb1/Raf1/Ppard/Mlxipl/Slc29a1/Sin3a/Zfp236/Twnk/Foxk2/Adcy5/Zbtb20/Foxo1/Hk2/Ppargc1a/Ccdc186/Gpld1/Srf/Rab11b/Cdk16/Lrp5/Xbp1/Oxct1/Klf7/Prkaca/Prkaa2/Pik3r2/Prkce/Efna5/Kcnj11/Ern1/C2cd2l/Smarca4/Trpm4/Rab11fip2
GOBP_2_OXOGLUTARATE_METABOLIC_PROCESS	0.407018	-0.606568	-1.88936	16	0.00658019	0.0400761	ENSMUSG00000020456|"ENSMUSG00000031700"|"ENSMUSG00000020988"|"ENSMUSG00000031672"|"ENSMUSG00000025911"|"ENSMUSG00000004789"|"ENSMUSG00000073609"	Ogdh/Gpt2/L2hgdh/Got2/Adhfe1/Dlst/D2hgdh
GOMF_POLY_PYRIMIDINE_TRACT_BINDING	0.407018	-0.502351	-1.76158	25	0.00663752	0.040305	ENSMUSG00000046139|"ENSMUSG00000040043"|"ENSMUSG00000020464"|"ENSMUSG00000007850"|"ENSMUSG00000060373"|"ENSMUSG00000053333"	Patl1/Rbms2/Pnpt1/Hnrnph1/Hnrnpc/Dis3l2
GOBP_LIPID_MODIFICATION	0.407018	-0.244186	-1.34693	242	0.00670416	0.0406606	ENSMUSG00000024525|"ENSMUSG00000004056"|"ENSMUSG00000002250"|"ENSMUSG00000060733"|"ENSMUSG00000018401"|"ENSMUSG00000026925"|"ENSMUSG00000028995"|"ENSMUSG00000026853"|"ENSMUSG00000035891"|"ENSMUSG00000038485"|"ENSMUSG00000042010"|"ENSMUSG00000026457"|"ENSMUSG00000021054"|"ENSMUSG00000053436"|"ENSMUSG00000025357"|"ENSMUSG00000022853"|"ENSMUSG00000015002"|"ENSMUSG00000055912"|"ENSMUSG00000028607"|"E…	Impa2/Akt2/Ppard/Ipmk/Mtmr4/Inpp5e/Fam126a/Crat/Cerk/Socs7/Acacb/Adipor1/Sgpp1/Mapk14/Dgka/Ehhadh/Efr3a/Tmem150a/Cpt2/Dgkq/Synj2/Socs5/Hadha/Mboat7/Lpcat3/Acads/Ppargc1a/Pip4k2b/Ppara/Pik3c3/Etfdh/Decr1/Hadhb/Cpt1b/Mtm1/Irs1/Sphk2/Abca2/Pten/Acadl/Acoxl/Acaa2/Bpnt1/Pip5k1b/Plin5/Pik3r2/Fig4/Mtmr3/Dgke/Inppl1/Dgkb/Inpp5j/Mlycd/Dgkd/Agk/Cyp3a13/Sirt4/Pdk4/Etfa/Pi4ka/Ocrl/Plpp3/Abcd3/Ivd/St3gal4/Pik…
GOCC_SIN3_TYPE_COMPLEX	0.407018	-0.605797	-1.88696	16	0.00681311	0.0411235	ENSMUSG00000024260|"ENSMUSG00000042557"|"ENSMUSG00000019789"|"ENSMUSG00000012076"|"ENSMUSG00000019777"|"ENSMUSG00000018501"|"ENSMUSG00000074698"|"ENSMUSG00000037791"	Sap130/Sin3a/Hey2/Brms1l/Hdac2/Ncor1/Csnk2a1/Phf12
GOBP_NUCLEOSIDE_MONOPHOSPHATE_METABOLIC_PROCESS	0.407018	0.42975	1.60671	72	0.00685476	0.0412509	ENSMUSG00000020380|"ENSMUSG00000036526"|"ENSMUSG00000052572"|"ENSMUSG00000022304"|"ENSMUSG00000026807"|"ENSMUSG00000002326"|"ENSMUSG00000020736"|"ENSMUSG00000020407"|"ENSMUSG00000025742"|"ENSMUSG00000091415"|"ENSMUSG00000078941"|"ENSMUSG00000022814"|"ENSMUSG00000025630"|"ENSMUSG00000031562"|"ENSMUSG00000031402"|"ENSMUSG00000056215"|"ENSMUSG00000011148"|"ENSMUSG00000032420"|"ENSMUSG00000026192"|"E…	Rad50/Card11/Dlg2/Dpys/Ak8/Gmpr2/Nt5c/Upp1/Prps2/Ak9/Ak6/Umps/Hprt/Dctd/Mpp1/Lrguk/Adssl1/Nt5e/Atic/Ada/Impdh1/Ak5/Tymp/Tk2/Paics/Guk1/Ampd1
GOMF_CADHERIN_BINDING_INVOLVED_IN_CELL_CELL_ADHESION	0.407018	0.610406	1.70577	18	0.00685878	0.0412509	ENSMUSG00000027907|"ENSMUSG00000024659"|"ENSMUSG00000055044"|"ENSMUSG00000028273"|"ENSMUSG00000032231"|"ENSMUSG00000053931"|"ENSMUSG00000054065"|"ENSMUSG00000045394"|"ENSMUSG00000038859"|"ENSMUSG00000046314"|"ENSMUSG00000058587"|"ENSMUSG00000023043"	S100a11/Anxa1/Pdlim1/Pdlim5/Anxa2/Cnn3/Pkp3/Epcam/Baiap2l1/Stxbp6/Tmod3/Krt18
GOBP_MITOCHONDRION_LOCALIZATION	0.407018	-0.398898	-1.65578	47	0.00688959	0.0413868	ENSMUSG00000049047|"ENSMUSG00000032536"|"ENSMUSG00000020741"|"ENSMUSG00000027668"|"ENSMUSG00000020527"|"ENSMUSG00000030557"|"ENSMUSG00000024068"|"ENSMUSG00000024969"|"ENSMUSG00000031337"|"ENSMUSG00000024120"|"ENSMUSG00000030730"|"ENSMUSG00000011305"|"ENSMUSG00000029020"|"ENSMUSG00000041995"|"ENSMUSG00000022789"|"ENSMUSG00000022340"|"ENSMUSG00000020918"|"ENSMUSG00000025733"|"ENSMUSG00000017686"	Armcx3/Trak1/Cluh/Mfn1/Myo19/Mef2a/Spast/Mark2/Mtm1/Lrpprc/Atp2a1/Plin5/Mfn2/Zbed3/Dnm1l/Sybu/Kat2a/Rhot2/Rhot1
GOBP_REGULATION_OF_SYSTEMIC_ARTERIAL_BLOOD_PRESSURE_BY_RENIN_ANGIOTENSIN	0.407018	0.597398	1.70944	20	0.00693539	0.0415629	ENSMUSG00000016256|"ENSMUSG00000027762"|"ENSMUSG00000031007"|"ENSMUSG00000048376"|"ENSMUSG00000038224"|"ENSMUSG00000068122"|"ENSMUSG00000020681"|"ENSMUSG00000021458"|"ENSMUSG00000049115"	Ctsz/Sucnr1/Atp6ap2/F2r/Serpinf2/Agtr2/Ace/Aopep/Agtr1a
GOBP_LENS_DEVELOPMENT_IN_CAMERA_TYPE_EYE	0.407018	-0.36632	-1.602	62	0.00701311	0.0419787	ENSMUSG00000018845|"ENSMUSG00000022656"|"ENSMUSG00000038119"|"ENSMUSG00000028328"|"ENSMUSG00000021994"|"ENSMUSG00000045871"|"ENSMUSG00000029050"|"ENSMUSG00000022723"|"ENSMUSG00000040841"|"ENSMUSG00000042207"|"ENSMUSG00000027840"|"ENSMUSG00000018160"|"ENSMUSG00000038135"|"ENSMUSG00000030170"|"ENSMUSG00000063632"|"ENSMUSG00000020170"|"ENSMUSG00000005949"|"ENSMUSG00000010175"|"ENSMUSG00000022770"|"E…	Unc45b/Nectin3/Cdon/Tmod1/Wnt5a/Slitrk6/Ski/Crybg3/Six5/Kdm5b/Wnt2b/Med1/Crygn/Wnt5b/Sox11/Frs2/Ctns/Prox1/Dlg1/Nf2/Crybb1/Hipk1/Hipk2/Smad3/Wnt7b/Cryab
GOBP_NEGATIVE_REGULATION_OF_SMOOTH_MUSCLE_CELL_DIFFERENTIATION	0.407018	-0.605591	-1.87666	15	0.00710033	0.0422499	ENSMUSG00000021974|"ENSMUSG00000031902"|"ENSMUSG00000042903"|"ENSMUSG00000032387"|"ENSMUSG00000019789"|"ENSMUSG00000055204"|"ENSMUSG00000031393"|"ENSMUSG00000033016"	Fgf9/Nfatc3/Foxo4/Rbpms2/Hey2/Ankrd17/Mecp2/Nfatc1
GOMF_NUCLEOCYTOPLASMIC_CARRIER_ACTIVITY	0.407018	-0.493345	-1.79521	29	0.00736501	0.0435166	ENSMUSG00000067150|"ENSMUSG00000003731"|"ENSMUSG00000001855"|"ENSMUSG00000000131"|"ENSMUSG00000022905"|"ENSMUSG00000022100"|"ENSMUSG00000020290"|"ENSMUSG00000074909"|"ENSMUSG00000062797"	Xpo5/Kpna6/Nup214/Xpo6/Kpna1/Xpo7/Xpo1/Ranbp6/Hikeshi
GOBP_INOSITOL_PHOSPHATE_CATABOLIC_PROCESS	0.407018	-0.574003	-1.85115	17	0.0076449	0.0449055	ENSMUSG00000024525|"ENSMUSG00000026925"|"ENSMUSG00000024213"|"ENSMUSG00000023805"|"ENSMUSG00000013663"|"ENSMUSG00000026617"|"ENSMUSG00000034570"|"ENSMUSG00000001173"	Impa2/Inpp5e/Nudt3/Synj2/Pten/Bpnt1/Inpp5j/Ocrl
GOBP_POSITIVE_REGULATION_OF_CARDIAC_MUSCLE_CELL_PROLIFERATION	0.38073	-0.521622	-1.78828	22	0.00784647	0.0458241	ENSMUSG00000062209|"ENSMUSG00000021796"|"ENSMUSG00000053436"|"ENSMUSG00000019789"|"ENSMUSG00000018263"|"ENSMUSG00000022306"|"ENSMUSG00000063358"|"ENSMUSG00000026923"|"ENSMUSG00000005836"	Erbb4/Bmpr1a/Mapk14/Hey2/Tbx5/Zfpm2/Mapk1/Notch1/Gata6
GOBP_EMBRYONIC_CAMERA_TYPE_EYE_DEVELOPMENT	0.38073	-0.454423	-1.65735	30	0.00802434	0.0464858	ENSMUSG00000038564|"ENSMUSG00000021994"|"ENSMUSG00000030201"|"ENSMUSG00000001288"|"ENSMUSG00000029475"|"ENSMUSG00000040734"|"ENSMUSG00000063632"|"ENSMUSG00000020170"|"ENSMUSG00000010175"|"ENSMUSG00000037890"|"ENSMUSG00000008730"|"ENSMUSG00000061436"|"ENSMUSG00000027109"|"ENSMUSG00000006538"|"ENSMUSG00000045005"	Ift172/Wnt5a/Lrp6/Rarg/Kdm2b/Ppp1r13l/Sox11/Frs2/Prox1/Wdr19/Hipk1/Hipk2/Sp3/Ihh/Fzd5
GOBP_RESPONSE_TO_STARVATION	0.38073	-0.257653	-1.38831	177	0.00817337	0.0471325	ENSMUSG00000024331|"ENSMUSG00000032571"|"ENSMUSG00000004798"|"ENSMUSG00000026864"|"ENSMUSG00000025437"|"ENSMUSG00000063410"|"ENSMUSG00000005374"|"ENSMUSG00000021936"|"ENSMUSG00000037331"|"ENSMUSG00000039275"|"ENSMUSG00000015656"|"ENSMUSG00000033253"|"ENSMUSG00000040463"|"ENSMUSG00000001518"|"ENSMUSG00000044167"|"ENSMUSG00000042628"|"ENSMUSG00000023990"|"ENSMUSG00000029167"|"ENSMUSG00000022383"|"E…	Dsc2/Pik3r4/Ulk2/Hspa5/Usp33/Stk24/Tbl2/Mapk8/Larp1/Foxk2/Hspa8/Szt2/Mybbp1a/Itfg2/Foxo1/Zfyve1/Tfeb/Ppargc1a/Ppara/Wnt2b/Pik3c3/Gcn1/Atg14/Xbp1/Mars1/Mapk1/Oxct1/Cad/Vps41/Gnpat/Flcn/Nprl2/Ulk1/Prkaa2/Ppm1d/Mtmr3/Rptor/Eif2ak3/Fnip1/Slc38a3/Wipi2/Pdk4/Sesn3/Ucp2/Rragd/Map3k5/Kptn/Wipi1/Srebf2/Brsk1/Prkaa1/Nim1k/Gpt/Tbc1d5/Ripor1/Nfe2l2
GOCC_PHAGOPHORE_ASSEMBLY_SITE	0.38073	-0.452711	-1.65111	30	0.00857299	0.0487674	ENSMUSG00000033124|"ENSMUSG00000004798"|"ENSMUSG00000024773"|"ENSMUSG00000033382"|"ENSMUSG00000042628"|"ENSMUSG00000033628"|"ENSMUSG00000037526"|"ENSMUSG00000017119"|"ENSMUSG00000029512"|"ENSMUSG00000029578"|"ENSMUSG00000056692"|"ENSMUSG00000025907"|"ENSMUSG00000041895"	Atg9a/Ulk2/Atg2a/Trappc8/Zfyve1/Pik3c3/Atg14/Nbr1/Ulk1/Wipi2/Ilrun/Rb1cc1/Wipi1
GOMF_BETA_CATENIN_BINDING	0.38073	-0.32866	-1.48839	83	0.00863085	0.0490411	ENSMUSG00000019969|"ENSMUSG00000018476"|"ENSMUSG00000027985"|"ENSMUSG00000063382"|"ENSMUSG00000042903"|"ENSMUSG00000028990"|"ENSMUSG00000044167"|"ENSMUSG00000019889"|"ENSMUSG00000003233"|"ENSMUSG00000023055"|"ENSMUSG00000022812"|"ENSMUSG00000029528"|"ENSMUSG00000079487"|"ENSMUSG00000031665"|"ENSMUSG00000056476"|"ENSMUSG00000000142"|"ENSMUSG00000024182"|"ENSMUSG00000038256"|"ENSMUSG00000055024"|"E…	Psen1/Kdm6b/Lef1/Bcl9l/Foxo4/Lzic/Foxo1/Ptprk/Dvl3/Calcoco1/Gsk3b/Pxn/Med12/Sall1/Med12l/Axin2/Axin1/Bcl9/Ep300/Carm1/Tcf7l1/Sufu/Chd8/Vcl/Ctnna3/Numb/Rora/Smad3

## Sheet: Sex effect
Pathway_name	Log2Err	ES	NES	Size	p	adjusted_p	Gene_IDs	Gene_symbols
GOBP_COTRANSLATIONAL_PROTEIN_TARGETING_TO_MEMBRANE	NA	-0.645858	-2.63825	98	1e-10	1.008e-07	ENSMUSG00000030082|"ENSMUSG00000003970"|"ENSMUSG00000041355"|"ENSMUSG00000006333"|"ENSMUSG00000062647"|"ENSMUSG00000063457"|"ENSMUSG00000025794"|"ENSMUSG00000030744"|"ENSMUSG00000031320"|"ENSMUSG00000012848"|"ENSMUSG00000025290"|"ENSMUSG00000021427"|"ENSMUSG00000008682"|"ENSMUSG00000067274"|"ENSMUSG00000059070"|"ENSMUSG00000032399"|"ENSMUSG00000046364"|"ENSMUSG00000029614"|"ENSMUSG00000090733"|"E…	Sec61a1/Rpl8/Ssr2/Rps9/Rpl7a/Rps15/Rpl14/Rps3/Rps4x/Rps5/Rps24/Ssr1/Rpl10/Rplp0/Rpl18/Rpl4/Rpl27a/Rpl6/Rps27/Rps18/Rpl37a/Rps20/Rps21/Srpr/Rps3a1/Rps10/Rpl32/Rps14/Rps2/Rps6/Arl6ip1/Rpl13/Uba52/Rps28/Rps16/Rpl38/Rps29/Rps8/Rps26/Rpl13a/Rpl31/Rpl36/Tram1/Rpl23/Srp72/Rps11/Rpl23a/Rpl34/Rps25/Rpl11/Rps19/Rpl26/Tram1l1/Rpl36a/Rplp1/Rps17/Rpl5/Rplp2/Rpl9/Srp68/Rpl30/Sil1/Rpl39/Rpl28/Rpsa
GOBP_MRNA_PROCESSING	NA	-0.456322	-2.25922	483	1e-10	1.008e-07	ENSMUSG00000061028|"ENSMUSG00000031060"|"ENSMUSG00000006456"|"ENSMUSG00000029817"|"ENSMUSG00000024097"|"ENSMUSG00000018379"|"ENSMUSG00000071172"|"ENSMUSG00000042625"|"ENSMUSG00000022858"|"ENSMUSG00000028820"|"ENSMUSG00000028676"|"ENSMUSG00000037070"|"ENSMUSG00000028790"|"ENSMUSG00000030435"|"ENSMUSG00000002129"|"ENSMUSG00000022185"|"ENSMUSG00000019432"|"ENSMUSG00000005682"|"ENSMUSG00000034120"|"E…	Clasrp/Rbm10/Rbm14/Tra2a/Srsf7/Srsf1/Srsf3/Safb2/Tra2b/Sfpq/Srsf10/Rbmxl1/Khdrbs1/U2af2/Sf3a1/Acin1/Ddx39b/Pan2/Srsf2/Cstf2t/Jmjd6/Rbm15b/Sf1/Rbm5/Zcchc8/Srsf6/Phrf1/Prpf3/Cpsf7/Hnrnpm/Safb/Hnrnpa2b1/Psip1/Rrp1b/Lsm2/Ybx1/Snip1/Casc3/Pcf11/Rbm24/Elavl1/Poldip3/Luc7l3/Sart3/Dhx8/Hnrnpa3/Chtop/Dazap1/Sf3a2/Hnrnph1/Sf3b3/Ccnt1/Pcbp2/Rbm39/Rnpc3/Pnn/Rbmx/Ddx5/Wtap/Ythdc1/Srrm1/Rbm38/Hnrnph2/Mettl3/Sn…
GOBP_REGULATION_OF_RNA_SPLICING	NA	-0.590154	-2.5179	135	1e-10	1.008e-07	ENSMUSG00000031060|"ENSMUSG00000029817"|"ENSMUSG00000024097"|"ENSMUSG00000071172"|"ENSMUSG00000022858"|"ENSMUSG00000028676"|"ENSMUSG00000037070"|"ENSMUSG00000028790"|"ENSMUSG00000030435"|"ENSMUSG00000046667"|"ENSMUSG00000052137"|"ENSMUSG00000056962"|"ENSMUSG00000074102"|"ENSMUSG00000024949"|"ENSMUSG00000032580"|"ENSMUSG00000016921"|"ENSMUSG00000068917"|"ENSMUSG00000004980"|"ENSMUSG00000058392"|"E…	Rbm10/Tra2a/Srsf7/Srsf3/Tra2b/Srsf10/Rbmxl1/Khdrbs1/U2af2/Rbm12b1/Rbm12b2/Jmjd6/Rbm15b/Sf1/Rbm5/Srsf6/Clk2/Hnrnpa2b1/Rrp1b/Rbm12/Rbm24/Dazap1/Hnrnph1/Rbm39/Rbmx/Ddx5/Wtap/Ythdc1/Rbm38/Hnrnph2/Puf60/Sf3b4/Fus/Rbm22/Slc38a2/Snrnp70/Rbm8a/Celf5/Khdrbs3/Rbm15/Pqbp1/Ptbp1/Hspa1a/Clk1/Rbm20/Hnrnpl/Srsf4/Tmbim6/Ddx17/Thrap3/Rnps1
GOBP_RNA_SPLICING	NA	-0.48584	-2.36453	425	1e-10	1.008e-07	ENSMUSG00000061028|"ENSMUSG00000031060"|"ENSMUSG00000006456"|"ENSMUSG00000029817"|"ENSMUSG00000024097"|"ENSMUSG00000018379"|"ENSMUSG00000071172"|"ENSMUSG00000022858"|"ENSMUSG00000028820"|"ENSMUSG00000028676"|"ENSMUSG00000037070"|"ENSMUSG00000028790"|"ENSMUSG00000030435"|"ENSMUSG00000002129"|"ENSMUSG00000046667"|"ENSMUSG00000022185"|"ENSMUSG00000052137"|"ENSMUSG00000019432"|"ENSMUSG00000034120"|"E…	Clasrp/Rbm10/Rbm14/Tra2a/Srsf7/Srsf1/Srsf3/Tra2b/Sfpq/Srsf10/Rbmxl1/Khdrbs1/U2af2/Sf3a1/Rbm12b1/Acin1/Rbm12b2/Ddx39b/Srsf2/Cstf2t/Jmjd6/Rbm15b/Sf1/Rbm5/Zcchc8/Srsf6/Clk2/Prpf3/Cpsf7/Hnrnpm/Hnrnpa2b1/Psip1/Rrp1b/Lsm2/Rbm12/Ybx1/Snip1/Casc3/Pcf11/Rbm24/Elavl1/Luc7l3/Sart3/Dhx8/Hnrnpa3/Dazap1/Sf3a2/Hnrnph1/Sf3b3/Pcbp2/Rbm39/Rnpc3/Pnn/Rbmx/Ddx5/Wtap/Ythdc1/Srrm1/Rbm38/Hnrnph2/Mettl3/Snrpb/Puf60/Sf3b4…
GOBP_VIRAL_GENE_EXPRESSION	0.801216	-0.519005	-2.33279	194	7.14602e-10	6.00266e-07	ENSMUSG00000000902|"ENSMUSG00000029111"|"ENSMUSG00000058392"|"ENSMUSG00000003970"|"ENSMUSG00000006333"|"ENSMUSG00000035042"|"ENSMUSG00000062647"|"ENSMUSG00000053293"|"ENSMUSG00000052684"|"ENSMUSG00000020739"|"ENSMUSG00000063457"|"ENSMUSG00000011960"|"ENSMUSG00000056851"|"ENSMUSG00000025794"|"ENSMUSG00000027985"|"ENSMUSG00000030744"|"ENSMUSG00000031320"|"ENSMUSG00000036678"|"ENSMUSG00000012848"|"E…	Smarcb1/Nelfa/Rrp1b/Rpl8/Rps9/Ccl5/Rpl7a/Pom121/Jun/Nup85/Rps15/Ccnt1/Pcbp2/Rpl14/Lef1/Rps3/Rps4x/Aaas/Rps5/Rps24/Rpl10/Rplp0/Rpl18/Rpl4/Nup210/Rpl27a/Zfp36/Rpl6/Rps27/Nup214/Rps18/Rpl37a/Rps20/Rps21/Ptbp1/Polr2i/Rps3a1/Hexim1/Rps10/Eif3d/Rpl32/Rps14/Rps2/Rps6/Rpl13/Nup35/Uba52/Rps28/Nup62/Rps16/Rpl38/Tardbp/Eif3f/Eif3g/Usf2/Seh1l/Rps29/Rps8/Trim11/Nup153/Rps26/Nup160/Rpl13a/Rpl31/Trim8/Rpl36/Rpl…
GOMF_CHROMATIN_BINDING	0.774939	-0.38785	-1.92065	488	3.13326e-09	2.25595e-06	ENSMUSG00000037369|"ENSMUSG00000028820"|"ENSMUSG00000039804"|"ENSMUSG00000021327"|"ENSMUSG00000005836"|"ENSMUSG00000014039"|"ENSMUSG00000001065"|"ENSMUSG00000000902"|"ENSMUSG00000059851"|"ENSMUSG00000005566"|"ENSMUSG00000071054"|"ENSMUSG00000044950"|"ENSMUSG00000070544"|"ENSMUSG00000040681"|"ENSMUSG00000003032"|"ENSMUSG00000020257"|"ENSMUSG00000027342"|"ENSMUSG00000030619"|"ENSMUSG00000026104"|"E…	Kdm6a/Sfpq/Ncoa5/Zkscan3/Gata6/Prdm15/Zfp276/Smarcb1/Kmt5c/Trim28/Safb/Pwwp2a/Top1/Hmgn1/Klf4/Wdr82/Pcna/Eed/Stat1/Ctcf/Obi1/Ubtf/Per1/Mbd6/Dnmt3a/Brd2/Smc1a/Smad3/Fosl2/Nap1l5/Ccnt1/Cdc45/H1f9/Kat2a/Crebbp/Lef1/Rbmx/Ddx5/Pold1/Phf8/Ar/Skil/Lrwd1/Paf1/Dlx1/Ing5/Fus/Tox3/Rcc1/Actb/Sin3a/Nfkb1/Tada2a/Pou4f1/Trp53/Msh6/Npm3/Scml2/Ldb1/Tox4/Phf1/Smc2/Men1/Hsf1/Tspyl2/Hdac2/Ruvbl2/Csnk2b/Sin3b/Mtf2/Zf…
GOBP_REGULATION_OF_MRNA_PROCESSING	0.733762	-0.557141	-2.36698	129	2.30958e-08	1.45504e-05	ENSMUSG00000031060|"ENSMUSG00000029817"|"ENSMUSG00000024097"|"ENSMUSG00000071172"|"ENSMUSG00000042625"|"ENSMUSG00000022858"|"ENSMUSG00000028676"|"ENSMUSG00000037070"|"ENSMUSG00000028790"|"ENSMUSG00000030435"|"ENSMUSG00000056962"|"ENSMUSG00000074102"|"ENSMUSG00000024949"|"ENSMUSG00000032580"|"ENSMUSG00000016921"|"ENSMUSG00000034820"|"ENSMUSG00000071054"|"ENSMUSG00000004980"|"ENSMUSG00000038132"|"E…	Rbm10/Tra2a/Srsf7/Srsf3/Safb2/Tra2b/Srsf10/Rbmxl1/Khdrbs1/U2af2/Jmjd6/Rbm15b/Sf1/Rbm5/Srsf6/Cpsf7/Safb/Hnrnpa2b1/Rbm24/Dazap1/Ccnt1/Rbm39/Rbmx/Ddx5/Wtap/Ythdc1/Puf60/Sf3b4/Paf1/Pabpn1/Snrnp70/Rbm8a/Celf5/Khdrbs3/Rbm15/Hsf1/Ptbp1/Hnrnpl/Srsf4/Cpsf6/Ddx17/Thrap3/Rnps1
GOBP_NUCLEAR_TRANSCRIBED_MRNA_CATABOLIC_PROCESS	0.719513	-0.477359	-2.16611	202	4.51048e-08	1.93151e-05	ENSMUSG00000005682|"ENSMUSG00000109336"|"ENSMUSG00000035632"|"ENSMUSG00000038784"|"ENSMUSG00000038542"|"ENSMUSG00000039356"|"ENSMUSG00000007050"|"ENSMUSG00000017176"|"ENSMUSG00000003970"|"ENSMUSG00000026174"|"ENSMUSG00000017264"|"ENSMUSG00000078676"|"ENSMUSG00000006333"|"ENSMUSG00000062647"|"ENSMUSG00000021962"|"ENSMUSG00000063457"|"ENSMUSG00000025794"|"ENSMUSG00000020719"|"ENSMUSG00000030744"|"E…	Pan2/Samd4b/Cnot3/Cnot4/Pcid2/Exosc2/Lsm2/Nt5c3b/Rpl8/Cnot9/Exosc10/Casc3/Rps9/Rpl7a/Dcp1a/Rps15/Rpl14/Ddx5/Rps3/Rps4x/Rps5/Dhx34/Rps24/Rpl10/Rplp0/Rpl18/Rpl4/Rbm8a/Rpl27a/Zfp36/Rpl6/Rps27/Cnot10/Rps18/Rpl37a/Rps20/Dxo/Rps21/Rps3a1/Tnrc6c/Rps10/Rpl32/Rps14/Upf3b/Rps2/Rps6/Thrap3/Rpl13/Pan3/Uba52/Dcps/Rnps1/Rps28/Rps16/Cnot2/Rpl38/Smg9/Ncbp1/Btg2/Rps29/Rps8/Upf3a/Smg8/Ncbp2/Rps26/Rpl13a/Rpl31/Gspt…
GOCC_NUCLEAR_SPECK	0.719513	-0.389682	-1.88876	393	5.24888e-08	1.93151e-05	ENSMUSG00000031060|"ENSMUSG00000006456"|"ENSMUSG00000024097"|"ENSMUSG00000018379"|"ENSMUSG00000071172"|"ENSMUSG00000028820"|"ENSMUSG00000028676"|"ENSMUSG00000030435"|"ENSMUSG00000002129"|"ENSMUSG00000030002"|"ENSMUSG00000022185"|"ENSMUSG00000019432"|"ENSMUSG00000034120"|"ENSMUSG00000074102"|"ENSMUSG00000016921"|"ENSMUSG00000068917"|"ENSMUSG00000015748"|"ENSMUSG00000038806"|"ENSMUSG00000010097"|"E…	Rbm10/Rbm14/Srsf7/Srsf1/Srsf3/Sfpq/Srsf10/U2af2/Sf3a1/Dusp11/Acin1/Ddx39b/Srsf2/Rbm15b/Srsf6/Clk2/Prpf3/Sde2/Nxf1/Fndc1/Ccnl2/Cbll1/Unc45a/Maml1/Fam193b/Rexo4/Api5/Cxxc1/Casc3/Ccnl1/Bclaf1/Atxn2l/Poldip3/Dgkz/Luc7l3/Sart3/Atf4/Chtop/Brd2/Sf3a2/Rbm39/Pnn/Wtap/Glis2/Ythdc1/Srrm1/Ar/Dusp10/Mettl3/Setd1b/Usp36/Pabpn1/Snrnp70/Zfp638/Prcc/Cdk13/Rbm27/Hspa1b/Rbm8a/Gcat/Tut1/Ppp4r3a/Kat6a/Ylpm1/Rbm15/Pqb…
GOMF_MRNA_BINDING	0.704976	-0.437531	-2.05108	263	1.04609e-07	3.51486e-05	ENSMUSG00000000787|"ENSMUSG00000006456"|"ENSMUSG00000018379"|"ENSMUSG00000071172"|"ENSMUSG00000022858"|"ENSMUSG00000020770"|"ENSMUSG00000028790"|"ENSMUSG00000053536"|"ENSMUSG00000109336"|"ENSMUSG00000024949"|"ENSMUSG00000032580"|"ENSMUSG00000016921"|"ENSMUSG00000003814"|"ENSMUSG00000059208"|"ENSMUSG00000010097"|"ENSMUSG00000004980"|"ENSMUSG00000050213"|"ENSMUSG00000041328"|"ENSMUSG00000038132"|"E…	Ddx3x/Rbm14/Srsf1/Srsf3/Tra2b/Unk/Khdrbs1/Cstf2t/Samd4b/Sf1/Rbm5/Srsf6/Calr/Hnrnpm/Nxf1/Hnrnpa2b1/Snip1/Pcf11/Rbm24/Elavl1/Luc7l3/Fubp1/Dcp1a/Dazap1/Mex3d/Pcbp2/Rbmx/Ddx5/Ythdc1/Rps3/Rbm38/Mettl3/Luc7l/Cpeb4/Rps5/Snrnp70/Rbm8a/Trp53/Zfp36/Tut1/Larp4/Celf5/Khsrp/Snrpc/Khdrbs3/Scaf8/Rbm15/Dxo/Ptbp1/Rps3a1/Rbm20/Zc3h11a/Mecp2/Hnrnpl/Slbp/Srsf4/Eif3d/Cct5/Cpsf6/Rps14/Upf3b/Rps2/Rbm4b/Ilf3/Nxf3/Ybx3/R…
GOBP_PEPTIDYL_LYSINE_MODIFICATION	0.643552	-0.378386	-1.82259	362	1.50238e-06	0.000403133	ENSMUSG00000037369|"ENSMUSG00000024240"|"ENSMUSG00000029670"|"ENSMUSG00000032329"|"ENSMUSG00000056962"|"ENSMUSG00000000902"|"ENSMUSG00000059851"|"ENSMUSG00000005566"|"ENSMUSG00000018412"|"ENSMUSG00000020257"|"ENSMUSG00000026563"|"ENSMUSG00000030619"|"ENSMUSG00000005698"|"ENSMUSG00000024560"|"ENSMUSG00000004698"|"ENSMUSG00000020893"|"ENSMUSG00000053293"|"ENSMUSG00000030801"|"ENSMUSG00000020739"|"E…	Kdm6a/Epc1/Ing3/Hmg20a/Jmjd6/Smarcb1/Kmt5c/Trim28/Kansl1/Wdr82/Tada1/Eed/Ctcf/Cxxc1/Hdac9/Per1/Pom121/Kat8/Nup85/Kat2a/Prdm16/Taf7/Crebbp/Lef1/Bcor/Aaas/Flcn/Setd1b/Taf5/Gfi1/Morf4l2/Ing5/P3h4/Sin3a/Hdac10/Myb/Nup210/Tada2a/Kat6a/Ldb1/Phf1/Men1/Nup214/Hdac2/Ruvbl2/Prdm9/Msl2/Mtf2/Jade3/Zfp335/Prdm5/Jarid2/Zfp451/Pygo2/Mecp2/Meaf6/Myocd/Brd4/Sirt7/Ehmt1/Bloc1s1/Egr2/Crtc2/Fkbp10/Suv39h1/Senp7/Trmt…
GOBP_RIBONUCLEOPROTEIN_COMPLEX_BIOGENESIS	0.643552	-0.363792	-1.77535	421	1.53802e-06	0.000403133	ENSMUSG00000035150|"ENSMUSG00000000787"|"ENSMUSG00000063785"|"ENSMUSG00000018379"|"ENSMUSG00000028676"|"ENSMUSG00000004896"|"ENSMUSG00000002129"|"ENSMUSG00000019432"|"ENSMUSG00000024949"|"ENSMUSG00000032580"|"ENSMUSG00000016921"|"ENSMUSG00000015748"|"ENSMUSG00000034820"|"ENSMUSG00000028484"|"ENSMUSG00000016181"|"ENSMUSG00000058392"|"ENSMUSG00000039356"|"ENSMUSG00000007050"|"ENSMUSG00000028729"|"E…	Eif2s3x/Ddx3x/Utp14a/Srsf1/Srsf10/Rrnad1/Sf3a1/Ddx39b/Sf1/Rbm5/Srsf6/Prpf3/Cpsf7/Psip1/Utp25/Rrp1b/Exosc2/Lsm2/Ebna1bp2/Nle1/Exosc10/Ptges3/Rexo4/Rps9/Nsun5/Luc7l3/Sart3/Rpl7a/Sf3a2/Rps15/Rpl14/Isg20l2/Rbmx/Ythdc1/Snrpb/Puf60/Luc7l/Xpo1/Rps5/Rps24/Usp36/Eif3k/Rpl10/Rplp0/Nop56/Nop53/Coil/Rpp38/Celf5/Npm3/Snrpc/Rpl6/Rps27/Rrp8/Nolc1/Nop58/Ruvbl2/Rps21/Noc4l/Rrs1/Eif4h/Nob1/Rps10/Eif3d/Cpsf6/Sirt7/…
GOMF_DNA_BINDING_TRANSCRIPTION_ACTIVATOR_ACTIVITY	0.627257	-0.377013	-1.80787	343	3.37483e-06	0.000790063	ENSMUSG00000014039|"ENSMUSG00000040841"|"ENSMUSG00000015839"|"ENSMUSG00000022335"|"ENSMUSG00000003032"|"ENSMUSG00000058402"|"ENSMUSG00000003184"|"ENSMUSG00000038193"|"ENSMUSG00000025958"|"ENSMUSG00000044636"|"ENSMUSG00000046556"|"ENSMUSG00000019817"|"ENSMUSG00000032897"|"ENSMUSG00000042406"|"ENSMUSG00000032402"|"ENSMUSG00000029135"|"ENSMUSG00000052684"|"ENSMUSG00000045639"|"ENSMUSG00000058440"|"E…	Prdm15/Six5/Nfe2l2/Zfat/Klf4/Zfp420/Irf3/Hand2/Creb1/Csrnp2/Zfp319/Plagl1/Nfyc/Atf4/Smad3/Fosl2/Jun/Zfp629/Nrf1/Dmtf1/Prdm16/Nr4a1/Zfp521/Zfp62/Lef1/Zfp438/Glis2/Nfatc1/Tbx5/Klf6/Ar/E4f1/Meis2/Tfcp2/Jund/Zfp341/Myb/Nfkb1/Plagl2/Pou4f1/Trp53/Etv1/Mafg/Rxrb/Foxk2/Tfe3/Rreb1/Zfp780b/Prdm2/Zfp235/Zfp112/Sox10/Hinfp/Nr4a2/Pax9/Egr2/Foxc2/Gmeb2/Tcf21/Zfp619/Ikzf3/Gtf2i/Bach1/Irf1/Nfkb2/Nkx2-5/Mtf1/Hsf2…
GOBP_RNA_LOCALIZATION	0.610527	-0.431822	-1.97475	221	5.28029e-06	0.00110886	ENSMUSG00000024097|"ENSMUSG00000018379"|"ENSMUSG00000071172"|"ENSMUSG00000028820"|"ENSMUSG00000028790"|"ENSMUSG00000030435"|"ENSMUSG00000019432"|"ENSMUSG00000034120"|"ENSMUSG00000074102"|"ENSMUSG00000016921"|"ENSMUSG00000010097"|"ENSMUSG00000004980"|"ENSMUSG00000038542"|"ENSMUSG00000039356"|"ENSMUSG00000028639"|"ENSMUSG00000017264"|"ENSMUSG00000078676"|"ENSMUSG00000030007"|"ENSMUSG00000041815"|"E…	Srsf7/Srsf1/Srsf3/Sfpq/Khdrbs1/U2af2/Ddx39b/Srsf2/Rbm15b/Srsf6/Nxf1/Hnrnpa2b1/Pcid2/Exosc2/Ybx1/Exosc10/Casc3/Cct7/Poldip3/Chtop/Pom121/Nup85/Rps15/Mex3d/Ythdc1/Srrm1/Aaas/Xpo1/Pabpn1/Nup210/Rbm8a/Zfp36/Khsrp/Nup214/Hsf1/Nop58/Ruvbl2/Zc3h11a/Rrs1/Rftn1/Slbp/Srsf4/Cct5/Cpsf6/Upf3b/Nxf3/Nup35/Rnps1/Nup62/Mcm3ap/Ncbp1/Seh1l/Terf2/Upf3a/Sidt1/Nup153/Cct4/Ncbp2/Ruvbl1/Nup160/Igf2bp3/Hnrnpu/Zfp385a/Ahc…
GOBP_MACROAUTOPHAGY	0.593325	0.400435	1.92819	299	1.50538e-05	0.00291811	ENSMUSG00000028577|"ENSMUSG00000028991"|"ENSMUSG00000018171"|"ENSMUSG00000035086"|"ENSMUSG00000028284"|"ENSMUSG00000038205"|"ENSMUSG00000038780"|"ENSMUSG00000068663"|"ENSMUSG00000026672"|"ENSMUSG00000061455"|"ENSMUSG00000027746"|"ENSMUSG00000049288"|"ENSMUSG00000038023"|"ENSMUSG00000036435"|"ENSMUSG00000022752"|"ENSMUSG00000056692"|"ENSMUSG00000066621"|"ENSMUSG00000041895"|"ENSMUSG00000006542"|"E…	Plaa/Mtor/Vmp1/Becn1/Map3k7/Prkab2/Smurf1/Clec16a/Optn/Stx17/Ufm1/Lix1l/Atp6v0a2/Exoc1/Tomm70a/Ilrun/Tecpr1/Wipi1/Prkag3/Tigar/Vps41/Vps35/Epm2a/C9orf72/Dcn/Ikbkg/Lamtor1/Csnk2a1/Hmox1/Atp6v1b2/Hspb8/Atp6v0d2/Rragc/Vps36/Dynll2/Atp6v1c1/Mfn1/Bnip3/Retreg1/Mtmr3/Rab3gap2/Tbc1d12/Vps4b/Exoc4/Snx5/Fez2/Snx14/Snap29/Synpo2/Sh3glb1/Chmp4b/Vps37c/Atg12/Tomm5/Atp6v0a1/Vps13d/Sqstm1/Ubqln4/Stam2/Lgals8/R…
GOBP_ALTERNATIVE_MRNA_SPLICING_VIA_SPLICEOSOME	0.57561	-0.609659	-2.33128	67	2.35114e-05	0.00394992	ENSMUSG00000031060|"ENSMUSG00000018379"|"ENSMUSG00000022858"|"ENSMUSG00000028820"|"ENSMUSG00000028790"|"ENSMUSG00000074102"|"ENSMUSG00000032580"|"ENSMUSG00000016921"|"ENSMUSG00000059208"|"ENSMUSG00000038132"|"ENSMUSG00000031134"|"ENSMUSG00000020719"|"ENSMUSG00000060475"|"ENSMUSG00000035851"|"ENSMUSG00000002524"|"ENSMUSG00000041297"|"ENSMUSG00000038374"|"ENSMUSG00000034818"|"ENSMUSG00000022332"|"E…	Rbm10/Srsf1/Tra2b/Sfpq/Khdrbs1/Rbm15b/Rbm5/Srsf6/Hnrnpm/Rbm24/Rbmx/Ddx5/Wtap/Ythdc1/Puf60/Cdk13/Rbm8a/Celf5/Khdrbs3/Rbm15/Pqbp1/Rsrc1/Ptbp1/Hnrnpl/Ddx17/Thrap3/Rnps1
GOBP_LEUKOCYTE_DIFFERENTIATION	0.57561	-0.331212	-1.63159	471	2.26857e-05	0.00394992	ENSMUSG00000020484|"ENSMUSG00000051495"|"ENSMUSG00000015396"|"ENSMUSG00000022185"|"ENSMUSG00000056962"|"ENSMUSG00000055653"|"ENSMUSG00000031239"|"ENSMUSG00000048546"|"ENSMUSG00000020395"|"ENSMUSG00000021464"|"ENSMUSG00000024807"|"ENSMUSG00000027863"|"ENSMUSG00000038542"|"ENSMUSG00000000409"|"ENSMUSG00000027962"|"ENSMUSG00000040663"|"ENSMUSG00000004880"|"ENSMUSG00000032968"|"ENSMUSG00000025958"|"E…	Xbp1/Irf2bp2/Cd83/Acin1/Jmjd6/Gpc3/Itm2a/Tob2/Itk/Ror2/Syvn1/Cd2/Pcid2/Lck/Vcam1/Clcf1/Lbr/Inha/Creb1/Hdac9/Dll1/Jun/Mdk/Kat2a/Lef1/Klf6/Dusp10/Mettl3/Slc46a2/Cd81/Cd8a/Axl/Cdk6/Rassf2/Themis/B2m/Lrrc8a/Myb/Pou4f1/Trp53/Runx3/Cr1l/Tbx21/Ubd/Ptpn22/Tfe3/Notch2/Vegfa/Pknox1/Il7/Cd4/Gps2/H2-T23/Slamf8/Efna2/Vnn1/Abl1/Cd3d/Cd3g/Tcf7/H2-M2/Rps6/H2-Q10/H2-D1/Tnfsf9/Socs1/Hax1/Zap70/Pglyrp2/Cd101/Hmgb1/…
GOBP_LEUKOCYTE_MEDIATED_CYTOTOXICITY	0.57561	-0.513818	-2.1156	102	2.30956e-05	0.00394992	ENSMUSG00000001525|"ENSMUSG00000054206"|"ENSMUSG00000036752"|"ENSMUSG00000045827"|"ENSMUSG00000027347"|"ENSMUSG00000029371"|"ENSMUSG00000026573"|"ENSMUSG00000037202"|"ENSMUSG00000030149"|"ENSMUSG00000060802"|"ENSMUSG00000061232"|"ENSMUSG00000040511"|"ENSMUSG00000038304"|"ENSMUSG00000057948"|"ENSMUSG00000015437"|"ENSMUSG00000062524"|"ENSMUSG00000067212"|"ENSMUSG00000030325"|"ENSMUSG00000005980"|"E…	Tubb5/Gzmm/Tubb4b/Serpinb9/Rasgrp1/Cxcl5/Xcl1/Prf1/Klrk1/B2m/H2-K1/Pvr/Cd160/Unc13d/Gzmb/Ncr1/H2-T23/Klrb1c/Dnase1/H2-M2/Ctsh/Klrd1/H2-Q10/H2-D1/Slamf7/Emp2/Klrc1/Dnase1l3/H2-Q7/Stat5b/Cebpg/Cd226/H2-Q4/Lag3/Icam1/Il7r/H2-T22/Hprt/Klrb1b/H2-Q2/Il18rap/H2-M3/Slamf6/H2-Eb1/Klrc2/Coro1a/Sh2d1a/Klrb1a/Mill2/Il12rb1/Ptprc
GOCC_MITOCHONDRIAL_MATRIX	0.57561	0.345067	1.71681	455	2.2596e-05	0.00394992	ENSMUSG00000031776|"ENSMUSG00000026170"|"ENSMUSG00000010914"|"ENSMUSG00000022186"|"ENSMUSG00000024782"|"ENSMUSG00000046598"|"ENSMUSG00000024668"|"ENSMUSG00000024556"|"ENSMUSG00000013736"|"ENSMUSG00000000168"|"ENSMUSG00000026618"|"ENSMUSG00000046909"|"ENSMUSG00000003923"|"ENSMUSG00000060679"|"ENSMUSG00000031584"|"ENSMUSG00000031641"|"ENSMUSG00000037216"|"ENSMUSG00000038582"|"ENSMUSG00000030972"|"E…	Arl2bp/Cyp27a1/Pdhx/Oxct1/Ak3/Bdh1/Sdhaf2/Me2/Trnt1/Dlat/Iars2/Tefm/Tfam/Mrps9/Gsr/Cbr4/Lipt1/Pptc7/Acsm5/Mrpl50/Fastkd2/Gfm1/Nudt9/Tfb2m/Sdhaf3/Ddx28/Grpel2/Primpol/Supv3l1/Lias/Pdhb/Mrpl43/Prdx3/Pdpr/Dars2/Tk2/Acadm/Grsf1/Dlst/Lrpprc/Ndufaf1/Dld/Pde12/Gfm2/Rpp14/Iscu/Abat/Elac2/Acot9/Mrpl9/Coq5/Ethe1/Timm44/Pmpca/Fars2/Mrpl19/Nudt13/Sdhaf1/Sucla2/Acads/Prorp/Acss2/Hibadh/Pdk1/Fech/Acsf2/Mrps2/H…
GOBP_B_CELL_ACTIVATION	0.57561	-0.400609	-1.84988	229	2.92367e-05	0.00475333	ENSMUSG00000040990|"ENSMUSG00000020484"|"ENSMUSG00000051495"|"ENSMUSG00000031239"|"ENSMUSG00000059851"|"ENSMUSG00000024807"|"ENSMUSG00000038894"|"ENSMUSG00000038542"|"ENSMUSG00000095079"|"ENSMUSG00000027962"|"ENSMUSG00000040663"|"ENSMUSG00000032968"|"ENSMUSG00000076498"|"ENSMUSG00000004698"|"ENSMUSG00000076490"|"ENSMUSG00000044991"|"ENSMUSG00000014773"|"ENSMUSG00000053841"|"ENSMUSG00000027985"|"E…	Sh3kbp1/Xbp1/Irf2bp2/Itm2a/Kmt5c/Syvn1/Irs2/Pcid2/Igha/Vcam1/Clcf1/Inha/Trbc2/Hdac9/Trbc1/Shld1/Dll1/Txlna/Lef1/Rasgrp1/Klf6/Cd81/Lrrc8a/Trp53/Msh6/Cr1l/Tbx21/Ticam1/Mzb1/Notch2/Lax1/Il7/Gps2/Slamf8/Abl1/Zap70/Ikzf3/Tbc1d10c/Cmtm7/Cd74/Cd40lg/Stat5b/Tcf3/Cebpg/Pou2af1/Kmt5b/Cd19/Ezh2/Il11/Nbn/Bst2/Nod2/Cd79b/Foxp3/Peli1/Hdac5/Il7r/Ighg3/Ada/Supt6/Nfatc2/Cd79a/Iglc1/Fcrl1/Cd27/Card11/Cxcr5/Ep300/I…
GOMF_ANTIGEN_BINDING	0.557332	-0.626725	-2.36685	61	3.72541e-05	0.00552237	ENSMUSG00000095079|"ENSMUSG00000050567"|"ENSMUSG00000076498"|"ENSMUSG00000076490"|"ENSMUSG00000061232"|"ENSMUSG00000037321"|"ENSMUSG00000073421"|"ENSMUSG00000067212"|"ENSMUSG00000024308"|"ENSMUSG00000016283"|"ENSMUSG00000096336"|"ENSMUSG00000030165"|"ENSMUSG00000067235"|"ENSMUSG00000073411"|"ENSMUSG00000024339"|"ENSMUSG00000030167"|"ENSMUSG00000060550"|"ENSMUSG00000034926"|"ENSMUSG00000036594"|"E…	Igha/Maml1/Trbc2/Trbc1/H2-K1/Tap1/H2-Ab1/H2-T23/Tapbp/H2-M2/Igkv1-135/Klrd1/H2-Q10/H2-D1/Tap2/Klrc1/H2-Q7/Dhcr24/H2-Aa/H2-Q4/Lag3/Plg/Il7r/Ighg3/H2-T22/Iglv1/Iglc1/Jchain/H2-Q2/Ep400/H2-M3/Ppp2r1a/Itga4/H2-Eb1/Klrc2
GOCC_CHROMOSOMAL_REGION	0.557332	-0.363021	-1.73214	321	4.2346e-05	0.00592844	ENSMUSG00000001065|"ENSMUSG00000059851"|"ENSMUSG00000018412"|"ENSMUSG00000004980"|"ENSMUSG00000009013"|"ENSMUSG00000021400"|"ENSMUSG00000020257"|"ENSMUSG00000028952"|"ENSMUSG00000047710"|"ENSMUSG00000027342"|"ENSMUSG00000002748"|"ENSMUSG00000005698"|"ENSMUSG00000071072"|"ENSMUSG00000022432"|"ENSMUSG00000020661"|"ENSMUSG00000041133"|"ENSMUSG00000030801"|"ENSMUSG00000020739"|"ENSMUSG00000028884"|"E…	Zfp276/Kmt5c/Kansl1/Hnrnpa2b1/Dynll1/Wrnip1/Wdr82/Zbtb48/Champ1/Pcna/Baz1b/Ctcf/Ptges3/Smc1b/Dnmt3a/Smc1a/Kat8/Nup85/Rpa2/Zfp207/Pold1/Mcm4/Septin6/Uhrf2/Lrwd1/Rassf2/Xpo1/Pmf1/Slx4/Sin3a/Nsmce4a/Rpa1/Tox4/Ctc1/Men1/Hsf1/Uvrag/Zfp618/H3f3a/Rcc2/Acd/Meaf6/Cenpf/Rec8/Cbx1/Suv39h1/Ncapd2/Dctn6/Mad2l1/Spo11/Atf7/Psen1/Smc4/Rtel1/Seh1l/Kmt5b/Ezh2/Terf2/Nbn/Phf6/Snai1/Cebpb/Peli1/Mcm3/Nup160/Kat7/Macro…
GOBP_LYMPHOCYTE_MEDIATED_IMMUNITY	0.557332	-0.399515	-1.84074	233	4.82032e-05	0.00656605	ENSMUSG00000059851|"ENSMUSG00000001525"|"ENSMUSG00000054206"|"ENSMUSG00000095079"|"ENSMUSG00000036752"|"ENSMUSG00000040663"|"ENSMUSG00000076498"|"ENSMUSG00000045827"|"ENSMUSG00000040522"|"ENSMUSG00000076490"|"ENSMUSG00000044991"|"ENSMUSG00000026399"|"ENSMUSG00000027347"|"ENSMUSG00000024371"|"ENSMUSG00000026573"|"ENSMUSG00000037706"|"ENSMUSG00000053977"|"ENSMUSG00000026942"|"ENSMUSG00000037202"|"E…	Kmt5c/Tubb5/Gzmm/Igha/Tubb4b/Clcf1/Trbc2/Serpinb9/Tlr8/Trbc1/Shld1/Cd55/Rasgrp1/C2/Xcl1/Cd81/Cd8a/Traf2/Prf1/Klrk1/B2m/H2-K1/Msh6/Cr1l/Tbx21/Pvr/H2-Ab1/Cd160/Unc13d/Gzmb/Ncr1/Cd96/H2-T23/Rftn1/Klrb1c/H2-M2/Ctsh/Igkv1-135/Klrd1/H2-Q10/H2-D1/Slamf7/Emp2/Igkv10-96/Hmgb1/Klrc1/Cd74/H2-Q7/Cd40lg/Stat5b/Cebpg/Cd226/Kmt5b/Cd19/H2-Q4/Masp2/Nbn/Nod2/Lag3/Foxp3/Susd4/Icam1/Il7r/Ighg3/H2-T22/Hprt/Supt6/Iglv…
GOBP_HISTONE_METHYLATION	0.538434	-0.482296	-2.02584	119	8.87878e-05	0.0107062	ENSMUSG00000037369|"ENSMUSG00000000902"|"ENSMUSG00000059851"|"ENSMUSG00000020257"|"ENSMUSG00000030619"|"ENSMUSG00000005698"|"ENSMUSG00000024560"|"ENSMUSG00000001017"|"ENSMUSG00000039410"|"ENSMUSG00000022521"|"ENSMUSG00000040363"|"ENSMUSG00000003437"|"ENSMUSG00000038384"|"ENSMUSG00000029275"|"ENSMUSG00000019982"|"ENSMUSG00000024193"|"ENSMUSG00000024947"|"ENSMUSG00000051977"|"ENSMUSG00000029267"|"E…	Kdm6a/Smarcb1/Kmt5c/Wdr82/Eed/Ctcf/Cxxc1/Chtop/Prdm16/Crebbp/Bcor/Paf1/Setd1b/Gfi1/Myb/Phf1/Men1/Prdm9/Mtf2/Zfp335/Prdm5/Jarid2/Pygo2/Mecp2/Brd4/Sirt7/Ehmt1/Suv39h1/Trmt112/Mllt6/Sirt1/Paxbp1/Kmt5b/Ezh2/Kmt2d/Supt6/Nsd3/Kmt2b/Dnmt1/Setdb1/Smyd3/Prmt2/Ogt/Gata3
GOBP_REGULATION_OF_HEMOPOIESIS	0.538434	-0.344355	-1.6563	361	9.03919e-05	0.0107062	ENSMUSG00000020484|"ENSMUSG00000015396"|"ENSMUSG00000022185"|"ENSMUSG00000048546"|"ENSMUSG00000021464"|"ENSMUSG00000038784"|"ENSMUSG00000027863"|"ENSMUSG00000038542"|"ENSMUSG00000026104"|"ENSMUSG00000032968"|"ENSMUSG00000025958"|"ENSMUSG00000050075"|"ENSMUSG00000014773"|"ENSMUSG00000052684"|"ENSMUSG00000027239"|"ENSMUSG00000020918"|"ENSMUSG00000022521"|"ENSMUSG00000027985"|"ENSMUSG00000033055"|"E…	Xbp1/Cd83/Acin1/Tob2/Ror2/Cnot4/Cd2/Pcid2/Stat1/Inha/Creb1/Gpr171/Dll1/Jun/Mdk/Kat2a/Crebbp/Lef1/Ankrd54/Dusp10/Mettl3/Slc46a2/Axl/Cdk6/Meis2/Prkcq/Rassf2/Paf1/B2m/Sin3a/Myb/Hspa1b/Pou4f1/Zfp36/Runx3/Cr1l/Tbx21/Ldb1/Rbm15/Tfe3/Hspa1a/Notch2/H3f3a/P4htm/Il7/Cd4/Tnrc6c/H2-T23/Slamf8/Vnn1/Nfkbia/Abl1/Tcf7/H2-M2/H2-Q10/H2-D1/Tnfsf9/Socs1/Hax1/Zap70/Pglyrp2/Cd101/Hmgb1/Ikzf3/Tespa1/Irf1/Cd74/H2-Q7/Fbx…
GOBP_NATURAL_KILLER_CELL_MEDIATED_IMMUNITY	0.538434	-0.584666	-2.21422	62	0.000100723	0.0112809	ENSMUSG00000001525|"ENSMUSG00000036752"|"ENSMUSG00000045827"|"ENSMUSG00000027347"|"ENSMUSG00000030149"|"ENSMUSG00000040511"|"ENSMUSG00000038304"|"ENSMUSG00000057948"|"ENSMUSG00000015437"|"ENSMUSG00000062524"|"ENSMUSG00000022657"|"ENSMUSG00000067212"|"ENSMUSG00000030325"|"ENSMUSG00000016283"|"ENSMUSG00000030165"|"ENSMUSG00000067235"|"ENSMUSG00000073411"|"ENSMUSG00000038179"|"ENSMUSG00000030167"|"E…	Tubb5/Tubb4b/Serpinb9/Rasgrp1/Klrk1/Pvr/Cd160/Unc13d/Gzmb/Ncr1/Cd96/H2-T23/Klrb1c/H2-M2/Klrd1/H2-Q10/H2-D1/Slamf7/Klrc1/H2-Q7/Stat5b/Cebpg/Cd226/Lag3/Klrb1b/H2-Q2/Il18rap/H2-M3/Slamf6/Klrc2/Coro1a/Sh2d1a/Klrb1a/Mill2
GOCC_SIDE_OF_MEMBRANE	0.538434	-0.313236	-1.54806	479	0.000106374	0.0116549	ENSMUSG00000015396|"ENSMUSG00000023169"|"ENSMUSG00000026360"|"ENSMUSG00000019188"|"ENSMUSG00000003814"|"ENSMUSG00000063594"|"ENSMUSG00000027863"|"ENSMUSG00000068270"|"ENSMUSG00000000409"|"ENSMUSG00000095079"|"ENSMUSG00000032011"|"ENSMUSG00000068227"|"ENSMUSG00000027316"|"ENSMUSG00000033420"|"ENSMUSG00000027962"|"ENSMUSG00000028410"|"ENSMUSG00000056481"|"ENSMUSG00000026637"|"ENSMUSG00000028128"|"E…	Cd83/Slc38a1/Rgs2/H13/Calr/Gng8/Cd2/Shroom4/Lck/Igha/Thy1/Il2rb/Gfra4/Antxr1/Vcam1/Dnaja1/Cd248/Traf5/F3/Trbc2/Wnt2/Fasl/S1pr1/Trgc2/Atp6ap2/Cxcl10/Tlr8/Itgae/Trbc1/Stac3/Ccrl2/Alcam/Ly75/Rgs1/Cd5/Cd8a/Rnf31/Traf2/Klrk1/Cdk16/Errfi1/B2m/H2-K1/Snx18/Kcnj5/Gem/Rhoa/Kcnip1/Thbd/Gria2/Ptpn22/Ezr/P4hb/Cxcr3/Ikbkb/H2-Ab1/C2cd2l/Carmil2/Cd4/H2-T23/Krt18/Cd274/Tapbp/Canx/Cd3d/Cd3g/Cd69/Bcam/H2-M2/Clcn3/H…
GOBP_ADAPTIVE_IMMUNE_RESPONSE	0.538434	-0.341696	-1.64707	373	0.000118912	0.0117513	ENSMUSG00000059851|"ENSMUSG00000020395"|"ENSMUSG00000025163"|"ENSMUSG00000054206"|"ENSMUSG00000090077"|"ENSMUSG00000095079"|"ENSMUSG00000057058"|"ENSMUSG00000041187"|"ENSMUSG00000040663"|"ENSMUSG00000076498"|"ENSMUSG00000076752"|"ENSMUSG00000040522"|"ENSMUSG00000076490"|"ENSMUSG00000044991"|"ENSMUSG00000022636"|"ENSMUSG00000026399"|"ENSMUSG00000027985"|"ENSMUSG00000024371"|"ENSMUSG00000026573"|"E…	Kmt5c/Itk/Cd7/Gzmm/Lime1/Igha/Skap1/Prkd2/Clcf1/Trbc2/Trgc2/Tlr8/Trbc1/Shld1/Alcam/Cd55/Lef1/C2/Xcl1/Dusp10/Cd81/Cd8a/Prkcq/Cd8b1/Traf2/Prf1/Themis/Klrk1/B2m/H2-K1/Msh6/Cr1l/Tbx21/Trac/Tap1/Tfe3/Pvr/Lax1/H2-Ab1/Cd160/Unc13d/Tfeb/Cd4/H2-T23/Cd274/Rftn1/Cd3d/Cd3g/H2-M2/Ctsh/Igkv1-135/H2-DMa/Klrd1/H2-Q10/H2-DMb1/H2-D1/Txk/Zap70/Slamf7/Tap2/Emp2/Igkv10-96/Hmgb1/Cd6/Lat/Klrc1/Irf1/Sirt1/Cd74/H2-Q7/Nfk…
GOBP_MRNA_EXPORT_FROM_NUCLEUS	0.538434	-0.501048	-2.08194	109	0.000110885	0.0117513	ENSMUSG00000024097|"ENSMUSG00000018379"|"ENSMUSG00000071172"|"ENSMUSG00000030435"|"ENSMUSG00000019432"|"ENSMUSG00000034120"|"ENSMUSG00000074102"|"ENSMUSG00000016921"|"ENSMUSG00000010097"|"ENSMUSG00000004980"|"ENSMUSG00000038542"|"ENSMUSG00000078676"|"ENSMUSG00000041815"|"ENSMUSG00000001017"|"ENSMUSG00000053293"|"ENSMUSG00000020739"|"ENSMUSG00000035851"|"ENSMUSG00000028809"|"ENSMUSG00000036678"|"E…	Srsf7/Srsf1/Srsf3/U2af2/Ddx39b/Srsf2/Rbm15b/Srsf6/Nxf1/Hnrnpa2b1/Pcid2/Casc3/Poldip3/Chtop/Pom121/Nup85/Ythdc1/Srrm1/Aaas/Pabpn1/Nup210/Rbm8a/Nup214/Zc3h11a/Slbp/Srsf4/Upf3b/Nxf3/Nup35/Rnps1/Nup62/Mcm3ap/Ncbp1/Seh1l/Nup153/Ncbp2/Nup160/Supt6/Nxf7/Srsf9/Wdr33/Cpsf1/Cpsf4/Fip1l1/Nxt1/Nup188/Eif5a/Alkbh5
GOCC_ENDOPLASMIC_RETICULUM_PROTEIN_CONTAINING_COMPLEX	0.538434	-0.477639	-2.01039	122	0.00011636	0.0117513	ENSMUSG00000032115|"ENSMUSG00000071650"|"ENSMUSG00000028757"|"ENSMUSG00000019188"|"ENSMUSG00000020571"|"ENSMUSG00000003814"|"ENSMUSG00000024807"|"ENSMUSG00000030082"|"ENSMUSG00000027248"|"ENSMUSG00000022463"|"ENSMUSG00000030062"|"ENSMUSG00000022769"|"ENSMUSG00000031381"|"ENSMUSG00000027642"|"ENSMUSG00000035227"|"ENSMUSG00000026942"|"ENSMUSG00000022365"|"ENSMUSG00000060802"|"ENSMUSG00000032116"|"E…	Hyou1/Ganab/Ddost/H13/Pdia6/Calr/Syvn1/Sec61a1/Pdia3/Srebf2/Rpn1/Sdf2l1/Piga/Rpn2/Spcs2/Traf2/Derl1/B2m/Stt3a/Elovl6/Hspa5/Mzb1/Srprb/Selenos/Tap1/P4hb/Srpr/Faf2/Emc1/Tapbp/Dad1/Fam8a1/H2-Q10/H2-D1/Hsd17b12/Arl6ip1/Tap2/Prkcsh/H2-Q7/Ormdl2/Gpaa1/Aup1/Krtcap2/Derl3/Sec11a/Ostc/Fkbp1a/H2-Q2/Dpm2/Magt1/Atp5e/Zw10/Sec11c/Alg14/Atp5b/Stt3b
GOMF_DNA_BINDING_TRANSCRIPTION_REPRESSOR_ACTIVITY	0.538434	-0.389403	-1.79415	233	0.000118399	0.0117513	ENSMUSG00000027582|"ENSMUSG00000021327"|"ENSMUSG00000046962"|"ENSMUSG00000037243"|"ENSMUSG00000003184"|"ENSMUSG00000029050"|"ENSMUSG00000019789"|"ENSMUSG00000022463"|"ENSMUSG00000005698"|"ENSMUSG00000019817"|"ENSMUSG00000058886"|"ENSMUSG00000023991"|"ENSMUSG00000050714"|"ENSMUSG00000052684"|"ENSMUSG00000039410"|"ENSMUSG00000001504"|"ENSMUSG00000024137"|"ENSMUSG00000063889"|"ENSMUSG00000027660"|"E…	Zgpat/Zkscan3/Zbtb21/Zfp692/Irf3/Ski/Hey2/Srebf2/Ctcf/Plagl1/Deaf1/Foxp4/Zbtb26/Jun/Prdm16/Irx2/E4f1/Crem/Skil/Gfi1/Nfkb1/Zfp281/Zfp263/Klf16/Peg3/Tbx21/Cux2/Nr1d2/Hsf1/Foxk2/Hic2/Zfp57/Prdm5/Prdm2/Zfp764/Zbtb49/Zfp131/Hinfp/Tcf7/Bhlhe40/Jdp2/Erf/Tcf21/Ybx3/Bach1/Zfp282/Sp2/Tcf3/Sall1/Zfp219/Snai1/Bcl6b/Cebpb/Foxp3/Zbtb39/Nfatc4/Sox6/Nr2f1/Thap1/Lrrfip1/Smad5/Mxd1/Heyl/Tfap2a/Nfatc3/Nfatc2/Zfp113…
GOMF_TRANSCRIPTION_COREGULATOR_ACTIVITY	0.538434	-0.318928	-1.56286	451	0.000121849	0.01181	ENSMUSG00000064127|"ENSMUSG00000006456"|"ENSMUSG00000024826"|"ENSMUSG00000036432"|"ENSMUSG00000039804"|"ENSMUSG00000051495"|"ENSMUSG00000005483"|"ENSMUSG00000034120"|"ENSMUSG00000000902"|"ENSMUSG00000024949"|"ENSMUSG00000005566"|"ENSMUSG00000048546"|"ENSMUSG00000032727"|"ENSMUSG00000045248"|"ENSMUSG00000028484"|"ENSMUSG00000058392"|"ENSMUSG00000037013"|"ENSMUSG00000092558"|"ENSMUSG00000050567"|"E…	Med14/Rbm14/Dpf2/Siah2/Ncoa5/Irf2bp2/Dnajb1/Srsf2/Smarcb1/Sf1/Trim28/Tob2/Mier3/Med26/Psip1/Rrp1b/Ss18/Med20/Maml1/Tada1/Pprc1/Cnot9/Bclaf1/Hdac9/Zxdb/Dnmt3a/Kat8/Irf2bp1/Fiz1/Kat2a/Prdm16/Crebbp/Phf8/Tle2/Bcor/Pmf1/Fus/Rybp/Tox3/Sin3a/Tgfb1i1/Cebpz/Tada2a/Bclaf3/Kat6a/Taf9b/Ldb1/Nmi/Parp10/Pqbp1/Ewsr1/Ruvbl2/Sin3b/Hspa1a/Irf2bpl/Zfp451/Gps2/Ciita/Mecp2/Usp21/Wwc1/Abl1/Myocd/Ncor2/Brd4/Arid5a/Sir…
GOCC_LUMENAL_SIDE_OF_ENDOPLASMIC_RETICULUM_MEMBRANE	0.518848	-0.766085	-2.3885	26	0.000149237	0.0141916	ENSMUSG00000019188|"ENSMUSG00000003814"|"ENSMUSG00000061232"|"ENSMUSG00000073421"|"ENSMUSG00000067212"|"ENSMUSG00000024308"|"ENSMUSG00000020368"|"ENSMUSG00000016283"|"ENSMUSG00000067235"|"ENSMUSG00000073411"|"ENSMUSG00000024610"|"ENSMUSG00000060550"|"ENSMUSG00000036594"|"ENSMUSG00000035929"|"ENSMUSG00000056116"|"ENSMUSG00000029550"|"ENSMUSG00000091705"|"ENSMUSG00000016206"|"ENSMUSG00000060586"	H13/Calr/H2-K1/H2-Ab1/H2-T23/Tapbp/Canx/H2-M2/H2-Q10/H2-D1/Cd74/H2-Q7/H2-Aa/H2-Q4/H2-T22/Sppl3/H2-Q2/H2-M3/H2-Eb1
GOBP_POSITIVE_REGULATION_OF_LEUKOCYTE_CELL_CELL_ADHESION	0.518848	-0.391994	-1.78354	213	0.000154343	0.0144053	ENSMUSG00000020484|"ENSMUSG00000015396"|"ENSMUSG00000041313"|"ENSMUSG00000000409"|"ENSMUSG00000032011"|"ENSMUSG00000057058"|"ENSMUSG00000027962"|"ENSMUSG00000035042"|"ENSMUSG00000027239"|"ENSMUSG00000026399"|"ENSMUSG00000027985"|"ENSMUSG00000042351"|"ENSMUSG00000024669"|"ENSMUSG00000030744"|"ENSMUSG00000026573"|"ENSMUSG00000039384"|"ENSMUSG00000037706"|"ENSMUSG00000026778"|"ENSMUSG00000030149"|"E…	Xbp1/Cd83/Slc7a1/Lck/Thy1/Skap1/Vcam1/Ccl5/Mdk/Cd55/Lef1/Grap2/Cd5/Rps3/Xcl1/Dusp10/Cd81/Prkcq/Klrk1/Myb/Runx3/Cr1l/Rhoa/Ptpn22/Dpp4/Cd160/Il7/Cd4/H2-T23/Cd274/Vnn1/H2-Q10/H2-DMb1/H2-D1/Tnfsf9/Socs1/Ccl21a/Zap70/Hmgb1/Cd6/Tespa1/Rasal3/Cd74/H2-Q7/Ccr7/Cd40lg/Stat5b/Nr4a3/Nfkbid/Nod2/Foxp3/Pck1/Zmiz1/Icam1/Il7r/Ada/Fyn/Has2/Gli2/Pdcd1/Cd3e/Csk/H2-Q2/Cd27/Card11/Dock8/H2-M3/Itga4/Cd24a/Selenok/H2-E…
GOCC_NUCLEAR_PERIPHERY	0.518848	-0.474891	-1.99573	121	0.000214688	0.0183394	ENSMUSG00000028820|"ENSMUSG00000019432"|"ENSMUSG00000059208"|"ENSMUSG00000024045"|"ENSMUSG00000004980"|"ENSMUSG00000028729"|"ENSMUSG00000027342"|"ENSMUSG00000024560"|"ENSMUSG00000030822"|"ENSMUSG00000020661"|"ENSMUSG00000042406"|"ENSMUSG00000041133"|"ENSMUSG00000030801"|"ENSMUSG00000028809"|"ENSMUSG00000006476"|"ENSMUSG00000029275"|"ENSMUSG00000030782"|"ENSMUSG00000019982"|"ENSMUSG00000037236"|"E…	Sfpq/Ddx39b/Hnrnpm/Akap8/Hnrnpa2b1/Ebna1bp2/Pcna/Cxxc1/Prr14/Dnmt3a/Atf4/Smc1a/Kat8/Srrm1/Nsmf/Gfi1/Tgfb1i1/Myb/Matr3/Trp53/Scaf8/Men1/Ruvbl2/Ncor2/Sptbn4/Gmcl1/Cenpf/Cad/Suv39h1/Lmnb1/Nup35/Atf7/Fign/Telo2/Nup153/Cebpb/Zfp703/Ruvbl1/Hnrnpu/Ahctf1/Enc1/Eif6/Kin/Atn1/Krt8/Phf5a/Vim/Rad21/Stag1
GOCC_T_CELL_RECEPTOR_COMPLEX	0.498493	-0.645599	-1.99755	25	0.000378255	0.0276291	ENSMUSG00000057058|"ENSMUSG00000076498"|"ENSMUSG00000076752"|"ENSMUSG00000076490"|"ENSMUSG00000022636"|"ENSMUSG00000053977"|"ENSMUSG00000053044"|"ENSMUSG00000076928"|"ENSMUSG00000023274"|"ENSMUSG00000032094"|"ENSMUSG00000002033"|"ENSMUSG00000026117"|"ENSMUSG00000024670"|"ENSMUSG00000076469"|"ENSMUSG00000032093"	Skap1/Trbc2/Trgc2/Trbc1/Alcam/Cd8a/Cd8b1/Trac/Cd4/Cd3d/Cd3g/Zap70/Cd6/Trbv13-2/Cd3e
GOBP_REGULATION_OF_GENE_EXPRESSION_EPIGENETIC	0.498493	-0.428493	-1.86068	150	0.000433466	0.0303975	ENSMUSG00000024240|"ENSMUSG00000055148"|"ENSMUSG00000074102"|"ENSMUSG00000030619"|"ENSMUSG00000002748"|"ENSMUSG00000005698"|"ENSMUSG00000017264"|"ENSMUSG00000020661"|"ENSMUSG00000000028"|"ENSMUSG00000038994"|"ENSMUSG00000020918"|"ENSMUSG00000035851"|"ENSMUSG00000022160"|"ENSMUSG00000031422"|"ENSMUSG00000029580"|"ENSMUSG00000042557"|"ENSMUSG00000024193"|"ENSMUSG00000048109"|"ENSMUSG00000019777"|"E…	Epc1/Klf2/Rbm15b/Eed/Baz1b/Ctcf/Exosc10/Dnmt3a/Cdc45/H1f9/Kat2a/Ythdc1/Mettl3/Morf4l2/Actb/Sin3a/Phf1/Rbm15/Hdac2/Mtf2/Zfp57/H3f3a/Zfp335/Jarid2/Mecp2/Crebzf/Elof1/Polr1h/Hmgb1/Sirt1/Arid1a/Atad2/Ercc6/Ezh2/Smarcd1/Taf1c/Hdac5/Macroh2a2/Zmiz1/Gsk3a/Pcgf2/Hnrnpu/Kmt2d/Rbbp4/Tasor/Kcnq1/Morf4l1/Polr2f/Ep300/Polr1c/Dnmt1/H1f1/Smarca5/Polr2h/H2ac20/Sirt6/Igf2/Cdca4/Pcgf1/H4c14/Trim27/H2ax/Brca1/Polr1…
GOCC_PROTEIN_ACETYLTRANSFERASE_COMPLEX	0.498493	-0.511572	-2.05464	88	0.000427125	0.0303975	ENSMUSG00000024240|"ENSMUSG00000029670"|"ENSMUSG00000018412"|"ENSMUSG00000039117"|"ENSMUSG00000026563"|"ENSMUSG00000030801"|"ENSMUSG00000020918"|"ENSMUSG00000022020"|"ENSMUSG00000051316"|"ENSMUSG00000022521"|"ENSMUSG00000025049"|"ENSMUSG00000031422"|"ENSMUSG00000026283"|"ENSMUSG00000029580"|"ENSMUSG00000018651"|"ENSMUSG00000031540"|"ENSMUSG00000047242"|"ENSMUSG00000003868"|"ENSMUSG00000066415"|"E…	Epc1/Ing3/Kansl1/Taf4/Tada1/Kat8/Kat2a/Naa16/Taf7/Crebbp/Taf5/Morf4l2/Ing5/Actb/Tada2a/Kat6a/Taf9b/Ruvbl2/Msl2/Jade3/Meaf6/Ubap2l/Taf10/Hcfc1/Tada3/Naa20/Ruvbl1/Kat7/Sgf29/Naa10/Morf4l1/Naa35/Epc2/Ep300/Ep400/Taf12/Ogt/Naa38
GOCC_NUCLEAR_CHROMOSOME	0.498493	-0.390636	-1.77723	215	0.000487582	0.0332083	ENSMUSG00000029670|"ENSMUSG00000030689"|"ENSMUSG00000000902"|"ENSMUSG00000070544"|"ENSMUSG00000027342"|"ENSMUSG00000019789"|"ENSMUSG00000002748"|"ENSMUSG00000022432"|"ENSMUSG00000041133"|"ENSMUSG00000052684"|"ENSMUSG00000028884"|"ENSMUSG00000039354"|"ENSMUSG00000038644"|"ENSMUSG00000022673"|"ENSMUSG00000029703"|"ENSMUSG00000037761"|"ENSMUSG00000028066"|"ENSMUSG00000006931"|"ENSMUSG00000028896"|"E…	Ing3/Ino80e/Smarcb1/Top1/Pcna/Hey2/Baz1b/Smc1b/Smc1a/Jun/Rpa2/Smarcal1/Pold1/Mcm4/Lrwd1/Actr5/Pmf1/P3h4/Rcc1/Slx4/Sin3a/Pold2/Rpa1/Smc2/Hdac2/Ruvbl2/Sin3b/H3f3a/Rrs1/Smarcad1/Brd4/Cpsf6/Sirt7/Sycp2/Rec8/Suv39h1/Swi5/Ncapd2/Spo11/Znhit1/Tonsl/Plrg1/Tardbp/Fkbp6/Mcm10/Peli1/Ruvbl1/Ercc5/Mcm3/Macroh2a2/Hnrnpu/Incenp/Rbbp4/Repin1/Morf4l1/Ep400/Anp32e/Rad21/Phf12/Smarca5/Tubg1/Rad1/Rad9a/Cenpt/Chrac1/…
GOCC_INTRINSIC_COMPONENT_OF_ENDOPLASMIC_RETICULUM_MEMBRANE	0.477271	-0.404223	-1.76543	160	0.000535445	0.0356971	ENSMUSG00000019188|"ENSMUSG00000003814"|"ENSMUSG00000024807"|"ENSMUSG00000030082"|"ENSMUSG00000027248"|"ENSMUSG00000022463"|"ENSMUSG00000021364"|"ENSMUSG00000030401"|"ENSMUSG00000024799"|"ENSMUSG00000022365"|"ENSMUSG00000060802"|"ENSMUSG00000020873"|"ENSMUSG00000061232"|"ENSMUSG00000041220"|"ENSMUSG00000027422"|"ENSMUSG00000026203"|"ENSMUSG00000026864"|"ENSMUSG00000038208"|"ENSMUSG00000075701"|"E…	H13/Calr/Syvn1/Sec61a1/Pdia3/Srebf2/Elovl2/Rtn2/Tm7sf2/Derl1/B2m/Slc35b1/H2-K1/Elovl6/Rrbp1/Dnajb2/Hspa5/Pgap3/Selenos/Tap1/H2-Ab1/Emc1/Cln3/H2-T23/Tapbp/Canx/Elovl4/Hacd3/H2-M2/H2-Q10/H2-D1/Arl6ip1/Tap2/Edem1/Slc27a2/Cd74/H2-Q7/Tbl2/H2-Aa/Atf6b/Rtn1/Hacd2/Gpaa1/H2-Q4/Dpm3/Aup1/Rce1/Ficd/Fitm1/Esyt1/Tram1/Xxylt1/H2-T22/Derl3/Bscl2/Sppl3/H2-Q2/Tram1l1/Dpm2/H2-M3/Sgms1/Sting1/Elovl7/H2-Eb1/Ankle2/E…
GOMF_HISTONE_BINDING	0.477271	-0.37878	-1.72741	216	0.000538289	0.0356971	ENSMUSG00000024826|"ENSMUSG00000029670"|"ENSMUSG00000041353"|"ENSMUSG00000037108"|"ENSMUSG00000059851"|"ENSMUSG00000044950"|"ENSMUSG00000026104"|"ENSMUSG00000002748"|"ENSMUSG00000024560"|"ENSMUSG00000018974"|"ENSMUSG00000024335"|"ENSMUSG00000030801"|"ENSMUSG00000055430"|"ENSMUSG00000031434"|"ENSMUSG00000038994"|"ENSMUSG00000051316"|"ENSMUSG00000027985"|"ENSMUSG00000049516"|"ENSMUSG00000041229"|"E…	Dpf2/Ing3/Tmem29/Zcwpw1/Kmt5c/Pwwp2a/Stat1/Baz1b/Cxxc1/Sart3/Brd2/Kat8/Nap1l5/Morc4/H1f9/Taf7/Lef1/Spty2d1/Phf8/Cbx8/Uhrf2/Lrwd1/Ing5/Rcc1/Msh6/Hpf1/Npm3/Scml2/Kat6a/Phf1/Rrp8/Tspyl2/Brd9/Mtf2/Nap1l3/Pygo2/Brd4/Hinfp/Zcwpw2/Ncapd2/Mllt6/Tonsl/Sirt1/Cbx4/Mcm3ap/Atad2/Vps72/Phf6/Kat7/Scml4/Ssrp1/Hjurp/Scmh1/Kmt2d/Rbbp4/Sgf29/Asf1b
GOBP_MRNA_SPLICE_SITE_SELECTION	0.477271	-0.705949	-2.30581	31	0.000584915	0.0377945	ENSMUSG00000018379|"ENSMUSG00000028676"|"ENSMUSG00000002129"|"ENSMUSG00000024949"|"ENSMUSG00000016921"|"ENSMUSG00000028484"|"ENSMUSG00000020863"|"ENSMUSG00000020211"|"ENSMUSG00000031134"|"ENSMUSG00000035851"|"ENSMUSG00000002524"|"ENSMUSG00000024188"|"ENSMUSG00000034818"|"ENSMUSG00000024217"	Srsf1/Srsf10/Sf3a1/Sf1/Srsf6/Psip1/Luc7l3/Sf3a2/Rbmx/Ythdc1/Puf60/Luc7l/Celf5/Snrpc
GOCC_TRANSCRIPTION_REGULATOR_COMPLEX	0.477271	-0.331045	-1.58924	348	0.000593516	0.0378648	ENSMUSG00000064127|"ENSMUSG00000006456"|"ENSMUSG00000028820"|"ENSMUSG00000005836"|"ENSMUSG00000023994"|"ENSMUSG00000040841"|"ENSMUSG00000106864"|"ENSMUSG00000005566"|"ENSMUSG00000045248"|"ENSMUSG00000039117"|"ENSMUSG00000003032"|"ENSMUSG00000038193"|"ENSMUSG00000029050"|"ENSMUSG00000019789"|"ENSMUSG00000025958"|"ENSMUSG00000032897"|"ENSMUSG00000004698"|"ENSMUSG00000042406"|"ENSMUSG00000023980"|"E…	Med14/Rbm14/Sfpq/Gata6/Nfya/Six5/Gtf3c2/Trim28/Med26/Taf4/Klf4/Hand2/Ski/Hey2/Creb1/Nfyc/Hdac9/Atf4/Taf8/Smad3/Jun/Kat2a/Prdm16/Naa16/Taf7/Nr4a1/Crebbp/Lef1/Nfatc1/Tle2/Crem/Skil/Snapc4/Taf5/Gfi1/Gtf3c5/Pmf1/Jund/Tcf7l2/Tead2/Sin3a/Tbpl1/Pou4f1/Trp53/Runx3/Taf9b/Ldb1/Rxrb/Hdac2/Pknox1/Gps2/Pygo2/Ncor2/Rfx3/Tcf7/Nr4a2/Hax1/Bex2/Ywhab/Hmgb1/Gm1141/Taf3/Cdk4/Tle3/Taf10/Nkx2-5/Tcf3/Tle1/Pou2af1/Atf6b…
GOBP_POSITIVE_REGULATION_OF_DNA_METABOLIC_PROCESS	0.477271	-0.393615	-1.75948	187	0.000784381	0.0488059	ENSMUSG00000046691|"ENSMUSG00000023886"|"ENSMUSG00000019432"|"ENSMUSG00000037108"|"ENSMUSG00000059851"|"ENSMUSG00000005566"|"ENSMUSG00000004980"|"ENSMUSG00000003032"|"ENSMUSG00000041187"|"ENSMUSG00000027342"|"ENSMUSG00000040663"|"ENSMUSG00000071072"|"ENSMUSG00000030007"|"ENSMUSG00000044991"|"ENSMUSG00000030744"|"ENSMUSG00000025578"|"ENSMUSG00000026778"|"ENSMUSG00000030795"|"ENSMUSG00000039738"|"E…	Chtf8/Smoc2/Ddx39b/Zcwpw1/Kmt5c/Trim28/Hnrnpa2b1/Klf4/Prkd2/Pcna/Clcf1/Ptges3/Cct7/Shld1/Rps3/Cbx8/Prkcq/Fus/Slx4/Hdac10/Tbx21/Hsf1/Prdm9/Parm1/Mecp2/Acd/Cct5/Hmgb1/Sirt1/Fmn2/Ercc6/Cebpg/Rtel1/Kmt5b/Fgf2/Wt1/Terf2/Nbn/Cct4/Arid2/Hsp90ab1/Ercc2/Rfc2/Cct6a/Chtf18/Hnrnpd/Dkc1/Ppp1r10/Endog/Cct2/Foxm1/Ercc1/Spire2/Aurkb/Pml/Cct3/Sirt6/Ptprc/Parp1/Exosc3

## Sheet: Age-sex interaction effect
Pathway_name	Log2Err	ES	NES	Size	p	adjusted_p	Gene_IDs	Gene_symbols
GOBP_ANAPHASE_PROMOTING_COMPLEX_DEPENDENT_CATABOLIC_PROCESS	NA	-0.67866	-2.93785	80	1e-10	1.05e-08	ENSMUSG00000002102|"ENSMUSG00000015671"|"ENSMUSG00000020708"|"ENSMUSG00000020107"|"ENSMUSG00000026750"|"ENSMUSG00000006998"|"ENSMUSG00000032301"|"ENSMUSG00000039067"|"ENSMUSG00000025487"|"ENSMUSG00000069744"|"ENSMUSG00000020720"|"ENSMUSG00000021024"|"ENSMUSG00000028932"|"ENSMUSG00000024370"|"ENSMUSG00000005625"|"ENSMUSG00000021737"|"ENSMUSG00000019942"|"ENSMUSG00000022193"|"ENSMUSG00000030751"|"E…	Psmc3/Psma2/Psmc5/Anapc16/Psmb7/Psmd2/Psma4/Psmd7/Psmd13/Psmb3/Psmd12/Psma6/Psmc2/Cdc23/Psmd4/Psmd6/Cdk1/Psmb5/Psma1/Uba52/Psmd9/Psmd11/Psmd14/Psmb4/Anapc10/Psmb9/Psmb8/Psma5/Psmc4/Psmb6/Psmc1/Rps27a/Psmd10/Anapc5/Psme2/Ube2e1/Psmd1/Psmb2/Psmd3/Ube2c/Psmc6/Ube2s/Cdc20/Aurka/Psma7/Plk1/Psma3/Anapc2/Psme4/Anapc15
GOBP_ANTIGEN_PROCESSING_AND_PRESENTATION_OF_EXOGENOUS_PEPTIDE_ANTIGEN_VIA_MHC_CLASS_I	NA	-0.617853	-2.69871	83	1e-10	1.05e-08	ENSMUSG00000002102|"ENSMUSG00000015671"|"ENSMUSG00000020708"|"ENSMUSG00000026750"|"ENSMUSG00000006998"|"ENSMUSG00000032301"|"ENSMUSG00000039067"|"ENSMUSG00000025487"|"ENSMUSG00000069744"|"ENSMUSG00000020720"|"ENSMUSG00000021024"|"ENSMUSG00000028932"|"ENSMUSG00000015340"|"ENSMUSG00000005625"|"ENSMUSG00000021737"|"ENSMUSG00000022193"|"ENSMUSG00000030751"|"ENSMUSG00000029440"|"ENSMUSG00000017428"|"E…	Psmc3/Psma2/Psmc5/Psmb7/Psmd2/Psma4/Psmd7/Psmd13/Psmb3/Psmd12/Psma6/Psmc2/Cybb/Psmd4/Psmd6/Psmb5/Psma1/Psmd9/Psmd11/Psmd14/Psmb4/H2-T23/Psmb9/Psmb8/Psma5/Psmc4/Fcer1g/Psmb6/Psmc1/Pdia3/Psmd10/Psme2/H2-M3/Cd36/Fcgr1/Psmd1/Vamp8/Psmb2/Psmd3/Psmc6/Tap1/H2-D1/Psma7/Psma3/Psme4/B2m/Psmf1/H2-T22/Ncf2/Clec4a3/Cyba/Psmb10/Tap2/Vamp3/H2-K1
GOBP_AXON_DEVELOPMENT	NA	0.349013	1.9329	456	1e-10	1.05e-08	ENSMUSG00000074657|"ENSMUSG00000006711"|"ENSMUSG00000058230"|"ENSMUSG00000022055"|"ENSMUSG00000037815"|"ENSMUSG00000039361"|"ENSMUSG00000026442"|"ENSMUSG00000032083"|"ENSMUSG00000074899"|"ENSMUSG00000030539"|"ENSMUSG00000042793"|"ENSMUSG00000006445"|"ENSMUSG00000027560"|"ENSMUSG00000022683"|"ENSMUSG00000049556"|"ENSMUSG00000032462"|"ENSMUSG00000062380"|"ENSMUSG00000027660"|"ENSMUSG00000003032"|"E…	Kif5a/D130043K22Rik/Arhgap35/Nefl/Ctnna1/Picalm/Nfasc/Apoa1/Sptbn5/Sema4b/Lgr6/Epha2/Dok5/Pla2g10/Lingo1/Pik3cb/Tubb3/Skil/Klf4/Syngap1/Adarb1/Camsap2/Map6/Gap43/Mypn/Trim32/Map1b/Ptn/Ncam2/Robo2/Ttl/Egr2/Zswim8/Flna/Zswim6/Epha1/Ctnna2/Numbl/Dab1/Boc/Pak3/Abl1/Sptbn4/Shox2/Gdi1/Ephb3/Rhoh/B4galt6/Ist1/Ank3/Pak2/Klf7/Lamb2/Adcy1/Gdnf/Lamc2/Ephb6/Cttn/Prkca/Hsp90aa1/Creb1/Zdhhc17/Gbx1/Ppp3cb/Trim4…
GOBP_BEHAVIOR	NA	0.359936	1.99308	445	1e-10	1.05e-08	ENSMUSG00000035274|"ENSMUSG00000032036"|"ENSMUSG00000022619"|"ENSMUSG00000042429"|"ENSMUSG00000038418"|"ENSMUSG00000021647"|"ENSMUSG00000038508"|"ENSMUSG00000039361"|"ENSMUSG00000021250"|"ENSMUSG00000020423"|"ENSMUSG00000031748"|"ENSMUSG00000032902"|"ENSMUSG00000019986"|"ENSMUSG00000038550"|"ENSMUSG00000027273"|"ENSMUSG00000032405"|"ENSMUSG00000067629"|"ENSMUSG00000068748"|"ENSMUSG00000020262"|"E…	Tpbg/Kirrel3/Mapk8ip2/Adora1/Egr1/Cartpt/Gdf15/Picalm/Fos/Btg2/Gnao1/Slc16a1/Ahi1/Ciart/Snap25/Pias1/Syngap1/Ptprz1/Adarb1/Cic/Jun/Ep300/Slc8a3/Fgf12/Septin5/Sgk1/Usp2/Ptn/Itga3/Thbs1/Npas4/Mecp2/Strn/Lep/Egr2/Nptx2/Slc6a1/Nr1d2/Zfhx2/Chrna3/Ucn/Dab1/Tmod2/Sptbn4/Avpr1a/Ppara/Retn/Mafg/Htr1b/Gls/Pum1/Neto1/Adcy1/Chrna7/Gdnf/Per3/Creb1/Scn9a/Gbx1/Nlgn1/Ppp3cb/Ncstn/Grin2d/P2ry1/Slc8a2/Npy/Cnr1/Kra…
GOBP_CELLULAR_RESPIRATION	NA	-0.535961	-2.68048	177	1e-10	1.05e-08	ENSMUSG00000021764|"ENSMUSG00000022820"|"ENSMUSG00000059734"|"ENSMUSG00000016427"|"ENSMUSG00000025486"|"ENSMUSG00000024099"|"ENSMUSG00000056899"|"ENSMUSG00000023089"|"ENSMUSG00000024668"|"ENSMUSG00000059363"|"ENSMUSG00000000399"|"ENSMUSG00000019942"|"ENSMUSG00000035674"|"ENSMUSG00000022110"|"ENSMUSG00000026895"|"ENSMUSG00000090247"|"ENSMUSG00000031818"|"ENSMUSG00000036751"|"ENSMUSG00000059534"|"E…	Ndufs4/Ndufb4/Ndufs8/Ndufa1/Sirt3/Ndufv2/Immp2l/Ndufa5/Sdhaf2/Fxn/Ndufa9/Cdk1/Ndufa3/Sucla2/Ndufa8/Bloc1s1/Cox4i1/Cox6b1/Uqcr10/Trap1/Ndufc1/Uqcrb/Ndufa11/Ndufa2/Ndufa13/Fahd1/Ndufs3/Cox4i2/Ndufb9/Uqcr11/Cox7c/Il4/Dguok/Etfdh/Ndufs2/Cox5b/Ndufa12/Ndufb8/Aco2/Cisd1/Cox7b/Ndufa7/Ndufb7/Ndufs6/Afg1l/Etfb/Cyc1/Ndufv3/mt-Co1/Dnajc15/Coq10a/Ndufb11/Surf1/Ndufaf1/Cox6c/Coa6/mt-Co3/mt-Cytb/Nos2/mt-Nd2/Nd…
GOBP_ELECTRON_TRANSPORT_CHAIN	NA	-0.541615	-2.66916	163	1e-10	1.05e-08	ENSMUSG00000021764|"ENSMUSG00000022820"|"ENSMUSG00000059734"|"ENSMUSG00000016427"|"ENSMUSG00000015340"|"ENSMUSG00000024099"|"ENSMUSG00000056899"|"ENSMUSG00000023089"|"ENSMUSG00000074218"|"ENSMUSG00000024668"|"ENSMUSG00000028743"|"ENSMUSG00000020544"|"ENSMUSG00000000399"|"ENSMUSG00000019942"|"ENSMUSG00000035674"|"ENSMUSG00000079677"|"ENSMUSG00000026895"|"ENSMUSG00000031818"|"ENSMUSG00000036751"|"E…	Ndufs4/Ndufb4/Ndufs8/Ndufa1/Cybb/Ndufv2/Immp2l/Ndufa5/Cox7a1/Sdhaf2/Akr7a5/Cox11/Ndufa9/Cdk1/Ndufa3/Fdx2/Ndufa8/Cox4i1/Cox6b1/Uqcr10/Ndufc1/Uqcrb/Ndufa11/Adh5/Ndufa2/Ndufa13/Ndufaf2/Ndufs3/Cox4i2/Ndufb9/Uqcr11/Cox7c/Dguok/Etfdh/Ndufs2/Cox5b/Ndufa12/Ndufb8/Cox7b/Ndufa7/Dhrs3/Ndufb7/Glrx/Ndufs6/Afg1l/Etfb/Cyc1/Fdx1/Ndufv3/mt-Co1/Dnajc15/Ndufb11/Surf1/Ndufaf1/Cox6c/Coa6/mt-Co3/mt-Cytb/mt-Nd2/Ndufs5/…
GOBP_MITOCHONDRIAL_GENE_EXPRESSION	NA	-0.631512	-3.12654	164	1e-10	1.05e-08	ENSMUSG00000022706|"ENSMUSG00000024902"|"ENSMUSG00000024829"|"ENSMUSG00000019710"|"ENSMUSG00000028861"|"ENSMUSG00000037772"|"ENSMUSG00000016510"|"ENSMUSG00000036983"|"ENSMUSG00000020477"|"ENSMUSG00000023967"|"ENSMUSG00000024181"|"ENSMUSG00000035601"|"ENSMUSG00000030335"|"ENSMUSG00000037531"|"ENSMUSG00000020514"|"ENSMUSG00000034211"|"ENSMUSG00000016833"|"ENSMUSG00000049960"|"ENSMUSG00000024208"|"E…	Mrpl40/Mrpl11/Mrpl21/Mrpl24/Mrps15/Mrpl23/Mtif3/Tfb1m/Mrps24/Mrps18a/Mrpl28/Trmt10b/Mrpl51/Mrpl47/Mrpl22/Mrps17/Mrps18c/Mrps16/Uqcc2/Ngrn/Mrps30/Mrps21/Mrps22/Mrpl49/Mtg1/Mrps26/Mrpl27/Mrpl33/Mrpl58/Aars2/Mrps6/Mrps36/Mrpl43/Mrpl54/Mrps23/Hars/Mterf2/Mto1/Mrps10/Mrpl35/Mrpl57/Qrsl1/Ndufa7/Mtg2/Mrpl12/Elac2/Tefm/Mtrf1l/Mrpl17/Tars2/Mrpl50/Rpusd4/Rpusd3/Mrpl41/Chchd1/Mrpl19/Coa3/Mrpl36/Hsd17b10/Tri…
GOBP_MITOCHONDRIAL_RESPIRATORY_CHAIN_COMPLEX_ASSEMBLY	NA	-0.65768	-2.98383	98	1e-10	1.05e-08	ENSMUSG00000087687|"ENSMUSG00000021764"|"ENSMUSG00000022820"|"ENSMUSG00000059734"|"ENSMUSG00000016427"|"ENSMUSG00000002846"|"ENSMUSG00000024099"|"ENSMUSG00000056899"|"ENSMUSG00000023089"|"ENSMUSG00000078572"|"ENSMUSG00000037787"|"ENSMUSG00000024668"|"ENSMUSG00000024208"|"ENSMUSG00000000399"|"ENSMUSG00000035674"|"ENSMUSG00000026895"|"ENSMUSG00000037152"|"ENSMUSG00000028398"|"ENSMUSG00000002379"|"E…	Pet100/Ndufs4/Ndufb4/Ndufs8/Ndufa1/Timmdc1/Ndufv2/Immp2l/Ndufa5/Ndufaf8/Coa8/Sdhaf2/Uqcc2/Ndufa9/Ndufa3/Ndufa8/Ndufc1/Dmac1/Ndufa11/Ndufa2/Ndufa13/Ndufaf2/Ndufs3/Ndufb9/Tmem126b/Ndufs2/Ndufa12/Ndufb8/Ndufa7/Ndufb7/Ndufs6/Samm50/Cox20/Coa3/Ndufv3/Ndufaf4/Ndufb11/Surf1/Ndufaf1/Tmem126a/Ecsit/Ndufaf7/Tfam/Cox16/mt-Nd2/Ndufs5/Ndufa10/Sdhaf4/mt-Nd4/Ndufb6/Ndufb5/Ndufb2/Sdhaf3/Ndufaf5
GOBP_MITOCHONDRIAL_TRANSLATIONAL_TERMINATION	NA	-0.703195	-3.124	89	1e-10	1.05e-08	ENSMUSG00000022706|"ENSMUSG00000024902"|"ENSMUSG00000024829"|"ENSMUSG00000019710"|"ENSMUSG00000028861"|"ENSMUSG00000037772"|"ENSMUSG00000020477"|"ENSMUSG00000023967"|"ENSMUSG00000024181"|"ENSMUSG00000030335"|"ENSMUSG00000037531"|"ENSMUSG00000020514"|"ENSMUSG00000034211"|"ENSMUSG00000016833"|"ENSMUSG00000049960"|"ENSMUSG00000021731"|"ENSMUSG00000054312"|"ENSMUSG00000032459"|"ENSMUSG00000007338"|"E…	Mrpl40/Mrpl11/Mrpl21/Mrpl24/Mrps15/Mrpl23/Mrps24/Mrps18a/Mrpl28/Mrpl51/Mrpl47/Mrpl22/Mrps17/Mrps18c/Mrps16/Mrps30/Mrps21/Mrps22/Mrpl49/Mrps26/Mrpl27/Mrpl33/Mrpl58/Mrps6/Mrps36/Mrpl43/Mrpl54/Mrps23/Mrps10/Mrpl35/Mrpl57/Mrpl12/Mtrf1l/Mrpl17/Mrpl50/Mrpl41/Chchd1/Mrpl19/Mrpl36/Mrps7/Mrpl52/Mrpl32/Mrpl2/Mrpl9/Mrps5/Mrpl18/Mrpl20/Mrpl30/Mrpl4/Mrpl55/Mrps18b/Mrpl46/Aurkaip1/Mrps33/Dap3/Mrps27/Mrpl53/Mrp…
GOBP_NADH_DEHYDROGENASE_COMPLEX_ASSEMBLY	NA	-0.710724	-2.98784	63	1e-10	1.05e-08	ENSMUSG00000021764|"ENSMUSG00000022820"|"ENSMUSG00000059734"|"ENSMUSG00000016427"|"ENSMUSG00000002846"|"ENSMUSG00000024099"|"ENSMUSG00000023089"|"ENSMUSG00000078572"|"ENSMUSG00000000399"|"ENSMUSG00000035674"|"ENSMUSG00000026895"|"ENSMUSG00000037152"|"ENSMUSG00000028398"|"ENSMUSG00000002379"|"ENSMUSG00000014294"|"ENSMUSG00000036199"|"ENSMUSG00000068184"|"ENSMUSG00000005510"|"ENSMUSG00000022354"|"E…	Ndufs4/Ndufb4/Ndufs8/Ndufa1/Timmdc1/Ndufv2/Ndufa5/Ndufaf8/Ndufa9/Ndufa3/Ndufa8/Ndufc1/Dmac1/Ndufa11/Ndufa2/Ndufa13/Ndufaf2/Ndufs3/Ndufb9/Tmem126b/Ndufs2/Ndufa12/Ndufb8/Ndufa7/Ndufb7/Ndufs6/Ndufv3/Ndufaf4/Ndufb11/Ndufaf1/Tmem126a/Ecsit/Ndufaf7/mt-Nd2/Ndufs5/Ndufa10/mt-Nd4/Ndufb6/Ndufb5/Ndufb2/Ndufaf5
GOBP_NCRNA_METABOLIC_PROCESS	NA	-0.39066	-2.19249	458	1e-10	1.05e-08	ENSMUSG00000031578|"ENSMUSG00000020089"|"ENSMUSG00000034263"|"ENSMUSG00000029034"|"ENSMUSG00000041199"|"ENSMUSG00000036983"|"ENSMUSG00000031590"|"ENSMUSG00000021243"|"ENSMUSG00000019297"|"ENSMUSG00000067367"|"ENSMUSG00000063480"|"ENSMUSG00000035601"|"ENSMUSG00000041438"|"ENSMUSG00000056228"|"ENSMUSG00000056310"|"ENSMUSG00000029610"|"ENSMUSG00000037149"|"ENSMUSG00000039236"|"ENSMUSG00000025499"|"E…	Mak16/Ppa1/Ints14/Ints11/Rpusd1/Tfb1m/Frg1/Fcf1/Nop9/Lyar/Snu13/Trmt10b/Utp4/Cars2/Tyw1/Aimp2/Ddx1/Isg20/Hras/Shq1/Ctu1/Aimp1/Wdr3/Rpf1/Dus4l/Utp14a/Aars2/Aarsd1/Kars/Mettl3/Lin28b/Rpp25l/Hars/Tbl3/Ints12/Nsa2/Dalrd3/Dus2/Mto1/Rpf2/Ints4/Nop14/Mrm2/Mocs3/Elp4/Pus10/Qrsl1/Urm1/Wdr55/Dtwd2/Znhit6/Elac2/Exosc7/Ngdn/Rps19/Ints9/Nifk/Rps17/Tars2/Rnf113a2/Pop5/Rpusd4/Rrp7a/Rpusd3/Rars/Qars/Dis3l/Elac1/…
GOBP_NCRNA_PROCESSING	NA	-0.415384	-2.28012	372	1e-10	1.05e-08	ENSMUSG00000031578|"ENSMUSG00000034263"|"ENSMUSG00000029034"|"ENSMUSG00000041199"|"ENSMUSG00000036983"|"ENSMUSG00000031590"|"ENSMUSG00000021243"|"ENSMUSG00000019297"|"ENSMUSG00000067367"|"ENSMUSG00000063480"|"ENSMUSG00000035601"|"ENSMUSG00000041438"|"ENSMUSG00000056310"|"ENSMUSG00000037149"|"ENSMUSG00000039236"|"ENSMUSG00000035378"|"ENSMUSG00000038888"|"ENSMUSG00000033285"|"ENSMUSG00000028187"|"E…	Mak16/Ints14/Ints11/Rpusd1/Tfb1m/Frg1/Fcf1/Nop9/Lyar/Snu13/Trmt10b/Utp4/Tyw1/Ddx1/Isg20/Shq1/Ctu1/Wdr3/Rpf1/Dus4l/Utp14a/Aars2/Kars/Mettl3/Lin28b/Rpp25l/Tbl3/Ints12/Nsa2/Dus2/Mto1/Rpf2/Ints4/Nop14/Mrm2/Mocs3/Elp4/Pus10/Urm1/Wdr55/Dtwd2/Znhit6/Elac2/Exosc7/Ngdn/Rps19/Ints9/Nifk/Rps17/Rnf113a2/Pop5/Rpusd4/Rrp7a/Rpusd3/Elac1/Trmo/Drosha/Imp4/Hsd17b10/Trit1/Wdr18/Trmt9b/Prkra/Ddx27/Rpp30/Lsm6/Bcdin3d…
GOBP_OXIDATIVE_PHOSPHORYLATION	NA	-0.638005	-3.06654	139	1e-10	1.05e-08	ENSMUSG00000021764|"ENSMUSG00000022820"|"ENSMUSG00000059734"|"ENSMUSG00000016427"|"ENSMUSG00000024099"|"ENSMUSG00000023089"|"ENSMUSG00000057411"|"ENSMUSG00000074218"|"ENSMUSG00000024668"|"ENSMUSG00000024208"|"ENSMUSG00000006057"|"ENSMUSG00000059363"|"ENSMUSG00000000399"|"ENSMUSG00000019942"|"ENSMUSG00000035674"|"ENSMUSG00000054894"|"ENSMUSG00000026895"|"ENSMUSG00000031818"|"ENSMUSG00000036751"|"E…	Ndufs4/Ndufb4/Ndufs8/Ndufa1/Ndufv2/Ndufa5/Antkmt/Cox7a1/Sdhaf2/Uqcc2/Atp5g1/Fxn/Ndufa9/Cdk1/Ndufa3/Dmac2l/Ndufa8/Cox4i1/Cox6b1/Uqcr10/Ndufc1/Uqcrb/Ndufa11/Ndufa2/Ndufa13/Atp5j2/Ndufs3/Cox4i2/Ndufb9/Uqcr11/Cox7c/Atp5j/Dguok/Ndufs2/Atp5k/Cox5b/Ndufa12/Atp5h/Ndufb8/Cox7b/Ndufa7/Tefm/Ndufb7/Ndufs6/Afg1l/Cyc1/Ndufv3/mt-Co1/Atp5o/Dnajc15/Ndufb11/Surf1/Ndufaf1/Cox6c/Coa6/Dnajc30/mt-Co3/Chchd10/mt-Cytb/m…
GOBP_REGULATION_OF_CELLULAR_AMINO_ACID_METABOLIC_PROCESS	NA	-0.671434	-2.75683	58	1e-10	1.05e-08	ENSMUSG00000002102|"ENSMUSG00000015671"|"ENSMUSG00000020708"|"ENSMUSG00000026750"|"ENSMUSG00000006998"|"ENSMUSG00000032301"|"ENSMUSG00000039067"|"ENSMUSG00000025487"|"ENSMUSG00000069744"|"ENSMUSG00000020720"|"ENSMUSG00000021024"|"ENSMUSG00000028932"|"ENSMUSG00000005625"|"ENSMUSG00000021737"|"ENSMUSG00000022193"|"ENSMUSG00000030751"|"ENSMUSG00000029440"|"ENSMUSG00000017428"|"ENSMUSG00000026914"|"E…	Psmc3/Psma2/Psmc5/Psmb7/Psmd2/Psma4/Psmd7/Psmd13/Psmb3/Psmd12/Psma6/Psmc2/Psmd4/Psmd6/Psmb5/Psma1/Psmd9/Psmd11/Psmd14/Psmb4/Psmb9/Psmb8/Psma5/Psmc4/Psmb6/Nr1h4/Psmc1/Psmd10/Psme2/Psmd1/Psmb2/Psmd3/Psmc6/Psma7/Oaz2/Psma3/Psme4
GOBP_RHYTHMIC_PROCESS	NA	0.465649	2.42546	257	1e-10	1.05e-08	ENSMUSG00000023087|"ENSMUSG00000042429"|"ENSMUSG00000055866"|"ENSMUSG00000038418"|"ENSMUSG00000034157"|"ENSMUSG00000021647"|"ENSMUSG00000039239"|"ENSMUSG00000022521"|"ENSMUSG00000043962"|"ENSMUSG00000022893"|"ENSMUSG00000026335"|"ENSMUSG00000028820"|"ENSMUSG00000020893"|"ENSMUSG00000036432"|"ENSMUSG00000038550"|"ENSMUSG00000020063"|"ENSMUSG00000022897"|"ENSMUSG00000024042"|"ENSMUSG00000020038"|"E…	Noct/Adora1/Per2/Egr1/Cipc/Cartpt/Tgfb2/Crebbp/Thrap3/Adamts1/Pam/Sfpq/Per1/Siah2/Ciart/Sirt1/Dyrk1a/Sik1/Cry1/Jun/Fbxl3/Ncor2/Ddx5/Ep300/Egr3/Usp2/Ptn/Robo2/Csnk1e/Csnk1d/Cry2/Lep/Egr2/Plekha1/Nr1d2/Serpine1/Kdm5c/Inhba/Top1/Ppara/Retn/Hnrnpu/Adipoq/Ogt/Suv39h1/Adcy1/Ppargc1a/Per3/Timp4/Rai1/Creb1/Tardbp/Tef/Nlgn1/Kmt2a/Rbm4b/Enox1/Rora/Usp7/Ngfr/Ncoa2/Maged1/Hlf/Ppp1cb/Bmpr1b/Adrb1/Fbxw11/Hnrnp…
GOBP_RIBOSOME_BIOGENESIS	NA	-0.425602	-2.27809	290	1e-10	1.05e-08	ENSMUSG00000031578|"ENSMUSG00000041199"|"ENSMUSG00000036983"|"ENSMUSG00000031590"|"ENSMUSG00000021243"|"ENSMUSG00000019297"|"ENSMUSG00000067367"|"ENSMUSG00000063480"|"ENSMUSG00000078784"|"ENSMUSG00000020514"|"ENSMUSG00000041438"|"ENSMUSG00000022247"|"ENSMUSG00000036781"|"ENSMUSG00000039236"|"ENSMUSG00000035378"|"ENSMUSG00000033285"|"ENSMUSG00000028187"|"ENSMUSG00000063785"|"ENSMUSG00000018697"|"E…	Mak16/Rpusd1/Tfb1m/Frg1/Fcf1/Nop9/Lyar/Snu13/Rbis/Mrpl22/Utp4/Brix1/Rps27l/Isg20/Shq1/Wdr3/Rpf1/Utp14a/Aatf/Tbl3/Nsa2/Ddx28/Rpf2/Nop14/Riox2/Mrm2/Wdr55/Rpl6/Mtg2/Znhit6/Exosc7/Ngdn/Rps19/Dhx29/Nifk/Rps17/Pop5/Rpusd4/Rrp7a/Rpusd3/Mrpl36/Drosha/Imp4/Wdr18/Mrps7/Malsu1/Ddx27/Rpp30/Lsm6/Wdr12/Rps2/Nol9/Rpl7/Exosc2/Rpl27/Zfp622/Rrp1/Mterf4/Mrpl20/Ddx56/Exosc10/Xrcc5/Exosc1/Npm3/Fastkd2/Ddx47/Rpl38/Bms…
GOBP_TRANSLATIONAL_TERMINATION	NA	-0.671118	-3.06228	104	1e-10	1.05e-08	ENSMUSG00000022706|"ENSMUSG00000024902"|"ENSMUSG00000024829"|"ENSMUSG00000019710"|"ENSMUSG00000028861"|"ENSMUSG00000037772"|"ENSMUSG00000020477"|"ENSMUSG00000032590"|"ENSMUSG00000023967"|"ENSMUSG00000024181"|"ENSMUSG00000030335"|"ENSMUSG00000047635"|"ENSMUSG00000037531"|"ENSMUSG00000020514"|"ENSMUSG00000034211"|"ENSMUSG00000016833"|"ENSMUSG00000049960"|"ENSMUSG00000021731"|"ENSMUSG00000054312"|"E…	Mrpl40/Mrpl11/Mrpl21/Mrpl24/Mrps15/Mrpl23/Mrps24/Apeh/Mrps18a/Mrpl28/Mrpl51/Mtrfr/Mrpl47/Mrpl22/Mrps17/Mrps18c/Mrps16/Mrps30/Mrps21/Mrps22/Mrpl49/Mrps26/Mrpl27/Mrpl33/Mrpl58/Mrps6/Mrps36/Mrpl43/Mrpl54/Mrps23/Mrps10/Mrpl35/Mrpl57/Eif5a/Mrpl12/Mtrf1l/Mrpl17/Mrpl50/Mrpl41/Chchd1/Mrpl19/Mrpl36/Mrps7/Mrpl52/Mrpl32/Mrpl2/Mrpl9/Mrps5/Mrpl18/Mrpl20/Mrpl30/Mrpl4/Mrpl55/Mrps18b/Mrpl46/Aurkaip1/Mrps33/Dap3/…
GOBP_TRNA_METABOLIC_PROCESS	NA	-0.497431	-2.47755	174	1e-10	1.05e-08	ENSMUSG00000020089|"ENSMUSG00000035601"|"ENSMUSG00000056228"|"ENSMUSG00000056310"|"ENSMUSG00000029610"|"ENSMUSG00000037149"|"ENSMUSG00000038888"|"ENSMUSG00000028029"|"ENSMUSG00000020648"|"ENSMUSG00000023938"|"ENSMUSG00000075528"|"ENSMUSG00000031948"|"ENSMUSG00000036114"|"ENSMUSG00000001380"|"ENSMUSG00000019039"|"ENSMUSG00000031901"|"ENSMUSG00000032342"|"ENSMUSG00000074576"|"ENSMUSG00000027167"|"E…	Ppa1/Trmt10b/Cars2/Tyw1/Aimp2/Ddx1/Ctu1/Aimp1/Dus4l/Aars2/Aarsd1/Kars/Rpp25l/Hars/Dalrd3/Dus2/Mto1/Mocs3/Elp4/Pus10/Qrsl1/Urm1/Dtwd2/Elac2/Tars2/Pop5/Rpusd4/Rars/Qars/Elac1/Trmo/Hsd17b10/Trit1/Trmt9b/Rpp30/Lsm6/Bcdin3d/Trmt61a/Tsen54/Rtraf/Mettl8/Trmt11/Slfn9/Yars2/Mtfmt/Rpp21/Gtpbp3/Trnt1/Tsen15/Gatc/Prorsd1/Mettl2/Ftsj1/Kti12/Qtrt1/Lage3/Rpp40/Thumpd2/Pop4/2210016F16Rik/Farsb/Nsun6/Rpp14/Rtcb/S…
GOCC_ENDOPEPTIDASE_COMPLEX	NA	-0.654698	-2.76594	66	1e-10	1.05e-08	ENSMUSG00000002102|"ENSMUSG00000015671"|"ENSMUSG00000020708"|"ENSMUSG00000026750"|"ENSMUSG00000006998"|"ENSMUSG00000032301"|"ENSMUSG00000039067"|"ENSMUSG00000025487"|"ENSMUSG00000069744"|"ENSMUSG00000020720"|"ENSMUSG00000021024"|"ENSMUSG00000028932"|"ENSMUSG00000005625"|"ENSMUSG00000021737"|"ENSMUSG00000022193"|"ENSMUSG00000030751"|"ENSMUSG00000029440"|"ENSMUSG00000017428"|"ENSMUSG00000047879"|"E…	Psmc3/Psma2/Psmc5/Psmb7/Psmd2/Psma4/Psmd7/Psmd13/Psmb3/Psmd12/Psma6/Psmc2/Psmd4/Psmd6/Psmb5/Psma1/Psmd9/Psmd11/Usp14/Psmd14/Psmb4/Psmb9/Psmb8/Psma5/Psmc4/Psmb6/Psmc1/Psmd10/Zfand2b/Psme2/Rad23a/Pigk/Psmd1/Psmb2/Psmd3/Psmc6/Rad23b/Psma7/Psma3/Psme4/Pigt
GOCC_MITOCHONDRIAL_MATRIX	NA	-0.499274	-2.80162	455	1e-10	1.05e-08	ENSMUSG00000024177|"ENSMUSG00000022706"|"ENSMUSG00000049858"|"ENSMUSG00000022452"|"ENSMUSG00000031173"|"ENSMUSG00000024902"|"ENSMUSG00000024829"|"ENSMUSG00000019710"|"ENSMUSG00000028861"|"ENSMUSG00000037772"|"ENSMUSG00000036983"|"ENSMUSG00000020477"|"ENSMUSG00000032456"|"ENSMUSG00000074064"|"ENSMUSG00000046573"|"ENSMUSG00000059734"|"ENSMUSG00000023967"|"ENSMUSG00000024181"|"ENSMUSG00000030335"|"E…	Nme4/Mrpl40/Suox/Smdt1/Otc/Mrpl11/Mrpl21/Mrpl24/Mrps15/Mrpl23/Tfb1m/Mrps24/Nmnat3/Mlycd/Lyrm4/Ndufs8/Mrps18a/Mrpl28/Mrpl51/Hagh/Mtrfr/Sirt3/Mrpl47/Mrpl22/Mrps17/Cars2/Sdhaf2/Mrps18c/Mrps16/Uqcc2/Fxn/Acsm5/Ndufa9/Mrps30/Mrps21/Cdk1/Coq3/Mrps22/Fdx2/Sucla2/Mrpl49/Rida/Bloc1s1/Mtg1/Mrps26/Trap1/Mrpl27/Mrpl33/Prdx5/Nudt9/Mrpl58/Mrps6/Fahd1/Mrps36/Kars/Ndufs3/Mrpl43/Mrpl54/Nudt1/Eci1/Nt5m/Mterf2/Dguok…
GOCC_MITOCHONDRIAL_PROTEIN_CONTAINING_COMPLEX	NA	-0.646191	-3.38843	256	1e-10	1.05e-08	ENSMUSG00000022706|"ENSMUSG00000022452"|"ENSMUSG00000024902"|"ENSMUSG00000024829"|"ENSMUSG00000019710"|"ENSMUSG00000028861"|"ENSMUSG00000037772"|"ENSMUSG00000020477"|"ENSMUSG00000053768"|"ENSMUSG00000021764"|"ENSMUSG00000071528"|"ENSMUSG00000022820"|"ENSMUSG00000059734"|"ENSMUSG00000023967"|"ENSMUSG00000024181"|"ENSMUSG00000016427"|"ENSMUSG00000030335"|"ENSMUSG00000047635"|"ENSMUSG00000024099"|"E…	Mrpl40/Smdt1/Mrpl11/Mrpl21/Mrpl24/Mrps15/Mrpl23/Mrps24/Chchd3/Ndufs4/Atp5md/Ndufb4/Ndufs8/Mrps18a/Mrpl28/Ndufa1/Mrpl51/Mtrfr/Ndufv2/Mrpl47/Immp2l/Mrpl22/Ndufa5/Mrps17/Mrps18c/Mrps16/Tomm5/Atp5g1/Ndufa9/Mrps30/Mrps21/Ndufa3/Mrps22/Mtx1/Mrpl49/Ndufa8/Cox4i1/Mrps26/Uqcr10/Apool/Mrpl27/Atp5mpl/Mrpl33/Immp1l/Ndufc1/Uqcrb/Dmac1/Ndufa11/Chchd6/Phb2/Mrpl58/Ndufa2/Ndufa13/Atp5j2/Mrps6/Mrps36/Ndufs3/Mrpl43…
GOCC_ORGANELLAR_RIBOSOME	NA	-0.719037	-3.19136	87	1e-10	1.05e-08	ENSMUSG00000022706|"ENSMUSG00000024902"|"ENSMUSG00000024829"|"ENSMUSG00000019710"|"ENSMUSG00000028861"|"ENSMUSG00000037772"|"ENSMUSG00000020477"|"ENSMUSG00000023967"|"ENSMUSG00000024181"|"ENSMUSG00000030335"|"ENSMUSG00000047635"|"ENSMUSG00000037531"|"ENSMUSG00000020514"|"ENSMUSG00000034211"|"ENSMUSG00000016833"|"ENSMUSG00000049960"|"ENSMUSG00000021731"|"ENSMUSG00000054312"|"ENSMUSG00000032459"|"E…	Mrpl40/Mrpl11/Mrpl21/Mrpl24/Mrps15/Mrpl23/Mrps24/Mrps18a/Mrpl28/Mrpl51/Mtrfr/Mrpl47/Mrpl22/Mrps17/Mrps18c/Mrps16/Mrps30/Mrps21/Mrps22/Mrpl49/Mtg1/Mrps26/Mrpl27/Mrpl33/Mrpl58/Mrps6/Mrps36/Mrpl43/Mrpl54/Mrps10/Mrpl35/Mrpl57/Ndufa7/Mtg2/Mrpl12/Mrpl17/Mrpl50/Mrpl41/Chchd1/Mrpl19/Mrpl36/Mrps7/Malsu1/Mrpl52/Mrpl32/Mrpl2/Mrpl9/Mrps5/Mrpl18/Mterf4/Mrpl20/Mrpl30/Mrpl4/Mrpl55/Mrps18b/Mrpl46/Mrps33/Dap3/Mrp…
GOCC_RESPIRASOME	NA	-0.634301	-2.86132	96	1e-10	1.05e-08	ENSMUSG00000027637|"ENSMUSG00000021764"|"ENSMUSG00000022820"|"ENSMUSG00000059734"|"ENSMUSG00000016427"|"ENSMUSG00000024099"|"ENSMUSG00000023089"|"ENSMUSG00000074218"|"ENSMUSG00000000399"|"ENSMUSG00000035674"|"ENSMUSG00000026895"|"ENSMUSG00000031818"|"ENSMUSG00000036751"|"ENSMUSG00000059534"|"ENSMUSG00000037152"|"ENSMUSG00000021520"|"ENSMUSG00000028398"|"ENSMUSG00000002379"|"ENSMUSG00000014294"|"E…	Rab5if/Ndufs4/Ndufb4/Ndufs8/Ndufa1/Ndufv2/Ndufa5/Cox7a1/Ndufa9/Ndufa3/Ndufa8/Cox4i1/Cox6b1/Uqcr10/Ndufc1/Uqcrb/Dmac1/Ndufa11/Ndufa2/Ndufa13/Ndufs3/Cox4i2/Ndufb9/Uqcr11/Cox7c/Ndufs2/Ndufa12/Ndufb8/Cox7b/Ndufa7/Ndufb7/Ndufs6/Cyc1/Ndufv3/mt-Co1/Ndufb11/Surf1/Ndufaf1/Coa6/mt-Co3/mt-Cytb/mt-Nd2/Ndufs5/Cycs/Cox7a2/Ndufa10/Sdhaf4/Uqcrh/Cox5a/mt-Nd4/Ndufb6/Ndufb5/Ndufb2/Higd1a/Ndufa4l2/Ndufa4/Higd2a/Sdhb
GOCC_RIBOSOME	NA	-0.569197	-2.90659	212	1e-10	1.05e-08	ENSMUSG00000022706|"ENSMUSG00000035692"|"ENSMUSG00000024902"|"ENSMUSG00000024829"|"ENSMUSG00000019710"|"ENSMUSG00000028861"|"ENSMUSG00000037772"|"ENSMUSG00000020477"|"ENSMUSG00000023967"|"ENSMUSG00000024181"|"ENSMUSG00000030335"|"ENSMUSG00000047635"|"ENSMUSG00000037531"|"ENSMUSG00000020514"|"ENSMUSG00000034211"|"ENSMUSG00000016833"|"ENSMUSG00000049960"|"ENSMUSG00000021731"|"ENSMUSG00000036781"|"E…	Mrpl40/Isg15/Mrpl11/Mrpl21/Mrpl24/Mrps15/Mrpl23/Mrps24/Mrps18a/Mrpl28/Mrpl51/Mtrfr/Mrpl47/Mrpl22/Mrps17/Mrps18c/Mrps16/Mrps30/Rps27l/Mrps21/Rps23/Mrps22/Mrpl49/Mtg1/Mrps26/Mrpl27/Uba52/Mrpl33/Rpl31/Rps11/Mrpl58/Nck1/Rpl21/Mrps6/Mrps36/Nufip1/Mrpl43/Mrpl54/Mrps23/Mrps10/Mrpl35/Mrpl57/Ndufa7/Rpl6/Mtg2/Mrpl12/Rps19/Mrpl17/Dhx29/Rpl32/Rps17/Apex1/Rps27a/Mrpl50/Rpl28/Fxr2/Rps3/Mrpl41/Chchd1/Mrpl19/Mrp…
GOMF_OXIDOREDUCTASE_ACTIVITY_ACTING_ON_NAD_P_H_QUINONE_OR_SIMILAR_COMPOUND_AS_ACCEPTOR	NA	-0.68865	-2.78175	53	1e-10	1.05e-08	ENSMUSG00000021764|"ENSMUSG00000022820"|"ENSMUSG00000059734"|"ENSMUSG00000016427"|"ENSMUSG00000024099"|"ENSMUSG00000023089"|"ENSMUSG00000058240"|"ENSMUSG00000000399"|"ENSMUSG00000035674"|"ENSMUSG00000026895"|"ENSMUSG00000037152"|"ENSMUSG00000014294"|"ENSMUSG00000036199"|"ENSMUSG00000068184"|"ENSMUSG00000005510"|"ENSMUSG00000022354"|"ENSMUSG00000013593"|"ENSMUSG00000020022"|"ENSMUSG00000025204"|"E…	Ndufs4/Ndufb4/Ndufs8/Ndufa1/Ndufv2/Ndufa5/Cryzl1/Ndufa9/Ndufa3/Ndufa8/Ndufc1/Ndufa2/Ndufa13/Ndufaf2/Ndufs3/Ndufb9/Ndufs2/Ndufa12/Ndufb8/Ndufa7/Ndufb7/Ndufs6/Ndufv3/Dcxr/mt-Nd2/Ndufs5/Ndufa10/mt-Nd4/Ndufb6/Ndufb5/Ndufb2/Nqo2/Ndufa4/Cbr4/Ndufb3/mt-Nd4l/Ndufs7/Cbr1/Ndufs1/mt-Nd6
GOMF_STRUCTURAL_CONSTITUENT_OF_RIBOSOME	NA	-0.641262	-3.13267	152	1e-10	1.05e-08	ENSMUSG00000024902|"ENSMUSG00000024829"|"ENSMUSG00000019710"|"ENSMUSG00000028861"|"ENSMUSG00000037772"|"ENSMUSG00000020477"|"ENSMUSG00000023967"|"ENSMUSG00000024181"|"ENSMUSG00000030335"|"ENSMUSG00000037531"|"ENSMUSG00000020514"|"ENSMUSG00000034211"|"ENSMUSG00000016833"|"ENSMUSG00000049960"|"ENSMUSG00000021731"|"ENSMUSG00000036781"|"ENSMUSG00000054312"|"ENSMUSG00000049517"|"ENSMUSG00000032459"|"E…	Mrpl11/Mrpl21/Mrpl24/Mrps15/Mrpl23/Mrps24/Mrps18a/Mrpl28/Mrpl51/Mrpl47/Mrpl22/Mrps17/Mrps18c/Mrps16/Mrps30/Rps27l/Mrps21/Rps23/Mrps22/Mrpl49/Mrpl27/Uba52/Mrpl33/Rpl31/Rps11/Rpl21/Mrps6/Mrps36/Mrpl43/Mrpl54/Mrps23/Mrpl35/Mrpl57/Ndufa7/Rpl6/Mrpl12/Rps19/Mrpl17/Rpl32/Rps17/Rps27a/Rpl28/Rps3/Mrpl41/Mrpl19/Mrpl36/Mrps7/Rps18/Rpl37a/Rps29/Mrpl52/Rpl15/Mrpl32/Mrpl2/Rps2/Mrpl9/Rpl7/Mrps5/Srbd1/Rpl36a/Rpl…
GOBP_TRANSLATIONAL_INITIATION	0.826657	-0.443743	-2.2312	185	1.64261e-10	1.68954e-08	ENSMUSG00000055652|"ENSMUSG00000016510"|"ENSMUSG00000029388"|"ENSMUSG00000021116"|"ENSMUSG00000023106"|"ENSMUSG00000025451"|"ENSMUSG00000070319"|"ENSMUSG00000040385"|"ENSMUSG00000037149"|"ENSMUSG00000049517"|"ENSMUSG00000029145"|"ENSMUSG00000090137"|"ENSMUSG00000073702"|"ENSMUSG00000003429"|"ENSMUSG00000032475"|"ENSMUSG00000041453"|"ENSMUSG00000022160"|"ENSMUSG00000003235"|"ENSMUSG00000029614"|"E…	Klhl25/Mtif3/Eif2b1/Eif2s1/Denr/Paip1/Eif3g/Ppp1ca/Ddx1/Rps23/Eif2b4/Uba52/Rpl31/Rps11/Nck1/Rpl21/Mettl3/Eif2b5/Rpl6/Rps19/Dhx29/Ncbp2/Rpl32/Rps17/Rps27a/Eif3i/Rpl28/Polr2d/Eif3c/Rps3/Eif2ak1/Eif3m/Rps18/Rpl37a/Eif2b2/Rps29/Eif1b/Mcts1/Eif1/Rpl15/Eif4ebp2/Rps2/Dazl/Rpl7/Ccl5/Rpl36a/Rpl27/Polr2g/Eif3k/Mtfmt/Bank1/Habp4/Mtif2/Eif2ak2/Rpl38/Rps5/Rps8/Cdc123/Eif3b/Rpl18/Eif3l/Rpl26/Eif3h/Rplp0/Eif6/R…
GOBP_NEGATIVE_REGULATION_OF_CELL_CYCLE_G2_M_PHASE_TRANSITION	0.826657	-0.522522	-2.40277	107	2.04307e-10	2.05941e-08	ENSMUSG00000002102|"ENSMUSG00000015671"|"ENSMUSG00000020708"|"ENSMUSG00000026750"|"ENSMUSG00000003604"|"ENSMUSG00000006998"|"ENSMUSG00000032301"|"ENSMUSG00000039067"|"ENSMUSG00000025487"|"ENSMUSG00000069744"|"ENSMUSG00000020720"|"ENSMUSG00000021024"|"ENSMUSG00000028932"|"ENSMUSG00000020381"|"ENSMUSG00000025374"|"ENSMUSG00000005625"|"ENSMUSG00000021737"|"ENSMUSG00000019942"|"ENSMUSG00000022193"|"E…	Psmc3/Psma2/Psmc5/Psmb7/Aven/Psmd2/Psma4/Psmd7/Psmd13/Psmb3/Psmd12/Psma6/Psmc2/Mrnip/Nabp2/Psmd4/Psmd6/Cdk1/Psmb5/Psma1/Psmd9/Psmd11/Psmd14/Psmb4/Psmb9/Psmb8/Psma5/Psmc4/Psmb6/Rbx1/Babam1/Psmc1/Psmd10/Psme2/Skp1/Psmd1/Psmb2/Psmd3/Psmc6/Chek1/Aurka/Psma7/Plk1/Psma3/Psme4/Sox7/Dtl/Psmf1/Nbn/Vps4a/Psmb10
GOCC_PROTEASOME_ACCESSORY_COMPLEX	0.814036	-0.80006	-2.66805	24	3.94287e-10	3.89648e-08	ENSMUSG00000002102|"ENSMUSG00000020708"|"ENSMUSG00000006998"|"ENSMUSG00000039067"|"ENSMUSG00000025487"|"ENSMUSG00000020720"|"ENSMUSG00000028932"|"ENSMUSG00000005625"|"ENSMUSG00000021737"|"ENSMUSG00000029440"|"ENSMUSG00000017428"|"ENSMUSG00000026914"|"ENSMUSG00000030603"|"ENSMUSG00000021178"|"ENSMUSG00000031429"|"ENSMUSG00000079197"|"ENSMUSG00000026229"|"ENSMUSG00000017221"|"ENSMUSG00000021832"	Psmc3/Psmc5/Psmd2/Psmd7/Psmd13/Psmd12/Psmc2/Psmd4/Psmd6/Psmd9/Psmd11/Psmd14/Psmc4/Psmc1/Psmd10/Psme2/Psmd1/Psmd3/Psmc6
GOMF_METAL_ION_TRANSMEMBRANE_TRANSPORTER_ACTIVITY	0.814036	0.356346	1.92065	355	4.52803e-10	4.38871e-08	ENSMUSG00000056258|"ENSMUSG00000010066"|"ENSMUSG00000089774"|"ENSMUSG00000035506"|"ENSMUSG00000035580"|"ENSMUSG00000054342"|"ENSMUSG00000016346"|"ENSMUSG00000029219"|"ENSMUSG00000027273"|"ENSMUSG00000057182"|"ENSMUSG00000028532"|"ENSMUSG00000009647"|"ENSMUSG00000037994"|"ENSMUSG00000057378"|"ENSMUSG00000079055"|"ENSMUSG00000017765"|"ENSMUSG00000005089"|"ENSMUSG00000010095"|"ENSMUSG00000053519"|"E…	Kcnq3/Cacna2d2/Slc5a3/Slc12a8/Kcnh8/Kcnn4/Kcnq2/Slc10a4/Snap25/Scn3a/Cachd1/Mcu/Slc9b2/Ryr3/Slc8a3/Slc12a4/Slc1a2/Slc3a2/Kcnip1/Slc20a1/Slc5a7/Slc39a2/Atp1a3/Slc6a1/Cacna1d/Kcnn3/Trpv6/Kcnip4/Slc41a1/Pkd1l3/Grik5/Trpa1/Catsper4/Tspoap1/Cacna1i/Slc6a15/Slc5a5/Htr1b/Scn2b/Slc12a1/Cacna1b/Atp1a1/Chrna7/Asic3/Kcnf1/Kcnh7/Kcnmb1/Scn9a/Zdhhc17/Trpc1/Cul5/Kcnj6/Slc10a6/Slc30a3/Cacng4/Slc38a2/Grin2d/Rasa…
GOBP_SCF_DEPENDENT_PROTEASOMAL_UBIQUITIN_DEPENDENT_PROTEIN_CATABOLIC_PROCESS	0.801216	-0.543422	-2.42709	90	5.00516e-10	4.67148e-08	ENSMUSG00000002102|"ENSMUSG00000015671"|"ENSMUSG00000020708"|"ENSMUSG00000026750"|"ENSMUSG00000006998"|"ENSMUSG00000032301"|"ENSMUSG00000039067"|"ENSMUSG00000025487"|"ENSMUSG00000055401"|"ENSMUSG00000069744"|"ENSMUSG00000020720"|"ENSMUSG00000021024"|"ENSMUSG00000028932"|"ENSMUSG00000005625"|"ENSMUSG00000021737"|"ENSMUSG00000022193"|"ENSMUSG00000030751"|"ENSMUSG00000029440"|"ENSMUSG00000017428"|"E…	Psmc3/Psma2/Psmc5/Psmb7/Psmd2/Psma4/Psmd7/Psmd13/Fbxo6/Psmb3/Psmd12/Psma6/Psmc2/Psmd4/Psmd6/Psmb5/Psma1/Psmd9/Psmd11/Psmd14/Psmb4/Psmb9/Psmb8/Psma5/Psmc4/Psmb6/Rbx1/Fbxo48/Psmc1/Psmd10/Fbxl6/Psme2/Skp1/Ccnf/Fbxw4/Psmd1/Psmb2/Psmd3
GOMF_CATALYTIC_ACTIVITY_ACTING_ON_A_TRNA	0.801216	-0.492857	-2.31316	119	5.12625e-10	4.69751e-08	ENSMUSG00000035601|"ENSMUSG00000056228"|"ENSMUSG00000056310"|"ENSMUSG00000020648"|"ENSMUSG00000029780"|"ENSMUSG00000018858"|"ENSMUSG00000023938"|"ENSMUSG00000075528"|"ENSMUSG00000031948"|"ENSMUSG00000001380"|"ENSMUSG00000019039"|"ENSMUSG00000031901"|"ENSMUSG00000020280"|"ENSMUSG00000019863"|"ENSMUSG00000024505"|"ENSMUSG00000020549"|"ENSMUSG00000028107"|"ENSMUSG00000060152"|"ENSMUSG00000018848"|"E…	Trmt10b/Cars2/Tyw1/Dus4l/Nt5c3/Mrpl58/Aars2/Aarsd1/Kars/Hars/Dalrd3/Dus2/Pus10/Qrsl1/Dtwd2/Elac2/Tars2/Pop5/Rars/Qars/Trmo/Trit1/Trmt9b/Ptrhd1/Rpp30/Bcdin3d/Trmt61a/Mettl8/Trmt11/Yars2/Mtfmt/Rpp21/Trnt1/Gatc/Prorsd1/Mettl2/Ftsj1/Qtrt1/Rpp40/Thumpd2/Pop4/Farsb/Nsun6/Rpp14/Sars/Tarsl2/Thumpd3/Rpp25/Gatb/Pus1/Cars/Lcmt2/Aars/Wdr4/Wars/Nsun2/Fars2
GOBP_REGULATION_OF_RNA_SPLICING	0.801216	0.4762	2.29306	135	6.8033e-10	6.01555e-08	ENSMUSG00000091971|"ENSMUSG00000027763"|"ENSMUSG00000089824"|"ENSMUSG00000024949"|"ENSMUSG00000043962"|"ENSMUSG00000004980"|"ENSMUSG00000031134"|"ENSMUSG00000032580"|"ENSMUSG00000038132"|"ENSMUSG00000035011"|"ENSMUSG00000022897"|"ENSMUSG00000024097"|"ENSMUSG00000029817"|"ENSMUSG00000020719"|"ENSMUSG00000027620"|"ENSMUSG00000022332"|"ENSMUSG00000053198"|"ENSMUSG00000028676"|"ENSMUSG00000022139"|"E…	Hspa1a/Mbnl1/Rbm12/Sf1/Thrap3/Hnrnpa2b1/Rbmx/Rbm5/Rbm24/Zbtb7a/Dyrk1a/Srsf7/Tra2a/Ddx5/Rbm39/Khdrbs3/Prx/Srsf10/Mbnl2/Son/Celf3/Hnrnpll/Hnrnpu/Srsf6/Celf4/Rbm12b1/Cdk12/Celf2/Rbm15/Ahnak2/Sfswap/Slc38a2/Rbm20/Hnrnpl/Ptbp2/Jmjd6/Ddx17/Hnrnph1/Celf1/Polr2a/Hnrnph2/Nup98/Ythdc1/Tra2b/Rbm3/Snrnp70/Rbm12b2/Fus/Srsf5/Rbm22/Ptbp3/Ahnak/Setx
GOBP_PROTEIN_TARGETING	0.788187	-0.339448	-1.88446	407	1.1448e-09	9.94793e-08	ENSMUSG00000022853|"ENSMUSG00000024982"|"ENSMUSG00000015341"|"ENSMUSG00000036775"|"ENSMUSG00000030417"|"ENSMUSG00000074064"|"ENSMUSG00000018567"|"ENSMUSG00000020003"|"ENSMUSG00000056899"|"ENSMUSG00000078713"|"ENSMUSG00000034875"|"ENSMUSG00000062352"|"ENSMUSG00000049517"|"ENSMUSG00000020283"|"ENSMUSG00000022663"|"ENSMUSG00000037062"|"ENSMUSG00000025499"|"ENSMUSG00000084786"|"ENSMUSG00000005131"|"E…	Ehhadh/Zdhhc6/Golga7/Decr2/Pdcd5/Mlycd/Gabarap/Pex7/Immp2l/Tomm5/Nudt19/Itgb1bp1/Rps23/Pex13/Atg3/Sh3glb1/Hras/Ubl5/4930550C14Rik/Uba52/Rpl31/Immp1l/Leprot/Hsd17b4/Rps11/Srp19/Ndufa13/Rpl21/Pex16/Get3/Rtp4/Nudt7/Parl/Dnlz/Spcs2/Timm8b/Aip/Zdhhc24/Acot4/Rpl6/Ap3b1/Ap1s3/Rps19/Tomm7/M6pr/Rpl32/Rps17/Timm22/Rps27a/Lonp2/Katnb1/Npepps/Zfand2b/Rpl28/Fis1/Samm50/Rps3/Dnajc15/Srp14/Ap3m1/Rps18/Bcap31/Vt…
GOBP_LEARNING	0.788187	0.495641	2.28986	111	1.58944e-09	1.33513e-07	ENSMUSG00000035274|"ENSMUSG00000022619"|"ENSMUSG00000021250"|"ENSMUSG00000020423"|"ENSMUSG00000027273"|"ENSMUSG00000032405"|"ENSMUSG00000067629"|"ENSMUSG00000005442"|"ENSMUSG00000052684"|"ENSMUSG00000079055"|"ENSMUSG00000029838"|"ENSMUSG00000045903"|"ENSMUSG00000031393"|"ENSMUSG00000059991"|"ENSMUSG00000030310"|"ENSMUSG00000038676"|"ENSMUSG00000050321"|"ENSMUSG00000025958"|"ENSMUSG00000063887"|"E…	Tpbg/Mapk8ip2/Fos/Btg2/Snap25/Pias1/Syngap1/Cic/Jun/Slc8a3/Ptn/Npas4/Mecp2/Nptx2/Slc6a1/Ucn/Neto1/Creb1/Nlgn1/Ppp3cb/Slc8a2/Kras/Pak6/Chrnb2/Tnr/Shank3/Tafa2/Nf1/Drd2/Tac1/Ppp1r1b/Slc7a11/Arf4/Mtor/Insr/Brsk1/Atp8a1/Ppp1r9b/Ntrk2/Nptn/Synj1/Atxn1/Jph3/Asic1/Prkar2b/Slc24a2/Srf
GOMF_DNA_BINDING_TRANSCRIPTION_ACTIVATOR_ACTIVITY	0.774939	0.359427	1.92522	343	2.25017e-09	1.85916e-07	ENSMUSG00000033016|"ENSMUSG00000038418"|"ENSMUSG00000032515"|"ENSMUSG00000028977"|"ENSMUSG00000075588"|"ENSMUSG00000000078"|"ENSMUSG00000013089"|"ENSMUSG00000027985"|"ENSMUSG00000021250"|"ENSMUSG00000042622"|"ENSMUSG00000018377"|"ENSMUSG00000014039"|"ENSMUSG00000038648"|"ENSMUSG00000003032"|"ENSMUSG00000052040"|"ENSMUSG00000052837"|"ENSMUSG00000039789"|"ENSMUSG00000052684"|"ENSMUSG00000023027"|"E…	Nfatc1/Egr1/Csrnp1/Casz1/Hoxb2/Klf6/Etv5/Lef1/Fos/Maff/Vezf1/Prdm15/Creb3l2/Klf4/Klf13/Junb/Zfp597/Jun/Atf1/Fosb/Mitf/Zfp52/Egr3/Fosl2/Zfp948/Dmtf1/Npas4/Onecut2/Egr2/Atf2/Nr6a1/Tbx20/Zfp770/Gata2/Plagl2/Nrf1/Foxf1/Glis2/Ppara/Mafg/Runx1/Gmeb1/Foxc2/Prrx1/Atf3/Klf7/Mef2a/Zfp729a/Nfe2l2/Zfp629/Creb1/Mybl1/Nkrf/Zbtb16/Mdm2/Hlf/Foxk2/Onecut3/Nr4a1/Ubp1/Nr4a2/Sox9/Nfic/Zfp639/Tbx5/Nr4a3/Nfib/Foxj3/Es…
GOCC_TRANSPORTER_COMPLEX	0.774939	0.366735	1.93101	286	3.53882e-09	2.87672e-07	ENSMUSG00000056258|"ENSMUSG00000010066"|"ENSMUSG00000022949"|"ENSMUSG00000032269"|"ENSMUSG00000054342"|"ENSMUSG00000032172"|"ENSMUSG00000029211"|"ENSMUSG00000040287"|"ENSMUSG00000016346"|"ENSMUSG00000027273"|"ENSMUSG00000031340"|"ENSMUSG00000057182"|"ENSMUSG00000020894"|"ENSMUSG00000028532"|"ENSMUSG00000009647"|"ENSMUSG00000057378"|"ENSMUSG00000053519"|"ENSMUSG00000039478"|"ENSMUSG00000034714"|"E…	Kcnq3/Cacna2d2/Clic6/Htr3a/Kcnn4/Olfm2/Gabra4/Stac3/Kcnq2/Snap25/Gabre/Scn3a/Vamp2/Cachd1/Mcu/Ryr3/Kcnip1/Micu3/Ttyh2/Ptk2b/Atp1a3/Lrrc8a/Gria4/Cacna1d/Trpv6/Kcnip4/Chrna3/Clic3/Pkd1l3/Grik5/Catsper4/Cacna1i/Chrnb4/Scn2b/Cacna1b/Lrrc8c/Atp1a1/Chrna7/Kcnf1/Cttn/Catsperd/Clcn2/Kcnmb1/Atp8b1/Scn9a/Gria3/Trpc1/Nlgn1/Kcnj6/Cacng4/Grin2d/Akap6/Kcnab1/Kcns3/Kcna6/Kcnj5/Ano6/Pkd1/Grid2/Akap9/Kcnk4/Ttyh1/…
GOBP_CELLULAR_AMINO_ACID_METABOLIC_PROCESS	0.761461	-0.369408	-1.996	305	3.85496e-09	3.08397e-07	ENSMUSG00000002102|"ENSMUSG00000020089"|"ENSMUSG00000015671"|"ENSMUSG00000020708"|"ENSMUSG00000031173"|"ENSMUSG00000026750"|"ENSMUSG00000022751"|"ENSMUSG00000006998"|"ENSMUSG00000032301"|"ENSMUSG00000039067"|"ENSMUSG00000020098"|"ENSMUSG00000025487"|"ENSMUSG00000074141"|"ENSMUSG00000069744"|"ENSMUSG00000020720"|"ENSMUSG00000021024"|"ENSMUSG00000028932"|"ENSMUSG00000070880"|"ENSMUSG00000029445"|"E…	Psmc3/Ppa1/Psma2/Psmc5/Otc/Psmb7/Nit2/Psmd2/Psma4/Psmd7/Pcbd1/Psmd13/Il4i1b/Psmb3/Psmd12/Psma6/Psmc2/Gad1/Hpd/Pycrl/Cars2/Psmd4/Psmd6/Aimp2/Tdo2/Aldh8a1/Rida/Aimp1/Psmb5/Psma1/Psmd9/Psmd11/Psmd14/Psmb4/Aars2/Aarsd1/Kars/Psmb9/Psmb8/Psma5/Psmc4/Hars/Psmb6/Dalrd3/Gcsh/Nr1h4/Qrsl1/Scly/Psmc1/Bphl/Tars2/Gcdh/Psmd10/Rars/Qars/Psme2/Hsd17b10/Blmh/Fah/Mthfr/Nos2/Adssl1/Psmd1/Psmb2/Yars2/Apip/Kyat1/Shmt2…
GOBP_SODIUM_ION_TRANSPORT	0.761461	0.411805	2.08561	199	4.43108e-09	3.48948e-07	ENSMUSG00000089774|"ENSMUSG00000020893"|"ENSMUSG00000021301"|"ENSMUSG00000029219"|"ENSMUSG00000053819"|"ENSMUSG00000024042"|"ENSMUSG00000057182"|"ENSMUSG00000037994"|"ENSMUSG00000079055"|"ENSMUSG00000022523"|"ENSMUSG00000010095"|"ENSMUSG00000027397"|"ENSMUSG00000019970"|"ENSMUSG00000023945"|"ENSMUSG00000050150"|"ENSMUSG00000040907"|"ENSMUSG00000030310"|"ENSMUSG00000013275"|"ENSMUSG00000021870"|"E…	Slc5a3/Per1/Hecw1/Slc10a4/Camk2d/Sik1/Scn3a/Slc9b2/Slc8a3/Fgf12/Slc3a2/Slc20a1/Sgk1/Slc5a7/Slc9b1/Atp1a3/Slc6a1/Slc41a1/Slmap/Sptbn4/Catsper4/Slc17a8/Cacna1i/Slc6a15/Slc5a5/Scn2b/Slc12a1/Ank3/Neto1/Atp1a1/Ahcyl1/Asic3/Slc38a6/Scn9a/Ptpn3/Slc10a6/Slc38a2/Slc24a4/Slc8a2/Kif5b/Shroom2/Slc23a1/Slc23a2/Ano6/Slc6a6/Fxyd3/Asic2/Pcsk9/Wnk3/Fxyd7/Hecw2/Drd2/Nos1/Slc22a4/Scnn1a/Slc38a11/Cnnm4/Atp4a/Slc24a1…
GOBP_INTERLEUKIN_1_MEDIATED_SIGNALING_PATHWAY	0.761461	-0.497923	-2.26353	99	6.32019e-09	4.82632e-07	ENSMUSG00000002102|"ENSMUSG00000015671"|"ENSMUSG00000020708"|"ENSMUSG00000026750"|"ENSMUSG00000006998"|"ENSMUSG00000032301"|"ENSMUSG00000039067"|"ENSMUSG00000025487"|"ENSMUSG00000069744"|"ENSMUSG00000020720"|"ENSMUSG00000021024"|"ENSMUSG00000028932"|"ENSMUSG00000022414"|"ENSMUSG00000005625"|"ENSMUSG00000021737"|"ENSMUSG00000022193"|"ENSMUSG00000030751"|"ENSMUSG00000090137"|"ENSMUSG00000029440"|"E…	Psmc3/Psma2/Psmc5/Psmb7/Psmd2/Psma4/Psmd7/Psmd13/Psmb3/Psmd12/Psma6/Psmc2/Tab1/Psmd4/Psmd6/Psmb5/Psma1/Uba52/Psmd9/Psmd11/Psmd14/Psmb4/Psmb9/Psmb8/Psma5/Psmc4/Psmb6/Rbx1/Vrk2/Irak4/Zbp1/Psmc1/Rps27a/Psmd10/Psme2/Skp1/Psmd1/Tnip2/Psmb2/Psmd3/Psmc6/St18/Psma7/Psma3/Psme4
GOBP_REGULATION_OF_TRANS_SYNAPTIC_SIGNALING	0.761461	0.340008	1.83963	361	7.11319e-09	5.27213e-07	ENSMUSG00000022619|"ENSMUSG00000042429"|"ENSMUSG00000038349"|"ENSMUSG00000024261"|"ENSMUSG00000033615"|"ENSMUSG00000051391"|"ENSMUSG00000023328"|"ENSMUSG00000027273"|"ENSMUSG00000035864"|"ENSMUSG00000067629"|"ENSMUSG00000020894"|"ENSMUSG00000079055"|"ENSMUSG00000072214"|"ENSMUSG00000062232"|"ENSMUSG00000052727"|"ENSMUSG00000029838"|"ENSMUSG00000045903"|"ENSMUSG00000031393"|"ENSMUSG00000034216"|"E…	Mapk8ip2/Adora1/Plcl1/Syt4/Cplx1/Ywhag/Ache/Snap25/Syt1/Syngap1/Vamp2/Slc8a3/Septin5/Rapgef2/Map1b/Ptn/Npas4/Mecp2/Vps18/Ptk2b/Egr2/Nptx2/Chrna3/Ucn/Grik5/Rnf19a/Abl1/Chrnb4/Retn/Nisch/Htr1b/Cacna1b/Celf4/Neto1/Adipoq/Adcy1/Chrna7/Tshz3/Dlgap4/Akap12/Creb1/Jph4/Nlgn1/Rims2/Ppp3cb/Ncstn/Cacng4/Grin2d/Ptprd/P2ry1/Slc8a2/Ntng1/Cnr1/Cspg5/Kif5b/Kras/Homer1/Ncdn/Grid2/Akap9/Chrnb2/Tnr/Ptprs/Fam107a/St…
GOBP_MUSCLE_TISSUE_DEVELOPMENT	0.74774	0.349427	1.8647	324	8.91363e-09	6.41781e-07	ENSMUSG00000038418|"ENSMUSG00000019432"|"ENSMUSG00000030551"|"ENSMUSG00000039239"|"ENSMUSG00000062209"|"ENSMUSG00000027985"|"ENSMUSG00000021250"|"ENSMUSG00000042622"|"ENSMUSG00000020423"|"ENSMUSG00000031461"|"ENSMUSG00000040287"|"ENSMUSG00000034295"|"ENSMUSG00000038132"|"ENSMUSG00000048078"|"ENSMUSG00000025880"|"ENSMUSG00000009569"|"ENSMUSG00000018476"|"ENSMUSG00000024042"|"ENSMUSG00000062991"|"E…	Egr1/Ddx39b/Nr2f2/Tgfb2/Erbb4/Lef1/Fos/Maff/Btg2/Myom2/Stac3/Fhod3/Rbm24/Tenm4/Smad7/Mrtfb/Kdm6b/Sik1/Nrg1/Ski/Akap13/Ddx5/Alpk3/Ep300/Tbx3/Gata6/Ccnt2/Dsp/Tgfbr1/Myh11/Egr2/Nr1d2/Tbx20/Hamp/Csrp2/Maml1/Shox2/Ppara/Bcl9l/Ihh/Runx1/Foxc2/Atf3/Hnrnpu/Csrp1/Mef2a/Rbp4/Mylk/Ppargc1a/Sox8/Creb1/Neb/Sox6/Akap6/Kcnab1/Ddx17/Hlf/Homer1/Yap1/Lrrc10/Mapk11/Sox9/Mtpn/Tbx5/Vgll4/Rgs2/Bmp10/Nebl/Notch1/Nf1/Kl…
GOCC_NEURON_TO_NEURON_SYNAPSE	0.74774	0.348229	1.85831	324	1.09083e-08	7.74332e-07	ENSMUSG00000032589|"ENSMUSG00000022619"|"ENSMUSG00000042429"|"ENSMUSG00000024294"|"ENSMUSG00000034813"|"ENSMUSG00000071658"|"ENSMUSG00000027162"|"ENSMUSG00000062209"|"ENSMUSG00000005483"|"ENSMUSG00000026768"|"ENSMUSG00000032773"|"ENSMUSG00000035864"|"ENSMUSG00000067629"|"ENSMUSG00000047261"|"ENSMUSG00000079055"|"ENSMUSG00000052727"|"ENSMUSG00000047181"|"ENSMUSG00000024077"|"ENSMUSG00000059456"|"E…	Bsn/Mapk8ip2/Adora1/Mib1/Grip1/Gng3/Lin7c/Erbb4/Dnajb1/Itga8/Chrm1/Syt1/Syngap1/Gap43/Slc8a3/Map1b/Samd14/Strn/Ptk2b/Atp1a3/Chrna3/Adgra1/Dab1/Dnajc6/Pak3/Grik5/Rnf19a/Psd3/Pdpk1/Dmtn/Pak2/Neto1/Atp1a1/Adcy1/Plekha5/Magi2/Eef2k/Sh2d5/Nlgn1/Slc30a3/Cacng4/Grin2d/Ptprd/P2ry1/Slc8a2/Ngfr/Homer1/Lrrtm3/Adgrl1/Syn2/Grid2/Hnrnph2/Ptprs/Cpeb1/Stxbp5/Shank3/Dlg2/Dlgap3/Efnb3/Drd2/Epb41/Nlgn2/Synpo/Itpr1/…
GOBP_CIRCADIAN_REGULATION_OF_GENE_EXPRESSION	0.74774	0.580887	2.41833	63	1.14374e-08	7.99606e-07	ENSMUSG00000023087|"ENSMUSG00000055866"|"ENSMUSG00000038418"|"ENSMUSG00000021647"|"ENSMUSG00000020893"|"ENSMUSG00000038550"|"ENSMUSG00000020063"|"ENSMUSG00000020038"|"ENSMUSG00000032010"|"ENSMUSG00000022433"|"ENSMUSG00000025162"|"ENSMUSG00000068742"|"ENSMUSG00000070544"|"ENSMUSG00000022383"|"ENSMUSG00000039630"|"ENSMUSG00000034160"|"ENSMUSG00000029167"|"ENSMUSG00000028957"|"ENSMUSG00000062115"|"E…	Noct/Per2/Egr1/Cartpt/Per1/Ciart/Sirt1/Cry1/Usp2/Csnk1e/Csnk1d/Cry2/Top1/Ppara/Hnrnpu/Ogt/Ppargc1a/Per3/Rai1/Kmt2a/Rbm4b/Rora/Ngfr/Ncoa2/Maged1/Ppp1cb/Nrip1/Id2/Kdm2a/Drd2/Kdm5a/Huwe1/Zfhx3/Nr0b2/Ahr/Gfpt1/Atf4/Id4/Mycbp2/Hdac3
GOBP_REGULATION_OF_NEURON_PROJECTION_DEVELOPMENT	0.74774	0.3331	1.82095	394	1.26829e-08	8.63808e-07	ENSMUSG00000006711|"ENSMUSG00000058230"|"ENSMUSG00000022055"|"ENSMUSG00000030539"|"ENSMUSG00000021301"|"ENSMUSG00000022994"|"ENSMUSG00000022261"|"ENSMUSG00000049556"|"ENSMUSG00000038648"|"ENSMUSG00000027660"|"ENSMUSG00000027273"|"ENSMUSG00000003032"|"ENSMUSG00000067629"|"ENSMUSG00000014602"|"ENSMUSG00000041570"|"ENSMUSG00000023027"|"ENSMUSG00000055407"|"ENSMUSG00000038732"|"ENSMUSG00000029275"|"E…	D130043K22Rik/Arhgap35/Nefl/Sema4b/Hecw1/Adcy6/Sdc2/Lingo1/Creb3l2/Skil/Snap25/Klf4/Syngap1/Kif1a/Camsap2/Atf1/Map6/Mboat1/Gfi1/Ep300/Rapgef2/Ntrk3/Map1b/Ptn/Itga3/Robo2/Ror1/Kank1/Ptk2b/Sarm1/Flna/Ctnna2/Chrna3/Dab1/Pak3/Shox2/Gdi1/Ephb3/Prrx1/Ist1/Pak2/Nfe2l2/Magi2/Ngef/Eef2k/Nlgn1/Trim46/Sema3d/Ptprd/Enc1/Prkci/Minar1/Dgkg/Ntng1/Ngfr/Cnr1/Sema3b/Rgma/Crkl/Grid2/Rgs2/Nr2f1/Chrnb2/Sema3a/Tnr/Ptp…
GOBP_TRANSMEMBRANE_RECEPTOR_PROTEIN_SERINE_THREONINE_KINASE_SIGNALING_PATHWAY	0.74774	0.357759	1.89325	311	1.34947e-08	9.06841e-07	ENSMUSG00000091971|"ENSMUSG00000038418"|"ENSMUSG00000049313"|"ENSMUSG00000006711"|"ENSMUSG00000071192"|"ENSMUSG00000037362"|"ENSMUSG00000039239"|"ENSMUSG00000038508"|"ENSMUSG00000022521"|"ENSMUSG00000048661"|"ENSMUSG00000027985"|"ENSMUSG00000021250"|"ENSMUSG00000021959"|"ENSMUSG00000032217"|"ENSMUSG00000027831"|"ENSMUSG00000001494"|"ENSMUSG00000025880"|"ENSMUSG00000020063"|"ENSMUSG00000027660"|"E…	Hspa1a/Egr1/Sorl1/D130043K22Rik/Wfikkn1/Ccn3/Tgfb2/Gdf15/Crebbp/Lemd3/Lef1/Fos/Lats2/Rnf111/Veph1/Sost/Smad7/Sirt1/Skil/Zbtb7a/Gcnt2/Ski/Jun/Snx25/Ddx5/Rbm14/Ep300/Spry1/Zmiz1/Zyx/Crim1/Itga3/Thbs1/Lats1/Onecut2/Tgfbr1/Tbx20/Ltbp3/Glg1/Lrrc32/Abl1/Wfikkn2/Spred3/Dkk3/Inhba/Ppara/Tgfb1i1/Bcl9l/Twsg1/Pdpk1/Peg10/Zfyve16/Chrdl1/Bmp3/Skor1/Spred1/Smad6/Acvrl1/Magi2/Creb1/Inhbb/Chst11/Pxn/Spred2/Rgma/…
GOBP_REGULATION_OF_TRANSCRIPTION_FROM_RNA_POLYMERASE_II_PROMOTER_IN_RESPONSE_TO_HYPOXIA	0.74774	-0.541024	-2.33072	75	1.43219e-08	9.4977e-07	ENSMUSG00000002102|"ENSMUSG00000015671"|"ENSMUSG00000020708"|"ENSMUSG00000026750"|"ENSMUSG00000006998"|"ENSMUSG00000032301"|"ENSMUSG00000039067"|"ENSMUSG00000025487"|"ENSMUSG00000069744"|"ENSMUSG00000020720"|"ENSMUSG00000021024"|"ENSMUSG00000028932"|"ENSMUSG00000005625"|"ENSMUSG00000021737"|"ENSMUSG00000022193"|"ENSMUSG00000030751"|"ENSMUSG00000090137"|"ENSMUSG00000029440"|"ENSMUSG00000017428"|"E…	Psmc3/Psma2/Psmc5/Psmb7/Psmd2/Psma4/Psmd7/Psmd13/Psmb3/Psmd12/Psma6/Psmc2/Psmd4/Psmd6/Psmb5/Psma1/Uba52/Psmd9/Psmd11/Psmd14/Psmb4/Egln3/Psmb9/Psmb8/Psma5/Psmc4/Psmb6/Rbx1/Psmc1/Rps27a/Psmd10/Psme2/Psmd1/Psmb2/Psmd3/Psmc6/Elob/Psma7/Higd1a/Psma3/Psme4
GOBP_RESPONSE_TO_STEROID_HORMONE	0.733762	0.363027	1.91411	292	1.64808e-08	1.04902e-06	ENSMUSG00000024190|"ENSMUSG00000044786"|"ENSMUSG00000022055"|"ENSMUSG00000039239"|"ENSMUSG00000027985"|"ENSMUSG00000021250"|"ENSMUSG00000019997"|"ENSMUSG00000026335"|"ENSMUSG00000020893"|"ENSMUSG00000027871"|"ENSMUSG00000033022"|"ENSMUSG00000045817"|"ENSMUSG00000042625"|"ENSMUSG00000020063"|"ENSMUSG00000035011"|"ENSMUSG00000014813"|"ENSMUSG00000020038"|"ENSMUSG00000003545"|"ENSMUSG00000029478"|"E…	Dusp1/Zfp36/Nefl/Tgfb2/Lef1/Fos/Ccn2/Pam/Per1/Hsd3b1/Cdo1/Zfp36l2/Safb2/Sirt1/Zbtb7a/Stc1/Cry1/Fosb/Ncor2/Ddx5/Ep300/Zmiz1/Sgk1/Ptn/Thbs1/Cnot9/Npas4/Cry2/Lats1/Vps18/Atp1a3/Gpr83/Ucn/Avpr1a/Catsper4/Ppara/Dnaja1/Runx1/Icam1/Il10/Htr1b/Hnrnpu/Arid1a/Safb/Adipoq/Atp1a1/Aldh3a1/Catsperd/Ppard/Cps1/Cnot1/Ddit4/Kctd6/Wbp2/Cyp7b1/Kras/Ncoa2/Ddx17/Yap1/Alpl/Acsbg1/Nr4a3/Aqp1/Esr1/Fam107a/Errfi1/Abhd2/K…
GOBP_REGULATION_OF_MRNA_PROCESSING	0.733762	0.457823	2.17451	129	2.4962e-08	1.53425e-06	ENSMUSG00000027763|"ENSMUSG00000024949"|"ENSMUSG00000043962"|"ENSMUSG00000004980"|"ENSMUSG00000031134"|"ENSMUSG00000032580"|"ENSMUSG00000038132"|"ENSMUSG00000042625"|"ENSMUSG00000035011"|"ENSMUSG00000022897"|"ENSMUSG00000024097"|"ENSMUSG00000034820"|"ENSMUSG00000029817"|"ENSMUSG00000055531"|"ENSMUSG00000020719"|"ENSMUSG00000027620"|"ENSMUSG00000022332"|"ENSMUSG00000028676"|"ENSMUSG00000022139"|"E…	Mbnl1/Sf1/Thrap3/Hnrnpa2b1/Rbmx/Rbm5/Rbm24/Safb2/Zbtb7a/Dyrk1a/Srsf7/Cpsf7/Tra2a/Cpsf6/Ddx5/Rbm39/Khdrbs3/Srsf10/Mbnl2/Son/Celf3/Supt6/Hnrnpu/Srsf6/Celf4/Safb/Ahcyl1/Celf2/Rbm15/Paf1/Sfswap/Hnrnpl/Virma/Jmjd6/Ddx17/Cdc73/Celf1/Ctr9/Cpeb1/Pabpn1/Nup98/Ccnt1/Ythdc1/Tra2b/Rbm3/Snrnp70
GOMF_MRNA_BINDING	0.719513	0.363202	1.89064	263	4.0885e-08	2.4531e-06	ENSMUSG00000044786|"ENSMUSG00000053536"|"ENSMUSG00000023087"|"ENSMUSG00000046201"|"ENSMUSG00000024949"|"ENSMUSG00000040423"|"ENSMUSG00000047213"|"ENSMUSG00000004980"|"ENSMUSG00000023025"|"ENSMUSG00000042677"|"ENSMUSG00000031134"|"ENSMUSG00000018379"|"ENSMUSG00000032580"|"ENSMUSG00000032423"|"ENSMUSG00000038132"|"ENSMUSG00000025982"|"ENSMUSG00000045817"|"ENSMUSG00000033499"|"ENSMUSG00000020262"|"E…	Zfp36/Cstf2t/Noct/Scaf8/Sf1/Rc3h1/Ythdf3/Hnrnpa2b1/Larp4/Zc3h12a/Rbmx/Srsf1/Rbm5/Syncrip/Rbm24/Sf3b1/Zfp36l2/Larp4b/Adarb1/Rbms3/Cpsf6/Ddx5/Rbm14/Khdrbs3/Mecp2/Fubp1/Samd4/Snrnp35/Unk/Luc7l2/Celf3/Elavl4/Zc3h11a/Hnrnpll/Hnrnpu/Pum1/Srrm2/Srsf6/Celf4/Purb/Celf2/Secisbp2l/Rbm15/Tardbp/Luc7l3/Rbm4b/Rbm20/Hnrnpl/Ythdf2/Ptbp2/Zc3h12b/Celf1/Parn/Hnrnpr/Rc3h2/Elavl2/Cpeb1/Nup98/Myef2/Ythdc1/Angel2/Tra2b…
GOBP_SIGNAL_RELEASE	0.719513	0.321317	1.76281	407	4.46396e-08	2.61609e-06	ENSMUSG00000010066|"ENSMUSG00000042429"|"ENSMUSG00000055866"|"ENSMUSG00000021647"|"ENSMUSG00000037362"|"ENSMUSG00000024261"|"ENSMUSG00000054423"|"ENSMUSG00000027162"|"ENSMUSG00000035621"|"ENSMUSG00000033615"|"ENSMUSG00000032902"|"ENSMUSG00000022683"|"ENSMUSG00000031278"|"ENSMUSG00000022808"|"ENSMUSG00000027273"|"ENSMUSG00000035864"|"ENSMUSG00000020038"|"ENSMUSG00000023236"|"ENSMUSG00000020894"|"E…	Cacna2d2/Adora1/Per2/Cartpt/Ccn3/Syt4/Cadps/Lin7c/Midn/Cplx1/Slc16a1/Pla2g10/Acsl4/Snx4/Snap25/Syt1/Cry1/Scg5/Vamp2/Mcu/Slc9b2/Septin5/Tbx3/Slc5a7/C1qtnf3/Lep/Vps18/Napb/Ucp2/Nnat/Cacna1d/Trpv6/Chrna3/Ucn/Grik5/Inhba/Tspoap1/Chrnb4/Retn/Nisch/Htr1b/Klf7/Adipoq/Rbp4/Adcy1/Gdnf/Aacs/Hadh/Ppard/Prkca/Creb1/Tardbp/Inhbb/Nlgn1/Rims2/Ppp3cb/Myrip/Rfx3/P2ry1/Agtr1a/Kcns3/Cnr1/Cspg5/Kif5b/Syn2/Unc13b/Chr…
GOBP_RESPONSE_TO_VIRUS	0.719513	-0.346295	-1.87167	309	4.67013e-08	2.70546e-06	ENSMUSG00000034459|"ENSMUSG00000064215"|"ENSMUSG00000035692"|"ENSMUSG00000015671"|"ENSMUSG00000028037"|"ENSMUSG00000034855"|"ENSMUSG00000052776"|"ENSMUSG00000046879"|"ENSMUSG00000001123"|"ENSMUSG00000044583"|"ENSMUSG00000037921"|"ENSMUSG00000074896"|"ENSMUSG00000036908"|"ENSMUSG00000087260"|"ENSMUSG00000037149"|"ENSMUSG00000025532"|"ENSMUSG00000067377"|"ENSMUSG00000039236"|"ENSMUSG00000028029"|"E…	Ifit1/Ifi27/Isg15/Psma2/Ifi44/Cxcl10/Oas1a/Irgm1/Lgals9/Tlr7/Ddx60/Ifit3/Unc93b1/Lamtor5/Ddx1/Crcp/Tspan6/Isg20/Aimp1/Irgm2/Nt5c3/Phb2/Polr3c/Clpb/Gbp2b/Rsad2/Rtp4/Il4/Ifnar2/Irf7/Irf1/Apobec1/Stat1/Abcf3/Cxcl9/Zbp1/Ifitm3/Penk/Tlr8/Fadd/Smpd1/Usp15/Ttc4/Oas1g/Ap1s1/Ifih1/Htra1/Gbp2/Zmpste24/Bax/Hyal3/Prkra/Oas2/Cct5/Mov10/Oasl1/Bst2/Aup1/Ccl5/Src/Ifit2/Ripk3/Trim34a/Ddx58/Vamp8/Nploc4/Hmga1/Slfn…
GOCC_CELL_BODY	0.719513	0.304031	1.69398	500	5.47889e-08	3.13791e-06	ENSMUSG00000022619|"ENSMUSG00000042429"|"ENSMUSG00000074657"|"ENSMUSG00000026567"|"ENSMUSG00000034813"|"ENSMUSG00000047898"|"ENSMUSG00000071658"|"ENSMUSG00000037362"|"ENSMUSG00000024261"|"ENSMUSG00000032269"|"ENSMUSG00000054342"|"ENSMUSG00000039239"|"ENSMUSG00000005483"|"ENSMUSG00000039361"|"ENSMUSG00000053693"|"ENSMUSG00000026335"|"ENSMUSG00000033615"|"ENSMUSG00000031748"|"ENSMUSG00000004267"|"E…	Mapk8ip2/Adora1/Kif5a/Adcy10/Grip1/Ccr4/Gng3/Ccn3/Syt4/Htr3a/Kcnn4/Tgfb2/Dnajb1/Picalm/Mast1/Pam/Cplx1/Gnao1/Eno2/Itga8/Acsl4/Siah2/Brd1/Kif1a/Gap43/Slc8a3/Slc1a2/Rapgef2/Map1b/Slc5a7/Rin3/Strn/Ptk2b/Atp1a3/Prph/Gnb1/Slc6a1/Flna/Gria4/Kcnn3/Cd3e/Chrna3/Ucn/Dab1/Pde1a/Grik5/Abl1/Sptbn4/Fzd5/Top1/Gdi1/Elavl4/Ngb/Slc17a8/Plk3/Mbp/Pdpk1/Nppa/Skor1/Nrsn1/Ppargc1a/Akap12/Hsp90aa1/Acta2/Cacng4/Slc38a2/E…
GOCC_GLUTAMATERGIC_SYNAPSE	0.704976	0.353464	1.86098	289	6.34793e-08	3.51577e-06	ENSMUSG00000032589|"ENSMUSG00000034813"|"ENSMUSG00000054423"|"ENSMUSG00000032269"|"ENSMUSG00000027162"|"ENSMUSG00000062209"|"ENSMUSG00000005483"|"ENSMUSG00000033615"|"ENSMUSG00000032773"|"ENSMUSG00000027273"|"ENSMUSG00000035864"|"ENSMUSG00000067629"|"ENSMUSG00000020198"|"ENSMUSG00000034216"|"ENSMUSG00000059456"|"ENSMUSG00000059991"|"ENSMUSG00000031328"|"ENSMUSG00000025475"|"ENSMUSG00000031284"|"E…	Bsn/Grip1/Cadps/Htr3a/Lin7c/Erbb4/Dnajb1/Cplx1/Chrm1/Snap25/Syt1/Syngap1/Ap3d1/Vps18/Ptk2b/Nptx2/Flna/Adgra1/Pak3/Grik5/Rnf19a/Caly/Tspoap1/Actn1/Gripap1/Pak2/Neto1/Adcy1/Plekha5/Dlgap4/Dgkq/Nlgn1/Ppp3cb/Slc30a3/Cacng4/Ptprd/Prkci/P2ry1/Ntng1/Cnr1/Cspg5/Camk4/Homer1/Slitrk4/Lrrtm3/Actb/Il1rap/Syn2/Grid2/Akap9/Sv2a/Tnr/Clcn3/Ptprs/Syt6/Hip1/Dlgap3/Efnb3/Drd2/Plcb1/Adam22/Ctbp2/Stx1a/Ppp1r1b/Pura/A…
GOBP_CONNECTIVE_TISSUE_DEVELOPMENT	0.704976	0.383078	1.96545	214	6.52855e-08	3.55274e-06	ENSMUSG00000038418|"ENSMUSG00000054252"|"ENSMUSG00000049313"|"ENSMUSG00000032640"|"ENSMUSG00000037362"|"ENSMUSG00000019997"|"ENSMUSG00000037962"|"ENSMUSG00000025880"|"ENSMUSG00000038648"|"ENSMUSG00000020063"|"ENSMUSG00000014813"|"ENSMUSG00000070691"|"ENSMUSG00000048776"|"ENSMUSG00000045672"|"ENSMUSG00000059201"|"ENSMUSG00000007613"|"ENSMUSG00000027104"|"ENSMUSG00000063765"|"ENSMUSG00000024940"|"E…	Egr1/Fgfr3/Sorl1/Chsy1/Ccn3/Ccn2/Rflna/Smad7/Creb3l2/Sirt1/Stc1/Runx3/Pthlh/Col27a1/Lep/Tgfbr1/Atf2/Chadl/Ltbp3/Glg1/Shox2/Ihh/Runx1/Foxc2/Prrx1/Bmp3/Slc25a25/Zfp516/Klf7/Chil1/Acvrl1/Ppargc1a/Aacs/Sox8/Ppard/Acta2/Chst11/Sox6/Cd44/Zbtb16/Trps1/Wnt7b/Trip11/Bmpr1b/Pkd1/Sox9/Nfib/Bmp10/Notch1/Ccn1/Fgf6/Bmpr2/Gli3/Spg20/Mdk/Wt1/Gli2/Hoxa3/Snx19/Atp7a/Tsku/Thbs3/Bmp2/Plaat3/Mef2c/Lrp6/Smad5/Mustn1/I…
GOBP_FOREBRAIN_DEVELOPMENT	0.704976	0.351631	1.85549	290	6.89905e-08	3.66013e-06	ENSMUSG00000032036|"ENSMUSG00000058230"|"ENSMUSG00000022055"|"ENSMUSG00000030551"|"ENSMUSG00000044791"|"ENSMUSG00000062209"|"ENSMUSG00000005483"|"ENSMUSG00000027985"|"ENSMUSG00000020423"|"ENSMUSG00000031748"|"ENSMUSG00000027871"|"ENSMUSG00000018476"|"ENSMUSG00000014602"|"ENSMUSG00000029050"|"ENSMUSG00000068037"|"ENSMUSG00000079055"|"ENSMUSG00000007817"|"ENSMUSG00000090125"|"ENSMUSG00000062232"|"E…	Kirrel3/Arhgap35/Nefl/Nr2f2/Setd2/Erbb4/Dnajb1/Lef1/Btg2/Gnao1/Hsd3b1/Kdm6b/Kif1a/Ski/Mas1/Slc8a3/Zmiz1/Pou3f1/Rapgef2/Tbx3/Ptn/Trappc9/Robo2/Flna/Zswim6/Gata2/Numbl/Dab1/Wnt4/Inhba/Avpr1a/Ephb3/Twsg1/Ppargc1a/Cep120/Creb1/Slc38a2/Btbd3/Npy/Adgrg1/Kif5b/Kras/Bmerb1/Wnt7b/Nr4a2/Pals1/Akna/Crkl/Ndst1/Nfib/Chrnb2/Aqp1/Sema3a/Tacc1/Tnr/Ptprs/Pafah1b1/Shank3/Notch1/Tra2b/Nf1/Drd2/Plcb1/Epha5/Phactr1/P…
GOCC_INTRINSIC_COMPONENT_OF_MITOCHONDRIAL_INNER_MEMBRANE	0.704976	-0.597336	-2.39261	52	6.88902e-08	3.66013e-06	ENSMUSG00000022452|"ENSMUSG00000087687"|"ENSMUSG00000053768"|"ENSMUSG00000020544"|"ENSMUSG00000064068"|"ENSMUSG00000025525"|"ENSMUSG00000030086"|"ENSMUSG00000049760"|"ENSMUSG00000027809"|"ENSMUSG00000050608"|"ENSMUSG00000027099"|"ENSMUSG00000036975"|"ENSMUSG00000022437"|"ENSMUSG00000052337"|"ENSMUSG00000023452"|"ENSMUSG00000017188"|"ENSMUSG00000049422"|"ENSMUSG00000064370"|"ENSMUSG00000013701"|"E…	Smdt1/Pet100/Chchd3/Cox11/Mtx1/Apool/Chchd6/Micos13/Etfdh/Micos10/Mtx2/Tmem177/Samm50/Immt/Pisd/Coa3/Chchd10/mt-Cytb/Timm23/Cox16/Mpc2/Mcub/Timm17a
GOBP_REGULATION_OF_HEMATOPOIETIC_STEM_CELL_DIFFERENTIATION	0.704976	-0.540246	-2.31936	72	7.01016e-08	3.68034e-06	ENSMUSG00000002102|"ENSMUSG00000015671"|"ENSMUSG00000020708"|"ENSMUSG00000026750"|"ENSMUSG00000006998"|"ENSMUSG00000032301"|"ENSMUSG00000039067"|"ENSMUSG00000025487"|"ENSMUSG00000069744"|"ENSMUSG00000020720"|"ENSMUSG00000021024"|"ENSMUSG00000028932"|"ENSMUSG00000005625"|"ENSMUSG00000021737"|"ENSMUSG00000022193"|"ENSMUSG00000030751"|"ENSMUSG00000029440"|"ENSMUSG00000017428"|"ENSMUSG00000026914"|"E…	Psmc3/Psma2/Psmc5/Psmb7/Psmd2/Psma4/Psmd7/Psmd13/Psmb3/Psmd12/Psma6/Psmc2/Psmd4/Psmd6/Psmb5/Psma1/Psmd9/Psmd11/Psmd14/Psmb4/Psmb9/Psmb8/Mettl3/Psma5/Psmc4/Psmb6/Tcf3/Psmc1/Psmd10/Psme2/Psmd1/Psmb2/Psmd3/Eif2ak2/Psmc6/Gata1/Psma7/Psma3/Psme4
GOBP_PRI_MIRNA_TRANSCRIPTION_BY_RNA_POLYMERASE_II	0.704976	0.600834	2.39192	49	7.59594e-08	3.94675e-06	ENSMUSG00000038418|"ENSMUSG00000022463"|"ENSMUSG00000039239"|"ENSMUSG00000021250"|"ENSMUSG00000003032"|"ENSMUSG00000052684"|"ENSMUSG00000020719"|"ENSMUSG00000015053"|"ENSMUSG00000022383"|"ENSMUSG00000016529"|"ENSMUSG00000036867"|"ENSMUSG00000002250"|"ENSMUSG00000000120"|"ENSMUSG00000000567"|"ENSMUSG00000008575"|"ENSMUSG00000021611"|"ENSMUSG00000048756"|"ENSMUSG00000016458"|"ENSMUSG00000024515"|"E…	Egr1/Srebf2/Tgfb2/Fos/Klf4/Jun/Ddx5/Gata2/Ppara/Il10/Smad6/Ppard/Ngfr/Sox9/Nfib/Tert/Foxo3/Wt1/Smad4/Smarca4/Bmp2/Rela/Yy1/Hdac4/Nfatc3/Srf
GOBP_SYNAPSE_ORGANIZATION	0.704976	0.324852	1.76855	384	7.98489e-08	4.10652e-06	ENSMUSG00000035274|"ENSMUSG00000032589"|"ENSMUSG00000032036"|"ENSMUSG00000022055"|"ENSMUSG00000062209"|"ENSMUSG00000032593"|"ENSMUSG00000026442"|"ENSMUSG00000044716"|"ENSMUSG00000023328"|"ENSMUSG00000067629"|"ENSMUSG00000014602"|"ENSMUSG00000047261"|"ENSMUSG00000079055"|"ENSMUSG00000052727"|"ENSMUSG00000029838"|"ENSMUSG00000001507"|"ENSMUSG00000005533"|"ENSMUSG00000045903"|"ENSMUSG00000031393"|"E…	Tpbg/Bsn/Kirrel3/Nefl/Erbb4/Amigo3/Nfasc/Dok7/Ache/Syngap1/Kif1a/Gap43/Slc8a3/Map1b/Ptn/Itga3/Igf1r/Npas4/Mecp2/Robo2/Slc6a1/Ppfibp1/Flna/Wasl/Ctnna2/Pak3/Abl1/Fzd5/Wasf2/Ephb3/Actn1/Gripap1/Il10/Ank3/Actg1/Lamb2/Setd5/Chrna7/Gdnf/Ngef/Eef2k/Cttn/Elfn1/Cntn5/Ina/Amigo2/Nlgn1/Col4a5/Ptprd/Slc8a2/Ntng1/Tubb5/Homer1/Spock2/Wnt7b/Slitrk4/Lrrtm3/Actb/Il1rap/Adgrl1/Crkl/Unc13b/Grid2/Asic2/Chrnb2/Tnr/Pt…
GOBP_POSITIVE_REGULATION_OF_CANONICAL_WNT_SIGNALING_PATHWAY	0.704976	-0.429435	-2.06793	140	9.02123e-08	4.5467e-06	ENSMUSG00000002102|"ENSMUSG00000015671"|"ENSMUSG00000020708"|"ENSMUSG00000026750"|"ENSMUSG00000006998"|"ENSMUSG00000032301"|"ENSMUSG00000039067"|"ENSMUSG00000025487"|"ENSMUSG00000069744"|"ENSMUSG00000020720"|"ENSMUSG00000021024"|"ENSMUSG00000028932"|"ENSMUSG00000005625"|"ENSMUSG00000021737"|"ENSMUSG00000044715"|"ENSMUSG00000022193"|"ENSMUSG00000030751"|"ENSMUSG00000029440"|"ENSMUSG00000017428"|"E…	Psmc3/Psma2/Psmc5/Psmb7/Psmd2/Psma4/Psmd7/Psmd13/Psmb3/Psmd12/Psma6/Psmc2/Psmd4/Psmd6/Gskip/Psmb5/Psma1/Psmd9/Psmd11/Psmd14/Psmb4/Psmb9/Psmb8/Psma5/Psmc4/Psmb6/Hhex/Sox4/Psmc1/Pin1/Psmd10/Arntl/Psme2/Tgfb1/Psmd1/Src/Egf/Psmb2/Atp6ap2/Psmd3/Axin1/Bambi/Psmc6/Psma7/Ctdnep1/Psma3/Psme4/Fam53b/Fzd9/Cav1/Usp8/Psmf1/Ppm1a/Ube2b/Psmb10
GOBP_VESICLE_MEDIATED_TRANSPORT_IN_SYNAPSE	0.704976	0.405086	2.0269	178	9.25628e-08	4.61897e-06	ENSMUSG00000032589|"ENSMUSG00000034813"|"ENSMUSG00000054423"|"ENSMUSG00000024290"|"ENSMUSG00000039361"|"ENSMUSG00000033615"|"ENSMUSG00000027273"|"ENSMUSG00000035864"|"ENSMUSG00000020894"|"ENSMUSG00000020198"|"ENSMUSG00000072214"|"ENSMUSG00000024511"|"ENSMUSG00000034216"|"ENSMUSG00000027438"|"ENSMUSG00000028528"|"ENSMUSG00000003378"|"ENSMUSG00000025468"|"ENSMUSG00000019935"|"ENSMUSG00000031153"|"E…	Bsn/Grip1/Cadps/Rock1/Picalm/Cplx1/Snap25/Syt1/Vamp2/Ap3d1/Septin5/Rab27b/Vps18/Napb/Dnajc6/Grik5/Caly/Slc17a8/Gripap1/Htr1b/Amph/Adcy1/Dgkq/Nlgn1/Rims2/Ppp3cb/P2ry1/Cnr1/Cspg5/Syn2/Unc13b/Sv2a/Clcn3/Syt6/Stxbp5/Rab3b/Dnajc5/Drd2/Nlgn2/Ctbp2/Stx1a/Syn1/Stx11/Brsk1/Fcho2/Syt12/Stx2/Snph/Gsg1l/Itsn2/Synj1/Rims1/Ap2b1/Prkcg/Stxbp5l/Cacnb2/Unc13c/Rab3a/Syt9/Rab11a/Apba1/Erc2/Gsk3b/Adra1a/Cyfip1/Fmr1/…
GOBP_CELLULAR_RESPONSE_TO_ORGANIC_CYCLIC_COMPOUND	0.704976	0.305914	1.69948	478	1.01103e-07	4.9872e-06	ENSMUSG00000044786|"ENSMUSG00000030562"|"ENSMUSG00000038418"|"ENSMUSG00000032269"|"ENSMUSG00000037815"|"ENSMUSG00000027985"|"ENSMUSG00000031748"|"ENSMUSG00000032902"|"ENSMUSG00000042677"|"ENSMUSG00000020893"|"ENSMUSG00000022994"|"ENSMUSG00000032773"|"ENSMUSG00000045817"|"ENSMUSG00000042625"|"ENSMUSG00000020063"|"ENSMUSG00000035011"|"ENSMUSG00000003032"|"ENSMUSG00000014813"|"ENSMUSG00000020038"|"E…	Zfp36/Nox4/Egr1/Htr3a/Ctnna1/Lef1/Gnao1/Slc16a1/Zc3h12a/Per1/Adcy6/Chrm1/Zfp36l2/Safb2/Sirt1/Zbtb7a/Klf4/Stc1/Cry1/Ncor2/Ddx5/Ryr3/Ep300/Slc8a3/Zmiz1/Rapgef2/Sgk1/Ncoa3/Diaph1/Ptn/Cnot9/Npas4/Cry2/Lats1/Vps18/Atp1a3/Gnb1/Flna/Hamp/Pak3/Abl1/Caly/Foxf1/Inhba/Ppara/Dnaja1/Runx1/Slc5a5/Icam1/Il10/Htr1b/Dmtn/Hnrnpu/Pak2/Arid1a/Safb/Adipoq/Atp1a1/Adcy1/Klf2/Ppargc1a/Eef2k/Aacs/Ppard/Kcnmb1/Cps1/Cnot1/…
GOBP_RESPONSE_TO_TRANSFORMING_GROWTH_FACTOR_BETA	0.704976	0.374887	1.93207	233	1.01921e-07	4.9872e-06	ENSMUSG00000091971|"ENSMUSG00000030562"|"ENSMUSG00000019920"|"ENSMUSG00000071192"|"ENSMUSG00000039239"|"ENSMUSG00000038508"|"ENSMUSG00000024290"|"ENSMUSG00000022521"|"ENSMUSG00000048661"|"ENSMUSG00000021250"|"ENSMUSG00000021959"|"ENSMUSG00000032217"|"ENSMUSG00000027831"|"ENSMUSG00000025880"|"ENSMUSG00000045817"|"ENSMUSG00000020063"|"ENSMUSG00000027660"|"ENSMUSG00000035011"|"ENSMUSG00000070691"|"E…	Hspa1a/Nox4/Lims1/Wfikkn1/Tgfb2/Gdf15/Rock1/Crebbp/Lemd3/Fos/Lats2/Rnf111/Veph1/Smad7/Zfp36l2/Sirt1/Skil/Zbtb7a/Runx3/Gcnt2/Ski/Jun/Snx25/Ep300/Spry1/Zmiz1/Zyx/Itga3/Thbs1/Lats1/Onecut2/Tgfbr1/Ltbp3/Glg1/Lrrc32/Wfikkn2/Wnt4/Spred3/Dkk3/Ppara/Tgfb1i1/Bcl9l/Twsg1/Pdpk1/Peg10/Spred1/Smad6/Acvrl1/Ppargc1a/Creb1/Chst11/Sox6/Pxn/Spred2/Adamtsl2/Pals1/Crkl/Sox9/Ltbp2/Vasn/Cbl/Ldlrad4/Furin
GOBP_NUCLEOSIDE_TRIPHOSPHATE_BIOSYNTHETIC_PROCESS	0.690132	-0.518037	-2.23169	75	1.41884e-07	6.74617e-06	ENSMUSG00000024177|"ENSMUSG00000032478"|"ENSMUSG00000035984"|"ENSMUSG00000057411"|"ENSMUSG00000006057"|"ENSMUSG00000054894"|"ENSMUSG00000038690"|"ENSMUSG00000030695"|"ENSMUSG00000022890"|"ENSMUSG00000000869"|"ENSMUSG00000014554"|"ENSMUSG00000050856"|"ENSMUSG00000034566"|"ENSMUSG00000049775"|"ENSMUSG00000026575"|"ENSMUSG00000028443"|"ENSMUSG00000020638"|"ENSMUSG00000022956"|"ENSMUSG00000039197"|"E…	Nme4/Nme6/Nme5/Antkmt/Atp5g1/Dmac2l/Atp5j2/Aldoa/Atp5j/Il4/Dguok/Atp5k/Atp5h/Tmsb4x/Nme7/Nudt2/Cmpk2/Atp5o/Adk/Dnajc30/Ak3/Tgfb1/Atp5e/Atp5l/Atp5g3/Uck1/Nme1/Atp5b/Stoml2/Ak9/Nme2/Ak7/Atp5c1/Atp5pb/Atpsckmt/Nme3/Atp5d/Trem2
GOCC_RECEPTOR_COMPLEX	0.690132	0.319989	1.73629	374	1.51828e-07	7.15152e-06	ENSMUSG00000054252|"ENSMUSG00000032269"|"ENSMUSG00000032172"|"ENSMUSG00000062209"|"ENSMUSG00000030205"|"ENSMUSG00000030830"|"ENSMUSG00000029211"|"ENSMUSG00000026768"|"ENSMUSG00000006445"|"ENSMUSG00000046733"|"ENSMUSG00000026770"|"ENSMUSG00000071714"|"ENSMUSG00000031340"|"ENSMUSG00000015522"|"ENSMUSG00000059146"|"ENSMUSG00000032584"|"ENSMUSG00000039005"|"ENSMUSG00000001507"|"ENSMUSG00000005533"|"E…	Fgfr3/Htr3a/Olfm2/Erbb4/Gprc5d/Itgal/Gabra4/Itga8/Epha2/Gprc5a/Il2ra/Csf2rb2/Gabre/Arnt/Ntrk3/Mst1r/Tlr4/Itga3/Igf1r/Ror1/Ptk2b/Tgfbr1/Trgc2/Ptprq/Gria4/Cd3e/Epha1/Chrna3/Pkd1l3/Grik5/Chrnb4/Ephb3/Adrb3/Htr1b/Loxl4/Acvrl1/Chrna7/Ephb6/Olr1/Gabbr2/Gria3/Trpc1/Nlgn1/Cd44/Cacng4/Grin2d/Itgad/Itga5/Bmpr1b/Ros1/Grid2/Chrnb2/Insrr/Acvr1b/Lepr/Acvr1c/Stxbp5/Shank3/Notch1/Dlg2/Pex5l/Cd8a/Epha5/Cubn/Osmr/…
GOCC_SYNAPTIC_MEMBRANE	0.690132	0.342259	1.81839	314	1.56233e-07	7.29088e-06	ENSMUSG00000042429|"ENSMUSG00000034813"|"ENSMUSG00000032269"|"ENSMUSG00000027162"|"ENSMUSG00000062209"|"ENSMUSG00000039361"|"ENSMUSG00000029211"|"ENSMUSG00000026768"|"ENSMUSG00000032773"|"ENSMUSG00000027273"|"ENSMUSG00000035864"|"ENSMUSG00000031340"|"ENSMUSG00000079055"|"ENSMUSG00000005089"|"ENSMUSG00000001507"|"ENSMUSG00000024077"|"ENSMUSG00000025892"|"ENSMUSG00000032303"|"ENSMUSG00000003378"|"E…	Adora1/Grip1/Htr3a/Lin7c/Erbb4/Picalm/Gabra4/Itga8/Chrm1/Snap25/Syt1/Gabre/Slc8a3/Slc1a2/Itga3/Strn/Gria4/Chrna3/Grik5/Chrnb4/Htr1b/Ank3/Shc4/Neto1/Adcy1/Chrna7/Cntn5/Gabbr2/Zdhhc17/Gria3/Nlgn1/Rims2/Ncstn/Cacng4/Grin2d/Ptprd/P2ry1/Ntng1/Cnr1/Cspg5/Lrrtm3/Adgrl1/Crkl/Unc13b/Grid2/Akap9/Chrnb2/Ptprs/Syt6/Ddn/Stxbp5/Shank3/Hip1/Dlg2/Efnb3/Drd2/Nlgn2/Adam22/Stx1a/Dagla/F2r/Tamalin/Cntn1/Kctd16/Stx11…
GOBP_INNATE_IMMUNE_RESPONSE_ACTIVATING_SIGNAL_TRANSDUCTION	0.690132	-0.449539	-2.09097	111	2.04398e-07	9.36513e-06	ENSMUSG00000002102|"ENSMUSG00000015671"|"ENSMUSG00000020708"|"ENSMUSG00000026750"|"ENSMUSG00000006998"|"ENSMUSG00000032301"|"ENSMUSG00000001029"|"ENSMUSG00000039067"|"ENSMUSG00000025487"|"ENSMUSG00000069744"|"ENSMUSG00000020720"|"ENSMUSG00000021024"|"ENSMUSG00000028932"|"ENSMUSG00000022414"|"ENSMUSG00000005625"|"ENSMUSG00000021737"|"ENSMUSG00000025499"|"ENSMUSG00000022193"|"ENSMUSG00000030751"|"E…	Psmc3/Psma2/Psmc5/Psmb7/Psmd2/Psma4/Icam2/Psmd7/Psmd13/Psmb3/Psmd12/Psma6/Psmc2/Tab1/Psmd4/Psmd6/Hras/Psmb5/Psma1/Psmd9/Psmd11/Psmd14/Psmb4/Psmb9/Psmb8/Psma5/Psmc4/Fcer1g/Psmb6/Tyrobp/Psmc1/Psmd10/Psme2/Skp1/Gm15448/Psmd1/Src/Psmb2/Clec4n/Psmd3/Bcl10/Psmc6/Fyn/Psma7/Psma3/Psme4
GOCC_INTRINSIC_COMPONENT_OF_MITOCHONDRIAL_MEMBRANE	0.690132	-0.503881	-2.20089	83	2.24961e-07	1.00337e-05	ENSMUSG00000022452|"ENSMUSG00000087687"|"ENSMUSG00000053768"|"ENSMUSG00000020544"|"ENSMUSG00000026198"|"ENSMUSG00000025733"|"ENSMUSG00000064068"|"ENSMUSG00000025525"|"ENSMUSG00000030086"|"ENSMUSG00000049760"|"ENSMUSG00000027809"|"ENSMUSG00000050608"|"ENSMUSG00000025940"|"ENSMUSG00000098332"|"ENSMUSG00000027099"|"ENSMUSG00000019054"|"ENSMUSG00000036975"|"ENSMUSG00000022437"|"ENSMUSG00000052337"|"E…	Smdt1/Pet100/Chchd3/Cox11/Abcb6/Rhot2/Mtx1/Apool/Chchd6/Micos13/Etfdh/Micos10/Tmem70/Pigbos1/Mtx2/Fis1/Tmem177/Samm50/Immt/Pisd/Coa3/Chchd10/mt-Cytb/Timm23/Cox16/Mpc2/Mcub/Timm17a/Rhot1/Tomm40/Timm17b/Ppox/Bak1/Tomm20
GOBP_DENDRITE_DEVELOPMENT	0.690132	0.373709	1.915	218	2.34195e-07	1.03539e-05	ENSMUSG00000035274|"ENSMUSG00000022619"|"ENSMUSG00000034813"|"ENSMUSG00000006711"|"ENSMUSG00000039361"|"ENSMUSG00000031278"|"ENSMUSG00000021301"|"ENSMUSG00000022261"|"ENSMUSG00000067629"|"ENSMUSG00000014602"|"ENSMUSG00000041570"|"ENSMUSG00000055407"|"ENSMUSG00000062232"|"ENSMUSG00000052727"|"ENSMUSG00000029838"|"ENSMUSG00000031393"|"ENSMUSG00000024077"|"ENSMUSG00000050132"|"ENSMUSG00000029684"|"E…	Tpbg/Mapk8ip2/Grip1/D130043K22Rik/Picalm/Acsl4/Hecw1/Sdc2/Syngap1/Kif1a/Camsap2/Map6/Rapgef2/Map1b/Ptn/Mecp2/Strn/Sarm1/Wasl/Cd3e/Ctnna2/Chrna3/Dab1/Pak3/Ephb3/Pak2/Klf7/Mef2a/Chrna7/Rere/Lamc2/Ngef/Eef2k/Nlgn1/Ptprd/Btbd3/Dgkg/Crkl/Chrnb2/Tulp1/Sema3a/Ptprs/Abi2/Shank3/Prex2/Hecw2/Phactr1/Prkg1/Arf4/Mtor/Abitram/Cux1/Sdk1/Ctnnd2/Asap1/Camk1d/Arf1/Iqgap1/Lrp8/Ppp1r9b/Sema4d/Reln/Ywhah/Crtc1/Dlg5/…
GOCC_ORGANELLE_ENVELOPE_LUMEN	0.674963	-0.479397	-2.13751	93	2.5899e-07	1.12527e-05	ENSMUSG00000024177|"ENSMUSG00000040888"|"ENSMUSG00000037938"|"ENSMUSG00000049858"|"ENSMUSG00000027199"|"ENSMUSG00000024208"|"ENSMUSG00000026895"|"ENSMUSG00000090247"|"ENSMUSG00000029535"|"ENSMUSG00000005981"|"ENSMUSG00000001829"|"ENSMUSG00000048007"|"ENSMUSG00000039016"|"ENSMUSG00000032026"|"ENSMUSG00000022982"|"ENSMUSG00000050737"|"ENSMUSG00000033938"|"ENSMUSG00000090110"|"ENSMUSG00000052337"|"E…	Nme4/Gfer/Chchd5/Suox/Gatm/Uqcc2/Ndufa8/Bloc1s1/Triap1/Trap1/Clpb/Timm8a1/Timm8b/Rexo2/Sod1/Ptges/Ndufb7/Cmc4/Immt/Timm9/Coa6/Chchd10/Cep89/Timm23/Ndufs5/Cycs/Prelid3a/Shmt2/Sdhaf3/Chchd7/Myoc/Stoml2/Arl2/Alox5/Igf2r/Ppox/Star/Chchd2/Cdc25c/Hax1/Arl2bp/Thop1/Park7/Ak2/Timm10b/Chchd4/Rnaset2a/Cpox/Ndufs1/Pank2/Pnpt1/Htra2/Bche/Timm13/Timm10/Prelid1
GOMF_CATALYTIC_ACTIVITY_ACTING_ON_RNA	0.674963	-0.323798	-1.77372	363	2.64274e-07	1.13841e-05	ENSMUSG00000038489|"ENSMUSG00000036983"|"ENSMUSG00000029642"|"ENSMUSG00000036315"|"ENSMUSG00000037921"|"ENSMUSG00000035601"|"ENSMUSG00000092558"|"ENSMUSG00000045996"|"ENSMUSG00000056228"|"ENSMUSG00000056310"|"ENSMUSG00000037149"|"ENSMUSG00000025532"|"ENSMUSG00000039236"|"ENSMUSG00000022323"|"ENSMUSG00000024019"|"ENSMUSG00000020648"|"ENSMUSG00000029780"|"ENSMUSG00000018858"|"ENSMUSG00000023938"|"E…	Polr2l/Tfb1m/Polr1d/Polr1h/Ddx60/Trmt10b/Med20/Polr2k/Cars2/Tyw1/Ddx1/Crcp/Isg20/Rida/Cmtr1/Dus4l/Nt5c3/Mrpl58/Aars2/Aarsd1/Kars/Polr3c/Mettl3/Cd3eap/Hars/Cnot8/Dalrd3/Dus2/Ddx28/Polr2f/Mrm2/Pus10/Qrsl1/Cpsf3/Dtwd2/Elac2/Exosc7/Exd2/Dhx29/Rexo2/Tars2/Apex1/Pop5/Rars/Ddx41/Qars/Polr2d/Dis3l/Exog/Elac1/Endog/Polr2j/Ifih1/Polr2e/Trmo/Drosha/Trit1/Trmt9b/Ptrhd1/Ddx27/Rpp30/Mov10/Bcdin3d/Trmt61a/Primp…
GOBP_EPITHELIAL_CELL_DIFFERENTIATION	0.674963	0.298235	1.66433	496	2.79001e-07	1.19167e-05	ENSMUSG00000044786|"ENSMUSG00000025153"|"ENSMUSG00000030551"|"ENSMUSG00000062209"|"ENSMUSG00000024290"|"ENSMUSG00000079022"|"ENSMUSG00000042622"|"ENSMUSG00000006445"|"ENSMUSG00000019986"|"ENSMUSG00000029671"|"ENSMUSG00000017390"|"ENSMUSG00000018377"|"ENSMUSG00000042625"|"ENSMUSG00000027660"|"ENSMUSG00000018476"|"ENSMUSG00000003032"|"ENSMUSG00000014813"|"ENSMUSG00000062991"|"ENSMUSG00000015937"|"E…	Zfp36/Fasn/Nr2f2/Erbb4/Rock1/Col22a1/Maff/Epha2/Ahi1/Wnt16/Aldoc/Vezf1/Safb2/Skil/Kdm6b/Klf4/Stc1/Nrg1/Macroh2a1/Arhgef26/Spry1/Pou3f1/Rapgef2/Tbx3/Gata6/Ncoa3/Ptn/Fosl2/Col18a1/Dsp/Lats1/Onecut2/Flna/Serpine1/Pip5k1a/Krt80/Abl1/Wnt4/Spred3/Zdhhc21/Foxf1/Tgfb1i1/Sipa1l3/Mafg/Ihh/Runx1/Foxc2/Icam1/Pdpk1/Klf7/Spred1/Srsf6/Lamb2/Apold1/Pkp4/Adipoq/Klf2/Acvrl1/Gdnf/Tollip/Magi2/Ccno/Sox8/Hydin/Creb1/…
GOCC_NUCLEAR_SPECK	0.674963	0.314901	1.71773	393	3.3944e-07	1.41387e-05	ENSMUSG00000090877|"ENSMUSG00000091971"|"ENSMUSG00000041297"|"ENSMUSG00000035356"|"ENSMUSG00000019432"|"ENSMUSG00000041846"|"ENSMUSG00000043962"|"ENSMUSG00000037608"|"ENSMUSG00000034120"|"ENSMUSG00000028820"|"ENSMUSG00000018379"|"ENSMUSG00000025982"|"ENSMUSG00000022387"|"ENSMUSG00000022897"|"ENSMUSG00000032405"|"ENSMUSG00000008200"|"ENSMUSG00000024097"|"ENSMUSG00000021338"|"ENSMUSG00000055531"|"E…	Hspa1b/Hspa1a/Cdk13/Nfkbiz/Ddx39b/Ppp4r3a/Thrap3/Bclaf1/Srsf2/Sfpq/Srsf1/Sf3b1/Brd1/Dyrk1a/Pias1/Fnbp4/Srsf7/Carmil1/Cpsf6/Rbm39/Rbm14/Zfp638/Sgk1/Rbm27/Srsf10/Dhx15/Tcerg1/Ccnl2/Cry2/Kmt2e/Pip5k1a/Luc7l2/Son/Glis2/Maml1/Baz2a/Bmp2k/Ylpm1/Hnrnpu/Dennd1b/S100pbp/Srrm2/Srsf6/Tcim/Cdk12/Ddx46/Dyrk3/Cbll1/Kat6a/Rbm15/Wac/Hipk1/Tardbp/Luc7l3/Dgkq/Zbtb16/Rbm4b/Casc3/Ell/Prpf4b/Virma/Ascc3/Ddx17/Srek1/T…
GOBP_REGULATION_OF_TRANSMEMBRANE_TRANSPORT	0.674963	0.297369	1.6603	495	3.65781e-07	1.48672e-05	ENSMUSG00000056258|"ENSMUSG00000010066"|"ENSMUSG00000022619"|"ENSMUSG00000055866"|"ENSMUSG00000022949"|"ENSMUSG00000022055"|"ENSMUSG00000035580"|"ENSMUSG00000032269"|"ENSMUSG00000052276"|"ENSMUSG00000040287"|"ENSMUSG00000028944"|"ENSMUSG00000021301"|"ENSMUSG00000016346"|"ENSMUSG00000053819"|"ENSMUSG00000057182"|"ENSMUSG00000031616"|"ENSMUSG00000020894"|"ENSMUSG00000035640"|"ENSMUSG00000037458"|"E…	Kcnq3/Cacna2d2/Mapk8ip2/Per2/Clic6/Nefl/Kcnh8/Htr3a/Ostn/Stac3/Prkag2/Hecw1/Kcnq2/Camk2d/Scn3a/Ednra/Vamp2/Cbarp/Azin1/Fgf12/Kcnip1/Diaph1/Thbs1/Lep/Ptk2b/Flna/Gria4/Cacna1d/Kcnip4/Slmap/Hamp/Clic3/Abl1/Rsc1a1/Catsper4/Cacna1i/Pdpk1/Scn2b/Sorbs1/Nppa/Ank3/Cacna1b/Mef2a/Neto1/Adipoq/Ahcyl1/Ppargc1a/Kcnf1/Kcnh7/Nfe2l2/Cltc/Clcn2/Kcnmb1/Scn9a/Ptpn3/Jph4/Gria3/Plcg2/Trpc1/Nlgn1/Kcnj6/Slc43a1/Cacng4/A…
GOBP_RESPONSE_TO_TYPE_I_INTERFERON	0.674963	-0.48749	-2.17946	92	3.87558e-07	1.56263e-05	ENSMUSG00000034459|"ENSMUSG00000064215"|"ENSMUSG00000035692"|"ENSMUSG00000030107"|"ENSMUSG00000052776"|"ENSMUSG00000074896"|"ENSMUSG00000039236"|"ENSMUSG00000029203"|"ENSMUSG00000067212"|"ENSMUSG00000020641"|"ENSMUSG00000024338"|"ENSMUSG00000022160"|"ENSMUSG00000010358"|"ENSMUSG00000040483"|"ENSMUSG00000022971"|"ENSMUSG00000025498"|"ENSMUSG00000018899"|"ENSMUSG00000026104"|"ENSMUSG00000027514"|"E…	Ifit1/Ifi27/Isg15/Usp18/Oas1a/Ifit3/Isg20/Ube2k/H2-T23/Rsad2/Psmb8/Mettl3/Ifi35/Xaf1/Ifnar2/Irf7/Irf1/Stat1/Zbp1/Ifitm3/Fadd/Smpd1/Oas1g/Gbp2/H2-M3/Oas2/Oasl1/Bst2/Ifit2/Sp100/Mmp12/Stat2/Shmt2/Oas3/Trim6/Irf4/Mx2/H2-D1/Trex1/Irf9
GOBP_REGULATION_OF_DEVELOPMENTAL_GROWTH	0.674963	0.346431	1.81459	274	4.65219e-07	1.86088e-05	ENSMUSG00000054252|"ENSMUSG00000019432"|"ENSMUSG00000006711"|"ENSMUSG00000066595"|"ENSMUSG00000024261"|"ENSMUSG00000038508"|"ENSMUSG00000062209"|"ENSMUSG00000052276"|"ENSMUSG00000021959"|"ENSMUSG00000030539"|"ENSMUSG00000030270"|"ENSMUSG00000025880"|"ENSMUSG00000035864"|"ENSMUSG00000005836"|"ENSMUSG00000052727"|"ENSMUSG00000019960"|"ENSMUSG00000027394"|"ENSMUSG00000040021"|"ENSMUSG00000029602"|"E…	Fgfr3/Ddx39b/D130043K22Rik/Flvcr1/Syt4/Gdf15/Erbb4/Ostn/Lats2/Sema4b/Cpne9/Smad7/Syt1/Gata6/Map1b/Dusp6/Ttl/Lats1/Rasal1/Lep/Tgfbr1/Tbx20/Hamp/Abl1/Sptbn4/Gdi1/Ppara/Runx1/Foxc2/Ist1/Rbp4/Wwc2/Cttn/Rai1/Ppard/Creb1/Rims2/Trim46/Sema3d/Akap6/Yap1/Sema3b/Slc23a2/Mapk11/Adrb1/Tbx5/Vgll4/Rgs2/Sema3a/Tnr/Ptprs/Nipbl/Bmp10/Notch1/Drd2/Plcb1/Bmpr2/Map3k13/Plxna4/Mtor/Spg20/Insr/Bcl2/Wt1/Spag9/Smo/Mapk1/…
GOBP_HEART_DEVELOPMENT	0.659444	0.299119	1.66577	489	5.85036e-07	2.30468e-05	ENSMUSG00000033016|"ENSMUSG00000024294"|"ENSMUSG00000019432"|"ENSMUSG00000044791"|"ENSMUSG00000039239"|"ENSMUSG00000062209"|"ENSMUSG00000024290"|"ENSMUSG00000038369"|"ENSMUSG00000022893"|"ENSMUSG00000026335"|"ENSMUSG00000019986"|"ENSMUSG00000029671"|"ENSMUSG00000034295"|"ENSMUSG00000038132"|"ENSMUSG00000048078"|"ENSMUSG00000025880"|"ENSMUSG00000018476"|"ENSMUSG00000024042"|"ENSMUSG00000062991"|"E…	Nfatc1/Mib1/Ddx39b/Setd2/Tgfb2/Erbb4/Rock1/Ncoa6/Adamts1/Pam/Ahi1/Wnt16/Fhod3/Rbm24/Tenm4/Smad7/Kdm6b/Sik1/Nrg1/Ednra/Akap13/Drc1/Alpk3/Ep300/Fgf12/Spry1/Zmiz1/Hexim1/Ntrk3/Tbx3/Gata6/Ptn/Itga3/Robo2/Dusp6/Dsp/Tgfbr1/Myh11/Atf2/Flna/Tbx20/Hamp/Odad4/Foxf1/Maml1/Shox2/Ppara/Ihh/Runx1/Foxc2/Nppa/Hnrnpu/Spred1/Mef2a/Smad6/Rbp4/Acvrl1/Rbm15/Ppard/Creb1/Neb/Sox6/Ppp3cb/Mical2/Rbm20/Akap6/Kcnab1/Jmjd6/…
GOBP_NEGATIVE_REGULATION_OF_TRANSMEMBRANE_RECEPTOR_PROTEIN_SERINE_THREONINE_KINASE_SIGNALING_PATHWAY	0.659444	0.439456	2.06752	117	5.85316e-07	2.30468e-05	ENSMUSG00000091971|"ENSMUSG00000049313"|"ENSMUSG00000071192"|"ENSMUSG00000037362"|"ENSMUSG00000048661"|"ENSMUSG00000027831"|"ENSMUSG00000001494"|"ENSMUSG00000025880"|"ENSMUSG00000020063"|"ENSMUSG00000027660"|"ENSMUSG00000035011"|"ENSMUSG00000029050"|"ENSMUSG00000038291"|"ENSMUSG00000037211"|"ENSMUSG00000024074"|"ENSMUSG00000045991"|"ENSMUSG00000007613"|"ENSMUSG00000031965"|"ENSMUSG00000003316"|"E…	Hspa1a/Sorl1/Wfikkn1/Ccn3/Lemd3/Veph1/Sost/Smad7/Sirt1/Skil/Zbtb7a/Ski/Snx25/Spry1/Crim1/Onecut2/Tgfbr1/Tbx20/Glg1/Abl1/Wfikkn2/Spred3/Ppara/Tgfb1i1/Bcl9l/Twsg1/Pdpk1/Peg10/Chrdl1/Skor1/Spred1/Smad6/Magi2/Chst11/Spred2/Adamtsl2/Vasn/Notch1/Ldlrad4/Zfp451/Spg20
GOBP_POSITIVE_REGULATION_OF_RESPONSE_TO_BIOTIC_STIMULUS	0.659444	-0.351017	-1.83028	238	5.91388e-07	2.31054e-05	ENSMUSG00000002102|"ENSMUSG00000015671"|"ENSMUSG00000020708"|"ENSMUSG00000026750"|"ENSMUSG00000006998"|"ENSMUSG00000032301"|"ENSMUSG00000001029"|"ENSMUSG00000039067"|"ENSMUSG00000046879"|"ENSMUSG00000025487"|"ENSMUSG00000069744"|"ENSMUSG00000020720"|"ENSMUSG00000021024"|"ENSMUSG00000028932"|"ENSMUSG00000037921"|"ENSMUSG00000022414"|"ENSMUSG00000005625"|"ENSMUSG00000021737"|"ENSMUSG00000030895"|"E…	Psmc3/Psma2/Psmc5/Psmb7/Psmd2/Psma4/Icam2/Psmd7/Irgm1/Psmd13/Psmb3/Psmd12/Psma6/Psmc2/Ddx60/Tab1/Psmd4/Psmd6/Hpx/Hras/Irgm2/Psmb5/Psma1/Psmd9/Psmd11/Ube2k/Psmd14/Psmb4/H2-T23/Polr3c/Psmb9/Psmb8/Psma5/Psmc4/Fcer1g/Psmb6/Ifi35/Irf7/Tyrobp/Rps19/Zbp1/Psmc1/Nectin2/Psmd10/Lamp1/Tlr8/Fadd/Psme2/Cd274/Usp15/Skp1/Cd180/H2-M3/Gm15448/Fpr2/Ccl5/Psmd1/Src/Psmb2/Mmp12/Xrcc5/Clec4n/Psmd3/Trim6/Nmi/Bcl10/Psmc…
GOBP_REGULATION_OF_CELL_DEVELOPMENT	0.659444	0.304808	1.6887	423	6.43085e-07	2.49319e-05	ENSMUSG00000055866|"ENSMUSG00000049313"|"ENSMUSG00000006711"|"ENSMUSG00000019920"|"ENSMUSG00000022055"|"ENSMUSG00000037815"|"ENSMUSG00000024290"|"ENSMUSG00000013089"|"ENSMUSG00000032083"|"ENSMUSG00000030539"|"ENSMUSG00000040663"|"ENSMUSG00000048078"|"ENSMUSG00000049556"|"ENSMUSG00000037962"|"ENSMUSG00000025880"|"ENSMUSG00000022026"|"ENSMUSG00000032501"|"ENSMUSG00000027660"|"ENSMUSG00000067629"|"E…	Per2/Sorl1/D130043K22Rik/Lims1/Nefl/Ctnna1/Rock1/Etv5/Apoa1/Sema4b/Clcf1/Tenm4/Lingo1/Rflna/Smad7/Olfm4/Trib1/Skil/Syngap1/Ptprz1/Ski/Carmil1/Map6/Pthlh/Slc9b2/Trim32/Rapgef2/Map1b/Ptn/Robo2/Kank1/Egr2/Flna/Unc13d/Numbl/Dab1/Pak3/Abl1/Zdhhc21/Shox2/Gdi1/Ist1/Dmtn/Adipoq/Spry4/Eef2k/Trim11/Sox8/Trim46/Rfx3/Sema3d/Ptprd/Prkci/Ythdf2/Ngfr/Cspg5/Vcl/Yap1/Sema3b/Dicer1/Crkl/Sema3a/Tnr/Ptprs/Shank3/Not…
GOMF_CHROMATIN_BINDING	0.659444	0.295344	1.64429	488	7.06743e-07	2.69847e-05	ENSMUSG00000038418|"ENSMUSG00000022521"|"ENSMUSG00000048661"|"ENSMUSG00000027985"|"ENSMUSG00000054051"|"ENSMUSG00000038369"|"ENSMUSG00000021250"|"ENSMUSG00000042677"|"ENSMUSG00000028820"|"ENSMUSG00000020893"|"ENSMUSG00000020257"|"ENSMUSG00000024002"|"ENSMUSG00000021115"|"ENSMUSG00000031134"|"ENSMUSG00000029177"|"ENSMUSG00000014039"|"ENSMUSG00000020063"|"ENSMUSG00000027660"|"ENSMUSG00000018476"|"E…	Egr1/Crebbp/Lemd3/Lef1/Ercc6/Ncoa6/Fos/Zc3h12a/Sfpq/Per1/Wdr82/Brd4/Vrk1/Rbmx/Cenpa/Prdm15/Sirt1/Skil/Kdm6b/Klf4/Ncor2/Ddx5/Mitf/Smarca1/Macroh2a1/Ep300/Gata6/Fosl2/Tasor/Ccnt2/Mecp2/Cramp1/Tox2/Egr2/Atf2/Rbbp4/Gata2/Zkscan3/Top1/Tnrc18/Zfp110/Mbd6/Wdr13/Foxc2/Supt6/Ubtf/Hnrnpu/Stag2/Mef2a/Arid1a/Safb/Smad6/Suv39h1/Scml2/Ppargc1a/Rere/Tshz3/Atad2/Rcc1/Paf1/Wac/Phf8/Pbrm1/Ctcf/H1f3/Mllt10/Wbp2/Ari…
GOBP_MUSCLE_SYSTEM_PROCESS	0.659444	0.307434	1.6831	398	7.58093e-07	2.87277e-05	ENSMUSG00000030554|"ENSMUSG00000042429"|"ENSMUSG00000040016"|"ENSMUSG00000019432"|"ENSMUSG00000024290"|"ENSMUSG00000019997"|"ENSMUSG00000031748"|"ENSMUSG00000031461"|"ENSMUSG00000042677"|"ENSMUSG00000055775"|"ENSMUSG00000040287"|"ENSMUSG00000001349"|"ENSMUSG00000025880"|"ENSMUSG00000053819"|"ENSMUSG00000003032"|"ENSMUSG00000014813"|"ENSMUSG00000031616"|"ENSMUSG00000066406"|"ENSMUSG00000079055"|"E…	Synm/Adora1/Ptger3/Ddx39b/Rock1/Ccn2/Gnao1/Myom2/Zc3h12a/Myh8/Stac3/Cnn1/Smad7/Camk2d/Klf4/Stc1/Ednra/Akap13/Slc8a3/Fgf12/Sgca/Mybpc1/Tbx3/Gata6/Mybph/Dsp/Lmod1/Lep/Myh11/Flna/Cacna1d/Tbx20/Slmap/Chrna3/Hamp/Ucn/Tpm2/Zdhhc21/Tmod2/Dtna/Ppara/Scn2b/Sorbs1/Nppa/Mef2a/Tln1/Atp1a1/Mylk/Gdnf/Ppargc1a/Cttn/Prkca/Ctnna3/Neb/Acta2/Dsc2/Akap6/Pxn/P2ry1/Myl4/Stac/Vcl/Homer1/Gja5/Kcnj5/Mtpn/Nr4a3/Akap9/Rgs2…
GOMF_ACTIN_BINDING	0.659444	0.308507	1.70495	417	7.79262e-07	2.93096e-05	ENSMUSG00000037815|"ENSMUSG00000035873"|"ENSMUSG00000031461"|"ENSMUSG00000074899"|"ENSMUSG00000055775"|"ENSMUSG00000034295"|"ENSMUSG00000035852"|"ENSMUSG00000001349"|"ENSMUSG00000022565"|"ENSMUSG00000020527"|"ENSMUSG00000031605"|"ENSMUSG00000020067"|"ENSMUSG00000020061"|"ENSMUSG00000038013"|"ENSMUSG00000052727"|"ENSMUSG00000024456"|"ENSMUSG00000041729"|"ENSMUSG00000034154"|"ENSMUSG00000047181"|"E…	Ctnna1/Pawr/Myom2/Sptbn5/Myh8/Fhod3/Misp/Cnn1/Plec/Myo19/Klhl2/Mypn/Mybpc1/Wipf2/Map1b/Diaph1/Coro2b/Ino80/Samd14/Lmod1/Sntg2/Vps18/Myh11/Flna/Wasl/Ctnna2/Tpm2/Abl1/Tmod2/Sptbn4/Wasf2/Actn1/Fmnl2/Sorbs1/Iqgap2/Dmtn/Hnrnpu/Tln1/Myh7b/Mylk/Dstn/Myo15/Parvg/Cttn/Gmfb/Ctnna3/Neb/Myrip/Mical2/Myo9a/Tagln/Enc1/Maco1/Cobll1/Tns1/Myl4/Vcl/Shroom2/Clmn/Itprid2/Gc/Lrrc10/Diaph2/Tulp1/Palld/Fam107a/Trpm7/Ab…
GOBP_ACTOMYOSIN_STRUCTURE_ORGANIZATION	0.659444	0.385917	1.93726	185	8.52331e-07	3.13558e-05	ENSMUSG00000030562|"ENSMUSG00000024290"|"ENSMUSG00000019997"|"ENSMUSG00000032083"|"ENSMUSG00000027238"|"ENSMUSG00000034295"|"ENSMUSG00000001349"|"ENSMUSG00000039942"|"ENSMUSG00000021338"|"ENSMUSG00000066406"|"ENSMUSG00000020067"|"ENSMUSG00000029860"|"ENSMUSG00000041729"|"ENSMUSG00000048096"|"ENSMUSG00000059456"|"ENSMUSG00000007613"|"ENSMUSG00000018830"|"ENSMUSG00000029859"|"ENSMUSG00000037316"|"E…	Nox4/Rock1/Ccn2/Apoa1/Frmd5/Fhod3/Cnn1/Ptger4/Carmil1/Akap13/Mypn/Zyx/Coro2b/Lmod1/Ptk2b/Tgfbr1/Myh11/Epha1/Bag4/Cdc42bpb/Abl1/Wnt4/Tmod2/Csrp2/Wasf2/Sorbs1/Pdcd6ip/Csrp1/Pak2/Mef2a/Actg1/Neb/Pxn/Krt8/Trpm7/Bmp10/Nebl/Cdc42bpg/Ppfia1/Tjp1/Ldb3/Tac1/Epb41/Synpo2l/Phactr1/Mtor/S1pr1/Myh14/Lmod2/Smad4/Nf2/Rac1/Limch1/Obscn/Frmd6/F11r/Sorbs3/Sdc4/Mylk3/Epb41l4b/Cnn3/Srf/Gpr65/Epb41l2/Pik3r1/Prkar1a/M…
GOBP_MUSCLE_CELL_DIFFERENTIATION	0.659444	0.327541	1.73856	317	8.67448e-07	3.14528e-05	ENSMUSG00000033016|"ENSMUSG00000019432"|"ENSMUSG00000071192"|"ENSMUSG00000037362"|"ENSMUSG00000032172"|"ENSMUSG00000038508"|"ENSMUSG00000037815"|"ENSMUSG00000040287"|"ENSMUSG00000034295"|"ENSMUSG00000038132"|"ENSMUSG00000009569"|"ENSMUSG00000020063"|"ENSMUSG00000018476"|"ENSMUSG00000032405"|"ENSMUSG00000024042"|"ENSMUSG00000062991"|"ENSMUSG00000029050"|"ENSMUSG00000066406"|"ENSMUSG00000038763"|"E…	Nfatc1/Ddx39b/Wfikkn1/Ccn3/Olfm2/Gdf15/Ctnna1/Stac3/Fhod3/Rbm24/Mrtfb/Sirt1/Kdm6b/Pias1/Sik1/Nrg1/Ski/Akap13/Alpk3/Mypn/Trim32/Tbx3/Gata6/Mecp2/Lmod1/Myh11/Ctnna2/Hamp/Boc/Abl1/Wfikkn2/Wnt4/Tmod2/Foxf1/Csrp2/Maml1/Shox2/Avpr1a/Ppara/Supt6/Hnrnpu/Csrp1/Mef2a/Neb/Sox6/Akap6/Rora/Kras/Krt8/Homer1/Lrrc10/Mapk11/Sox9/Mtpn/Tbx5/Rgs2/Speg/Id2/Myef2/Bmp10/Nebl/Notch1/Ldb3/Synpo2l/Nos1/Ereg/Ankrd17/Klhl40…
GOBP_REGULATION_OF_CELLULAR_RESPONSE_TO_GROWTH_FACTOR_STIMULUS	0.659444	0.354331	1.84844	254	8.65225e-07	3.14528e-05	ENSMUSG00000091971|"ENSMUSG00000049313"|"ENSMUSG00000071192"|"ENSMUSG00000022521"|"ENSMUSG00000048661"|"ENSMUSG00000021959"|"ENSMUSG00000032217"|"ENSMUSG00000027560"|"ENSMUSG00000027831"|"ENSMUSG00000001494"|"ENSMUSG00000025880"|"ENSMUSG00000032462"|"ENSMUSG00000020063"|"ENSMUSG00000027660"|"ENSMUSG00000035011"|"ENSMUSG00000029050"|"ENSMUSG00000038291"|"ENSMUSG00000015522"|"ENSMUSG00000055024"|"E…	Hspa1a/Sorl1/Wfikkn1/Crebbp/Lemd3/Lats2/Rnf111/Dok5/Veph1/Sost/Smad7/Pik3cb/Sirt1/Skil/Zbtb7a/Ski/Snx25/Arnt/Ep300/Spry1/Ntrk3/Crim1/Itga3/Thbs1/Lats1/Onecut2/Tgfbr1/Glg1/Abl1/Wfikkn2/Wnt4/Spred3/Dkk3/Ppara/Tgfb1i1/Bcl9l/Twsg1/Pdpk1/Peg10/Chrdl1/Skor1/Spred1/Smad6/Acvrl1/Spry4/Ptpn1/Adamts3/Zdhhc17/Chst11/Ngfr/Itga5/Spred2/Adamtsl2/Pals1/Vasn/Notch1/Ccn1/Ldlrad4/Zfp451/Il1b/Bmpr2/Spg20/Numa1/Slit…
GOBP_OSSIFICATION	0.659444	0.317183	1.71391	358	8.93262e-07	3.21574e-05	ENSMUSG00000023087|"ENSMUSG00000054252"|"ENSMUSG00000025153"|"ENSMUSG00000032640"|"ENSMUSG00000022868"|"ENSMUSG00000039239"|"ENSMUSG00000052276"|"ENSMUSG00000027985"|"ENSMUSG00000019997"|"ENSMUSG00000006445"|"ENSMUSG00000031134"|"ENSMUSG00000032423"|"ENSMUSG00000048546"|"ENSMUSG00000037962"|"ENSMUSG00000001494"|"ENSMUSG00000025880"|"ENSMUSG00000023328"|"ENSMUSG00000052837"|"ENSMUSG00000014813"|"E…	Noct/Fgfr3/Fasn/Chsy1/Ahsg/Tgfb2/Ostn/Lef1/Ccn2/Epha2/Rbmx/Syncrip/Tob2/Rflna/Sost/Smad7/Ache/Junb/Stc1/Runx3/Ptger4/Ski/Pthlh/Ddx5/Ifitm1/Dhh/Crim1/Ptn/Smoc1/Lep/Ptk2b/Egr2/Npnt/Ltbp3/Dmp1/Wnt4/Shox2/Ihh/Runx1/Twsg1/Foxc2/Bmp2k/Chrdl1/Hnrnpu/Bmp3/Smad6/Cltc/Sox8/Zbtb16/Yap1/Wnt7b/Alpl/Bmpr1b/Snx10/Ano6/Sox9/Nipbl/Enpp1/Notch1/Ccn1/Sgms2/Mn1/Nab2/Nf1/Sbno2/Ffar4/Tac1/Acp5/Xylt1/Bmpr2/Hdac7/Gli3/M…
GOMF_PROTEIN_SERINE_THREONINE_KINASE_ACTIVITY	0.659444	0.305811	1.67808	408	9.37025e-07	3.34937e-05	ENSMUSG00000041297|"ENSMUSG00000037885"|"ENSMUSG00000024290"|"ENSMUSG00000053693"|"ENSMUSG00000021959"|"ENSMUSG00000024002"|"ENSMUSG00000021115"|"ENSMUSG00000038145"|"ENSMUSG00000003810"|"ENSMUSG00000053819"|"ENSMUSG00000022897"|"ENSMUSG00000024042"|"ENSMUSG00000039954"|"ENSMUSG00000066406"|"ENSMUSG00000009772"|"ENSMUSG00000028862"|"ENSMUSG00000038763"|"ENSMUSG00000034751"|"ENSMUSG00000028028"|"E…	Cdk13/Stk35/Rock1/Mast1/Lats2/Brd4/Vrk1/Snrk/Mast2/Camk2d/Dyrk1a/Sik1/Stk32a/Akap13/Nuak2/Map3k6/Alpk3/Mast4/Alpk1/Sgk1/Ksr2/Csnk1e/Sgk3/Csnk1d/Lats1/Ptk2b/Tgfbr1/Camkk2/Map3k2/Cdk8/Cdc42bpb/Pak3/Top1/Cdk15/Plk3/Pdpk1/Bmp2k/Taok1/Ksr1/Pak2/Camk1g/Cdk12/Mylk/Acvrl1/Dyrk3/Slk/Eef2k/Hipk3/Hipk1/Prkca/Rps6ka3/Smg1/Sik2/Aak1/Prkci/Prpf4b/Braf/Camk4/Pdk3/Stk17b/Mapk11/Bmpr1b/Pak6/Speg/Cilk1/Cdk14/Mknk1…
GOMF_CALMODULIN_BINDING	0.643552	0.383864	1.92564	183	1.02034e-06	3.57119e-05	ENSMUSG00000056258|"ENSMUSG00000026358"|"ENSMUSG00000054342"|"ENSMUSG00000055775"|"ENSMUSG00000016346"|"ENSMUSG00000001349"|"ENSMUSG00000053819"|"ENSMUSG00000035864"|"ENSMUSG00000020894"|"ENSMUSG00000041570"|"ENSMUSG00000055407"|"ENSMUSG00000057378"|"ENSMUSG00000047261"|"ENSMUSG00000079055"|"ENSMUSG00000024077"|"ENSMUSG00000018830"|"ENSMUSG00000029471"|"ENSMUSG00000000794"|"ENSMUSG00000029868"|"E…	Kcnq3/Rgs1/Kcnn4/Myh8/Kcnq2/Cnn1/Camk2d/Syt1/Vamp2/Camsap2/Map6/Ryr3/Gap43/Slc8a3/Strn/Myh11/Camkk2/Kcnn3/Trpv6/Pde1a/Mbp/Arpp21/Iqgap2/Ewsr1/Camk1g/Mylk/Adcy1/Myo15/Eef2k/Akap12/Ppp3cb/Slc8a2/Ngfr/Camk4/Enkur/Unc13b/Rgs2/Mknk1/Cald1/Pcnt/Rasgrf2/Tjp1/Plcb1/Epb41/Aebp1/Nos1/Myh14/Pde1c/Myo9b/Myo1e/Camk1d/Myh7/Iqgap1/Obscn/Myh13/Camsap1/Cacna1s/Ubr4/Myo1c/Sphk1/Map2/Cnn3/Sptan1/Sptbn1/Myh1/Pnck/Un…
GOBP_CENTRAL_NERVOUS_SYSTEM_NEURON_DIFFERENTIATION	0.643552	0.414087	2.0036	139	1.11131e-06	3.81021e-05	ENSMUSG00000058230|"ENSMUSG00000062209"|"ENSMUSG00000020423"|"ENSMUSG00000020262"|"ENSMUSG00000007817"|"ENSMUSG00000062232"|"ENSMUSG00000052516"|"ENSMUSG00000022433"|"ENSMUSG00000025162"|"ENSMUSG00000059201"|"ENSMUSG00000032846"|"ENSMUSG00000031965"|"ENSMUSG00000015053"|"ENSMUSG00000011751"|"ENSMUSG00000041324"|"ENSMUSG00000005958"|"ENSMUSG00000061298"|"ENSMUSG00000056124"|"ENSMUSG00000029869"|"E…	Arhgap35/Erbb4/Btg2/Adarb1/Zmiz1/Rapgef2/Robo2/Csnk1e/Csnk1d/Lep/Zswim6/Tbx20/Gata2/Sptbn4/Inhba/Ephb3/Agbl4/B4galt6/Ephb6/Hsp90aa1/Gbx1/Rora/Npy/Scyl3/Nr4a2/Pals1/Crkl/Mtpn/Grid2/Nfib/Chrnb2/Sema3a/Pafah1b1/Shank3/Herc1/Drd2/Plxna4/Gli3/Slit2/Gli2/Atp7a/Tsku/Smo/Szt2/Dync2h1/Ntrk2/Nkx2-1/Lrp6/Crk/Plxna3/Tal1/Map2
GOCC_PROTON_TRANSPORTING_TWO_SECTOR_ATPASE_COMPLEX	0.643552	-0.572118	-2.25762	47	1.14765e-06	3.9082e-05	ENSMUSG00000071528|"ENSMUSG00000006057"|"ENSMUSG00000054894"|"ENSMUSG00000021290"|"ENSMUSG00000038690"|"ENSMUSG00000022890"|"ENSMUSG00000050856"|"ENSMUSG00000033379"|"ENSMUSG00000034566"|"ENSMUSG00000004285"|"ENSMUSG00000019210"|"ENSMUSG00000022956"|"ENSMUSG00000015575"|"ENSMUSG00000016252"|"ENSMUSG00000031007"|"ENSMUSG00000038717"|"ENSMUSG00000018770"|"ENSMUSG00000021868"|"ENSMUSG00000025393"|"E…	Atp5md/Atp5g1/Dmac2l/Atp5mpl/Atp5j2/Atp5j/Atp5k/Atp6v0b/Atp5h/Atp6v1f/Atp6v1e1/Atp5o/Atp6v0e/Atp5e/Atp6ap2/Atp5l/Atp5g3/Ppif/Atp5b/Atp6v1b2/Atp6v1d/Atp5c1/Atp6v1g1/Atp5pb/Atp6v0e2/Atp6v0d2/Atp5d/Tmem199/Atp5a1/Atp6ap1/Atp6v0a1/Atp6ap1l/Atp6v1g2/Atp6v0d1/mt-Atp6
GOBP_FC_EPSILON_RECEPTOR_SIGNALING_PATHWAY	0.643552	-0.439193	-2.04932	118	1.22375e-06	4.13938e-05	ENSMUSG00000002102|"ENSMUSG00000015671"|"ENSMUSG00000020708"|"ENSMUSG00000026750"|"ENSMUSG00000006998"|"ENSMUSG00000032301"|"ENSMUSG00000039067"|"ENSMUSG00000025487"|"ENSMUSG00000069744"|"ENSMUSG00000020720"|"ENSMUSG00000021024"|"ENSMUSG00000028932"|"ENSMUSG00000022414"|"ENSMUSG00000005625"|"ENSMUSG00000021737"|"ENSMUSG00000105906"|"ENSMUSG00000022193"|"ENSMUSG00000030751"|"ENSMUSG00000029440"|"E…	Psmc3/Psma2/Psmc5/Psmb7/Psmd2/Psma4/Psmd7/Psmd13/Psmb3/Psmd12/Psma6/Psmc2/Tab1/Psmd4/Psmd6/Iglc1/Psmb5/Psma1/Psmd9/Psmd11/Psmd14/Psmb4/Psmb9/Psmb8/Psma5/Psmc4/Fcer1g/Psmb6/Fer/Igkv15-103/Psmc1/Psmd10/Psme2/Skp1/Gm15448/Igkv1-135/Btk/Psmd1/Pik3r2/Psmb2/Tec/Psmd3/Bcl10/Psmc6/Lcp2/Psma7/Psma3/Psme4
GOMF_DNA_BINDING_TRANSCRIPTION_REPRESSOR_ACTIVITY	0.643552	0.354548	1.82725	233	1.31566e-06	4.39133e-05	ENSMUSG00000022463|"ENSMUSG00000018143"|"ENSMUSG00000018750"|"ENSMUSG00000040857"|"ENSMUSG00000022529"|"ENSMUSG00000027582"|"ENSMUSG00000027660"|"ENSMUSG00000035011"|"ENSMUSG00000029050"|"ENSMUSG00000056493"|"ENSMUSG00000052684"|"ENSMUSG00000035158"|"ENSMUSG00000029275"|"ENSMUSG00000018604"|"ENSMUSG00000000782"|"ENSMUSG00000041483"|"ENSMUSG00000021775"|"ENSMUSG00000068966"|"ENSMUSG00000040167"|"E…	Srebf2/Mafk/Zbtb4/Erf/Zfp263/Zgpat/Skil/Zbtb7a/Ski/Foxk1/Jun/Mitf/Gfi1/Tbx3/Tcf7/Zfp281/Nr1d2/Zbtb34/Ikzf5/Etv3/Peg3/Zkscan3/Ppara/Zfp148/Prrx1/Atf3/Zbtb6/Purb/Gm4724/Zbtb26/Zbtb39/Ppard/Zbtb21/Sox6/Ctcf/Myt1l/Zbtb16/Trps1/Foxk2/Gzf1/Nr2f1/Nfx1/Zbtb20/Klf8/Zfp398/Zfp217/Zfp57/Foxp1/Aebp1/Foxo3/Foxp4/Bach1/Mxi1/E4f1/Tcfl5/Zfp9/Mxd1/Bach2/Jdp2/Zbtb1/Myc/Gm14308/Zfhx3/Rela/Smad5/Yy1/Mnt/Satb1/Mlxipl…
GOBP_REGULATION_OF_ANATOMICAL_STRUCTURE_SIZE	0.643552	0.293815	1.62756	455	1.32962e-06	4.40875e-05	ENSMUSG00000050357|"ENSMUSG00000042429"|"ENSMUSG00000055866"|"ENSMUSG00000006711"|"ENSMUSG00000035506"|"ENSMUSG00000058230"|"ENSMUSG00000022055"|"ENSMUSG00000054342"|"ENSMUSG00000024290"|"ENSMUSG00000039361"|"ENSMUSG00000074899"|"ENSMUSG00000003882"|"ENSMUSG00000030539"|"ENSMUSG00000022994"|"ENSMUSG00000034295"|"ENSMUSG00000041598"|"ENSMUSG00000032350"|"ENSMUSG00000031616"|"ENSMUSG00000021338"|"E…	Carmil2/Adora1/Per2/D130043K22Rik/Slc12a8/Arhgap35/Nefl/Kcnn4/Rock1/Picalm/Sptbn5/Il7r/Sema4b/Adcy6/Fhod3/Cdc42ep4/Gclc/Ednra/Carmil1/Slc12a4/Map1b/Rin3/Ttl/Lmod1/Lats1/Kank1/Lep/Ptk2b/Lrrc8a/Wasl/Ctnna2/Bag4/Ucn/Pak3/Abl1/Zdhhc21/Tmod2/Rictor/Sptbn4/Wasf2/Gdi1/Avpr1a/Foxc2/Icam1/Adrb3/Htr1b/Ist1/Iqgap2/Nppa/Slc12a1/Dmtn/Ppp1r15a/Klf2/Dstn/Cttn/Creb1/Gmfb/Nppb/Neb/Acta2/Cps1/Trim46/Sema3d/P2ry1/A…
GOBP_CELL_FATE_COMMITMENT	0.643552	0.384669	1.92728	176	1.53209e-06	4.98177e-05	ENSMUSG00000030551|"ENSMUSG00000062209"|"ENSMUSG00000029671"|"ENSMUSG00000048078"|"ENSMUSG00000018476"|"ENSMUSG00000003032"|"ENSMUSG00000035158"|"ENSMUSG00000097767"|"ENSMUSG00000047261"|"ENSMUSG00000018604"|"ENSMUSG00000005836"|"ENSMUSG00000023000"|"ENSMUSG00000040021"|"ENSMUSG00000045991"|"ENSMUSG00000007613"|"ENSMUSG00000031965"|"ENSMUSG00000015053"|"ENSMUSG00000036856"|"ENSMUSG00000030782"|"E…	Nr2f2/Erbb4/Wnt16/Tenm4/Kdm6b/Klf4/Mitf/Miat/Gap43/Tbx3/Gata6/Dhh/Lats1/Onecut2/Tgfbr1/Tbx20/Gata2/Wnt4/Tgfb1i1/Ihh/Foxc2/Prrx1/Paf1/Sox8/Spdef/Sox6/Myt1l/Gbx1/Wnt7b/Cdc73/Sox9/Apc2/Tbx5/Jag2/Slamf6/Ctr9/Id2/Notch1/Epas1/Gli3/Mtor/Bcl2/Eya2/Wt1/Gli2/Smo/Tbx6/Smad4/Bmp2/Apc/Nkx2-1/Mef2c/Smad5/Jag1/Tal1/Sox17/Prkdc/Fzd7/Trim15/Cdon/Il6ra/Wnt6/Fgf10/Bmpr1a/Wnt5a/Pdpn/Bcl11b/Mga/Sfrp1/Sox5/Gata5/Hoxa…
GOBP_ORGAN_GROWTH	0.643552	0.415765	2.00418	136	1.56251e-06	5.04811e-05	ENSMUSG00000054252|"ENSMUSG00000019432"|"ENSMUSG00000066595"|"ENSMUSG00000039239"|"ENSMUSG00000062209"|"ENSMUSG00000052276"|"ENSMUSG00000021959"|"ENSMUSG00000048078"|"ENSMUSG00000014813"|"ENSMUSG00000066406"|"ENSMUSG00000005836"|"ENSMUSG00000019960"|"ENSMUSG00000045672"|"ENSMUSG00000040021"|"ENSMUSG00000059201"|"ENSMUSG00000007613"|"ENSMUSG00000031965"|"ENSMUSG00000050440"|"ENSMUSG00000022383"|"E…	Fgfr3/Ddx39b/Flvcr1/Tgfb2/Erbb4/Ostn/Lats2/Tenm4/Stc1/Akap13/Gata6/Dusp6/Col27a1/Lats1/Lep/Tgfbr1/Tbx20/Hamp/Ppara/Runx1/Foxc2/Rbp4/Wwc2/Nlgn1/Akap6/Yap1/Mapk11/Sox9/Tbx5/Vgll4/Rgs2/Esr1/Lepr/Bmp10/Notch1/Mtor/S1pr1/Bcl2/Wt1/Tsku/Smo/Mapk1/Thbs3/Mef2c/Yy1/Ube3a/Sorbs2/Ctdp1/Stk4/Comp/Fgf10/Tgfbr3/Prkar1a/Arid2/Acacb/Bmpr1a/Ift80/Adra1a/Ndrg4/Plag1
GOBP_POST_TRANSLATIONAL_PROTEIN_MODIFICATION	0.643552	-0.317357	-1.73694	348	1.59362e-06	5.11583e-05	ENSMUSG00000002102|"ENSMUSG00000015671"|"ENSMUSG00000031382"|"ENSMUSG00000020708"|"ENSMUSG00000057346"|"ENSMUSG00000055652"|"ENSMUSG00000026750"|"ENSMUSG00000006998"|"ENSMUSG00000032301"|"ENSMUSG00000019810"|"ENSMUSG00000039067"|"ENSMUSG00000046879"|"ENSMUSG00000025487"|"ENSMUSG00000055401"|"ENSMUSG00000069744"|"ENSMUSG00000019494"|"ENSMUSG00000020720"|"ENSMUSG00000021024"|"ENSMUSG00000028932"|"E…	Psmc3/Psma2/Asb11/Psmc5/Apol9a/Klhl25/Psmb7/Psmd2/Psma4/Fuca2/Psmd7/Irgm1/Psmd13/Fbxo6/Psmb3/Cops6/Psmd12/Psma6/Psmc2/Cops7b/Asb3/Ube2m/Psmd4/Stc2/Psmd6/Rab38/Asb5/Serpind1/Cops3/Kbtbd13/Irgm2/Psmb5/Psma1/Psmd9/Psmd11/Uchl3/Psmd14/Psmb4/Ubd/Fbxw18/Psmb9/Psmb8/Asb12/Psma5/Psmc4/Psmb6/Rbx1/Rnf7/Nedd8/Fbn1/Cops4/Asb13/Esco2/Psmc1/Rab13/Psmd10/Penk/Ccdc8/Sumf2/Crtap/Psme2/Skp1/Lgals1/Ccdc22/Fam20c/Cc…
GOBP_PEROXISOME_ORGANIZATION	0.643552	-0.486893	-2.10105	79	1.82889e-06	5.76958e-05	ENSMUSG00000022853|"ENSMUSG00000036775"|"ENSMUSG00000074064"|"ENSMUSG00000020003"|"ENSMUSG00000034875"|"ENSMUSG00000028102"|"ENSMUSG00000020283"|"ENSMUSG00000039428"|"ENSMUSG00000090137"|"ENSMUSG00000024507"|"ENSMUSG00000027222"|"ENSMUSG00000031767"|"ENSMUSG00000052392"|"ENSMUSG00000021240"|"ENSMUSG00000020460"|"ENSMUSG00000047866"|"ENSMUSG00000019054"|"ENSMUSG00000020826"|"ENSMUSG00000031985"|"E…	Ehhadh/Decr2/Mlycd/Pex7/Nudt19/Pex11b/Pex13/Tmem135/Uba52/Hsd17b4/Pex16/Nudt7/Acot4/Abcd4/Rps27a/Lonp2/Fis1/Nos2/Gnpat/Acot3/Tysnd1/Gstk1/Sec16b/Pex19/Idh1/Pipox/Pex11g/Pecr/Acot2/Ubc/Rab8b/Pex14/Pex3/Ephx2/Zfand6/Ubb/Abcd3/Pex11a/Pex1/Ube2d2a/Hmgcl/Pex10/Pex26
GOBP_REGULATION_OF_SIGNALING_RECEPTOR_ACTIVITY	0.643552	0.396295	1.93554	147	1.87148e-06	5.82237e-05	ENSMUSG00000022619|"ENSMUSG00000042429"|"ENSMUSG00000071192"|"ENSMUSG00000022055"|"ENSMUSG00000022637"|"ENSMUSG00000046733"|"ENSMUSG00000027582"|"ENSMUSG00000027678"|"ENSMUSG00000079620"|"ENSMUSG00000059456"|"ENSMUSG00000059991"|"ENSMUSG00000025892"|"ENSMUSG00000037411"|"ENSMUSG00000044177"|"ENSMUSG00000030772"|"ENSMUSG00000022383"|"ENSMUSG00000016529"|"ENSMUSG00000050321"|"ENSMUSG00000029167"|"E…	Mapk8ip2/Adora1/Wfikkn1/Nefl/Cblb/Gprc5a/Zgpat/Ncoa3/Muc4/Ptk2b/Nptx2/Gria4/Serpine1/Wfikkn2/Dkk3/Ppara/Il10/Neto1/Ppargc1a/Dlgap4/Psca/Gria3/Nlgn1/Cacng4/P2ry1/Homer1/Akap9/Pcsk9/Tgfa/Errfi1/Shank3/Cbl/Dlg2/Dlgap3/Rasgrf2/Nlgn2/Ereg/Capn1/Lypd6b/Pde4d/Gsg1l/Reln/Btc/Shisa9/Mef2c/Socs4/Ankrd13c/Dlgap1/Tal1/Gria2/Slc6a9/Dlg3/Neto2/Bicd1/Cnih2
GOMF_SMAD_BINDING	0.643552	0.487581	2.11087	75	1.86414e-06	5.82237e-05	ENSMUSG00000021250|"ENSMUSG00000032217"|"ENSMUSG00000025880"|"ENSMUSG00000027660"|"ENSMUSG00000035011"|"ENSMUSG00000029050"|"ENSMUSG00000052684"|"ENSMUSG00000020719"|"ENSMUSG00000007817"|"ENSMUSG00000007613"|"ENSMUSG00000031328"|"ENSMUSG00000030782"|"ENSMUSG00000022245"|"ENSMUSG00000030557"|"ENSMUSG00000036867"|"ENSMUSG00000000530"|"ENSMUSG00000094483"|"ENSMUSG00000040003"|"ENSMUSG00000052430"|"E…	Fos/Rnf111/Smad7/Skil/Zbtb7a/Ski/Jun/Ddx5/Zmiz1/Tgfbr1/Flna/Tgfb1i1/Skor1/Mef2a/Smad6/Acvrl1/Purb/Magi2/Bmpr1b/Acvr1b/Ldlrad4/Pura/Smad4/Bmp2/Tob1/Smad5/Yy1/Tcf12/Pmepa1/Tgfbr3/Myocd/Trim33/Men1/Bmpr1a/Ankrd1
GOBP_REGULATION_OF_ACTIN_FILAMENT_BASED_PROCESS	0.627257	0.30957	1.67344	364	1.93455e-06	5.98168e-05	ENSMUSG00000050357|"ENSMUSG00000030562"|"ENSMUSG00000042429"|"ENSMUSG00000058230"|"ENSMUSG00000024290"|"ENSMUSG00000019997"|"ENSMUSG00000026335"|"ENSMUSG00000032083"|"ENSMUSG00000074899"|"ENSMUSG00000034295"|"ENSMUSG00000041598"|"ENSMUSG00000053819"|"ENSMUSG00000014813"|"ENSMUSG00000039942"|"ENSMUSG00000021338"|"ENSMUSG00000066406"|"ENSMUSG00000059146"|"ENSMUSG00000041729"|"ENSMUSG00000054889"|"E…	Carmil2/Nox4/Adora1/Arhgap35/Rock1/Ccn2/Pam/Apoa1/Sptbn5/Fhod3/Cdc42ep4/Camk2d/Stc1/Ptger4/Carmil1/Akap13/Ntrk3/Coro2b/Dsp/Lmod1/Lats1/Kank1/Ptk2b/Tgfbr1/Flna/Wasl/Epha1/Rhob/Ctnna2/Bag4/Rhobtb1/Pak3/Abl1/Wnt4/Tmod2/Rictor/Sptbn4/Wasf2/Icam1/Taok1/Rnd3/Rhoh/Iqgap2/Dmtn/Pak2/Actg1/Atp1a1/Dstn/Pdgfa/Cttn/Gmfb/Ctnna3/Neb/Dsc2/Rnd1/Ccl27a/Pxn/Arhgef19/Gja5/Mtpn/Akap9/Fchsd2/Fam107a/Abi2/Bmp10/Shank3/…
GOBP_NEGATIVE_REGULATION_OF_LOCOMOTION	0.627257	0.3389	1.7862	287	1.95722e-06	6.01488e-05	ENSMUSG00000024190|"ENSMUSG00000042429"|"ENSMUSG00000037362"|"ENSMUSG00000030551"|"ENSMUSG00000062209"|"ENSMUSG00000054162"|"ENSMUSG00000037815"|"ENSMUSG00000028600"|"ENSMUSG00000030539"|"ENSMUSG00000027238"|"ENSMUSG00000025880"|"ENSMUSG00000032501"|"ENSMUSG00000003032"|"ENSMUSG00000014813"|"ENSMUSG00000039942"|"ENSMUSG00000020262"|"ENSMUSG00000035158"|"ENSMUSG00000025491"|"ENSMUSG00000029838"|"E…	Dusp1/Adora1/Ccn3/Nr2f2/Erbb4/Spock3/Ctnna1/Podn/Sema4b/Frmd5/Smad7/Trib1/Klf4/Stc1/Ptger4/Adarb1/Mitf/Ifitm1/Ptn/Thbs1/Rin3/Mecp2/Robo2/Kank1/Serpine1/Wasl/Epha1/Rhob/Wnt4/Stard13/Nisch/Scai/Spred1/Adipoq/Acvrl1/Ppargc1a/Nfe2l2/Cldn19/Magi2/Ppard/Angpt2/Sema3d/Adgrg1/Vcl/Bmerb1/Osbpl8/Sema3b/Tbx5/Sema3a/Angpt4/Bmp10/Acvr1c/Abhd2/Notch1/Ldlrad4/Mmp28/Nf1/Has1/Drd2/Plcb1/Foxo3/Prkg1/Bcl2/Alox8/Sli…
GOMF_ISOMERASE_ACTIVITY	0.627257	-0.406184	-1.96125	142	2.03265e-06	6.20883e-05	ENSMUSG00000022853|"ENSMUSG00000052102"|"ENSMUSG00000022711"|"ENSMUSG00000001666"|"ENSMUSG00000041199"|"ENSMUSG00000026035"|"ENSMUSG00000024007"|"ENSMUSG00000033356"|"ENSMUSG00000026820"|"ENSMUSG00000029919"|"ENSMUSG00000024507"|"ENSMUSG00000024132"|"ENSMUSG00000025791"|"ENSMUSG00000024847"|"ENSMUSG00000020280"|"ENSMUSG00000074183"|"ENSMUSG00000023272"|"ENSMUSG00000050737"|"ENSMUSG00000032171"|"E…	Ehhadh/Gnpda1/Pmm2/Ddt/Rpusd1/Ppil3/Ppil1/Pus7l/Ptges2/Hpgds/Hsd17b4/Eci1/Pgm1/Aip/Pus10/Gsta1/Creld2/Ptges/Pin1/Mcee/Pdia3/Rpusd4/Rpusd3/Ppih/Pdia4/Katna1/Ero1b/Fkbp8/Spast/Aloxe3/Pigk/Pmm1/Cyp2j9/Top1mt/Ppib/Bpgm/Naxe/Ebpl/Ppif/Trub2/Gstz1/Fkbp4/Ebp/Tpi1/Fkbp3/Tbxas1/Idi2/Cftr/Lss/Ptpa/Pus1/Pgam2/Fkbp7/Gfus/Top3a/Pin4/Fuom/Yjefn3/Mif/Fkbp1b/Ppia/Galm/Pdilt/Gpi1
GOCC_ACTIN_CYTOSKELETON	0.627257	0.292387	1.62189	472	2.0456e-06	6.21075e-05	ENSMUSG00000050357|"ENSMUSG00000030562"|"ENSMUSG00000058230"|"ENSMUSG00000037815"|"ENSMUSG00000035873"|"ENSMUSG00000074899"|"ENSMUSG00000020532"|"ENSMUSG00000055775"|"ENSMUSG00000034898"|"ENSMUSG00000034295"|"ENSMUSG00000035852"|"ENSMUSG00000037962"|"ENSMUSG00000030847"|"ENSMUSG00000041598"|"ENSMUSG00000021338"|"ENSMUSG00000020527"|"ENSMUSG00000031605"|"ENSMUSG00000066406"|"ENSMUSG00000038013"|"E…	Carmil2/Nox4/Arhgap35/Ctnna1/Pawr/Sptbn5/Acaca/Myh8/Filip1/Fhod3/Misp/Rflna/Bag3/Cdc42ep4/Carmil1/Myo19/Klhl2/Akap13/Wipf2/Zyx/Mst1r/Lancl2/Coro2b/Samd14/Lmod1/Ror1/Onecut2/Vps18/Myh11/Flna/Wasl/Ctnna2/Cdc42bpb/Tpm2/Abl1/Tmod2/Sptbn4/Wasf2/Arhgap21/Sipa1l3/Actn1/Sorbs1/Iqgap2/Dmtn/Lpp/Pdcd6ip/Actg1/Myh7b/Mylk/Amph/Dstn/Myo15/Parvg/Cttn/Neb/Acta2/Gys2/Myrip/Myo9a/Rnd1/Pxn/Myl4/Cnr1/Vcl/Shroom2/Stk…
GOBP_REGULATION_OF_NERVOUS_SYSTEM_PROCESS	0.627257	0.427109	2.00943	117	2.33137e-06	6.99412e-05	ENSMUSG00000042429|"ENSMUSG00000021647"|"ENSMUSG00000037362"|"ENSMUSG00000048078"|"ENSMUSG00000079055"|"ENSMUSG00000022523"|"ENSMUSG00000059456"|"ENSMUSG00000037868"|"ENSMUSG00000059991"|"ENSMUSG00000040721"|"ENSMUSG00000020123"|"ENSMUSG00000016529"|"ENSMUSG00000024268"|"ENSMUSG00000050321"|"ENSMUSG00000030525"|"ENSMUSG00000061689"|"ENSMUSG00000063887"|"ENSMUSG00000037386"|"ENSMUSG00000020723"|"E…	Adora1/Cartpt/Ccn3/Tenm4/Slc8a3/Fgf12/Ptk2b/Egr2/Nptx2/Zfhx2/Avpr1a/Il10/Celf4/Neto1/Chrna7/Dlgap4/Nlgn1/Rims2/Cacng4/Grin2d/Slc8a2/Tppp/Homer1/Dicer1/Unc13b/Akap9/Tnr/Shank3/Dlgap3/Nlgn2/Stx1a/Mtor/Ncmap/F2r/Jam2/Scn11a/Acpp/Tnfrsf21/Dag1/Reln/Rims1/Shisa9/Tnfrsf1b/Dlgap1/Ghrl
GOBP_MRNA_SPLICE_SITE_SELECTION	0.627257	0.659497	2.33916	31	2.40153e-06	7.13522e-05	ENSMUSG00000024949|"ENSMUSG00000031134"|"ENSMUSG00000018379"|"ENSMUSG00000028676"|"ENSMUSG00000029823"|"ENSMUSG00000028137"|"ENSMUSG00000035597"|"ENSMUSG00000016921"|"ENSMUSG00000024268"|"ENSMUSG00000002107"|"ENSMUSG00000020863"|"ENSMUSG00000029439"|"ENSMUSG00000028134"|"ENSMUSG00000005506"|"ENSMUSG00000035851"|"ENSMUSG00000021134"|"ENSMUSG00000043535"|"ENSMUSG00000002129"	Sf1/Rbmx/Srsf1/Srsf10/Luc7l2/Celf3/Prpf39/Srsf6/Celf4/Celf2/Luc7l3/Sfswap/Ptbp2/Celf1/Ythdc1/Srsf5/Setx/Sf3a1
GOBP_REGULATION_OF_MUSCLE_CELL_DIFFERENTIATION	0.627257	0.411751	1.95748	125	2.42088e-06	7.13522e-05	ENSMUSG00000033016|"ENSMUSG00000019432"|"ENSMUSG00000037362"|"ENSMUSG00000032172"|"ENSMUSG00000037815"|"ENSMUSG00000038132"|"ENSMUSG00000020063"|"ENSMUSG00000032405"|"ENSMUSG00000024042"|"ENSMUSG00000062991"|"ENSMUSG00000051675"|"ENSMUSG00000031393"|"ENSMUSG00000063063"|"ENSMUSG00000050440"|"ENSMUSG00000022687"|"ENSMUSG00000026842"|"ENSMUSG00000050567"|"ENSMUSG00000027833"|"ENSMUSG00000022383"|"E…	Nfatc1/Ddx39b/Ccn3/Olfm2/Ctnna1/Rbm24/Sirt1/Pias1/Sik1/Nrg1/Trim32/Mecp2/Ctnna2/Hamp/Boc/Abl1/Maml1/Shox2/Ppara/Supt6/Mef2a/Sox6/Akap6/Mapk11/Rgs2/Id2/Bmp10/Notch1/Ereg/Ankrd17/Mtor/Bcl2/Spag9/Smad4/Mapk12/Gm38394/Zbed6/Bmp2/Ptbp1/Mef2c/Mylk3/Yy1/Ctdp1/Hdac4/Niban2/Frs2/Nfatc3/Srf/Fzd7/Nln/Cdon
GOMF_RRNA_BINDING	0.627257	-0.520681	-2.18337	61	2.41048e-06	7.13522e-05	ENSMUSG00000024902|"ENSMUSG00000023967"|"ENSMUSG00000034211"|"ENSMUSG00000016833"|"ENSMUSG00000047084"|"ENSMUSG00000028187"|"ENSMUSG00000003429"|"ENSMUSG00000039680"|"ENSMUSG00000045538"|"ENSMUSG00000038510"|"ENSMUSG00000030744"|"ENSMUSG00000046756"|"ENSMUSG00000008668"|"ENSMUSG00000057388"|"ENSMUSG00000026273"|"ENSMUSG00000029066"|"ENSMUSG00000025962"|"ENSMUSG00000012848"|"ENSMUSG00000067274"|"E…	Mrpl11/Mrps18a/Mrps17/Mrps18c/Ngrn/Rpf1/Rps11/Mrps6/Ddx28/Rpf2/Rps3/Mrps7/Rps18/Mrpl18/Mterf4/Mrpl20/Fastkd2/Rps5/Rplp0/Mrps27/Nol12/Emg1/Gtf3a/Ppan/Rps14/Mrps11/Tst/Rpl8/Rpl11/Ptcd3/Imp3/Utp25/Rpl3
GOMF_HORMONE_RECEPTOR_BINDING	0.627257	0.387756	1.89443	152	2.51215e-06	7.36117e-05	ENSMUSG00000034813|"ENSMUSG00000043962"|"ENSMUSG00000027985"|"ENSMUSG00000038369"|"ENSMUSG00000031748"|"ENSMUSG00000037447"|"ENSMUSG00000048546"|"ENSMUSG00000020063"|"ENSMUSG00000035011"|"ENSMUSG00000020038"|"ENSMUSG00000034297"|"ENSMUSG00000048776"|"ENSMUSG00000029478"|"ENSMUSG00000020719"|"ENSMUSG00000055024"|"ENSMUSG00000027678"|"ENSMUSG00000024077"|"ENSMUSG00000040021"|"ENSMUSG00000059201"|"E…	Grip1/Thrap3/Lef1/Ncoa6/Gnao1/Arid5a/Tob2/Sirt1/Zbtb7a/Cry1/Med13/Pthlh/Ncor2/Ddx5/Ep300/Ncoa3/Strn/Lats1/Lep/Ucn/Lrif1/Baz2a/Tgfb1i1/Nppa/Arid1a/Ppargc1a/Nppb/Cnot1/Wbp2/Ncoa2/Nr4a1/Nr4a2/Nr4a3/Esr1/Nrip1/Tacc1/Nsd1/Foxp1/Ctbp2/Taf1/Actn4/Tacc2/Smarca4/Kdm4c/Ppargc1b/Kdm3a/Ywhah/Nr0b2/Rnf6/Ddx54/Lcor/Padi2/Jund/Stat5b/Trip12
GOBP_TRANSCRIPTION_COUPLED_NUCLEOTIDE_EXCISION_REPAIR	0.627257	-0.492384	-2.11938	73	2.66347e-06	7.71489e-05	ENSMUSG00000038489|"ENSMUSG00000029387"|"ENSMUSG00000019494"|"ENSMUSG00000026240"|"ENSMUSG00000033970"|"ENSMUSG00000045996"|"ENSMUSG00000019373"|"ENSMUSG00000090137"|"ENSMUSG00000022881"|"ENSMUSG00000022400"|"ENSMUSG00000033020"|"ENSMUSG00000035297"|"ENSMUSG00000020460"|"ENSMUSG00000021639"|"ENSMUSG00000024258"|"ENSMUSG00000039771"|"ENSMUSG00000004667"|"ENSMUSG00000029363"|"ENSMUSG00000025156"|"E…	Polr2l/Gtf2h3/Cops6/Cops7b/Rfc3/Polr2k/Cops3/Uba52/Rfc4/Rbx1/Polr2f/Cops4/Rps27a/Gtf2h2/Polr2d/Polr2j/Polr2e/Rfc5/Gps1/Rpa3/Gtf2h1/Rfc2/Polr2g/Gtf2h4/Ccnh/Polr2i/Polr2c/Ercc3
GOBP_SKELETAL_SYSTEM_DEVELOPMENT	0.627257	0.29983	1.65937	425	2.7223e-06	7.79567e-05	ENSMUSG00000030607|"ENSMUSG00000054252"|"ENSMUSG00000032515"|"ENSMUSG00000032640"|"ENSMUSG00000071192"|"ENSMUSG00000066595"|"ENSMUSG00000037362"|"ENSMUSG00000022868"|"ENSMUSG00000040675"|"ENSMUSG00000044791"|"ENSMUSG00000039239"|"ENSMUSG00000075588"|"ENSMUSG00000019997"|"ENSMUSG00000006445"|"ENSMUSG00000037962"|"ENSMUSG00000073530"|"ENSMUSG00000025880"|"ENSMUSG00000038648"|"ENSMUSG00000014813"|"E…	Acan/Fgfr3/Csrnp1/Chsy1/Wfikkn1/Flvcr1/Ccn3/Ahsg/Mthfd1l/Setd2/Tgfb2/Hoxb2/Ccn2/Epha2/Rflna/Pappa2/Smad7/Creb3l2/Stc1/Runx3/Nle1/Ptger4/Ski/Pthlh/Akap13/Slc9b2/Ep300/Tbx3/Col27a1/Lep/Tgfbr1/Plekha1/Chadl/Ltbp3/Glg1/Wfikkn2/Wasf2/Shox2/Ihh/Runx1/Foxc2/Prrx1/Bmp3/Chil1/Rbp4/Acvrl1/Rai1/Rps6ka3/Chst11/Sox6/Cd44/Zbtb16/Trps1/Pdgfc/Ash1l/Ankrd11/Wnt7b/Alpl/Trip11/Sh2b3/Bmpr1b/Snx10/Pkd1/Sox9/Hoxc6/Nds…
GOBP_POSITIVE_REGULATION_OF_GTPASE_ACTIVITY	0.627257	0.305433	1.65234	365	2.98698e-06	8.41027e-05	ENSMUSG00000019920|"ENSMUSG00000058230"|"ENSMUSG00000036198"|"ENSMUSG00000026358"|"ENSMUSG00000039361"|"ENSMUSG00000027347"|"ENSMUSG00000031748"|"ENSMUSG00000026867"|"ENSMUSG00000006445"|"ENSMUSG00000036863"|"ENSMUSG00000067629"|"ENSMUSG00000052684"|"ENSMUSG00000022799"|"ENSMUSG00000036885"|"ENSMUSG00000062232"|"ENSMUSG00000059146"|"ENSMUSG00000011831"|"ENSMUSG00000044456"|"ENSMUSG00000031709"|"E…	Lims1/Arhgap35/Arhgap36/Rgs1/Picalm/Rasgrp1/Gnao1/Gapvd1/Epha2/Syde2/Syngap1/Jun/Arhgap31/Arhgef26/Rapgef2/Ntrk3/Evi5/Rin3/Tbc1d9/Rasal1/Ptk2b/Fam13a/Epha1/Pip5k1a/Rabgap1l/Snx18/Rasgrp2/Wnt4/Stard13/Rasal2/Arhgap21/Gdi1/Sipa1l3/Icam1/Iqgap2/Dennd1b/Pkp4/Ranbp2/Ngef/Stard8/Fam13b/Myo9a/Rasa3/Arhgef19/Elmod1/Rgs18/Crkl/Adrb1/Apc2/Agfg1/Rgs2/Acap2/Rgs11/Git2/Rgs7/Errfi1/Sec23b/Stxbp5/Prex2/Rin1/Sgs…
GOMF_TRANSCRIPTION_COREGULATOR_ACTIVITY	0.627257	0.294101	1.62927	451	3.19952e-06	8.90917e-05	ENSMUSG00000091971|"ENSMUSG00000055866"|"ENSMUSG00000032280"|"ENSMUSG00000034168"|"ENSMUSG00000024949"|"ENSMUSG00000005483"|"ENSMUSG00000022521"|"ENSMUSG00000043962"|"ENSMUSG00000037608"|"ENSMUSG00000051495"|"ENSMUSG00000038369"|"ENSMUSG00000034120"|"ENSMUSG00000020423"|"ENSMUSG00000035873"|"ENSMUSG00000037447"|"ENSMUSG00000024002"|"ENSMUSG00000036432"|"ENSMUSG00000038909"|"ENSMUSG00000018076"|"E…	Hspa1a/Per2/Tle3/Irf2bpl/Sf1/Dnajb1/Crebbp/Thrap3/Bclaf1/Irf2bp2/Ncoa6/Srsf2/Btg2/Pawr/Arid5a/Brd4/Siah2/Kat7/Med13l/Tob2/Mrtfb/Rlim/Sirt1/Dyrk1a/Pias1/Nrg1/Med13/Ncor2/Rbm14/Ep300/Mier3/Zmiz1/Trim32/Ncoa3/Cnot9/Mecp2/Tcerg1/Tox2/N4bp2l2/Abl1/Wnt4/Phf12/Maml1/Tgfb1i1/Bcl9l/Actn1/Hnrnpu/Scai/Arid1a/Ewsr1/Usp22/Ppargc1a/Rere/Kat6a/Dpf1/Muc1/Phf8/Ptpn14/Rsf1/Pprc1/Wbp2/Pxn/Arid3a/Ncoa2/Ddx17/Yap1/Tr…
GOBP_RNA_CATABOLIC_PROCESS	0.627257	-0.299488	-1.65724	398	3.3437e-06	9.25505e-05	ENSMUSG00000002102|"ENSMUSG00000015671"|"ENSMUSG00000020708"|"ENSMUSG00000026750"|"ENSMUSG00000086316"|"ENSMUSG00000006998"|"ENSMUSG00000032301"|"ENSMUSG00000039067"|"ENSMUSG00000025487"|"ENSMUSG00000021040"|"ENSMUSG00000069744"|"ENSMUSG00000020720"|"ENSMUSG00000021024"|"ENSMUSG00000028932"|"ENSMUSG00000069806"|"ENSMUSG00000005625"|"ENSMUSG00000025451"|"ENSMUSG00000021737"|"ENSMUSG00000049517"|"E…	Psmc3/Psma2/Psmc5/Psmb7/Nbdy/Psmd2/Psma4/Psmd7/Psmd13/Slirp/Psmb3/Psmd12/Psma6/Psmc2/Cacng7/Psmd4/Paip1/Psmd6/Rps23/Lsm1/Isg20/Rida/Psmb5/Psma1/Uba52/Rpl31/Psmd9/Psmd11/Rps11/Psmd14/Psmb4/Rpl21/Psmb9/Psmb8/Ybx3/Mettl3/Lin28b/Psma5/E2f1/Psmc4/Dnd1/Psmb6/Cnot8/Zc3h14/Rpl6/Exosc7/Nanos3/Rps19/Pkp1/Ncbp2/Psmc1/Rpl32/Rps17/Apex1/Rps27a/Psmd10/Anp32a/Rpl28/Polr2d/Dis3l/Fxr2/Rps3/Psme2/Drosha/Rps18/Ppp2…
GOMF_BETA_CATENIN_BINDING	0.627257	0.471201	2.0926	83	3.48271e-06	9.53959e-05	ENSMUSG00000034813|"ENSMUSG00000037815"|"ENSMUSG00000027985"|"ENSMUSG00000025880"|"ENSMUSG00000018476"|"ENSMUSG00000003032"|"ENSMUSG00000055024"|"ENSMUSG00000039155"|"ENSMUSG00000000782"|"ENSMUSG00000032702"|"ENSMUSG00000063063"|"ENSMUSG00000063382"|"ENSMUSG00000060843"|"ENSMUSG00000032238"|"ENSMUSG00000029528"|"ENSMUSG00000021823"|"ENSMUSG00000045180"|"ENSMUSG00000026826"|"ENSMUSG00000000567"|"E…	Grip1/Ctnna1/Lef1/Smad7/Kdm6b/Klf4/Ep300/Cdh26/Tcf7/Kank1/Ctnna2/Bcl9l/Ctnna3/Rora/Pxn/Vcl/Shroom2/Nr4a2/Sox9/Apc2/Esr1/Foxo3/Gli3/Tbl1x/Ctnnd2/Chd8/Bcl9/Dvl3/Apc/Dlg5/Dact2/Sox17/Med12l/Cdh1/Tcf4/Btrc/Tbl1xr1/Gsk3b/Med12
GOCC_PROTON_TRANSPORTING_ATP_SYNTHASE_COMPLEX	0.627257	-0.711107	-2.24957	21	3.58234e-06	9.70697e-05	ENSMUSG00000071528|"ENSMUSG00000006057"|"ENSMUSG00000054894"|"ENSMUSG00000021290"|"ENSMUSG00000038690"|"ENSMUSG00000022890"|"ENSMUSG00000050856"|"ENSMUSG00000034566"|"ENSMUSG00000022956"|"ENSMUSG00000016252"|"ENSMUSG00000038717"|"ENSMUSG00000018770"|"ENSMUSG00000021868"|"ENSMUSG00000025393"|"ENSMUSG00000025781"|"ENSMUSG00000000563"|"ENSMUSG00000003072"|"ENSMUSG00000025428"	Atp5md/Atp5g1/Dmac2l/Atp5mpl/Atp5j2/Atp5j/Atp5k/Atp5h/Atp5o/Atp5e/Atp5l/Atp5g3/Ppif/Atp5b/Atp5c1/Atp5pb/Atp5d/Atp5a1
GOBP_REGULATION_OF_SUPRAMOLECULAR_FIBER_ORGANIZATION	0.627257	0.308715	1.6595	348	3.75528e-06	9.96138e-05	ENSMUSG00000090877|"ENSMUSG00000091971"|"ENSMUSG00000014747"|"ENSMUSG00000050357"|"ENSMUSG00000030562"|"ENSMUSG00000058230"|"ENSMUSG00000024290"|"ENSMUSG00000049550"|"ENSMUSG00000019997"|"ENSMUSG00000032083"|"ENSMUSG00000074899"|"ENSMUSG00000034295"|"ENSMUSG00000041598"|"ENSMUSG00000022897"|"ENSMUSG00000039942"|"ENSMUSG00000021338"|"ENSMUSG00000041570"|"ENSMUSG00000066406"|"ENSMUSG00000052727"|"E…	Hspa1b/Hspa1a/Ankrd53/Carmil2/Nox4/Arhgap35/Rock1/Clip1/Ccn2/Apoa1/Sptbn5/Fhod3/Cdc42ep4/Dyrk1a/Ptger4/Carmil1/Camsap2/Akap13/Map1b/Coro2b/Mecp2/Lmod1/Lats1/Kank1/Ptk2b/Tgfbr1/Flna/Wasl/Epha1/Ctnna2/Bag4/Chadl/Pak3/Abl1/Wnt4/Tmod2/Rictor/Sptbn4/Wasf2/Icam1/Taok1/Iqgap2/Dmtn/Pak2/Actg1/Chrna7/Dstn/Cttn/Gmfb/Pxn/Bmerb1/Atxn7/Apc2/Mtpn/Akap9/Ocln/Fchsd2/Abi2/Bmp10/Shank3/Ppfia1/Tjp1/Gm14137/Tac1/Syn…
GOBP_NEGATIVE_REGULATION_OF_PHOSPHORYLATION	0.610527	0.303729	1.64312	365	3.88072e-06	0.000102402	ENSMUSG00000024190|"ENSMUSG00000049313"|"ENSMUSG00000022868"|"ENSMUSG00000030551"|"ENSMUSG00000030203"|"ENSMUSG00000024290"|"ENSMUSG00000022637"|"ENSMUSG00000035621"|"ENSMUSG00000021959"|"ENSMUSG00000042677"|"ENSMUSG00000028944"|"ENSMUSG00000051391"|"ENSMUSG00000046733"|"ENSMUSG00000025880"|"ENSMUSG00000032462"|"ENSMUSG00000027582"|"ENSMUSG00000032501"|"ENSMUSG00000020063"|"ENSMUSG00000020262"|"E…	Dusp1/Sorl1/Ahsg/Nr2f2/Dusp16/Rock1/Cblb/Midn/Lats2/Zc3h12a/Prkag2/Ywhag/Gprc5a/Smad7/Pik3cb/Zgpat/Trib1/Sirt1/Adarb1/Snx25/Ppp2r1a/Macroh2a1/Mas1/Slc8a3/Spry1/Hexim1/Ntrk3/Igf1r/Dusp6/Dusp4/Dusp26/Lats1/Ptprq/Epha1/Abl1/Spred3/Inhba/Ppara/Dnaja1/Pdpk1/Rhoh/Nppa/Dmtn/Hnrnpu/Pak2/Spred1/Adipoq/Smad6/Spry4/Ppargc1a/Ptpn1/Hipk3/Gmfb/Tardbp/Dgkq/Ddit4/Cdk5rap3/Spred2/Sh2b3/Crkl/Dusp5/Ipo5/Rgs2/Ocln/P…
GOCC_PRESYNAPTIC_MEMBRANE	0.610527	0.406193	1.93106	125	3.92611e-06	0.00010306	ENSMUSG00000042429|"ENSMUSG00000032269"|"ENSMUSG00000062209"|"ENSMUSG00000039361"|"ENSMUSG00000032773"|"ENSMUSG00000027273"|"ENSMUSG00000035864"|"ENSMUSG00000005089"|"ENSMUSG00000003378"|"ENSMUSG00000049511"|"ENSMUSG00000039488"|"ENSMUSG00000035798"|"ENSMUSG00000037386"|"ENSMUSG00000003458"|"ENSMUSG00000028399"|"ENSMUSG00000027765"|"ENSMUSG00000059857"|"ENSMUSG00000044288"|"ENSMUSG00000013033"|"E…	Adora1/Htr3a/Erbb4/Picalm/Chrm1/Snap25/Syt1/Slc1a2/Grik5/Htr1b/Cntn5/Zdhhc17/Rims2/Ncstn/Ptprd/P2ry1/Ntng1/Cnr1/Adgrl1/Unc13b/Ptprs/Stxbp5/Hip1/Efnb3/Drd2/Nlgn2/Stx1a/Cntn1/Kctd16/Stx11/Grik3/Fcho2/Lrfn3/Stx2/Snph/Itsn2/Nptn/Kctd8/Rims1/Gabbr1/Slc6a9/Cdh9/Kcnc2/Scn2a/Unc13c/Apba1/Erc2/Atp2b4/Adra1a/Fmr1/Dennd1a/Atp2b1/Gpc4/Aph1a
GOBP_NEURON_MIGRATION	0.610527	0.416651	1.96134	119	4.04846e-06	0.000105721	ENSMUSG00000032036|"ENSMUSG00000047898"|"ENSMUSG00000006711"|"ENSMUSG00000030551"|"ENSMUSG00000062209"|"ENSMUSG00000031642"|"ENSMUSG00000007817"|"ENSMUSG00000062232"|"ENSMUSG00000052727"|"ENSMUSG00000001507"|"ENSMUSG00000009418"|"ENSMUSG00000031328"|"ENSMUSG00000031965"|"ENSMUSG00000063063"|"ENSMUSG00000015053"|"ENSMUSG00000020770"|"ENSMUSG00000028519"|"ENSMUSG00000020108"|"ENSMUSG00000042766"|"E…	Kirrel3/Ccr4/D130043K22Rik/Nr2f2/Erbb4/Sh3rf1/Zmiz1/Rapgef2/Map1b/Itga3/Nav1/Flna/Tbx20/Ctnna2/Gata2/Unk/Dab1/Ddit4/Trim46/Ntng1/Adgrg1/Nr4a2/Crkl/Sema3a/Alkbh1/Nipbl/Pafah1b1/Drd2/Tubb2b/Phactr1/Prkg1/Mdk/Fgfr1/Mark2/Dner/Plxnb2/Rac1/Gfra3/Ntrk2/Reln/Astn2/Nkx2-1/Mef2c/Crk/Tubb2a/Dab2ip/Gas6/Lrig2/Srf/Top2b/Zfp609/Lrp12/Ndel1
GOBP_ACTIN_FILAMENT_ORGANIZATION	0.610527	0.294874	1.61773	407	4.26231e-06	0.000110732	ENSMUSG00000050357|"ENSMUSG00000030562"|"ENSMUSG00000058230"|"ENSMUSG00000037815"|"ENSMUSG00000024290"|"ENSMUSG00000019997"|"ENSMUSG00000035873"|"ENSMUSG00000032083"|"ENSMUSG00000074899"|"ENSMUSG00000034295"|"ENSMUSG00000037962"|"ENSMUSG00000041598"|"ENSMUSG00000039942"|"ENSMUSG00000021338"|"ENSMUSG00000020527"|"ENSMUSG00000009647"|"ENSMUSG00000029860"|"ENSMUSG00000024456"|"ENSMUSG00000041729"|"E…	Carmil2/Nox4/Arhgap35/Ctnna1/Rock1/Ccn2/Pawr/Apoa1/Sptbn5/Fhod3/Rflna/Cdc42ep4/Ptger4/Carmil1/Myo19/Mcu/Zyx/Diaph1/Coro2b/Samd14/Lmod1/Lats1/Kank1/Ptk2b/Tgfbr1/Flna/Wasl/Epha1/Rhob/Ctnna2/Bag4/Rhobtb1/Tpm2/Pak3/Abl1/Wnt4/Tmod2/Rictor/Sptbn4/Wasf2/Actn1/Icam1/Rnd3/Rhoh/Sorbs1/Iqgap2/Dmtn/Pak2/Actg1/Dstn/Myo15/Cttn/Gmfb/Ctnna3/Neb/Mical2/Rnd1/Prkci/Pxn/Shroom2/Diaph2/Mtpn/Fchsd2/Fat1/Fam107a/Abi2/N…
GOBP_CELL_JUNCTION_ASSEMBLY	0.610527	0.305305	1.66297	382	4.58391e-06	0.000117872	ENSMUSG00000035274|"ENSMUSG00000032589"|"ENSMUSG00000032036"|"ENSMUSG00000019920"|"ENSMUSG00000062209"|"ENSMUSG00000037815"|"ENSMUSG00000024290"|"ENSMUSG00000032593"|"ENSMUSG00000006445"|"ENSMUSG00000025880"|"ENSMUSG00000022565"|"ENSMUSG00000023328"|"ENSMUSG00000038064"|"ENSMUSG00000047261"|"ENSMUSG00000062232"|"ENSMUSG00000052727"|"ENSMUSG00000041729"|"ENSMUSG00000040152"|"ENSMUSG00000045903"|"E…	Tpbg/Bsn/Kirrel3/Lims1/Erbb4/Ctnna1/Rock1/Amigo3/Epha2/Smad7/Plec/Ache/Cldn22/Gap43/Rapgef2/Map1b/Coro2b/Thbs1/Npas4/Mecp2/Robo2/Strn/Ptk2b/Flna/Pip5k1a/Abl1/Wnt4/Fzd5/Ephb3/Actn1/Runx1/Pdpk1/Sorbs1/Dmtn/Pdcd6ip/Pak2/Actg1/Tln1/Pkp4/Acvrl1/Setd5/Slk/Cldn19/Lamc2/Eef2k/Cttn/Hipk1/Prkca/Cntn5/Amigo2/Nlgn1/Myo9a/Ptprd/Prkci/Vcl/Itga5/Spock2/Gja5/Slitrk4/Lrrtm3/Pals1/Actb/Il1rap/Crkl/Peak1/Cldn23/Gri…
GOBP_REGULATION_OF_HEMOPOIESIS	0.610527	0.301342	1.63042	361	4.66775e-06	0.000119419	ENSMUSG00000090877|"ENSMUSG00000091971"|"ENSMUSG00000044786"|"ENSMUSG00000035356"|"ENSMUSG00000021647"|"ENSMUSG00000040423"|"ENSMUSG00000034833"|"ENSMUSG00000022521"|"ENSMUSG00000027985"|"ENSMUSG00000021250"|"ENSMUSG00000042677"|"ENSMUSG00000003882"|"ENSMUSG00000021025"|"ENSMUSG00000026770"|"ENSMUSG00000031642"|"ENSMUSG00000038909"|"ENSMUSG00000048546"|"ENSMUSG00000022387"|"ENSMUSG00000025880"|"E…	Hspa1b/Hspa1a/Zfp36/Nfkbiz/Cartpt/Rc3h1/Tespa1/Crebbp/Lef1/Fos/Zc3h12a/Il7r/Nfkbia/Il2ra/Sh3rf1/Kat7/Tob2/Brd1/Smad7/Zfp36l2/Trib1/Klf13/Runx3/Jun/Cd27/Slc9b2/Mitf/Arnt/Ep300/Ap3d1/Zmiz1/Egr3/Tlr4/Tcf7/Ptn/Thbs1/Ptk2b/Kmt2e/Zbtb46/Gata2/Tnrc6c/Abl1/Inhba/Ihh/Runx1/Il10/Rhoh/Adipoq/Tcim/Gp1ba/Purb/Rbm15/Il17d/Paf1/Prkca/Creb1/Kmt2a/Zbtb16/Tnfsf9/Kmt2b/Ago3/Mturn/Camk4/Cdc73/Tnfrsf18/Sos2/Nr4a3/Rc3…
GOBP_GASTRULATION	0.610527	0.391653	1.91547	149	5.56935e-06	0.000140348	ENSMUSG00000024190|"ENSMUSG00000025650"|"ENSMUSG00000044791"|"ENSMUSG00000027985"|"ENSMUSG00000032083"|"ENSMUSG00000026768"|"ENSMUSG00000006445"|"ENSMUSG00000029763"|"ENSMUSG00000048078"|"ENSMUSG00000018476"|"ENSMUSG00000003032"|"ENSMUSG00000015937"|"ENSMUSG00000005836"|"ENSMUSG00000001507"|"ENSMUSG00000040651"|"ENSMUSG00000031530"|"ENSMUSG00000031965"|"ENSMUSG00000042812"|"ENSMUSG00000041324"|"E…	Dusp1/Col7a1/Setd2/Lef1/Apoa1/Itga8/Epha2/Exoc4/Tenm4/Kdm6b/Klf4/Macroh2a1/Gata6/Itga3/Tasor/Dusp4/Tbx20/Foxf1/Inhba/Mbp/Twsg1/Foxc2/Il10/Adipoq/Paf1/Ugdh/Itga5/Cdc73/Dusp5/Nr4a3/Ctr9/Bmpr2/Eya2/Itgb4/Tbx6/Smad4/Nf2/Dag1/Itgav/Lbx2/Lrp6/Tal1/Sox17/Dvl2/Frs2/Srf/Acvr2a/Lamb3/Fzd7/Trim15
GOBP_CELL_SUBSTRATE_ADHESION	0.610527	0.312373	1.67307	332	5.66088e-06	0.000141684	ENSMUSG00000019920|"ENSMUSG00000024290"|"ENSMUSG00000026840"|"ENSMUSG00000030830"|"ENSMUSG00000019997"|"ENSMUSG00000032083"|"ENSMUSG00000026768"|"ENSMUSG00000032462"|"ENSMUSG00000022026"|"ENSMUSG00000021360"|"ENSMUSG00000021338"|"ENSMUSG00000029860"|"ENSMUSG00000029838"|"ENSMUSG00000041729"|"ENSMUSG00000001507"|"ENSMUSG00000040152"|"ENSMUSG00000079620"|"ENSMUSG00000045991"|"ENSMUSG00000032702"|"E…	Lims1/Rock1/Lamc3/Itgal/Ccn2/Apoa1/Itga8/Pik3cb/Olfm4/Gcnt2/Carmil1/Zyx/Ptn/Coro2b/Itga3/Thbs1/Muc4/Onecut2/Kank1/Ptk2b/Npnt/Flna/Serpine1/Cd3e/Epha1/Pip5k1a/Unc13d/Dmp1/Abl1/Wnt4/Foxf1/Ephb3/Actn1/Pdpk1/Sorbs1/Dmtn/Actg1/Lamb2/Smad6/Tmem8b/Acvrl1/Spry4/Slk/Parvg/Cttn/Ppard/Angpt2/Cd44/Pxn/Ntng1/Cspg5/Vcl/Itga5/Spock2/Mslnl/Egfl6/Pkd1/Crkl/Peak1/Ttyh1/Cd96/Fam107a/Trpm7/Bcam/Cdh13/Notch1/Ppfia1/C…
GOBP_SYNAPTIC_TRANSMISSION_GLUTAMATERGIC	0.610527	0.474376	2.0537	75	5.83938e-06	0.000143284	ENSMUSG00000022619|"ENSMUSG00000042429"|"ENSMUSG00000035864"|"ENSMUSG00000059456"|"ENSMUSG00000027438"|"ENSMUSG00000038676"|"ENSMUSG00000003378"|"ENSMUSG00000019935"|"ENSMUSG00000049511"|"ENSMUSG00000021217"|"ENSMUSG00000063887"|"ENSMUSG00000020723"|"ENSMUSG00000044288"|"ENSMUSG00000007617"|"ENSMUSG00000028456"|"ENSMUSG00000071424"|"ENSMUSG00000015829"|"ENSMUSG00000004319"|"ENSMUSG00000022623"|"E…	Mapk8ip2/Adora1/Syt1/Ptk2b/Napb/Ucn/Grik5/Slc17a8/Htr1b/Tshz3/Nlgn1/Cacng4/Cnr1/Homer1/Unc13b/Grid2/Tnr/Clcn3/Shank3/Drd2/Nlgn2/Dgkz/Grik3/Reln/Clstn3/Mef2c/Gria2/Dgki/Cnih2/Unc13c
GOBP_CENTRAL_NERVOUS_SYSTEM_NEURON_DEVELOPMENT	0.610527	0.491476	2.10573	70	7.51863e-06	0.000178745	ENSMUSG00000058230|"ENSMUSG00000020423"|"ENSMUSG00000020262"|"ENSMUSG00000007817"|"ENSMUSG00000062232"|"ENSMUSG00000052516"|"ENSMUSG00000059201"|"ENSMUSG00000015053"|"ENSMUSG00000011751"|"ENSMUSG00000005958"|"ENSMUSG00000061298"|"ENSMUSG00000056124"|"ENSMUSG00000029869"|"ENSMUSG00000021270"|"ENSMUSG00000029819"|"ENSMUSG00000026826"|"ENSMUSG00000021112"|"ENSMUSG00000006134"|"ENSMUSG00000008575"|"E…	Arhgap35/Btg2/Adarb1/Zmiz1/Rapgef2/Robo2/Lep/Gata2/Sptbn4/Ephb3/Agbl4/B4galt6/Ephb6/Hsp90aa1/Npy/Nr4a2/Pals1/Crkl/Nfib/Chrnb2/Sema3a/Pafah1b1/Drd2/Plxna4/Slit2/Gli2/Atp7a/Tsku/Szt2/Ntrk2/Crk/Plxna3/Map2
GOMF_METAL_CLUSTER_BINDING	0.593325	-0.503568	-2.11697	63	8.21111e-06	0.00019071	ENSMUSG00000028629|"ENSMUSG00000059734"|"ENSMUSG00000024099"|"ENSMUSG00000056310"|"ENSMUSG00000059363"|"ENSMUSG00000079677"|"ENSMUSG00000020641"|"ENSMUSG00000031068"|"ENSMUSG00000022503"|"ENSMUSG00000043190"|"ENSMUSG00000027809"|"ENSMUSG00000064120"|"ENSMUSG00000013593"|"ENSMUSG00000022477"|"ENSMUSG00000037710"|"ENSMUSG00000027618"|"ENSMUSG00000030744"|"ENSMUSG00000047721"|"ENSMUSG00000032051"|"E…	Exo5/Ndufs8/Ndufv2/Tyw1/Fxn/Fdx2/Rsad2/Glrx3/Nubp1/Rfesd/Etfdh/Mocs1/Ndufs2/Aco2/Cisd1/Nfs1/Rps3/Bola2/Fdx1/Nfu1/Nubp2/Kif4/Aifm3/Nthl1/Sdhb/Elp3/Uqcrfs1/Ndufs7/Cdk5rap1/Ndufs1/Brip1
GOBP_PROTEIN_POLYUBIQUITINATION	0.593325	-0.305162	-1.65849	325	8.7927e-06	0.000200521	ENSMUSG00000064215|"ENSMUSG00000002102"|"ENSMUSG00000015671"|"ENSMUSG00000020708"|"ENSMUSG00000026750"|"ENSMUSG00000006998"|"ENSMUSG00000032301"|"ENSMUSG00000039067"|"ENSMUSG00000025487"|"ENSMUSG00000055401"|"ENSMUSG00000069744"|"ENSMUSG00000020720"|"ENSMUSG00000021024"|"ENSMUSG00000028932"|"ENSMUSG00000035048"|"ENSMUSG00000024370"|"ENSMUSG00000005625"|"ENSMUSG00000028793"|"ENSMUSG00000021737"|"E…	Ifi27/Psmc3/Psma2/Psmc5/Psmb7/Psmd2/Psma4/Psmd7/Psmd13/Fbxo6/Psmb3/Psmd12/Psma6/Psmc2/Anapc13/Cdc23/Psmd4/Rnf19b/Psmd6/Marchf5/Psmb5/Ube2e3/Psma1/Uba52/Psmd9/Psmd11/Ube2k/Psmd14/Psmb4/Anapc10/Fbxw18/Psmb9/Psmb8/Psma5/Psmc4/Ube2u/Psmb6/Rbx1/Trim14/Ubox5/Ppil2/Trim27/Psmc1/Rps27a/Psmd10/Ube2a/Npepps/Cdc34/Anapc5/Psme2/Blmh/Skp1/Sharpin/Ccnf/Fbxw4/Ube2e1/Ube2l3/Psmd1/Gps2/Trim34a/Dda1/Rnf8/Psmb2/Fbx…
GOBP_RESPONSE_TO_INTERFERON_GAMMA	0.593325	-0.365037	-1.83577	183	9.11218e-06	0.000205943	ENSMUSG00000052776|"ENSMUSG00000025888"|"ENSMUSG00000046879"|"ENSMUSG00000001123"|"ENSMUSG00000024397"|"ENSMUSG00000020903"|"ENSMUSG00000030895"|"ENSMUSG00000035299"|"ENSMUSG00000069874"|"ENSMUSG00000023259"|"ENSMUSG00000067212"|"ENSMUSG00000035186"|"ENSMUSG00000040264"|"ENSMUSG00000025498"|"ENSMUSG00000018899"|"ENSMUSG00000026104"|"ENSMUSG00000028268"|"ENSMUSG00000024457"|"ENSMUSG00000025492"|"E…	Oas1a/Casp1/Irgm1/Lgals9/Aif1/Stx8/Hpx/Mid1/Irgm2/Slc26a6/H2-T23/Ubd/Gbp2b/Irf7/Irf1/Stat1/Gbp3/Trim26/Ifitm3/Ptafr/Oas1g/Ccl24/Mrc1/Gbp2/H2-M3/Oas2/Nos2/Oasl1/Gbp8/Bst2/Fcgr1/Ccl5/Trim34a/Tdgf1/Slc11a1/Sp100/Parp14/Nr1h3/Oas3/Nmi/Gbp7/Irf4/Cyp27b1/H2-D1/Sumo1/Ccl4/Trim30a/Gbp4/Irf9/Ifngr2/Star/Trim34b/Ccl12/Acod1/B2m/Nr1h2/Rab7b/H2-T22/Camk2b/Ccl3/Trim21/Parp9/Gbp9/Vamp3/Vps26b/Gbp5/H2-K1/Cdc37/…
GOBP_REGULATION_OF_EPITHELIAL_CELL_DIFFERENTIATION	0.593325	0.419738	1.94147	112	1.00562e-05	0.000225258	ENSMUSG00000044786|"ENSMUSG00000024290"|"ENSMUSG00000042622"|"ENSMUSG00000019986"|"ENSMUSG00000018377"|"ENSMUSG00000015937"|"ENSMUSG00000037211"|"ENSMUSG00000018604"|"ENSMUSG00000027678"|"ENSMUSG00000037411"|"ENSMUSG00000037239"|"ENSMUSG00000028403"|"ENSMUSG00000051510"|"ENSMUSG00000022952"|"ENSMUSG00000025959"|"ENSMUSG00000027351"|"ENSMUSG00000016921"|"ENSMUSG00000090698"|"ENSMUSG00000022144"|"E…	Zfp36/Rock1/Maff/Ahi1/Vezf1/Macroh2a1/Spry1/Tbx3/Ncoa3/Serpine1/Spred3/Zdhhc21/Mafg/Runx1/Klf7/Spred1/Srsf6/Apold1/Gdnf/Rfx3/Vcl/Yap1/Spred2/Sox9/Errfi1/Notch1/Plcb1/Il1b/Prkch/Numa1/Alox8/Smo/F11r/Prom1/Jag1/Stat5b/Trim16/Tnfrsf1a/Cebpb/Ikbkb/Vdr
GOBP_RNA_CAPPING	0.593325	-0.607099	-2.22939	34	1.03046e-05	0.000229801	ENSMUSG00000038489|"ENSMUSG00000029387"|"ENSMUSG00000045996"|"ENSMUSG00000024019"|"ENSMUSG00000033020"|"ENSMUSG00000022774"|"ENSMUSG00000021639"|"ENSMUSG00000024258"|"ENSMUSG00000039771"|"ENSMUSG00000004667"|"ENSMUSG00000067995"|"ENSMUSG00000006599"|"ENSMUSG00000071662"|"ENSMUSG00000001524"|"ENSMUSG00000021548"|"ENSMUSG00000019738"|"ENSMUSG00000031783"|"ENSMUSG00000024382"|"ENSMUSG00000021103"	Polr2l/Gtf2h3/Polr2k/Cmtr1/Polr2f/Ncbp2/Gtf2h2/Polr2d/Polr2j/Polr2e/Gtf2f2/Gtf2h1/Polr2g/Gtf2h4/Ccnh/Polr2i/Polr2c/Ercc3/Mnat1
GOBP_MESENCHYME_DEVELOPMENT	0.593325	0.330503	1.72715	252	1.30475e-05	0.000285911	ENSMUSG00000039239|"ENSMUSG00000062209"|"ENSMUSG00000027985"|"ENSMUSG00000030539"|"ENSMUSG00000029671"|"ENSMUSG00000038132"|"ENSMUSG00000029763"|"ENSMUSG00000025880"|"ENSMUSG00000021360"|"ENSMUSG00000062991"|"ENSMUSG00000031616"|"ENSMUSG00000020719"|"ENSMUSG00000037211"|"ENSMUSG00000040651"|"ENSMUSG00000052516"|"ENSMUSG00000007613"|"ENSMUSG00000031328"|"ENSMUSG00000031965"|"ENSMUSG00000036856"|"E…	Tgfb2/Erbb4/Lef1/Sema4b/Wnt16/Rbm24/Exoc4/Smad7/Gcnt2/Nrg1/Ednra/Ddx5/Spry1/Tasor/Robo2/Tgfbr1/Flna/Tbx20/Wnt4/Spred3/Foxf1/Tgfb1i1/Bcl9l/Foxc2/Spred1/Acvrl1/Gdnf/Usf3/Sox8/Acta2/Sema3d/Ddx17/Yap1/Spred2/Sema3b/Akna/Sox9/Tbx5/Sema3a/Vasn/Notch1/Ldlrad4/Actg2/Il1b/Mdm4/Bmpr2/Nolc1/Alx1/Mtor/Mdk/Bcl2/Wt1/Fgfr1/Smo/Mapk1/Smad4/Sema4d/Dag1/Myc/Bmp2/Nkx2-1/Dlg5/Erbb3/Mef2c/Lrp6/Pkd2/Dab2ip/Coro1c/Jag1…
GOBP_DNA_DEPENDENT_DNA_REPLICATION	0.593325	-0.385746	-1.87824	151	1.3291e-05	0.000288735	ENSMUSG00000068428|"ENSMUSG00000025144"|"ENSMUSG00000033970"|"ENSMUSG00000027454"|"ENSMUSG00000002870"|"ENSMUSG00000014850"|"ENSMUSG00000031536"|"ENSMUSG00000051278"|"ENSMUSG00000022881"|"ENSMUSG00000016984"|"ENSMUSG00000059323"|"ENSMUSG00000029521"|"ENSMUSG00000002068"|"ENSMUSG00000032705"|"ENSMUSG00000029703"|"ENSMUSG00000027502"|"ENSMUSG00000020307"|"ENSMUSG00000031697"|"ENSMUSG00000035754"|"E…	Gmnc/Cenpx/Rfc3/Gins1/Mcm2/Msh3/Polb/Zgrf1/Rfc4/Etaa1/Tonsl/Chek2/Ccne1/Exd2/Lrwd1/Rtf2/Cdc34/Orc6/Wdr18/Rfc5/Tipin/Zmpste24/Poln/Primpol/Rpa3/Cdk2ap1/Rfc2/Gins3/Hmga1/Slfn9/Mms22l/Ssbp1/Zpr1/Orc5/Mcmdc2/Stoml2/Polg2/Rpain/Orc3/Terf1/Gins4/Traip/Pnkp/Nbn/Dscc1/Eme1/Recql5/Fbh1/Gmnn/Pole2/Mcm5/Atr/Chtf18/Gins2/Setmar/Samhd1/Dach1/Thoc1/Pold4/Mettl4/Ddx23
GOBP_POSITIVE_REGULATION_OF_CELL_ADHESION	0.593325	0.294504	1.6084	388	1.32464e-05	0.000288735	ENSMUSG00000032038|"ENSMUSG00000035356"|"ENSMUSG00000019920"|"ENSMUSG00000039239"|"ENSMUSG00000024290"|"ENSMUSG00000034833"|"ENSMUSG00000027985"|"ENSMUSG00000032083"|"ENSMUSG00000003882"|"ENSMUSG00000027238"|"ENSMUSG00000026770"|"ENSMUSG00000025880"|"ENSMUSG00000022026"|"ENSMUSG00000070691"|"ENSMUSG00000021360"|"ENSMUSG00000021338"|"ENSMUSG00000000409"|"ENSMUSG00000030336"|"ENSMUSG00000035914"|"E…	St3gal4/Nfkbiz/Lims1/Tgfb2/Rock1/Tespa1/Lef1/Apoa1/Il7r/Frmd5/Il2ra/Smad7/Olfm4/Runx3/Gcnt2/Carmil1/Lck/Cd27/Cd276/Plaur/Ap3d1/Zmiz1/Egr3/Ptn/Itga3/Dusp26/Lep/Ptk2b/Selp/Npnt/Flna/Cd3e/Epha1/Sele/Unc13d/Bag4/Dmp1/Pak3/Abl1/Wnt4/Foxf1/Ihh/Runx1/Foxc2/Icam1/Pdpk1/Il10/Rhoh/Dmtn/Ank3/Pak2/Prkca/Cd44/Zbtb16/Tnfsf9/Cd5/Cd209b/Cspg5/Adgrg1/Itga5/Spock2/Tnfrsf18/Egfl6/Crkl/Nr4a3/Icosl/Nfkbid/Cdh13/Ccn1/…
GOBP_REGULATION_OF_MEMBRANE_POTENTIAL	0.593325	0.295846	1.59926	364	1.35589e-05	0.000292325	ENSMUSG00000056258|"ENSMUSG00000022619"|"ENSMUSG00000042429"|"ENSMUSG00000035580"|"ENSMUSG00000032269"|"ENSMUSG00000054342"|"ENSMUSG00000029211"|"ENSMUSG00000032773"|"ENSMUSG00000025880"|"ENSMUSG00000053819"|"ENSMUSG00000031340"|"ENSMUSG00000057182"|"ENSMUSG00000052684"|"ENSMUSG00000079055"|"ENSMUSG00000022523"|"ENSMUSG00000029838"|"ENSMUSG00000045903"|"ENSMUSG00000031393"|"ENSMUSG00000054889"|"E…	Kcnq3/Mapk8ip2/Adora1/Kcnh8/Htr3a/Kcnn4/Gabra4/Chrm1/Smad7/Camk2d/Gabre/Scn3a/Jun/Slc8a3/Fgf12/Ptn/Npas4/Mecp2/Dsp/Ptk2b/Atp1a3/Ucp2/Flna/Cacna1d/Slmap/Chrna3/Grik5/Abl1/Cacna1i/Chrnb4/Scn2b/Nppa/Ank3/Cacna1b/Celf4/Neto1/Atp1a1/Chrna7/Kcnh7/Cldn19/Ctnna3/Scn9a/Ptpn3/Gria3/Nlgn1/Rims2/Dsc2/Cacng4/Grin2d/Akap6/Slc8a2/Cnr1/Kif5b/Gja5/Kcnj5/Adrb1/Unc13b/Grid2/Akap9/Kcnk4/Asic2/Chrnb2/Shank3/Kcnk6/Drd…
GOBP_NUCLEIC_ACID_PHOSPHODIESTER_BOND_HYDROLYSIS	0.593325	-0.322298	-1.71293	275	1.39958e-05	0.000300165	ENSMUSG00000038569|"ENSMUSG00000019297"|"ENSMUSG00000029387"|"ENSMUSG00000036315"|"ENSMUSG00000028974"|"ENSMUSG00000028629"|"ENSMUSG00000033970"|"ENSMUSG00000037149"|"ENSMUSG00000039236"|"ENSMUSG00000022323"|"ENSMUSG00000090137"|"ENSMUSG00000003363"|"ENSMUSG00000022881"|"ENSMUSG00000096210"|"ENSMUSG00000040688"|"ENSMUSG00000022400"|"ENSMUSG00000020515"|"ENSMUSG00000036693"|"ENSMUSG00000054309"|"E…	Rad9b/Nop9/Gtf2h3/Polr1h/Dffa/Exo5/Rfc3/Ddx1/Isg20/Rida/Uba52/Pld3/Rfc4/H1f0/Tbl3/Rbx1/Cnot8/Nop14/Cpsf3/Elac2/Exosc7/Exd2/Rexo2/Tatdn3/Ncbp2/Apex1/Rps27a/Pop5/Gtf2h2/Dis3l/Exog/Elac1/Endog/Drosha/Rfc5/Bax/Enpp3/Stk31/Hsf1/Rpp30/Trir/Mov10/Rpa3/Nol9/Gtf2h1/Exosc2/Rnaseh2a/Nmnat1/Rfc2/Pxdn/Gtf2h4/Zc3h12d/Slfn9/Exosc10/Rpp21/Exosc1/Dclre1c/Tsen15/Bms1/Gm960/Cstf3/Endov/Polr2i/Rad1/Toe1/Nthl1/Pnrc2/…
GOCC_TRANSLATION_PREINITIATION_COMPLEX	0.593325	-0.731074	-2.22296	18	1.41738e-05	0.000302695	ENSMUSG00000021116|"ENSMUSG00000070319"|"ENSMUSG00000042426"|"ENSMUSG00000028798"|"ENSMUSG00000030738"|"ENSMUSG00000027170"|"ENSMUSG00000006941"|"ENSMUSG00000035530"|"ENSMUSG00000053565"|"ENSMUSG00000056076"|"ENSMUSG00000033047"|"ENSMUSG00000022312"	Eif2s1/Eif3g/Dhx29/Eif3i/Eif3c/Eif3m/Eif1b/Eif1/Eif3k/Eif3b/Eif3l/Eif3h
GOBP_NEUROMUSCULAR_SYNAPTIC_TRANSMISSION	0.593325	0.671487	2.21382	23	1.46612e-05	0.000310472	ENSMUSG00000040287|"ENSMUSG00000032773"|"ENSMUSG00000020262"|"ENSMUSG00000033730"|"ENSMUSG00000023945"|"ENSMUSG00000032303"|"ENSMUSG00000024302"|"ENSMUSG00000035200"|"ENSMUSG00000030691"|"ENSMUSG00000027950"|"ENSMUSG00000029420"|"ENSMUSG00000031840"|"ENSMUSG00000063077"|"ENSMUSG00000040640"|"ENSMUSG00000027107"	Stac3/Chrm1/Adarb1/Egr3/Slc5a7/Chrna3/Dtna/Chrnb4/Fchsd2/Chrnb2/Rimbp2/Rab3a/Kif1b/Erc2/Chrna1
GOMF_TRANSCRIPTION_COREGULATOR_BINDING	0.57561	0.502474	2.08469	59	1.64805e-05	0.000342396	ENSMUSG00000033016|"ENSMUSG00000055866"|"ENSMUSG00000018143"|"ENSMUSG00000020893"|"ENSMUSG00000035011"|"ENSMUSG00000003032"|"ENSMUSG00000049606"|"ENSMUSG00000026349"|"ENSMUSG00000037791"|"ENSMUSG00000022383"|"ENSMUSG00000015839"|"ENSMUSG00000028957"|"ENSMUSG00000002250"|"ENSMUSG00000025958"|"ENSMUSG00000032238"|"ENSMUSG00000015120"|"ENSMUSG00000030315"|"ENSMUSG00000019768"|"ENSMUSG00000029267"|"E…	Nfatc1/Per2/Mafk/Per1/Zbtb7a/Klf4/Zfp644/Ccnt2/Phf12/Ppara/Nfe2l2/Per3/Ppard/Creb1/Rora/Ube2i/Vgll4/Esr1/Mtf2/Tert/Ctbp2/Smad4/Wiz/Rela/Lcor/Ahr/Cdk9/Hdac3/Chd6/Ehmt1/Ctbp1/Pgr
GOBP_MULTICELLULAR_ORGANISMAL_SIGNALING	0.57561	0.360202	1.80694	183	1.66503e-05	0.00034344	ENSMUSG00000010066|"ENSMUSG00000021647"|"ENSMUSG00000026442"|"ENSMUSG00000053819"|"ENSMUSG00000057182"|"ENSMUSG00000057378"|"ENSMUSG00000079055"|"ENSMUSG00000022523"|"ENSMUSG00000053519"|"ENSMUSG00000054889"|"ENSMUSG00000040907"|"ENSMUSG00000031328"|"ENSMUSG00000015968"|"ENSMUSG00000029088"|"ENSMUSG00000011751"|"ENSMUSG00000020123"|"ENSMUSG00000022416"|"ENSMUSG00000070304"|"ENSMUSG00000041616"|"E…	Cacna2d2/Cartpt/Nfasc/Camk2d/Scn3a/Ryr3/Slc8a3/Fgf12/Kcnip1/Dsp/Atp1a3/Flna/Cacna1d/Kcnip4/Sptbn4/Avpr1a/Cacna1i/Scn2b/Nppa/Ank3/Mef2a/Atp1a1/Ahcyl1/Cldn19/Ctnna3/Scn9a/Trpc1/Dsc2/Cacng4/Slc8a2/Gja5/Kcnj5/Akap9/Fxyd3/Tnr/Pafah1b1/Fxyd7/Kcnk6/Itpr1/Nos1/S1pr1/Myh14/Cacna1h/Kcna5/Scn11a/Pde4d/Cacng6/Ntrk2/Scn7a/Kcne3/Cacnb4/Cacna1s/Ghrl/Npr1/Atp1a4/Kcne4/Npr2/Cacnb2/Scn2a/Kcnh6/Scn5a/Kcnmb4/Cacng5/…
GOBP_REGULATION_OF_OSTEOBLAST_DIFFERENTIATION	0.57561	0.419216	1.93455	110	1.74915e-05	0.000354046	ENSMUSG00000023087|"ENSMUSG00000052276"|"ENSMUSG00000029050"|"ENSMUSG00000020719"|"ENSMUSG00000025491"|"ENSMUSG00000024074"|"ENSMUSG00000021136"|"ENSMUSG00000040998"|"ENSMUSG00000036856"|"ENSMUSG00000024098"|"ENSMUSG00000036867"|"ENSMUSG00000053110"|"ENSMUSG00000022382"|"ENSMUSG00000052430"|"ENSMUSG00000000567"|"ENSMUSG00000026923"|"ENSMUSG00000028195"|"ENSMUSG00000054200"|"ENSMUSG00000067336"|"E…	Noct/Ostn/Ski/Ddx5/Ifitm1/Crim1/Smoc1/Npnt/Wnt4/Twsg1/Smad6/Yap1/Wnt7b/Bmpr1b/Sox9/Notch1/Ccn1/Ffar4/Bmpr2/Hdac7/Gli3/Limd1/Sema4d/Bmp2/Nbr1/Mef2c/Tob1/Smad5/Jund/Cebpa/Jag1/Hdac4/Ltf/Chrd/Acvr2a/Cebpb/Il6ra/Gdf10/Atf4/Suco/Men1/Bmpr1a/Il6st/Prkd1/Sfrp1
GOMF_DNA_BINDING_TRANSCRIPTION_FACTOR_BINDING	0.57561	0.30062	1.61949	351	1.81811e-05	0.000366531	ENSMUSG00000033016|"ENSMUSG00000034813"|"ENSMUSG00000032280"|"ENSMUSG00000022521"|"ENSMUSG00000043962"|"ENSMUSG00000027985"|"ENSMUSG00000038369"|"ENSMUSG00000021250"|"ENSMUSG00000037447"|"ENSMUSG00000021025"|"ENSMUSG00000048546"|"ENSMUSG00000020063"|"ENSMUSG00000035011"|"ENSMUSG00000030527"|"ENSMUSG00000003032"|"ENSMUSG00000032405"|"ENSMUSG00000024042"|"ENSMUSG00000020038"|"ENSMUSG00000024045"|"E…	Nfatc1/Grip1/Tle3/Crebbp/Thrap3/Lef1/Ncoa6/Fos/Arid5a/Nfkbia/Tob2/Sirt1/Zbtb7a/Crtc3/Klf4/Pias1/Sik1/Cry1/Akap8/Ski/Med13/Jun/Ncor2/Ddx5/Arnt/Ep300/Mier3/Trim32/Bex2/Tbx3/Gata6/Ncoa3/Tcerg1/Strn/Dusp26/Lats1/Egr2/Atf2/Tbx20/Lrif1/Baz2a/Ppara/Dnaja1/Tgfb1i1/Prrx1/Zfp516/Mef2a/Arid1a/Ppargc1a/Rere/Nfe2l2/Ppard/Creb1/Dgkq/Cnot1/Wbp2/Ncoa2/Zfp503/Cdk5rap3/Yap1/Nr4a1/Nr4a2/Actb/Sox9/Nr4a3/Esr1/Nrip1/T…
GOBP_NEGATIVE_REGULATION_OF_INTRACELLULAR_SIGNAL_TRANSDUCTION	0.57561	0.280917	1.5585	458	2.00026e-05	0.000398471	ENSMUSG00000091971|"ENSMUSG00000024190"|"ENSMUSG00000049313"|"ENSMUSG00000020044"|"ENSMUSG00000058230"|"ENSMUSG00000037362"|"ENSMUSG00000039239"|"ENSMUSG00000030203"|"ENSMUSG00000036712"|"ENSMUSG00000042677"|"ENSMUSG00000020893"|"ENSMUSG00000006445"|"ENSMUSG00000029020"|"ENSMUSG00000032462"|"ENSMUSG00000014039"|"ENSMUSG00000020063"|"ENSMUSG00000022897"|"ENSMUSG00000030527"|"ENSMUSG00000003032"|"E…	Hspa1a/Dusp1/Sorl1/Timp3/Arhgap35/Ccn3/Tgfb2/Dusp16/Cyld/Zc3h12a/Per1/Epha2/Mfn2/Pik3cb/Prdm15/Sirt1/Dyrk1a/Crtc3/Klf4/Syngap1/Sla2/Ppp2r1a/Plaur/Spry1/Trim32/Pde10a/Tlr4/Itga3/Igf1r/Thbs1/C1qtnf3/Dusp6/Dusp4/Dusp26/Rasal1/Kank1/Plekha1/Itch/Trim39/Abl1/Spred3/Pde3b/Herpud1/Ivns1abp/Ppara/Dnaja1/Rhoh/Atf3/Nppa/Scai/Spred1/Adipoq/Wwc2/Dyrk3/Spry4/Nfe2l2/Ubr2/Magi2/Ptpn1/Hipk3/Muc1/Psca/Cd44/Ddit4/…
GOMF_SIGNALING_ADAPTOR_ACTIVITY	0.57561	0.481082	2.03798	67	2.0768e-05	0.000410473	ENSMUSG00000022619|"ENSMUSG00000034813"|"ENSMUSG00000031642"|"ENSMUSG00000054499"|"ENSMUSG00000027636"|"ENSMUSG00000066406"|"ENSMUSG00000050132"|"ENSMUSG00000032093"|"ENSMUSG00000025006"|"ENSMUSG00000018334"|"ENSMUSG00000040003"|"ENSMUSG00000047030"|"ENSMUSG00000027508"|"ENSMUSG00000007617"|"ENSMUSG00000042594"|"ENSMUSG00000030742"|"ENSMUSG00000026782"|"ENSMUSG00000022623"|"ENSMUSG00000058835"|"E…	Mapk8ip2/Grip1/Sh3rf1/Dedd2/Sla2/Akap13/Sarm1/Cd3e/Sorbs1/Ksr1/Magi2/Spata2/Pag1/Homer1/Sh2b3/Lat/Abi2/Shank3/Abi1/Map2k1/Spag9/Homer2/Cd3g/Iqgap1/Dlg5/Khdrbs1/Crk/Dab2ip/Frs2
GOBP_MULTICELLULAR_ORGANISMAL_HOMEOSTASIS	0.57561	0.280304	1.55388	450	2.09552e-05	0.00041095	ENSMUSG00000037071|"ENSMUSG00000042429"|"ENSMUSG00000032487"|"ENSMUSG00000055866"|"ENSMUSG00000038418"|"ENSMUSG00000040016"|"ENSMUSG00000041220"|"ENSMUSG00000021647"|"ENSMUSG00000038349"|"ENSMUSG00000032280"|"ENSMUSG00000054051"|"ENSMUSG00000019997"|"ENSMUSG00000020532"|"ENSMUSG00000022994"|"ENSMUSG00000029020"|"ENSMUSG00000037003"|"ENSMUSG00000023328"|"ENSMUSG00000030527"|"ENSMUSG00000018476"|"E…	Scd1/Adora1/Ptgs2/Per2/Egr1/Ptger3/Elovl6/Cartpt/Plcl1/Tle3/Ercc6/Ccn2/Acaca/Adcy6/Mfn2/Tns2/Ache/Crtc3/Kdm6b/Gcnt2/Trim32/Tlr4/Ksr2/Igf1r/Muc4/Lep/Ptk2b/Ucp2/Nr1d2/Gpr3/Gata2/Muc13/Cnot3/Hamp/Ltbp3/Tub/Mbp/Ihh/Foxc2/Adrb3/Ighg1/Zfp516/Actg1/Adipoq/Ogt/Rbp4/Adcy1/Ppargc1a/Klhl10/Hadh/Prkca/Pdgfc/Cnr1/Kras/Vcl/Homer1/Yap1/Napepld/Snx10/Muc2/Actb/Adrb1/Sox9/Ncdn/Nr4a3/Ocln/Aqp1/Tulp1/Alb/Clcn3/Wnk3…
GOBP_REGULATION_OF_BLOOD_CIRCULATION	0.57561	0.319488	1.66553	260	2.09552e-05	0.00041095	ENSMUSG00000010066|"ENSMUSG00000042429"|"ENSMUSG00000055866"|"ENSMUSG00000039239"|"ENSMUSG00000019997"|"ENSMUSG00000031748"|"ENSMUSG00000042677"|"ENSMUSG00000025880"|"ENSMUSG00000053819"|"ENSMUSG00000014813"|"ENSMUSG00000057378"|"ENSMUSG00000079055"|"ENSMUSG00000053519"|"ENSMUSG00000054889"|"ENSMUSG00000059201"|"ENSMUSG00000040907"|"ENSMUSG00000031328"|"ENSMUSG00000015968"|"ENSMUSG00000029088"|"E…	Cacna2d2/Adora1/Per2/Tgfb2/Ccn2/Gnao1/Zc3h12a/Smad7/Camk2d/Stc1/Ryr3/Slc8a3/Kcnip1/Dsp/Lep/Atp1a3/Flna/Cacna1d/Kcnip4/Ucn/Zdhhc21/Sptbn4/Avpr1a/Icam1/Scn2b/Nppa/Mef2a/Atp1a1/Ahcyl1/Celf2/Ctnna3/Trpc1/Dsc2/Cacng4/Slc8a2/Agtr1a/Myl4/Gja5/Kcnj5/Adrb1/Akap9/Rgs2/Fxyd3/Asic2/Sema3a/Tacr3/Bmp10/Fxyd7/Kcnk6/Drd2/Tac1/Epas1/Itpr1/Bmpr2/Nos1/F2r/Cacna1h/Adm/Myh7/Kcna5/Fgg/Pde4d/Cacng6/Adora3/Ada/Avpr2/Kcn…
GOBP_EXTERNAL_ENCAPSULATING_STRUCTURE_ORGANIZATION	0.57561	0.296893	1.59595	348	2.16135e-05	0.000422218	ENSMUSG00000050357|"ENSMUSG00000030607"|"ENSMUSG00000022449"|"ENSMUSG00000025650"|"ENSMUSG00000038677"|"ENSMUSG00000039239"|"ENSMUSG00000026840"|"ENSMUSG00000079022"|"ENSMUSG00000066113"|"ENSMUSG00000022893"|"ENSMUSG00000030830"|"ENSMUSG00000019997"|"ENSMUSG00000070469"|"ENSMUSG00000026768"|"ENSMUSG00000068794"|"ENSMUSG00000031994"|"ENSMUSG00000001507"|"ENSMUSG00000040152"|"ENSMUSG00000001435"|"E…	Carmil2/Acan/Adamts20/Col7a1/Scube3/Tgfb2/Lamc3/Col22a1/Adamtsl1/Adamts1/Itgal/Ccn2/Adamtsl3/Itga8/Col28a1/Adamts8/Itga3/Thbs1/Col18a1/Smoc1/Col27a1/Adamtsl5/Tgfbr1/Myh11/Npnt/Serpine1/Ero1a/Chadl/Ltbp3/Mmp17/Dmp1/Abl1/Foxf1/Ihh/Runx1/Foxc2/Icam1/Optc/Loxl4/Lamb2/Lamc2/Adamts3/Thsd4/Pdgfa/Crispld2/Cd44/Col4a5/Itgad/Ntng1/Itga5/Spock2/Egfl6/Adamtsl2/Col23a1/Sox9/Tnr/Notch1/Ccn1/Mmp28/Furin/Nf1/Has…
GOBP_TETRAPYRROLE_METABOLIC_PROCESS	0.57561	-0.523336	-2.08434	50	2.45347e-05	0.000473774	ENSMUSG00000002308|"ENSMUSG00000059363"|"ENSMUSG00000026198"|"ENSMUSG00000030895"|"ENSMUSG00000022110"|"ENSMUSG00000025545"|"ENSMUSG00000040466"|"ENSMUSG00000032519"|"ENSMUSG00000021240"|"ENSMUSG00000028684"|"ENSMUSG00000029613"|"ENSMUSG00000004070"|"ENSMUSG00000041736"|"ENSMUSG00000034617"|"ENSMUSG00000062729"|"ENSMUSG00000026766"|"ENSMUSG00000001999"|"ENSMUSG00000028393"|"ENSMUSG00000037022"|"E…	Cd320/Fxn/Abcb6/Hpx/Sucla2/Clybl/Blvrb/Slc25a38/Abcd4/Urod/Eif2ak1/Hmox2/Tspo/Mtrr/Ppox/Mmadhc/Blvra/Alad/Mmaa/Iba57/Slc25a39/Cpox/Cox15/Atpif1/Srrd
GOBP_MORPHOGENESIS_OF_A_BRANCHING_STRUCTURE	0.57561	0.363865	1.80431	162	2.50013e-05	0.000480941	ENSMUSG00000044791|"ENSMUSG00000027985"|"ENSMUSG00000006445"|"ENSMUSG00000031616"|"ENSMUSG00000037211"|"ENSMUSG00000018604"|"ENSMUSG00000040998"|"ENSMUSG00000031965"|"ENSMUSG00000026842"|"ENSMUSG00000036856"|"ENSMUSG00000042812"|"ENSMUSG00000045005"|"ENSMUSG00000027833"|"ENSMUSG00000006538"|"ENSMUSG00000046714"|"ENSMUSG00000016529"|"ENSMUSG00000022144"|"ENSMUSG00000039852"|"ENSMUSG00000048109"|"E…	Setd2/Lef1/Epha2/Ednra/Spry1/Tbx3/Npnt/Tbx20/Abl1/Wnt4/Foxf1/Fzd5/Shox2/Ihh/Foxc2/Il10/Gdnf/Rere/Rbm15/Sox8/Pdgfa/Kras/Yap1/Gzf1/Pkd1/Sox9/Sema3a/Esr1/Notch1/Drd2/Map3k13/Gli3/Mdk/Bcl2/Slit2/Wt1/Gli2/Adm/Smo/Smad4/Kdm5b/Dag1/Myc/St14/Bmp2/Nkx2-1/Dlg5/Lrp6/Pkd2/Stk4/Hhip/Frs2/Srf/Socs3/Wnt6/Hoxa5/Fgf10/Btrc/Wnt5a/Tacstd2/Fem1b/Gdf2/Sfrp1/Pgr/Gpc3/Lgr4/Tcf21/Fgf1
GOBP_NEGATIVE_REGULATION_OF_MRNA_METABOLIC_PROCESS	0.57561	0.444777	1.97525	83	2.61274e-05	0.000496914	ENSMUSG00000044786|"ENSMUSG00000023087"|"ENSMUSG00000032265"|"ENSMUSG00000043962"|"ENSMUSG00000004980"|"ENSMUSG00000031134"|"ENSMUSG00000032423"|"ENSMUSG00000038132"|"ENSMUSG00000022897"|"ENSMUSG00000033499"|"ENSMUSG00000024097"|"ENSMUSG00000028676"|"ENSMUSG00000037316"|"ENSMUSG00000028546"|"ENSMUSG00000039630"|"ENSMUSG00000016921"|"ENSMUSG00000024268"|"ENSMUSG00000022144"|"ENSMUSG00000041459"|"E…	Zfp36/Noct/Tent5a/Thrap3/Hnrnpa2b1/Rbmx/Syncrip/Rbm24/Dyrk1a/Larp4b/Srsf7/Srsf10/Bag4/Elavl4/Hnrnpu/Srsf6/Celf4/Gdnf/Tardbp/Sfswap/Tirap/Ctr9/Ccnt1/Angel2/Fus/Mtor/Dhx9/Tent5b
GOCC_EXTRINSIC_COMPONENT_OF_PLASMA_MEMBRANE	0.57561	0.365979	1.81195	161	2.74604e-05	0.000512594	ENSMUSG00000050357|"ENSMUSG00000071658"|"ENSMUSG00000026358"|"ENSMUSG00000037815"|"ENSMUSG00000036712"|"ENSMUSG00000039361"|"ENSMUSG00000031748"|"ENSMUSG00000040287"|"ENSMUSG00000021171"|"ENSMUSG00000025880"|"ENSMUSG00000027273"|"ENSMUSG00000000409"|"ENSMUSG00000039155"|"ENSMUSG00000053519"|"ENSMUSG00000049709"|"ENSMUSG00000059456"|"ENSMUSG00000029064"|"ENSMUSG00000063063"|"ENSMUSG00000042364"|"E…	Carmil2/Gng3/Rgs1/Ctnna1/Cyld/Picalm/Gnao1/Stac3/Esyt2/Smad7/Snap25/Lck/Cdh26/Kcnip1/Nlrp10/Ptk2b/Gnb1/Ctnna2/Snx18/Gna13/Gramd1a/Aak1/Kcnab1/Kras/Stac/Tnk1/Gng8/Crkl/Apc2/Pcsk9/Errfi1/Sytl1/Cdh24/Stxbp5/Shank3/Cdh13/Hip1/Cdh6/Cubn/Myzap/Numa1/Cdh20/Kcnab2/Mfge8/Rac1/Iqgap1/St14/Apc/Styk1/Gnai3/Gng12/Sytl2/Cdh23
GOBP_ORGANIC_ACID_CATABOLIC_PROCESS	0.57561	-0.326202	-1.69925	236	2.94999e-05	0.000542626	ENSMUSG00000022853|"ENSMUSG00000052102"|"ENSMUSG00000031173"|"ENSMUSG00000036775"|"ENSMUSG00000020098"|"ENSMUSG00000034744"|"ENSMUSG00000074064"|"ENSMUSG00000036820"|"ENSMUSG00000074141"|"ENSMUSG00000070880"|"ENSMUSG00000029445"|"ENSMUSG00000020003"|"ENSMUSG00000031903"|"ENSMUSG00000034875"|"ENSMUSG00000050002"|"ENSMUSG00000020283"|"ENSMUSG00000028011"|"ENSMUSG00000073424"|"ENSMUSG00000037542"|"E…	Ehhadh/Gnpda1/Otc/Decr2/Pcbd1/Nagk/Mlycd/Amdhd2/Il4i1b/Gad1/Hpd/Pex7/Pla2g15/Nudt19/Idnk/Pex13/Tdo2/Cyp4f15/Aldh8a1/Rida/Hsd17b4/Cyp26a1/Acad11/Nudt7/Eci1/Aig1/Etfdh/Pccb/Slc27a4/Gcsh/Mcat/Acot4/Abcd4/Mecr/Mcee/Gcdh/Lonp2/Etfb/Hsd17b10/Blmh/Acadvl/Fah/Acads/Nos2/Dcxr/Tysnd1/Kyat1/Shmt2/Acad8/Carnmt1/Plin5/Mtrr/Cpt2/Pipox/Sdsl/Gstz1/Etfa/Cyp4f18/Ldhd/Abcb11/Gls2/Aldh7a1/Hgd/Txn2/Acaa2/Mmaa/Etfbkmt…
GOBP_REGULATION_OF_HISTONE_MODIFICATION	0.557332	0.382658	1.8358	134	3.12126e-05	0.000569969	ENSMUSG00000024002|"ENSMUSG00000038909"|"ENSMUSG00000020063"|"ENSMUSG00000053819"|"ENSMUSG00000024045"|"ENSMUSG00000029050"|"ENSMUSG00000029275"|"ENSMUSG00000015937"|"ENSMUSG00000031393"|"ENSMUSG00000029004"|"ENSMUSG00000015053"|"ENSMUSG00000038676"|"ENSMUSG00000058638"|"ENSMUSG00000002052"|"ENSMUSG00000034160"|"ENSMUSG00000034269"|"ENSMUSG00000029167"|"ENSMUSG00000003437"|"ENSMUSG00000042784"|"E…	Brd4/Kat7/Sirt1/Camk2d/Akap8/Ski/Gfi1/Macroh2a1/Mecp2/Kmt2e/Gata2/Ucn/Zfp110/Supt6/Ogt/Setd5/Ppargc1a/Paf1/Muc1/Ctcf/Kmt2a/Wbp2/Ctr9/Nipbl/Mtf2/Tada2b/Nsd1/Zfp451/Il1b/Kdm5a/Nos1/Rps6ka5/Usp17la/Smad4/Jdp2/Kdm3a/Setd7/Iws1/Mllt6/Atrx/Trip12/Prmt6/Paxip1/Pygo2/Myocd/Nsd3/Cdk9/Phf19/Dnmt3b/Rif1/Sphk2/Fmr1/Prkd1/Glyr1/Ctbp1/Piwil2
GOBP_LONG_TERM_SYNAPTIC_POTENTIATION	0.557332	0.461009	2.00379	76	3.17527e-05	0.000577738	ENSMUSG00000042429|"ENSMUSG00000027273"|"ENSMUSG00000020894"|"ENSMUSG00000079055"|"ENSMUSG00000029838"|"ENSMUSG00000031393"|"ENSMUSG00000059456"|"ENSMUSG00000026842"|"ENSMUSG00000020431"|"ENSMUSG00000030525"|"ENSMUSG00000021217"|"ENSMUSG00000025958"|"ENSMUSG00000063887"|"ENSMUSG00000003458"|"ENSMUSG00000002771"|"ENSMUSG00000030376"|"ENSMUSG00000015829"|"ENSMUSG00000021750"|"ENSMUSG00000022623"|"E…	Adora1/Snap25/Vamp2/Slc8a3/Ptn/Mecp2/Ptk2b/Abl1/Adcy1/Chrna7/Tshz3/Creb1/Nlgn1/Ncstn/Grin2d/Slc8a2/Tnr/Fam107a/Shank3/Rasgrf2/Drd2/Slc24a1/Mapk1/Syt12/Ntrk2/Reln/Nptn/Crtc1
GOCC_DISTAL_AXON	0.557332	0.316264	1.64893	259	3.22742e-05	0.000585115	ENSMUSG00000035274|"ENSMUSG00000042429"|"ENSMUSG00000026567"|"ENSMUSG00000022055"|"ENSMUSG00000033615"|"ENSMUSG00000029763"|"ENSMUSG00000032773"|"ENSMUSG00000062380"|"ENSMUSG00000027273"|"ENSMUSG00000021288"|"ENSMUSG00000035640"|"ENSMUSG00000047261"|"ENSMUSG00000079055"|"ENSMUSG00000020198"|"ENSMUSG00000052727"|"ENSMUSG00000001507"|"ENSMUSG00000035305"|"ENSMUSG00000059456"|"ENSMUSG00000031328"|"E…	Tpbg/Adora1/Adcy10/Nefl/Cplx1/Exoc4/Chrm1/Tubb3/Snap25/Klc1/Cbarp/Gap43/Slc8a3/Ap3d1/Map1b/Itga3/Ror1/Ptk2b/Flna/Ucn/Boc/Grik5/Tmod2/Tspoap1/Elavl4/Slc17a8/Htr1b/Nrsn1/Tshz3/Ngef/Cttn/Hsp90aa1/Myo9a/Aak1/Slc2a13/Slc8a2/Ngfr/Ptbp2/Cnr1/Kif5b/Kcna6/Dicer1/Adgrl1/Unc13b/Hnrnpr/Tulp1/Palld/Clcn3/Ptprs/Cbl/Drd2/Copa/Cpeb4/Abi1/Myh14/Zfp804a/Abitram/Setx/Hcn3/Grik3/Brsk1/Exoc8/Iqgap1/Crmp1/L1cam/Ppp1r9…
GOBP_POTASSIUM_ION_TRANSPORT	0.557332	0.343979	1.73879	198	3.36216e-05	0.000600897	ENSMUSG00000056258|"ENSMUSG00000042429"|"ENSMUSG00000035506"|"ENSMUSG00000035580"|"ENSMUSG00000054342"|"ENSMUSG00000016346"|"ENSMUSG00000027273"|"ENSMUSG00000020894"|"ENSMUSG00000017765"|"ENSMUSG00000053519"|"ENSMUSG00000059456"|"ENSMUSG00000040907"|"ENSMUSG00000031328"|"ENSMUSG00000015968"|"ENSMUSG00000000794"|"ENSMUSG00000029088"|"ENSMUSG00000041616"|"ENSMUSG00000027202"|"ENSMUSG00000069601"|"E…	Kcnq3/Adora1/Slc12a8/Kcnh8/Kcnn4/Kcnq2/Snap25/Vamp2/Slc12a4/Kcnip1/Ptk2b/Atp1a3/Flna/Cacna1d/Kcnn3/Kcnip4/Nppa/Slc12a1/Ank3/Neto1/Atp1a1/Kcnf1/Kcnh7/Kcnmb1/Kcnj6/Akap6/Slc24a4/Kcnab1/Kcns3/Kif5b/Kcna6/Gja5/Kcnj5/Ano6/Akap9/Kcnk4/Fxyd3/Aqp1/Slc1a3/Wnk3/Kcnk6/Alg10b/Drd2/Nos1/Cab39/Atp4a/Slc24a1/Kcna5/Hcn3/Kcnk7/Kcnab2/Slc12a2/Kcna4/Kcne3/Pkd2/Atp1a4/Kcne4/Slc24a2/Neto2/Kcnc2/Slc24a3/Kcnj15/Kcnb1/K…
GOBP_ACIDIC_AMINO_ACID_TRANSPORT	0.557332	0.491325	2.03844	59	3.42009e-05	0.00060909	ENSMUSG00000042429|"ENSMUSG00000055866"|"ENSMUSG00000033615"|"ENSMUSG00000027273"|"ENSMUSG00000035864"|"ENSMUSG00000020894"|"ENSMUSG00000005089"|"ENSMUSG00000007476"|"ENSMUSG00000030310"|"ENSMUSG00000020123"|"ENSMUSG00000034156"|"ENSMUSG00000019935"|"ENSMUSG00000026103"|"ENSMUSG00000054720"|"ENSMUSG00000022462"|"ENSMUSG00000030096"|"ENSMUSG00000028456"|"ENSMUSG00000005360"|"ENSMUSG00000037519"|"E…	Adora1/Per2/Cplx1/Snap25/Syt1/Vamp2/Slc1a2/Lrrc8a/Slc6a1/Avpr1a/Tspoap1/Slc17a8/Gls/Lrrc8c/Slc38a2/Slc6a6/Unc13b/Slc1a3/Ppfia1/Stx1a/Slc7a11/Slc12a2/Ntrk2/Rims1
GOBP_UROGENITAL_SYSTEM_DEVELOPMENT	0.557332	0.310483	1.63629	285	3.46685e-05	0.000615243	ENSMUSG00000032036|"ENSMUSG00000038418"|"ENSMUSG00000039239"|"ENSMUSG00000022893"|"ENSMUSG00000026768"|"ENSMUSG00000019986"|"ENSMUSG00000037003"|"ENSMUSG00000025880"|"ENSMUSG00000020692"|"ENSMUSG00000037211"|"ENSMUSG00000001507"|"ENSMUSG00000052516"|"ENSMUSG00000007613"|"ENSMUSG00000040998"|"ENSMUSG00000015053"|"ENSMUSG00000048827"|"ENSMUSG00000036856"|"ENSMUSG00000042812"|"ENSMUSG00000014303"|"E…	Kirrel3/Egr1/Tgfb2/Adamts1/Itga8/Ahi1/Tns2/Smad7/Nle1/Spry1/Itga3/Robo2/Tgfbr1/Npnt/Gata2/Pkd1l3/Wnt4/Foxf1/Glis2/Ephb3/Foxc2/Lamb2/Adipoq/Smad6/Rbp4/Gdnf/Magi2/Sox8/Pdgfa/Angpt2/Acta2/Zbtb16/Agtr1a/Cyp7b1/Jmjd6/Yap1/Gzf1/Wnt7b/Pkd1/Crkl/Sox9/Ppat/Pcsk9/Esr1/Nipbl/Bmp10/Notch1/Nf1/Kank2/Gli3/Bcl2/Alox8/Slit2/Wt1/Gli2/Myo1e/Smo/Smarcc1/Smad4/C1galt1/Iqgap1/Dync2h1/Myc/Sdc4/Bmp2/Prom1/Dlg5/Mef2c/Kl…
GOCC_INTRINSIC_COMPONENT_OF_PRESYNAPTIC_MEMBRANE	0.557332	0.505624	2.07033	55	3.53525e-05	0.000625181	ENSMUSG00000042429|"ENSMUSG00000032269"|"ENSMUSG00000062209"|"ENSMUSG00000032773"|"ENSMUSG00000005089"|"ENSMUSG00000003378"|"ENSMUSG00000049511"|"ENSMUSG00000039488"|"ENSMUSG00000003458"|"ENSMUSG00000028399"|"ENSMUSG00000027765"|"ENSMUSG00000059857"|"ENSMUSG00000044288"|"ENSMUSG00000013236"|"ENSMUSG00000003934"|"ENSMUSG00000032259"|"ENSMUSG00000007207"|"ENSMUSG00000055022"|"ENSMUSG00000036957"|"E…	Adora1/Htr3a/Erbb4/Chrm1/Slc1a2/Grik5/Htr1b/Cntn5/Ncstn/Ptprd/P2ry1/Ntng1/Cnr1/Ptprs/Efnb3/Drd2/Stx1a/Cntn1/Lrfn3/Nptn/Slc6a9/Cdh9/Scn2a/Atp2b4/Adra1a/Atp2b1/Gpc4/Aph1a
GOBP_CYCLIC_NUCLEOTIDE_METABOLIC_PROCESS	0.557332	0.578259	2.12009	35	3.62561e-05	0.000638918	ENSMUSG00000053965|"ENSMUSG00000026567"|"ENSMUSG00000006445"|"ENSMUSG00000022994"|"ENSMUSG00000048776"|"ENSMUSG00000023868"|"ENSMUSG00000059173"|"ENSMUSG00000041616"|"ENSMUSG00000019990"|"ENSMUSG00000020431"|"ENSMUSG00000029019"|"ENSMUSG00000032238"|"ENSMUSG00000069094"|"ENSMUSG00000021699"|"ENSMUSG00000022840"|"ENSMUSG00000025584"|"ENSMUSG00000027931"|"ENSMUSG00000022220"|"ENSMUSG00000031842"|"E…	Pde5a/Adcy10/Epha2/Adcy6/Pthlh/Pde10a/Pde1a/Nppa/Pde7b/Adcy1/Nppb/Rora/Pde7a/Pde4d/Adcy5/Pde8a/Npr1/Adcy4/Pde4c/Npr2/Adcy2
GOBP_RESPONSE_TO_ALCOHOL	0.557332	0.343154	1.73462	198	3.97345e-05	0.000690559	ENSMUSG00000022055|"ENSMUSG00000032269"|"ENSMUSG00000037815"|"ENSMUSG00000021250"|"ENSMUSG00000020532"|"ENSMUSG00000027871"|"ENSMUSG00000033022"|"ENSMUSG00000022994"|"ENSMUSG00000003032"|"ENSMUSG00000024045"|"ENSMUSG00000039942"|"ENSMUSG00000003545"|"ENSMUSG00000030336"|"ENSMUSG00000019970"|"ENSMUSG00000062190"|"ENSMUSG00000045903"|"ENSMUSG00000059201"|"ENSMUSG00000059456"|"ENSMUSG00000007613"|"E…	Nefl/Htr3a/Ctnna1/Fos/Acaca/Hsd3b1/Cdo1/Adcy6/Klf4/Akap8/Ptger4/Fosb/Cd27/Sgk1/Lancl2/Npas4/Lep/Ptk2b/Tgfbr1/Gnb1/Hamp/Inhba/Avpr1a/Ppara/Cyp8b1/Icam1/Htr1b/Adipoq/Rbp4/Adcy1/Klf2/Aacs/Kcnmb1/Gramd1a/Car3/Cnr1/Slc23a2/Rgs2/Chrnb2/Cbl/Golph3/Drd2/Klf9/Slit3/Vcam1/Cd14/Slit2/Slc10a1/Ptgfr/Smo/Eef2/Lrp8/Ppp1r9b/Setd7/Dag1/Adcy5/Xrn1/Nr0b2/Dnmt3a/Ggh/Lrp6/Ahr/Gng2/Kcnc2/Adh6b/Cpt1a/Cdh1/Tyms/Hmgcs1/A…
GOCC_MYOSIN_FILAMENT	0.557332	0.678544	2.18352	21	4.07978e-05	0.000706601	ENSMUSG00000031461|"ENSMUSG00000055775"|"ENSMUSG00000020061"|"ENSMUSG00000051675"|"ENSMUSG00000042451"|"ENSMUSG00000018830"|"ENSMUSG00000074652"|"ENSMUSG00000059430"|"ENSMUSG00000030739"|"ENSMUSG00000053093"|"ENSMUSG00000024049"|"ENSMUSG00000060180"|"ENSMUSG00000056328"|"ENSMUSG00000022443"|"ENSMUSG00000020900"|"ENSMUSG00000092009"	Myom2/Myh8/Mybpc1/Trim32/Mybph/Myh11/Myh7b/Actg2/Myh14/Myh7/Myom1/Myh13/Myh1/Myh9/Myh10/Myh15
GOBP_CYCLIC_NUCLEOTIDE_MEDIATED_SIGNALING	0.557332	0.45458	1.97585	76	4.53219e-05	0.000771697	ENSMUSG00000030527|"ENSMUSG00000062232"|"ENSMUSG00000023868"|"ENSMUSG00000040152"|"ENSMUSG00000059456"|"ENSMUSG00000038676"|"ENSMUSG00000005611"|"ENSMUSG00000030671"|"ENSMUSG00000041616"|"ENSMUSG00000018334"|"ENSMUSG00000019990"|"ENSMUSG00000020431"|"ENSMUSG00000029019"|"ENSMUSG00000004815"|"ENSMUSG00000037386"|"ENSMUSG00000061603"|"ENSMUSG00000069094"|"ENSMUSG00000000567"|"ENSMUSG00000026360"|"E…	Crtc3/Rapgef2/Pde10a/Thbs1/Ptk2b/Ucn/Irag1/Pde3b/Nppa/Ksr1/Pde7b/Adcy1/Nppb/Dgkq/Rims2/Akap6/Pde7a/Sox9/Rgs2/Aqp1/Pex5l/Ffar4/Epha5/Tcp11/Prkg1/Rasd2/Pde4d/Mgrn1/Rnf157/Defb1/Ahr/Npr1/Prkar2b/Kcnc2/Npr2/Adcy2/Prkar1a
GOBP_POSITIVE_REGULATION_OF_MRNA_METABOLIC_PROCESS	0.557332	0.443468	1.94689	78	4.55235e-05	0.00077252	ENSMUSG00000044786|"ENSMUSG00000040423"|"ENSMUSG00000047213"|"ENSMUSG00000024290"|"ENSMUSG00000043962"|"ENSMUSG00000020423"|"ENSMUSG00000042677"|"ENSMUSG00000031134"|"ENSMUSG00000038132"|"ENSMUSG00000045817"|"ENSMUSG00000029817"|"ENSMUSG00000025571"|"ENSMUSG00000034724"|"ENSMUSG00000028137"|"ENSMUSG00000028580"|"ENSMUSG00000024268"|"ENSMUSG00000003437"|"ENSMUSG00000041459"|"ENSMUSG00000036550"|"E…	Zfp36/Rc3h1/Ythdf3/Rock1/Thrap3/Btg2/Zc3h12a/Rbmx/Rbm24/Zfp36l2/Tra2a/Tnrc6c/Cnot6l/Celf3/Pum1/Celf4/Paf1/Tardbp/Cnot1/Ythdf2/Cdc73/Celf1/Hnrnpr/Cpeb1/Nup98/Tra2b/Rbm3/Snrnp70/Tnrc6b/Ago2
[truncated: 177 more rows]
