# Supplementary material for: Genome-wide transcript and protein analysis highlights the role of protein homeostasis in the aging mouse heart
Source: Genome Res. 2022 May;32(5):838–52. doi: 10.1101/gr.275672.121 (PMC9104701; doi:10.1101/gr.275672.121)
Supplement: Supplemental Material [file supp_gr.275672.121_Supplemental_Data_S8.xls]

## Sheet: README
Functional enrichment results for all proteins
The enrichment categories identified from the effects of age, sex, and age-by-sex interaction on all
4,221 proteins in the mass spectrometry data. Pathway names, log2 fold change errors, enrichment
scores, normalized enrichment scores, sizes of category, p-values, adjusted p-values (Benjaminin-
Hochberg false discovery rate), and gene IDs were obtained using the FGSEA software package
(see Methods).
Columns dictionary:
Pathway_name: Gene Ontology category
Log2Err: error for the standard deviation of the p-value
ES: enrichment score
NES: normalized enrichment score
Size: Size of the pathway
p: enrichment p-value
adjusted_p: enrichment adjusted p-value
Gene_IDs: ENSEMBL gene IDs of genes driving the enrichment
Gene_symbols: ENSEMBL gene simbols of genes driving the enrichment

## Sheet: Age effect
Pathway_name	Log2Err	ES	NES	Size	p	adjusted_p	Gene_IDs	Gene_symbols
GOCC_ORGANELLE_SUBCOMPARTMENT	NA	0.443994	1.69511	468	1e-10	2.61846e-07	ENSMUSG00000021087|"ENSMUSG00000022174"|"ENSMUSG00000053317"|"ENSMUSG00000034243"|"ENSMUSG00000027698"|"ENSMUSG00000048076"|"ENSMUSG00000012422"|"ENSMUSG00000025816"|"ENSMUSG00000026878"|"ENSMUSG00000030682"|"ENSMUSG00000014867"|"ENSMUSG00000024758"|"ENSMUSG00000020671"|"ENSMUSG00000030654"|"ENSMUSG00000020132"|"ENSMUSG00000040236"|"ENSMUSG00000003037"|"ENSMUSG00000020088"|"ENSMUSG00000040170"|"E…	Rtn1/Dad1/Sec61b/Golgb1/Nceh1/Arf1/Tmem167/Sec61a2/Rab14/Cdipt/Surf4/Rtn3/Rab10/Arl6ip1/Rab21/Trappc5/Rab8a/Sar1a/Fmo2/Ebp/Cav2/Gabarapl2/Rab6a/Tmem41b/Fam20b/Tmed7/Atp9a/Ddost/Huwe1/Srp9/Hacd2/Tecr/Derl1/Ctsz/Rasip1/Mtor/Rab18/Stt3b/Stt3a/Plp2/Emc1/Rock1/Tmem38a/Atp7a/Scamp2/Cltb/Agpat3/Faf2/Pex16/Dhrs4/Ap1b1/Sigmar1/Uba5/Tmed1/Arfgef1/Esyt2/Dnajc1/Copa/Ilvbl/H13/Rdh14/Cav3/Hmox2/Tmem33/Emd/Sec1…
GOCC_VACUOLAR_MEMBRANE	0.826657	0.519984	1.90575	158	1.99274e-10	2.61846e-07	ENSMUSG00000041658|"ENSMUSG00000026878"|"ENSMUSG00000014867"|"ENSMUSG00000025351"|"ENSMUSG00000021686"|"ENSMUSG00000021114"|"ENSMUSG00000031950"|"ENSMUSG00000029617"|"ENSMUSG00000028757"|"ENSMUSG00000030105"|"ENSMUSG00000028991"|"ENSMUSG00000025579"|"ENSMUSG00000018340"|"ENSMUSG00000040249"|"ENSMUSG00000074643"|"ENSMUSG00000022841"|"ENSMUSG00000087260"|"ENSMUSG00000009090"|"ENSMUSG00000022415"|"E…	Rragb/Rab14/Surf4/Cd63/Ap3b1/Atp6v1d/Gabarapl2/Ccz1/Ddost/Arl8b/Mtor/Gaa/Anxa6/Lrp1/Cpne1/Ap2m1/Lamtor5/Ap1b1/Syngr1/Atp6v0d1/Rdh14/Ap2a1/Psap/Spag9/Tom1/Rpn2/Ap1m1/Clta/Vti1b/Ap3d1/M6pr/Gnaq/Gopc/Ncstn/Rab2a/Stx8/Dnajc13/Gnb2/Slc12a4/Atp6v1f/Gnb1/Atp6v1b2/Ctsa/Slc35f6/Ap2a2/Atp11a/Lrp2/Enpep/Tmem106b/Borcs7/Rptor/Vps33b/Ap1g1/Vps18/Anpep/Lamp1/Rheb/Vps11/Vldlr/Atp8a1/Clec16a/Rab5c/Snap29/Atp6v1c…
GOCC_GOLGI_APPARATUS	0.733762	0.411066	1.56431	425	1.72633e-08	1.1342e-05	ENSMUSG00000021087|"ENSMUSG00000034243"|"ENSMUSG00000048076"|"ENSMUSG00000012422"|"ENSMUSG00000044147"|"ENSMUSG00000026878"|"ENSMUSG00000030682"|"ENSMUSG00000014867"|"ENSMUSG00000024758"|"ENSMUSG00000020671"|"ENSMUSG00000020132"|"ENSMUSG00000040236"|"ENSMUSG00000003037"|"ENSMUSG00000020088"|"ENSMUSG00000000058"|"ENSMUSG00000021686"|"ENSMUSG00000031950"|"ENSMUSG00000030704"|"ENSMUSG00000033557"|"E…	Rtn1/Golgb1/Arf1/Tmem167/Arf6/Rab14/Cdipt/Surf4/Rtn3/Rab10/Rab21/Trappc5/Rab8a/Sar1a/Cav2/Ap3b1/Gabarapl2/Rab6a/Fam20b/Tmed7/Atp9a/Huwe1/Ctsz/Rasip1/Mtor/Rab18/Arf5/Col1a1/Vcan/Rock1/Rabac1/Atp7a/Scamp2/Cltb/Agpat3/Lrp1/Ripor1/Ap1b1/Uba5/Tmed1/Arfgef1/Plscr1/Copa/Ap3s1/Cav3/Clic5/Ap2a1/Pik3r1/Tmem230/Arhgef2/Ap1m1/Golga2/Osbpl11/Inppl1/Clta/Vti1b/Ap3d1/M6pr/Igf2r/Gnaq/Lman2l/Gopc/Rab11fip5/Mtus1/…
GOCC_VESICLE_MEMBRANE	0.733762	0.443965	1.6596	267	2.68709e-08	1.41234e-05	ENSMUSG00000046727|"ENSMUSG00000026878"|"ENSMUSG00000055447"|"ENSMUSG00000014867"|"ENSMUSG00000020671"|"ENSMUSG00000020132"|"ENSMUSG00000003037"|"ENSMUSG00000020088"|"ENSMUSG00000000058"|"ENSMUSG00000025351"|"ENSMUSG00000021686"|"ENSMUSG00000021114"|"ENSMUSG00000030704"|"ENSMUSG00000033184"|"ENSMUSG00000028757"|"ENSMUSG00000027287"|"ENSMUSG00000077450"|"ENSMUSG00000073639"|"ENSMUSG00000066036"|"E…	Cystm1/Rab14/Cd47/Surf4/Rab10/Rab21/Rab8a/Sar1a/Cav2/Cd63/Ap3b1/Atp6v1d/Rab6a/Tmed7/Ddost/Snap23/Rab11b/Rab18/Ubr4/Gaa/Iqgap1/Vps13c/Rab4b/Atp7a/Cltb/Lrp1/Ripor1/Cpne1/Ap2m1/Pecam1/Rap2b/Ap1b1/Stab1/Syngr1/Snx18/Copa/Ap3s1/Atp6v0d1/Hmox2/Rab35/Ap2a1/Psap/Tom1/Rhog/Ap1m1/Synj1/Snx5/Clta/Vti1b/M6pr/Rab22a/Igf2r/Rab11fip5/Ncstn/Dnajc13/Ryr1/Sypl/Copg1/Pef1/Dync1li1/Cd38/Ap2a2/Ap3s2/Itpr1/Atp11a/Lrp2…
GOBP_ENDOMEMBRANE_SYSTEM_ORGANIZATION	0.557332	0.408161	1.51588	208	4.85975e-05	0.0116104	ENSMUSG00000034243|"ENSMUSG00000014867"|"ENSMUSG00000024758"|"ENSMUSG00000020671"|"ENSMUSG00000030654"|"ENSMUSG00000000058"|"ENSMUSG00000021686"|"ENSMUSG00000033184"|"ENSMUSG00000025261"|"ENSMUSG00000073639"|"ENSMUSG00000078517"|"ENSMUSG00000031791"|"ENSMUSG00000018340"|"ENSMUSG00000032180"|"ENSMUSG00000067851"|"ENSMUSG00000021171"|"ENSMUSG00000022415"|"ENSMUSG00000032369"|"ENSMUSG00000022982"|"E…	Golgb1/Surf4/Rtn3/Rab10/Arl6ip1/Cav2/Ap3b1/Tmed7/Huwe1/Rab18/Emc1/Tmem38a/Anxa6/Tmed1/Arfgef1/Esyt2/Syngr1/Plscr1/Sod1/Cav3/Tmem33/Emd/Akt1/Synj1/Golga2/Ap3d1/Rab22a/Zmpste24/Lman2l/Rab2a/Akt2/Dnajc13/Golga5/Rab3gap1/Csnk1a1/Nploc4/Cog7/Tango2/Prkcd/Myof/Ano6/Vps33b/Snx9/Gbf1/Tmed5/Vps18/Clu/Coro1c/Sec31a/Esyt1/Banf1/Lman1/Vps11/Hook3/Pafah1b1/Sec61a1/Washc4/Vps4b/S100a9/Trim72/Nsfl1c/Exoc8/Optn/…
GOBP_REGULATION_OF_AUTOPHAGY	0.557332	0.468764	1.68149	115	4.56835e-05	0.0116104	ENSMUSG00000041658|"ENSMUSG00000003037"|"ENSMUSG00000015149"|"ENSMUSG00000021114"|"ENSMUSG00000044562"|"ENSMUSG00000028991"|"ENSMUSG00000035284"|"ENSMUSG00000024290"|"ENSMUSG00000087260"|"ENSMUSG00000001794"|"ENSMUSG00000001100"|"ENSMUSG00000013160"|"ENSMUSG00000055493"|"ENSMUSG00000004207"|"ENSMUSG00000001729"|"ENSMUSG00000067713"|"ENSMUSG00000002546"|"ENSMUSG00000027423"|"ENSMUSG00000043207"|"E…	Rragb/Rab8a/Sirt2/Atp6v1d/Rasip1/Mtor/Vps13c/Rock1/Lamtor5/Capns1/Poldip2/Atp6v0d1/Epm2a/Psap/Akt1/Prkag1/Golga2/Snx5/Zmpste24/Atp6v1b2/Ctsa/Prkaa2/Rab3gap1/Itpr1/Gpsm1/Mtdh/Rptor/Exoc4/Ubqln1/Stat3/Rheb/Nedd4/Clec16a/Bnip3/Snx6/Atp6v1c1/Cttn/Vps13d/Atp6v1a/Ubqln2/Exoc8/Ufl1/Qsox1/Uchl1/Optn/Gsk3a/Gba/Rragc/Ubqln4/Mcl1/Eef1a1/Rragd/Ralb/Sh3glb1
GOCC_ENDOSOME	0.557332	0.384195	1.44582	317	5.92239e-05	0.01297	ENSMUSG00000036499|"ENSMUSG00000048076"|"ENSMUSG00000044147"|"ENSMUSG00000041658"|"ENSMUSG00000026878"|"ENSMUSG00000020671"|"ENSMUSG00000020132"|"ENSMUSG00000040236"|"ENSMUSG00000003037"|"ENSMUSG00000025351"|"ENSMUSG00000029617"|"ENSMUSG00000027546"|"ENSMUSG00000030105"|"ENSMUSG00000022365"|"ENSMUSG00000077450"|"ENSMUSG00000053291"|"ENSMUSG00000017309"|"ENSMUSG00000033792"|"ENSMUSG00000040188"|"E…	Eea1/Arf1/Arf6/Rragb/Rab14/Rab10/Rab21/Trappc5/Rab8a/Cd63/Ccz1/Atp9a/Arl8b/Derl1/Rab11b/Rab4b/Cd300lg/Atp7a/Scamp2/Anxa6/Lrp1/Ap2m1/Lamtor5/Rap2b/Commd1/Snx18/Atp6v0d1/Rab35/Ap2a1/Psap/Jak1/Tom1/Tmem230/Dync1li2/Osbpl11/Snx5/Clta/Rabgef1/Vti1b/Ap3d1/M6pr/Rab22a/Igf2r/Rab11fip5/Ncstn/Akt2/Stx8/Dnajc13/Pdlim4/Ap2a2/Stmn2/Atp11a/Lrp2/Tm9sf4/Jak2/Osbpl1a/Vps45/Vps52/Epn2/Tmem106b/Golim4/Prkcd/Nucb1/V…
GOBP_FATTY_ACID_BETA_OXIDATION	0.538434	-0.405058	-2.03208	52	6.92316e-05	0.0134715	ENSMUSG00000062908|"ENSMUSG00000026853"|"ENSMUSG00000024132"|"ENSMUSG00000029545"|"ENSMUSG00000021417"|"ENSMUSG00000025745"|"ENSMUSG00000036138"|"ENSMUSG00000025260"|"ENSMUSG00000032047"|"ENSMUSG00000027809"|"ENSMUSG00000026003"|"ENSMUSG00000036880"|"ENSMUSG00000059447"|"ENSMUSG00000048755"|"ENSMUSG00000003809"|"ENSMUSG00000062480"|"ENSMUSG00000027332"|"ENSMUSG00000025465"|"ENSMUSG00000047866"|"E…	Acadm/Crat/Eci1/Acads/Eci2/Hadha/Acaa1a/Hsd17b10/Acat1/Etfdh/Acadl/Acaa2/Hadhb/Mcat/Gcdh/Acat3/Ivd/Echs1/Lonp2/Mecr/Acad10/Etfa/Acadvl/Hadh/Cpt2/Plin5
GOCC_CLATHRIN_COAT	0.538434	0.670483	1.95324	23	7.17658e-05	0.0134715	ENSMUSG00000021686|"ENSMUSG00000047547"|"ENSMUSG00000022841"|"ENSMUSG00000009090"|"ENSMUSG00000060279"|"ENSMUSG00000003033"|"ENSMUSG00000022973"|"ENSMUSG00000028478"|"ENSMUSG00000023830"|"ENSMUSG00000002957"|"ENSMUSG00000001036"|"ENSMUSG00000031731"|"ENSMUSG00000006276"|"ENSMUSG00000028552"|"ENSMUSG00000039361"|"ENSMUSG00000008036"|"ENSMUSG00000006169"|"ENSMUSG00000030327"	Ap3b1/Cltb/Ap2m1/Ap1b1/Ap2a1/Ap1m1/Synj1/Clta/Igf2r/Ap2a2/Epn2/Ap1g1/Eps15l1/Eps15/Picalm/Ap2s1/Clint1/Necap1
GOCC_MEMBRANE_COAT	0.538434	0.541319	1.78828	52	8.56345e-05	0.0150032	ENSMUSG00000020088|"ENSMUSG00000021686"|"ENSMUSG00000033184"|"ENSMUSG00000047547"|"ENSMUSG00000022841"|"ENSMUSG00000009090"|"ENSMUSG00000026553"|"ENSMUSG00000024480"|"ENSMUSG00000060279"|"ENSMUSG00000003033"|"ENSMUSG00000022973"|"ENSMUSG00000028478"|"ENSMUSG00000020198"|"ENSMUSG00000023830"|"ENSMUSG00000030058"|"ENSMUSG00000028779"|"ENSMUSG00000002957"|"ENSMUSG00000063801"|"ENSMUSG00000001036"|"E…	Sar1a/Ap3b1/Tmed7/Cltb/Ap2m1/Ap1b1/Copa/Ap3s1/Ap2a1/Ap1m1/Synj1/Clta/Ap3d1/Igf2r/Copg1/Pef1/Ap2a2/Ap3s2/Epn2/Sec24b/Ap1g1/Vps18/Sec31a/Eps15l1/Eps15/Picalm/Ap2s1/Clint1/Sec23a/Necap1
GOBP_CELLULAR_PROTEIN_CATABOLIC_PROCESS	0.538434	0.381513	1.43082	289	9.64494e-05	0.0156729	ENSMUSG00000037706|"ENSMUSG00000053317"|"ENSMUSG00000028514"|"ENSMUSG00000069044"|"ENSMUSG00000035247"|"ENSMUSG00000070327"|"ENSMUSG00000015149"|"ENSMUSG00000031950"|"ENSMUSG00000031010"|"ENSMUSG00000025261"|"ENSMUSG00000022365"|"ENSMUSG00000016256"|"ENSMUSG00000032437"|"ENSMUSG00000066036"|"ENSMUSG00000032309"|"ENSMUSG00000020372"|"ENSMUSG00000040249"|"ENSMUSG00000025873"|"ENSMUSG00000022841"|"E…	Cd81/Sec61b/Usp24/Usp9y/Hectd1/Rnf213/Sirt2/Gabarapl2/Usp9x/Huwe1/Derl1/Ctsz/Stt3b/Ubr4/Fbxo22/Rack1/Lrp1/Faf2/Ap2m1/Psmb3/Commd1/Hspbp1/Klhl40/H13/Cav3/Ap2a1/Usp14/Akt1/Bub3/Usp47/Snx5/Clta/Ube2z/Usp7/Zmpste24/Elob/Usp4/Psmd6/Psmd3/Rcn3/Cdc23/Rnf114/Trip12/Ap2a2/Csnk1a1/Lrp2/Nploc4/Psmb4/Psmd13/Rbx1/Stub1/Clu/Yme1l1/Psmd4/Ubqln1/Psmb2/Eif3h/Xpo1/Fbxl20/Vps11/Vldlr/Nedd4/Bnip3/Usp15/Usp19/Psma1/U…
GOBP_SKELETAL_SYSTEM_DEVELOPMENT	0.538434	0.504497	1.73559	72	0.000107349	0.0156729	ENSMUSG00000029661|"ENSMUSG00000016382"|"ENSMUSG00000031168"|"ENSMUSG00000028108"|"ENSMUSG00000021665"|"ENSMUSG00000027523"|"ENSMUSG00000025580"|"ENSMUSG00000001506"|"ENSMUSG00000021614"|"ENSMUSG00000033792"|"ENSMUSG00000018340"|"ENSMUSG00000008575"|"ENSMUSG00000028766"|"ENSMUSG00000022265"|"ENSMUSG00000032737"|"ENSMUSG00000024563"|"ENSMUSG00000043207"|"ENSMUSG00000030592"|"ENSMUSG00000019997"|"E…	Col1a2/Pls3/Ebp/Ecm1/Hexb/Gnas/Eif4a3/Col1a1/Vcan/Atp7a/Anxa6/Nfib/Alpl/Ank/Inppl1/Smad2/Zmpste24/Ryr1/Ccn2/Tgfbi/Wdr5/Comp/Ptpn6/Prkra/Wdr48/Lum/Ctnnb1/Gna11/Sgpl1/Trip11/Etl4/Cd44/Glg1
GOCC_AP_TYPE_MEMBRANE_COAT_ADAPTOR_COMPLEX	0.538434	0.72988	1.95854	16	0.000103674	0.0156729	ENSMUSG00000021686|"ENSMUSG00000022841"|"ENSMUSG00000009090"|"ENSMUSG00000024480"|"ENSMUSG00000060279"|"ENSMUSG00000003033"|"ENSMUSG00000020198"|"ENSMUSG00000002957"|"ENSMUSG00000063801"|"ENSMUSG00000031731"|"ENSMUSG00000034216"|"ENSMUSG00000039361"|"ENSMUSG00000008036"	Ap3b1/Ap2m1/Ap1b1/Ap3s1/Ap2a1/Ap1m1/Ap3d1/Ap2a2/Ap3s2/Ap1g1/Vps18/Picalm/Ap2s1
GOBP_RESPONSE_TO_NITROGEN_COMPOUND	0.518848	0.362424	1.37028	372	0.000171179	0.0224929	ENSMUSG00000064370|"ENSMUSG00000037706"|"ENSMUSG00000053317"|"ENSMUSG00000041658"|"ENSMUSG00000029661"|"ENSMUSG00000064367"|"ENSMUSG00000020671"|"ENSMUSG00000003037"|"ENSMUSG00000000058"|"ENSMUSG00000023088"|"ENSMUSG00000015149"|"ENSMUSG00000021114"|"ENSMUSG00000028005"|"ENSMUSG00000022365"|"ENSMUSG00000028991"|"ENSMUSG00000032437"|"ENSMUSG00000027523"|"ENSMUSG00000073481"|"ENSMUSG00000001506"|"E…	mt-Cytb/Cd81/Sec61b/Rragb/Col1a2/mt-Nd5/Rab10/Rab8a/Cav2/Abcc1/Sirt2/Atp6v1d/Gucy1b1/Derl1/Mtor/Stt3b/Gnas/Mtarc2/Col1a1/Iqgap1/Vps13c/Rock1/Tmem38a/Atp7a/Lrp1/Faf2/Lamtor5/Cyfip1/Pea15a/Ap3s1/Atp6v0d1/Cad/Sod1/H13/Cav3/Crkl/Usp14/Akt1/Pik3r1/Arhgef2/Inppl1/Snx5/Pde12/Gnaq/Ncstn/Akt2/Ass1/Ryr1/Ccn2/Atp6v1f/Pck2/Gnb1/Rcn3/Pln/Atp6v1b2/Lars/Aqp1/Nploc4/Dpep1/Jak2/Stub1/Itpr2/Prkcd/Rptor/Eif6/Casp6/…
GOBP_BIOMINERALIZATION	0.498493	0.637836	1.86708	24	0.000277459	0.0300836	ENSMUSG00000069170|"ENSMUSG00000029661"|"ENSMUSG00000028108"|"ENSMUSG00000001506"|"ENSMUSG00000024290"|"ENSMUSG00000028766"|"ENSMUSG00000022265"|"ENSMUSG00000043207"|"ENSMUSG00000064210"|"ENSMUSG00000019943"|"ENSMUSG00000031849"|"ENSMUSG00000028978"	Adgrv1/Col1a2/Ecm1/Col1a1/Rock1/Alpl/Ank/Zmpste24/Ano6/Atp2b1/Comp/Nos3
GOBP_POSITIVE_REGULATION_OF_PROTEASOMAL_UBIQUITIN_DEPENDENT_PROTEIN_CATABOLIC_PROCESS	0.498493	0.568944	1.7735	35	0.00026241	0.0300836	ENSMUSG00000035247|"ENSMUSG00000015149"|"ENSMUSG00000032309"|"ENSMUSG00000020372"|"ENSMUSG00000063802"|"ENSMUSG00000074001"|"ENSMUSG00000001729"|"ENSMUSG00000055839"|"ENSMUSG00000024576"|"ENSMUSG00000022400"|"ENSMUSG00000039615"|"ENSMUSG00000022037"|"ENSMUSG00000005312"|"ENSMUSG00000020366"|"ENSMUSG00000050148"|"ENSMUSG00000057177"|"ENSMUSG00000028048"	Hectd1/Sirt2/Fbxo22/Rack1/Hspbp1/Klhl40/Akt1/Elob/Csnk1a1/Rbx1/Stub1/Clu/Ubqln1/Mapk9/Ubqln2/Gsk3a/Gba
GOCC_MEMBRANE_PROTEIN_COMPLEX	0.498493	0.351277	1.33891	452	0.000266582	0.0300836	ENSMUSG00000064370|"ENSMUSG00000036570"|"ENSMUSG00000031158"|"ENSMUSG00000030255"|"ENSMUSG00000017778"|"ENSMUSG00000022174"|"ENSMUSG00000059534"|"ENSMUSG00000063882"|"ENSMUSG00000053317"|"ENSMUSG00000064363"|"ENSMUSG00000028777"|"ENSMUSG00000000171"|"ENSMUSG00000058076"|"ENSMUSG00000064357"|"ENSMUSG00000041658"|"ENSMUSG00000025816"|"ENSMUSG00000064367"|"ENSMUSG00000031818"|"ENSMUSG00000030654"|"E…	mt-Cytb/Fxyd1/Timm17b/Sspn/Cox7c/Dad1/Uqcr10/Uqcrh/Sec61b/mt-Nd4/Gnat3/Sdhd/Sdhc/mt-Atp6/Rragb/Sec61a2/mt-Nd5/Cox4i1/Arl6ip1/mt-Nd3/Sar1a/Cav2/mt-Nd4l/mt-Co1/Ap3b1/Atp6v1d/Tmed7/Ddost/Snap23/Srp9/Ndufb8/Derl1/Timm10b/Stt3b/Gnas/Stt3a/Emc1/Pgm5/Sdhaf4/Atp5j/Cltb/Lrp1/Faf2/Vtn/Ap2m1/Lamtor5/Ap1b1/mt-Co3/Copa/Ap3s1/Atp6v0d1/H13/Cav3/Clic5/Ap2a1/Sec11a/Gng12/mt-Nd2/Rpn2/Pik3r1/Ap1m1/Synj1/Mfn1/Snx5/C…
GOMF_UNFOLDED_PROTEIN_BINDING	0.498493	-0.323371	-1.72316	73	0.000286183	0.0300836	ENSMUSG00000036752|"ENSMUSG00000025980"|"ENSMUSG00000036052"|"ENSMUSG00000061315"|"ENSMUSG00000029447"|"ENSMUSG00000025613"|"ENSMUSG00000015656"|"ENSMUSG00000028410"|"ENSMUSG00000071072"|"ENSMUSG00000020698"|"ENSMUSG00000024359"|"ENSMUSG00000070436"|"ENSMUSG00000004069"|"ENSMUSG00000032285"|"ENSMUSG00000023944"|"ENSMUSG00000000738"|"ENSMUSG00000005981"|"ENSMUSG00000034024"|"ENSMUSG00000090877"|"E…	Tubb4b/Hspd1/Dnajb5/Naca/Cct6a/Cct8/Hspa8/Dnaja1/Ptges3/Cct6b/Hspa9/Serpinh1/Dnaja3/Dnaja4/Hsp90ab1/Spg7/Trap1/Cct2/Hspa1b/Dnajb4/Clpx
GOBP_MITOCHONDRIAL_RESPIRATORY_CHAIN_COMPLEX_ASSEMBLY	0.498493	-0.298082	-1.66332	86	0.000390026	0.0371939	ENSMUSG00000016427|"ENSMUSG00000001983"|"ENSMUSG00000034203"|"ENSMUSG00000030869"|"ENSMUSG00000037916"|"ENSMUSG00000031059"|"ENSMUSG00000005510"|"ENSMUSG00000028261"|"ENSMUSG00000074211"|"ENSMUSG00000026260"|"ENSMUSG00000022354"|"ENSMUSG00000098387"|"ENSMUSG00000041881"|"ENSMUSG00000033938"|"ENSMUSG00000020022"|"ENSMUSG00000038462"|"ENSMUSG00000022450"	Ndufa1/Taco1/Chchd4/Ndufab1/Ndufv1/Ndufb11/Ndufs3/Ndufaf4/Sdhaf1/Ndufa10/Ndufb9/Pet117/Ndufa7/Ndufb7/Ndufa12/Uqcrfs1/Ndufa6
GOMF_OMEGA_PEPTIDASE_ACTIVITY	0.498493	0.585623	1.8186	34	0.000410435	0.0371939	ENSMUSG00000028514|"ENSMUSG00000069044"|"ENSMUSG00000031010"|"ENSMUSG00000047879"|"ENSMUSG00000059263"|"ENSMUSG00000022710"|"ENSMUSG00000032612"|"ENSMUSG00000031201"|"ENSMUSG00000006344"|"ENSMUSG00000031029"|"ENSMUSG00000020124"|"ENSMUSG00000006676"|"ENSMUSG00000029223"|"ENSMUSG00000025917"|"ENSMUSG00000038495"|"ENSMUSG00000042444"|"ENSMUSG00000006906"|"ENSMUSG00000038712"	Usp24/Usp9y/Usp9x/Usp14/Usp47/Usp7/Usp4/Brcc3/Ggt5/Eif3f/Usp15/Usp19/Uchl1/Cops5/Otud7b/Mindy2/Stambp/Mindy1
GOBP_NADH_METABOLIC_PROCESS	0.498493	-0.447945	-2.0347	33	0.00044873	0.0385912	ENSMUSG00000006457|"ENSMUSG00000057666"|"ENSMUSG00000041237"|"ENSMUSG00000063524"|"ENSMUSG00000020475"|"ENSMUSG00000004267"|"ENSMUSG00000033065"|"ENSMUSG00000024228"|"ENSMUSG00000060600"|"ENSMUSG00000027010"	Actn3/Gapdh/Pklr/Eno1/Pgam2/Eno2/Pfkm/Nudt12/Eno3/Slc25a12
GOMF_GTPASE_BINDING	0.498493	0.455183	1.61276	97	0.000455223	0.0385912	ENSMUSG00000041658|"ENSMUSG00000003037"|"ENSMUSG00000038975"|"ENSMUSG00000044562"|"ENSMUSG00000030536"|"ENSMUSG00000030447"|"ENSMUSG00000021998"|"ENSMUSG00000022982"|"ENSMUSG00000028059"|"ENSMUSG00000028478"|"ENSMUSG00000025340"|"ENSMUSG00000023307"|"ENSMUSG00000036992"|"ENSMUSG00000029713"|"ENSMUSG00000021192"|"ENSMUSG00000052296"|"ENSMUSG00000029064"|"ENSMUSG00000055805"|"ENSMUSG00000066232"|"E…	Rragb/Rab8a/Rabggtb/Rasip1/Iqgap1/Cyfip1/Lcp1/Sod1/Arhgef2/Clta/Rabgef1/Marchf5/Nxt1/Gnb2/Golga5/Ppp6r1/Gnb1/Fmnl1/Ipo7/Rab3gap1/Strn3/Erc1/Nckap1/Exoc5/Exoc4/Ap1g1/Pde6d/Coro1c/Rcc1/Bicd2/Arhgdib/Golga4/Ipo5/Bnip3/Preb/Picalm/Exoc8/Optn/Rragc/Cyrib/Dennd10/Chm/Rabggta/Iars/Rragd/Rilp/Trip11/Pkn1
GOCC_CIS_GOLGI_NETWORK	0.477271	0.662441	1.8698	20	0.000529737	0.0390222	ENSMUSG00000034243|"ENSMUSG00000041417"|"ENSMUSG00000002546"|"ENSMUSG00000019997"|"ENSMUSG00000021192"|"ENSMUSG00000028847"|"ENSMUSG00000034109"|"ENSMUSG00000030824"|"ENSMUSG00000025224"|"ENSMUSG00000063406"|"ENSMUSG00000037234"|"ENSMUSG00000020993"|"ENSMUSG00000029103"|"ENSMUSG00000021188"	Golgb1/Pik3r1/Golga2/Ccn2/Golga5/Trappc3/Golim4/Nucb1/Gbf1/Tmed5/Hook3/Trappc6b/Lrpap1/Trip11
GOMF_STRUCTURAL_CONSTITUENT_OF_MUSCLE	0.477271	-0.444139	-2.01741	33	0.000550878	0.0390222	ENSMUSG00000006457|"ENSMUSG00000052374"|"ENSMUSG00000090841"|"ENSMUSG00000031461"|"ENSMUSG00000053702"|"ENSMUSG00000002100"|"ENSMUSG00000039952"|"ENSMUSG00000026421"|"ENSMUSG00000022565"|"ENSMUSG00000045103"	Actn3/Actn2/Myl6/Myom2/Nebl/Mybpc3/Dag1/Csrp1/Plec/Dmd
GOBP_DE_NOVO_PROTEIN_FOLDING	0.477271	-0.529716	-2.16399	22	0.000665076	0.0426298	ENSMUSG00000034203|"ENSMUSG00000025980"|"ENSMUSG00000036052"|"ENSMUSG00000032966"|"ENSMUSG00000015656"|"ENSMUSG00000071072"|"ENSMUSG00000024359"|"ENSMUSG00000034024"|"ENSMUSG00000090877"|"ENSMUSG00000028035"	Chchd4/Hspd1/Dnajb5/Fkbp1a/Hspa8/Ptges3/Hspa9/Cct2/Hspa1b/Dnajb4
GOBP_NEGATIVE_REGULATION_OF_GENE_EXPRESSION_EPIGENETIC	0.477271	-0.566011	-2.18113	19	0.000770269	0.0460061	ENSMUSG00000058773|"ENSMUSG00000036181"|"ENSMUSG00000041126"|"ENSMUSG00000016559"|"ENSMUSG00000078851"|"ENSMUSG00000096210"|"ENSMUSG00000066551"|"ENSMUSG00000020390"|"ENSMUSG00000051627"|"ENSMUSG00000015937"|"ENSMUSG00000049539"|"ENSMUSG00000096010"|"ENSMUSG00000031353"	H1f5/H1f2/H2az2/H3f3b/H2aw/H1f0/Hmgb1/Ube2b/H1f4/Macroh2a1/H1f1/H4f16/Rbbp7
GOCC_TRANS_GOLGI_NETWORK_TRANSPORT_VESICLE	0.477271	0.683225	1.80175	15	0.000873404	0.0488363	ENSMUSG00000026878|"ENSMUSG00000003037"|"ENSMUSG00000033792"|"ENSMUSG00000047547"|"ENSMUSG00000060279"|"ENSMUSG00000028478"|"ENSMUSG00000023830"|"ENSMUSG00000019861"|"ENSMUSG00000031731"	Rab14/Rab8a/Atp7a/Cltb/Ap2a1/Clta/Igf2r/Gopc/Ap1g1

## Sheet: Sex effect
Pathway_name	Log2Err	ES	NES	Size	p	adjusted_p	Gene_IDs	Gene_symbols
GOBP_BIOLOGICAL_PROCESS_INVOLVED_IN_SYMBIOTIC_INTERACTION	NA	-0.418553	-1.97558	440	1e-10	2.03154e-08	ENSMUSG00000000787|"ENSMUSG00000026879"|"ENSMUSG00000039062"|"ENSMUSG00000039630"|"ENSMUSG00000035152"|"ENSMUSG00000040385"|"ENSMUSG00000045827"|"ENSMUSG00000020290"|"ENSMUSG00000029430"|"ENSMUSG00000042699"|"ENSMUSG00000059291"|"ENSMUSG00000045128"|"ENSMUSG00000020372"|"ENSMUSG00000033047"|"ENSMUSG00000024863"|"ENSMUSG00000009575"|"ENSMUSG00000000058"|"ENSMUSG00000030662"|"ENSMUSG00000037805"|"E…	Ddx3x/Gsn/Anpep/Hnrnpu/Ap2b1/Ppp1ca/Serpinb9/Xpo1/Ran/Dhx9/Rpl11/Rpl18a/Rack1/Eif3l/Mbl2/Cbx5/Cav2/Ipo5/Rpl10a/Snd1/Rpl15/Rps18/Usp7/Tardbp/Ap2a2/Pcx/Rpl22/Hnrnpa2b1/Ubr4/Rps3/Rps24/Rpl36a/Kars/Nup205/Rplp0/Ogt/Cul1/Hsp90ab1/Dpp4/Stat1/Ap2m1/Polr2b/Rps15a/Slc20a2/Hdac1/Rps23/Ap2s1/Eif3d/Rps16/Hnrnpk/Rpl13a/Rps2/Psmb2/Top2b/Nup93/Psmb10/Ctbp1/Hnrnpa1/Hcfc1/Gpx1/Rps10/Rpl17/Psmb9/Dynll1/Aqp1/Smu1/I…
GOBP_CHROMOSOME_ORGANIZATION	NA	-0.508003	-2.24188	216	1e-10	2.03154e-08	ENSMUSG00000000787|"ENSMUSG00000035960"|"ENSMUSG00000039630"|"ENSMUSG00000028820"|"ENSMUSG00000020086"|"ENSMUSG00000026496"|"ENSMUSG00000029430"|"ENSMUSG00000096010"|"ENSMUSG00000028759"|"ENSMUSG00000042699"|"ENSMUSG00000019373"|"ENSMUSG00000031393"|"ENSMUSG00000030007"|"ENSMUSG00000000751"|"ENSMUSG00000026917"|"ENSMUSG00000000568"|"ENSMUSG00000022710"|"ENSMUSG00000051627"|"ENSMUSG00000004980"|"E…	Ddx3x/Apex1/Hnrnpu/Sfpq/Macroh2a2/Parp1/Ran/H4f16/Hp1bp3/Dhx9/Cops3/Mecp2/Cct7/Rpa1/Wdr5/Hnrnpd/Usp7/H1f4/Hnrnpa2b1/Hdac2/Hmgn5/Ogt/Hsp90ab1/Glyr1/Gps1/Macroh2a1/Cenpv/H3f3b/Hdac1/Smarcc2/Rbm14/Mta1/Rpa2/Cul3/Hnrnpc/H2aw/Cdc16/Top2b/Safb/Ruvbl1/Ctbp1/H1f0/Hnrnpa1/Hcfc1/Smc3/Cct3/Huwe1/Cct8/Ppp5c/Pcna/Trim28/Banf1/Usp15/Anp32e/Stag1/Carm1/Chd4/Mta2/Ufl1/Prkaa1/Ppm1f/Fbl/Nup155/Smc1a/Tbl1x/Supt6/Ru…
GOBP_MRNA_METABOLIC_PROCESS	NA	-0.50486	-2.32874	363	1e-10	2.03154e-08	ENSMUSG00000035960|"ENSMUSG00000032040"|"ENSMUSG00000059208"|"ENSMUSG00000039630"|"ENSMUSG00000028820"|"ENSMUSG00000027620"|"ENSMUSG00000031311"|"ENSMUSG00000055065"|"ENSMUSG00000015165"|"ENSMUSG00000020290"|"ENSMUSG00000090553"|"ENSMUSG00000042699"|"ENSMUSG00000040028"|"ENSMUSG00000005481"|"ENSMUSG00000022336"|"ENSMUSG00000036698"|"ENSMUSG00000021500"|"ENSMUSG00000059291"|"ENSMUSG00000020719"|"E…	Apex1/Dcps/Hnrnpm/Hnrnpu/Sfpq/Rbm39/Nono/Ddx17/Hnrnpl/Xpo1/Snrpe/Dhx9/Elavl1/Ddx39a/Eif3e/Ago2/Ddx46/Rpl11/Ddx5/Rpl18a/Psme2/Dhx15/Sf3b1/Rbm20/Rpl10a/Hnrnpd/Rpl15/Rps18/Prpf8/Ythdf3/Snrnp200/Tardbp/Rpl22/Hnrnpa2b1/Rps3/Rps24/Rpl36a/Rplp0/Polr2b/Rps15a/Raly/Rps23/Eftud2/Rbm14/Psme1/Gtpbp1/Hnrnpc/Rps16/Hnrnpk/Rpl13a/Rps2/Hnrnph3/Hnrnph1/Psmb2/Safb/Sf3a2/Ccar2/Psmb10/Ywhaz/Prpf31/Hnrnpa1/Hnrnpul1/U2…
GOBP_MRNA_PROCESSING	NA	-0.547999	-2.37568	184	1e-10	2.03154e-08	ENSMUSG00000032040|"ENSMUSG00000059208"|"ENSMUSG00000039630"|"ENSMUSG00000028820"|"ENSMUSG00000027620"|"ENSMUSG00000031311"|"ENSMUSG00000055065"|"ENSMUSG00000015165"|"ENSMUSG00000090553"|"ENSMUSG00000042699"|"ENSMUSG00000040028"|"ENSMUSG00000005481"|"ENSMUSG00000021500"|"ENSMUSG00000020719"|"ENSMUSG00000029169"|"ENSMUSG00000025982"|"ENSMUSG00000043639"|"ENSMUSG00000000568"|"ENSMUSG00000020850"|"E…	Dcps/Hnrnpm/Hnrnpu/Sfpq/Rbm39/Nono/Ddx17/Hnrnpl/Snrpe/Dhx9/Elavl1/Ddx39a/Ddx46/Ddx5/Dhx15/Sf3b1/Rbm20/Hnrnpd/Prpf8/Snrnp200/Tardbp/Hnrnpa2b1/Polr2b/Raly/Eftud2/Rbm14/Hnrnpc/Hnrnpk/Hnrnph3/Hnrnph1/Safb/Sf3a2/Ccar2/Prpf31/Hnrnpa1/Hnrnpul1/U2af2/Cmtr1/Rprd1b/Smu1/Hnrnpa0/Ddx39b/Sf3b3/Pcbp1/Srsf4/Dazap1/Hnrnpll/Supt6/Rbm25/Ptbp3/Usp39/Hnrnph2/Eif4a3/Snrnp40/Rnmt/Hnrnpf/Snrpb/Srsf3/Tra2b/Cdc5l/Mtrex/P…
GOBP_NEGATIVE_REGULATION_OF_GENE_EXPRESSION	NA	-0.441301	-2.05357	392	1e-10	2.03154e-08	ENSMUSG00000000787|"ENSMUSG00000035960"|"ENSMUSG00000032040"|"ENSMUSG00000059208"|"ENSMUSG00000039630"|"ENSMUSG00000020086"|"ENSMUSG00000055065"|"ENSMUSG00000020290"|"ENSMUSG00000029430"|"ENSMUSG00000096010"|"ENSMUSG00000042699"|"ENSMUSG00000040028"|"ENSMUSG00000022336"|"ENSMUSG00000036698"|"ENSMUSG00000059291"|"ENSMUSG00000020719"|"ENSMUSG00000045128"|"ENSMUSG00000022878"|"ENSMUSG00000079197"|"E…	Ddx3x/Apex1/Dcps/Hnrnpm/Hnrnpu/Macroh2a2/Ddx17/Xpo1/Ran/H4f16/Dhx9/Elavl1/Eif3e/Ago2/Rpl11/Ddx5/Rpl18a/Adipoq/Psme2/Rack1/Mecp2/Rpl10a/Hnrnpd/Snd1/Rpl15/Rps18/H1f4/Ythdf3/Tardbp/Pcx/Rpl22/Hnrnpa2b1/Hdac2/Rps3/Rps24/Rpl36a/Nup205/Rplp0/Hsp90ab1/Glg1/Polr2b/Rps15a/Macroh2a1/Xdh/Cenpv/H3f3b/Hdac1/Rps23/Psme1/Gtpbp1/Gbp2/Hnrnpc/H2aw/Rps16/Hnrnpk/Rpl13a/Rps2/Psmb2/Nup93/Atp2b1/Psmb10/Ctbp1/H1f0/Ywhaz/…
GOBP_RIBONUCLEOPROTEIN_COMPLEX_BIOGENESIS	NA	-0.536927	-2.27641	154	1e-10	2.03154e-08	ENSMUSG00000035150|"ENSMUSG00000000787"|"ENSMUSG00000055065"|"ENSMUSG00000020290"|"ENSMUSG00000029430"|"ENSMUSG00000090553"|"ENSMUSG00000042699"|"ENSMUSG00000022336"|"ENSMUSG00000036698"|"ENSMUSG00000059291"|"ENSMUSG00000033047"|"ENSMUSG00000025982"|"ENSMUSG00000037805"|"ENSMUSG00000020850"|"ENSMUSG00000003660"|"ENSMUSG00000025290"|"ENSMUSG00000067274"|"ENSMUSG00000023944"|"ENSMUSG00000016554"|"E…	Eif2s3x/Ddx3x/Ddx17/Xpo1/Ran/Snrpe/Dhx9/Eif3e/Ago2/Rpl11/Eif3l/Sf3b1/Rpl10a/Prpf8/Snrnp200/Rps24/Rplp0/Hsp90ab1/Eif3d/Rps16/Rpl13a/Rps2/Mybbp1a/Ruvbl1/Sf3a2/Prpf31/Rps10/Eif3k/Nop58/Ddx39b/Thumpd1/Rpl5/Rps8/Rpl35a/Rps9/Fbl/Eif3b/Ruvbl2/Rpl7/Tfb1m/Eif3a/Eif2s3y/Rps14/Npm1/Usp39/Eif4a3/Snrpb/Rpl26/Rpl3l/Rpl7a/Dkc1/Mrps2/Ptges3/Cul4a/Mtrex/Eif3c/Rpl6/Luc7l2/Gtpbp4/Nop56/Mrpl22/Psip1/Puf60/Sf1/Srsf6/…
GOBP_RNA_PROCESSING	NA	-0.482609	-2.1911	284	1e-10	2.03154e-08	ENSMUSG00000032040|"ENSMUSG00000059208"|"ENSMUSG00000039630"|"ENSMUSG00000028820"|"ENSMUSG00000027620"|"ENSMUSG00000031311"|"ENSMUSG00000055065"|"ENSMUSG00000015165"|"ENSMUSG00000090553"|"ENSMUSG00000042699"|"ENSMUSG00000040028"|"ENSMUSG00000027349"|"ENSMUSG00000005481"|"ENSMUSG00000036698"|"ENSMUSG00000021500"|"ENSMUSG00000059291"|"ENSMUSG00000020719"|"ENSMUSG00000029169"|"ENSMUSG00000025982"|"E…	Dcps/Hnrnpm/Hnrnpu/Sfpq/Rbm39/Nono/Ddx17/Hnrnpl/Snrpe/Dhx9/Elavl1/Fam98b/Ddx39a/Ago2/Ddx46/Rpl11/Ddx5/Dhx15/Sf3b1/Rbm20/Rpl10a/Hnrnpd/Prpf8/Snrnp200/Tardbp/Hnrnpa2b1/Rps24/Kars/Polr2b/Raly/Eftud2/Rbm14/Hnrnpc/Rps16/Hnrnpk/Rps2/Hnrnph3/Hnrnph1/Safb/Sf3a2/Ccar2/Prpf31/Hnrnpa1/Hnrnpul1/U2af2/Cmtr1/Rprd1b/Smu1/Nop58/Hnrnpa0/Ddx39b/Thumpd1/Rpl5/Rps8/Sf3b3/Ssb/Pcbp1/Srsf4/Rpl35a/Dazap1/Rps9/Trmt5/Osgep…
GOCC_CHROMOSOME	NA	-0.55829	-2.45411	211	1e-10	2.03154e-08	ENSMUSG00000001924|"ENSMUSG00000035960"|"ENSMUSG00000039630"|"ENSMUSG00000028820"|"ENSMUSG00000020086"|"ENSMUSG00000026496"|"ENSMUSG00000026626"|"ENSMUSG00000040385"|"ENSMUSG00000020919"|"ENSMUSG00000020290"|"ENSMUSG00000029430"|"ENSMUSG00000096010"|"ENSMUSG00000028759"|"ENSMUSG00000042699"|"ENSMUSG00000042524"|"ENSMUSG00000022336"|"ENSMUSG00000031393"|"ENSMUSG00000009575"|"ENSMUSG00000000751"|"E…	Uba1/Apex1/Hnrnpu/Sfpq/Macroh2a2/Parp1/Ppp2r5a/Ppp1ca/Stat5b/Xpo1/Ran/H4f16/Hp1bp3/Dhx9/Sun2/Eif3e/Mecp2/Cbx5/Rpa1/Nfix/Usp7/H1f4/Tardbp/Hnrnpa2b1/Hdac2/Hmgn5/Glyr1/Stat1/Polr2b/Macroh2a1/Cenpv/H3f3b/Hdac1/Smarcc2/Septin7/Mta1/Rpa2/Hnrnpc/H2aw/Hnrnpk/Ppp1cc/Top2b/Ruvbl1/Ccar2/H1f0/Add3/Smc3/Dynll1/Pcna/Trim28/Actr3/Rcc2/Banf1/Creb1/Ssb/Clasp2/Cul5/Csnk1a1/Anp32e/Stag1/Chd4/Mta2/Ufl1/Fbl/Nfib/Smc1…
GOCC_NUCLEAR_PROTEIN_CONTAINING_COMPLEX	NA	-0.514409	-2.28433	245	1e-10	2.03154e-08	ENSMUSG00000027193|"ENSMUSG00000059208"|"ENSMUSG00000039630"|"ENSMUSG00000028820"|"ENSMUSG00000031311"|"ENSMUSG00000029430"|"ENSMUSG00000090553"|"ENSMUSG00000042524"|"ENSMUSG00000019373"|"ENSMUSG00000020719"|"ENSMUSG00000029169"|"ENSMUSG00000025982"|"ENSMUSG00000009575"|"ENSMUSG00000030662"|"ENSMUSG00000000751"|"ENSMUSG00000026917"|"ENSMUSG00000020850"|"ENSMUSG00000003660"|"ENSMUSG00000004980"|"E…	Api5/Hnrnpm/Hnrnpu/Sfpq/Nono/Ran/Snrpe/Sun2/Cops3/Ddx5/Dhx15/Sf3b1/Cbx5/Ipo5/Rpa1/Wdr5/Prpf8/Snrnp200/Hnrnpa2b1/Hdac2/Rps3/Nup205/Ogt/Hsp90ab1/Gps1/Polr2b/Raly/Epb41l2/Hdac1/Smarcc2/Eftud2/Mta1/Rpa2/Hnrnpc/Cdc16/Hnrnpk/Hnrnph3/Hnrnph1/Nup93/Ruvbl1/Sf3a2/Prpf31/Hnrnpa1/Hcfc1/U2af2/Smc3/Rprd1b/Dynll1/Smu1/Pcna/Ddx39b/Trim28/Creb1/Sf3b3/Csnk1a1/Anp32e/Ranbp2/Chd4/Mta2/Hint1/Nup155/Tbl1x/Supt6/Ipo7/R…
GOCC_RIBONUCLEOPROTEIN_COMPLEX	NA	-0.466668	-2.13935	340	1e-10	2.03154e-08	ENSMUSG00000000787|"ENSMUSG00000027193"|"ENSMUSG00000059208"|"ENSMUSG00000039630"|"ENSMUSG00000055065"|"ENSMUSG00000015165"|"ENSMUSG00000020290"|"ENSMUSG00000090553"|"ENSMUSG00000042699"|"ENSMUSG00000040028"|"ENSMUSG00000022336"|"ENSMUSG00000036698"|"ENSMUSG00000059291"|"ENSMUSG00000020719"|"ENSMUSG00000045128"|"ENSMUSG00000020372"|"ENSMUSG00000029169"|"ENSMUSG00000033047"|"ENSMUSG00000025982"|"E…	Ddx3x/Api5/Hnrnpm/Hnrnpu/Ddx17/Hnrnpl/Xpo1/Snrpe/Dhx9/Elavl1/Eif3e/Ago2/Rpl11/Ddx5/Rpl18a/Rack1/Dhx15/Eif3l/Sf3b1/Cbx5/Rpl10a/Hnrnpd/Ilf2/Snd1/Rpl15/Rps18/Prpf8/Snrnp200/Rpl22/Hnrnpa2b1/Rps3/Rps24/Rpl36a/Rplp0/Rps15a/Ro60/Raly/Rps23/Eftud2/Rbm14/Eif3d/Hnrnpc/Rps16/Hnrnpk/Rpl13a/Rps2/Hnrnph3/Hnrnph1/Top2b/Ruvbl1/Sf3a2/Prpf31/Hnrnpa1/U2af2/Rps10/Rpl17/Eif3k/Smu1/Nop58/Rpl9/Ddx39b/Rpl5/Srp9/Rps8/Sf3…
GOBP_VIRAL_GENE_EXPRESSION	0.826657	-0.57842	-2.34063	107	1.1768e-10	2.21994e-08	ENSMUSG00000042699|"ENSMUSG00000059291"|"ENSMUSG00000045128"|"ENSMUSG00000033047"|"ENSMUSG00000037805"|"ENSMUSG00000012405"|"ENSMUSG00000008668"|"ENSMUSG00000041459"|"ENSMUSG00000028936"|"ENSMUSG00000030744"|"ENSMUSG00000025290"|"ENSMUSG00000079435"|"ENSMUSG00000038759"|"ENSMUSG00000067274"|"ENSMUSG00000029250"|"ENSMUSG00000008683"|"ENSMUSG00000028800"|"ENSMUSG00000049517"|"ENSMUSG00000016554"|"E…	Dhx9/Rpl11/Rpl18a/Eif3l/Rpl10a/Rpl15/Rps18/Tardbp/Rpl22/Rps3/Rps24/Rpl36a/Nup205/Rplp0/Polr2b/Rps15a/Hdac1/Rps23/Eif3d/Rps16/Rpl13a/Rps2/Nup93/Rps10/Rpl17/Rpl9/Rpl5/Rps8/Spcs1/Ssb/Rpl34/Rpl35a/Ranbp2/Rps9/Eif3b/Nup155/Rpl7/Eif3a/Rps14/Rps11/Rpl28/Rpl26/Rpl7a/Rpl39/Rpl6/Rpl31/Pcbp2/Rpl37a/Rpl27a/Nup133/Rsf1/Rpl10/Rpl3/Polr2a/Ptbp1/Rps5/Mcts1/Supt5/Rpl38/Tpr/Rps17/Eif3f/Rpl14/Rps19/Rpl21
GOBP_TRANSLATIONAL_INITIATION	0.801216	-0.534779	-2.2335	130	5.50659e-10	9.69526e-08	ENSMUSG00000035150|"ENSMUSG00000000787"|"ENSMUSG00000040385"|"ENSMUSG00000022336"|"ENSMUSG00000036698"|"ENSMUSG00000059291"|"ENSMUSG00000045128"|"ENSMUSG00000033047"|"ENSMUSG00000037805"|"ENSMUSG00000012405"|"ENSMUSG00000008668"|"ENSMUSG00000047213"|"ENSMUSG00000028936"|"ENSMUSG00000030744"|"ENSMUSG00000025290"|"ENSMUSG00000079435"|"ENSMUSG00000067274"|"ENSMUSG00000008683"|"ENSMUSG00000049517"|"E…	Eif2s3x/Ddx3x/Ppp1ca/Eif3e/Ago2/Rpl11/Rpl18a/Eif3l/Rpl10a/Rpl15/Rps18/Ythdf3/Rpl22/Rps3/Rps24/Rpl36a/Rplp0/Rps15a/Rps23/Eif3d/Rps16/Rpl13a/Rps2/Rps10/Rpl17/Eif3k/Rpl9/Rpl5/Rps8/Eif4e/Rpl34/Rpl35a/Rps9/Eif3b/Rpl7/Eif3a/Eif2s3y/Rps14/Rps11/Rpl28/Npm1/Eif4g2/Rpl26/Rpl7a/Rpl39/Eif3c/Ncbp2/Rpl6/Rpl31
GOCC_PORE_COMPLEX	0.788187	0.896655	2.65352	18	1.53939e-09	2.54095e-07	ENSMUSG00000035031|"ENSMUSG00000029656"|"ENSMUSG00000022149"|"ENSMUSG00000015083"|"ENSMUSG00000079105"|"ENSMUSG00000022181"|"ENSMUSG00000026874"	C8a/C8b/C9/C8g/C7/C6/Hc
GOBP_POSITIVE_REGULATION_OF_NUCLEOBASE_CONTAINING_COMPOUND_METABOLIC_PROCESS	0.788187	-0.425371	-1.94705	319	1.70687e-09	2.65168e-07	ENSMUSG00000000787|"ENSMUSG00000035960"|"ENSMUSG00000039630"|"ENSMUSG00000028820"|"ENSMUSG00000026496"|"ENSMUSG00000055065"|"ENSMUSG00000020919"|"ENSMUSG00000042699"|"ENSMUSG00000036698"|"ENSMUSG00000031309"|"ENSMUSG00000020719"|"ENSMUSG00000020114"|"ENSMUSG00000031393"|"ENSMUSG00000043639"|"ENSMUSG00000030007"|"ENSMUSG00000001911"|"ENSMUSG00000000568"|"ENSMUSG00000001016"|"ENSMUSG00000022710"|"E…	Ddx3x/Apex1/Hnrnpu/Sfpq/Parp1/Ddx17/Stat5b/Dhx9/Ago2/Rps6ka3/Ddx5/Cand1/Mecp2/Rbm20/Cct7/Nfix/Hnrnpd/Ilf2/Usp7/H1f4/Ythdf3/Rhog/Tardbp/Hnrnpa2b1/Hdac2/Hmgn5/Rps3/Kars/Gtf2i/Ogt/Hsp90ab1/Glyr1/Stat1/Pfkm/Hdac1/Smarcc2/Rbm14/Mta1/Hexb/Gtpbp1/Ilk/Hnrnpk/Ruvbl1/Ccar2/H1f0/Hnrnpa1/Hcfc1/U2af2/Cct3/Cct8/Raf1/Rprd1b/Agt/Pcna/Ddx39b/Mars1/Trim28/Usp9x/Actr3/Creb1/Ddx58/Pcbp1/Pithd1/Carm1/Dazap1/Mta2/Prka…
GOMF_SEQUENCE_SPECIFIC_DNA_BINDING	0.774939	-0.580541	-2.29308	91	2.62458e-09	3.85084e-07	ENSMUSG00000035960|"ENSMUSG00000039630"|"ENSMUSG00000028820"|"ENSMUSG00000020086"|"ENSMUSG00000031311"|"ENSMUSG00000015165"|"ENSMUSG00000020919"|"ENSMUSG00000042699"|"ENSMUSG00000036698"|"ENSMUSG00000031393"|"ENSMUSG00000000751"|"ENSMUSG00000001911"|"ENSMUSG00000000568"|"ENSMUSG00000041459"|"ENSMUSG00000004980"|"ENSMUSG00000019777"|"ENSMUSG00000030744"|"ENSMUSG00000026104"|"ENSMUSG00000015937"|"E…	Apex1/Hnrnpu/Sfpq/Macroh2a2/Nono/Hnrnpl/Stat5b/Dhx9/Ago2/Mecp2/Rpa1/Nfix/Hnrnpd/Tardbp/Hnrnpa2b1/Hdac2/Rps3/Stat1/Macroh2a1/Lmnb1/H3f3b/Hdac1/Mta1/Rpa2/Mybbp1a/Safb/Hnrnpa1/Erh/Creb1/Pcbp1/Carm1/Mta2/Nfib/Tbl1x/Ruvbl2/Nme1/Nr3c1/Npm1/Cdc5l/Pspc1/Rxrg/Ccar1/Eno1/Stat6/Sub1/Safb2/Hmgb1
GOCC_MITOCHONDRIAL_MATRIX	0.774939	0.377899	1.97766	350	3.72206e-09	5.17367e-07	ENSMUSG00000010914|"ENSMUSG00000024782"|"ENSMUSG00000046598"|"ENSMUSG00000032615"|"ENSMUSG00000021033"|"ENSMUSG00000090247"|"ENSMUSG00000021748"|"ENSMUSG00000000168"|"ENSMUSG00000060224"|"ENSMUSG00000021809"|"ENSMUSG00000041733"|"ENSMUSG00000028443"|"ENSMUSG00000021241"|"ENSMUSG00000049287"|"ENSMUSG00000002949"|"ENSMUSG00000031299"|"ENSMUSG00000021102"|"ENSMUSG00000022186"|"ENSMUSG00000026170"|"E…	Pdhx/Ak3/Bdh1/Nt5m/Gstz1/Bloc1s1/Pdhb/Dlat/Pyroxd2/Nudt13/Coq5/Nudt2/Isca2/Iba57/Timm44/Pdha1/Glrx5/Oxct1/Cyp27a1/Acsm5/Nfs1/Dlst/Pmpca/Acads/Sirt3/Dld/Ethe1/Fdx1/Ak4/Mrpl41/Dnaja3/Iscu/Tufm/Mrps6/Pmpcb/Mrpl57/Prdx3/Auh/Mecr/Pam16/Grpel1/Hspe1/Hagh/Sdhaf1/Rexo2/Ssbp1/Sucla2/Lipt1/Sco2/Sdhaf3/Hibch/Lyrm4/Sdhaf4/Sod1/Ogdh/Mrps36/Atp5d/Guf1/Fdx2/Park7/Abhd10/C1qbp/Tfam/Flad1/Etfdh/Mlycd/Mtres1/Ndufa…
GOCC_NUCLEAR_BODY	0.761461	-0.468432	-2.05213	204	4.92525e-09	6.50379e-07	ENSMUSG00000035960|"ENSMUSG00000027193"|"ENSMUSG00000059208"|"ENSMUSG00000039630"|"ENSMUSG00000028820"|"ENSMUSG00000026496"|"ENSMUSG00000027620"|"ENSMUSG00000031311"|"ENSMUSG00000055065"|"ENSMUSG00000020290"|"ENSMUSG00000028759"|"ENSMUSG00000042699"|"ENSMUSG00000005481"|"ENSMUSG00000022336"|"ENSMUSG00000021500"|"ENSMUSG00000029169"|"ENSMUSG00000006378"|"ENSMUSG00000025982"|"ENSMUSG00000009575"|"E…	Apex1/Api5/Hnrnpm/Hnrnpu/Sfpq/Parp1/Rbm39/Nono/Ddx17/Xpo1/Hp1bp3/Dhx9/Ddx39a/Eif3e/Ddx46/Dhx15/Gcat/Sf3b1/Cbx5/Rpa1/Usp7/Prpf8/Tardbp/Hnrnpa2b1/Atp6v0a1/Fyttd1/Add1/Eftud2/Rbm14/Rpa2/Ppp1cc/Sf3a2/H1f0/Prpf31/U2af2/Raf1/Smu1/Nop58/Pcna/Ddx39b/Epb41/Pcbp1/Csnk1a1/Stag1/Rab8b/Srsf4/Prkaa1/Osgep/Fbl/Mrpl44/Rbm25/Tkt/Nr3c1/Sptbn4/Eif4a3/Snrnp40/Baz1b/Srsf3/Lars/Lmna/Cdc5l/Dkc1/Nxf1/Yars2/Nxt1/Mtrex/Ps…
GOMF_MRNA_BINDING	0.74774	-0.520598	-2.17652	134	1.08626e-08	1.304e-06	ENSMUSG00000000787|"ENSMUSG00000059208"|"ENSMUSG00000039630"|"ENSMUSG00000015165"|"ENSMUSG00000042699"|"ENSMUSG00000040028"|"ENSMUSG00000036698"|"ENSMUSG00000020719"|"ENSMUSG00000025982"|"ENSMUSG00000031393"|"ENSMUSG00000043639"|"ENSMUSG00000000568"|"ENSMUSG00000047213"|"ENSMUSG00000041459"|"ENSMUSG00000004980"|"ENSMUSG00000030744"|"ENSMUSG00000022800"|"ENSMUSG00000006456"|"ENSMUSG00000016554"|"E…	Ddx3x/Hnrnpm/Hnrnpu/Hnrnpl/Dhx9/Elavl1/Ago2/Ddx5/Sf3b1/Mecp2/Rbm20/Hnrnpd/Ythdf3/Tardbp/Hnrnpa2b1/Rps3/Fyttd1/Rbm14/Eif3d/Hnrnpc/Hnrnpk/Rpl13a/Rps2/Fubp1/Hnrnpa0/Rpl5/Ssb/Pcbp1/Srsf4/Dazap1/Hnrnpll/Rbm25/Rpl7/Ptbp3/Pcbp3/Eif3a/Rps14/Eif4a3/Ilf3/Eif4g2/Srsf3/Cct5/Tra2b/Rpl26/Cluh/Nxf1/Ncbp2/Tia1/Luc7l2/Pcbp2/Khsrp/Hnrnpr/Khdrbs1/Myh10/Snrnp70/Larp1/Sf1/Srsf6/Eif2s2/Purb/Ptbp2/Fubp3/Luc7l3/Larp4/Pt…
GOBP_CELLULAR_MACROMOLECULE_CATABOLIC_PROCESS	0.733762	-0.376721	-1.77812	468	1.85833e-08	2.04494e-06	ENSMUSG00000001924|"ENSMUSG00000035960"|"ENSMUSG00000032040"|"ENSMUSG00000059208"|"ENSMUSG00000039630"|"ENSMUSG00000035152"|"ENSMUSG00000020290"|"ENSMUSG00000042699"|"ENSMUSG00000040028"|"ENSMUSG00000022336"|"ENSMUSG00000036698"|"ENSMUSG00000019373"|"ENSMUSG00000059291"|"ENSMUSG00000020719"|"ENSMUSG00000045128"|"ENSMUSG00000079197"|"ENSMUSG00000020372"|"ENSMUSG00000037805"|"ENSMUSG00000000568"|"E…	Uba1/Apex1/Dcps/Hnrnpm/Hnrnpu/Ap2b1/Xpo1/Dhx9/Elavl1/Eif3e/Ago2/Cops3/Rpl11/Ddx5/Rpl18a/Psme2/Rack1/Rpl10a/Hnrnpd/Snd1/Rpl15/Rps18/Usp7/Ythdf3/Tardbp/Ap2a2/Rpl22/Ubr4/Rps3/Rps24/Rpl36a/Rplp0/Ogt/Cul1/Hsp90ab1/Ap2m1/Rps15a/Rps23/Mta1/Ap2s1/Psme1/Cul3/Gtpbp1/Hnrnpc/Rps16/Cdc16/Rpl13a/Rps2/Psmb2/Faf1/Ccar2/Psmb10/H1f0/Ywhaz/Usp9y/Gpx1/Rps10/Huwe1/Sec61b/Rpl17/Psmb9/Psmd6/Hnrnpa0/Rpl9/Cltc/Rpl5/Psmb8…
GOBP_NEGATIVE_REGULATION_OF_BIOSYNTHETIC_PROCESS	0.719513	-0.430733	-1.92188	249	3.32415e-08	3.37657e-06	ENSMUSG00000000787|"ENSMUSG00000035960"|"ENSMUSG00000039630"|"ENSMUSG00000028820"|"ENSMUSG00000050953"|"ENSMUSG00000020086"|"ENSMUSG00000026496"|"ENSMUSG00000031311"|"ENSMUSG00000096010"|"ENSMUSG00000022336"|"ENSMUSG00000036698"|"ENSMUSG00000020719"|"ENSMUSG00000022878"|"ENSMUSG00000020372"|"ENSMUSG00000031393"|"ENSMUSG00000009575"|"ENSMUSG00000001911"|"ENSMUSG00000000568"|"ENSMUSG00000051627"|"E…	Ddx3x/Apex1/Hnrnpu/Sfpq/Gja1/Macroh2a2/Parp1/Nono/H4f16/Eif3e/Ago2/Ddx5/Adipoq/Rack1/Mecp2/Cbx5/Nfix/Hnrnpd/H1f4/Ythdf3/Tardbp/Hnrnpa2b1/Hdac2/Rps3/Stat1/Trap1/Macroh2a1/Cenpv/H3f3b/Hdac1/Smarcc2/Mta1/Cul3/Hnrnpc/H2aw/Rpl13a/Mybbp1a/Ccar2/Ctbp1/H1f0/Hnrnpa1/Hcfc1/Dynll1/Pcna/Slc27a1/Cltc/Srp9/Trim28/Usp9x/Creb1/Eif4e/Mta2/Prkaa1/Ppm1f/Nfib/Tbl1x/Ruvbl2/Rps14/Nr3c1/Eif4a3/Ilf3/H1f1/Cd34/Cops2/Hdgf…
GOMF_CHROMATIN_DNA_BINDING	0.704976	-0.765737	-2.36983	27	6.84894e-08	6.23726e-06	ENSMUSG00000035960|"ENSMUSG00000039630"|"ENSMUSG00000020086"|"ENSMUSG00000042699"|"ENSMUSG00000051627"|"ENSMUSG00000019777"|"ENSMUSG00000031245"|"ENSMUSG00000015937"|"ENSMUSG00000016559"|"ENSMUSG00000028800"|"ENSMUSG00000025369"|"ENSMUSG00000060373"|"ENSMUSG00000096210"|"ENSMUSG00000063870"|"ENSMUSG00000071646"|"ENSMUSG00000003868"|"ENSMUSG00000049539"|"ENSMUSG00000036181"|"ENSMUSG00000044857"|"E…	Apex1/Hnrnpu/Macroh2a2/Dhx9/H1f4/Hdac2/Hmgn5/Macroh2a1/H3f3b/Hdac1/Smarcc2/Hnrnpc/H1f0/Chd4/Mta2/Ruvbl2/H1f1/H1f2/Lemd2/Rcc1
GOMF_CHROMATIN_BINDING	0.704976	-0.55215	-2.19137	92	7.40211e-08	6.51633e-06	ENSMUSG00000035960|"ENSMUSG00000039630"|"ENSMUSG00000028820"|"ENSMUSG00000020086"|"ENSMUSG00000031311"|"ENSMUSG00000020919"|"ENSMUSG00000029430"|"ENSMUSG00000028759"|"ENSMUSG00000042699"|"ENSMUSG00000020719"|"ENSMUSG00000031393"|"ENSMUSG00000009575"|"ENSMUSG00000000568"|"ENSMUSG00000051627"|"ENSMUSG00000019777"|"ENSMUSG00000031245"|"ENSMUSG00000022536"|"ENSMUSG00000026104"|"ENSMUSG00000029250"|"E…	Apex1/Hnrnpu/Sfpq/Macroh2a2/Nono/Stat5b/Ran/Hp1bp3/Dhx9/Ddx5/Mecp2/Cbx5/Hnrnpd/H1f4/Hdac2/Hmgn5/Glyr1/Stat1/Polr2b/Macroh2a1/H3f3b/Hdac1/Smarcc2/Mta1/Hnrnpc/Top2b/Safb/H1f0/Hcfc1/Smc3/Pcna/Trim28/Stag1/Chd4/Mta2/Prkaa1/Smc1a/Supt6/Ruvbl2/Csnk2b/Npm1/H1f1/H1f2/Lemd2/Rcc1
GOCC_CYTOSOLIC_RIBOSOME	0.704976	-0.582752	-2.25651	78	7.92687e-08	6.75318e-06	ENSMUSG00000000787|"ENSMUSG00000059291"|"ENSMUSG00000045128"|"ENSMUSG00000037805"|"ENSMUSG00000012405"|"ENSMUSG00000008668"|"ENSMUSG00000028936"|"ENSMUSG00000030744"|"ENSMUSG00000025290"|"ENSMUSG00000079435"|"ENSMUSG00000067274"|"ENSMUSG00000008683"|"ENSMUSG00000049517"|"ENSMUSG00000037563"|"ENSMUSG00000074129"|"ENSMUSG00000044533"|"ENSMUSG00000052146"|"ENSMUSG00000062328"|"ENSMUSG00000047215"|"E…	Ddx3x/Rpl11/Rpl18a/Rpl10a/Rpl15/Rps18/Rpl22/Rps3/Rps24/Rpl36a/Rplp0/Rps15a/Rps23/Rps16/Rpl13a/Rps2/Rps10/Rpl17/Rpl9/Rpl5/Rps8/Rpl34/Rpl35a/Rps9/Rpl7/Rps14/Rps11/Rpl28/Rpl26/Rpl3l/Rpl7a/Rpl39/Rpl6/Rpl31
GOBP_REGULATION_OF_HUMORAL_IMMUNE_RESPONSE	0.704976	0.686276	2.54899	43	8.75551e-08	7.22604e-06	ENSMUSG00000035031|"ENSMUSG00000029656"|"ENSMUSG00000022149"|"ENSMUSG00000015083"|"ENSMUSG00000079105"|"ENSMUSG00000022181"|"ENSMUSG00000026405"|"ENSMUSG00000022037"|"ENSMUSG00000017344"|"ENSMUSG00000038845"	C8a/C8b/C9/C8g/C7/C6/C4bp/Clu/Vtn/Phb
GOBP_COTRANSLATIONAL_PROTEIN_TARGETING_TO_MEMBRANE	0.690132	-0.573751	-2.23334	81	1.42793e-07	1.13324e-05	ENSMUSG00000059291|"ENSMUSG00000045128"|"ENSMUSG00000037805"|"ENSMUSG00000012405"|"ENSMUSG00000008668"|"ENSMUSG00000028936"|"ENSMUSG00000030744"|"ENSMUSG00000025290"|"ENSMUSG00000079435"|"ENSMUSG00000067274"|"ENSMUSG00000008683"|"ENSMUSG00000049517"|"ENSMUSG00000037563"|"ENSMUSG00000074129"|"ENSMUSG00000025816"|"ENSMUSG00000032042"|"ENSMUSG00000044533"|"ENSMUSG00000052146"|"ENSMUSG00000053317"|"E…	Rpl11/Rpl18a/Rpl10a/Rpl15/Rps18/Rpl22/Rps3/Rps24/Rpl36a/Rplp0/Rps15a/Rps23/Rps16/Rpl13a/Sec61a2/Srpr/Rps2/Rps10/Sec61b/Rpl17/Arl6ip1/Rpl9/Rpl5/Srp9/Rps8/Rpl34/Rpl35a/Rps9/Rpl7/Rps14/Rps11/Rpl28/Srp14/Rpl26/Rpl7a/Rpl39/Ssr1/Rpl6/Rpl31/Sec61a1/Rpl37a/Rpl27a/Rpl10/Rpl3/Rps5/Rpl38/Rps17/Rpl14/Rps19/Rpl21/Sec62/Rps26/Srp68/Rpl35/Rps13/Sec63/Rps29/Rpl24/Srp54a/Rpl19/Rps6/Rpl23
GOCC_CATALYTIC_COMPLEX	0.690132	-0.363312	-1.71468	465	1.45892e-07	1.13324e-05	ENSMUSG00000059208|"ENSMUSG00000039630"|"ENSMUSG00000026626"|"ENSMUSG00000040385"|"ENSMUSG00000090553"|"ENSMUSG00000042699"|"ENSMUSG00000036698"|"ENSMUSG00000020719"|"ENSMUSG00000079197"|"ENSMUSG00000020114"|"ENSMUSG00000025982"|"ENSMUSG00000009575"|"ENSMUSG00000026917"|"ENSMUSG00000020850"|"ENSMUSG00000035227"|"ENSMUSG00000024639"|"ENSMUSG00000003660"|"ENSMUSG00000004980"|"ENSMUSG00000019777"|"E…	Hnrnpm/Hnrnpu/Ppp2r5a/Ppp1ca/Snrpe/Dhx9/Ago2/Ddx5/Psme2/Cand1/Sf3b1/Cbx5/Wdr5/Prpf8/Spcs2/Gnaq/Snrnp200/Hnrnpa2b1/Hdac2/Ogt/Cul1/Polr2b/Gpd2/Pfkm/Raly/Hdac1/Smarcc2/Eftud2/Mta1/Psme1/Cul3/Gtpbp1/Hnrnpc/mt-Nd1/Cdc16/Hnrnpk/Dcun1d1/Hsd17b12/Ppp1cc/Hnrnph1/Sdhc/Psmb2/Ruvbl1/Sf3a2/Psmb10/mt-Co1/Prpf31/Hnrnpa1/Hcfc1/Ptpa/Atp1b3/Agl/Psmb9/Prpsap1/Rprd1b/Dynll1/Gng2/Psmd6/Pcna/Erh/Psmb8/Psmd5/Sf3b3/Prps…
GOBP_RNA_LOCALIZATION	0.690132	-0.54889	-2.16865	90	1.66164e-07	1.25383e-05	ENSMUSG00000039630|"ENSMUSG00000028820"|"ENSMUSG00000020290"|"ENSMUSG00000029430"|"ENSMUSG00000042699"|"ENSMUSG00000005481"|"ENSMUSG00000030007"|"ENSMUSG00000004980"|"ENSMUSG00000038759"|"ENSMUSG00000022800"|"ENSMUSG00000032939"|"ENSMUSG00000030079"|"ENSMUSG00000046434"|"ENSMUSG00000030435"|"ENSMUSG00000001416"|"ENSMUSG00000025613"|"ENSMUSG00000026020"|"ENSMUSG00000019432"|"ENSMUSG00000068882"|"E…	Hnrnpu/Sfpq/Xpo1/Ran/Dhx9/Ddx39a/Cct7/Hnrnpa2b1/Nup205/Fyttd1/Nup93/Ruvbl1/Hnrnpa1/U2af2/Cct3/Cct8/Nop58/Ddx39b/Ssb/Eif4e/Srsf4/Ranbp2/Fbl/Nup155/Supt6/Ruvbl2/Npm1/Cct4/Eif4a3/Cct2/Ckap5/Srsf3/Cct5/Dkc1/Nxf1/Nxt1/Ncbp2/Khsrp/Srsf7/Khdrbs1/Srsf2/Flot1/Nup133/Srsf6/Tcp1/Cct6a/Rftn1/Magoh/Pura/Upf1
GOCC_PROTEIN_DNA_COMPLEX	0.674963	-0.764514	-2.32334	25	2.812e-07	1.8818e-05	ENSMUSG00000020086|"ENSMUSG00000026496"|"ENSMUSG00000096010"|"ENSMUSG00000028759"|"ENSMUSG00000000751"|"ENSMUSG00000051627"|"ENSMUSG00000022536"|"ENSMUSG00000015937"|"ENSMUSG00000016559"|"ENSMUSG00000028884"|"ENSMUSG00000078851"|"ENSMUSG00000096210"|"ENSMUSG00000027342"|"ENSMUSG00000057113"|"ENSMUSG00000001552"|"ENSMUSG00000049539"|"ENSMUSG00000036181"|"ENSMUSG00000023932"	Macroh2a2/Parp1/H4f16/Hp1bp3/Rpa1/H1f4/Glyr1/Macroh2a1/H3f3b/Rpa2/H2aw/H1f0/Pcna/Npm1/Jup/H1f1/H1f2/Cdc5l
GOBP_POSTTRANSCRIPTIONAL_REGULATION_OF_GENE_EXPRESSION	0.674963	-0.411002	-1.85181	261	3.27231e-07	1.9395e-05	ENSMUSG00000035150|"ENSMUSG00000000787"|"ENSMUSG00000035960"|"ENSMUSG00000059208"|"ENSMUSG00000037236"|"ENSMUSG00000039630"|"ENSMUSG00000004056"|"ENSMUSG00000040385"|"ENSMUSG00000020290"|"ENSMUSG00000029430"|"ENSMUSG00000096010"|"ENSMUSG00000042699"|"ENSMUSG00000040028"|"ENSMUSG00000022336"|"ENSMUSG00000036698"|"ENSMUSG00000031309"|"ENSMUSG00000020719"|"ENSMUSG00000079197"|"ENSMUSG00000020372"|"E…	Eif2s3x/Ddx3x/Apex1/Hnrnpm/Matr3/Hnrnpu/Akt2/Ppp1ca/Xpo1/Ran/H4f16/Dhx9/Elavl1/Eif3e/Ago2/Rps6ka3/Ddx5/Psme2/Rack1/Hnrnpd/Ythdf3/Tardbp/Rpl22/Hnrnpa2b1/Rps3/Nup205/Polr2b/Trap1/H3f3b/Eif3d/Psme1/Hnrnpc/Rpl13a/Psmb2/Nup93/Psmb10/Ywhaz/Psmb9/Eif3k/Psmd6/Hnrnpa0/Ddx39b/Rpl5/Srp9/Psmb8/Psmd5/Eef2/Eif4e/Ranbp2/Rps9/Tnpo1/Mrpl44/Eif3b/Nup155/Krt17/Eif2s3y/Rps14/Npm1/Eif4a3/Ilf3/Eif4g2/Rpl26/Dkc1/Eif3c/…
GOBP_REGULATION_OF_CHROMOSOME_ORGANIZATION	0.674963	-0.612599	-2.18957	55	3.30306e-07	1.9395e-05	ENSMUSG00000039630|"ENSMUSG00000028820"|"ENSMUSG00000026496"|"ENSMUSG00000031393"|"ENSMUSG00000030007"|"ENSMUSG00000026917"|"ENSMUSG00000000568"|"ENSMUSG00000022710"|"ENSMUSG00000004980"|"ENSMUSG00000034160"|"ENSMUSG00000022536"|"ENSMUSG00000015937"|"ENSMUSG00000018509"|"ENSMUSG00000016559"|"ENSMUSG00000004364"|"ENSMUSG00000060373"|"ENSMUSG00000038416"|"ENSMUSG00000037373"|"ENSMUSG00000046434"|"E…	Hnrnpu/Sfpq/Parp1/Mecp2/Cct7/Wdr5/Hnrnpd/Usp7/Hnrnpa2b1/Ogt/Glyr1/Macroh2a1/Cenpv/H3f3b/Cul3/Hnrnpc/Cdc16/Ctbp1/Hnrnpa1/Cct3/Cct8/Trim28/Ruvbl2/Cct4/Cct2/Cct5/Dkc1/Numa1/Zfp207/Lcmt1/Bub3/Arrb1/Tcp1/Cct6a/Nek7/Upf1/Mapk1/Wdr61
GOBP_TELOMERE_ORGANIZATION	0.674963	-0.69867	-2.29014	35	3.30471e-07	1.9395e-05	ENSMUSG00000035960|"ENSMUSG00000039630"|"ENSMUSG00000026496"|"ENSMUSG00000096010"|"ENSMUSG00000030007"|"ENSMUSG00000000751"|"ENSMUSG00000000568"|"ENSMUSG00000022710"|"ENSMUSG00000004980"|"ENSMUSG00000023944"|"ENSMUSG00000016559"|"ENSMUSG00000028884"|"ENSMUSG00000060373"|"ENSMUSG00000046434"|"ENSMUSG00000001416"|"ENSMUSG00000025613"|"ENSMUSG00000027342"|"ENSMUSG00000007739"|"ENSMUSG00000034024"|"E…	Apex1/Hnrnpu/Parp1/H4f16/Cct7/Rpa1/Hnrnpd/Usp7/Hnrnpa2b1/Hsp90ab1/H3f3b/Rpa2/Hnrnpc/Hnrnpa1/Cct3/Cct8/Pcna/Cct4/Cct2/Cct5/Dkc1/Ptges3/Parp3
GOBP_RHYTHMIC_PROCESS	0.659444	-0.579269	-2.1457	66	6.09885e-07	3.42703e-05	ENSMUSG00000039630|"ENSMUSG00000028820"|"ENSMUSG00000031311"|"ENSMUSG00000040385"|"ENSMUSG00000020919"|"ENSMUSG00000042699"|"ENSMUSG00000020719"|"ENSMUSG00000022878"|"ENSMUSG00000020372"|"ENSMUSG00000062867"|"ENSMUSG00000000568"|"ENSMUSG00000022710"|"ENSMUSG00000024639"|"ENSMUSG00000026335"|"ENSMUSG00000041459"|"ENSMUSG00000024900"|"ENSMUSG00000019777"|"ENSMUSG00000027597"|"ENSMUSG00000034160"|"E…	Hnrnpu/Sfpq/Nono/Ppp1ca/Stat5b/Dhx9/Ddx5/Adipoq/Rack1/Impdh2/Hnrnpd/Usp7/Gnaq/Pam/Tardbp/Cpt1a/Hdac2/Ahcy/Ogt/Hdac1/Mta1/Ppp1cc/Mybbp1a/Retn/Ccar2/Ass1/Huwe1/Pcna/Usp9x/Creb1/Prkaa1/Mapk10/Gna11/Ube3a/Ddb1/Cul4a/Pspc1/Gfpt1/Casp3/Hnrnpr/Map2k6/Arrb1/Cbx3
GOCC_NUCLEAR_CHROMOSOME	0.659444	-0.676549	-2.26662	39	7.3743e-07	3.9746e-05	ENSMUSG00000039630|"ENSMUSG00000020086"|"ENSMUSG00000096010"|"ENSMUSG00000042699"|"ENSMUSG00000042524"|"ENSMUSG00000000751"|"ENSMUSG00000041459"|"ENSMUSG00000019777"|"ENSMUSG00000015937"|"ENSMUSG00000016559"|"ENSMUSG00000028800"|"ENSMUSG00000028884"|"ENSMUSG00000030079"|"ENSMUSG00000025026"|"ENSMUSG00000024974"|"ENSMUSG00000027342"|"ENSMUSG00000015749"|"ENSMUSG00000041133"|"ENSMUSG00000003868"|"E…	Hnrnpu/Macroh2a2/H4f16/Dhx9/Sun2/Rpa1/Tardbp/Hdac2/Macroh2a1/H3f3b/Hdac1/Rpa2/Ruvbl1/Add3/Smc3/Pcna/Anp32e/Smc1a/Ruvbl2/Baz1b/Cdc5l/Rcc1/Syn1/Smarca5
GOBP_NEGATIVE_REGULATION_OF_NUCLEOBASE_CONTAINING_COMPOUND_METABOLIC_PROCESS	0.659444	-0.419451	-1.84788	222	7.80417e-07	4.12216e-05	ENSMUSG00000035960|"ENSMUSG00000039630"|"ENSMUSG00000028820"|"ENSMUSG00000050953"|"ENSMUSG00000020086"|"ENSMUSG00000026496"|"ENSMUSG00000031311"|"ENSMUSG00000096010"|"ENSMUSG00000042699"|"ENSMUSG00000040028"|"ENSMUSG00000020719"|"ENSMUSG00000022878"|"ENSMUSG00000031393"|"ENSMUSG00000009575"|"ENSMUSG00000001911"|"ENSMUSG00000000568"|"ENSMUSG00000051627"|"ENSMUSG00000041459"|"ENSMUSG00000004980"|"E…	Apex1/Hnrnpu/Sfpq/Gja1/Macroh2a2/Parp1/Nono/H4f16/Dhx9/Elavl1/Ddx5/Adipoq/Mecp2/Cbx5/Nfix/Hnrnpd/H1f4/Tardbp/Hnrnpa2b1/Hdac2/Rps3/Stat1/Macroh2a1/Cenpv/H3f3b/Hdac1/Smarcc2/Mta1/Cul3/Hnrnpc/H2aw/Hnrnpk/Mybbp1a/Ccar2/Ctbp1/H1f0/Hnrnpa1/Hcfc1/U2af2/Pcna/Hnrnpa0/Trim28/Usp9x/Creb1/Srsf4/Mta2/Ppm1f/Nfib/Tbl1x/Ruvbl2/Ptbp3/Slc4a1/Rps14/Nr3c1/Ilf3/H1f1/Cops2/Hdgf/Ezr/H1f2/Dkc1/Pspc1/Parp3/Gclc/Ccar1/Eno…
GOCC_MITOCHONDRIAL_ENVELOPE	0.659444	0.311143	1.66328	474	9.41631e-07	4.69216e-05	ENSMUSG00000028455|"ENSMUSG00000022037"|"ENSMUSG00000046598"|"ENSMUSG00000022890"|"ENSMUSG00000024038"|"ENSMUSG00000038845"|"ENSMUSG00000038286"|"ENSMUSG00000090247"|"ENSMUSG00000039016"|"ENSMUSG00000039768"|"ENSMUSG00000030613"|"ENSMUSG00000045438"|"ENSMUSG00000041733"|"ENSMUSG00000002949"|"ENSMUSG00000003762"|"ENSMUSG00000004264"|"ENSMUSG00000008435"|"ENSMUSG00000025645"|"ENSMUSG00000026172"|"E…	Stoml2/Clu/Bdh1/Atp5j/Ndufv3/Phb/Bphl/Bloc1s1/Timm8b/Dnajc11/Ccdc90b/Cox19/Coq5/Timm44/Coq8b/Phb2/Rdh13/Ccdc51/Bcs1l/Cyb5a/Cyp27a1/Tomm20/Pmpca/Uqcrfs1/Tigar/Timm10b/Timm13/Coq6/Timm9/Coa6/Chchd7/Opa1/Mrpl41/Bri3bp/Coq9/Mrps6/Pmpcb/Mrpl57/Letm1/Sco1/Pam16/Grpel1/Mgst1/Dmac2l/Ndufs4/Mief1/Rexo2/Acad11/Cox6b1/Coa7/Sco2/Chchd6/Sdhaf3/Mcl1/Bnip1/Uqcc3/Ndufaf2/Coq4/Sdhaf4/Sod1/Ogdh/Ndufa12/Mrps36/Atp5…
GOMF_TRANSCRIPTION_FACTOR_BINDING	0.643552	-0.473131	-1.97979	132	1.13753e-06	5.56335e-05	ENSMUSG00000000787|"ENSMUSG00000035960"|"ENSMUSG00000039630"|"ENSMUSG00000026496"|"ENSMUSG00000020919"|"ENSMUSG00000042699"|"ENSMUSG00000020719"|"ENSMUSG00000020114"|"ENSMUSG00000031393"|"ENSMUSG00000009575"|"ENSMUSG00000000568"|"ENSMUSG00000022710"|"ENSMUSG00000019777"|"ENSMUSG00000030744"|"ENSMUSG00000060261"|"ENSMUSG00000026104"|"ENSMUSG00000029106"|"ENSMUSG00000028800"|"ENSMUSG00000021144"|"E…	Ddx3x/Apex1/Hnrnpu/Parp1/Stat5b/Dhx9/Ddx5/Cand1/Mecp2/Cbx5/Hnrnpd/Usp7/Hdac2/Rps3/Gtf2i/Stat1/Add1/Hdac1/Mta1/Mybbp1a/Faf1/Ruvbl1/Ctbp1/Ywhaz/Hcfc1/Nop58/Pcna/Creb1/Eif4e/Chd4/Mta2/Fbl/Tbl1x/Ruvbl2/Csnk2b/Npm1/Jup/Hnrnpf/Cd34/Ptma/Hdgf/Cdc5l
GOBP_CELL_CYCLE	0.643552	-0.351553	-1.65892	451	1.17755e-06	5.6544e-05	ENSMUSG00000000787|"ENSMUSG00000035960"|"ENSMUSG00000039630"|"ENSMUSG00000028820"|"ENSMUSG00000050953"|"ENSMUSG00000004056"|"ENSMUSG00000040385"|"ENSMUSG00000020919"|"ENSMUSG00000029430"|"ENSMUSG00000042524"|"ENSMUSG00000031309"|"ENSMUSG00000079197"|"ENSMUSG00000020372"|"ENSMUSG00000031393"|"ENSMUSG00000009575"|"ENSMUSG00000000058"|"ENSMUSG00000030662"|"ENSMUSG00000000751"|"ENSMUSG00000001424"|"E…	Ddx3x/Apex1/Hnrnpu/Sfpq/Gja1/Akt2/Ppp1ca/Stat5b/Ran/Sun2/Rps6ka3/Psme2/Rack1/Mecp2/Cbx5/Cav2/Ipo5/Rpa1/Snd1/Slc16a1/Tardbp/Hmgn5/Rps3/Cul1/Hsp90ab1/Ank3/Rps15a/Macroh2a1/Cenpv/Epb41l2/Septin7/Rbm14/Rpa2/Psme1/Cul3/Cdc16/Ppp1cc/Mybbp1a/Psmb2/Top2b/Ruvbl1/Ccar2/Psmb10/Ctbp1/Ppp6c/Hcfc1/Smc3/Ptpa/Ppp5c/Psmb9/Rprd1b/Dynll1/Psmd6/Pcna/Ddx39b/Cltc/Erh/Psmb8/Epb41/Psmd5/Usp9x/Actr3/Rcc2/Banf1/Clasp2/Rho…
GOBP_DNA_METABOLIC_PROCESS	0.643552	-0.430609	-1.87543	192	1.50201e-06	6.95933e-05	ENSMUSG00000035960|"ENSMUSG00000039630"|"ENSMUSG00000028820"|"ENSMUSG00000050953"|"ENSMUSG00000026496"|"ENSMUSG00000031311"|"ENSMUSG00000029430"|"ENSMUSG00000096010"|"ENSMUSG00000042699"|"ENSMUSG00000019373"|"ENSMUSG00000022878"|"ENSMUSG00000031393"|"ENSMUSG00000030007"|"ENSMUSG00000000751"|"ENSMUSG00000000568"|"ENSMUSG00000022710"|"ENSMUSG00000051627"|"ENSMUSG00000004980"|"ENSMUSG00000030744"|"E…	Apex1/Hnrnpu/Sfpq/Gja1/Parp1/Nono/Ran/H4f16/Dhx9/Cops3/Adipoq/Mecp2/Cct7/Rpa1/Hnrnpd/Usp7/H1f4/Hnrnpa2b1/Rps3/Gtf2i/Hsp90ab1/Gps1/Polr2b/Mta1/Rpa2/Hnrnpc/H2aw/Top2b/Ruvbl1/H1f0/Hnrnpa1/Smc3/Cct3/Huwe1/Cct8/Ppp5c/Pcna/Ddx39b/Trim28/Usp9x/Banf1/Mta2/Ufl1/Gnas/Wdr48/Smc1a/Supt6/Ruvbl2/Nme1/Npm1/Cct4/Cct2/H1f1/Cops2/H1f2/Cct5/Cdc5l/Dkc1/Ptges3/Ddb1/Cul4a/Parp3/Trim25/Cops6/Sub1/Mms19/Samhd1/Glrx2/Cas…
GOCC_CATALYTIC_STEP_2_SPLICEOSOME	0.643552	-0.61009	-2.16145	50	1.49344e-06	6.95933e-05	ENSMUSG00000059208|"ENSMUSG00000039630"|"ENSMUSG00000090553"|"ENSMUSG00000020719"|"ENSMUSG00000025982"|"ENSMUSG00000020850"|"ENSMUSG00000003660"|"ENSMUSG00000004980"|"ENSMUSG00000027593"|"ENSMUSG00000020929"|"ENSMUSG00000060373"|"ENSMUSG00000021546"|"ENSMUSG00000007850"|"ENSMUSG00000020211"|"ENSMUSG00000046434"|"ENSMUSG00000033732"|"ENSMUSG00000025580"|"ENSMUSG00000074088"|"ENSMUSG00000042079"|"E…	Hnrnpm/Hnrnpu/Snrpe/Ddx5/Sf3b1/Prpf8/Snrnp200/Hnrnpa2b1/Raly/Eftud2/Hnrnpc/Hnrnpk/Hnrnph1/Sf3a2/Hnrnpa1/Sf3b3/Eif4a3/Snrnp40/Hnrnpf/Snrpb/Cdc5l/Mtrex
GOCC_CHROMOSOME_TELOMERIC_REGION	0.627257	-0.702926	-2.22094	29	2.93399e-06	0.000124979	ENSMUSG00000035960|"ENSMUSG00000020086"|"ENSMUSG00000026496"|"ENSMUSG00000040385"|"ENSMUSG00000096010"|"ENSMUSG00000042524"|"ENSMUSG00000009575"|"ENSMUSG00000000751"|"ENSMUSG00000004980"|"ENSMUSG00000029250"|"ENSMUSG00000015937"|"ENSMUSG00000016559"|"ENSMUSG00000028884"|"ENSMUSG00000004455"|"ENSMUSG00000027342"|"ENSMUSG00000068882"	Apex1/Macroh2a2/Parp1/Ppp1ca/H4f16/Sun2/Cbx5/Rpa1/Hnrnpa2b1/Polr2b/Macroh2a1/H3f3b/Rpa2/Ppp1cc/Pcna/Ssb
GOBP_POSITIVE_REGULATION_OF_TRANSLATION	0.610527	-0.571458	-2.086	61	4.38697e-06	0.000181031	ENSMUSG00000035150|"ENSMUSG00000000787"|"ENSMUSG00000042699"|"ENSMUSG00000040028"|"ENSMUSG00000022336"|"ENSMUSG00000036698"|"ENSMUSG00000000568"|"ENSMUSG00000047213"|"ENSMUSG00000016554"|"ENSMUSG00000019432"|"ENSMUSG00000058558"|"ENSMUSG00000034994"|"ENSMUSG00000006333"|"ENSMUSG00000035557"|"ENSMUSG00000069049"|"ENSMUSG00000057113"|"ENSMUSG00000025580"|"ENSMUSG00000005610"|"ENSMUSG00000060938"|"E…	Eif2s3x/Ddx3x/Dhx9/Elavl1/Eif3e/Ago2/Hnrnpd/Ythdf3/Eif3d/Ddx39b/Rpl5/Eef2/Rps9/Krt17/Eif2s3y/Npm1/Eif4a3/Eif4g2/Rpl26/Eif3c
GOMF_GTPASE_ACTIVITY	0.610527	-0.457396	-1.92031	137	6.75906e-06	0.000258705	ENSMUSG00000035150|"ENSMUSG00000000787"|"ENSMUSG00000029430"|"ENSMUSG00000031840"|"ENSMUSG00000073982"|"ENSMUSG00000024639"|"ENSMUSG00000020929"|"ENSMUSG00000001833"|"ENSMUSG00000042535"|"ENSMUSG00000028270"|"ENSMUSG00000037742"|"ENSMUSG00000032042"|"ENSMUSG00000003411"|"ENSMUSG00000047187"|"ENSMUSG00000016349"|"ENSMUSG00000011148"|"ENSMUSG00000024759"|"ENSMUSG00000046879"|"ENSMUSG00000020671"|"E…	Eif2s3x/Ddx3x/Ran/Rab3a/Rhog/Gnaq/Eftud2/Septin7/Gtpbp1/Gbp2/Eef1a1/Srpr/Rab3b/Rab2a/Eef1a2/Adssl1/Atl3/Irgm1/Rab10/Eef2/Rhob/Tppp/Rab8b/Gnas/Arf6/Dnm3/Nras/Gna11/Septin2/Gbp3/Rhoc/Eif2s3y/Septin11/Rgs6/Rab27b/Gna13/Rab14/Gnat3/Gbp7/Gtpbp4/Rab28/Rap1a/Rhot1/Rab7/Gnao1/Rab35/Gnb1/Arf1/Rab5c/Tubb5/Rab6a/Rap1b/Gnai2/Dnm2/Rac2/Tubb4b/Mmut/Gnb2
GOCC_IMMUNOGLOBULIN_COMPLEX	0.593325	-0.702477	-2.17405	27	8.01291e-06	0.000293918	ENSMUSG00000094689|"ENSMUSG00000076564"|"ENSMUSG00000076577"|"ENSMUSG00000076609"|"ENSMUSG00000095079"|"ENSMUSG00000076615"|"ENSMUSG00000076613"|"ENSMUSG00000096422"|"ENSMUSG00000076617"|"ENSMUSG00000095583"|"ENSMUSG00000067149"|"ENSMUSG00000095642"|"ENSMUSG00000094902"|"ENSMUSG00000076934"|"ENSMUSG00000094094"|"ENSMUSG00000076614"|"ENSMUSG00000076501"|"ENSMUSG00000076508"|"ENSMUSG00000021457"|"E…	Ighv1-81/Igkv12-46/Igkv8-30/Igkc/Igha/Ighg3/Ighg2b/Igkv12-44/Ighm/Ighv14-2/Jchain/Ighv14-3/Igkv10-95/Iglv1/Igkv5-45/Ighg1/Igkv2-137/Igkv17-127/Syk/Igkv1-132/Igkv9-124/Ighv1-74/Ighg2c/Ighv7-3
GOBP_REGULATION_OF_GENE_EXPRESSION_EPIGENETIC	0.593325	-0.651175	-2.13446	35	1.14827e-05	0.000396559	ENSMUSG00000039630|"ENSMUSG00000020086"|"ENSMUSG00000096010"|"ENSMUSG00000025982"|"ENSMUSG00000031393"|"ENSMUSG00000051627"|"ENSMUSG00000019777"|"ENSMUSG00000015937"|"ENSMUSG00000016559"|"ENSMUSG00000021144"|"ENSMUSG00000078851"|"ENSMUSG00000040463"|"ENSMUSG00000037373"|"ENSMUSG00000096210"|"ENSMUSG00000063856"|"ENSMUSG00000049539"|"ENSMUSG00000002748"|"ENSMUSG00000036181"|"ENSMUSG00000031715"|"E…	Hnrnpu/Macroh2a2/H4f16/Sf3b1/Mecp2/H1f4/Hdac2/Macroh2a1/H3f3b/Mta1/H2aw/Mybbp1a/Ctbp1/H1f0/Gpx1/H1f1/Baz1b/H1f2/Smarca5/Hmgb1
GOBP_MITOCHONDRION_ORGANIZATION	0.57561	0.326362	1.67613	314	2.4368e-05	0.000757129	ENSMUSG00000028455|"ENSMUSG00000022037"|"ENSMUSG00000022890"|"ENSMUSG00000024038"|"ENSMUSG00000098387"|"ENSMUSG00000038845"|"ENSMUSG00000039016"|"ENSMUSG00000039768"|"ENSMUSG00000060224"|"ENSMUSG00000045438"|"ENSMUSG00000030847"|"ENSMUSG00000002949"|"ENSMUSG00000004264"|"ENSMUSG00000026172"|"ENSMUSG00000093904"|"ENSMUSG00000026926"|"ENSMUSG00000038462"|"ENSMUSG00000038028"|"ENSMUSG00000089847"|"E…	Stoml2/Clu/Atp5j/Ndufv3/Pet117/Phb/Timm8b/Dnajc11/Pyroxd2/Cox19/Bag3/Timm44/Phb2/Bcs1l/Tomm20/Pmpca/Uqcrfs1/Tigar/Timm10b/Timm13/Timm9/Sirt3/Opa1/Mapt/Dnaja3/Pmpcb/Prdx3/Letm1/Optn/Sco1/Pam16/Grpel1/Slirp/Dmac2l/Sdhaf1/Ndufs4/Mief1/Mtfr1l/Ssbp1/Sco2/Chchd6/Sdhaf3/Taco1/Uqcc3/Ndufaf2/Sdhaf4/Ndufa12/Atp5d/Park7/Cisd2/Dhodh/Tfam/Aifm2/Timm10/Ndufaf4/Tomm40/Ndufb11/Sqstm1/Ndufaf7/Ube2l3/Ndufa6/119000…
GOBP_RESPONSE_TO_ENDOGENOUS_STIMULUS	0.557332	-0.327701	-1.54637	451	3.92815e-05	0.00117889	ENSMUSG00000035960|"ENSMUSG00000059208"|"ENSMUSG00000039630"|"ENSMUSG00000050953"|"ENSMUSG00000004056"|"ENSMUSG00000026496"|"ENSMUSG00000055065"|"ENSMUSG00000020919"|"ENSMUSG00000045827"|"ENSMUSG00000022994"|"ENSMUSG00000020719"|"ENSMUSG00000022878"|"ENSMUSG00000000058"|"ENSMUSG00000030662"|"ENSMUSG00000000568"|"ENSMUSG00000026335"|"ENSMUSG00000019777"|"ENSMUSG00000033083"|"ENSMUSG00000034160"|"E…	Apex1/Hnrnpm/Hnrnpu/Gja1/Akt2/Parp1/Ddx17/Stat5b/Serpinb9/Adcy6/Ddx5/Adipoq/Cav2/Ipo5/Hnrnpd/Pam/Hdac2/Tbc1d4/Ogt/Hsp90ab1/Clec3b/Glg1/Stat1/Atp6v0a1/Polr2b/Atp6v0d1/Hdac1/Rbm14/Eef1a1/Hnrnph1/Pck2/Ryr3/Ahsg/Safb/Ryr2/Atp2b1/Retn/Col6a1/Dsg2/Hnrnpa1/Usp9y/Ass1/Agl/Ppp5c/Aqp1/Gng2/Pcna/Gstm5/Mars1/Slc27a1/Pip4k2b/Usp9x/Pip4k2a/Rab10/Creb1/Adcy5/Eef2/Eif4e/Usp15/Pdk2/Rab8b/Srsf4/Carm1/Ufl1/Prkaa1/G…
GOBP_NUCLEAR_TRANSPORT	0.557332	-0.443394	-1.85627	133	4.758e-05	0.00135117	ENSMUSG00000002718|"ENSMUSG00000020290"|"ENSMUSG00000029430"|"ENSMUSG00000090553"|"ENSMUSG00000042699"|"ENSMUSG00000040028"|"ENSMUSG00000005481"|"ENSMUSG00000030662"|"ENSMUSG00000041459"|"ENSMUSG00000004980"|"ENSMUSG00000038759"|"ENSMUSG00000023944"|"ENSMUSG00000022800"|"ENSMUSG00000004455"|"ENSMUSG00000032939"|"ENSMUSG00000046434"|"ENSMUSG00000030435"|"ENSMUSG00000041879"|"ENSMUSG00000019432"|"E…	Cse1l/Xpo1/Ran/Snrpe/Dhx9/Elavl1/Ddx39a/Ipo5/Tardbp/Hnrnpa2b1/Nup205/Hsp90ab1/Fyttd1/Ppp1cc/Nup93/Hnrnpa1/U2af2/Ipo9/Ddx39b/Trim28/Banf1/Ssb/Eif4e/Srsf4/Ranbp2/Tnpo1/Emd/Nup155/Supt6/Ipo7/Npm1/Jup/Eif4a3/Tnpo2/Snrpb/Srsf3/Ranbp3/Nxf1/Nxt1/Ncbp2/Xpo7/Ahcyl1/Srsf7/Tnpo3/Psip1/Khdrbs1/Srsf2/Syk/Nup133/Stat3/Srsf6/Prkaca/Anp32b/Akt1/Magoh/Upf1/Mapk1/Mapk14/Kpnb1/Tpr/Ipo4
GOBP_FC_RECEPTOR_SIGNALING_PATHWAY	0.538434	-0.458336	-1.86833	111	6.91532e-05	0.00186361	ENSMUSG00000079197|"ENSMUSG00000029686"|"ENSMUSG00000023944"|"ENSMUSG00000022216"|"ENSMUSG00000076577"|"ENSMUSG00000055447"|"ENSMUSG00000076609"|"ENSMUSG00000028837"|"ENSMUSG00000031897"|"ENSMUSG00000076615"|"ENSMUSG00000076613"|"ENSMUSG00000096422"|"ENSMUSG00000096727"|"ENSMUSG00000021737"|"ENSMUSG00000024338"|"ENSMUSG00000026869"|"ENSMUSG00000026341"|"ENSMUSG00000046709"|"ENSMUSG00000094902"|"E…	Psme2/Cul1/Hsp90ab1/Psme1/Igkv8-30/Cd47/Igkc/Psmb2/Psmb10/Ighg3/Ighg2b/Igkv12-44/Psmb9/Psmd6/Psmb8/Psmd5/Actr3/Mapk10/Igkv10-95/Iglv1/Lyn/Nckap1/Psma6/Ighg1/Igkv2-137/Rap1a/Psma2/Igkv17-127/Syk/Pdpk1/Arpc2/Igkv1-132/Tab1/Igkv9-124/Psma7/Psma4/Psmd8/Actg1/Ppp3cb/Ighv1-74/Mapk1/Fer/Ighg2c/Cyfip1/Psmd3/Psmb3/Psmd13/Arpc3/Pak2/Myo1c/Psma1/Arpc1b/Appl2/Prkce/Plcg1/Pik3r1/Actr2/Psmd1/Arpc1a/Hsp90aa1/Ps…
GOBP_GENE_SILENCING	0.538434	-0.51672	-1.92618	68	7.80307e-05	0.00205489	ENSMUSG00000020086|"ENSMUSG00000055065"|"ENSMUSG00000029430"|"ENSMUSG00000096010"|"ENSMUSG00000042699"|"ENSMUSG00000040028"|"ENSMUSG00000036698"|"ENSMUSG00000020719"|"ENSMUSG00000031393"|"ENSMUSG00000001424"|"ENSMUSG00000051627"|"ENSMUSG00000004980"|"ENSMUSG00000019777"|"ENSMUSG00000038759"|"ENSMUSG00000029250"|"ENSMUSG00000015937"|"ENSMUSG00000016559"|"ENSMUSG00000078851"|"ENSMUSG00000032939"|"E…	Macroh2a2/Ddx17/Ran/H4f16/Dhx9/Elavl1/Ago2/Ddx5/Mecp2/Snd1/H1f4/Hnrnpa2b1/Hdac2/Nup205/Polr2b/Macroh2a1/H3f3b/H2aw/Nup93/Ctbp1/H1f0/Ranbp2/Mrpl44/Nup155
GOBP_MUSCLE_FILAMENT_SLIDING	0.538434	0.66867	2.21919	27	9.87206e-05	0.00241408	ENSMUSG00000031972|"ENSMUSG00000028328"|"ENSMUSG00000035458"|"ENSMUSG00000026208"|"ENSMUSG00000027940"|"ENSMUSG00000032366"|"ENSMUSG00000026414"|"ENSMUSG00000059741"|"ENSMUSG00000028464"|"ENSMUSG00000052374"|"ENSMUSG00000013936"|"ENSMUSG00000090841"|"ENSMUSG00000061816"|"ENSMUSG00000031799"|"ENSMUSG00000053093"	Acta1/Tmod1/Tnni3/Des/Tpm3/Tpm1/Tnnt2/Myl3/Tpm2/Actn2/Myl2/Myl6/Myl1/Tpm4/Myh7
GOMF_RNA_HELICASE_ACTIVITY	0.538434	-0.656183	-2.03078	27	0.000120367	0.00286386	ENSMUSG00000000787|"ENSMUSG00000055065"|"ENSMUSG00000042699"|"ENSMUSG00000005481"|"ENSMUSG00000021500"|"ENSMUSG00000020719"|"ENSMUSG00000029169"|"ENSMUSG00000003660"|"ENSMUSG00000019432"|"ENSMUSG00000040296"	Ddx3x/Ddx17/Dhx9/Ddx39a/Ddx46/Ddx5/Dhx15/Snrnp200/Ddx39b/Ddx58
GOBP_POSITIVE_REGULATION_OF_GENE_EXPRESSION	0.518848	-0.362859	-1.63833	267	0.000135417	0.00305672	ENSMUSG00000035150|"ENSMUSG00000000787"|"ENSMUSG00000026879"|"ENSMUSG00000039630"|"ENSMUSG00000050953"|"ENSMUSG00000020919"|"ENSMUSG00000045827"|"ENSMUSG00000042699"|"ENSMUSG00000040028"|"ENSMUSG00000027349"|"ENSMUSG00000022336"|"ENSMUSG00000036698"|"ENSMUSG00000059291"|"ENSMUSG00000020719"|"ENSMUSG00000022878"|"ENSMUSG00000025982"|"ENSMUSG00000043639"|"ENSMUSG00000000568"|"ENSMUSG00000051627"|"E…	Eif2s3x/Ddx3x/Gsn/Hnrnpu/Gja1/Stat5b/Serpinb9/Dhx9/Elavl1/Fam98b/Eif3e/Ago2/Rpl11/Ddx5/Adipoq/Sf3b1/Rbm20/Hnrnpd/H1f4/Ythdf3/Tardbp/Hdac2/Hmgn5/Hk1/Rps3/Clec3b/Stat1/Ank3/Macroh2a1/Eif3d/Hnrnpc/Mybbp1a/H1f0/Hcfc1/U2af2/Ank2/Agt/Fubp1/Hnrnpa0/Ddx39b/Rpl5/Creb1/Ddx58/Eef2/Dazap1/H2-D1/Rps9/Prkaa1/Ppm1f/Hnrnpll/Pdcd10/Krt17/Eif2s3y/Stx4a/Npm1/Eif4a3/H1f1/Eif4g2/Baz1b/Cd34/Ezr/H1f2/Tra2b/Rpl26/Eif3c/…
GOBP_PROTEIN_MODIFICATION_BY_SMALL_PROTEIN_CONJUGATION_OR_REMOVAL	0.518848	-0.350306	-1.5932	292	0.000143266	0.00320649	ENSMUSG00000000787|"ENSMUSG00000001924"|"ENSMUSG00000020840"|"ENSMUSG00000019373"|"ENSMUSG00000059291"|"ENSMUSG00000079197"|"ENSMUSG00000020114"|"ENSMUSG00000020372"|"ENSMUSG00000022710"|"ENSMUSG00000066036"|"ENSMUSG00000030744"|"ENSMUSG00000038759"|"ENSMUSG00000034160"|"ENSMUSG00000029686"|"ENSMUSG00000023944"|"ENSMUSG00000025156"|"ENSMUSG00000020064"|"ENSMUSG00000021144"|"ENSMUSG00000022216"|"E…	Ddx3x/Uba1/Blmh/Cops3/Rpl11/Psme2/Cand1/Rack1/Usp7/Ubr4/Rps3/Nup205/Ogt/Cul1/Hsp90ab1/Gps1/Herc4/Mta1/Psme1/Cul3/Cdc16/Dcun1d1/Rps2/Wdsub1/Psmb2/Nup93/Ruvbl1/Psmb10/Hcfc1/Usp9y/U2af2/Huwe1/Psmb9/Psmd6/Pcna/Rpl5/Psmb8/Trim28/Psmd5/Usp9x/Ddx58/Cul5/Usp15/Rnf123/Ranbp2/H2-D1/Ufl1/Wdr48/Nup155/Usp24/Trim55/Ube3a/Usp39/Cops2/Ddb1/Cul4a/Trim25/Cops6/Ube2o/Psma6/Ubr3/Gtpbp4/Cav1/Sel1l/Rhot1/H2bc13/Otud4…
GOMF_CATALYTIC_ACTIVITY_ACTING_ON_RNA	0.518848	-0.441228	-1.8105	118	0.000183636	0.00394294	ENSMUSG00000000787|"ENSMUSG00000035960"|"ENSMUSG00000032040"|"ENSMUSG00000055065"|"ENSMUSG00000042699"|"ENSMUSG00000005481"|"ENSMUSG00000036698"|"ENSMUSG00000021500"|"ENSMUSG00000020719"|"ENSMUSG00000029169"|"ENSMUSG00000001424"|"ENSMUSG00000003660"|"ENSMUSG00000031948"|"ENSMUSG00000029250"|"ENSMUSG00000024019"|"ENSMUSG00000037851"|"ENSMUSG00000019432"|"ENSMUSG00000040354"|"ENSMUSG00000040296"|"E…	Ddx3x/Apex1/Dcps/Ddx17/Dhx9/Ddx39a/Ago2/Ddx46/Ddx5/Dhx15/Snd1/Snrnp200/Kars/Polr2b/Cmtr1/Iars/Ddx39b/Mars1/Ddx58/Trmt5/Fbl/Mrpl44/Ears2/Tfb1m/Eif4a3/Rnmt/Lars/Tars/Yars2/Mtrex
GOBP_REGULATION_OF_INNATE_IMMUNE_RESPONSE	0.518848	-0.431162	-1.75609	113	0.000200999	0.00417983	ENSMUSG00000037236|"ENSMUSG00000028820"|"ENSMUSG00000031311"|"ENSMUSG00000020919"|"ENSMUSG00000045827"|"ENSMUSG00000042699"|"ENSMUSG00000079197"|"ENSMUSG00000047213"|"ENSMUSG00000029686"|"ENSMUSG00000023944"|"ENSMUSG00000026104"|"ENSMUSG00000006456"|"ENSMUSG00000022216"|"ENSMUSG00000028837"|"ENSMUSG00000031897"|"ENSMUSG00000000441"|"ENSMUSG00000096727"|"ENSMUSG00000021737"|"ENSMUSG00000024338"|"E…	Matr3/Sfpq/Nono/Stat5b/Serpinb9/Dhx9/Psme2/Ythdf3/Cul1/Hsp90ab1/Stat1/Rbm14/Psme1/Psmb2/Psmb10/Raf1/Psmb9/Psmd6/Psmb8/Psmd5/Irgm1/H2-D1/Nras/Ifi35/Lyn/Pspc1/Psma6/Erap1/Samhd1/Pycard/Hmgb1/Psma2/Mul1/Ptpn6/Syk/Pdpk1/Nmi/Cdc37/Prkaca/Tab1/Psma7/Psma4/Psmd8
GOCC_PLASMA_MEMBRANE_PROTEIN_COMPLEX	0.518848	0.385933	1.76891	145	0.000205159	0.00423301	ENSMUSG00000035031|"ENSMUSG00000029656"|"ENSMUSG00000022149"|"ENSMUSG00000015083"|"ENSMUSG00000020122"|"ENSMUSG00000079105"|"ENSMUSG00000022181"|"ENSMUSG00000028455"|"ENSMUSG00000017344"	C8a/C8b/C9/C8g/Egfr/C7/C6/Stoml2/Vtn
GOBP_CELL_CELL_SIGNALING	0.518848	-0.332891	-1.5337	356	0.000217532	0.00441925	ENSMUSG00000000787|"ENSMUSG00000050953"|"ENSMUSG00000035152"|"ENSMUSG00000040385"|"ENSMUSG00000036698"|"ENSMUSG00000022878"|"ENSMUSG00000079197"|"ENSMUSG00000031840"|"ENSMUSG00000020372"|"ENSMUSG00000031393"|"ENSMUSG00000038587"|"ENSMUSG00000040136"|"ENSMUSG00000032902"|"ENSMUSG00000013662"|"ENSMUSG00000024639"|"ENSMUSG00000041459"|"ENSMUSG00000026103"|"ENSMUSG00000002957"|"ENSMUSG00000024900"|"E…	Ddx3x/Gja1/Ap2b1/Ppp1ca/Ago2/Adipoq/Psme2/Rab3a/Rack1/Mecp2/Akap12/Abcc8/Slc16a1/Atad1/Gnaq/Tardbp/Gls/Ap2a2/Cpt1a/Rpl22/Cul1/Dpp4/Ap2m1/Hdac1/Ap2s1/Psme1/Cul3/Abr/Syn2/Ilk/Rab3b/Psmb2/Pck2/Ryr2/Slc29a1/Ruvbl1/Retn/Ccar2/Psmb10/Kcnj11/Ank2/Raf1/Psmb9/Dynll1/Gng2/Agt/Psmd6/Cltc/Psmb8/Psmd5/Creb1/Adcy5/Pfkl/Cacna1d/Eif4e/Thy1/Csnk1a1/Rab8b/Prkaa1/Gnas/Emd/Nup155/Gna11/Tbl1x/Ruvbl2/Csnk2b/Stxbp1/Stx…
GOBP_MITOCHONDRIAL_CALCIUM_ION_TRANSMEMBRANE_TRANSPORT	0.518848	0.759194	2.17866	16	0.000217153	0.00441925	ENSMUSG00000028455|"ENSMUSG00000038845"|"ENSMUSG00000004264"|"ENSMUSG00000026926"|"ENSMUSG00000038084"|"ENSMUSG00000029017"|"ENSMUSG00000005299"	Stoml2/Phb/Phb2/Pmpca/Opa1/Pmpcb/Letm1
GOCC_HISTONE_DEACETYLASE_COMPLEX	0.498493	-0.745745	-2.02137	16	0.000259635	0.00507924	ENSMUSG00000009575|"ENSMUSG00000019777"|"ENSMUSG00000028800"|"ENSMUSG00000021144"|"ENSMUSG00000030079"|"ENSMUSG00000015749"|"ENSMUSG00000063870"|"ENSMUSG00000071646"|"ENSMUSG00000020267"|"ENSMUSG00000025246"|"ENSMUSG00000003868"	Cbx5/Hdac2/Hdac1/Mta1/Ruvbl1/Anp32e/Chd4/Mta2/Hint1/Tbl1x/Ruvbl2
GOBP_RESPONSE_TO_CYTOKINE	0.498493	-0.336077	-1.54068	340	0.000297122	0.00572773	ENSMUSG00000026879|"ENSMUSG00000031698"|"ENSMUSG00000025503"|"ENSMUSG00000039630"|"ENSMUSG00000020919"|"ENSMUSG00000042699"|"ENSMUSG00000022878"|"ENSMUSG00000079197"|"ENSMUSG00000020372"|"ENSMUSG00000038587"|"ENSMUSG00000020850"|"ENSMUSG00000047213"|"ENSMUSG00000004980"|"ENSMUSG00000030744"|"ENSMUSG00000067274"|"ENSMUSG00000029686"|"ENSMUSG00000023944"|"ENSMUSG00000026104"|"ENSMUSG00000018199"|"E…	Gsn/Mylk3/Taldo1/Hnrnpu/Stat5b/Dhx9/Adipoq/Psme2/Rack1/Akap12/Prpf8/Ythdf3/Hnrnpa2b1/Rps3/Rplp0/Cul1/Hsp90ab1/Stat1/Ro60/Lmnb1/Sppl2a/Psme1/Gbp2/Ilk/Cd47/Rpl13a/Psmb2/Pck2/Psmb10/Kcnj11/Ywhaz/Ass1/Fasn/Psmb9/Psmd6/Slc27a1/Psmb8/Psmd5/Irgm1/Actr3/Creb1/Ddx58/Dpysl3/Maoa/H2-D1/Stk39/Canx/Vcam1/Slc2a4/Pdcd10/Csnk2b/Gbp3/Mat2a/Stxbp1/Stx4a/Ifi35/Gclm/Rnmt/Hnrnpf/Hnmt/Hdgf/Srsf3/Cdc5l/Gstp1/Trim25/Ifi…
GOBP_IRON_SULFUR_CLUSTER_ASSEMBLY	0.498493	0.718712	2.15353	19	0.000305822	0.00585273	ENSMUSG00000021241|"ENSMUSG00000049287"|"ENSMUSG00000021102"|"ENSMUSG00000027618"|"ENSMUSG00000025825"|"ENSMUSG00000029993"|"ENSMUSG00000046573"|"ENSMUSG00000002280"|"ENSMUSG00000032381"|"ENSMUSG00000044792"|"ENSMUSG00000031781"|"ENSMUSG00000024359"	Isca2/Iba57/Glrx5/Nfs1/Iscu/Nfu1/Lyrm4/Ciao3/Ciao2a/Isca1/Ciapin1/Hspa9
GOBP_POSITIVE_REGULATION_OF_CELL_POPULATION_PROLIFERATION	0.498493	-0.38989	-1.67921	170	0.000345014	0.00646229	ENSMUSG00000039630|"ENSMUSG00000050953"|"ENSMUSG00000004056"|"ENSMUSG00000020919"|"ENSMUSG00000042699"|"ENSMUSG00000027349"|"ENSMUSG00000031393"|"ENSMUSG00000000058"|"ENSMUSG00000073982"|"ENSMUSG00000019777"|"ENSMUSG00000031245"|"ENSMUSG00000030744"|"ENSMUSG00000035000"|"ENSMUSG00000026104"|"ENSMUSG00000008683"|"ENSMUSG00000028800"|"ENSMUSG00000024942"|"ENSMUSG00000004364"|"ENSMUSG00000055447"|"E…	Hnrnpu/Gja1/Akt2/Stat5b/Dhx9/Fam98b/Mecp2/Cav2/Rhog/Hdac2/Hmgn5/Rps3/Dpp4/Stat1/Rps15a/Hdac1/Capn1/Cul3/Cd47/Ppp1cc/Rprd1b/Aqp1/Agt/Ddx39b/Carm1/H2-D1/Rps9/Ufl1/Prkaa1/Spta1/Wdr48/Nras/Vcam1/Akr1b3/Pdcd10/Nme1/Stx4a/Npm1/Nrp1/Lyn/Cul4a/Ssr1/Ccar1/Fn1/Lrp2/Pycard/Capns1/Hmgb1/Coro1a/Bst2/Arrb1/Ptpn6/Birc6/Syk/Pdpk1/Cd81/Srsf6/Ddrgk1/Nap1l1/Ctsh/Fermt2/Akt1/Calcrl/Pura/Dlg1/Gnai2/Mapk1/Rac2/Fer/Map…
GOCC_NUCLEAR_PERIPHERY	0.498493	-0.55962	-1.94424	45	0.000376671	0.0068559	ENSMUSG00000059208|"ENSMUSG00000037236"|"ENSMUSG00000039630"|"ENSMUSG00000028820"|"ENSMUSG00000031311"|"ENSMUSG00000004980"|"ENSMUSG00000038759"|"ENSMUSG00000024590"|"ENSMUSG00000032939"|"ENSMUSG00000030079"|"ENSMUSG00000024974"|"ENSMUSG00000027342"|"ENSMUSG00000019432"|"ENSMUSG00000037286"|"ENSMUSG00000041133"|"ENSMUSG00000003868"|"ENSMUSG00000011751"|"ENSMUSG00000028063"|"ENSMUSG00000066306"|"E…	Hnrnpm/Matr3/Hnrnpu/Sfpq/Nono/Hnrnpa2b1/Nup205/Lmnb1/Nup93/Ruvbl1/Smc3/Pcna/Ddx39b/Stag1/Smc1a/Ruvbl2/Sptbn4/Lmna/Numa1/Pspc1/Psma6/Phf5a
GOBP_CELLULAR_RESPONSE_TO_HYDROGEN_PEROXIDE	0.498493	-0.63216	-1.93751	26	0.00039129	0.0070299	ENSMUSG00000035960|"ENSMUSG00000020372"|"ENSMUSG00000019777"|"ENSMUSG00000030744"|"ENSMUSG00000005981"|"ENSMUSG00000003099"|"ENSMUSG00000004655"|"ENSMUSG00000027342"|"ENSMUSG00000054364"|"ENSMUSG00000050697"|"ENSMUSG00000027835"|"ENSMUSG00000027602"	Apex1/Rack1/Hdac2/Rps3/Trap1/Ppp5c/Aqp1/Pcna/Rhob/Prkaa1/Pdcd10/Map1lc3a
GOCC_CYTOPLASMIC_SIDE_OF_MEMBRANE	0.498493	-0.46846	-1.81243	79	0.000427852	0.00739392	ENSMUSG00000000058|"ENSMUSG00000024639"|"ENSMUSG00000027366"|"ENSMUSG00000021061"|"ENSMUSG00000037742"|"ENSMUSG00000019943"|"ENSMUSG00000016349"|"ENSMUSG00000043004"|"ENSMUSG00000028906"|"ENSMUSG00000019188"|"ENSMUSG00000021171"|"ENSMUSG00000027523"|"ENSMUSG00000026532"|"ENSMUSG00000034781"|"ENSMUSG00000006574"|"ENSMUSG00000001552"|"ENSMUSG00000052397"|"ENSMUSG00000042228"|"ENSMUSG00000046785"|"E…	Cav2/Gnaq/Sppl2a/Sptb/Eef1a1/Atp2b1/Eef1a2/Gng2/Epb41/H13/Esyt2/Gnas/Spta1/Gna11/Slc4a1/Jup/Ezr/Lyn/Epm2aip1/Palm/G6pdx/Gna13/Gnat3/Esyt1/Gnao1/Myh9/Snx9/Cyth1/Syk/Gnb1/Fermt2/Akt1/Dlg1/Gnai2/Fer/Diablo/Gnb4/Htra2/Gnb2
GOBP_EPITHELIUM_DEVELOPMENT	0.498493	-0.35087	-1.56332	254	0.000487876	0.00825948	ENSMUSG00000050953|"ENSMUSG00000020086"|"ENSMUSG00000035152"|"ENSMUSG00000004056"|"ENSMUSG00000040385"|"ENSMUSG00000020919"|"ENSMUSG00000022878"|"ENSMUSG00000079197"|"ENSMUSG00000002957"|"ENSMUSG00000024900"|"ENSMUSG00000019777"|"ENSMUSG00000026104"|"ENSMUSG00000022841"|"ENSMUSG00000015937"|"ENSMUSG00000024066"|"ENSMUSG00000029106"|"ENSMUSG00000028800"|"ENSMUSG00000024942"|"ENSMUSG00000008036"|"E…	Gja1/Macroh2a2/Ap2b1/Akt2/Ppp1ca/Stat5b/Adipoq/Psme2/Ap2a2/Cpt1a/Hdac2/Stat1/Ap2m1/Macroh2a1/Xdh/Add1/Hdac1/Capn1/Ap2s1/Psme1/Hnrnph3/Psmb2/Pck2/Ryr2/Psmb10/Dsg2/Gpx1/Fasn/Epha7/Psmb9/Agt/Psmd6/Pcna/Col15a1/Gstm5/Cltc/Psmb8/Trim28/Psmd5/Rab10/Creb1/Clasp2/Rhob/Nfib/Mthfd1/Akr1b3/Pdcd10/Csnk2b/Ces1d/Rhoc/Krt17/Dsc2/Krt19/Jup/Cd34/Clasp1/Ezr/Nrp1/Numa1/Bcr/Krt75/Psma6/Ap2a1/Lrp2/Rpgrip1l/Rap1a/Krt7…
GOBP_ALTERNATIVE_MRNA_SPLICING_VIA_SPLICEOSOME	0.477271	-0.623156	-1.92856	27	0.000535206	0.00877937	ENSMUSG00000059208|"ENSMUSG00000039630"|"ENSMUSG00000028820"|"ENSMUSG00000055065"|"ENSMUSG00000015165"|"ENSMUSG00000042699"|"ENSMUSG00000020719"|"ENSMUSG00000046434"|"ENSMUSG00000028409"|"ENSMUSG00000010608"|"ENSMUSG00000022858"|"ENSMUSG00000028790"|"ENSMUSG00000002524"|"ENSMUSG00000016921"|"ENSMUSG00000028609"|"ENSMUSG00000006498"	Hnrnpm/Hnrnpu/Sfpq/Ddx17/Hnrnpl/Dhx9/Ddx5/Hnrnpa1/Smu1/Rbm25/Tra2b/Khdrbs1/Puf60/Srsf6/Magoh/Ptbp1
GOBP_RESPONSE_TO_OXYGEN_CONTAINING_COMPOUND	0.477271	-0.310079	-1.46473	469	0.000545979	0.00884619	ENSMUSG00000035960|"ENSMUSG00000026879"|"ENSMUSG00000032040"|"ENSMUSG00000050953"|"ENSMUSG00000002588"|"ENSMUSG00000004056"|"ENSMUSG00000026496"|"ENSMUSG00000020919"|"ENSMUSG00000022994"|"ENSMUSG00000031309"|"ENSMUSG00000022878"|"ENSMUSG00000030249"|"ENSMUSG00000020372"|"ENSMUSG00000038587"|"ENSMUSG00000000058"|"ENSMUSG00000030662"|"ENSMUSG00000000568"|"ENSMUSG00000012405"|"ENSMUSG00000020850"|"E…	Apex1/Gsn/Dcps/Gja1/Pon1/Akt2/Parp1/Stat5b/Adcy6/Rps6ka3/Adipoq/Abcc9/Rack1/Akap12/Cav2/Ipo5/Hnrnpd/Rpl15/Prpf8/Gnaq/Pam/Cpt1a/Hdac2/Tbc1d4/Rps3/Ogt/Hsp90ab1/Stat1/Atp6v0a1/Trap1/Atp6v0d1/Akr1b8/Eftud2/mt-Nd1/Pck2/Ryr3/Ahsg/Ryr2/Atp2b1/Slc29a1/Retn/Col6a1/Kcnj11/Dsg2/Col6a2/Gpx1/Ass1/Ppp5c/Raf1/Dynll1/Aqp1/Gng2/Igf2r/Pcna/Hnrnpa0/Mars1/Slc27a1/Pip4k2b/Irgm1/Pip4k2a/Rab10/Creb1/Adcy5/Pfkl/Eef2/Rho…
GOBP_CARDIAC_CONDUCTION	0.477271	-0.503311	-1.84449	62	0.000572727	0.009223	ENSMUSG00000050953|"ENSMUSG00000030249"|"ENSMUSG00000057378"|"ENSMUSG00000021313"|"ENSMUSG00000019943"|"ENSMUSG00000096146"|"ENSMUSG00000044393"|"ENSMUSG00000032412"|"ENSMUSG00000032826"|"ENSMUSG00000031980"|"ENSMUSG00000015968"|"ENSMUSG00000060843"|"ENSMUSG00000022142"|"ENSMUSG00000040907"|"ENSMUSG00000024331"|"ENSMUSG00000001552"|"ENSMUSG00000011751"|"ENSMUSG00000041616"|"ENSMUSG00000054640"|"E…	Gja1/Abcc9/Ryr3/Ryr2/Atp2b1/Kcnj11/Dsg2/Atp1b3/Ank2/Agt/Cacna1d/Ctnna3/Nup155/Atp1a3/Dsc2/Jup/Sptbn4/Nppa/Slc8a1/Ryr1/Cav1/Ahcyl1/Atp1a1/Atp1b1/Atp1a2/Atp2b4/Prkaca
GOCC_INTRINSIC_COMPONENT_OF_PLASMA_MEMBRANE	0.477271	0.341245	1.65648	190	0.000630428	0.00987901	ENSMUSG00000035031|"ENSMUSG00000029656"|"ENSMUSG00000022149"|"ENSMUSG00000015083"|"ENSMUSG00000020122"|"ENSMUSG00000079105"|"ENSMUSG00000022181"|"ENSMUSG00000022514"|"ENSMUSG00000038845"|"ENSMUSG00000021870"|"ENSMUSG00000026712"	C8a/C8b/C9/C8g/Egfr/C7/C6/Il1rap/Phb/Slmap/Mrc1
GOBP_POSITIVE_REGULATION_OF_MOLECULAR_FUNCTION	0.477271	-0.304278	-1.43995	480	0.000694061	0.0107194	ENSMUSG00000000787|"ENSMUSG00000026879"|"ENSMUSG00000039630"|"ENSMUSG00000002588"|"ENSMUSG00000004056"|"ENSMUSG00000026496"|"ENSMUSG00000029430"|"ENSMUSG00000042699"|"ENSMUSG00000022994"|"ENSMUSG00000022336"|"ENSMUSG00000059291"|"ENSMUSG00000022878"|"ENSMUSG00000079197"|"ENSMUSG00000031840"|"ENSMUSG00000020372"|"ENSMUSG00000000058"|"ENSMUSG00000000568"|"ENSMUSG00000073982"|"ENSMUSG00000024639"|"E…	Ddx3x/Gsn/Hnrnpu/Pon1/Akt2/Parp1/Ran/Dhx9/Adcy6/Eif3e/Rpl11/Adipoq/Psme2/Rab3a/Rack1/Cav2/Hnrnpd/Rhog/Gnaq/Hnrnpa2b1/Hdac2/Tbc1d4/Rps3/Hsp90ab1/Ank3/Xdh/Add1/Hdac1/Eif3d/Psme1/Abr/Hnrnpk/Rap1gds1/Dcun1d1/Rps2/Rabgap1l/Ryr2/H1f0/Kcnj11/Eef1a2/Ptpa/Atp1b3/Ank2/Raf1/Epha7/Syngr3/Dynll1/Agt/Pcna/Slc27a1/Trim28/Epb41/Irgm1/Rcc2/Adcy5/Ddx58/Cacna1d/Thy1/Nipsnap2/Ranbp2/Ralgapa1/Stk39/Prkaa1/Ppm1f/Rabga…
GOBP_INCLUSION_BODY_ASSEMBLY	0.477271	0.736948	2.06601	15	0.000784195	0.0118937	ENSMUSG00000022037|"ENSMUSG00000090877"|"ENSMUSG00000030847"|"ENSMUSG00000029131"|"ENSMUSG00000018411"|"ENSMUSG00000005483"|"ENSMUSG00000032285"	Clu/Hspa1b/Bag3/Dnajb6/Mapt/Dnajb1/Dnaja4
GOCC_NUCLEAR_INNER_MEMBRANE	0.477271	-0.677874	-1.89632	18	0.00084595	0.0125514	ENSMUSG00000004880|"ENSMUSG00000037236"|"ENSMUSG00000034723"|"ENSMUSG00000042524"|"ENSMUSG00000024590"|"ENSMUSG00000026466"|"ENSMUSG00000001964"|"ENSMUSG00000022858"|"ENSMUSG00000044857"|"ENSMUSG00000044700"	Lbr/Matr3/Tmx4/Sun2/Lmnb1/Tor1aip1/Emd/Tra2b/Lemd2/Tmem201
GOBP_SINGLE_FERTILIZATION	0.477271	-0.633116	-1.9064	24	0.000944799	0.0137857	ENSMUSG00000031840|"ENSMUSG00000030007"|"ENSMUSG00000016559"|"ENSMUSG00000021665"|"ENSMUSG00000001416"|"ENSMUSG00000025613"|"ENSMUSG00000028669"|"ENSMUSG00000032512"|"ENSMUSG00000025326"|"ENSMUSG00000026797"|"ENSMUSG00000007739"|"ENSMUSG00000034024"|"ENSMUSG00000022234"	Rab3a/Cct7/H3f3b/Hexb/Cct3/Cct8/Pithd1/Wdr48/Ube3a/Stxbp1/Cct4/Cct2/Cct5
GOMF_TRNA_BINDING	0.45506	-0.55755	-1.84223	36	0.000980276	0.0142248	ENSMUSG00000035150|"ENSMUSG00000031948"|"ENSMUSG00000037742"|"ENSMUSG00000037851"|"ENSMUSG00000040354"|"ENSMUSG00000068882"|"ENSMUSG00000060636"|"ENSMUSG00000030871"|"ENSMUSG00000069049"|"ENSMUSG00000022241"|"ENSMUSG00000022792"	Eif2s3x/Kars/Eef1a1/Iars/Mars1/Ssb/Rpl35a/Ears2/Eif2s3y/Tars/Yars2
GOBP_RENAL_SYSTEM_PROCESS	0.45506	-0.60993	-1.88763	27	0.00104757	0.0147949	ENSMUSG00000026879|"ENSMUSG00000050953"|"ENSMUSG00000022994"|"ENSMUSG00000022878"|"ENSMUSG00000095079"|"ENSMUSG00000004655"|"ENSMUSG00000031980"|"ENSMUSG00000022840"|"ENSMUSG00000001642"|"ENSMUSG00000006574"|"ENSMUSG00000067149"|"ENSMUSG00000016494"|"ENSMUSG00000005469"|"ENSMUSG00000073940"|"ENSMUSG00000022401"|"ENSMUSG00000032562"	Gsn/Gja1/Adcy6/Adipoq/Igha/Aqp1/Agt/Adcy5/Akr1b3/Slc4a1/Jchain/Cd34/Prkaca/Hbb-bt/Xpnpep3/Gnai2
GOCC_CONTRACTILE_FIBER	0.45506	0.362286	1.68512	156	0.00110075	0.0153814	ENSMUSG00000024803|"ENSMUSG00000031972"|"ENSMUSG00000031626"|"ENSMUSG00000028273"|"ENSMUSG00000049134"|"ENSMUSG00000032060"|"ENSMUSG00000043079"|"ENSMUSG00000030847"|"ENSMUSG00000028328"|"ENSMUSG00000062929"|"ENSMUSG00000024471"|"ENSMUSG00000029131"|"ENSMUSG00000074001"|"ENSMUSG00000068699"|"ENSMUSG00000035458"|"ENSMUSG00000005628"|"ENSMUSG00000055044"|"ENSMUSG00000029683"|"ENSMUSG00000028116"|"E…	Ankrd1/Acta1/Sorbs2/Pdlim5/Nrap/Cryab/Synpo/Bag3/Tmod1/Cfl2/Myot/Dnajb6/Klhl40/Flnc/Tnni3/Tmod4/Pdlim1/Lmod2/Myoz2/Des/Csrp3/Tpm3/Tpm1/Tnnt2/Palld/Nexn/Sco1/Ldb3/Myl3/Ppp1r12b/Synpo2l/Sco2/Synm/Fhl3/Tpm2/Actn1/Actn2/Bin1/Myl2/Sqstm1/Ank1/Synpo2/Csrp2/Homer1/Klhl41/Myl1/Myl9/Cald1
GOCC_CELL_CORTEX	0.45506	-0.391767	-1.64488	135	0.00126091	0.0166368	ENSMUSG00000026879|"ENSMUSG00000004056"|"ENSMUSG00000038587"|"ENSMUSG00000073982"|"ENSMUSG00000019978"|"ENSMUSG00000001833"|"ENSMUSG00000021061"|"ENSMUSG00000037742"|"ENSMUSG00000025026"|"ENSMUSG00000028906"|"ENSMUSG00000020671"|"ENSMUSG00000033392"|"ENSMUSG00000054364"|"ENSMUSG00000031402"|"ENSMUSG00000044147"|"ENSMUSG00000026532"|"ENSMUSG00000001964"|"ENSMUSG00000004530"|"ENSMUSG00000026276"|"E…	Gsn/Akt2/Akap12/Rhog/Epb41l2/Septin7/Sptb/Eef1a1/Add3/Epb41/Rab10/Clasp2/Rhob/Mpp1/Arf6/Spta1/Emd/Coro1c/Septin2/Flot2/Rhoc/Slc4a1/Septin11/Krt19/Epb42/Sptbn4/Clasp1/Ezr/Numa1/Ryr1/Eno1/Lancl2/Cav1/Coro1a/Myh9/Snx9/Capn2/Myo6/Exoc8/Cap1/Flot1/Myh10/Myadm/Arhgef7/Fry/Fermt2/Capza2/Flnb/Rac2/Fer/Snca/Dync1h1/Exoc2/Marcks/Mapre1/Nedd4/Fmnl1/Itpr2/Pafah1b1/Sptbn1/Crip2/Dmtn/Trak1/Septin9/Actr2/Exoc4/…
GOMF_SERINE_TYPE_ENDOPEPTIDASE_INHIBITOR_ACTIVITY	0.45506	0.586262	2.06304	33	0.00125408	0.0166368	ENSMUSG00000059908|"ENSMUSG00000072849"|"ENSMUSG00000066366"|"ENSMUSG00000071178"|"ENSMUSG00000079012"|"ENSMUSG00000066361"|"ENSMUSG00000032959"|"ENSMUSG00000006522"|"ENSMUSG00000071177"|"ENSMUSG00000000753"	Mug1/Serpina1e/Serpina1a/Serpina1b/Serpina3m/Serpina3c/Pebp1/Itih3/Serpina1d/Serpinf1
GOMF_OXIDOREDUCTASE_ACTIVITY	0.45506	0.27964	1.46388	348	0.00138562	0.0179384	ENSMUSG00000016194|"ENSMUSG00000010914"|"ENSMUSG00000046598"|"ENSMUSG00000024038"|"ENSMUSG00000021033"|"ENSMUSG00000075706"|"ENSMUSG00000079484"|"ENSMUSG00000021748"|"ENSMUSG00000000168"|"ENSMUSG00000060224"|"ENSMUSG00000031299"|"ENSMUSG00000074183"|"ENSMUSG00000008435"|"ENSMUSG00000002332"|"ENSMUSG00000021906"|"ENSMUSG00000021102"|"ENSMUSG00000024646"|"ENSMUSG00000026170"|"ENSMUSG00000038462"|"E…	Hsd11b1/Pdhx/Bdh1/Ndufv3/Gstz1/Gpx4/Phyhd1/Pdhb/Dlat/Pyroxd2/Pdha1/Gsta1/Rdh13/Dhrs1/Oxnad1/Glrx5/Cyb5a/Cyp27a1/Uqcrfs1/Acads/Coq6/Grhpr/Dld/Ethe1/Fdx1/Prdx6/Phyh/Nqo1/Acox3/Prdx3/Mecr/Mgst1/Ndufs4/Glrx/Asph/Acad11/Sdr39u1/Cox6b1/Sco2/Htatip2/Ndufaf2/Sdhaf4/Sod1/Ogdh/Idh1/Ndufa12/Gsto1/Fdx2/Park7/Dhodh/Acaa1a/Aifm2/Pcbd2/Pxdn/Coq7/Prxl2b/Gpx3/Aldh1a1/Etfdh/Uqcrc1/Ogdhl/Ndufa6/Hsd17b4/Pecr/Cyb5r3/…
GOBP_IMPORT_INTO_CELL	0.45506	-0.496385	-1.75861	50	0.00144174	0.0183943	ENSMUSG00000035152|"ENSMUSG00000004056"|"ENSMUSG00000030249"|"ENSMUSG00000013662"|"ENSMUSG00000003411"|"ENSMUSG00000023942"|"ENSMUSG00000096146"|"ENSMUSG00000032412"|"ENSMUSG00000030654"|"ENSMUSG00000031808"|"ENSMUSG00000040265"|"ENSMUSG00000040907"|"ENSMUSG00000027075"|"ENSMUSG00000054640"|"ENSMUSG00000027070"|"ENSMUSG00000033161"|"ENSMUSG00000026576"|"ENSMUSG00000007097"|"ENSMUSG00000059714"|"E…	Ap2b1/Akt2/Abcc9/Atad1/Rab3b/Slc29a1/Kcnj11/Atp1b3/Arl6ip1/Slc27a1/Dnm3/Atp1a3/Slc43a1/Slc8a1/Lrp2/Atp1a1/Atp1b1/Atp1a2/Flot1/Slc6a2/Atp2b4/Akt1/Slc3a2/Dlg1/Dnm2/Snca/Itgb3/Atp1a4/Eprs
GOBP_CELLULAR_RESPONSE_TO_ORGANIC_CYCLIC_COMPOUND	0.45506	-0.388681	-1.64227	146	0.00146861	0.0186472	ENSMUSG00000035960|"ENSMUSG00000039630"|"ENSMUSG00000026496"|"ENSMUSG00000055065"|"ENSMUSG00000042699"|"ENSMUSG00000022994"|"ENSMUSG00000020719"|"ENSMUSG00000022878"|"ENSMUSG00000000058"|"ENSMUSG00000000568"|"ENSMUSG00000032902"|"ENSMUSG00000019777"|"ENSMUSG00000023944"|"ENSMUSG00000028800"|"ENSMUSG00000040618"|"ENSMUSG00000057378"|"ENSMUSG00000071054"|"ENSMUSG00000021313"|"ENSMUSG00000019943"|"E…	Apex1/Hnrnpu/Parp1/Ddx17/Dhx9/Adcy6/Ddx5/Adipoq/Cav2/Hnrnpd/Slc16a1/Hdac2/Hsp90ab1/Hdac1/Pck2/Ryr3/Safb/Ryr2/Atp2b1/Ass1/Ppp5c/Aqp1/Gng2/Adcy5/Ddx58/Eif4e/Carm1/Ufl1/Gnas/Gna11/Atp1a3/Ruvbl2/Ces1d/Ube3a/Nr3c1/Npm1/Pde3a/Jup/Gclm/Ezr/Cdc5l/Gstp1/Slc8a1/Palm/Ryr1/Rxrg/Rap1a/Cav1/Safb2/Casp3/Gnao1/Atp1a1/Mul1/Atp1a2/Flot1/Larp1/Cbx3/Atp2b4/Prkaca/Gnb1/Hmgcs1/Ddrgk1/Alpl/Akt1/Diaph1/Rap1b/Dnm2/Mapk1
GOMF_HISTONE_BINDING	0.45506	-0.568081	-1.85417	34	0.00154501	0.019247	ENSMUSG00000009575|"ENSMUSG00000026917"|"ENSMUSG00000022536"|"ENSMUSG00000026104"|"ENSMUSG00000025369"|"ENSMUSG00000041879"|"ENSMUSG00000020124"|"ENSMUSG00000015749"|"ENSMUSG00000032185"|"ENSMUSG00000025246"|"ENSMUSG00000002052"|"ENSMUSG00000066232"|"ENSMUSG00000057113"|"ENSMUSG00000002748"|"ENSMUSG00000028896"|"ENSMUSG00000031715"|"ENSMUSG00000035623"|"ENSMUSG00000058799"|"ENSMUSG00000028333"|"E…	Cbx5/Wdr5/Glyr1/Stat1/Smarcc2/Ipo9/Usp15/Anp32e/Carm1/Tbl1x/Supt6/Ipo7/Npm1/Baz1b/Rcc1/Smarca5/Rsf1/Nap1l1/Anp32b/Snca/Rbbp4
GOMF_STRUCTURAL_CONSTITUENT_OF_MUSCLE	0.45506	0.576054	2.02712	33	0.00158025	0.019398	ENSMUSG00000031626|"ENSMUSG00000024471"|"ENSMUSG00000030470"|"ENSMUSG00000032366"|"ENSMUSG00000039103"|"ENSMUSG00000059741"|"ENSMUSG00000028207"|"ENSMUSG00000030554"|"ENSMUSG00000028464"|"ENSMUSG00000052374"|"ENSMUSG00000013936"|"ENSMUSG00000020439"|"ENSMUSG00000020186"|"ENSMUSG00000090841"|"ENSMUSG00000061816"|"ENSMUSG00000067818"|"ENSMUSG00000031799"|"ENSMUSG00000053702"	Sorbs2/Myot/Csrp3/Tpm1/Nexn/Myl3/Asph/Synm/Tpm2/Actn2/Myl2/Smtn/Csrp2/Myl6/Myl1/Myl9/Tpm4/Nebl
GOCC_ACTIN_FILAMENT_BUNDLE	0.45506	0.491074	1.89189	54	0.00160721	0.0194004	ENSMUSG00000031972|"ENSMUSG00000079243"|"ENSMUSG00000028273"|"ENSMUSG00000027022"|"ENSMUSG00000032060"|"ENSMUSG00000043079"|"ENSMUSG00000030847"|"ENSMUSG00000055044"|"ENSMUSG00000027940"|"ENSMUSG00000032366"|"ENSMUSG00000058056"|"ENSMUSG00000021798"|"ENSMUSG00000025006"|"ENSMUSG00000032643"|"ENSMUSG00000015143"|"ENSMUSG00000050315"|"ENSMUSG00000006219"|"ENSMUSG00000067818"|"ENSMUSG00000031799"|"E…	Acta1/Xirp1/Pdlim5/Xirp2/Cryab/Synpo/Bag3/Pdlim1/Tpm3/Tpm1/Palld/Ldb3/Sorbs1/Fhl3/Actn1/Synpo2/Fblim1/Myl9/Tpm4/Nebl/Myh7/Pdlim4/Fscn1/Pgm5/Pdlim3/Lpp/Actn4
GOMF_CYSTEINE_TYPE_ENDOPEPTIDASE_ACTIVITY	0.45506	-0.586428	-1.85286	29	0.00159809	0.0194004	ENSMUSG00000020840|"ENSMUSG00000022710"|"ENSMUSG00000024942"|"ENSMUSG00000069044"|"ENSMUSG00000083282"|"ENSMUSG00000031010"|"ENSMUSG00000020124"|"ENSMUSG00000028514"|"ENSMUSG00000030793"|"ENSMUSG00000001794"|"ENSMUSG00000031628"|"ENSMUSG00000026509"|"ENSMUSG00000030560"|"ENSMUSG00000032359"|"ENSMUSG00000031826"|"ENSMUSG00000032267"	Blmh/Usp7/Capn1/Usp9y/Ctsf/Usp9x/Usp15/Usp24/Pycard/Capns1/Casp3/Capn2/Ctsc/Ctsh/Usp10/Usp28
GOBP_POSITIVE_REGULATION_OF_CELL_CYCLE	0.45506	-0.445585	-1.72538	78	0.00163463	0.0194462	ENSMUSG00000000787|"ENSMUSG00000035960"|"ENSMUSG00000039630"|"ENSMUSG00000028820"|"ENSMUSG00000020919"|"ENSMUSG00000031393"|"ENSMUSG00000031245"|"ENSMUSG00000023944"|"ENSMUSG00000008683"|"ENSMUSG00000015937"|"ENSMUSG00000018509"|"ENSMUSG00000004364"|"ENSMUSG00000038416"|"ENSMUSG00000040463"|"ENSMUSG00000031386"|"ENSMUSG00000027342"|"ENSMUSG00000019432"|"ENSMUSG00000040945"|"ENSMUSG00000028156"|"E…	Ddx3x/Apex1/Hnrnpu/Sfpq/Stat5b/Mecp2/Hmgn5/Hsp90ab1/Rps15a/Macroh2a1/Cenpv/Cul3/Cdc16/Mybbp1a/Hcfc1/Pcna/Ddx39b/Rcc2/Eif4e/Carm1
GOBP_MYOFIBRIL_ASSEMBLY	0.45506	0.523606	1.95617	44	0.00168258	0.0197497	ENSMUSG00000024803|"ENSMUSG00000031972"|"ENSMUSG00000049134"|"ENSMUSG00000028328"|"ENSMUSG00000062929"|"ENSMUSG00000005628"|"ENSMUSG00000029683"|"ENSMUSG00000028116"|"ENSMUSG00000030470"|"ENSMUSG00000032366"|"ENSMUSG00000026414"|"ENSMUSG00000021798"|"ENSMUSG00000039376"|"ENSMUSG00000052374"|"ENSMUSG00000013936"|"ENSMUSG00000020186"|"ENSMUSG00000020612"|"ENSMUSG00000075307"|"ENSMUSG00000053702"|"E…	Ankrd1/Acta1/Nrap/Tmod1/Cfl2/Tmod4/Lmod2/Myoz2/Csrp3/Tpm1/Tnnt2/Ldb3/Synpo2l/Actn2/Myl2/Csrp2/Prkar1a/Klhl41/Nebl/Lmod3
GOCC_CORTICAL_CYTOSKELETON	0.45506	-0.492683	-1.7455	50	0.00174381	0.0201109	ENSMUSG00000026879|"ENSMUSG00000019978"|"ENSMUSG00000021061"|"ENSMUSG00000037742"|"ENSMUSG00000028906"|"ENSMUSG00000031402"|"ENSMUSG00000026532"|"ENSMUSG00000061981"|"ENSMUSG00000006574"|"ENSMUSG00000020911"|"ENSMUSG00000023216"|"ENSMUSG00000011751"|"ENSMUSG00000064302"|"ENSMUSG00000052397"|"ENSMUSG00000066306"|"ENSMUSG00000062190"|"ENSMUSG00000030707"|"ENSMUSG00000022443"|"ENSMUSG00000002365"|"E…	Gsn/Epb41l2/Sptb/Eef1a1/Epb41/Mpp1/Spta1/Flot2/Slc4a1/Krt19/Epb42/Sptbn4/Clasp1/Ezr/Numa1/Lancl2/Coro1a/Myh9/Snx9/Capn2/Cap1/Flot1/Myadm
GOBP_OSTEOBLAST_DIFFERENTIATION	0.431708	-0.489844	-1.73544	50	0.00196349	0.0222683	ENSMUSG00000039630|"ENSMUSG00000042699"|"ENSMUSG00000020719"|"ENSMUSG00000001424"|"ENSMUSG00000003660"|"ENSMUSG00000016559"|"ENSMUSG00000060373"|"ENSMUSG00000040463"|"ENSMUSG00000001119"|"ENSMUSG00000025153"|"ENSMUSG00000037851"|"ENSMUSG00000047126"|"ENSMUSG00000040359"|"ENSMUSG00000027523"|"ENSMUSG00000046865"	Hnrnpu/Dhx9/Ddx5/Snd1/Snrnp200/H3f3b/Hnrnpc/Mybbp1a/Col6a1/Fasn/Iars/Cltc/Ufl1/Gnas/Fbl
GOBP_SIGNAL_TRANSDUCTION_BY_P53_CLASS_MEDIATOR	0.431708	-0.480461	-1.72774	56	0.00216703	0.0239462	ENSMUSG00000059291|"ENSMUSG00000020719"|"ENSMUSG00000000751"|"ENSMUSG00000019777"|"ENSMUSG00000028800"|"ENSMUSG00000028884"|"ENSMUSG00000021546"|"ENSMUSG00000040463"|"ENSMUSG00000027342"|"ENSMUSG00000058558"|"ENSMUSG00000038967"|"ENSMUSG00000032185"|"ENSMUSG00000063870"|"ENSMUSG00000071646"|"ENSMUSG00000050697"|"ENSMUSG00000020267"|"ENSMUSG00000024387"|"ENSMUSG00000060938"|"ENSMUSG00000030793"|"E…	Rpl11/Ddx5/Rpa1/Hdac2/Hdac1/Rpa2/Hnrnpk/Mybbp1a/Pcna/Rpl5/Pdk2/Carm1/Chd4/Mta2/Prkaa1/Hint1/Csnk2b/Rpl26/Pycard/Smyd2/Cdk5rap3/Myo6/Prkab1/Prkag2/Tmem109/Supt16/Taf15/Usp10/Rbbp7/Akt1/Usp28/Mapk14/Rbbp4/Cd44/Prkag1/Jmy/Ppp1r13l/Sp100/Prkaa2/Prmt5
GOCC_LATERAL_PLASMA_MEMBRANE	0.431708	-0.616194	-1.84388	23	0.00227158	0.0246303	ENSMUSG00000032902|"ENSMUSG00000069601"|"ENSMUSG00000044393"|"ENSMUSG00000004530"|"ENSMUSG00000071317"|"ENSMUSG00000001552"|"ENSMUSG00000007564"|"ENSMUSG00000066306"|"ENSMUSG00000045103"|"ENSMUSG00000033161"|"ENSMUSG00000039230"|"ENSMUSG00000026576"|"ENSMUSG00000022770"|"ENSMUSG00000023088"	Slc16a1/Ank3/Dsg2/Coro1c/Bves/Jup/Ppp2r1a/Numa1/Dmd/Atp1a1/Tbcd/Atp1b1/Dlg1/Abcc1
GOMF_PRE_MRNA_BINDING	0.431708	-0.692927	-1.87821	16	0.0022849	0.0246303	ENSMUSG00000039630|"ENSMUSG00000015165"|"ENSMUSG00000020719"|"ENSMUSG00000020850"|"ENSMUSG00000041459"|"ENSMUSG00000004980"|"ENSMUSG00000046434"|"ENSMUSG00000030435"	Hnrnpu/Hnrnpl/Ddx5/Prpf8/Tardbp/Hnrnpa2b1/Hnrnpa1/U2af2
GOCC_PLASMA_MEMBRANE_REGION	0.431708	-0.320053	-1.45725	294	0.0023723	0.0254685	ENSMUSG00000050953|"ENSMUSG00000035152"|"ENSMUSG00000004056"|"ENSMUSG00000000058"|"ENSMUSG00000032902"|"ENSMUSG00000013662"|"ENSMUSG00000002957"|"ENSMUSG00000030744"|"ENSMUSG00000023944"|"ENSMUSG00000035000"|"ENSMUSG00000069601"|"ENSMUSG00000022841"|"ENSMUSG00000033065"|"ENSMUSG00000001833"|"ENSMUSG00000008036"|"ENSMUSG00000068587"|"ENSMUSG00000037742"|"ENSMUSG00000004455"|"ENSMUSG00000019943"|"E…	Gja1/Ap2b1/Akt2/Cav2/Slc16a1/Atad1/Ap2a2/Rps3/Hsp90ab1/Dpp4/Ank3/Ap2m1/Pfkm/Septin7/Ap2s1/Mgam/Eef1a1/Ppp1cc/Atp2b1/Slc29a1/Kcnj11/Dsg2/Atp1b3/Ank2/Epha7/Epb41l3/Aqp1/Slc27a1/Cltc/Epb41/Ddx58/Clasp2/Rhob/Thy1/Stk39/Prkaa1/Plcd3/Gnas/Arf6/Dnm3/Atp1a3/Slc2a4/Coro1c/Add2/Septin2/Flot2/Nme1/Rhoc/Slc4a1/Stxbp1/Trf/Stx4a/Bves/Krt19/Jup/Slc14a1/Cd34/Ezr/Slc16a10/Slc8a1/Palm/Rab27b/Gna13/Nckap1/Gnat3/Lip…
GOBP_ACUTE_PHASE_RESPONSE	0.431708	0.653279	1.95747	19	0.00268724	0.0279409	ENSMUSG00000072849|"ENSMUSG00000071178"|"ENSMUSG00000079012"|"ENSMUSG00000066361"|"ENSMUSG00000040017"|"ENSMUSG00000031722"	Serpina1e/Serpina1b/Serpina3m/Serpina3c/Saa4/Hp
GOBP_MAINTENANCE_OF_CELL_NUMBER	0.431708	-0.599312	-1.80461	24	0.00285541	0.0292292	ENSMUSG00000040028|"ENSMUSG00000029250"|"ENSMUSG00000024974"|"ENSMUSG00000000441"|"ENSMUSG00000028156"|"ENSMUSG00000041133"|"ENSMUSG00000031446"|"ENSMUSG00000004040"|"ENSMUSG00000005198"|"ENSMUSG00000037364"|"ENSMUSG00000032097"	Elavl1/Polr2b/Smc3/Raf1/Eif4e/Smc1a/Cul4a/Stat3/Polr2a/Srrt/Ddx6
GOBP_CARDIAC_MUSCLE_CELL_CONTRACTION	0.431708	-0.542402	-1.75991	33	0.00298673	0.0300504	ENSMUSG00000026879|"ENSMUSG00000050953"|"ENSMUSG00000021313"|"ENSMUSG00000044393"|"ENSMUSG00000032826"|"ENSMUSG00000015968"|"ENSMUSG00000060843"|"ENSMUSG00000022142"|"ENSMUSG00000024331"|"ENSMUSG00000001552"|"ENSMUSG00000007655"|"ENSMUSG00000033161"|"ENSMUSG00000007097"|"ENSMUSG00000022770"|"ENSMUSG00000041957"	Gsn/Gja1/Ryr2/Dsg2/Ank2/Cacna1d/Ctnna3/Nup155/Dsc2/Jup/Cav1/Atp1a1/Atp1a2/Dlg1/Pkp2
GOBP_KETONE_BIOSYNTHETIC_PROCESS	0.431708	0.68218	1.95766	16	0.00300594	0.0300708	ENSMUSG00000041733|"ENSMUSG00000003762"|"ENSMUSG00000021235"|"ENSMUSG00000031782"|"ENSMUSG00000026798"|"ENSMUSG00000030652"|"ENSMUSG00000028247"|"ENSMUSG00000038582"	Coq5/Coq8b/Coq6/Coq9/Coq4/Coq7/Coq3/Pptc7
GOBP_RESPONSE_TO_PURINE_CONTAINING_COMPOUND	0.431708	-0.494026	-1.71654	46	0.00317527	0.0309442	ENSMUSG00000035960|"ENSMUSG00000022878"|"ENSMUSG00000030249"|"ENSMUSG00000019777"|"ENSMUSG00000026104"|"ENSMUSG00000057378"|"ENSMUSG00000021313"|"ENSMUSG00000096146"|"ENSMUSG00000076441"|"ENSMUSG00000015961"|"ENSMUSG00000004655"|"ENSMUSG00000032185"|"ENSMUSG00000050697"|"ENSMUSG00000063229"|"ENSMUSG00000037601"|"ENSMUSG00000041741"|"ENSMUSG00000052397"|"ENSMUSG00000054640"|"ENSMUSG00000030592"|"E…	Apex1/Adipoq/Abcc9/Hdac2/Stat1/Ryr3/Ryr2/Kcnj11/Ass1/Adss/Aqp1/Carm1/Prkaa1/Ldha/Nme1/Pde3a/Ezr/Slc8a1/Ryr1/Rap1a
GOCC_MICROBODY_LUMEN	0.431708	0.551009	1.93899	33	0.00322861	0.0313483	ENSMUSG00000035637|"ENSMUSG00000022244"|"ENSMUSG00000026664"|"ENSMUSG00000029098"|"ENSMUSG00000031767"|"ENSMUSG00000025950"|"ENSMUSG00000036138"|"ENSMUSG00000017307"|"ENSMUSG00000028603"|"ENSMUSG00000074064"|"ENSMUSG00000024507"|"ENSMUSG00000024953"|"ENSMUSG00000022210"|"ENSMUSG00000034875"|"ENSMUSG00000020777"|"ENSMUSG00000022853"|"ENSMUSG00000021417"|"ENSMUSG00000028127"|"ENSMUSG00000042410"	Grhpr/Amacr/Phyh/Acox3/Nudt7/Idh1/Acaa1a/Acot8/Scp2/Mlycd/Hsd17b4/Prdx5/Dhrs4/Nudt19/Acox1/Ehhadh/Eci2/Abcd3/Agps
GOBP_ACTIVATION_OF_GTPASE_ACTIVITY	0.431708	-0.575382	-1.78071	27	0.00337976	0.032458	ENSMUSG00000004056|"ENSMUSG00000073982"|"ENSMUSG00000033083"|"ENSMUSG00000017631"|"ENSMUSG00000026721"|"ENSMUSG00000040945"|"ENSMUSG00000021027"|"ENSMUSG00000035437"|"ENSMUSG00000004530"|"ENSMUSG00000036863"|"ENSMUSG00000009681"	Akt2/Rhog/Tbc1d4/Abr/Rabgap1l/Rcc2/Ralgapa1/Rabgap1/Coro1c/Syde2/Bcr
GOBP_ANTEROGRADE_AXONAL_TRANSPORT	0.431708	0.607418	1.91568	22	0.00362708	0.0342112	ENSMUSG00000001018|"ENSMUSG00000090247"|"ENSMUSG00000004951"|"ENSMUSG00000042992"|"ENSMUSG00000022982"|"ENSMUSG00000057506"|"ENSMUSG00000006740"|"ENSMUSG00000027254"|"ENSMUSG00000030105"|"ENSMUSG00000063801"	Snapin/Bloc1s1/Hspb1/Borcs5/Sod1/Bloc1s2/Kif5b/Map1a/Arl8b/Ap3s2
GOBP_MYELOID_CELL_DIFFERENTIATION	0.431708	-0.419808	-1.65198	88	0.00366606	0.0344558	ENSMUSG00000004880|"ENSMUSG00000026496"|"ENSMUSG00000020919"|"ENSMUSG00000096010"|"ENSMUSG00000022878"|"ENSMUSG00000026917"|"ENSMUSG00000026104"|"ENSMUSG00000016559"|"ENSMUSG00000029106"|"ENSMUSG00000028800"|"ENSMUSG00000025153"|"ENSMUSG00000026737"|"ENSMUSG00000025958"|"ENSMUSG00000028669"|"ENSMUSG00000040359"|"ENSMUSG00000027523"|"ENSMUSG00000028382"|"ENSMUSG00000037601"|"ENSMUSG00000006574"|"E…	Lbr/Parp1/Stat5b/H4f16/Adipoq/Wdr5/Stat1/H3f3b/Add1/Hdac1/Fasn/Pip4k2a/Creb1/Pithd1/Ufl1/Gnas/Ptbp3/Nme1/Slc4a1/Rps14/Trf/Epb42/Alas1/Lyn/Bpgm/Cul4a/G6pdx/Prxl2a/Apcs/Casp3/Hmgb1/Cdk5rap3/Myh9/Jagn1/Ptpn6/Cd81/Stat3/Gp1ba/Purb
GOBP_CHAPERONE_MEDIATED_PROTEIN_FOLDING	0.431708	0.517074	1.85536	37	0.00389183	0.0360643	ENSMUSG00000022037|"ENSMUSG00000090877"|"ENSMUSG00000036854"|"ENSMUSG00000004951"|"ENSMUSG00000028974"|"ENSMUSG00000073676"|"ENSMUSG00000003464"|"ENSMUSG00000024222"|"ENSMUSG00000014195"|"ENSMUSG00000028035"|"ENSMUSG00000029657"|"ENSMUSG00000000826"|"ENSMUSG00000036052"|"ENSMUSG00000004937"|"ENSMUSG00000026078"|"ENSMUSG00000024359"|"ENSMUSG00000005483"	Clu/Hspa1b/Hspb6/Hspb1/Dffa/Hspe1/Pex19/Fkbp5/Dnajc7/Dnajb4/Hsph1/Dnajc5/Dnajb5/Sgta/Pdcl3/Hspa9/Dnajb1
GOMF_ACTININ_BINDING	0.407018	0.634021	1.96992	21	0.00413818	0.0374278	ENSMUSG00000028273|"ENSMUSG00000049134"|"ENSMUSG00000024471"|"ENSMUSG00000055044"|"ENSMUSG00000030470"|"ENSMUSG00000058056"|"ENSMUSG00000021798"|"ENSMUSG00000050315"|"ENSMUSG00000020186"|"ENSMUSG00000020388"|"ENSMUSG00000031636"|"ENSMUSG00000020067"	Pdlim5/Nrap/Myot/Pdlim1/Csrp3/Palld/Ldb3/Synpo2/Csrp2/Pdlim4/Pdlim3/Mypn
GOCC_STRIATED_MUSCLE_THIN_FILAMENT	0.407018	0.679151	1.90397	15	0.00432855	0.0386206	ENSMUSG00000031972|"ENSMUSG00000028328"|"ENSMUSG00000035458"|"ENSMUSG00000005628"|"ENSMUSG00000029683"|"ENSMUSG00000027940"|"ENSMUSG00000032366"|"ENSMUSG00000026414"|"ENSMUSG00000028464"|"ENSMUSG00000031799"|"ENSMUSG00000044086"	Acta1/Tmod1/Tnni3/Tmod4/Lmod2/Tpm3/Tpm1/Tnnt2/Tpm2/Tpm4/Lmod3
GOCC_EXTRINSIC_COMPONENT_OF_ORGANELLE_MEMBRANE	0.407018	0.605713	1.93195	23	0.00456705	0.0398072	ENSMUSG00000038845|"ENSMUSG00000041733"|"ENSMUSG00000003762"|"ENSMUSG00000021235"|"ENSMUSG00000038084"|"ENSMUSG00000014301"|"ENSMUSG00000026798"|"ENSMUSG00000029502"|"ENSMUSG00000030652"|"ENSMUSG00000028247"|"ENSMUSG00000027384"	Phb/Coq5/Coq8b/Coq6/Opa1/Pam16/Coq4/Golga3/Coq7/Coq3/Ndufaf5
GOBP_CELLULAR_LIPID_CATABOLIC_PROCESS	0.407018	0.366592	1.59428	111	0.0047206	0.0404776	ENSMUSG00000029545|"ENSMUSG00000027346"|"ENSMUSG00000022244"|"ENSMUSG00000019822"|"ENSMUSG00000026701"|"ENSMUSG00000026664"|"ENSMUSG00000029098"|"ENSMUSG00000021460"|"ENSMUSG00000032083"|"ENSMUSG00000028910"|"ENSMUSG00000090150"|"ENSMUSG00000031767"|"ENSMUSG00000025950"|"ENSMUSG00000036138"|"ENSMUSG00000028657"|"ENSMUSG00000032763"|"ENSMUSG00000017307"|"ENSMUSG00000028603"|"ENSMUSG00000027809"|"E…	Acads/Gpcpd1/Amacr/Smpd2/Prdx6/Phyh/Acox3/Auh/Apoa1/Mecr/Acad11/Nudt7/Idh1/Acaa1a/Ppt1/Ilvbl/Acot8/Scp2/Etfdh/Mlycd/Abcd1/Hsd17b4/Mgll/Pecr/Abhd6/Gba/Acadl/Sirt2/Mcee/Gpld1/Apoc2/Plin5/Etfb/Slc27a4/Gdpd1/Acat1/Nudt19/Acox1/Apob/Etfa/Hsd17b10/Lypla2/Ehhadh/Eci2
GOBP_MAINTENANCE_OF_LOCATION_IN_CELL	0.407018	-0.419546	-1.62455	78	0.005186	0.0433977	ENSMUSG00000026879|"ENSMUSG00000039630"|"ENSMUSG00000050953"|"ENSMUSG00000029368"|"ENSMUSG00000042524"|"ENSMUSG00000037012"|"ENSMUSG00000069601"|"ENSMUSG00000057378"|"ENSMUSG00000021313"|"ENSMUSG00000032826"|"ENSMUSG00000032011"|"ENSMUSG00000042228"|"ENSMUSG00000020220"|"ENSMUSG00000054640"|"ENSMUSG00000030592"|"ENSMUSG00000024661"|"ENSMUSG00000045103"|"ENSMUSG00000007655"|"ENSMUSG00000030707"|"E…	Gsn/Hnrnpu/Gja1/Alb/Sun2/Hk1/Ank3/Ryr3/Ryr2/Ank2/Thy1/Lyn/Vps13d/Slc8a1/Ryr1/Fth1/Dmd/Cav1/Coro1a/Atp1a2/Ptpn6/Pdpk1/Prkaca/Twf1/Akt1/Diaph1/Hk2/Snca/Gstm7/F2/Rer1/Itpr2/Sp100/Hsp90b1/Sun1/Twf2/Prkce/Plcg1
GOCC_ENDOCYTIC_VESICLE_MEMBRANE	0.407018	-0.455806	-1.63542	57	0.00530263	0.0434763	ENSMUSG00000035152|"ENSMUSG00000002957"|"ENSMUSG00000019302"|"ENSMUSG00000022841"|"ENSMUSG00000013160"|"ENSMUSG00000008036"|"ENSMUSG00000024308"|"ENSMUSG00000047126"|"ENSMUSG00000046879"|"ENSMUSG00000020671"|"ENSMUSG00000036943"|"ENSMUSG00000073411"|"ENSMUSG00000030805"|"ENSMUSG00000060279"|"ENSMUSG00000007655"|"ENSMUSG00000030707"|"ENSMUSG00000079477"|"ENSMUSG00000061232"|"ENSMUSG00000033335"|"E…	Ap2b1/Ap2a2/Atp6v0a1/Ap2m1/Atp6v0d1/Ap2s1/Tapbp/Cltc/Irgm1/Rab10/Rab8b/H2-D1/Stx4a/Ap2a1/Cav1/Coro1a/Rab7/H2-K1/Dnm2/Picalm/Rac2/Nos3/Rilp/Sec22b/Rab8a/H2-Q10/B2m/Appl2/Rab5a/Rab22a/Apoe/H2-Q4/Calr/Epn2/Atp7a
GOBP_ASTROCYTE_DIFFERENTIATION	0.407018	0.642865	1.86513	17	0.00536964	0.0436345	ENSMUSG00000020122|"ENSMUSG00000018411"|"ENSMUSG00000052911"|"ENSMUSG00000043733"|"ENSMUSG00000024381"	Egfr/Mapt/Lamb2/Ptpn11/Bin1
GOBP_ORGANIC_ANION_TRANSPORT	0.407018	-0.440846	-1.63611	67	0.00613737	0.0475331	ENSMUSG00000050953|"ENSMUSG00000031840"|"ENSMUSG00000032902"|"ENSMUSG00000026103"|"ENSMUSG00000055447"|"ENSMUSG00000030654"|"ENSMUSG00000040322"|"ENSMUSG00000004655"|"ENSMUSG00000031808"|"ENSMUSG00000050697"|"ENSMUSG00000027010"|"ENSMUSG00000023926"|"ENSMUSG00000056973"|"ENSMUSG00000006574"|"ENSMUSG00000027559"|"ENSMUSG00000011884"|"ENSMUSG00000026797"|"ENSMUSG00000027075"|"ENSMUSG00000014606"|"E…	Gja1/Rab3a/Slc16a1/Gls/Cd47/Arl6ip1/Slc25a24/Aqp1/Slc27a1/Prkaa1/Slc25a12/Rhag/Ces1d/Slc4a1/Car3/Gltp/Stxbp1/Slc43a1/Slc25a11/Mpc2/Lrp2/Map2k6/Atp1a2/Cert1/Syk/Slc25a1/Hbb-bt/Slc3a2/Abcc1/Slc25a29/Car2/Abcc4/Cr1l/Car4/Sfxn3/Slc4a3
GOCC_ORGANELLE_ENVELOPE_LUMEN	0.407018	0.436113	1.69616	59	0.00643847	0.0490029	ENSMUSG00000028455|"ENSMUSG00000090247"|"ENSMUSG00000039016"|"ENSMUSG00000045438"|"ENSMUSG00000089847"|"ENSMUSG00000020219"|"ENSMUSG00000021079"|"ENSMUSG00000051671"|"ENSMUSG00000042198"|"ENSMUSG00000038084"|"ENSMUSG00000032026"|"ENSMUSG00000048351"|"ENSMUSG00000042505"|"ENSMUSG00000022982"|"ENSMUSG00000028964"|"ENSMUSG00000027076"|"ENSMUSG00000040888"|"ENSMUSG00000028145"|"ENSMUSG00000028792"|"E…	Stoml2/Bloc1s1/Timm8b/Cox19/Timm10b/Timm13/Timm9/Coa6/Chchd7/Opa1/Rexo2/Coa7/Sdhaf3/Sod1/Park7/Timm10/Gfer/Them4/Ak2/Ndufs5/Ciapin1

## Sheet: Age-sex interaction effect
Pathway_name	Log2Err	ES	NES	Size	p	adjusted_p	Gene_IDs	Gene_symbols
GOBP_INNER_MITOCHONDRIAL_MEMBRANE_ORGANIZATION	NA	-0.565004	-2.9067	49	1e-10	5.13e-08	ENSMUSG00000025428|"ENSMUSG00000064356"|"ENSMUSG00000022956"|"ENSMUSG00000000563"|"ENSMUSG00000022437"|"ENSMUSG00000027099"|"ENSMUSG00000016252"|"ENSMUSG00000039768"|"ENSMUSG00000025971"|"ENSMUSG00000025781"|"ENSMUSG00000038717"|"ENSMUSG00000018770"|"ENSMUSG00000054894"|"ENSMUSG00000020843"|"ENSMUSG00000036199"|"ENSMUSG00000029916"|"ENSMUSG00000064068"|"ENSMUSG00000050608"|"ENSMUSG00000021044"	Atp5a1/mt-Atp8/Atp5o/Atp5pb/Samm50/Mtx2/Atp5e/Dnajc11/Maip1/Atp5c1/Atp5l/Atp5g3/Dmac2l/Timm22/Ndufa13/Agk/Mtx1/Micos10/Adck1
GOBP_RNA_SPLICING	NA	0.542587	1.85517	181	1e-10	5.13e-08	ENSMUSG00000015165|"ENSMUSG00000043962"|"ENSMUSG00000000568"|"ENSMUSG00000040725"|"ENSMUSG00000021546"|"ENSMUSG00000022185"|"ENSMUSG00000007670"|"ENSMUSG00000034120"|"ENSMUSG00000053536"|"ENSMUSG00000002129"|"ENSMUSG00000028902"|"ENSMUSG00000026234"|"ENSMUSG00000007564"|"ENSMUSG00000061613"|"ENSMUSG00000024097"|"ENSMUSG00000024949"|"ENSMUSG00000029823"|"ENSMUSG00000004980"|"ENSMUSG00000060373"|"E…	Hnrnpl/Thrap3/Hnrnpd/Hnrnpul1/Hnrnpk/Acin1/Khsrp/Srsf2/Cstf2t/Sf3a1/Sf3a3/Ncl/Ppp2r1a/U2af1/Srsf7/Sf1/Luc7l2/Hnrnpa2b1/Hnrnpc/Wbp11/Ahnak/Nup98/Srsf1/Mtrex/Hnrnpm/Strap/Snrnp40/Hnrnpr/Hnrnph1/Sf3b3/Ivns1abp/Celf1/Ddx46/Ik/Ddx39a/Dnajc8/Raly/Zbtb8os/Srrt/Qk/Fus/Srsf3/U2af2/Cirbp/Htatsf1/Rbm20/Puf60/Eftud2/Hnrnpu/Dcps/Syncrip/Snrnp70/Zpr1/Sfpq/Fam98b/Cherp/Rbm17/Rtcb/Phf5a/Hnrnpf/Pnn/Ppp2ca/Alyref/…
GOCC_NUCLEAR_PROTEIN_CONTAINING_COMPLEX	NA	0.489703	1.695	245	1e-10	5.13e-08	ENSMUSG00000043962|"ENSMUSG00000029265"|"ENSMUSG00000006005"|"ENSMUSG00000021546"|"ENSMUSG00000034826"|"ENSMUSG00000053536"|"ENSMUSG00000002129"|"ENSMUSG00000028902"|"ENSMUSG00000028426"|"ENSMUSG00000057236"|"ENSMUSG00000026234"|"ENSMUSG00000052997"|"ENSMUSG00000061613"|"ENSMUSG00000025917"|"ENSMUSG00000015149"|"ENSMUSG00000063895"|"ENSMUSG00000024949"|"ENSMUSG00000029823"|"ENSMUSG00000004980"|"E…	Thrap3/Dr1/Tpr/Hnrnpk/Nup54/Cstf2t/Sf3a1/Sf3a3/Rad23b/Rbbp4/Ncl/Uba2/U2af1/Cops5/Sirt2/Nupl1/Sf1/Luc7l2/Hnrnpa2b1/Hnrnpc/Wbp11/Epb41l2/Nup98/Tbl1x/Srsf1/Mtrex/Grb2/Hnrnpm/Eif5a/Snrnp40/Hnrnpr/Ubap2l/Hnrnph1/Sf3b3/Ivns1abp/Ranbp1/Skp1/Ik/Tmod1/Psmc5/Ranbp3/Sec13/Raly/Hspa5/U2af2/Cirbp/Htatsf1/Pcna/Cbx3/Bclaf1/Eftud2/Cpsf6/Supt5/Hnrnpu/Bub3/Syncrip/Snrnp70/Agfg1/Sfpq/Cops4/Sae1/Ruvbl1/Ipo5/Dkc1/Hcf…
GOBP_NEGATIVE_REGULATION_OF_CELL_CYCLE_PROCESS	0.826657	0.597073	1.96456	88	2.23396e-10	9.5502e-08	ENSMUSG00000006005|"ENSMUSG00000057113"|"ENSMUSG00000028932"|"ENSMUSG00000057236"|"ENSMUSG00000018286"|"ENSMUSG00000068749"|"ENSMUSG00000031245"|"ENSMUSG00000002102"|"ENSMUSG00000000538"|"ENSMUSG00000026750"|"ENSMUSG00000021832"|"ENSMUSG00000022193"|"ENSMUSG00000033307"|"ENSMUSG00000036309"|"ENSMUSG00000026229"|"ENSMUSG00000005625"|"ENSMUSG00000024474"|"ENSMUSG00000032435"|"ENSMUSG00000022400"|"E…	Tpr/Npm1/Psmc2/Rbbp4/Psmb6/Psma5/Hmgn5/Psmc3/Tom1l2/Psmb7/Psmc6/Psmb5/Mif/Skp1/Psmd1/Psmd4/Ik/Dync1li1/Rbx1/Psmc5/Psmd2/Psma6/Tnks1bp1/Cnot3/Psmd14/Psmb1/Pcna/Cbx3/Psmd5/Psmd13/Bub3/Psmb4/Calr/Vps4a/Prkar1a/Psma1/Psma3/Psmb3/Zfp207/Cdkn2c/Usp47/Dlg1/Psmf1/Psmc1/Psma4/Psmc4
GOBP_REGULATION_OF_MRNA_METABOLIC_PROCESS	0.814036	0.519424	1.76705	155	4.47205e-10	1.63869e-07	ENSMUSG00000015165|"ENSMUSG00000043962"|"ENSMUSG00000000568"|"ENSMUSG00000021546"|"ENSMUSG00000007670"|"ENSMUSG00000057113"|"ENSMUSG00000028932"|"ENSMUSG00000026234"|"ENSMUSG00000018286"|"ENSMUSG00000024097"|"ENSMUSG00000024949"|"ENSMUSG00000068749"|"ENSMUSG00000004980"|"ENSMUSG00000060373"|"ENSMUSG00000063550"|"ENSMUSG00000002102"|"ENSMUSG00000059208"|"ENSMUSG00000066037"|"ENSMUSG00000026750"|"E…	Hnrnpl/Thrap3/Hnrnpd/Hnrnpk/Khsrp/Npm1/Psmc2/Ncl/Psmb6/Srsf7/Sf1/Psma5/Hnrnpa2b1/Hnrnpc/Nup98/Psmc3/Hnrnpm/Hnrnpr/Psmb7/Psmc6/Psmb5/Psmd1/Eif4g1/Celf1/Psmd4/Psmc5/Csdc2/Psmd2/Set/Safb2/Psma6/Qk/Fus/Srsf3/U2af2/Cirbp/Psmd14/Psmb1/Psmd5/Puf60/Cpsf6/Supt5/Psmd13/Hnrnpu/Syncrip/Snrnp70/Taf15/Ywhab/Psmb4/Xpo1/Psma1/Psma3/Rbm8a/Psmb3/Hnrnpa1/Psmf1/Psmc1/Psma4/C1qbp/Tnpo1/Psmc4/Tia1/Tra2b/Dazap1/Prdx6/S…
GOBP_CRISTAE_FORMATION	0.801216	-0.688016	-3.1101	30	8.4293e-10	2.70264e-07	ENSMUSG00000025428|"ENSMUSG00000064356"|"ENSMUSG00000022956"|"ENSMUSG00000000563"|"ENSMUSG00000022437"|"ENSMUSG00000016252"|"ENSMUSG00000039768"|"ENSMUSG00000025781"|"ENSMUSG00000038717"|"ENSMUSG00000018770"|"ENSMUSG00000054894"	Atp5a1/mt-Atp8/Atp5o/Atp5pb/Samm50/Atp5e/Dnajc11/Atp5c1/Atp5l/Atp5g3/Dmac2l
GOBP_MITOCHONDRIAL_ATP_SYNTHESIS_COUPLED_PROTON_TRANSPORT	0.733762	-0.773867	-3.05828	19	2.19264e-08	4.001e-06	ENSMUSG00000025428|"ENSMUSG00000064356"|"ENSMUSG00000022956"|"ENSMUSG00000000563"|"ENSMUSG00000016252"|"ENSMUSG00000025781"|"ENSMUSG00000038717"|"ENSMUSG00000018770"|"ENSMUSG00000054894"	Atp5a1/mt-Atp8/Atp5o/Atp5pb/Atp5e/Atp5c1/Atp5l/Atp5g3/Dmac2l
GOCC_ENDOPEPTIDASE_COMPLEX	0.733762	0.611992	1.94561	59	2.33976e-08	4.001e-06	ENSMUSG00000028932|"ENSMUSG00000028426"|"ENSMUSG00000028452"|"ENSMUSG00000018286"|"ENSMUSG00000068749"|"ENSMUSG00000002102"|"ENSMUSG00000024583"|"ENSMUSG00000026750"|"ENSMUSG00000021832"|"ENSMUSG00000022193"|"ENSMUSG00000003813"|"ENSMUSG00000026229"|"ENSMUSG00000005625"|"ENSMUSG00000026203"|"ENSMUSG00000020708"|"ENSMUSG00000006998"|"ENSMUSG00000021024"|"ENSMUSG00000026914"|"ENSMUSG00000014769"|"E…	Psmc2/Rad23b/Vcp/Psmb6/Psma5/Psmc3/Txnl1/Psmb7/Psmc6/Psmb5/Rad23a/Psmd1/Psmd4/Dnajb2/Psmc5/Psmd2/Psma6/Psmd14/Psmb1/Psmd5/Psmd13/Ube3c/Psmb4/Psma1/Psma3/Psmb3/Uchl5/Usp14/Psmf1/Psmc1/Psma4/Psmc4/Ubqln4/Psmd11
GOMF_CADHERIN_BINDING	0.719513	0.463015	1.59791	222	4.40887e-08	6.65221e-06	ENSMUSG00000021546|"ENSMUSG00000021823"|"ENSMUSG00000020849"|"ENSMUSG00000006134"|"ENSMUSG00000018286"|"ENSMUSG00000028552"|"ENSMUSG00000031078"|"ENSMUSG00000037062"|"ENSMUSG00000069833"|"ENSMUSG00000019795"|"ENSMUSG00000029761"|"ENSMUSG00000025809"|"ENSMUSG00000032050"|"ENSMUSG00000030847"|"ENSMUSG00000063410"|"ENSMUSG00000028964"|"ENSMUSG00000031841"|"ENSMUSG00000002546"|"ENSMUSG00000006276"|"E…	Hnrnpk/Vcl/Ywhae/Crkl/Psmb6/Eps15/Cttn/Sh3glb1/Ahnak/Pcmt1/Cald1/Itgb1/Rdx/Bag3/Stk24/Park7/Cdh13/Golga2/Eps15l1/Golga3/Pdlim1/Cast/Klc2/Ccs/Bsg/Sh3gl1/Eif4h/Ranbp1/Dbnl/Lypla2/Lasp1/Sh3glb2/Eef1d/Chmp5/Chmp4b/Tmpo/Nck1/Pacsin2/S100a11/Hspa5/Tnks1bp1/Atxn2l/Eef2/Slc9a3r2/Plin3/Tagln2/Tjp1/Puf60/Ist1/Cobll1/Ywhab/Atic/Fasn/Cdh5/Ykt6/Nudc/Ruvbl1/Ptprm/Pak2/Ktn1/Erc1/Hcfc1/Eif5/Vasp/Snx1/Snx9/Ppp1r1…
GOMF_PROTON_TRANSMEMBRANE_TRANSPORTER_ACTIVITY	0.704976	-0.464692	-2.35683	51	8.61361e-08	1.22744e-05	ENSMUSG00000025428|"ENSMUSG00000064356"|"ENSMUSG00000022956"|"ENSMUSG00000000563"|"ENSMUSG00000016252"|"ENSMUSG00000017778"|"ENSMUSG00000025781"|"ENSMUSG00000074218"|"ENSMUSG00000038717"|"ENSMUSG00000061904"|"ENSMUSG00000054894"|"ENSMUSG00000024248"|"ENSMUSG00000064354"|"ENSMUSG00000029632"|"ENSMUSG00000030730"	Atp5a1/mt-Atp8/Atp5o/Atp5pb/Atp5e/Cox7c/Atp5c1/Cox7a1/Atp5l/Slc25a3/Dmac2l/Cox7a2l/mt-Co2/Ndufa4/Atp2a1
GOBP_POSTTRANSCRIPTIONAL_REGULATION_OF_GENE_EXPRESSION	0.690132	0.437937	1.51811	261	1.78101e-07	2.17538e-05	ENSMUSG00000043962|"ENSMUSG00000000568"|"ENSMUSG00000006005"|"ENSMUSG00000007670"|"ENSMUSG00000057113"|"ENSMUSG00000028932"|"ENSMUSG00000034826"|"ENSMUSG00000031490"|"ENSMUSG00000025239"|"ENSMUSG00000037236"|"ENSMUSG00000026234"|"ENSMUSG00000030738"|"ENSMUSG00000022312"|"ENSMUSG00000018286"|"ENSMUSG00000063895"|"ENSMUSG00000068749"|"ENSMUSG00000004980"|"ENSMUSG00000060373"|"ENSMUSG00000063550"|"E…	Thrap3/Hnrnpd/Tpr/Khsrp/Npm1/Psmc2/Nup54/Eif4ebp1/Limd1/Matr3/Ncl/Eif3c/Eif3h/Psmb6/Nupl1/Psma5/Hnrnpa2b1/Hnrnpc/Nup98/Psmc3/Eif5b/Hnrnpm/Eif5a/Hnrnpr/Ppp3ca/Psmb7/Psmc6/Psmb5/Eif4h/Psmd1/Eif4g1/Celf1/Psmd4/Nck1/Psmc5/Csdc2/Psmd2/Set/Sec13/Caprin1/Cdc37/Psma6/Eef2/Srrt/Qk/Fus/Cirbp/Cnot3/Psmd14/Psmb1/Psmd5/Pa2g4/Psmd13/Hnrnpu/Syncrip/Taf15/Csde1/Ilf3/Eif6/Eif4b/Ywhab/Psmb4/Plxnb2/Dkc1/Calr/Eif5/X…
GOBP_POSITIVE_REGULATION_OF_CANONICAL_WNT_SIGNALING_PATHWAY	0.690132	0.604194	1.92318	60	2.15872e-07	2.40745e-05	ENSMUSG00000021096|"ENSMUSG00000028932"|"ENSMUSG00000061130"|"ENSMUSG00000028452"|"ENSMUSG00000018286"|"ENSMUSG00000068749"|"ENSMUSG00000025246"|"ENSMUSG00000002102"|"ENSMUSG00000026750"|"ENSMUSG00000021832"|"ENSMUSG00000022193"|"ENSMUSG00000026229"|"ENSMUSG00000005625"|"ENSMUSG00000020708"|"ENSMUSG00000006998"|"ENSMUSG00000021024"|"ENSMUSG00000026914"|"ENSMUSG00000014769"|"ENSMUSG00000026869"|"E…	Ppm1a/Psmc2/Ppm1b/Vcp/Psmb6/Psma5/Tbl1x/Psmc3/Psmb7/Psmc6/Psmb5/Psmd1/Psmd4/Psmc5/Psmd2/Psma6/Psmd14/Psmb1/Psmd5/Psmd13/Psmb4/Ruvbl1/Psma1/Psma3/Psmb3/Ddx3x/Usp47/Cav1/Psmf1/Psmc1/Psma4/Wnk1/Yap1/Psmc4
GOBP_PROTEASOMAL_PROTEIN_CATABOLIC_PROCESS	0.690132	0.47393	1.62079	182	2.09716e-07	2.40745e-05	ENSMUSG00000039615|"ENSMUSG00000028932"|"ENSMUSG00000009630"|"ENSMUSG00000028426"|"ENSMUSG00000022312"|"ENSMUSG00000028452"|"ENSMUSG00000018286"|"ENSMUSG00000015149"|"ENSMUSG00000068749"|"ENSMUSG00000025246"|"ENSMUSG00000042215"|"ENSMUSG00000002102"|"ENSMUSG00000028964"|"ENSMUSG00000050148"|"ENSMUSG00000020307"|"ENSMUSG00000078515"|"ENSMUSG00000020794"|"ENSMUSG00000026750"|"ENSMUSG00000021832"|"E…	Stub1/Psmc2/Ppp2cb/Rad23b/Eif3h/Vcp/Psmb6/Sirt2/Psma5/Tbl1x/Bag2/Psmc3/Park7/Ubqln2/Cdc34/Ddi2/Ube2g1/Psmb7/Psmc6/Sgta/Psmb5/Skp1/Rad23a/Psmd1/Psmd4/Dnajb2/Nsfl1c/Rbx1/Psmc5/Bag5/Psmd2/Hspa5/Psma6/Ube2g2/Sumo2/Psmd14/Psmb1/Psmd5/Hspbp1/Psmd13/Bub3/Huwe1/Ddb1/Psmb4/Uchl1/Ufd1/Gpx1/Xpo1/Psma1/Psma3/Psmb3/Uchl5/Usp14/Cav1/Psmf1/Elob/Psmc1/Psma4/Cd2ap/Usp13/Bag6/Ddrgk1/Psmc4/Ubqln4/Psmd11/Prpf19/Sumo…
GOBP_ATP_BIOSYNTHETIC_PROCESS	0.674963	-0.547675	-2.5069	34	2.82825e-07	2.99824e-05	ENSMUSG00000025428|"ENSMUSG00000064356"|"ENSMUSG00000022956"|"ENSMUSG00000000563"|"ENSMUSG00000016252"|"ENSMUSG00000027010"|"ENSMUSG00000025781"|"ENSMUSG00000038717"|"ENSMUSG00000014554"|"ENSMUSG00000018770"|"ENSMUSG00000054894"|"ENSMUSG00000064354"|"ENSMUSG00000015112"	Atp5a1/mt-Atp8/Atp5o/Atp5pb/Atp5e/Slc25a12/Atp5c1/Atp5l/Dguok/Atp5g3/Dmac2l/mt-Co2/Slc25a13
GOBP_CELL_CYCLE_PROCESS	0.674963	0.419166	1.46365	349	3.9185e-07	3.81068e-05	ENSMUSG00000006005|"ENSMUSG00000021096"|"ENSMUSG00000057113"|"ENSMUSG00000028932"|"ENSMUSG00000028063"|"ENSMUSG00000031490"|"ENSMUSG00000057236"|"ENSMUSG00000024844"|"ENSMUSG00000007564"|"ENSMUSG00000020849"|"ENSMUSG00000018398"|"ENSMUSG00000028452"|"ENSMUSG00000018286"|"ENSMUSG00000015149"|"ENSMUSG00000068749"|"ENSMUSG00000037062"|"ENSMUSG00000030852"|"ENSMUSG00000031245"|"ENSMUSG00000025809"|"E…	Tpr/Ppm1a/Npm1/Psmc2/Lmna/Eif4ebp1/Rbbp4/Banf1/Ppp2r1a/Ywhae/Septin8/Vcp/Psmb6/Sirt2/Psma5/Sh3glb1/Tacc2/Hmgn5/Itgb1/Rdx/Ppm1g/Psmc3/Tom1l2/Bin1/Cdc34/Golga2/Map4/Wasl/Ppp3ca/Psmb7/Psmc6/Psmb5/Mif/Ube2l3/Ranbp1/Skp1/Psmd1/Pds5b/Eif4g1/Pkia/Psmd4/Appl1/Ik/Nsfl1c/Chmp5/Chmp4b/Dync1li1/Dctn2/Rbx1/Psmc5/Chmp3/Psmd2/Dctn6/Calm2/Psma6/Tnks1bp1/Tacc1/Ppp1r12b/Cnot3/Psmd14/Psmb1/Pcna/Pcm1/Cbx3/Psmd5/Ist1…
GOMF_TRANSCRIPTION_COREGULATOR_ACTIVITY	0.674963	0.519416	1.73071	108	4.01124e-07	3.81068e-05	ENSMUSG00000043962|"ENSMUSG00000029265"|"ENSMUSG00000057113"|"ENSMUSG00000034120"|"ENSMUSG00000004897"|"ENSMUSG00000025239"|"ENSMUSG00000024847"|"ENSMUSG00000031586"|"ENSMUSG00000025917"|"ENSMUSG00000024949"|"ENSMUSG00000063550"|"ENSMUSG00000025246"|"ENSMUSG00000028964"|"ENSMUSG00000055044"|"ENSMUSG00000002833"|"ENSMUSG00000038965"|"ENSMUSG00000025104"|"ENSMUSG00000029528"|"ENSMUSG00000027593"|"E…	Thrap3/Dr1/Npm1/Srsf2/Hdgf/Limd1/Aip/Rbpms/Cops5/Sf1/Nup98/Tbl1x/Park7/Pdlim1/Hdgfl2/Ube2l3/Hdgfl3/Pxn/Raly/Mycbp/Hmgb1/Pex14/Tacc1/Fus/Hmgb2/Trim32/Bclaf1/Sub1/Pa2g4/Hnrnpu/Taf15/Fhl3/Trip11/Hsbp1/Ruvbl1/Wbp2/Hcfc1/Med23/Ppp1r13l/Setd3/Ctbp1/Yap1/C1qbp/Ccar1/Hdac1/Tcerg1/Ruvbl2/Actl6a/Mtdh/Wdr77
GOMF_TRANSCRIPTION_FACTOR_BINDING	0.659444	0.494063	1.66762	132	4.90064e-07	4.48934e-05	ENSMUSG00000043962|"ENSMUSG00000029265"|"ENSMUSG00000000568"|"ENSMUSG00000057113"|"ENSMUSG00000028932"|"ENSMUSG00000004897"|"ENSMUSG00000052997"|"ENSMUSG00000024847"|"ENSMUSG00000015149"|"ENSMUSG00000003161"|"ENSMUSG00000030852"|"ENSMUSG00000024077"|"ENSMUSG00000025246"|"ENSMUSG00000028964"|"ENSMUSG00000022400"|"ENSMUSG00000020708"|"ENSMUSG00000042109"|"ENSMUSG00000075486"|"ENSMUSG00000066551"|"E…	Thrap3/Dr1/Hnrnpd/Npm1/Psmc2/Hdgf/Uba2/Aip/Sirt2/Sri/Tacc2/Strn/Tbl1x/Park7/Rbx1/Psmc5/Csdc2/Commd6/Hmgb1/Psma6/Tacc1/Hmgb2/Pcna/Trim32/Cbx3/Cpne1/Gpx3/Hnrnpu/Ruvbl1/Calr/Wbp2/Hcfc1/Ppid/Hnrnpf/Hdac2/Ppp1r13l/Setd3/Gtf2i/Ddx3x/Creb1/Pura/Ctbp1/Psmc1/Yap1/Ddrgk1/C1qbp/Naaa/Hdac1/Tcerg1/Cd34/Add1/Pik3r1/Sumo1/Ruvbl2/Uba3/Mapk9/Mtdh/Usp7/Chd4/Dhx9/Cdk5rap3/Eif4e/Cand1/Actn4/Rpl23/Snf8/Mapk1/Drg1
GOBP_REGULATION_OF_WNT_SIGNALING_PATHWAY	0.659444	0.525203	1.74383	97	5.83814e-07	4.99161e-05	ENSMUSG00000021096|"ENSMUSG00000028932"|"ENSMUSG00000025239"|"ENSMUSG00000024668"|"ENSMUSG00000007564"|"ENSMUSG00000061130"|"ENSMUSG00000028452"|"ENSMUSG00000018286"|"ENSMUSG00000068749"|"ENSMUSG00000025246"|"ENSMUSG00000002102"|"ENSMUSG00000026750"|"ENSMUSG00000021832"|"ENSMUSG00000022193"|"ENSMUSG00000026229"|"ENSMUSG00000005625"|"ENSMUSG00000022400"|"ENSMUSG00000020708"|"ENSMUSG00000006998"|"E…	Ppm1a/Psmc2/Limd1/Sdhaf2/Ppp2r1a/Ppm1b/Vcp/Psmb6/Psma5/Tbl1x/Psmc3/Psmb7/Psmc6/Psmb5/Psmd1/Psmd4/Rbx1/Psmc5/Psmd2/Psma6/Slc9a3r1/Psmd14/Psmb1/Psmd5/Psmd13/Psmb4/Ruvbl1/Snx3/Psma1/Ppp2ca/Psma3/Psmb3/Ddx3x/Tax1bp3/Usp47/Cav1/Psmf1/Psmc1/Psma4/Wnk1/Yap1/Psmc4/Hdac1/Psmd11/Kpna1/Ruvbl2/Rack1/Dab2/Ilk/Pin1/Emd/Ctnnd1/Lrp1/Cdh2/Psma7/Macf1/Psmb2
GOBP_NUCLEAR_EXPORT	0.659444	0.552305	1.8019	77	7.63554e-07	5.76034e-05	ENSMUSG00000006005|"ENSMUSG00000021096"|"ENSMUSG00000057113"|"ENSMUSG00000034826"|"ENSMUSG00000034120"|"ENSMUSG00000028367"|"ENSMUSG00000061613"|"ENSMUSG00000020849"|"ENSMUSG00000024097"|"ENSMUSG00000063895"|"ENSMUSG00000004980"|"ENSMUSG00000063550"|"ENSMUSG00000018379"|"ENSMUSG00000030847"|"ENSMUSG00000028333"|"ENSMUSG00000028964"|"ENSMUSG00000078812"|"ENSMUSG00000068882"|"ENSMUSG00000002718"|"E…	Tpr/Ppm1a/Npm1/Nup54/Srsf2/Txn1/U2af1/Ywhae/Srsf7/Nupl1/Hnrnpa2b1/Nup98/Srsf1/Bag3/Anp32b/Park7/Eif5a/Ssb/Cse1l/Ddx39a/Ranbp3/Sec13/Srsf3/U2af2/Hspa9/Cpsf6/Agfg1/Eif6/Calr/Chp1/Xpo1/Alyref/Rbm8a/Ddx39b/Hnrnpa1
GOBP_PROTEIN_MODIFICATION_BY_SMALL_PROTEIN_CONJUGATION_OR_REMOVAL	0.659444	0.426636	1.48431	292	8.21627e-07	5.8541e-05	ENSMUSG00000006005|"ENSMUSG00000039615"|"ENSMUSG00000028932"|"ENSMUSG00000034826"|"ENSMUSG00000028426"|"ENSMUSG00000052997"|"ENSMUSG00000028452"|"ENSMUSG00000018286"|"ENSMUSG00000025917"|"ENSMUSG00000063895"|"ENSMUSG00000068749"|"ENSMUSG00000063550"|"ENSMUSG00000022663"|"ENSMUSG00000042215"|"ENSMUSG00000002102"|"ENSMUSG00000015837"|"ENSMUSG00000028964"|"ENSMUSG00000023845"|"ENSMUSG00000020307"|"E…	Tpr/Stub1/Psmc2/Nup54/Rad23b/Uba2/Vcp/Psmb6/Cops5/Nupl1/Psma5/Nup98/Atg3/Bag2/Psmc3/Sqstm1/Park7/Lnpep/Cdc34/Eif3f/Golga2/Ube2g1/Psmb7/Psmc6/Tollip/Psmb5/Ivns1abp/Ube2l3/Skp1/Rad23a/Psmd1/Tpp2/Psmd4/Dnajb2/Rnf114/Rbx1/Psmc5/Bag5/Psmd2/Hspa5/Pex14/Psma6/Ube2g2/U2af2/Sumo2/Psmd14/Psmb1/Pcna/Trim32/Psmd5/Hspbp1/Psmd13/Huwe1/Ube3c/Ddb1/Cops4/Psmb4/Uchl1/Sae1/Ube2z/Ruvbl1/Senp8/Snx3/Ufd1/Hcfc1/Chp1/Ps…
GOMF_MRNA_BINDING	0.643552	0.487356	1.64798	134	1.13913e-06	7.3047e-05	ENSMUSG00000015165|"ENSMUSG00000000568"|"ENSMUSG00000006005"|"ENSMUSG00000021546"|"ENSMUSG00000007670"|"ENSMUSG00000053536"|"ENSMUSG00000026843"|"ENSMUSG00000026234"|"ENSMUSG00000031586"|"ENSMUSG00000024949"|"ENSMUSG00000029823"|"ENSMUSG00000004980"|"ENSMUSG00000060373"|"ENSMUSG00000063550"|"ENSMUSG00000018379"|"ENSMUSG00000028964"|"ENSMUSG00000059208"|"ENSMUSG00000024991"|"ENSMUSG00000066037"|"E…	Hnrnpl/Hnrnpd/Tpr/Hnrnpk/Khsrp/Cstf2t/Fubp3/Ncl/Rbpms/Sf1/Luc7l2/Hnrnpa2b1/Hnrnpc/Nup98/Srsf1/Park7/Hnrnpm/Eif3a/Hnrnpr/Ssb/Fubp1/Eif4g1/Celf1/Cryz/Csdc2/Qk/Srsf3/Cirbp/Rbm20/Cpsf6/Supt5/Hnrnpu/Syncrip/Snrnp70/Cluh/Ilf3/G3bp1/Calr/Nudt16/Rbm8a/Eif2s2/Ddx3x/Cstf2/Srrm2/C1qbp/Tia1/Tra2b/Dazap1/Hnrnpab/Rbm25/Cnbp/Ybx3/Serbp1/Eif4g2/Srsf4/Etf1/Ago2/Eif4g3/Hdlbp/Dhx9/Shmt1/Eif2a/Cct5/Luc7l3/Eif4a1/Fxr…
GOMF_PROTON_CHANNEL_ACTIVITY	0.643552	-0.764237	-2.86139	15	1.32167e-06	7.70476e-05	ENSMUSG00000025428|"ENSMUSG00000064356"|"ENSMUSG00000022956"|"ENSMUSG00000000563"|"ENSMUSG00000016252"|"ENSMUSG00000025781"|"ENSMUSG00000038717"	Atp5a1/mt-Atp8/Atp5o/Atp5pb/Atp5e/Atp5c1/Atp5l
GOBP_NEGATIVE_REGULATION_OF_NUCLEOBASE_CONTAINING_COMPOUND_METABOLIC_PROCESS	0.627257	0.439081	1.51531	222	2.83753e-06	0.000134783	ENSMUSG00000043962|"ENSMUSG00000029265"|"ENSMUSG00000000568"|"ENSMUSG00000006005"|"ENSMUSG00000021096"|"ENSMUSG00000021546"|"ENSMUSG00000020954"|"ENSMUSG00000034120"|"ENSMUSG00000004897"|"ENSMUSG00000025239"|"ENSMUSG00000028367"|"ENSMUSG00000024097"|"ENSMUSG00000015149"|"ENSMUSG00000024949"|"ENSMUSG00000004980"|"ENSMUSG00000060373"|"ENSMUSG00000062515"|"ENSMUSG00000025246"|"ENSMUSG00000030847"|"E…	Thrap3/Dr1/Hnrnpd/Tpr/Ppm1a/Hnrnpk/Strn3/Srsf2/Hdgf/Limd1/Txn1/Srsf7/Sirt2/Sf1/Hnrnpa2b1/Hnrnpc/Fabp4/Tbl1x/Bag3/Cbx1/Sqstm1/Strap/Ppp3ca/Pkia/Nck1/Psmc5/Set/Hmgb1/Pex14/Fus/U2af2/Cirbp/Sumo2/Ywhaq/Hmgb2/Pcna/Cbx3/Bclaf1/Sub1/Supt5/Pa2g4/Hnrnpu/Syncrip/Taf15/Ilf3/Ywhab/Sfpq/Hsbp1/Dkc1/Calr/Hcfc1/Ppid/Hdac2/Ppp1r13l/Nudt16/Creb1/Pura/Adipoq/Ctbp1/Usp47/Hnrnpa1/Dlg1/Lims1/Cav1/Yap1/Lrrfip1/C1qbp/Gi…
GOBP_CELL_CYCLE_PHASE_TRANSITION	0.610527	0.460133	1.56642	163	4.18229e-06	0.000181748	ENSMUSG00000006005|"ENSMUSG00000057113"|"ENSMUSG00000028932"|"ENSMUSG00000031490"|"ENSMUSG00000007564"|"ENSMUSG00000020849"|"ENSMUSG00000018286"|"ENSMUSG00000015149"|"ENSMUSG00000068749"|"ENSMUSG00000032050"|"ENSMUSG00000002102"|"ENSMUSG00000020307"|"ENSMUSG00000028161"|"ENSMUSG00000026750"|"ENSMUSG00000021832"|"ENSMUSG00000022193"|"ENSMUSG00000038965"|"ENSMUSG00000036309"|"ENSMUSG00000026229"|"E…	Tpr/Npm1/Psmc2/Eif4ebp1/Ppp2r1a/Ywhae/Psmb6/Sirt2/Psma5/Rdx/Psmc3/Cdc34/Ppp3ca/Psmb7/Psmc6/Psmb5/Ube2l3/Skp1/Psmd1/Eif4g1/Pkia/Psmd4/Appl1/Ik/Chmp4b/Dync1li1/Dctn2/Rbx1/Psmc5/Psmd2/Psma6/Tnks1bp1/Ppp1r12b/Cnot3/Psmd14/Psmb1/Pcna/Pcm1/Psmd5/Psmd13/Bub3/Zpr1/Ddb1/Psmb4/Vps4a/Psma1/Psma3/Psmb3/Zfp207/Ddx3x/Cdkn2c/Usp47/Dlg1/Psmf1/Psmc1/Psma4/Ddrgk1/Psmc4/Tmod3/Psmd11/Arpp19/Nde1/Cdk3/Anxa1/Ywhag/Rcc…
GOCC_CHROMOSOME	0.610527	0.433222	1.49127	211	4.25142e-06	0.000181748	ENSMUSG00000006005|"ENSMUSG00000049550"|"ENSMUSG00000021546"|"ENSMUSG00000028063"|"ENSMUSG00000009630"|"ENSMUSG00000057236"|"ENSMUSG00000024844"|"ENSMUSG00000026234"|"ENSMUSG00000007564"|"ENSMUSG00000059325"|"ENSMUSG00000028452"|"ENSMUSG00000025917"|"ENSMUSG00000015149"|"ENSMUSG00000004980"|"ENSMUSG00000060373"|"ENSMUSG00000031245"|"ENSMUSG00000063550"|"ENSMUSG00000018666"|"ENSMUSG00000028964"|"E…	Tpr/Clip1/Hnrnpk/Lmna/Ppp2cb/Rbbp4/Banf1/Ncl/Ppp2r1a/Hopx/Vcp/Cops5/Sirt2/Hnrnpa2b1/Hnrnpc/Hmgn5/Nup98/Cbx1/Park7/Sugt1/Ddi2/Ssb/Nap1l1/Pds5b/Nap1l4/Ik/Nsfl1c/Dync1li1/Tmpo/Dctn2/Set/Sec13/Dctn6/Hmgb1/Tnks1bp1/Hmgb2/Ppp1r7/Pcna/Cbx3/Ist1/Cpsf6/Hnrnpu/Bub3/Ddb1/Sfpq/Ruvbl1/Wbp2/Gar1/Xpo1/Ppp2ca/Hdac2/Alyref/Zfp207/Creb1/Stag1/Uchl5/Pura/Polr2b/Polr1a/Ubqln4/Setd7/Septin2/Hdac1/Prpf19/Nfib/Nde1/Ruv…
GOBP_CELL_SURFACE_RECEPTOR_SIGNALING_PATHWAY_INVOLVED_IN_CELL_CELL_SIGNALING	0.610527	0.469307	1.59183	148	5.15007e-06	0.000209681	ENSMUSG00000021096|"ENSMUSG00000028932"|"ENSMUSG00000025239"|"ENSMUSG00000024668"|"ENSMUSG00000007564"|"ENSMUSG00000061130"|"ENSMUSG00000028452"|"ENSMUSG00000018286"|"ENSMUSG00000068749"|"ENSMUSG00000024077"|"ENSMUSG00000025246"|"ENSMUSG00000002102"|"ENSMUSG00000028161"|"ENSMUSG00000026750"|"ENSMUSG00000021832"|"ENSMUSG00000022193"|"ENSMUSG00000003200"|"ENSMUSG00000036309"|"ENSMUSG00000026229"|"E…	Ppm1a/Psmc2/Limd1/Sdhaf2/Ppp2r1a/Ppm1b/Vcp/Psmb6/Psma5/Strn/Tbl1x/Psmc3/Ppp3ca/Psmb7/Psmc6/Psmb5/Sh3gl1/Skp1/Psmd1/Psmd4/Cpe/Rbx1/Psmc5/Psmd2/Psma6/Slc9a3r1/Psmd14/Psmb1/Psmd5/Ppp3r1/Psmd13/Psmb4/Ruvbl1/Snx3/Psma1/Ppp2ca/Psma3/Psmb3/Ddx3x/Vps29/Tax1bp3/Usp47/Cav1/Psmf1/Psmc1/Psma4/Wnk1/Yap1/Ppp3cb/Psmc4/Daam1/Rhoa/Hdac1/Mesd/Psmd11/Kpna1/Ruvbl2/Rack1/Wdr61/Dab2/Ago2/Ilk/Pin1/Emd/C3/Ctnnd1/Lrp1/Cd…
GOBP_REGULATION_OF_CELL_DIFFERENTIATION	0.610527	0.405328	1.41465	327	5.42658e-06	0.000217487	ENSMUSG00000022185|"ENSMUSG00000028932"|"ENSMUSG00000021823"|"ENSMUSG00000025239"|"ENSMUSG00000024668"|"ENSMUSG00000007564"|"ENSMUSG00000003316"|"ENSMUSG00000025130"|"ENSMUSG00000059325"|"ENSMUSG00000006134"|"ENSMUSG00000018286"|"ENSMUSG00000015149"|"ENSMUSG00000068749"|"ENSMUSG00000025132"|"ENSMUSG00000028333"|"ENSMUSG00000002102"|"ENSMUSG00000024381"|"ENSMUSG00000030224"|"ENSMUSG00000031511"|"E…	Acin1/Psmc2/Vcl/Limd1/Sdhaf2/Ppp2r1a/Glg1/P4hb/Hopx/Crkl/Psmb6/Sirt2/Psma5/Arhgdia/Anp32b/Psmc3/Bin1/Strap/Arhgef7/Ppp3ca/Psmb7/Psmc6/Tesc/Psmb5/Nap1l1/Dbnl/Itgav/Psmd1/Crk/Eif4g1/Psmd4/Hook3/Psmc5/Psmd2/Dag1/Caprin1/Syap1/Gdi1/Sod1/Hmgb1/Psma6/Srrt/Hmgb2/Hspa9/Psmd14/Psmb1/Pcm1/Trim32/Dpysl2/Spg20/Gnas/Psmd5/Cpne1/Ist1/Pa2g4/Psmd13/Hnrnpu/Aamdc/Eif6/Cdh5/Psmb4/Plxnb2/Calr/Spag9/Fbln1/Golga4/Psma…
GOCC_OUTER_MITOCHONDRIAL_MEMBRANE_PROTEIN_COMPLEX	0.593325	-0.609212	-2.46515	20	1.10659e-05	0.000394223	ENSMUSG00000022437|"ENSMUSG00000027099"|"ENSMUSG00000039768"|"ENSMUSG00000033475"|"ENSMUSG00000022427"|"ENSMUSG00000078713"|"ENSMUSG00000064068"|"ENSMUSG00000050608"|"ENSMUSG00000002984"|"ENSMUSG00000049760"|"ENSMUSG00000025525"	Samm50/Mtx2/Dnajc11/Tomm6/Tomm22/Tomm5/Mtx1/Micos10/Tomm40/Micos13/Apool
GOCC_INTRINSIC_COMPONENT_OF_MITOCHONDRIAL_INNER_MEMBRANE	0.593325	-0.446601	-2.16282	39	1.22974e-05	0.000426253	ENSMUSG00000022437|"ENSMUSG00000027099"|"ENSMUSG00000039768"|"ENSMUSG00000061904"|"ENSMUSG00000021371"|"ENSMUSG00000017188"|"ENSMUSG00000029916"|"ENSMUSG00000087687"|"ENSMUSG00000064068"|"ENSMUSG00000026568"|"ENSMUSG00000050608"	Samm50/Mtx2/Dnajc11/Slc25a3/Mcur1/Coa3/Agk/Pet100/Mtx1/Mpc2/Micos10
GOBP_REGULATION_OF_CELLULAR_CATABOLIC_PROCESS	0.57561	0.394697	1.37797	337	2.2759e-05	0.000720701	ENSMUSG00000043962|"ENSMUSG00000000568"|"ENSMUSG00000007670"|"ENSMUSG00000057113"|"ENSMUSG00000039615"|"ENSMUSG00000028932"|"ENSMUSG00000028426"|"ENSMUSG00000041548"|"ENSMUSG00000022312"|"ENSMUSG00000028452"|"ENSMUSG00000018286"|"ENSMUSG00000015149"|"ENSMUSG00000068749"|"ENSMUSG00000031078"|"ENSMUSG00000037062"|"ENSMUSG00000060373"|"ENSMUSG00000032050"|"ENSMUSG00000030847"|"ENSMUSG00000042215"|"E…	Thrap3/Hnrnpd/Khsrp/Npm1/Stub1/Psmc2/Rad23b/Hspb8/Eif3h/Vcp/Psmb6/Sirt2/Psma5/Cttn/Sh3glb1/Hnrnpc/Rdx/Bag3/Bag2/Psmc3/Park7/Ubqln2/Hnrnpm/Golga2/Hnrnpr/Psmb7/Psmc6/Sgta/Psmb5/Rad23a/Psmd1/Eif4g1/Celf1/Psmd4/Dnajb2/Pgam1/Chmp4b/Msn/Rbx1/Psmc5/Csdc2/Bag5/Psmd2/Set/Hmgb1/Psma6/Fus/Cirbp/Sumo2/Psmd14/Clec16a/Psmb1/Psmd5/Hspbp1/Supt5/Psmd13/Hnrnpu/Syncrip/Snrnp70/Taf15/Cst3/Ywhab/Psmb4/Uchl1/Dkc1/Gpx1…
GOCC_PORE_COMPLEX	0.57561	-0.610572	-2.42959	18	2.41482e-05	0.000746124	ENSMUSG00000029656|"ENSMUSG00000035031"|"ENSMUSG00000008892"|"ENSMUSG00000021771"|"ENSMUSG00000079105"|"ENSMUSG00000022149"|"ENSMUSG00000022181"|"ENSMUSG00000026874"|"ENSMUSG00000015083"|"ENSMUSG00000020402"|"ENSMUSG00000002984"	C8b/C8a/Vdac3/Vdac2/C7/C9/C6/Hc/C8g/Vdac1/Tomm40
GOBP_REGULATION_OF_RESPONSE_TO_STRESS	0.557332	0.387729	1.35812	392	3.17114e-05	0.00093494	ENSMUSG00000006005|"ENSMUSG00000021546"|"ENSMUSG00000057113"|"ENSMUSG00000021377"|"ENSMUSG00000028932"|"ENSMUSG00000034826"|"ENSMUSG00000028063"|"ENSMUSG00000037236"|"ENSMUSG00000028367"|"ENSMUSG00000041548"|"ENSMUSG00000025130"|"ENSMUSG00000020849"|"ENSMUSG00000061130"|"ENSMUSG00000018286"|"ENSMUSG00000025917"|"ENSMUSG00000015149"|"ENSMUSG00000063895"|"ENSMUSG00000068749"|"ENSMUSG00000062515"|"E…	Tpr/Hnrnpk/Npm1/Dek/Psmc2/Nup54/Lmna/Matr3/Txn1/Hspb8/P4hb/Ywhae/Ppm1b/Psmb6/Cops5/Sirt2/Nupl1/Psma5/Fabp4/Nup98/Itgb1/Bag3/Bag2/Psmc3/Stk24/Park7/Ubqln2/Ppp3ca/Psmb7/Psmc6/Sgta/Psmb5/Mif/Skp1/Psmd1/Mink1/Crk/Eif4g1/Celf1/Psmd4/Appl1/Nck1/Psmc5/Bag5/Psmd2/Sec13/Hspa5/Sod1/Hmgb1/Cdc37/Psma6/Manf/Fus/Hmgb2/Psmd14/Psmb1/Pcna/Bag1/Trim32/Bclaf1/Psmd5/Psmd13/Dnajc7/Ahsg/Sfpq/Cdh5/Psmb4/Oxr1/Cd200/Hsbp…
GOBP_NEUROGENESIS	0.557332	0.394644	1.37701	324	3.84464e-05	0.00109572	ENSMUSG00000021823|"ENSMUSG00000039103"|"ENSMUSG00000016541"|"ENSMUSG00000006134"|"ENSMUSG00000015149"|"ENSMUSG00000031078"|"ENSMUSG00000025132"|"ENSMUSG00000024077"|"ENSMUSG00000001025"|"ENSMUSG00000063410"|"ENSMUSG00000059923"|"ENSMUSG00000024381"|"ENSMUSG00000032479"|"ENSMUSG00000029684"|"ENSMUSG00000022995"|"ENSMUSG00000028161"|"ENSMUSG00000058799"|"ENSMUSG00000023175"|"ENSMUSG00000020476"|"E…	Vcl/Nexn/Atxn10/Crkl/Sirt2/Cttn/Arhgdia/Strn/S100a6/Stk24/Grb2/Bin1/Map4/Wasl/Enah/Ppp3ca/Nap1l1/Bsg/Dbnl/Stmn2/Mink1/Crk/Eif4g1/Lypla2/Itga1/Hdgfl3/Hook3/Nck1/Bag5/Dag1/Caprin1/Hspa5/Gdi1/Sod1/Hmgb1/Grcc10/Lgals1/Eef2/Srrt/Manf/Slc9a3r1/Hmgb2/Pcm1/Trim32/Dpysl2/Spg20/Itsn1/Cpne1/Ist1/Zpr1/Plxnb2/Trip11/Ptprm/Pak2/Calr/Snx3/Lama2/Spag9/Vasp/Golga4/Hdac2/Wdr5/Creb1/Prune1/Vldlr/Cdkn2c/Nefl/Wnk1/Ma…
GOBP_NEGATIVE_REGULATION_OF_BIOSYNTHETIC_PROCESS	0.557332	0.408677	1.4147	249	3.90077e-05	0.0010995	ENSMUSG00000029265|"ENSMUSG00000000568"|"ENSMUSG00000006005"|"ENSMUSG00000021096"|"ENSMUSG00000020954"|"ENSMUSG00000007670"|"ENSMUSG00000034120"|"ENSMUSG00000004897"|"ENSMUSG00000031490"|"ENSMUSG00000025239"|"ENSMUSG00000028367"|"ENSMUSG00000026234"|"ENSMUSG00000015149"|"ENSMUSG00000024949"|"ENSMUSG00000004980"|"ENSMUSG00000060373"|"ENSMUSG00000062515"|"ENSMUSG00000025246"|"ENSMUSG00000030847"|"E…	Dr1/Hnrnpd/Tpr/Ppm1a/Strn3/Khsrp/Srsf2/Hdgf/Eif4ebp1/Limd1/Txn1/Ncl/Sirt2/Sf1/Hnrnpa2b1/Hnrnpc/Fabp4/Tbl1x/Bag3/Cbx1/Sqstm1/Park7/Strap/Hnrnpr/Eif4g1/Pkia/Celf1/Nck1/Psmc5/S100a11/Set/Caprin1/Sod1/Hmgb1/Pex14/Cirbp/Sumo2/Ywhaq/Hmgb2/Pcna/Cbx3/Bclaf1/Supt5/Pa2g4/Hnrnpu/Syncrip/Ilf3/Eif6/Ywhab/Sfpq/Hsbp1/Calr/Hcfc1/Ppid/Hdac2/Ppp1r13l/Ddx3x/Creb1/Pura/Adipoq/Ctbp1/Usp47/Hnrnpa1/Dlg1/Lims1/Got1/Cav1…
GOCC_INTRACELLULAR_PROTEIN_CONTAINING_COMPLEX	0.557332	0.417569	1.44132	223	4.68652e-05	0.00129516	ENSMUSG00000024661|"ENSMUSG00000029265"|"ENSMUSG00000039615"|"ENSMUSG00000028932"|"ENSMUSG00000009630"|"ENSMUSG00000028426"|"ENSMUSG00000007564"|"ENSMUSG00000024847"|"ENSMUSG00000028452"|"ENSMUSG00000018286"|"ENSMUSG00000068749"|"ENSMUSG00000022663"|"ENSMUSG00000002102"|"ENSMUSG00000022024"|"ENSMUSG00000024583"|"ENSMUSG00000028161"|"ENSMUSG00000042520"|"ENSMUSG00000026750"|"ENSMUSG00000021832"|"E…	Fth1/Dr1/Stub1/Psmc2/Ppp2cb/Rad23b/Ppp2r1a/Aip/Vcp/Psmb6/Psma5/Atg3/Psmc3/Sugt1/Txnl1/Ppp3ca/Ubap2l/Psmb7/Psmc6/Psmb5/Ube2l3/Skp1/Rad23a/Psmd1/Psmd4/Dnajb2/Rbx1/Psmc5/Psmd2/Zbtb8os/Psma6/Tnks1bp1/Cnot3/Psmd14/Psmb1/Psmd5/Ppp3r1/Psmd13/Ube3c/Ddb1/Psmb4/Fnta/Ruvbl1/Hcfc1/Fam98b/Prkar1a/Rtcb/Naa25/Psma1/Ppp2ca/Psma3/Wdr5/Dcaf8/Psmb3/Tcea1/Polr2c/Uchl5/Trappc13/Polr2b/Usp14/Usp47/Psmf1/Elob/Psmc1/Psm…
GOBP_POSITIVE_REGULATION_OF_PROTEOLYSIS_INVOLVED_IN_CELLULAR_PROTEIN_CATABOLIC_PROCESS	0.538434	0.544368	1.69397	49	7.0218e-05	0.00180109	ENSMUSG00000039615|"ENSMUSG00000028932"|"ENSMUSG00000028452"|"ENSMUSG00000015149"|"ENSMUSG00000042215"|"ENSMUSG00000002102"|"ENSMUSG00000050148"|"ENSMUSG00000004937"|"ENSMUSG00000003813"|"ENSMUSG00000026203"|"ENSMUSG00000022400"|"ENSMUSG00000020738"|"ENSMUSG00000063802"|"ENSMUSG00000007655"|"ENSMUSG00000055839"|"ENSMUSG00000021178"|"ENSMUSG00000056900"|"ENSMUSG00000024392"|"ENSMUSG00000068290"|"E…	Stub1/Psmc2/Vcp/Sirt2/Bag2/Psmc3/Ubqln2/Sgta/Rad23a/Dnajb2/Rbx1/Sumo2/Hspbp1/Cav1/Elob/Psmc1/Usp13/Bag6/Ddrgk1/Psmc4/Sumo1/Rack1/Dab2/Mapk9/Nub1/Klhl40/Usp5/Clu/Hectd1/Akt1/Ccdc22
GOBP_CHROMOSOME_ORGANIZATION	0.538434	0.412938	1.42453	216	8.51689e-05	0.00212095	ENSMUSG00000029265|"ENSMUSG00000000568"|"ENSMUSG00000006005"|"ENSMUSG00000022185"|"ENSMUSG00000057113"|"ENSMUSG00000021377"|"ENSMUSG00000028426"|"ENSMUSG00000057236"|"ENSMUSG00000024844"|"ENSMUSG00000025917"|"ENSMUSG00000015149"|"ENSMUSG00000004980"|"ENSMUSG00000060373"|"ENSMUSG00000031245"|"ENSMUSG00000025246"|"ENSMUSG00000028333"|"ENSMUSG00000028964"|"ENSMUSG00000058799"|"ENSMUSG00000036309"|"E…	Dr1/Hnrnpd/Tpr/Acin1/Npm1/Dek/Rad23b/Rbbp4/Banf1/Cops5/Sirt2/Hnrnpa2b1/Hnrnpc/Hmgn5/Tbl1x/Anp32b/Park7/Nap1l1/Skp1/Pds5b/Nap1l4/Ik/Chmp5/Chmp4b/Dync1li1/Dctn2/Rbx1/Set/Hmgb1/Tnks1bp1/Hmgb2/Pcna/Cbx3/Hnrnpu/Bub3/Huwe1/Ddb1/Sfpq/Cops4/G3bp1/Nudc/Ruvbl1/Dkc1/Wbp2/Hcfc1/Vps4a/Gar1/Hdac2/Setd3/Wdr5/Zfp207/Ddx3x/Stag1/Pura/Ctbp1/Hnrnpa1/Bag6/Camk2d/Rae1/Map1s/Mapt/Setd7/Hdac1/Pelo/Ruvbl2/Wdr61/Smc3/Anx…
GOBP_RESPONSE_TO_INTERLEUKIN_12	0.538434	0.58959	1.75507	35	8.83264e-05	0.00217844	ENSMUSG00000024590|"ENSMUSG00000025503"|"ENSMUSG00000025130"|"ENSMUSG00000024847"|"ENSMUSG00000004980"|"ENSMUSG00000029328"|"ENSMUSG00000047721"|"ENSMUSG00000033307"|"ENSMUSG00000031207"|"ENSMUSG00000025068"|"ENSMUSG00000022982"|"ENSMUSG00000024359"|"ENSMUSG00000017781"|"ENSMUSG00000022781"|"ENSMUSG00000042079"	Lmnb1/Taldo1/P4hb/Aip/Hnrnpa2b1/Hnrnpdl/Bola2/Mif/Msn/Gsto1/Sod1/Hspa9/Pitpna/Pak2/Hnrnpf
GOBP_REGULATION_OF_PROTEIN_EXPORT_FROM_NUCLEUS	0.538434	0.736525	1.88959	15	9.44079e-05	0.00224219	ENSMUSG00000006005|"ENSMUSG00000021096"|"ENSMUSG00000028367"|"ENSMUSG00000020849"|"ENSMUSG00000030847"|"ENSMUSG00000028333"|"ENSMUSG00000028964"	Tpr/Ppm1a/Txn1/Ywhae/Bag3/Anp32b/Park7
GOCC_NADH_DEHYDROGENASE_COMPLEX	0.518848	-0.372056	-1.84137	45	0.000131978	0.00304975	ENSMUSG00000016427|"ENSMUSG00000033938"|"ENSMUSG00000022820"|"ENSMUSG00000026260"|"ENSMUSG00000013593"|"ENSMUSG00000020022"|"ENSMUSG00000036199"|"ENSMUSG00000065947"|"ENSMUSG00000029632"|"ENSMUSG00000030647"|"ENSMUSG00000039048"|"ENSMUSG00000027673"|"ENSMUSG00000022450"|"ENSMUSG00000071014"|"ENSMUSG00000028648"|"ENSMUSG00000000399"|"ENSMUSG00000031059"|"ENSMUSG00000002379"|"ENSMUSG00000026032"|"E…	Ndufa1/Ndufb7/Ndufb4/Ndufa10/Ndufs2/Ndufa12/Ndufa13/mt-Nd4l/Ndufa4/Ndufc2/Foxred1/Ndufb5/Ndufa6/Ndufb6/Ndufs5/Ndufa9/Ndufb11/Ndufa11/Ndufb3/Ndufs7/mt-Nd3/Ndufa3/Ndufb10/Ndufv1
GOBP_POSITIVE_REGULATION_OF_BIOSYNTHETIC_PROCESS	0.518848	0.378861	1.32424	364	0.000150774	0.00345299	ENSMUSG00000043962|"ENSMUSG00000029265"|"ENSMUSG00000000568"|"ENSMUSG00000021096"|"ENSMUSG00000021546"|"ENSMUSG00000038587"|"ENSMUSG00000057113"|"ENSMUSG00000028932"|"ENSMUSG00000026843"|"ENSMUSG00000026234"|"ENSMUSG00000030738"|"ENSMUSG00000024847"|"ENSMUSG00000031586"|"ENSMUSG00000028452"|"ENSMUSG00000025917"|"ENSMUSG00000015149"|"ENSMUSG00000031245"|"ENSMUSG00000063550"|"ENSMUSG00000025246"|"E…	Thrap3/Dr1/Hnrnpd/Ppm1a/Hnrnpk/Akap12/Npm1/Psmc2/Fubp3/Ncl/Eif3c/Aip/Rbpms/Vcp/Cops5/Sirt2/Hmgn5/Nup98/Tbl1x/Psmc3/Sqstm1/Park7/Cdh13/Eif5a/Golga2/Wasl/Sorbs1/Pdlim1/Ppp3ca/Psmc6/Icam1/Tesc/Ube2l3/Eif4g1/Appl1/Nck1/Psmc5/Set/Mycbp/Hspa5/Hmgb1/Eef2/Tacc1/Lum/Fus/Cirbp/Ddah2/Hmgb2/Pcna/Trim32/Bclaf1/Sub1/Ppp3r1/Supt5/Hnrnpu/Taf15/Zpr1/Ilf3/Eif6/Ddb1/Sfpq/Plxnb2/Trip11/Ruvbl1/Dkc1/Wbp2/Hcfc1/Chp1/Ph…
GOBP_POSITIVE_REGULATION_OF_SIGNALING	0.518848	0.37628	1.31908	397	0.000155308	0.00352536	ENSMUSG00000021096|"ENSMUSG00000038587"|"ENSMUSG00000028932"|"ENSMUSG00000028367"|"ENSMUSG00000031586"|"ENSMUSG00000006134"|"ENSMUSG00000061130"|"ENSMUSG00000028452"|"ENSMUSG00000018286"|"ENSMUSG00000028552"|"ENSMUSG00000068749"|"ENSMUSG00000003161"|"ENSMUSG00000025246"|"ENSMUSG00000025809"|"ENSMUSG00000002102"|"ENSMUSG00000015837"|"ENSMUSG00000028964"|"ENSMUSG00000059923"|"ENSMUSG00000031841"|"E…	Ppm1a/Akap12/Psmc2/Txn1/Rbpms/Crkl/Ppm1b/Vcp/Psmb6/Eps15/Psma5/Sri/Tbl1x/Itgb1/Psmc3/Sqstm1/Park7/Grb2/Cdh13/Sorbs1/Psmb7/Psmc6/Icam1/Psmb5/Mif/Dbnl/Psmd1/Mink1/Fabp5/Psmd4/Itga5/Itga1/Eef1d/Nck1/Psmc5/Psmd2/Sec13/Sod1/Hmgb1/Psma6/Lgals1/Slc9a3r1/Psmd14/Clec16a/Psmb1/Trim32/Itsn1/Bclaf1/Psmd5/Cpne1/Psmd13/Lars/Sfpq/Cdh5/Psmb4/Ruvbl1/Pak2/Calr/Wbp2/Lama2/Spag9/Gpx1/Cherp/S100a13/Psma1/Hpx/Psma3/Ai…
GOCC_CHROMOSOMAL_REGION	0.518848	0.50238	1.63398	74	0.000196511	0.00432533	ENSMUSG00000006005|"ENSMUSG00000049550"|"ENSMUSG00000009630"|"ENSMUSG00000007564"|"ENSMUSG00000015149"|"ENSMUSG00000004980"|"ENSMUSG00000063550"|"ENSMUSG00000018666"|"ENSMUSG00000022024"|"ENSMUSG00000068882"|"ENSMUSG00000034021"|"ENSMUSG00000032435"|"ENSMUSG00000025410"|"ENSMUSG00000030298"|"ENSMUSG00000031516"|"ENSMUSG00000027342"|"ENSMUSG00000029836"|"ENSMUSG00000039630"|"ENSMUSG00000066979"|"E…	Tpr/Clip1/Ppp2cb/Ppp2r1a/Sirt2/Hnrnpa2b1/Nup98/Cbx1/Sugt1/Ssb/Pds5b/Dync1li1/Dctn2/Sec13/Dctn6/Pcna/Cbx3/Hnrnpu/Bub3/Ddb1/Gar1/Xpo1/Ppp2ca/Alyref/Zfp207/Stag1/Pura/Polr2b/Septin2/Nde1/Nudcd2/Rangap1/Smc3/Dync1li2
GOMF_TRANSLATION_INITIATION_FACTOR_ACTIVITY	0.518848	0.566211	1.72746	42	0.0001972	0.00432533	ENSMUSG00000030738|"ENSMUSG00000022312"|"ENSMUSG00000025917"|"ENSMUSG00000028798"|"ENSMUSG00000026083"|"ENSMUSG00000031029"|"ENSMUSG00000024991"|"ENSMUSG00000043424"|"ENSMUSG00000040731"|"ENSMUSG00000045983"|"ENSMUSG00000027613"|"ENSMUSG00000058655"|"ENSMUSG00000021282"|"ENSMUSG00000074656"|"ENSMUSG00000021116"|"ENSMUSG00000070319"|"ENSMUSG00000022884"|"ENSMUSG00000005610"|"ENSMUSG00000036698"|"E…	Eif3c/Eif3h/Cops5/Eif3i/Eif5b/Eif3f/Eif3a/Eif3j2/Eif4h/Eif4g1/Eif6/Eif4b/Eif5/Eif2s2/Eif2s1/Eif3g/Eif4a2/Eif4g2/Ago2/Eif4g3/Eif3m/Eif2b1/Eif2a/Eif4e/Eif4a1/Eif2b5
GOBP_REGULATION_OF_PROTEIN_MODIFICATION_PROCESS	0.518848	0.375207	1.31373	385	0.00020292	0.00437387	ENSMUSG00000037736|"ENSMUSG00000057113"|"ENSMUSG00000039615"|"ENSMUSG00000047714"|"ENSMUSG00000028367"|"ENSMUSG00000007564"|"ENSMUSG00000052997"|"ENSMUSG00000020849"|"ENSMUSG00000031586"|"ENSMUSG00000006134"|"ENSMUSG00000028452"|"ENSMUSG00000015149"|"ENSMUSG00000062515"|"ENSMUSG00000042215"|"ENSMUSG00000015837"|"ENSMUSG00000028964"|"ENSMUSG00000030224"|"ENSMUSG00000002546"|"ENSMUSG00000024908"|"E…	Limch1/Npm1/Stub1/Ppp1r2/Txn1/Ppp2r1a/Uba2/Ywhae/Rbpms/Crkl/Vcp/Sirt2/Fabp4/Bag2/Sqstm1/Park7/Strap/Golga2/Ppp6r3/Rplp1/Tollip/Icam1/Tesc/Mif/Ivns1abp/Ube2l3/Dbnl/Skp1/Mink1/Crk/Eif4g1/Pkia/Dnajb2/Itga5/Itga1/Nck1/Rbx1/Bag5/Set/Dag1/Syap1/Hspa5/Calm2/Sod1/Hmgb1/Cdc37/Tnks1bp1/Slc9a3r1/U2af2/Ppp1r7/Ppp3r1/Hspbp1/Huwe1/Ywhab/Cdh5/Fnta/Plxnb2/Uchl1/Oxr1/Sae1/Ipo5/Pak2/Wbp2/Tiprl/Spag9/Chp1/Prkar1a/F…
GOBP_NEGATIVE_REGULATION_OF_PROTEIN_METABOLIC_PROCESS	0.518848	0.382659	1.3357	332	0.000239241	0.00498905	ENSMUSG00000000568|"ENSMUSG00000006005"|"ENSMUSG00000007670"|"ENSMUSG00000057113"|"ENSMUSG00000047714"|"ENSMUSG00000031490"|"ENSMUSG00000026234"|"ENSMUSG00000007564"|"ENSMUSG00000003316"|"ENSMUSG00000022312"|"ENSMUSG00000020849"|"ENSMUSG00000006134"|"ENSMUSG00000015149"|"ENSMUSG00000062515"|"ENSMUSG00000042215"|"ENSMUSG00000015837"|"ENSMUSG00000028964"|"ENSMUSG00000024381"|"ENSMUSG00000030224"|"E…	Hnrnpd/Tpr/Khsrp/Npm1/Ppp1r2/Eif4ebp1/Ncl/Ppp2r1a/Glg1/Eif3h/Ywhae/Crkl/Sirt2/Fabp4/Bag2/Sqstm1/Park7/Bin1/Strap/Hnrnpr/Cast/Sf3b3/Sgta/Tesc/Pfdn4/Ivns1abp/Vbp1/Itgav/Eif4g1/Pkia/Celf1/Pebp1/Serpina6/Nck1/Bag5/Set/Caprin1/Calm2/Pfdn6/Pfdn2/U2af2/Cirbp/Pfdn1/Syncrip/Snrnp70/Cst3/Ilf3/Eif6/Ywhab/Ahsg/Uchl1/Oxr1/Ube2z/Ipo5/Pak2/Calr/Snx3/Tiprl/Spag9/Gpx1/Chp1/Prkar1a/Rilp/Fbln1/Ppp2ca/Hdac2/Wdr5/Ddx…
GOBP_RESPONSE_TO_ENDOPLASMIC_RETICULUM_STRESS	0.498493	0.455923	1.52698	119	0.000253672	0.00512337	ENSMUSG00000039615|"ENSMUSG00000028063"|"ENSMUSG00000009630"|"ENSMUSG00000004897"|"ENSMUSG00000025130"|"ENSMUSG00000028452"|"ENSMUSG00000025917"|"ENSMUSG00000028964"|"ENSMUSG00000050148"|"ENSMUSG00000021832"|"ENSMUSG00000004937"|"ENSMUSG00000045983"|"ENSMUSG00000026203"|"ENSMUSG00000032475"|"ENSMUSG00000026864"|"ENSMUSG00000034994"|"ENSMUSG00000032575"|"ENSMUSG00000009293"|"ENSMUSG00000020571"|"E…	Stub1/Lmna/Ppp2cb/Hdgf/P4hb/Vcp/Cops5/Park7/Ubqln2/Psmc6/Sgta/Eif4g1/Dnajb2/Nck1/Hspa5/Eef2/Manf/Ube2g2/Pdia6/Gorasp2/Srpr/Sec31a/Calr/Ufd1/Ddx3x/Pdia3/Usp14/Hyou1/Cav1/Usp13/Bag6/Ddrgk1/Pdia4/Eif2s1/Add1/Pik3r1/Erp44/Mydgf/Yod1/Rack1/Niban1/Ufc1/Ubxn1/Cdk5rap3/Rcn3/Erp29/Get3/Clu/Serinc3/Eif2b5/Ecpas/Erlec1/Ufl1/Dnajb11/Txndc12/Hsp90b1/Gsk3a
GOBP_DNA_CONFORMATION_CHANGE	0.498493	0.521041	1.65154	58	0.000264136	0.00529304	ENSMUSG00000006005|"ENSMUSG00000022185"|"ENSMUSG00000057113"|"ENSMUSG00000028426"|"ENSMUSG00000057236"|"ENSMUSG00000024844"|"ENSMUSG00000015149"|"ENSMUSG00000004980"|"ENSMUSG00000028333"|"ENSMUSG00000058799"|"ENSMUSG00000059119"|"ENSMUSG00000022400"|"ENSMUSG00000054766"|"ENSMUSG00000066551"|"ENSMUSG00000054717"|"ENSMUSG00000024740"|"ENSMUSG00000018583"|"ENSMUSG00000030079"|"ENSMUSG00000000787"|"E…	Tpr/Acin1/Npm1/Rad23b/Rbbp4/Banf1/Sirt2/Hnrnpa2b1/Anp32b/Nap1l1/Nap1l4/Rbx1/Set/Hmgb1/Hmgb2/Ddb1/G3bp1/Ruvbl1/Ddx3x/Pura/Hdac1/Ruvbl2/Anxa1/Chd4/Dhx9/Cul4a
GOMF_CALCIUM_DEPENDENT_PROTEIN_BINDING	0.498493	0.570791	1.69911	35	0.000305499	0.00585012	ENSMUSG00000001025|"ENSMUSG00000027500"|"ENSMUSG00000029484"|"ENSMUSG00000024863"|"ENSMUSG00000027907"|"ENSMUSG00000035325"|"ENSMUSG00000014077"|"ENSMUSG00000042312"|"ENSMUSG00000001020"|"ENSMUSG00000032504"|"ENSMUSG00000024924"|"ENSMUSG00000048832"|"ENSMUSG00000044080"|"ENSMUSG00000018340"|"ENSMUSG00000021866"|"ENSMUSG00000019461"|"ENSMUSG00000091898"|"ENSMUSG00000028228"|"ENSMUSG00000024659"|"E…	S100a6/Stmn2/Anxa3/Mbl2/S100a11/Sec31a/Chp1/S100a13/S100a4/Pdcd6ip/Vldlr/Vps37c/S100a1/Anxa6/Anxa11/Plscr3/Tnnc1/Cpne3/Anxa1/Anxa7/Tnni3/S100a10
GOBP_NEGATIVE_REGULATION_OF_ION_TRANSPORT	0.498493	0.461356	1.52924	95	0.000344393	0.00631608	ENSMUSG00000006005|"ENSMUSG00000028367"|"ENSMUSG00000029334"|"ENSMUSG00000020849"|"ENSMUSG00000003161"|"ENSMUSG00000030847"|"ENSMUSG00000028964"|"ENSMUSG00000025825"|"ENSMUSG00000024381"|"ENSMUSG00000028161"|"ENSMUSG00000037405"|"ENSMUSG00000027087"|"ENSMUSG00000027533"|"ENSMUSG00000027499"|"ENSMUSG00000025068"|"ENSMUSG00000036438"|"ENSMUSG00000015291"|"ENSMUSG00000020733"|"ENSMUSG00000009293"|"E…	Tpr/Txn1/Prkg2/Ywhae/Sri/Bag3/Park7/Iscu/Bin1/Ppp3ca/Icam1/Itgav/Fabp5/Pkia/Gsto1/Calm2/Gdi1/Slc9a3r1/Ube2g2/Ywhaq/Rab11fip5/Cd200/Snx3/Chp1/Pacsin3/Adipoq/Pea15a/Cav1/Wnk1/Dmtn/Camk2d/Sumo1/Yod1/Ppif/Rangap1/Cd36/Anxa1/Snx12/Oxsr1/Gstm7/Erp29/Gopc/Erlec1/Trdn/Akt1/Prkce/Gnao1/Apoc3/Lman1/Gsk3a
GOBP_NEGATIVE_REGULATION_OF_CELLULAR_COMPONENT_ORGANIZATION	0.498493	0.402581	1.39146	234	0.000353162	0.0063793	ENSMUSG00000006005|"ENSMUSG00000021096"|"ENSMUSG00000057113"|"ENSMUSG00000031490"|"ENSMUSG00000015149"|"ENSMUSG00000060373"|"ENSMUSG00000025132"|"ENSMUSG00000042099"|"ENSMUSG00000032050"|"ENSMUSG00000028964"|"ENSMUSG00000050148"|"ENSMUSG00000034993"|"ENSMUSG00000000538"|"ENSMUSG00000032479"|"ENSMUSG00000029684"|"ENSMUSG00000028161"|"ENSMUSG00000052033"|"ENSMUSG00000031197"|"ENSMUSG00000027087"|"E…	Tpr/Ppm1a/Npm1/Eif4ebp1/Sirt2/Hnrnpc/Arhgdia/Kank3/Rdx/Park7/Ubqln2/Vat1/Tom1l2/Map4/Wasl/Ppp3ca/Pfdn4/Vbp1/Itgav/Lrpap1/Stmn2/Dnajb2/Ik/Chmp4b/Hdgfl3/Dync1li1/Washc2/Tmod1/Pacsin2/Bag5/Set/Hspa5/Gdi1/Hmgb1/Pfdn6/Lgals1/Pfdn2/Clec16a/Spg20/Pfdn1/Tjp1/Hnrnpu/Bub3/Huwe1/Cst3/Cdh5/Pak2/Gpx1/Prkar1a/Hdac2/Trim54/Pacsin3/Wdr5/Zfp207/Ddx3x/Lima1/Arpin/Adipoq/Ctbp1/Hnrnpa1/Cav1/Arfgef1/Yap1/Dmtn/Mtpn/Ma…
GOBP_PROTEIN_DNA_COMPLEX_SUBUNIT_ORGANIZATION	0.498493	0.516731	1.622	53	0.000457989	0.00793744	ENSMUSG00000029265|"ENSMUSG00000057113"|"ENSMUSG00000028932"|"ENSMUSG00000028426"|"ENSMUSG00000057236"|"ENSMUSG00000028333"|"ENSMUSG00000002102"|"ENSMUSG00000021832"|"ENSMUSG00000058799"|"ENSMUSG00000059119"|"ENSMUSG00000022400"|"ENSMUSG00000020708"|"ENSMUSG00000054766"|"ENSMUSG00000066551"|"ENSMUSG00000054717"|"ENSMUSG00000024740"|"ENSMUSG00000030079"|"ENSMUSG00000025958"	Dr1/Npm1/Psmc2/Rad23b/Rbbp4/Anp32b/Psmc3/Psmc6/Nap1l1/Nap1l4/Rbx1/Psmc5/Set/Hmgb1/Hmgb2/Ddb1/Ruvbl1/Creb1
GOBP_TRANSCRIPTION_INITIATION_FROM_RNA_POLYMERASE_II_PROMOTER	0.498493	0.62293	1.73296	24	0.000482556	0.00819706	ENSMUSG00000029265|"ENSMUSG00000028932"|"ENSMUSG00000002102"|"ENSMUSG00000021832"|"ENSMUSG00000020708"|"ENSMUSG00000029148"|"ENSMUSG00000066551"|"ENSMUSG00000022205"|"ENSMUSG00000020680"|"ENSMUSG00000019984"|"ENSMUSG00000025958"|"ENSMUSG00000031783"|"ENSMUSG00000029250"|"ENSMUSG00000053110"|"ENSMUSG00000030603"|"ENSMUSG00000041616"|"ENSMUSG00000020114"|"ENSMUSG00000005198"|"ENSMUSG00000015843"	Dr1/Psmc2/Psmc3/Psmc6/Psmc5/Nrbp1/Hmgb1/Sub1/Taf15/Med23/Creb1/Polr2c/Polr2b/Yap1/Psmc4/Nppa/Cand1/Polr2a/Rxrg
GOMF_ORGANIC_ANION_TRANSMEMBRANE_TRANSPORTER_ACTIVITY	0.477271	-0.417947	-1.90864	29	0.000570709	0.00944431	ENSMUSG00000027010|"ENSMUSG00000031633"|"ENSMUSG00000022299"|"ENSMUSG00000069041"|"ENSMUSG00000026568"|"ENSMUSG00000002346"|"ENSMUSG00000015112"|"ENSMUSG00000050953"|"ENSMUSG00000019082"|"ENSMUSG00000016319"|"ENSMUSG00000031808"|"ENSMUSG00000025792"	Slc25a12/Slc25a4/Slc25a32/Slc25a31/Mpc2/Slc25a42/Slc25a13/Gja1/Slc25a22/Slc25a5/Slc27a1/Slc25a10
GOMF_SINGLE_STRANDED_RNA_BINDING	0.477271	0.543447	1.6447	38	0.000657525	0.0106744	ENSMUSG00000031586|"ENSMUSG00000060373"|"ENSMUSG00000029328"|"ENSMUSG00000007850"|"ENSMUSG00000068882"|"ENSMUSG00000040731"|"ENSMUSG00000066551"|"ENSMUSG00000030435"|"ENSMUSG00000039630"|"ENSMUSG00000032178"|"ENSMUSG00000058655"|"ENSMUSG00000042079"|"ENSMUSG00000000787"|"ENSMUSG00000046434"|"ENSMUSG00000071337"|"ENSMUSG00000069565"|"ENSMUSG00000030057"|"ENSMUSG00000024659"|"ENSMUSG00000036698"|"E…	Rbpms/Hnrnpc/Hnrnpdl/Hnrnph1/Ssb/Eif4h/Hmgb1/U2af2/Hnrnpu/Ilf3/Eif4b/Hnrnpf/Ddx3x/Hnrnpa1/Tia1/Dazap1/Cnbp/Anxa1/Ago2/Lonp1/Dhx9
GOBP_PROTEIN_FOLDING	0.477271	0.427327	1.44727	141	0.000664683	0.0107227	ENSMUSG00000028426|"ENSMUSG00000025130"|"ENSMUSG00000024847"|"ENSMUSG00000028452"|"ENSMUSG00000030847"|"ENSMUSG00000042215"|"ENSMUSG00000042043"|"ENSMUSG00000030417"|"ENSMUSG00000004937"|"ENSMUSG00000052033"|"ENSMUSG00000031197"|"ENSMUSG00000026203"|"ENSMUSG00000036430"|"ENSMUSG00000029713"|"ENSMUSG00000049792"|"ENSMUSG00000026864"|"ENSMUSG00000024309"|"ENSMUSG00000019471"|"ENSMUSG00000003402"|"E…	Rad23b/P4hb/Aip/Vcp/Bag3/Bag2/Tbca/Pdcd5/Sgta/Pfdn4/Vbp1/Dnajb2/Tbcc/Gnb2/Bag5/Hspa5/Pfdn6/Cdc37/Prkcsh/Pdia6/Pfdn2/Hspa9/Bag1/Hspb6/Pfdn1/Hspbp1/Snrnp70/Dnajc7/Nudc/Cdc37l1/Calr/Pex19/Ppid/Pdia3/Gnat3/Psmc1/Dnlz/Nudcd3/Pdia4/Mesd/Fkbp4/Erp44/Ruvbl2/Ppif/Nudcd2/Grpel1/Hspe1/Cct4/Nppa/Ppib/Ubxn1/Tbcel/Ganab/Cct5/Fkbp9/Dnajb5/Erp29/Clu/Ltbp4/Mogs/St13/Gnb1/Csnk2b/Gnai1/Ptges3/Mlec/Gnao1/Dnajb11/Pdc…
GOMF_PROTEIN_TYROSINE_KINASE_BINDING	0.477271	0.624023	1.71831	22	0.000886758	0.0135389	ENSMUSG00000025809|"ENSMUSG00000015837"|"ENSMUSG00000024991"|"ENSMUSG00000017776"|"ENSMUSG00000032475"|"ENSMUSG00000027342"|"ENSMUSG00000032078"|"ENSMUSG00000031871"|"ENSMUSG00000015994"|"ENSMUSG00000041417"|"ENSMUSG00000020372"|"ENSMUSG00000028228"|"ENSMUSG00000051391"|"ENSMUSG00000003518"	Itgb1/Sqstm1/Eif3a/Crk/Nck1/Pcna/Zpr1/Cdh5/Fnta/Pik3r1/Rack1/Cpne3/Ywhag/Dusp3
GOMF_TRANSITION_METAL_ION_BINDING	0.45506	0.386805	1.33922	243	0.00118733	0.0166421	ENSMUSG00000024661|"ENSMUSG00000021096"|"ENSMUSG00000049550"|"ENSMUSG00000028902"|"ENSMUSG00000020810"|"ENSMUSG00000037236"|"ENSMUSG00000061130"|"ENSMUSG00000039062"|"ENSMUSG00000024097"|"ENSMUSG00000015149"|"ENSMUSG00000024949"|"ENSMUSG00000036499"|"ENSMUSG00000024194"|"ENSMUSG00000001025"|"ENSMUSG00000023064"|"ENSMUSG00000015837"|"ENSMUSG00000028964"|"ENSMUSG00000023845"|"ENSMUSG00000034993"|"E…	Fth1/Ppm1a/Clip1/Sf3a3/Cygb/Matr3/Ppm1b/Anpep/Srsf7/Sirt2/Sf1/Eea1/Cuta/S100a6/Sncg/Sqstm1/Park7/Lnpep/Vat1/Iscu/Sord/Czib/Impa1/Ccs/Sod3/Afm/Aoc3/Car3/Fdx1/Isca2/Cpe/Rbx1/Cryz/Sod1/Trim32/Rbm20/Pepd/Msrb3/Zpr1/Nfu1/Sirt5/Calr/Alb/S100a13/Phf5a/Cutc/Nudt12/Nudt16/Trim54/S100a4/Tcea1/Pdxk/Sec24c/Lims1/Usp13/Dnlz/Polr1a/Trim55/Mtarc2/Ubr4/Zdbf2/Xdh/Cnbp/Ptgis/Plscr3/Cp/Smpd1/Enpep/4931406C07Rik/Sam…
GOBP_IRON_SULFUR_CLUSTER_ASSEMBLY	0.45506	0.624199	1.69107	19	0.00172073	0.0222913	ENSMUSG00000025825|"ENSMUSG00000047721"|"ENSMUSG00000021241"|"ENSMUSG00000021102"|"ENSMUSG00000031781"|"ENSMUSG00000024359"|"ENSMUSG00000029993"|"ENSMUSG00000039183"	Iscu/Bola2/Isca2/Glrx5/Ciapin1/Hspa9/Nfu1/Nubp2
GOCC_INCLUSION_BODY	0.45506	0.562514	1.60362	28	0.00169341	0.0222913	ENSMUSG00000006005|"ENSMUSG00000039615"|"ENSMUSG00000028552"|"ENSMUSG00000063550"|"ENSMUSG00000030847"|"ENSMUSG00000015837"|"ENSMUSG00000020708"|"ENSMUSG00000049792"|"ENSMUSG00000034994"|"ENSMUSG00000006221"|"ENSMUSG00000063856"|"ENSMUSG00000030603"|"ENSMUSG00000018411"|"ENSMUSG00000022391"|"ENSMUSG00000033400"|"ENSMUSG00000022054"|"ENSMUSG00000022037"|"ENSMUSG00000031161"	Tpr/Stub1/Eps15/Nup98/Bag3/Sqstm1/Psmc5/Bag5/Eef2/Hspb7/Gpx1/Psmc4/Mapt/Rangap1/Agl/Nefm/Clu/Hdac6
GOBP_MUSCLE_ORGAN_MORPHOGENESIS	0.45506	-0.423898	-1.73945	23	0.00180449	0.0229795	ENSMUSG00000068614|"ENSMUSG00000002100"|"ENSMUSG00000040752"|"ENSMUSG00000041957"|"ENSMUSG00000054889"|"ENSMUSG00000051747"|"ENSMUSG00000007877"	Actc1/Mybpc3/Myh6/Pkp2/Dsp/Ttn/Tcap
GOCC_SOMATODENDRITIC_COMPARTMENT	0.45506	0.383985	1.32505	221	0.0018132	0.0229795	ENSMUSG00000020954|"ENSMUSG00000038587"|"ENSMUSG00000028932"|"ENSMUSG00000016541"|"ENSMUSG00000007564"|"ENSMUSG00000015149"|"ENSMUSG00000003161"|"ENSMUSG00000031078"|"ENSMUSG00000024077"|"ENSMUSG00000043079"|"ENSMUSG00000042215"|"ENSMUSG00000023064"|"ENSMUSG00000024381"|"ENSMUSG00000031511"|"ENSMUSG00000066037"|"ENSMUSG00000028161"|"ENSMUSG00000030374"|"ENSMUSG00000020476"|"ENSMUSG00000027500"|"E…	Strn3/Akap12/Psmc2/Atxn10/Ppp2r1a/Sirt2/Sri/Cttn/Strn/Synpo/Bag2/Sncg/Bin1/Arhgef7/Hnrnpr/Ppp3ca/Strn4/Dbnl/Stmn2/Mink1/Anxa3/Itga1/Caprin1/Syap1/Glrx5/Gdi1/Sod1/Gripap1/Itsn1/Gnas/Hnrnpu/Zpr1/Sfpq/G3bp1/Ykt6/Cd200/Hcfc1/Lama2/Prph/Pdlim4/Rbm8a/Homer2/Palm/Septin11/Pura/Cd2ap/Map1s/Mapt/Plcb4/Rhoa/Hdac1/Fkbp4/Kpna1/Rack1/Mapk8ip3/Pycard/Rangap1/Nqo1/Homer3/Ago2/Palmd/Pde1c/Pgrmc1/Nppa/Ubxn1/Insr/…
GOBP_CELLULAR_IRON_ION_HOMEOSTASIS	0.431708	0.593609	1.64427	23	0.00208349	0.0254119	ENSMUSG00000024661|"ENSMUSG00000003161"|"ENSMUSG00000025825"|"ENSMUSG00000047721"|"ENSMUSG00000036309"|"ENSMUSG00000004070"|"ENSMUSG00000022982"|"ENSMUSG00000030895"|"ENSMUSG00000052459"|"ENSMUSG00000003617"|"ENSMUSG00000010376"|"ENSMUSG00000020114"|"ENSMUSG00000031068"	Fth1/Sri/Iscu/Bola2/Skp1/Hmox2/Sod1/Hpx/Atp6v1a/Cp/Nedd8/Cand1/Glrx3
GOMF_PRIMARY_ACTIVE_TRANSMEMBRANE_TRANSPORTER_ACTIVITY	0.431708	-0.444286	-1.79321	21	0.00217499	0.0260693	ENSMUSG00000030249|"ENSMUSG00000028973"|"ENSMUSG00000040584"|"ENSMUSG00000064358"|"ENSMUSG00000007107"|"ENSMUSG00000007097"|"ENSMUSG00000040907"|"ENSMUSG00000031333"|"ENSMUSG00000040136"|"ENSMUSG00000093904"|"ENSMUSG00000028127"|"ENSMUSG00000031974"|"ENSMUSG00000032849"|"ENSMUSG00000026198"|"ENSMUSG00000041797"|"ENSMUSG00000023088"|"ENSMUSG00000033161"|"ENSMUSG00000033792"|"ENSMUSG00000024308"|"E…	Abcc9/Abcb8/Abcb1a/mt-Co3/Atp1a4/Atp1a2/Atp1a3/Abcb7/Abcc8/Tomm20/Abcd3/Abcb10/Abcc4/Abcb6/Abca9/Abcc1/Atp1a1/Atp7a/Tapbp/Abcd1/Abca8b
GOMF_PROTEIN_DIMERIZATION_ACTIVITY	0.431708	0.368622	1.28176	278	0.00338533	0.0361807	ENSMUSG00000029265|"ENSMUSG00000006005"|"ENSMUSG00000057113"|"ENSMUSG00000039615"|"ENSMUSG00000020817"|"ENSMUSG00000024844"|"ENSMUSG00000028367"|"ENSMUSG00000007564"|"ENSMUSG00000052997"|"ENSMUSG00000041548"|"ENSMUSG00000025130"|"ENSMUSG00000020849"|"ENSMUSG00000031586"|"ENSMUSG00000003161"|"ENSMUSG00000037062"|"ENSMUSG00000036499"|"ENSMUSG00000001025"|"ENSMUSG00000025809"|"ENSMUSG00000028464"|"E…	Dr1/Tpr/Npm1/Stub1/Rabep1/Banf1/Txn1/Ppp2r1a/Uba2/Hspb8/P4hb/Ywhae/Rbpms/Sri/Sh3glb1/Eea1/S100a6/Itgb1/Tpm2/Park7/Cdh13/Tpm1/Ppp3ca/Tkt/Impa1/Tesc/Aoc3/Appl1/Chmp4b/Cpox/S100a11/Nrbp1/Hars/Cryl1/Rilpl1/Hspb6/Supt5/Coq9/Sfpq/Atic/Sae1/S100a13/Rilp/Jchain/Ppp2ca/Snx1/Snx9/Nudt16/Aimp1/Pdlim4/Cisd2/Polr2c/Pdxk/Pdcd6ip/Adipoq/Cav1/Slk/Psmf1/Ppp3cb/Lrrfip1/Camk2d/Snx6/Cpq/Xdh/Lsm6/Scarb2/Gars/S100a1/A…
GOCC_FIBRILLAR_CENTER	0.407018	0.51332	1.54613	37	0.00435412	0.0423043	ENSMUSG00000006219|"ENSMUSG00000021500"|"ENSMUSG00000055762"|"ENSMUSG00000028975"|"ENSMUSG00000031403"|"ENSMUSG00000028010"|"ENSMUSG00000040158"|"ENSMUSG00000020250"|"ENSMUSG00000061665"|"ENSMUSG00000029407"|"ENSMUSG00000027509"|"ENSMUSG00000068874"|"ENSMUSG00000008575"|"ENSMUSG00000020532"|"ENSMUSG00000022150"|"ENSMUSG00000022255"|"ENSMUSG00000024613"|"ENSMUSG00000004996"|"ENSMUSG00000037772"|"E…	Fblim1/Ddx46/Eef1d/Pex14/Dkc1/Gar1/Tax1bp3/Txnrd1/Cd2ap/Uso1/Rae1/Selenbp1/Nfib/Acaca/Dab2/Mtdh/Tcof1/Mri1/Mrpl23/Timm13/Ezr/Nono
GOMF_PROTEIN_DOMAIN_SPECIFIC_BINDING	0.407018	0.377307	1.30281	224	0.00464763	0.0443166	ENSMUSG00000021546|"ENSMUSG00000020954"|"ENSMUSG00000039615"|"ENSMUSG00000020817"|"ENSMUSG00000024844"|"ENSMUSG00000024847"|"ENSMUSG00000028452"|"ENSMUSG00000024097"|"ENSMUSG00000028552"|"ENSMUSG00000027162"|"ENSMUSG00000030216"|"ENSMUSG00000019978"|"ENSMUSG00000024077"|"ENSMUSG00000025246"|"ENSMUSG00000015837"|"ENSMUSG00000059923"|"ENSMUSG00000059208"|"ENSMUSG00000022995"|"ENSMUSG00000030374"|"E…	Hnrnpk/Strn3/Stub1/Rabep1/Banf1/Aip/Vcp/Srsf7/Eps15/Lin7c/Wbp11/Epb41l2/Strn/Tbl1x/Sqstm1/Grb2/Hnrnpm/Enah/Strn4/Sh3gl1/Dbnl/Skp1/Crk/Ostf1/Lin7a/Nck1/Dag1/Hspa5/Calm2/Tnks1bp1/Qk/Slc9a3r1/U2af2/Ywhaq/Hmgb2/Cbx3/Ist1/Ppp3r1/Ywhab/Ddb1/Erc1/Vps4a/Gpx1/Prkar1a/Vasp/Lamp2/Homer2/Hgs/Srrm2/Ctbp1/Usp47/Hnrnpa1/Dlg1/Nefl/Cd2ap/Inppl1/Tra2b/Mapt/Hdac1/Abi1/Prkar2a/Rack1/Plscr3/Pycard/Osbp/Fadd/Ywhag/Mcl…
GOBP_PROTEIN_K48_LINKED_UBIQUITINATION	0.407018	0.625272	1.62654	16	0.00538631	0.0498768	ENSMUSG00000020307|"ENSMUSG00000020794"|"ENSMUSG00000036309"|"ENSMUSG00000022400"|"ENSMUSG00000009293"|"ENSMUSG00000051675"	Cdc34/Ube2g1/Skp1/Rbx1/Ube2g2/Trim32
