# Supplementary material for: Genome-wide transcript and protein analysis highlights the role of protein homeostasis in the aging mouse heart
Source: Genome Res. 2022 May;32(5):838–52. doi: 10.1101/gr.275672.121 (PMC9104701; doi:10.1101/gr.275672.121)
Supplement: Supplemental Material [file supp_gr.275672.121_Supplemental_Data_S9.xls]

## Sheet: README
Merged functional enrichment results across transcripts and proteins
The enrichment categories identified from the effects of age on 4,047 transcripts and 4,117 proteins were
merged based on gene IDs. Differential expression results from the transcripts and proteins were also merged.
Pathway names, protein IDs, gene IDs, gene symbols, standardized age effects, age effect adjusted p-values
(Benjaminin-Hochberg false discovery rate) and enrichment adjusted p-values are listed for both transcripts
and proteins.
Columns dictionary:
Pathway_name_protein: Gene Ontology category for protein
Pathway_name_transcript: Gene Ontology category for transcript
Protein_ID: ENSEMBL protein IDs of genes driving the enrichment
Gene_ID: ENSEMBL gene IDs of genes driving the enrichment
Gene_symbol: ENSEMBL gene symbols for genes driving the enrichment
STD_effect_protein: standardized (log2 fold change/standard error) age effect for protein
STD_effect_transcript: standardized age effect for transcript
adjusted_p_protein: age effect adjusted p-value for protein
adjusted_p_transcript: age effect adjusted p-value for transcript
adjusted_p_pathway_protein: enrichment adjusted p-value for protein
adjusted_p_pathway_transcript: enrichment adjusted p-value for transcript

## Sheet: merged enrichment results
Pathway_name_protein	Pathway_name_transcript	Protein_ID	Gene_ID	Gene_symbol	STD_effect_protein	STD_effect_transcript	adjusted_p_protein	adjusted_p_transcript	adjusted_p_pathway_protein	adjusted_p_pathway_transcript
GOCC_VACUOLAR_MEMBRANE	GOCC_NUCLEAR_OUTER_MEMBRANE_ENDOPLASMIC_RETICULUM_MEMBRANE_NETWORK	ENSMUSP00000015011	ENSMUSG00000014867	Surf4	10.6288	-2.38227	9.26796e-19	0.0926174	2.23e-07	0.0197347
GOCC_VACUOLAR_MEMBRANE	GOCC_SECRETORY_GRANULE	ENSMUSP00000100862	ENSMUSG00000025351	Cd63	9.66623	4.61788	6.44992e-15	0.000315494	2.23e-07	2.37e-08
GOCC_VACUOLAR_MEMBRANE	GOBP_IMMUNE_SYSTEM_DEVELOPMENT	ENSMUSP00000022196	ENSMUSG00000021686	Ap3b1	9.6636	1.35996	2.059e-16	0.388231	2.23e-07	0.00420189
GOCC_VACUOLAR_MEMBRANE	GOBP_LEUKOCYTE_MEDIATED_IMMUNITY	ENSMUSP00000021536	ENSMUSG00000021114	Atp6v1d	9.54446	1.80772	1.26258e-15	0.230619	2.23e-07	2.37e-08
GOCC_ORGANELLE_SUBCOMPARTMENT	GOCC_NUCLEAR_OUTER_MEMBRANE_ENDOPLASMIC_RETICULUM_MEMBRANE_NETWORK	ENSMUSP00000100046	ENSMUSG00000025816	Sec61a2	11.0869	-2.99455	6.34111e-20	0.0285537	2.23e-07	0.0197347
GOCC_ORGANELLE_SUBCOMPARTMENT	GOCC_NUCLEAR_OUTER_MEMBRANE_ENDOPLASMIC_RETICULUM_MEMBRANE_NETWORK	ENSMUSP00000028238	ENSMUSG00000026878	Rab14	10.8734	-1.63641	1.38017e-19	0.287468	2.23e-07	0.0197347
GOCC_VACUOLAR_MEMBRANE	GOBP_REGULATION_OF_PEPTIDYL_TYROSINE_PHOSPHORYLATION	ENSMUSP00000099510	ENSMUSG00000028991	Mtor	8.52548	1.18259	1.52223e-13	0.466245	2.23e-07	0.00170397
GOCC_ORGANELLE_SUBCOMPARTMENT	GOCC_NUCLEAR_OUTER_MEMBRANE_ENDOPLASMIC_RETICULUM_MEMBRANE_NETWORK	ENSMUSP00000020343	ENSMUSG00000020132	Rab21	10.194	-1.71775	8.39904e-18	0.258082	2.23e-07	0.0197347
GOCC_VACUOLAR_MEMBRANE	GOBP_ENDOCYTOSIS	ENSMUSP00000087477	ENSMUSG00000022841	Ap2m1	7.9293	1.88754	3.95327e-12	0.206704	2.23e-07	0.00131506
GOCC_ORGANELLE_SUBCOMPARTMENT	GOBP_EXOCYTOSIS	ENSMUSP00000003121	ENSMUSG00000003037	Rab8a	10.1164	1.688	1.29814e-17	0.264959	2.23e-07	2.37e-08
GOCC_VACUOLAR_MEMBRANE	GOBP_NEGATIVE_REGULATION_OF_PEPTIDASE_ACTIVITY	ENSMUSP00000129012	ENSMUSG00000087260	Lamtor5	7.91015	2.02222	8.09607e-12	0.170971	2.23e-07	1.38e-06
GOCC_VACUOLAR_MEMBRANE	GOCC_SECRETORY_GRANULE	ENSMUSP00000009728	ENSMUSG00000022415	Syngr1	7.52353	1.98528	4.23997e-11	0.180491	2.23e-07	2.37e-08
GOCC_ORGANELLE_SUBCOMPARTMENT	GOBP_GLYCOPROTEIN_BIOSYNTHETIC_PROCESS	ENSMUSP00000112534	ENSMUSG00000033557	Fam20b	9.2286	-1.76291	2.92947e-14	0.243935	2.23e-07	0.029242
GOCC_VACUOLAR_MEMBRANE	GOCC_SECRETORY_GRANULE	ENSMUSP00000077891	ENSMUSG00000042870	Tom1	6.99332	1.95888	5.55722e-10	0.189173	2.23e-07	2.37e-08
GOCC_VACUOLAR_MEMBRANE	GOBP_ENDOCYTOSIS	ENSMUSP00000103478	ENSMUSG00000028478	Clta	6.79396	2.71245	1.5377e-09	0.0514246	2.23e-07	0.00131506
GOCC_VACUOLAR_MEMBRANE	GOCC_NUCLEAR_OUTER_MEMBRANE_ENDOPLASMIC_RETICULUM_MEMBRANE_NETWORK	ENSMUSP00000057462	ENSMUSG00000021124	Vti1b	6.7137	-2.19987	2.57191e-09	0.13007	2.23e-07	0.0197347
GOCC_ORGANELLE_SUBCOMPARTMENT	GOBP_ESTABLISHMENT_OF_PROTEIN_LOCALIZATION_TO_ENDOPLASMIC_RETICULUM	ENSMUSP00000027792	ENSMUSG00000026511	Srp9	8.79496	2.31386	8.16273e-14	0.106292	2.23e-07	4.04e-08
GOCC_ORGANELLE_SUBCOMPARTMENT	GOBP_CELL_ACTIVATION	ENSMUSP00000016400	ENSMUSG00000016256	Ctsz	8.58594	5.80784	1.08971e-13	2.14242e-06	2.23e-07	2.37e-08
GOCC_ORGANELLE_SUBCOMPARTMENT	GOBP_NEGATIVE_REGULATION_OF_CATALYTIC_ACTIVITY	ENSMUSP00000062429	ENSMUSG00000044562	Rasip1	8.57068	1.25516	1.18181e-13	0.431506	2.23e-07	4.57e-05
GOCC_VACUOLAR_MEMBRANE	GOBP_DEFENSE_RESPONSE	ENSMUSP00000021285	ENSMUSG00000020903	Stx8	6.50739	2.74667	8.01769e-09	0.0466635	2.23e-07	1.38e-06
GOCC_ORGANELLE_SUBCOMPARTMENT	GOCC_NUCLEAR_OUTER_MEMBRANE_ENDOPLASMIC_RETICULUM_MEMBRANE_NETWORK	ENSMUSP00000113116	ENSMUSG00000032116	Stt3a	8.4416	-1.71718	2.42692e-13	0.255341	2.23e-07	0.0197347
GOCC_ORGANELLE_SUBCOMPARTMENT	GOBP_ENDOPLASMIC_RETICULUM_ORGANIZATION	ENSMUSP00000137103	ENSMUSG00000078517	Emc1	8.27729	-1.85446	5.78582e-13	0.213295	2.23e-07	0.0181787
GOCC_VACUOLAR_MEMBRANE	GOBP_CELL_ACTIVATION	ENSMUSP00000130123	ENSMUSG00000029064	Gnb1	6.35492	2.54387	1.34835e-08	0.0678457	2.23e-07	2.37e-08
GOCC_ORGANELLE_SUBCOMPARTMENT	GOMF_PROTEIN_KINASE_ACTIVITY	ENSMUSP00000069549	ENSMUSG00000024290	Rock1	8.13166	-1.52801	1.31041e-12	0.326897	2.23e-07	0.00136963
GOCC_VACUOLAR_MEMBRANE	GOBP_LEUKOCYTE_MEDIATED_IMMUNITY	ENSMUSP00000099382	ENSMUSG00000017760	Ctsa	6.16476	2.61948	3.35886e-08	0.0610768	2.23e-07	2.37e-08
GOCC_ORGANELLE_SUBCOMPARTMENT	GOMF_O_ACYLTRANSFERASE_ACTIVITY	ENSMUSP00000001240	ENSMUSG00000001211	Agpat3	8.02603	-3.36478	2.35103e-12	0.0132466	2.23e-07	0.0047612
GOCC_VACUOLAR_MEMBRANE	GOBP_REGULATION_OF_CELLULAR_RESPONSE_TO_HEAT	ENSMUSP00000026671	ENSMUSG00000025583	Rptor	5.72991	-1.30425	2.69546e-07	0.411242	2.23e-07	0.00138813
GOCC_ORGANELLE_SUBCOMPARTMENT	GOBP_ESTABLISHMENT_OF_CELL_POLARITY	ENSMUSP00000085986	ENSMUSG00000067851	Arfgef1	7.55681	-2.50442	3.56472e-11	0.072396	2.23e-07	0.00737363
GOCC_VACUOLAR_MEMBRANE	GOCC_SECRETORY_GRANULE	ENSMUSP00000033824	ENSMUSG00000031447	Lamp1	5.31893	2.77469	1.55396e-06	0.0443364	2.23e-07	2.37e-08
GOCC_VACUOLAR_MEMBRANE	GOBP_EXOCYTOSIS	ENSMUSP00000034644	ENSMUSG00000032127	Vps11	5.16156	2.12983	3.56588e-06	0.142982	2.23e-07	2.37e-08
GOCC_VACUOLAR_MEMBRANE	GOBP_LEUKOCYTE_MEDIATED_IMMUNITY	ENSMUSP00000102987	ENSMUSG00000019173	Rab5c	5.05046	1.74968	4.86273e-06	0.247184	2.23e-07	2.37e-08
GOCC_ORGANELLE_SUBCOMPARTMENT	GOBP_LEUKOCYTE_MEDIATED_IMMUNITY	ENSMUSP00000004172	ENSMUSG00000004070	Hmox2	7.25046	1.78556	1.48212e-10	0.239127	2.23e-07	2.37e-08
GOCC_ORGANELLE_SUBCOMPARTMENT	GOBP_RESPONSE_TO_TOPOLOGICALLY_INCORRECT_PROTEIN	ENSMUSP00000042852	ENSMUSG00000037720	Tmem33	7.20106	-4.70844	1.91196e-10	0.000194736	2.23e-07	9.07e-08
GOCC_VACUOLAR_MEMBRANE	GOBP_CELL_ACTIVATION	ENSMUSP00000076589	ENSMUSG00000028048	Gba	4.62428	1.92448	4.09904e-05	0.194367	2.23e-07	2.37e-08
GOCC_VACUOLAR_MEMBRANE	GOCC_SECRETORY_GRANULE	ENSMUSP00000059501	ENSMUSG00000050732	Vamp8	4.5714	1.92735	3.90094e-05	0.196888	2.23e-07	2.37e-08
GOCC_VACUOLAR_MEMBRANE	GOBP_ENDOCYTOSIS	ENSMUSP00000083281	ENSMUSG00000008036	Ap2s1	4.47644	1.76611	4.91074e-05	0.242913	2.23e-07	0.00131506
GOCC_VACUOLAR_MEMBRANE	GOCC_SECRETORY_GRANULE	ENSMUSP00000042457	ENSMUSG00000037742	Eef1a1	4.40508	2.66247	6.43333e-05	0.0556987	2.23e-07	2.37e-08
GOCC_VACUOLAR_MEMBRANE	GOBP_CELL_ACTIVATION	ENSMUSP00000095866	ENSMUSG00000018909	Arrb1	4.28863	1.80086	9.87984e-05	0.229763	2.23e-07	2.37e-08
GOCC_VACUOLAR_MEMBRANE	GOCC_SECRETORY_GRANULE	ENSMUSP00000029814	ENSMUSG00000028164	Manba	4.27597	1.96208	0.000115167	0.188665	2.23e-07	2.37e-08
GOCC_ORGANELLE_SUBCOMPARTMENT	GOMF_PROTEIN_KINASE_ACTIVITY	ENSMUSP00000024599	ENSMUSG00000023830	Igf2r	6.65334	-0.993732	3.0933e-09	0.550655	2.23e-07	0.00136963
GOCC_VACUOLAR_MEMBRANE	GOBP_LEUKOCYTE_MEDIATED_IMMUNITY	ENSMUSP00000134570	ENSMUSG00000073411	H2-D1	4.27471	1.54981	0.00010397	0.314214	2.23e-07	2.37e-08
GOCC_ORGANELLE_SUBCOMPARTMENT	GOBP_GENE_SILENCING	ENSMUSP00000053900	ENSMUSG00000043207	Zmpste24	6.58305	-1.14028	4.45489e-09	0.483351	2.23e-07	0.0455779
GOCC_ORGANELLE_SUBCOMPARTMENT	GOBP_PROTEIN_FOLDING	ENSMUSP00000117200	ENSMUSG00000001143	Lman2l	6.57166	-3.44142	1.08433e-08	0.011016	2.23e-07	6.75e-07
GOCC_ORGANELLE_SUBCOMPARTMENT	GOCC_SECRETORY_GRANULE	ENSMUSP00000058305	ENSMUSG00000051343	Rab11fip5	6.56723	1.97318	4.80016e-09	0.184883	2.23e-07	2.37e-08
GOCC_ORGANELLE_SUBCOMPARTMENT	GOCC_SARCOPLASM	ENSMUSP00000045709	ENSMUSG00000038583	Pln	6.28058	-2.20712	1.93772e-08	0.12812	2.23e-07	0.00812381
GOCC_ORGANELLE_SUBCOMPARTMENT	GOMF_LIPID_BINDING	ENSMUSP00000125620	ENSMUSG00000016194	Hsd11b1	6.13266	3.20314	4.60968e-08	0.0178942	2.23e-07	0.0253753
GOCC_ORGANELLE_SUBCOMPARTMENT	GOMF_GLYCOSAMINOGLYCAN_BINDING	ENSMUSP00000028619	ENSMUSG00000027195	Hsd17b12	6.1157	2.75396	4.22164e-08	0.0459765	2.23e-07	0.000216635
GOCC_ORGANELLE_SUBCOMPARTMENT	GOBP_EXOCYTOSIS	ENSMUSP00000042070	ENSMUSG00000036104	Rab3gap1	6.07365	2.63263	7.50738e-08	0.0587202	2.23e-07	2.37e-08
GOCC_ORGANELLE_SUBCOMPARTMENT	GOCC_NUCLEAR_OUTER_MEMBRANE_ENDOPLASMIC_RETICULUM_MEMBRANE_NETWORK	ENSMUSP00000065000	ENSMUSG00000026930	Gpsm1	5.84726	-2.42385	1.49173e-07	0.0901073	2.23e-07	0.0197347
GOCC_ORGANELLE_SUBCOMPARTMENT	GOMF_PEPTIDASE_REGULATOR_ACTIVITY	ENSMUSP00000104126	ENSMUSG00000020788	Atp2a3	5.81204	3.11118	2.19871e-07	0.0226261	2.23e-07	6.47e-07
GOCC_ORGANELLE_SUBCOMPARTMENT	GOCC_COLLAGEN_CONTAINING_EXTRACELLULAR_MATRIX	ENSMUSP00000037719	ENSMUSG00000035493	Tgfbi	5.7879	3.3528	1.95297e-07	0.0138116	2.23e-07	3.73e-06
GOCC_ORGANELLE_SUBCOMPARTMENT	GOBP_CELLULAR_RESPONSE_TO_ALCOHOL	ENSMUSP00000049584	ENSMUSG00000030287	Itpr2	5.77967	-1.9222	3.92055e-07	0.19209	2.23e-07	0.00226624
GOCC_ORGANELLE_SUBCOMPARTMENT	GOCC_NUCLEAR_OUTER_MEMBRANE_ENDOPLASMIC_RETICULUM_MEMBRANE_NETWORK	ENSMUSP00000112340	ENSMUSG00000002279	Lmf1	5.62005	-1.94585	7.69088e-07	0.192874	2.23e-07	0.0197347
GOCC_ORGANELLE_SUBCOMPARTMENT	GOBP_ESTABLISHMENT_OF_CELL_POLARITY	ENSMUSP00000026254	ENSMUSG00000025224	Gbf1	5.55077	-2.46301	6.51675e-07	0.0776245	2.23e-07	0.00737363
GOCC_ORGANELLE_SUBCOMPARTMENT	GOBP_RESPONSE_TO_BACTERIUM	ENSMUSP00000037259	ENSMUSG00000040181	Fmo1	5.47534	1.78441	7.96675e-07	0.236433	2.23e-07	3e-06
GOCC_ORGANELLE_SUBCOMPARTMENT	GOBP_ENDOPLASMIC_RETICULUM_ORGANIZATION	ENSMUSP00000092157	ENSMUSG00000035325	Sec31a	5.41587	-1.14761	1.03114e-06	0.48254	2.23e-07	0.0181787
GOCC_ORGANELLE_SUBCOMPARTMENT	GOCC_SARCOPLASM	ENSMUSP00000032974	ENSMUSG00000030730	Atp2a1	5.36784	-1.73749	1.26197e-06	0.25399	2.23e-07	0.00812381
GOCC_ORGANELLE_SUBCOMPARTMENT	GOCC_NUCLEAR_OUTER_MEMBRANE_ENDOPLASMIC_RETICULUM_MEMBRANE_NETWORK	ENSMUSP00000099755	ENSMUSG00000027864	Ptgfrn	5.35264	-2.06469	1.34847e-06	0.154058	2.23e-07	0.0197347
GOCC_ORGANELLE_SUBCOMPARTMENT	GOCC_SARCOPLASM	ENSMUSP00000039529	ENSMUSG00000034659	Tmem109	5.33021	-1.75564	1.48381e-06	0.243526	2.23e-07	0.00812381
GOCC_ORGANELLE_SUBCOMPARTMENT	GOCC_SARCOPLASM	ENSMUSP00000082459	ENSMUSG00000038239	Hrc	5.2901	-2.81483	1.77081e-06	0.0419972	2.23e-07	0.00812381
GOCC_ORGANELLE_SUBCOMPARTMENT	GOBP_PROTEIN_FOLDING	ENSMUSP00000040140	ENSMUSG00000041891	Lman1	5.18917	-4.34983	2.72653e-06	0.000743312	2.23e-07	6.75e-07
GOCC_ORGANELLE_SUBCOMPARTMENT	GOBP_RESPONSE_TO_TOPOLOGICALLY_INCORRECT_PROTEIN	ENSMUSP00000074387	ENSMUSG00000045302	Preb	5.01121	-1.88634	5.7561e-06	0.206704	2.23e-07	9.07e-08
GOCC_ORGANELLE_SUBCOMPARTMENT	GOMF_HSP90_PROTEIN_BINDING	ENSMUSP00000135930	ENSMUSG00000006676	Usp19	4.99816	-3.19218	6.07232e-06	0.0190879	2.23e-07	0.00085514
GOCC_ORGANELLE_SUBCOMPARTMENT	GOBP_ACTIN_POLYMERIZATION_OR_DEPOLYMERIZATION	ENSMUSP00000096588	ENSMUSG00000074513	Arfip1	4.88336	1.52144	1.00703e-05	0.328005	2.23e-07	0.0106201
GOCC_ORGANELLE_SUBCOMPARTMENT	GOBP_NEGATIVE_REGULATION_OF_CATALYTIC_ACTIVITY	ENSMUSP00000031131	ENSMUSG00000029223	Uchl1	4.7669	4.41029	1.54515e-05	0.000806302	2.23e-07	4.57e-05
GOCC_ORGANELLE_SUBCOMPARTMENT	GOBP_ENDOPLASMIC_RETICULUM_ORGANIZATION	ENSMUSP00000064801	ENSMUSG00000056050	Mia3	4.68297	-1.70379	2.32557e-05	0.263074	2.23e-07	0.0181787
GOCC_ORGANELLE_SUBCOMPARTMENT	GOBP_LEUKOCYTE_MEDIATED_IMMUNITY	ENSMUSP00000099662	ENSMUSG00000049299	Trappc1	4.63409	1.91444	4.24423e-05	0.200437	2.23e-07	2.37e-08
GOCC_ORGANELLE_SUBCOMPARTMENT	GOBP_CELLULAR_RESPONSE_TO_ALCOHOL	ENSMUSP00000057375	ENSMUSG00000022200	Golph3	4.46022	-1.97253	6.86696e-05	0.185206	2.23e-07	0.00226624
GOCC_ORGANELLE_SUBCOMPARTMENT	GOBP_ER_NUCLEUS_SIGNALING_PATHWAY	ENSMUSP00000031423	ENSMUSG00000029467	Atp2a2	2.03851	-4.05037	0.0675327	0.00207273	2.23e-07	0.00426323
GOCC_ORGANELLE_SUBCOMPARTMENT	GOBP_IMMUNE_SYSTEM_DEVELOPMENT	ENSMUSP00000090155	ENSMUSG00000020097	Sgpl1	4.33159	1.30786	9.42873e-05	0.413107	2.23e-07	0.00420189
GOCC_ORGANELLE_SUBCOMPARTMENT	GOCC_NUCLEAR_OUTER_MEMBRANE_ENDOPLASMIC_RETICULUM_MEMBRANE_NETWORK	ENSMUSP00000021375	ENSMUSG00000020986	Sec23a	4.21036	-2.61833	0.000130896	0.0597111	2.23e-07	0.0197347
GOCC_ORGANELLE_SUBCOMPARTMENT	GOBP_LEUKOCYTE_MEDIATED_IMMUNITY	ENSMUSP00000098631	ENSMUSG00000051256	Jagn1	4.15637	1.4937	0.000195338	0.341129	2.23e-07	2.37e-08
GOCC_ORGANELLE_SUBCOMPARTMENT	GOBP_CELL_RECOGNITION	ENSMUSP00000053754	ENSMUSG00000020458	Rtn4	3.82289	3.06872	0.000610223	0.0254985	2.23e-07	0.00263924
GOCC_ORGANELLE_SUBCOMPARTMENT	GOBP_NEGATIVE_REGULATION_OF_PEPTIDASE_ACTIVITY	ENSMUSP00000133250	ENSMUSG00000071655	Ubxn1	4.06147	2.28067	0.000221914	0.112403	2.23e-07	1.38e-06
GOCC_ORGANELLE_SUBCOMPARTMENT	GOCC_CYTOSOLIC_RIBOSOME	ENSMUSP00000026420	ENSMUSG00000025362	Rps26	4.05132	2.00727	0.000230073	0.1784	2.23e-07	3.18e-08
GOCC_ORGANELLE_SUBCOMPARTMENT	GOBP_LEUKOCYTE_MEDIATED_IMMUNITY	ENSMUSP00000008684	ENSMUSG00000008540	Mgst1	4.0509	1.76945	0.000252298	0.240783	2.23e-07	2.37e-08
GOCC_ORGANELLE_SUBCOMPARTMENT	GOCC_NUCLEAR_OUTER_MEMBRANE_ENDOPLASMIC_RETICULUM_MEMBRANE_NETWORK	ENSMUSP00000078721	ENSMUSG00000005615	Pcyt1a	3.98156	-2.71475	0.000294889	0.0493917	2.23e-07	0.0197347
GOCC_ORGANELLE_SUBCOMPARTMENT	GOCC_NUCLEAR_OUTER_MEMBRANE_ENDOPLASMIC_RETICULUM_MEMBRANE_NETWORK	ENSMUSP00000019199	ENSMUSG00000019055	Plod1	3.88274	-4.01642	0.000434868	0.00205612	2.23e-07	0.0197347
GOCC_ORGANELLE_SUBCOMPARTMENT	GOBP_ESTABLISHMENT_OF_PROTEIN_LOCALIZATION_TO_ENDOPLASMIC_RETICULUM	ENSMUSP00000138134	ENSMUSG00000021917	Spcs1	3.83676	2.41291	0.000563369	0.0878655	2.23e-07	4.04e-08
GOCC_ORGANELLE_SUBCOMPARTMENT	GOCC_SECRETORY_GRANULE	ENSMUSP00000073061	ENSMUSG00000006373	Pgrmc1	3.73851	3.20374	0.000673966	0.0183223	2.23e-07	2.37e-08
GOCC_ORGANELLE_SUBCOMPARTMENT	GOBP_FATTY_ACID_CATABOLIC_PROCESS	ENSMUSP00000106696	ENSMUSG00000020593	Lpin1	3.72622	-4.02748	0.000727503	0.00207909	2.23e-07	0.00831431
GOCC_ORGANELLE_SUBCOMPARTMENT	GOBP_ESTABLISHMENT_OF_CELL_POLARITY	ENSMUSP00000081912	ENSMUSG00000066306	Numa1	1.71036	-2.12267	0.128291	0.145184	2.23e-07	0.00737363
GOCC_ORGANELLE_SUBCOMPARTMENT	GOCC_SECRETORY_GRANULE	ENSMUSP00000105471	ENSMUSG00000020476	Dbnl	3.5389	2.07476	0.00128755	0.155671	2.23e-07	2.37e-08
GOCC_GOLGI_APPARATUS	GOBP_CELL_ACTIVATION	ENSMUSP00000091318	ENSMUSG00000032369	Plscr1	7.4839	3.41667	1.18829e-10	0.0109446	5.37e-06	2.37e-08
GOCC_GOLGI_APPARATUS	GOBP_CELL_ACTIVATION	NA	ENSMUSG00000019997	Ccn2	NA	NA	NA	NA	5.37e-06	2.37e-08
GOCC_GOLGI_APPARATUS	GOMF_PROTEIN_KINASE_ACTIVITY	ENSMUSP00000030243	ENSMUSG00000028518	Prkaa2	6.08758	-1.53244	4.83352e-08	0.326421	5.37e-06	0.00136963
GOCC_GOLGI_APPARATUS	GOMF_CALCIUM_DEPENDENT_PROTEIN_BINDING	ENSMUSP00000029002	ENSMUSG00000027500	Stmn2	6.03215	3.24091	6.29355e-08	0.0163674	5.37e-06	0.000344002
GOCC_GOLGI_APPARATUS	GOBP_CELL_ACTIVATION	ENSMUSP00000029574	ENSMUSG00000027962	Vcam1	5.23773	4.92081	2.60245e-06	0.000109105	5.37e-06	2.37e-08
GOCC_GOLGI_APPARATUS	GOCC_NUCLEAR_OUTER_MEMBRANE_ENDOPLASMIC_RETICULUM_MEMBRANE_NETWORK	ENSMUSP00000039394	ENSMUSG00000037933	Bicd2	5.23721	-3.10209	2.22638e-06	0.0231034	5.37e-06	0.0197347
GOCC_GOLGI_APPARATUS	GOMF_PROTEIN_KINASE_ACTIVITY	ENSMUSP00000025522	ENSMUSG00000024620	Pdgfrb	5.09856	-1.15168	6.1506e-06	0.473757	5.37e-06	0.00136963
GOCC_GOLGI_APPARATUS	GOBP_GENE_SILENCING	ENSMUSP00000075290	ENSMUSG00000056820	Tsnax	5.03776	-1.06733	5.36985e-06	0.514741	5.37e-06	0.0455779
GOCC_GOLGI_APPARATUS	GOBP_MAINTENANCE_OF_CELL_NUMBER	ENSMUSP00000046788	ENSMUSG00000037234	Hook3	5.02633	-1.51698	5.39543e-06	0.32946	5.37e-06	0.0498797
GOCC_GOLGI_APPARATUS	GOBP_ENDOCYTOSIS	ENSMUSP00000099368	ENSMUSG00000031078	Cttn	4.98259	2.04068	6.45873e-06	0.162508	5.37e-06	0.00131506
GOCC_GOLGI_APPARATUS	GOBP_NEGATIVE_REGULATION_OF_PEPTIDASE_ACTIVITY	ENSMUSP00000051092	ENSMUSG00000039361	Picalm	4.85114	1.60799	1.10576e-05	0.293755	5.37e-06	1.38e-06
GOCC_GOLGI_APPARATUS	GOMF_PROTEIN_KINASE_ACTIVITY	ENSMUSP00000078746	ENSMUSG00000063410	Stk24	4.36724	-2.95372	7.43785e-05	0.0307603	5.37e-06	0.00136963
GOCC_GOLGI_APPARATUS	GOMF_GLYCOSAMINOGLYCAN_BINDING	ENSMUSP00000030986	ENSMUSG00000029103	Lrpap1	4.27014	3.53779	0.000105583	0.0083849	5.37e-06	0.000216635
GOCC_GOLGI_APPARATUS	GOCC_SECRETORY_GRANULE	ENSMUSP00000005218	ENSMUSG00000005087	Cd44	4.2172	2.02099	0.000167884	0.168315	5.37e-06	2.37e-08
GOCC_VESICLE_MEMBRANE	GOCC_SECRETORY_GRANULE	ENSMUSP00000051708	ENSMUSG00000046727	Cystm1	10.8934	3.27591	1.29814e-17	0.0157764	2.08e-05	2.37e-08
GOCC_VESICLE_MEMBRANE	GOBP_LEUKOCYTE_MEDIATED_IMMUNITY	ENSMUSP00000099853	ENSMUSG00000055447	Cd47	8.58717	2.15102	1.08878e-13	0.136807	2.08e-05	2.37e-08
GOCC_VESICLE_MEMBRANE	GOCC_SECRETORY_GRANULE	ENSMUSP00000090727	ENSMUSG00000053291	Rab4b	8.11981	3.35846	3.77197e-12	0.0134056	2.08e-05	2.37e-08
GOCC_VESICLE_MEMBRANE	GOCC_SECRETORY_GRANULE	ENSMUSP00000038841	ENSMUSG00000036894	Rap2b	7.83605	2.75231	9.89474e-12	0.0463002	2.08e-05	2.37e-08
GOCC_VESICLE_MEMBRANE	GOBP_ENDOCYTOSIS	ENSMUSP00000105657	ENSMUSG00000027423	Snx5	6.79592	1.94147	1.52485e-09	0.195136	2.08e-05	0.00131506
GOCC_VESICLE_MEMBRANE	GOBP_RESPONSE_TO_TOPOLOGICALLY_INCORRECT_PROTEIN	ENSMUSP00000112221	ENSMUSG00000032475	Nck1	5.3577	-1.86265	1.31964e-06	0.212418	2.08e-05	9.07e-08
GOCC_VESICLE_MEMBRANE	GOBP_EXOCYTOSIS	ENSMUSP00000036384	ENSMUSG00000033220	Rac2	5.05291	3.2563	4.81377e-06	0.0167546	2.08e-05	2.37e-08
GOCC_VESICLE_MEMBRANE	GOCC_SECRETORY_GRANULE	ENSMUSP00000078875	ENSMUSG00000058715	Fcer1g	4.48548	3.4934	5.34528e-05	0.00986573	2.08e-05	2.37e-08
GOCC_VESICLE_MEMBRANE	GOCC_SECRETORY_GRANULE	ENSMUSP00000032476	ENSMUSG00000003153	Slc2a3	4.27047	4.17883	0.000127708	0.0012206	2.08e-05	2.37e-08
GOCC_VESICLE_MEMBRANE	GOCC_SECRETORY_GRANULE	ENSMUSP00000021028	ENSMUSG00000020689	Itgb3	4.25364	3.05079	0.000114804	0.0231034	2.08e-05	2.37e-08
GOCC_VESICLE_MEMBRANE	GOBP_LEUKOCYTE_MEDIATED_IMMUNITY	ENSMUSP00000074448	ENSMUSG00000016534	Lamp2	4.15336	1.42414	0.0001606	0.368182	2.08e-05	2.37e-08
GOCC_VESICLE_MEMBRANE	GOBP_CELL_ACTIVATION	ENSMUSP00000108075	ENSMUSG00000040990	Sh3kbp1	4.04689	4.3994	0.00023341	0.000692075	2.08e-05	2.37e-08
GOCC_VESICLE_MEMBRANE	GOBP_LEUKOCYTE_MEDIATED_IMMUNITY	ENSMUSP00000000299	ENSMUSG00000000290	Itgb2	4.03273	2.49052	0.000311552	0.0749182	2.08e-05	2.37e-08
GOBP_REGULATION_OF_AUTOPHAGY	GOBP_IMMUNE_EFFECTOR_PROCESS	ENSMUSP00000101718	ENSMUSG00000078566	Bnip3	5.10074	2.0661	4.58059e-06	0.153058	0.00366122	2.37e-08
GOBP_REGULATION_OF_AUTOPHAGY	GOBP_NEGATIVE_REGULATION_OF_CATALYTIC_ACTIVITY	ENSMUSP00000005798	ENSMUSG00000005656	Snx6	5.04227	1.60385	5.03773e-06	0.298474	0.00366122	4.57e-05
GOBP_REGULATION_OF_AUTOPHAGY	GOMF_PROTEIN_KINASE_ACTIVITY	ENSMUSP00000071654	ENSMUSG00000057177	Gsk3a	4.73693	-1.3112	1.74578e-05	0.409379	0.00366122	0.00136963
GOBP_FATTY_ACID_BETA_OXIDATION	GOBP_FATTY_ACID_CATABOLIC_PROCESS	ENSMUSP00000031524	ENSMUSG00000029545	Acads	-5.66321	-2.41251	3.42635e-07	0.0933301	0.0079026	0.00831431
GOBP_FATTY_ACID_BETA_OXIDATION	GOBP_FATTY_ACID_CATABOLIC_PROCESS	ENSMUSP00000120976	ENSMUSG00000025745	Hadha	-5.4174	-2.46445	1.02489e-06	0.0817867	0.0079026	0.00831431
GOBP_FATTY_ACID_BETA_OXIDATION	GOBP_FATTY_ACID_CATABOLIC_PROCESS	ENSMUSP00000029386	ENSMUSG00000027809	Etfdh	-3.88818	-2.26698	0.000405145	0.118638	0.0079026	0.00831431
GOBP_FATTY_ACID_BETA_OXIDATION	GOBP_FATTY_ACID_CATABOLIC_PROCESS	ENSMUSP00000027153	ENSMUSG00000026003	Acadl	-3.64453	-1.93594	0.000904574	0.197153	0.0079026	0.00831431
GOBP_FATTY_ACID_BETA_OXIDATION	GOBP_FATTY_ACID_CATABOLIC_PROCESS	ENSMUSP00000037348	ENSMUSG00000036880	Acaa2	-3.51173	-1.88935	0.00140244	0.209367	0.0079026	0.00831431
GOBP_FATTY_ACID_BETA_OXIDATION	GOBP_FATTY_ACID_CATABOLIC_PROCESS	ENSMUSP00000110431	ENSMUSG00000059447	Hadhb	-3.38188	-2.10439	0.00210558	0.151044	0.0079026	0.00831431
GOBP_FATTY_ACID_BETA_OXIDATION	GOBP_FATTY_ACID_CATABOLIC_PROCESS	ENSMUSP00000028807	ENSMUSG00000027332	Ivd	-2.23441	-1.24937	0.0442081	0.439535	0.0079026	0.00831431
GOBP_FATTY_ACID_BETA_OXIDATION	GOBP_FATTY_ACID_CATABOLIC_PROCESS	ENSMUSP00000026538	ENSMUSG00000025465	Echs1	-2.02801	-1.23897	0.0688526	0.445204	0.0079026	0.00831431
GOBP_FATTY_ACID_BETA_OXIDATION	GOBP_FATTY_ACID_CATABOLIC_PROCESS	ENSMUSP00000034866	ENSMUSG00000032314	Etfa	-1.34485	-1.6547	0.237141	0.282931	0.0079026	0.00831431
GOBP_FATTY_ACID_BETA_OXIDATION	GOCC_MITOCHONDRIAL_MATRIX	ENSMUSP00000099634	ENSMUSG00000018574	Acadvl	-1.29421	-1.19703	0.256721	0.463926	0.0079026	0.0255962
GOBP_FATTY_ACID_BETA_OXIDATION	GOMF_O_ACYLTRANSFERASE_ACTIVITY	ENSMUSP00000030345	ENSMUSG00000028607	Cpt2	-1.08121	-2.63131	0.349129	0.0610769	0.0079026	0.0047612
GOBP_FATTY_ACID_BETA_OXIDATION	GOMF_O_ACYLTRANSFERASE_ACTIVITY	ENSMUSP00000099918	ENSMUSG00000026853	Crat	-6.14051	-3.16099	3.75692e-08	0.0210024	0.0079026	0.0047612
GOCC_ENDOSOME	GOMF_PROTEIN_KINASE_ACTIVITY	ENSMUSP00000099842	ENSMUSG00000028530	Jak1	7.00083	-1.83708	3.52474e-09	0.221583	0.0156052	0.00136963
GOCC_ENDOSOME	GOMF_PROTEIN_KINASE_ACTIVITY	ENSMUSP00000103981	ENSMUSG00000004056	Akt2	6.52118	-4.00851	6.05117e-09	0.00236942	0.0156052	0.00136963
GOCC_ENDOSOME	GOCC_SECRETORY_GRANULE	ENSMUSP00000022521	ENSMUSG00000021948	Prkcd	5.779	2.64845	3.88278e-07	0.0569363	0.0156052	2.37e-08
GOCC_ENDOSOME	GOBP_NEGATIVE_REGULATION_OF_CATALYTIC_ACTIVITY	ENSMUSP00000004646	ENSMUSG00000004530	Coro1c	5.50914	1.19283	7.35284e-07	0.461688	0.0156052	4.57e-05
GOCC_ENDOSOME	GOBP_NEGATIVE_REGULATION_OF_CATALYTIC_ACTIVITY	ENSMUSP00000081575	ENSMUSG00000066151	Fkbp15	5.19765	1.32426	3.05391e-06	0.403949	0.0156052	4.57e-05
GOCC_ENDOSOME	GOCC_BLOOD_MICROPARTICLE	ENSMUSP00000106953	ENSMUSG00000005681	Apoa2	5.118	4.72631	3.67547e-06	4.34293e-05	0.0156052	2.37e-08
GOCC_ENDOSOME	GOBP_ENDOCYTOSIS	ENSMUSP00000039243	ENSMUSG00000034484	Snx2	4.89039	2.3284	9.50895e-06	0.10365	0.0156052	0.00131506
GOCC_ENDOSOME	GOBP_ENDOCYTOSIS	ENSMUSP00000024860	ENSMUSG00000024065	Ehd3	4.19178	5.71571	0.000139731	2.96692e-06	0.0156052	0.00131506
GOCC_ENDOSOME	GOMF_PEPTIDASE_REGULATOR_ACTIVITY	ENSMUSP00000089590	ENSMUSG00000024381	Bin1	3.90167	3.01354	0.000399856	0.0273217	0.0156052	6.47e-07
GOCC_ENDOSOME	GOCC_SECRETORY_GRANULE	ENSMUSP00000121203	ENSMUSG00000007891	Ctsd	3.88694	3.12031	0.000406786	0.0226261	0.0156052	2.37e-08
GOCC_ENDOSOME	GOBP_NEGATIVE_REGULATION_OF_CATALYTIC_ACTIVITY	ENSMUSP00000102288	ENSMUSG00000020612	Prkar1a	3.82842	1.36963	0.000491735	0.386605	0.0156052	4.57e-05
GOCC_ENDOSOME	GOBP_LEUKOCYTE_MEDIATED_IMMUNITY	ENSMUSP00000101972	ENSMUSG00000030707	Coro1a	3.68285	2.93473	0.00079645	0.0350105	0.0156052	2.37e-08
GOCC_ENDOSOME	GOBP_HUMORAL_IMMUNE_RESPONSE	ENSMUSP00000084445	ENSMUSG00000029153	Ociad2	3.6204	3.45914	0.00100813	0.010469	0.0156052	2.37e-08
GOCC_ENDOSOME	GOCC_EXTERNAL_SIDE_OF_PLASMA_MEMBRANE	ENSMUSP00000001569	ENSMUSG00000059714	Flot1	3.58562	2.56731	0.00110366	0.0670616	0.0156052	9.43e-05
GOCC_ENDOSOME	GOCC_SECRETORY_GRANULE	ENSMUSP00000029698	ENSMUSG00000028062	Lamtor2	3.53001	1.62883	0.0013387	0.289355	0.0156052	2.37e-08
GOCC_ENDOSOME	GOMF_AMYLOID_BETA_BINDING	ENSMUSP00000022704	ENSMUSG00000022108	Itm2b	3.47136	2.45681	0.00161428	0.0812508	0.0156052	0.0192621
GOCC_ENDOSOME	GOBP_DEFENSE_RESPONSE	ENSMUSP00000029053	ENSMUSG00000027540	Ptpn1	3.39596	2.78754	0.00211367	0.0435465	0.0156052	1.38e-06
GOCC_ENDOSOME	GOBP_LEUKOCYTE_MEDIATED_IMMUNITY	ENSMUSP00000006235	ENSMUSG00000021939	Ctsb	3.36453	1.69949	0.00222003	0.264628	0.0156052	2.37e-08
GOCC_ENDOSOME	GOBP_GLYCOPROTEIN_BIOSYNTHETIC_PROCESS	ENSMUSP00000044482	ENSMUSG00000032536	Trak1	3.34203	-3.5571	0.00237333	0.00809629	0.0156052	0.029242
GOCC_ENDOSOME	GOCC_VESICLE_LUMEN	ENSMUSP00000036044	ENSMUSG00000020609	Apob	3.25465	3.15588	0.00313908	0.0161523	0.0156052	4.04e-08
GOCC_ENDOSOME	GOBP_LEUKOCYTE_MEDIATED_IMMUNITY	ENSMUSP00000001963	ENSMUSG00000020681	Ace	3.12973	2.10763	0.00445906	0.146875	0.0156052	2.37e-08
GOCC_ENDOSOME	GOBP_REGULATION_OF_PEPTIDASE_ACTIVITY	ENSMUSP00000022060	ENSMUSG00000021576	Pdcd6	3.12833	2.36283	0.00447459	0.0956661	0.0156052	3.73e-06
GOCC_ENDOSOME	GOBP_IMMUNE_EFFECTOR_PROCESS	ENSMUSP00000109451	ENSMUSG00000006304	Arpc2	3.07417	4.90667	0.00523402	0.000107718	0.0156052	2.37e-08
GOCC_ENDOSOME	GOBP_LEUKOCYTE_MEDIATED_IMMUNITY	ENSMUSP00000020174	ENSMUSG00000019998	Stx7	2.97793	1.72901	0.00682527	0.255257	0.0156052	2.37e-08
GOBP_SKELETAL_SYSTEM_DEVELOPMENT	GOCC_SECRETORY_GRANULE	ENSMUSP00000112665	ENSMUSG00000028108	Ecm1	9.22659	3.02893	2.69533e-15	0.0261342	0.0203188	2.37e-08
GOBP_SKELETAL_SYSTEM_DEVELOPMENT	GOCC_SECRETORY_GRANULE	ENSMUSP00000022169	ENSMUSG00000021665	Hexb	8.63419	3.29368	1.08878e-13	0.0161501	0.0203188	2.37e-08
GOBP_SKELETAL_SYSTEM_DEVELOPMENT	GOBP_IMMUNE_SYSTEM_DEVELOPMENT	ENSMUSP00000079341	ENSMUSG00000027523	Gnas	8.45766	1.46943	2.23987e-13	0.350384	0.0203188	0.00420189
GOBP_SKELETAL_SYSTEM_DEVELOPMENT	GOBP_NUCLEAR_TRANSCRIBED_MRNA_CATABOLIC_PROCESS_NONSENSE_MEDIATED_DECAY	ENSMUSP00000026667	ENSMUSG00000025580	Eif4a3	8.37394	2.25298	3.546e-13	0.117525	0.0203188	5.42e-08
GOBP_CELLULAR_PROTEIN_CATABOLIC_PROCESS	GOBP_NEGATIVE_REGULATION_OF_CATALYTIC_ACTIVITY	NA	ENSMUSG00000020372	Rack1	NA	NA	NA	NA	0.0203188	4.57e-05
GOBP_RESPONSE_TO_NITROGEN_COMPOUND	GOBP_CELLULAR_RESPONSE_TO_TOXIC_SUBSTANCE	NA	ENSMUSG00000073481	Mtarc2	NA	NA	NA	NA	0.0203188	0.000464006
GOBP_CELLULAR_PROTEIN_CATABOLIC_PROCESS	GOBP_DEFENSE_RESPONSE	ENSMUSP00000099436	ENSMUSG00000069744	Psmb3	7.89073	1.7462	4.89182e-12	0.251948	0.0203188	1.38e-06
GOBP_SKELETAL_SYSTEM_DEVELOPMENT	GOBP_POSITIVE_REGULATION_OF_CHROMOSOME_ORGANIZATION	ENSMUSP00000109585	ENSMUSG00000026917	Wdr5	5.63895	-3.58262	8.3268e-07	0.00789029	0.0203188	0.0455779
GOBP_SKELETAL_SYSTEM_DEVELOPMENT	GOBP_CELL_ACTIVATION	ENSMUSP00000003659	ENSMUSG00000031849	Comp	5.37699	2.23125	1.27892e-06	0.115525	0.0203188	2.37e-08
GOBP_SKELETAL_SYSTEM_DEVELOPMENT	GOBP_HUMORAL_IMMUNE_RESPONSE	ENSMUSP00000108103	ENSMUSG00000004266	Ptpn6	4.80671	3.03328	1.88888e-05	0.0275861	0.0203188	2.37e-08
GOBP_CELLULAR_PROTEIN_CATABOLIC_PROCESS	GOBP_NEGATIVE_REGULATION_OF_PEPTIDASE_ACTIVITY	ENSMUSP00000089728	ENSMUSG00000047879	Usp14	7.07918	1.70457	3.55093e-10	0.263944	0.0203188	1.38e-06
GOBP_RESPONSE_TO_NITROGEN_COMPOUND	GOMF_PROTEIN_KINASE_ACTIVITY	ENSMUSP00000013773	ENSMUSG00000013629	Cad	7.32297	-1.58384	1.40674e-10	0.30741	0.0203188	0.00136963
GOBP_RESPONSE_TO_NITROGEN_COMPOUND	GOBP_ESTABLISHMENT_OF_CELL_POLARITY	ENSMUSP00000006293	ENSMUSG00000006134	Crkl	7.09684	-2.67844	3.23148e-10	0.0538023	0.0203188	0.00737363
GOBP_CELLULAR_PROTEIN_CATABOLIC_PROCESS	GOBP_LEUKOCYTE_MEDIATED_IMMUNITY	ENSMUSP00000022256	ENSMUSG00000021737	Psmd6	6.40003	2.47519	1.09302e-08	0.0772766	0.0203188	2.37e-08
GOBP_CELLULAR_PROTEIN_CATABOLIC_PROCESS	GOBP_INFLAMMATORY_RESPONSE	ENSMUSP00000005923	ENSMUSG00000005779	Psmb4	5.99659	2.50228	7.44172e-08	0.0743539	0.0203188	2.93e-07
GOBP_RESPONSE_TO_NITROGEN_COMPOUND	GOBP_INFLAMMATORY_RESPONSE	ENSMUSP00000099904	ENSMUSG00000076441	Ass1	6.51696	4.52184	6.14994e-09	0.000406131	0.0203188	2.93e-07
GOBP_CELLULAR_PROTEIN_CATABOLIC_PROCESS	GOCC_SECRETORY_GRANULE	ENSMUSP00000026560	ENSMUSG00000025487	Psmd13	5.89334	3.20535	1.208e-07	0.0181774	0.0203188	2.37e-08
GOBP_RESPONSE_TO_NITROGEN_COMPOUND	GOBP_RESPONSE_TO_BACTERIUM	ENSMUSP00000038555	ENSMUSG00000040618	Pck2	6.37652	1.97359	1.68359e-08	0.182016	0.0203188	3e-06
GOBP_CELLULAR_PROTEIN_CATABOLIC_PROCESS	GOBP_DEFENSE_RESPONSE	ENSMUSP00000071589	ENSMUSG00000005625	Psmd4	5.48618	2.3144	1.49329e-06	0.105239	0.0203188	1.38e-06
GOBP_CELLULAR_PROTEIN_CATABOLIC_PROCESS	GOBP_IMMUNE_SYSTEM_DEVELOPMENT	ENSMUSP00000030642	ENSMUSG00000028837	Psmb2	5.39118	1.42223	1.14304e-06	0.370982	0.0203188	0.00420189
GOBP_ENDOMEMBRANE_SYSTEM_ORGANIZATION	GOBP_ESTABLISHMENT_OF_CELL_POLARITY	ENSMUSP00000021091	ENSMUSG00000020745	Pafah1b1	5.02148	-2.5458	5.50451e-06	0.0682911	0.0203188	0.00737363
GOBP_CELLULAR_PROTEIN_CATABOLIC_PROCESS	GOBP_TRANSLATIONAL_INITIATION	ENSMUSP00000022925	ENSMUSG00000022312	Eif3h	5.37553	1.64997	1.22573e-06	0.282457	0.0203188	7.24e-05
GOBP_CELLULAR_PROTEIN_CATABOLIC_PROCESS	GOCC_NUCLEAR_OUTER_MEMBRANE_ENDOPLASMIC_RETICULUM_MEMBRANE_NETWORK	ENSMUSP00000099934	ENSMUSG00000020290	Xpo1	5.33796	-1.73847	1.43539e-06	0.249306	0.0203188	0.0197347
GOBP_ENDOMEMBRANE_SYSTEM_ORGANIZATION	GOBP_IMMUNE_EFFECTOR_PROCESS	ENSMUSP00000070842	ENSMUSG00000056071	S100a9	4.89271	6.02376	1.16963e-05	1.44001e-06	0.0203188	2.37e-08
GOBP_CELLULAR_PROTEIN_CATABOLIC_PROCESS	GOBP_INFLAMMATORY_RESPONSE	ENSMUSP00000033008	ENSMUSG00000030751	Psma1	4.99325	1.92398	6.17301e-06	0.198422	0.0203188	2.93e-07
GOBP_RESPONSE_TO_NITROGEN_COMPOUND	GOBP_TRANSLATIONAL_INITIATION	ENSMUSP00000029142	ENSMUSG00000027613	Eif6	5.72833	2.15326	2.5567e-07	0.13796	0.0203188	7.24e-05
GOBP_CELLULAR_PROTEIN_CATABOLIC_PROCESS	GOMF_PROTEIN_KINASE_ACTIVITY	ENSMUSP00000020634	ENSMUSG00000020366	Mapk9	4.91527	-2.82396	1.08182e-05	0.0409112	0.0203188	0.00136963
GOBP_RESPONSE_TO_NITROGEN_COMPOUND	GOBP_LEUKOCYTE_MEDIATED_IMMUNITY	ENSMUSP00000083587	ENSMUSG00000037405	Icam1	5.49946	3.92542	7.64127e-07	0.00273959	0.0203188	2.37e-08
GOBP_CELLULAR_PROTEIN_CATABOLIC_PROCESS	GOBP_RESPONSE_TO_TOPOLOGICALLY_INCORRECT_PROTEIN	ENSMUSP00000037930	ENSMUSG00000037470	Uggt1	4.82858	-2.38604	1.20662e-05	0.0901073	0.0203188	9.07e-08
GOBP_RESPONSE_TO_NITROGEN_COMPOUND	GOBP_ENDOCYTOSIS	ENSMUSP00000117022	ENSMUSG00000037601	Nme1	5.28593	2.90423	2.28367e-06	0.0354199	0.0203188	0.00131506
GOBP_RESPONSE_TO_NITROGEN_COMPOUND	GOBP_POSITIVE_REGULATION_OF_IMMUNE_SYSTEM_PROCESS	ENSMUSP00000004910	ENSMUSG00000004788	Eif2b2	5.11999	2.15727	3.81674e-06	0.13796	0.0203188	1.27e-05
GOBP_ENDOMEMBRANE_SYSTEM_ORGANIZATION	GOBP_ENDOPLASMIC_RETICULUM_ORGANIZATION	NA	ENSMUSG00000015290	Ubl4a	NA	-2.49333	NA	0.0745065	0.0203188	0.0181787
GOBP_CELLULAR_PROTEIN_CATABOLIC_PROCESS	GOBP_IMMUNE_SYSTEM_DEVELOPMENT	ENSMUSP00000018430	ENSMUSG00000018286	Psmb6	4.59706	1.25946	3.06184e-05	0.434068	0.0203188	0.00420189
GOBP_RESPONSE_TO_NITROGEN_COMPOUND	GOBP_LEUKOCYTE_MEDIATED_IMMUNITY	ENSMUSP00000026723	ENSMUSG00000025630	Hprt	4.92809	2.31042	8.15324e-06	0.10497	0.0203188	2.37e-08
GOBP_CELLULAR_PROTEIN_CATABOLIC_PROCESS	GOBP_REGULATION_OF_CELLULAR_AMINE_METABOLIC_PROCESS	ENSMUSP00000025196	ENSMUSG00000024338	Psmb8	4.27154	0.670586	0.000105071	0.705938	0.0203188	0.029242
GOBP_ENDOMEMBRANE_SYSTEM_ORGANIZATION	GOMF_HEAT_SHOCK_PROTEIN_BINDING	ENSMUSP00000059973	ENSMUSG00000025958	Creb1	3.42836	-1.74335	0.00191488	0.247642	0.0203188	0.00105922
GOBP_CELLULAR_PROTEIN_CATABOLIC_PROCESS	GOBP_NEGATIVE_REGULATION_OF_CATALYTIC_ACTIVITY	ENSMUSP00000099441	ENSMUSG00000018669	Cdk5rap3	4.13686	2.21236	0.00016991	0.125939	0.0203188	4.57e-05
GOBP_CELLULAR_PROTEIN_CATABOLIC_PROCESS	GOBP_RESPONSE_TO_BACTERIUM	ENSMUSP00000068895	ENSMUSG00000026509	Capn2	4.12437	1.96887	0.000177469	0.18286	0.0203188	3e-06
GOBP_ENDOMEMBRANE_SYSTEM_ORGANIZATION	GOBP_LEUKOCYTE_MEDIATED_IMMUNITY	ENSMUSP00000138523	ENSMUSG00000098112	Bin2	3.2531	1.83582	0.00325126	0.214056	0.0203188	2.37e-08
GOBP_RESPONSE_TO_NITROGEN_COMPOUND	GOBP_LEUKOCYTE_MEDIATED_IMMUNITY	ENSMUSP00000113852	ENSMUSG00000021457	Syk	4.68719	2.37595	2.38652e-05	0.0935205	0.0203188	2.37e-08
GOBP_ENDOMEMBRANE_SYSTEM_ORGANIZATION	GOBP_ENDOPLASMIC_RETICULUM_ORGANIZATION	ENSMUSP00000002043	ENSMUSG00000078622	Ccdc47	3.21704	-1.27853	0.00350172	0.425482	0.0203188	0.0181787
GOBP_CELLULAR_PROTEIN_CATABOLIC_PROCESS	GOBP_RESPONSE_TO_TOPOLOGICALLY_INCORRECT_PROTEIN	ENSMUSP00000091921	ENSMUSG00000021270	Hsp90aa1	4.05076	-3.0352	0.000230405	0.0226261	0.0203188	9.07e-08
GOBP_ENDOMEMBRANE_SYSTEM_ORGANIZATION	GOBP_ER_NUCLEUS_SIGNALING_PATHWAY	ENSMUSP00000004381	ENSMUSG00000004270	Lpcat3	3.13412	-2.26379	0.00440795	0.117258	0.0203188	0.00426323
GOBP_RESPONSE_TO_NITROGEN_COMPOUND	GOBP_POSITIVE_REGULATION_OF_IMMUNE_SYSTEM_PROCESS	ENSMUSP00000102056	ENSMUSG00000028683	Eif2b3	4.6677	2.28343	2.47138e-05	0.112213	0.0203188	1.27e-05
GOBP_CELLULAR_PROTEIN_CATABOLIC_PROCESS	GOBP_EXOCYTOSIS	ENSMUSP00000019577	ENSMUSG00000019433	Gipc1	3.97048	1.55113	0.000341908	0.320123	0.0203188	2.37e-08
GOBP_RESPONSE_TO_NITROGEN_COMPOUND	GOBP_EXOCYTOSIS	ENSMUSP00000057543	ENSMUSG00000032562	Gnai2	4.65704	2.41666	2.40823e-05	0.0862479	0.0203188	2.37e-08
GOBP_CELLULAR_PROTEIN_CATABOLIC_PROCESS	GOMF_PROTEIN_KINASE_ACTIVITY	ENSMUSP00000005606	ENSMUSG00000005469	Prkaca	3.94542	-1.86838	0.000333191	0.21281	0.0203188	0.00136963
GOBP_ENDOMEMBRANE_SYSTEM_ORGANIZATION	GOBP_EXOCYTOSIS	ENSMUSP00000005711	ENSMUSG00000033916	Chmp2a	2.86013	2.49581	0.00939329	0.0749182	0.0203188	2.37e-08
GOBP_CELLULAR_PROTEIN_CATABOLIC_PROCESS	GOBP_REGULATION_OF_CELLULAR_AMINE_METABOLIC_PROCESS	ENSMUSP00000133499	ENSMUSG00000096727	Psmb9	3.8072	0.843671	0.000527838	0.62598	0.0203188	0.029242
GOBP_RESPONSE_TO_NITROGEN_COMPOUND	GOBP_POSITIVE_REGULATION_OF_IMMUNE_SYSTEM_PROCESS	ENSMUSP00000003320	ENSMUSG00000003235	Eif2b5	4.38988	3.01491	8.34056e-05	0.0269325	0.0203188	1.27e-05
GOBP_CELLULAR_PROTEIN_CATABOLIC_PROCESS	GOBP_LEUKOCYTE_MEDIATED_IMMUNITY	ENSMUSP00000021063	ENSMUSG00000020720	Psmd12	3.58702	1.78751	0.0011002	0.237651	0.0203188	2.37e-08
GOBP_ENDOMEMBRANE_SYSTEM_ORGANIZATION	GOBP_ESTABLISHMENT_OF_PROTEIN_LOCALIZATION_TO_ENDOPLASMIC_RETICULUM	ENSMUSP00000036206	ENSMUSG00000038467	Chmp4b	2.79877	2.33564	0.0110461	0.101417	0.0203188	4.04e-08
GOBP_ENDOMEMBRANE_SYSTEM_ORGANIZATION	GOBP_ENDOPLASMIC_RETICULUM_ORGANIZATION	ENSMUSP00000034277	ENSMUSG00000031819	Emc8	2.76601	-1.32207	0.0123249	0.403949	0.0203188	0.0181787
GOBP_CELLULAR_PROTEIN_CATABOLIC_PROCESS	GOBP_INFLAMMATORY_RESPONSE	ENSMUSP00000030805	ENSMUSG00000028964	Park7	3.42663	1.5863	0.00182638	0.30407	0.0203188	2.93e-07
GOBP_RESPONSE_TO_NITROGEN_COMPOUND	GOMF_PROTEIN_KINASE_ACTIVITY	ENSMUSP00000020904	ENSMUSG00000020580	Rock2	4.14443	-1.0941	0.000165627	0.5025	0.0203188	0.00136963
GOBP_CELLULAR_PROTEIN_CATABOLIC_PROCESS	GOCC_BLOOD_MICROPARTICLE	ENSMUSP00000113071	ENSMUSG00000031207	Msn	3.294	2.18924	0.00275615	0.12812	0.0203188	2.37e-08
GOBP_RESPONSE_TO_NITROGEN_COMPOUND	GOBP_LEUKOCYTE_MEDIATED_IMMUNITY	ENSMUSP00000042433	ENSMUSG00000040296	Ddx58	3.88505	1.53089	0.000408855	0.32107	0.0203188	2.37e-08
GOBP_CELLULAR_PROTEIN_CATABOLIC_PROCESS	GOBP_REGULATION_OF_CELLULAR_AMINE_METABOLIC_PROCESS	ENSMUSP00000041968	ENSMUSG00000039067	Psmd7	3.07228	0.744917	0.0052628	0.670905	0.0203188	0.029242
GOBP_CELLULAR_PROTEIN_CATABOLIC_PROCESS	GOBP_IMMUNE_SYSTEM_DEVELOPMENT	ENSMUSP00000101477	ENSMUSG00000028669	Pithd1	3.06854	2.12847	0.00555838	0.144586	0.0203188	0.00420189
GOBP_RESPONSE_TO_NITROGEN_COMPOUND	GOMF_HEAT_SHOCK_PROTEIN_BINDING	ENSMUSP00000019911	ENSMUSG00000019777	Hdac2	3.791	-1.61923	0.000651638	0.293755	0.0203188	0.00105922
GOBP_RESPONSE_TO_NITROGEN_COMPOUND	GOMF_PROTEIN_KINASE_ACTIVITY	ENSMUSP00000030814	ENSMUSG00000028969	Cdk5	3.78614	-1.0188	0.000574879	0.540441	0.0203188	0.00136963
GOBP_RESPONSE_TO_NITROGEN_COMPOUND	GOMF_PROTEIN_KINASE_ACTIVITY	ENSMUSP00000000129	ENSMUSG00000000127	Fer	3.6541	-0.90076	0.000902219	0.598569	0.0203188	0.00136963
GOBP_RESPONSE_TO_NITROGEN_COMPOUND	GOBP_CELLULAR_RESPONSE_TO_TOXIC_SUBSTANCE	ENSMUSP00000012348	ENSMUSG00000040562	Gstm2	3.40048	2.09961	0.00198818	0.145362	0.0203188	0.000464006
GOBP_RESPONSE_TO_NITROGEN_COMPOUND	GOCC_EXTERNAL_SIDE_OF_PLASMA_MEMBRANE	ENSMUSP00000023243	ENSMUSG00000022579	Gpihbp1	3.35141	2.92822	0.00241068	0.0323131	0.0203188	9.43e-05
GOBP_RESPONSE_TO_NITROGEN_COMPOUND	GOBP_LEUKOCYTE_MIGRATION	ENSMUSP00000130194	ENSMUSG00000010095	Slc3a2	3.22278	1.54778	0.00347809	0.320565	0.0203188	0.00226624
GOBP_RESPONSE_TO_NITROGEN_COMPOUND	GOBP_DEFENSE_RESPONSE	ENSMUSP00000028062	ENSMUSG00000026728	Vim	3.18621	2.24675	0.0038001	0.116504	0.0203188	1.38e-06
GOBP_BIOMINERALIZATION	GOBP_NEGATIVE_REGULATION_OF_CATALYTIC_ACTIVITY	NA	ENSMUSG00000069170	Adgrv1	NA	2.32636	NA	0.104251	0.0247832	4.57e-05
GOMF_UNFOLDED_PROTEIN_BINDING	GOBP_RESPONSE_TO_TOPOLOGICALLY_INCORRECT_PROTEIN	ENSMUSP00000040451	ENSMUSG00000036052	Dnajb5	-6.11411	-3.11005	7.22587e-08	0.0232719	0.0249017	9.07e-08
GOMF_UNFOLDED_PROTEIN_BINDING	GOMF_UNFOLDED_PROTEIN_BINDING	ENSMUSP00000089680	ENSMUSG00000061315	Naca	-5.7163	-2.55975	2.69857e-07	0.0674877	0.0249017	7.24e-05
GOMF_UNFOLDED_PROTEIN_BINDING	GOBP_POSITIVE_REGULATION_OF_CHROMOSOME_ORGANIZATION	ENSMUSP00000031402	ENSMUSG00000029447	Cct6a	-5.47853	-1.90753	7.8717e-07	0.200708	0.0249017	0.0455779
GOMF_UNFOLDED_PROTEIN_BINDING	GOBP_LEUKOCYTE_MEDIATED_IMMUNITY	ENSMUSP00000026704	ENSMUSG00000025613	Cct8	-4.57159	2.59108	3.39001e-05	0.0629216	0.0249017	2.37e-08
GOMF_UNFOLDED_PROTEIN_BINDING	GOBP_RESPONSE_TO_TOPOLOGICALLY_INCORRECT_PROTEIN	ENSMUSP00000015800	ENSMUSG00000015656	Hspa8	-4.48385	-2.7795	4.76808e-05	0.0434513	0.0249017	9.07e-08
GOMF_UNFOLDED_PROTEIN_BINDING	GOBP_RESPONSE_TO_TOPOLOGICALLY_INCORRECT_PROTEIN	ENSMUSP00000030118	ENSMUSG00000028410	Dnaja1	-4.19711	-3.48125	0.000143541	0.00833561	0.0249017	9.07e-08
GOMF_UNFOLDED_PROTEIN_BINDING	GOBP_PROTEIN_FOLDING	ENSMUSP00000050292	ENSMUSG00000071072	Ptges3	-4.015	-2.87195	0.000261457	0.0360764	0.0249017	6.75e-07
GOMF_UNFOLDED_PROTEIN_BINDING	GOMF_HEAT_SHOCK_PROTEIN_BINDING	ENSMUSP00000025217	ENSMUSG00000024359	Hspa9	-3.86666	-1.66125	0.000434777	0.279506	0.0249017	0.00105922
GOMF_UNFOLDED_PROTEIN_BINDING	GOBP_RESPONSE_TO_TOPOLOGICALLY_INCORRECT_PROTEIN	ENSMUSP00000126390	ENSMUSG00000070436	Serpinh1	-3.58056	-4.29176	0.00112243	0.000737183	0.0249017	9.07e-08
GOMF_UNFOLDED_PROTEIN_BINDING	GOMF_HEAT_SHOCK_PROTEIN_BINDING	ENSMUSP00000053842	ENSMUSG00000004069	Dnaja3	-3.45743	-1.70057	0.00166776	0.264628	0.0249017	0.00105922
GOMF_UNFOLDED_PROTEIN_BINDING	GOBP_PROTEIN_FOLDING	ENSMUSP00000112520	ENSMUSG00000032285	Dnaja4	-3.37761	-2.21763	0.00213292	0.1235	0.0249017	6.75e-07
GOMF_UNFOLDED_PROTEIN_BINDING	GOBP_RESPONSE_TO_TOPOLOGICALLY_INCORRECT_PROTEIN	ENSMUSP00000024739	ENSMUSG00000023944	Hsp90ab1	-3.13071	-5.16893	0.0044473	2.98883e-05	0.0249017	9.07e-08
GOMF_UNFOLDED_PROTEIN_BINDING	GOBP_PROTEIN_FOLDING	ENSMUSP00000006137	ENSMUSG00000005981	Trap1	-2.87869	-3.54391	0.00894568	0.00846954	0.0249017	6.75e-07
GOMF_UNFOLDED_PROTEIN_BINDING	GOBP_POSITIVE_REGULATION_OF_CHROMOSOME_ORGANIZATION	ENSMUSP00000036288	ENSMUSG00000034024	Cct2	-2.76808	-1.76598	0.0119814	0.243597	0.0249017	0.0455779
GOMF_UNFOLDED_PROTEIN_BINDING	GOBP_RESPONSE_TO_TOPOLOGICALLY_INCORRECT_PROTEIN	ENSMUSP00000133815	ENSMUSG00000090877	Hspa1b	-2.73983	-3.71096	0.0128711	0.00659611	0.0249017	9.07e-08
GOMF_UNFOLDED_PROTEIN_BINDING	GOBP_RESPONSE_TO_TOPOLOGICALLY_INCORRECT_PROTEIN	ENSMUSP00000027123	ENSMUSG00000025980	Hspd1	-6.11521	-5.68278	4.2247e-08	3.10762e-06	0.0249017	9.07e-08
GOMF_STRUCTURAL_CONSTITUENT_OF_MUSCLE	GOBP_CELLULAR_RESPONSE_TO_ALCOHOL	ENSMUSP00000128531	ENSMUSG00000039952	Dag1	-3.52144	-4.01978	0.0013577	0.00217525	0.0270161	0.00226624
GOMF_STRUCTURAL_CONSTITUENT_OF_MUSCLE	GOCC_SARCOPLASM	ENSMUSP00000075772	ENSMUSG00000022565	Plec	-2.85972	-1.73025	0.0094005	0.255948	0.0270161	0.00812381
GOCC_MEMBRANE_PROTEIN_COMPLEX	GOBP_DEFENSE_RESPONSE	ENSMUSP00000126597	ENSMUSG00000020111	Micu1	6.05904	3.52873	8.00228e-08	0.00875558	0.037405	1.38e-06
GOCC_MEMBRANE_PROTEIN_COMPLEX	GOMF_LIPID_BINDING	ENSMUSP00000018914	ENSMUSG00000018770	Atp5g3	5.12434	1.73744	3.57326e-06	0.254871	0.037405	0.0253753
GOCC_MEMBRANE_PROTEIN_COMPLEX	GOCC_PROTEIN_COMPLEX_INVOLVED_IN_CELL_ADHESION	ENSMUSP00000110680	ENSMUSG00000022817	Itgb5	4.52586	2.51263	5.76476e-05	0.0714218	0.037405	0.00391077
GOCC_MEMBRANE_PROTEIN_COMPLEX	GOBP_CELL_ACTIVATION	ENSMUSP00000031055	ENSMUSG00000029163	Emilin1	4.16323	2.77899	0.000155328	0.0419972	0.037405	2.37e-08
GOMF_GTPASE_BINDING	GOBP_CELL_ACTIVATION	ENSMUSP00000121201	ENSMUSG00000021998	Lcp1	7.48332	4.66868	4.43246e-11	0.000312032	0.0377542	2.37e-08
GOMF_GTPASE_BINDING	GOMF_CHROMATIN_BINDING	ENSMUSP00000081271	ENSMUSG00000028896	Rcc1	5.27551	-1.28681	1.98187e-06	0.424027	0.0377542	0.0398432
GOMF_GTPASE_BINDING	GOCC_SECRETORY_GRANULE	NA	ENSMUSG00000022378	Cyrib	NA	NA	NA	NA	0.0377542	2.37e-08
GOMF_OXIDOREDUCTASE_ACTIVITY_ACTING_ON_NAD_P_H	GOBP_EXOCYTOSIS	ENSMUSP00000113783	ENSMUSG00000019823	Mical1	-6.1952	2.31771	5.65636e-08	0.10365	0.0407791	2.37e-08
GOMF_OXIDOREDUCTASE_ACTIVITY_ACTING_ON_NAD_P_H	GOCC_SECRETORY_GRANULE	ENSMUSP00000018186	ENSMUSG00000018042	Cyb5r3	-2.38137	2.94812	0.0313979	0.0292718	0.0407791	2.37e-08
GOMF_TRANSPORTER_ACTIVITY	GOBP_INFLAMMATORY_RESPONSE	ENSMUSP00000029041	ENSMUSG00000062515	Fabp4	9.60397	3.18088	2.88967e-16	0.0183223	0.0433927	2.93e-07
GOMF_TRANSPORTER_ACTIVITY	GOBP_PHOSPHOLIPID_TRANSPORT	ENSMUSP00000104939	ENSMUSG00000017754	Pltp	4.97839	2.23145	8.03527e-06	0.125097	0.0433927	0.0112928
