# Supplementary material for: Genome-wide transcript and protein analysis highlights the role of protein homeostasis in the aging mouse heart
Source: Genome Res. 2022 May;32(5):838–52. doi: 10.1101/gr.275672.121 (PMC9104701; doi:10.1101/gr.275672.121)
Supplement: Supplemental Material [file supp_gr.275672.121_Supplemental_Data_S11.xls]

## Sheet: README
Pairwise age effects on protein complex correlation
The age effect on correlation for individual gene pairs, based on transcripts and proteins, for
123 protein complexes in the heart. Age effects, p-values, and adjusted p-values (Benjaminin-
Hochberg false discovery rate) for both transcripts and proteins were computed using linear
regression (see Methods).
Columns dictionary:
Complex_name: name of the protein complex
Pair_comparison_ID: ENSEMBL gene IDs combined by "_"
Pair_comparison_symbol: ENSEMBL gene symbols combined by "_"
Age_effect: estimated age effect (log2 fold change per year)
p: test p-value
adjusted_p: test adjusted p-value

## Sheet: Transcript level
Complex_name	Pair_comparison_ID	Pair_comparison_symbol	Age_effect	p	adjusted_p
26S_Proteasome	ENSMUSG00000030751_ENSMUSG00000015671	Psma1_Psma2	0.180297	0.233	0.751759
26S_Proteasome	ENSMUSG00000030751_ENSMUSG00000060073	Psma1_Psma3	0.286026	0.185	0.751759
26S_Proteasome	ENSMUSG00000030751_ENSMUSG00000032301	Psma1_Psma4	0.0540458	0.708	0.896668
26S_Proteasome	ENSMUSG00000030751_ENSMUSG00000068749	Psma1_Psma5	0.232289	0.09	0.751759
26S_Proteasome	ENSMUSG00000030751_ENSMUSG00000021024	Psma1_Psma6	0.214795	0.12	0.751759
26S_Proteasome	ENSMUSG00000030751_ENSMUSG00000027566	Psma1_Psma7	0.494914	0.082	0.751759
26S_Proteasome	ENSMUSG00000030751_ENSMUSG00000014769	Psma1_Psmb1	0.382465	0.056	0.751759
26S_Proteasome	ENSMUSG00000030751_ENSMUSG00000031897	Psma1_Psmb10	0.0114136	0.962	0.985929
26S_Proteasome	ENSMUSG00000030751_ENSMUSG00000028837	Psma1_Psmb2	0.224062	0.24	0.751759
26S_Proteasome	ENSMUSG00000030751_ENSMUSG00000069744	Psma1_Psmb3	0.15501	0.457	0.801892
26S_Proteasome	ENSMUSG00000030751_ENSMUSG00000005779	Psma1_Psmb4	0.250335	0.252	0.751759
26S_Proteasome	ENSMUSG00000030751_ENSMUSG00000022193	Psma1_Psmb5	0.19466	0.47	0.806369
26S_Proteasome	ENSMUSG00000030751_ENSMUSG00000018286	Psma1_Psmb6	0.265451	0.254	0.751759
26S_Proteasome	ENSMUSG00000030751_ENSMUSG00000026750	Psma1_Psmb7	0.130546	0.484	0.806369
26S_Proteasome	ENSMUSG00000030751_ENSMUSG00000024338	Psma1_Psmb8	0.0178623	0.941	0.981114
26S_Proteasome	ENSMUSG00000030751_ENSMUSG00000096727	Psma1_Psmb9	-0.0868501	0.662	0.866357
26S_Proteasome	ENSMUSG00000030751_ENSMUSG00000021178	Psma1_Psmc1	0.570034	0.027	0.751759
26S_Proteasome	ENSMUSG00000030751_ENSMUSG00000028932	Psma1_Psmc2	0.341739	0.164	0.751759
26S_Proteasome	ENSMUSG00000030751_ENSMUSG00000002102	Psma1_Psmc3	0.441624	0.066	0.751759
26S_Proteasome	ENSMUSG00000030751_ENSMUSG00000030603	Psma1_Psmc4	0.246806	0.464	0.804397
26S_Proteasome	ENSMUSG00000030751_ENSMUSG00000020708	Psma1_Psmc5	0.475903	0.023	0.751759
26S_Proteasome	ENSMUSG00000030751_ENSMUSG00000021832	Psma1_Psmc6	-0.0353052	0.863	0.960828
26S_Proteasome	ENSMUSG00000030751_ENSMUSG00000026229	Psma1_Psmd1	0.151709	0.518	0.809064
26S_Proteasome	ENSMUSG00000030751_ENSMUSG00000017428	Psma1_Psmd11	0.00840175	0.979	0.987751
26S_Proteasome	ENSMUSG00000030751_ENSMUSG00000020720	Psma1_Psmd12	0.264527	0.077	0.751759
26S_Proteasome	ENSMUSG00000030751_ENSMUSG00000025487	Psma1_Psmd13	0.318285	0.111	0.751759
26S_Proteasome	ENSMUSG00000030751_ENSMUSG00000026914	Psma1_Psmd14	0.134045	0.337	0.751759
26S_Proteasome	ENSMUSG00000030751_ENSMUSG00000006998	Psma1_Psmd2	-0.23408	0.564	0.825433
26S_Proteasome	ENSMUSG00000030751_ENSMUSG00000017221	Psma1_Psmd3	0.174635	0.469	0.806369
26S_Proteasome	ENSMUSG00000030751_ENSMUSG00000005625	Psma1_Psmd4	0.21465	0.387	0.769222
26S_Proteasome	ENSMUSG00000030751_ENSMUSG00000005625	Psma1_Psmd4.1	0.21465	0.387	0.769222
26S_Proteasome	ENSMUSG00000030751_ENSMUSG00000026869	Psma1_Psmd5	0.312436	0.091	0.751759
26S_Proteasome	ENSMUSG00000030751_ENSMUSG00000021737	Psma1_Psmd6	0.309674	0.091	0.751759
26S_Proteasome	ENSMUSG00000030751_ENSMUSG00000039067	Psma1_Psmd7	0.229669	0.216	0.751759
26S_Proteasome	ENSMUSG00000030751_ENSMUSG00000030591	Psma1_Psmd8	0.0869011	0.82	0.938479
26S_Proteasome	ENSMUSG00000030751_ENSMUSG00000029440	Psma1_Psmd9	0.28871	0.427	0.795012
26S_Proteasome	ENSMUSG00000030751_ENSMUSG00000022216	Psma1_Psme1	0.330286	0.289	0.751759
26S_Proteasome	ENSMUSG00000030751_ENSMUSG00000079197	Psma1_Psme2	0.229713	0.409	0.775897
26S_Proteasome	ENSMUSG00000030751_ENSMUSG00000078652	Psma1_Psme3	0.255941	0.117	0.751759
26S_Proteasome	ENSMUSG00000030751_ENSMUSG00000040850	Psma1_Psme4	-0.441807	0.155	0.751759
26S_Proteasome	ENSMUSG00000030751_ENSMUSG00000032869	Psma1_Psmf1	0.0335096	0.938	0.981114
26S_Proteasome	ENSMUSG00000030751_ENSMUSG00000022913	Psma1_Psmg1	0.168247	0.614	0.845274
26S_Proteasome	ENSMUSG00000015671_ENSMUSG00000060073	Psma2_Psma3	0.290013	0.109	0.751759
26S_Proteasome	ENSMUSG00000015671_ENSMUSG00000032301	Psma2_Psma4	0.0881047	0.548	0.813888
26S_Proteasome	ENSMUSG00000015671_ENSMUSG00000068749	Psma2_Psma5	0.0619724	0.497	0.809064
26S_Proteasome	ENSMUSG00000015671_ENSMUSG00000021024	Psma2_Psma6	0.177006	0.06	0.751759
26S_Proteasome	ENSMUSG00000015671_ENSMUSG00000027566	Psma2_Psma7	0.375647	0.187	0.751759
26S_Proteasome	ENSMUSG00000015671_ENSMUSG00000014769	Psma2_Psmb1	0.326154	0.119	0.751759
26S_Proteasome	ENSMUSG00000015671_ENSMUSG00000031897	Psma2_Psmb10	-0.0636102	0.78	0.921862
26S_Proteasome	ENSMUSG00000015671_ENSMUSG00000028837	Psma2_Psmb2	0.18455	0.288	0.751759
26S_Proteasome	ENSMUSG00000015671_ENSMUSG00000069744	Psma2_Psmb3	0.261335	0.05	0.751759
26S_Proteasome	ENSMUSG00000015671_ENSMUSG00000005779	Psma2_Psmb4	0.166748	0.336	0.751759
26S_Proteasome	ENSMUSG00000015671_ENSMUSG00000022193	Psma2_Psmb5	0.307795	0.078	0.751759
26S_Proteasome	ENSMUSG00000015671_ENSMUSG00000018286	Psma2_Psmb6	0.24117	0.124	0.751759
26S_Proteasome	ENSMUSG00000015671_ENSMUSG00000026750	Psma2_Psmb7	0.0823011	0.458	0.801892
26S_Proteasome	ENSMUSG00000015671_ENSMUSG00000024338	Psma2_Psmb8	-0.0573163	0.808	0.929457
26S_Proteasome	ENSMUSG00000015671_ENSMUSG00000096727	Psma2_Psmb9	-0.146131	0.438	0.799645
26S_Proteasome	ENSMUSG00000015671_ENSMUSG00000021178	Psma2_Psmc1	0.4373	0.039	0.751759
26S_Proteasome	ENSMUSG00000015671_ENSMUSG00000028932	Psma2_Psmc2	0.263382	0.356	0.766698
26S_Proteasome	ENSMUSG00000015671_ENSMUSG00000002102	Psma2_Psmc3	0.401649	0.039	0.751759
26S_Proteasome	ENSMUSG00000015671_ENSMUSG00000030603	Psma2_Psmc4	0.294492	0.226	0.751759
26S_Proteasome	ENSMUSG00000015671_ENSMUSG00000020708	Psma2_Psmc5	0.242998	0.085	0.751759
26S_Proteasome	ENSMUSG00000015671_ENSMUSG00000021832	Psma2_Psmc6	-0.246117	0.15	0.751759
26S_Proteasome	ENSMUSG00000015671_ENSMUSG00000026229	Psma2_Psmd1	0.00311913	0.99	0.994405
26S_Proteasome	ENSMUSG00000015671_ENSMUSG00000017428	Psma2_Psmd11	-0.18237	0.581	0.827868
26S_Proteasome	ENSMUSG00000015671_ENSMUSG00000020720	Psma2_Psmd12	0.254927	0.09	0.751759
26S_Proteasome	ENSMUSG00000015671_ENSMUSG00000025487	Psma2_Psmd13	0.28471	0.104	0.751759
26S_Proteasome	ENSMUSG00000015671_ENSMUSG00000026914	Psma2_Psmd14	0.194962	0.148	0.751759
26S_Proteasome	ENSMUSG00000015671_ENSMUSG00000006998	Psma2_Psmd2	-0.359312	0.395	0.771232
26S_Proteasome	ENSMUSG00000015671_ENSMUSG00000017221	Psma2_Psmd3	0.22353	0.324	0.751759
26S_Proteasome	ENSMUSG00000015671_ENSMUSG00000005625	Psma2_Psmd4	0.240892	0.147	0.751759
26S_Proteasome	ENSMUSG00000015671_ENSMUSG00000005625	Psma2_Psmd4.1	0.240892	0.147	0.751759
26S_Proteasome	ENSMUSG00000015671_ENSMUSG00000026869	Psma2_Psmd5	0.302599	0.136	0.751759
26S_Proteasome	ENSMUSG00000015671_ENSMUSG00000021737	Psma2_Psmd6	0.222426	0.181	0.751759
26S_Proteasome	ENSMUSG00000015671_ENSMUSG00000039067	Psma2_Psmd7	0.312408	0.045	0.751759
26S_Proteasome	ENSMUSG00000015671_ENSMUSG00000030591	Psma2_Psmd8	0.028132	0.932	0.981114
26S_Proteasome	ENSMUSG00000015671_ENSMUSG00000029440	Psma2_Psmd9	0.306784	0.383	0.769222
26S_Proteasome	ENSMUSG00000015671_ENSMUSG00000022216	Psma2_Psme1	0.302855	0.268	0.751759
26S_Proteasome	ENSMUSG00000015671_ENSMUSG00000079197	Psma2_Psme2	0.199128	0.439	0.799645
26S_Proteasome	ENSMUSG00000015671_ENSMUSG00000078652	Psma2_Psme3	0.297175	0.086	0.751759
26S_Proteasome	ENSMUSG00000015671_ENSMUSG00000040850	Psma2_Psme4	-0.565323	0.035	0.751759
26S_Proteasome	ENSMUSG00000015671_ENSMUSG00000032869	Psma2_Psmf1	0.0289377	0.939	0.981114
26S_Proteasome	ENSMUSG00000015671_ENSMUSG00000022913	Psma2_Psmg1	0.281305	0.307	0.751759
26S_Proteasome	ENSMUSG00000060073_ENSMUSG00000032301	Psma3_Psma4	0.220754	0.267	0.751759
26S_Proteasome	ENSMUSG00000060073_ENSMUSG00000068749	Psma3_Psma5	0.312431	0.081	0.751759
26S_Proteasome	ENSMUSG00000060073_ENSMUSG00000021024	Psma3_Psma6	0.487251	0.011	0.751759
26S_Proteasome	ENSMUSG00000060073_ENSMUSG00000027566	Psma3_Psma7	0.243134	0.327	0.751759
26S_Proteasome	ENSMUSG00000060073_ENSMUSG00000014769	Psma3_Psmb1	0.288866	0.193	0.751759
26S_Proteasome	ENSMUSG00000060073_ENSMUSG00000031897	Psma3_Psmb10	0.0512732	0.822	0.939347
26S_Proteasome	ENSMUSG00000060073_ENSMUSG00000028837	Psma3_Psmb2	0.236394	0.301	0.751759
26S_Proteasome	ENSMUSG00000060073_ENSMUSG00000069744	Psma3_Psmb3	0.350477	0.032	0.751759
26S_Proteasome	ENSMUSG00000060073_ENSMUSG00000005779	Psma3_Psmb4	0.269374	0.24	0.751759
26S_Proteasome	ENSMUSG00000060073_ENSMUSG00000022193	Psma3_Psmb5	0.386752	0.082	0.751759
26S_Proteasome	ENSMUSG00000060073_ENSMUSG00000018286	Psma3_Psmb6	0.329804	0.122	0.751759
26S_Proteasome	ENSMUSG00000060073_ENSMUSG00000026750	Psma3_Psmb7	0.186515	0.398	0.771232
26S_Proteasome	ENSMUSG00000060073_ENSMUSG00000024338	Psma3_Psmb8	-0.0252138	0.887	0.972797
26S_Proteasome	ENSMUSG00000060073_ENSMUSG00000096727	Psma3_Psmb9	-0.0821037	0.638	0.856039
26S_Proteasome	ENSMUSG00000060073_ENSMUSG00000021178	Psma3_Psmc1	0.181257	0.525	0.809064
26S_Proteasome	ENSMUSG00000060073_ENSMUSG00000028932	Psma3_Psmc2	0.170627	0.514	0.809064
26S_Proteasome	ENSMUSG00000060073_ENSMUSG00000002102	Psma3_Psmc3	0.398544	0.073	0.751759
26S_Proteasome	ENSMUSG00000060073_ENSMUSG00000030603	Psma3_Psmc4	0.378486	0.123	0.751759
26S_Proteasome	ENSMUSG00000060073_ENSMUSG00000020708	Psma3_Psmc5	0.372849	0.084	0.751759
26S_Proteasome	ENSMUSG00000060073_ENSMUSG00000021832	Psma3_Psmc6	0.107212	0.536	0.809378
26S_Proteasome	ENSMUSG00000060073_ENSMUSG00000026229	Psma3_Psmd1	0.117948	0.532	0.809064
26S_Proteasome	ENSMUSG00000060073_ENSMUSG00000017428	Psma3_Psmd11	0.217653	0.314	0.751759
26S_Proteasome	ENSMUSG00000060073_ENSMUSG00000020720	Psma3_Psmd12	0.349517	0.083	0.751759
26S_Proteasome	ENSMUSG00000060073_ENSMUSG00000025487	Psma3_Psmd13	0.246906	0.21	0.751759
26S_Proteasome	ENSMUSG00000060073_ENSMUSG00000026914	Psma3_Psmd14	0.323761	0.067	0.751759
26S_Proteasome	ENSMUSG00000060073_ENSMUSG00000006998	Psma3_Psmd2	0.0061913	0.974	0.987751
26S_Proteasome	ENSMUSG00000060073_ENSMUSG00000017221	Psma3_Psmd3	0.228949	0.312	0.751759
26S_Proteasome	ENSMUSG00000060073_ENSMUSG00000005625	Psma3_Psmd4	0.267251	0.231	0.751759
26S_Proteasome	ENSMUSG00000060073_ENSMUSG00000005625	Psma3_Psmd4.1	0.267251	0.231	0.751759
26S_Proteasome	ENSMUSG00000060073_ENSMUSG00000026869	Psma3_Psmd5	0.381031	0.057	0.751759
26S_Proteasome	ENSMUSG00000060073_ENSMUSG00000021737	Psma3_Psmd6	0.300449	0.126	0.751759
26S_Proteasome	ENSMUSG00000060073_ENSMUSG00000039067	Psma3_Psmd7	0.330417	0.122	0.751759
26S_Proteasome	ENSMUSG00000060073_ENSMUSG00000030591	Psma3_Psmd8	0.395697	0.133	0.751759
26S_Proteasome	ENSMUSG00000060073_ENSMUSG00000029440	Psma3_Psmd9	0.128791	0.646	0.85659
26S_Proteasome	ENSMUSG00000060073_ENSMUSG00000022216	Psma3_Psme1	0.239196	0.304	0.751759
26S_Proteasome	ENSMUSG00000060073_ENSMUSG00000079197	Psma3_Psme2	0.23891	0.325	0.751759
26S_Proteasome	ENSMUSG00000060073_ENSMUSG00000078652	Psma3_Psme3	0.345585	0.069	0.751759
26S_Proteasome	ENSMUSG00000060073_ENSMUSG00000040850	Psma3_Psme4	-0.0628957	0.789	0.922885
26S_Proteasome	ENSMUSG00000060073_ENSMUSG00000032869	Psma3_Psmf1	0.0909545	0.731	0.905471
26S_Proteasome	ENSMUSG00000060073_ENSMUSG00000022913	Psma3_Psmg1	0.368688	0.1	0.751759
26S_Proteasome	ENSMUSG00000032301_ENSMUSG00000068749	Psma4_Psma5	0.177252	0.183	0.751759
26S_Proteasome	ENSMUSG00000032301_ENSMUSG00000021024	Psma4_Psma6	0.211148	0.118	0.751759
26S_Proteasome	ENSMUSG00000032301_ENSMUSG00000027566	Psma4_Psma7	0.360074	0.178	0.751759
26S_Proteasome	ENSMUSG00000032301_ENSMUSG00000014769	Psma4_Psmb1	0.355407	0.036	0.751759
26S_Proteasome	ENSMUSG00000032301_ENSMUSG00000031897	Psma4_Psmb10	-0.112983	0.698	0.891505
26S_Proteasome	ENSMUSG00000032301_ENSMUSG00000028837	Psma4_Psmb2	0.152139	0.465	0.804397
26S_Proteasome	ENSMUSG00000032301_ENSMUSG00000069744	Psma4_Psmb3	0.102037	0.643	0.856385
26S_Proteasome	ENSMUSG00000032301_ENSMUSG00000005779	Psma4_Psmb4	0.176243	0.516	0.809064
26S_Proteasome	ENSMUSG00000032301_ENSMUSG00000022193	Psma4_Psmb5	0.271802	0.204	0.751759
26S_Proteasome	ENSMUSG00000032301_ENSMUSG00000018286	Psma4_Psmb6	0.185201	0.483	0.806369
26S_Proteasome	ENSMUSG00000032301_ENSMUSG00000026750	Psma4_Psmb7	0.0714713	0.692	0.885093
26S_Proteasome	ENSMUSG00000032301_ENSMUSG00000024338	Psma4_Psmb8	-0.216341	0.437	0.799645
26S_Proteasome	ENSMUSG00000032301_ENSMUSG00000096727	Psma4_Psmb9	-0.325278	0.177	0.751759
26S_Proteasome	ENSMUSG00000032301_ENSMUSG00000021178	Psma4_Psmc1	0.353597	0.146	0.751759
26S_Proteasome	ENSMUSG00000032301_ENSMUSG00000028932	Psma4_Psmc2	0.277381	0.232	0.751759
26S_Proteasome	ENSMUSG00000032301_ENSMUSG00000002102	Psma4_Psmc3	0.252418	0.365	0.769222
26S_Proteasome	ENSMUSG00000032301_ENSMUSG00000030603	Psma4_Psmc4	0.335856	0.285	0.751759
26S_Proteasome	ENSMUSG00000032301_ENSMUSG00000020708	Psma4_Psmc5	0.261841	0.253	0.751759
26S_Proteasome	ENSMUSG00000032301_ENSMUSG00000021832	Psma4_Psmc6	-0.107018	0.477	0.806369
26S_Proteasome	ENSMUSG00000032301_ENSMUSG00000026229	Psma4_Psmd1	0.160526	0.486	0.806724
26S_Proteasome	ENSMUSG00000032301_ENSMUSG00000017428	Psma4_Psmd11	-0.0447287	0.896	0.973632
26S_Proteasome	ENSMUSG00000032301_ENSMUSG00000020720	Psma4_Psmd12	0.241002	0.097	0.751759
26S_Proteasome	ENSMUSG00000032301_ENSMUSG00000025487	Psma4_Psmd13	0.173606	0.363	0.769222
26S_Proteasome	ENSMUSG00000032301_ENSMUSG00000026914	Psma4_Psmd14	0.222291	0.082	0.751759
26S_Proteasome	ENSMUSG00000032301_ENSMUSG00000006998	Psma4_Psmd2	-0.166284	0.651	0.85831
26S_Proteasome	ENSMUSG00000032301_ENSMUSG00000017221	Psma4_Psmd3	0.0801979	0.763	0.914992
26S_Proteasome	ENSMUSG00000032301_ENSMUSG00000005625	Psma4_Psmd4	0.143801	0.583	0.827868
26S_Proteasome	ENSMUSG00000032301_ENSMUSG00000005625	Psma4_Psmd4.1	0.143801	0.583	0.827868
26S_Proteasome	ENSMUSG00000032301_ENSMUSG00000026869	Psma4_Psmd5	0.258838	0.242	0.751759
26S_Proteasome	ENSMUSG00000032301_ENSMUSG00000021737	Psma4_Psmd6	0.222602	0.156	0.751759
26S_Proteasome	ENSMUSG00000032301_ENSMUSG00000039067	Psma4_Psmd7	0.186258	0.33	0.751759
26S_Proteasome	ENSMUSG00000032301_ENSMUSG00000030591	Psma4_Psmd8	0.103577	0.729	0.905471
26S_Proteasome	ENSMUSG00000032301_ENSMUSG00000029440	Psma4_Psmd9	0.198516	0.571	0.826303
26S_Proteasome	ENSMUSG00000032301_ENSMUSG00000022216	Psma4_Psme1	0.153717	0.663	0.86641
26S_Proteasome	ENSMUSG00000032301_ENSMUSG00000079197	Psma4_Psme2	-0.0241031	0.933	0.981114
26S_Proteasome	ENSMUSG00000032301_ENSMUSG00000078652	Psma4_Psme3	0.229574	0.171	0.751759
26S_Proteasome	ENSMUSG00000032301_ENSMUSG00000040850	Psma4_Psme4	-0.361181	0.245	0.751759
26S_Proteasome	ENSMUSG00000032301_ENSMUSG00000032869	Psma4_Psmf1	0.0124751	0.975	0.987751
26S_Proteasome	ENSMUSG00000032301_ENSMUSG00000022913	Psma4_Psmg1	0.155449	0.568	0.825932
26S_Proteasome	ENSMUSG00000068749_ENSMUSG00000021024	Psma5_Psma6	0.0704888	0.355	0.766698
26S_Proteasome	ENSMUSG00000068749_ENSMUSG00000027566	Psma5_Psma7	0.0328435	0.851	0.958741
26S_Proteasome	ENSMUSG00000068749_ENSMUSG00000014769	Psma5_Psmb1	0.182529	0.227	0.751759
26S_Proteasome	ENSMUSG00000068749_ENSMUSG00000031897	Psma5_Psmb10	-0.272602	0.206	0.751759
26S_Proteasome	ENSMUSG00000068749_ENSMUSG00000028837	Psma5_Psmb2	-0.0540996	0.752	0.913822
26S_Proteasome	ENSMUSG00000068749_ENSMUSG00000069744	Psma5_Psmb3	0.000825682	0.999	0.999
26S_Proteasome	ENSMUSG00000068749_ENSMUSG00000005779	Psma5_Psmb4	-0.0607028	0.59	0.828569
26S_Proteasome	ENSMUSG00000068749_ENSMUSG00000022193	Psma5_Psmb5	0.118005	0.534	0.809064
26S_Proteasome	ENSMUSG00000068749_ENSMUSG00000018286	Psma5_Psmb6	0.0142176	0.938	0.981114
26S_Proteasome	ENSMUSG00000068749_ENSMUSG00000026750	Psma5_Psmb7	0.0308438	0.786	0.922885
26S_Proteasome	ENSMUSG00000068749_ENSMUSG00000024338	Psma5_Psmb8	-0.299646	0.17	0.751759
26S_Proteasome	ENSMUSG00000068749_ENSMUSG00000096727	Psma5_Psmb9	-0.399675	0.044	0.751759
26S_Proteasome	ENSMUSG00000068749_ENSMUSG00000021178	Psma5_Psmc1	0.127859	0.373	0.769222
26S_Proteasome	ENSMUSG00000068749_ENSMUSG00000028932	Psma5_Psmc2	0.207315	0.391	0.769222
26S_Proteasome	ENSMUSG00000068749_ENSMUSG00000002102	Psma5_Psmc3	0.132525	0.521	0.809064
26S_Proteasome	ENSMUSG00000068749_ENSMUSG00000030603	Psma5_Psmc4	-0.0174086	0.918	0.980826
26S_Proteasome	ENSMUSG00000068749_ENSMUSG00000020708	Psma5_Psmc5	0.159587	0.243	0.751759
26S_Proteasome	ENSMUSG00000068749_ENSMUSG00000021832	Psma5_Psmc6	0.0861367	0.517	0.809064
26S_Proteasome	ENSMUSG00000068749_ENSMUSG00000026229	Psma5_Psmd1	0.120032	0.505	0.809064
26S_Proteasome	ENSMUSG00000068749_ENSMUSG00000017428	Psma5_Psmd11	0.0481589	0.846	0.954923
26S_Proteasome	ENSMUSG00000068749_ENSMUSG00000020720	Psma5_Psmd12	0.204501	0.082	0.751759
26S_Proteasome	ENSMUSG00000068749_ENSMUSG00000025487	Psma5_Psmd13	0.0664255	0.543	0.811954
26S_Proteasome	ENSMUSG00000068749_ENSMUSG00000026914	Psma5_Psmd14	0.228602	0.053	0.751759
26S_Proteasome	ENSMUSG00000068749_ENSMUSG00000006998	Psma5_Psmd2	-0.104498	0.722	0.900506
26S_Proteasome	ENSMUSG00000068749_ENSMUSG00000017221	Psma5_Psmd3	-0.0015985	0.994	0.997209
26S_Proteasome	ENSMUSG00000068749_ENSMUSG00000005625	Psma5_Psmd4	0.028855	0.86	0.958741
26S_Proteasome	ENSMUSG00000068749_ENSMUSG00000005625	Psma5_Psmd4.1	0.028855	0.86	0.958741
26S_Proteasome	ENSMUSG00000068749_ENSMUSG00000026869	Psma5_Psmd5	0.329853	0.125	0.751759
26S_Proteasome	ENSMUSG00000068749_ENSMUSG00000021737	Psma5_Psmd6	0.104102	0.486	0.806724
26S_Proteasome	ENSMUSG00000068749_ENSMUSG00000039067	Psma5_Psmd7	0.0791098	0.657	0.861061
26S_Proteasome	ENSMUSG00000068749_ENSMUSG00000030591	Psma5_Psmd8	0.0146669	0.923	0.981114
26S_Proteasome	ENSMUSG00000068749_ENSMUSG00000029440	Psma5_Psmd9	0.138421	0.599	0.834718
26S_Proteasome	ENSMUSG00000068749_ENSMUSG00000022216	Psma5_Psme1	-0.0207168	0.942	0.981114
26S_Proteasome	ENSMUSG00000068749_ENSMUSG00000079197	Psma5_Psme2	-0.117349	0.593	0.831489
26S_Proteasome	ENSMUSG00000068749_ENSMUSG00000078652	Psma5_Psme3	0.199743	0.25	0.751759
26S_Proteasome	ENSMUSG00000068749_ENSMUSG00000040850	Psma5_Psme4	-0.180558	0.474	0.806369
26S_Proteasome	ENSMUSG00000068749_ENSMUSG00000032869	Psma5_Psmf1	-0.178662	0.51	0.809064
26S_Proteasome	ENSMUSG00000068749_ENSMUSG00000022913	Psma5_Psmg1	0.327655	0.208	0.751759
26S_Proteasome	ENSMUSG00000021024_ENSMUSG00000027566	Psma6_Psma7	0.412829	0.126	0.751759
26S_Proteasome	ENSMUSG00000021024_ENSMUSG00000014769	Psma6_Psmb1	0.291807	0.075	0.751759
26S_Proteasome	ENSMUSG00000021024_ENSMUSG00000031897	Psma6_Psmb10	-0.0246664	0.916	0.980826
26S_Proteasome	ENSMUSG00000021024_ENSMUSG00000028837	Psma6_Psmb2	0.149623	0.44	0.799645
26S_Proteasome	ENSMUSG00000021024_ENSMUSG00000069744	Psma6_Psmb3	0.335008	0.054	0.751759
26S_Proteasome	ENSMUSG00000021024_ENSMUSG00000005779	Psma6_Psmb4	0.277842	0.13	0.751759
26S_Proteasome	ENSMUSG00000021024_ENSMUSG00000022193	Psma6_Psmb5	0.447677	0.04	0.751759
26S_Proteasome	ENSMUSG00000021024_ENSMUSG00000018286	Psma6_Psmb6	0.351888	0.073	0.751759
26S_Proteasome	ENSMUSG00000021024_ENSMUSG00000026750	Psma6_Psmb7	0.126712	0.295	0.751759
26S_Proteasome	ENSMUSG00000021024_ENSMUSG00000024338	Psma6_Psmb8	-0.0260765	0.917	0.980826
26S_Proteasome	ENSMUSG00000021024_ENSMUSG00000096727	Psma6_Psmb9	-0.132378	0.515	0.809064
26S_Proteasome	ENSMUSG00000021024_ENSMUSG00000021178	Psma6_Psmc1	0.362012	0.038	0.751759
26S_Proteasome	ENSMUSG00000021024_ENSMUSG00000028932	Psma6_Psmc2	0.328343	0.211	0.751759
26S_Proteasome	ENSMUSG00000021024_ENSMUSG00000002102	Psma6_Psmc3	0.426147	0.023	0.751759
26S_Proteasome	ENSMUSG00000021024_ENSMUSG00000030603	Psma6_Psmc4	0.329202	0.245	0.751759
26S_Proteasome	ENSMUSG00000021024_ENSMUSG00000020708	Psma6_Psmc5	0.296487	0.056	0.751759
26S_Proteasome	ENSMUSG00000021024_ENSMUSG00000021832	Psma6_Psmc6	-0.200231	0.273	0.751759
26S_Proteasome	ENSMUSG00000021024_ENSMUSG00000026229	Psma6_Psmd1	-0.272952	0.293	0.751759
26S_Proteasome	ENSMUSG00000021024_ENSMUSG00000017428	Psma6_Psmd11	-0.187568	0.614	0.845274
26S_Proteasome	ENSMUSG00000021024_ENSMUSG00000020720	Psma6_Psmd12	0.153444	0.145	0.751759
26S_Proteasome	ENSMUSG00000021024_ENSMUSG00000025487	Psma6_Psmd13	0.255845	0.064	0.751759
26S_Proteasome	ENSMUSG00000021024_ENSMUSG00000026914	Psma6_Psmd14	0.141225	0.267	0.751759
26S_Proteasome	ENSMUSG00000021024_ENSMUSG00000006998	Psma6_Psmd2	-0.48854	0.244	0.751759
26S_Proteasome	ENSMUSG00000021024_ENSMUSG00000017221	Psma6_Psmd3	0.144855	0.483	0.806369
26S_Proteasome	ENSMUSG00000021024_ENSMUSG00000005625	Psma6_Psmd4	0.177783	0.293	0.751759
26S_Proteasome	ENSMUSG00000021024_ENSMUSG00000005625	Psma6_Psmd4.1	0.177783	0.293	0.751759
26S_Proteasome	ENSMUSG00000021024_ENSMUSG00000026869	Psma6_Psmd5	0.21293	0.312	0.751759
26S_Proteasome	ENSMUSG00000021024_ENSMUSG00000021737	Psma6_Psmd6	0.251443	0.124	0.751759
26S_Proteasome	ENSMUSG00000021024_ENSMUSG00000039067	Psma6_Psmd7	0.251169	0.089	0.751759
26S_Proteasome	ENSMUSG00000021024_ENSMUSG00000030591	Psma6_Psmd8	0.0478456	0.899	0.974119
26S_Proteasome	ENSMUSG00000021024_ENSMUSG00000029440	Psma6_Psmd9	0.344375	0.39	0.769222
26S_Proteasome	ENSMUSG00000021024_ENSMUSG00000022216	Psma6_Psme1	0.324878	0.271	0.751759
26S_Proteasome	ENSMUSG00000021024_ENSMUSG00000079197	Psma6_Psme2	0.176934	0.573	0.826791
26S_Proteasome	ENSMUSG00000021024_ENSMUSG00000078652	Psma6_Psme3	0.0559547	0.667	0.86662
26S_Proteasome	ENSMUSG00000021024_ENSMUSG00000040850	Psma6_Psme4	-0.572534	0.06	0.751759
26S_Proteasome	ENSMUSG00000021024_ENSMUSG00000032869	Psma6_Psmf1	0.118968	0.741	0.909135
26S_Proteasome	ENSMUSG00000021024_ENSMUSG00000022913	Psma6_Psmg1	0.380483	0.161	0.751759
26S_Proteasome	ENSMUSG00000027566_ENSMUSG00000014769	Psma7_Psmb1	0.258463	0.336	0.751759
26S_Proteasome	ENSMUSG00000027566_ENSMUSG00000031897	Psma7_Psmb10	-0.0533147	0.785	0.922885
26S_Proteasome	ENSMUSG00000027566_ENSMUSG00000028837	Psma7_Psmb2	0.363618	0.122	0.751759
26S_Proteasome	ENSMUSG00000027566_ENSMUSG00000069744	Psma7_Psmb3	0.334943	0.171	0.751759
26S_Proteasome	ENSMUSG00000027566_ENSMUSG00000005779	Psma7_Psmb4	0.282478	0.17	0.751759
26S_Proteasome	ENSMUSG00000027566_ENSMUSG00000022193	Psma7_Psmb5	0.402559	0.057	0.751759
26S_Proteasome	ENSMUSG00000027566_ENSMUSG00000018286	Psma7_Psmb6	0.318102	0.169	0.751759
26S_Proteasome	ENSMUSG00000027566_ENSMUSG00000026750	Psma7_Psmb7	0.372626	0.161	0.751759
26S_Proteasome	ENSMUSG00000027566_ENSMUSG00000024338	Psma7_Psmb8	0.00397295	0.985	0.991589
26S_Proteasome	ENSMUSG00000027566_ENSMUSG00000096727	Psma7_Psmb9	-0.119483	0.509	0.809064
26S_Proteasome	ENSMUSG00000027566_ENSMUSG00000021178	Psma7_Psmc1	0.27732	0.285	0.751759
26S_Proteasome	ENSMUSG00000027566_ENSMUSG00000028932	Psma7_Psmc2	0.420583	0.116	0.751759
26S_Proteasome	ENSMUSG00000027566_ENSMUSG00000002102	Psma7_Psmc3	0.357758	0.209	0.751759
26S_Proteasome	ENSMUSG00000027566_ENSMUSG00000030603	Psma7_Psmc4	0.36774	0.211	0.751759
26S_Proteasome	ENSMUSG00000027566_ENSMUSG00000020708	Psma7_Psmc5	0.460114	0.063	0.751759
26S_Proteasome	ENSMUSG00000027566_ENSMUSG00000021832	Psma7_Psmc6	-0.0687036	0.643	0.856385
26S_Proteasome	ENSMUSG00000027566_ENSMUSG00000026229	Psma7_Psmd1	-0.0143726	0.94	0.981114
26S_Proteasome	ENSMUSG00000027566_ENSMUSG00000017428	Psma7_Psmd11	-0.107156	0.674	0.871951
26S_Proteasome	ENSMUSG00000027566_ENSMUSG00000020720	Psma7_Psmd12	0.391042	0.092	0.751759
26S_Proteasome	ENSMUSG00000027566_ENSMUSG00000025487	Psma7_Psmd13	0.388638	0.115	0.751759
26S_Proteasome	ENSMUSG00000027566_ENSMUSG00000026914	Psma7_Psmd14	0.404084	0.132	0.751759
26S_Proteasome	ENSMUSG00000027566_ENSMUSG00000006998	Psma7_Psmd2	-0.255931	0.403	0.772631
26S_Proteasome	ENSMUSG00000027566_ENSMUSG00000017221	Psma7_Psmd3	0.285266	0.295	0.751759
26S_Proteasome	ENSMUSG00000027566_ENSMUSG00000005625	Psma7_Psmd4	-0.00845356	0.968	0.987688
26S_Proteasome	ENSMUSG00000027566_ENSMUSG00000005625	Psma7_Psmd4.1	-0.00845356	0.968	0.987688
26S_Proteasome	ENSMUSG00000027566_ENSMUSG00000026869	Psma7_Psmd5	0.468189	0.076	0.751759
26S_Proteasome	ENSMUSG00000027566_ENSMUSG00000021737	Psma7_Psmd6	0.30182	0.245	0.751759
26S_Proteasome	ENSMUSG00000027566_ENSMUSG00000039067	Psma7_Psmd7	0.176843	0.422	0.788957
26S_Proteasome	ENSMUSG00000027566_ENSMUSG00000030591	Psma7_Psmd8	0.360133	0.258	0.751759
26S_Proteasome	ENSMUSG00000027566_ENSMUSG00000029440	Psma7_Psmd9	0.254491	0.475	0.806369
26S_Proteasome	ENSMUSG00000027566_ENSMUSG00000022216	Psma7_Psme1	0.406956	0.059	0.751759
26S_Proteasome	ENSMUSG00000027566_ENSMUSG00000079197	Psma7_Psme2	0.181399	0.39	0.769222
26S_Proteasome	ENSMUSG00000027566_ENSMUSG00000078652	Psma7_Psme3	0.375757	0.062	0.751759
26S_Proteasome	ENSMUSG00000027566_ENSMUSG00000040850	Psma7_Psme4	-0.0716026	0.776	0.921862
26S_Proteasome	ENSMUSG00000027566_ENSMUSG00000032869	Psma7_Psmf1	0.0970672	0.737	0.909135
26S_Proteasome	ENSMUSG00000027566_ENSMUSG00000022913	Psma7_Psmg1	0.402373	0.202	0.751759
26S_Proteasome	ENSMUSG00000014769_ENSMUSG00000031897	Psmb1_Psmb10	0.0833996	0.739	0.909135
26S_Proteasome	ENSMUSG00000014769_ENSMUSG00000028837	Psmb1_Psmb2	0.287597	0.122	0.751759
26S_Proteasome	ENSMUSG00000014769_ENSMUSG00000069744	Psmb1_Psmb3	0.127906	0.612	0.845274
26S_Proteasome	ENSMUSG00000014769_ENSMUSG00000005779	Psmb1_Psmb4	0.261874	0.285	0.751759
26S_Proteasome	ENSMUSG00000014769_ENSMUSG00000022193	Psmb1_Psmb5	0.313882	0.24	0.751759
26S_Proteasome	ENSMUSG00000014769_ENSMUSG00000018286	Psmb1_Psmb6	0.357387	0.179	0.751759
26S_Proteasome	ENSMUSG00000014769_ENSMUSG00000026750	Psmb1_Psmb7	0.259443	0.196	0.751759
26S_Proteasome	ENSMUSG00000014769_ENSMUSG00000024338	Psmb1_Psmb8	-0.0549025	0.788	0.922885
26S_Proteasome	ENSMUSG00000014769_ENSMUSG00000096727	Psmb1_Psmb9	-0.171622	0.327	0.751759
26S_Proteasome	ENSMUSG00000014769_ENSMUSG00000021178	Psmb1_Psmc1	0.43478	0.045	0.751759
26S_Proteasome	ENSMUSG00000014769_ENSMUSG00000028932	Psmb1_Psmc2	0.401056	0.105	0.751759
26S_Proteasome	ENSMUSG00000014769_ENSMUSG00000002102	Psmb1_Psmc3	0.369286	0.103	0.751759
26S_Proteasome	ENSMUSG00000014769_ENSMUSG00000030603	Psmb1_Psmc4	0.376955	0.253	0.751759
26S_Proteasome	ENSMUSG00000014769_ENSMUSG00000020708	Psmb1_Psmc5	0.37119	0.061	0.751759
26S_Proteasome	ENSMUSG00000014769_ENSMUSG00000021832	Psmb1_Psmc6	0.0878245	0.567	0.825808
26S_Proteasome	ENSMUSG00000014769_ENSMUSG00000026229	Psmb1_Psmd1	0.030049	0.864	0.960828
26S_Proteasome	ENSMUSG00000014769_ENSMUSG00000017428	Psmb1_Psmd11	-0.173896	0.438	0.799645
26S_Proteasome	ENSMUSG00000014769_ENSMUSG00000020720	Psmb1_Psmd12	0.275915	0.143	0.751759
26S_Proteasome	ENSMUSG00000014769_ENSMUSG00000025487	Psmb1_Psmd13	0.416621	0.055	0.751759
26S_Proteasome	ENSMUSG00000014769_ENSMUSG00000026914	Psmb1_Psmd14	0.289243	0.136	0.751759
26S_Proteasome	ENSMUSG00000014769_ENSMUSG00000006998	Psmb1_Psmd2	-0.139016	0.667	0.86662
26S_Proteasome	ENSMUSG00000014769_ENSMUSG00000017221	Psmb1_Psmd3	0.274861	0.26	0.751759
26S_Proteasome	ENSMUSG00000014769_ENSMUSG00000005625	Psmb1_Psmd4	0.187438	0.337	0.751759
26S_Proteasome	ENSMUSG00000014769_ENSMUSG00000005625	Psmb1_Psmd4.1	0.187438	0.337	0.751759
26S_Proteasome	ENSMUSG00000014769_ENSMUSG00000026869	Psmb1_Psmd5	0.271202	0.25	0.751759
26S_Proteasome	ENSMUSG00000014769_ENSMUSG00000021737	Psmb1_Psmd6	0.373357	0.071	0.751759
26S_Proteasome	ENSMUSG00000014769_ENSMUSG00000039067	Psmb1_Psmd7	0.225739	0.23	0.751759
26S_Proteasome	ENSMUSG00000014769_ENSMUSG00000030591	Psmb1_Psmd8	0.320927	0.215	0.751759
26S_Proteasome	ENSMUSG00000014769_ENSMUSG00000029440	Psmb1_Psmd9	0.193633	0.567	0.825808
26S_Proteasome	ENSMUSG00000014769_ENSMUSG00000022216	Psmb1_Psme1	0.306186	0.288	0.751759
26S_Proteasome	ENSMUSG00000014769_ENSMUSG00000079197	Psmb1_Psme2	0.1475	0.596	0.831821
26S_Proteasome	ENSMUSG00000014769_ENSMUSG00000078652	Psmb1_Psme3	0.199355	0.214	0.751759
26S_Proteasome	ENSMUSG00000014769_ENSMUSG00000040850	Psmb1_Psme4	-0.097073	0.752	0.913822
26S_Proteasome	ENSMUSG00000014769_ENSMUSG00000032869	Psmb1_Psmf1	0.117834	0.699	0.891521
26S_Proteasome	ENSMUSG00000014769_ENSMUSG00000022913	Psmb1_Psmg1	0.328505	0.205	0.751759
26S_Proteasome	ENSMUSG00000031897_ENSMUSG00000028837	Psmb10_Psmb2	-0.0698878	0.757	0.913822
26S_Proteasome	ENSMUSG00000031897_ENSMUSG00000069744	Psmb10_Psmb3	-0.0814943	0.756	0.913822
26S_Proteasome	ENSMUSG00000031897_ENSMUSG00000005779	Psmb10_Psmb4	-0.185558	0.396	0.771232
26S_Proteasome	ENSMUSG00000031897_ENSMUSG00000022193	Psmb10_Psmb5	-0.0505157	0.835	0.944868
26S_Proteasome	ENSMUSG00000031897_ENSMUSG00000018286	Psmb10_Psmb6	-0.138919	0.584	0.827868
26S_Proteasome	ENSMUSG00000031897_ENSMUSG00000026750	Psmb10_Psmb7	-0.161188	0.602	0.837606
26S_Proteasome	ENSMUSG00000031897_ENSMUSG00000024338	Psmb10_Psmb8	-0.0941675	0.386	0.769222
26S_Proteasome	ENSMUSG00000031897_ENSMUSG00000096727	Psmb10_Psmb9	-0.130942	0.243	0.751759
26S_Proteasome	ENSMUSG00000031897_ENSMUSG00000021178	Psmb10_Psmc1	0.0658253	0.76	0.913822
26S_Proteasome	ENSMUSG00000031897_ENSMUSG00000028932	Psmb10_Psmc2	-0.0181646	0.948	0.982829
26S_Proteasome	ENSMUSG00000031897_ENSMUSG00000002102	Psmb10_Psmc3	0.0507973	0.808	0.929457
26S_Proteasome	ENSMUSG00000031897_ENSMUSG00000030603	Psmb10_Psmc4	-0.120386	0.653	0.85831
26S_Proteasome	ENSMUSG00000031897_ENSMUSG00000020708	Psmb10_Psmc5	0.0940548	0.712	0.89672
26S_Proteasome	ENSMUSG00000031897_ENSMUSG00000021832	Psmb10_Psmc6	-0.109837	0.449	0.800507
26S_Proteasome	ENSMUSG00000031897_ENSMUSG00000026229	Psmb10_Psmd1	-0.0823744	0.652	0.85831
26S_Proteasome	ENSMUSG00000031897_ENSMUSG00000017428	Psmb10_Psmd11	0.0622864	0.731	0.905471
26S_Proteasome	ENSMUSG00000031897_ENSMUSG00000020720	Psmb10_Psmd12	0.0742051	0.773	0.919656
26S_Proteasome	ENSMUSG00000031897_ENSMUSG00000025487	Psmb10_Psmd13	-0.0277984	0.917	0.980826
26S_Proteasome	ENSMUSG00000031897_ENSMUSG00000026914	Psmb10_Psmd14	0.0685623	0.78	0.921862
26S_Proteasome	ENSMUSG00000031897_ENSMUSG00000006998	Psmb10_Psmd2	-0.142476	0.528	0.809064
26S_Proteasome	ENSMUSG00000031897_ENSMUSG00000017221	Psmb10_Psmd3	0.012765	0.963	0.985929
26S_Proteasome	ENSMUSG00000031897_ENSMUSG00000005625	Psmb10_Psmd4	0.140982	0.453	0.800507
26S_Proteasome	ENSMUSG00000031897_ENSMUSG00000005625	Psmb10_Psmd4.1	0.140982	0.453	0.800507
26S_Proteasome	ENSMUSG00000031897_ENSMUSG00000026869	Psmb10_Psmd5	-0.153487	0.517	0.809064
26S_Proteasome	ENSMUSG00000031897_ENSMUSG00000021737	Psmb10_Psmd6	-0.0253857	0.927	0.981114
26S_Proteasome	ENSMUSG00000031897_ENSMUSG00000039067	Psmb10_Psmd7	0.0254779	0.92	0.980826
26S_Proteasome	ENSMUSG00000031897_ENSMUSG00000030591	Psmb10_Psmd8	-0.0874772	0.76	0.913822
26S_Proteasome	ENSMUSG00000031897_ENSMUSG00000029440	Psmb10_Psmd9	0.196721	0.37	0.769222
26S_Proteasome	ENSMUSG00000031897_ENSMUSG00000022216	Psmb10_Psme1	0.0774895	0.682	0.876064
26S_Proteasome	ENSMUSG00000031897_ENSMUSG00000079197	Psmb10_Psme2	-0.114875	0.354	0.766698
26S_Proteasome	ENSMUSG00000031897_ENSMUSG00000078652	Psmb10_Psme3	0.161839	0.337	0.751759
26S_Proteasome	ENSMUSG00000031897_ENSMUSG00000040850	Psmb10_Psme4	-0.0846399	0.653	0.85831
26S_Proteasome	ENSMUSG00000031897_ENSMUSG00000032869	Psmb10_Psmf1	-0.034795	0.88	0.970256
26S_Proteasome	ENSMUSG00000031897_ENSMUSG00000022913	Psmb10_Psmg1	0.0927716	0.758	0.913822
26S_Proteasome	ENSMUSG00000028837_ENSMUSG00000069744	Psmb2_Psmb3	0.131717	0.43	0.79731
26S_Proteasome	ENSMUSG00000028837_ENSMUSG00000005779	Psmb2_Psmb4	0.0520082	0.788	0.922885
26S_Proteasome	ENSMUSG00000028837_ENSMUSG00000022193	Psmb2_Psmb5	0.220732	0.27	0.751759
26S_Proteasome	ENSMUSG00000028837_ENSMUSG00000018286	Psmb2_Psmb6	0.0786303	0.669	0.866725
26S_Proteasome	ENSMUSG00000028837_ENSMUSG00000026750	Psmb2_Psmb7	0.125573	0.473	0.806369
26S_Proteasome	ENSMUSG00000028837_ENSMUSG00000024338	Psmb2_Psmb8	-0.058853	0.804	0.929457
26S_Proteasome	ENSMUSG00000028837_ENSMUSG00000096727	Psmb2_Psmb9	-0.181803	0.353	0.766698
26S_Proteasome	ENSMUSG00000028837_ENSMUSG00000021178	Psmb2_Psmc1	0.218527	0.321	0.751759
26S_Proteasome	ENSMUSG00000028837_ENSMUSG00000028932	Psmb2_Psmc2	0.231119	0.38	0.769222
26S_Proteasome	ENSMUSG00000028837_ENSMUSG00000002102	Psmb2_Psmc3	0.232399	0.228	0.751759
26S_Proteasome	ENSMUSG00000028837_ENSMUSG00000030603	Psmb2_Psmc4	0.101447	0.721	0.900502
26S_Proteasome	ENSMUSG00000028837_ENSMUSG00000020708	Psmb2_Psmc5	0.244223	0.248	0.751759
26S_Proteasome	ENSMUSG00000028837_ENSMUSG00000021832	Psmb2_Psmc6	-0.137774	0.386	0.769222
26S_Proteasome	ENSMUSG00000028837_ENSMUSG00000026229	Psmb2_Psmd1	-0.120119	0.513	0.809064
26S_Proteasome	ENSMUSG00000028837_ENSMUSG00000017428	Psmb2_Psmd11	-0.266549	0.274	0.751759
26S_Proteasome	ENSMUSG00000028837_ENSMUSG00000020720	Psmb2_Psmd12	0.153958	0.451	0.800507
26S_Proteasome	ENSMUSG00000028837_ENSMUSG00000025487	Psmb2_Psmd13	0.127233	0.62	0.848273
26S_Proteasome	ENSMUSG00000028837_ENSMUSG00000026914	Psmb2_Psmd14	0.101911	0.688	0.881226
26S_Proteasome	ENSMUSG00000028837_ENSMUSG00000006998	Psmb2_Psmd2	-0.255703	0.408	0.775629
26S_Proteasome	ENSMUSG00000028837_ENSMUSG00000017221	Psmb2_Psmd3	0.00952967	0.968	0.987688
26S_Proteasome	ENSMUSG00000028837_ENSMUSG00000005625	Psmb2_Psmd4	0.157685	0.389	0.769222
26S_Proteasome	ENSMUSG00000028837_ENSMUSG00000005625	Psmb2_Psmd4.1	0.157685	0.389	0.769222
26S_Proteasome	ENSMUSG00000028837_ENSMUSG00000026869	Psmb2_Psmd5	0.14554	0.514	0.809064
26S_Proteasome	ENSMUSG00000028837_ENSMUSG00000021737	Psmb2_Psmd6	0.141662	0.544	0.811954
26S_Proteasome	ENSMUSG00000028837_ENSMUSG00000039067	Psmb2_Psmd7	0.133517	0.483	0.806369
26S_Proteasome	ENSMUSG00000028837_ENSMUSG00000030591	Psmb2_Psmd8	0.0443033	0.896	0.973632
26S_Proteasome	ENSMUSG00000028837_ENSMUSG00000029440	Psmb2_Psmd9	0.200801	0.515	0.809064
26S_Proteasome	ENSMUSG00000028837_ENSMUSG00000022216	Psmb2_Psme1	0.201326	0.335	0.751759
26S_Proteasome	ENSMUSG00000028837_ENSMUSG00000079197	Psmb2_Psme2	0.0190685	0.933	0.981114
26S_Proteasome	ENSMUSG00000028837_ENSMUSG00000078652	Psmb2_Psme3	0.0549804	0.726	0.904246
26S_Proteasome	ENSMUSG00000028837_ENSMUSG00000040850	Psmb2_Psme4	-0.383306	0.108	0.751759
26S_Proteasome	ENSMUSG00000028837_ENSMUSG00000032869	Psmb2_Psmf1	0.0301735	0.902	0.974119
26S_Proteasome	ENSMUSG00000028837_ENSMUSG00000022913	Psmb2_Psmg1	0.282563	0.31	0.751759
26S_Proteasome	ENSMUSG00000069744_ENSMUSG00000005779	Psmb3_Psmb4	0.159221	0.257	0.751759
26S_Proteasome	ENSMUSG00000069744_ENSMUSG00000022193	Psmb3_Psmb5	0.221003	0.101	0.751759
26S_Proteasome	ENSMUSG00000069744_ENSMUSG00000018286	Psmb3_Psmb6	0.150747	0.183	0.751759
26S_Proteasome	ENSMUSG00000069744_ENSMUSG00000026750	Psmb3_Psmb7	0.158723	0.305	0.751759
26S_Proteasome	ENSMUSG00000069744_ENSMUSG00000024338	Psmb3_Psmb8	-0.0512682	0.826	0.939347
26S_Proteasome	ENSMUSG00000069744_ENSMUSG00000096727	Psmb3_Psmb9	-0.188874	0.341	0.754713
26S_Proteasome	ENSMUSG00000069744_ENSMUSG00000021178	Psmb3_Psmc1	0.385736	0.132	0.751759
26S_Proteasome	ENSMUSG00000069744_ENSMUSG00000028932	Psmb3_Psmc2	0.444122	0.039	0.751759
26S_Proteasome	ENSMUSG00000069744_ENSMUSG00000002102	Psmb3_Psmc3	0.349282	0.025	0.751759
26S_Proteasome	ENSMUSG00000069744_ENSMUSG00000030603	Psmb3_Psmc4	0.245079	0.264	0.751759
26S_Proteasome	ENSMUSG00000069744_ENSMUSG00000020708	Psmb3_Psmc5	0.30759	0.067	0.751759
26S_Proteasome	ENSMUSG00000069744_ENSMUSG00000021832	Psmb3_Psmc6	-0.192504	0.235	0.751759
26S_Proteasome	ENSMUSG00000069744_ENSMUSG00000026229	Psmb3_Psmd1	0.147477	0.471	0.806369
26S_Proteasome	ENSMUSG00000069744_ENSMUSG00000017428	Psmb3_Psmd11	-0.162068	0.621	0.848356
26S_Proteasome	ENSMUSG00000069744_ENSMUSG00000020720	Psmb3_Psmd12	0.344672	0.064	0.751759
26S_Proteasome	ENSMUSG00000069744_ENSMUSG00000025487	Psmb3_Psmd13	0.228838	0.271	0.751759
26S_Proteasome	ENSMUSG00000069744_ENSMUSG00000026914	Psmb3_Psmd14	0.189844	0.337	0.751759
26S_Proteasome	ENSMUSG00000069744_ENSMUSG00000006998	Psmb3_Psmd2	-0.221423	0.575	0.826791
26S_Proteasome	ENSMUSG00000069744_ENSMUSG00000017221	Psmb3_Psmd3	0.217838	0.331	0.751759
26S_Proteasome	ENSMUSG00000069744_ENSMUSG00000005625	Psmb3_Psmd4	0.184896	0.356	0.766698
26S_Proteasome	ENSMUSG00000069744_ENSMUSG00000005625	Psmb3_Psmd4.1	0.184896	0.356	0.766698
26S_Proteasome	ENSMUSG00000069744_ENSMUSG00000026869	Psmb3_Psmd5	0.270872	0.24	0.751759
26S_Proteasome	ENSMUSG00000069744_ENSMUSG00000021737	Psmb3_Psmd6	0.245342	0.202	0.751759
26S_Proteasome	ENSMUSG00000069744_ENSMUSG00000039067	Psmb3_Psmd7	0.205793	0.234	0.751759
26S_Proteasome	ENSMUSG00000069744_ENSMUSG00000030591	Psmb3_Psmd8	0.236159	0.53	0.809064
26S_Proteasome	ENSMUSG00000069744_ENSMUSG00000029440	Psmb3_Psmd9	0.117889	0.804	0.929457
26S_Proteasome	ENSMUSG00000069744_ENSMUSG00000022216	Psmb3_Psme1	0.265619	0.28	0.751759
26S_Proteasome	ENSMUSG00000069744_ENSMUSG00000079197	Psmb3_Psme2	0.181134	0.5	0.809064
26S_Proteasome	ENSMUSG00000069744_ENSMUSG00000078652	Psmb3_Psme3	0.359974	0.02	0.751759
26S_Proteasome	ENSMUSG00000069744_ENSMUSG00000040850	Psmb3_Psme4	-0.288359	0.231	0.751759
26S_Proteasome	ENSMUSG00000069744_ENSMUSG00000032869	Psmb3_Psmf1	-0.0151178	0.962	0.985929
26S_Proteasome	ENSMUSG00000069744_ENSMUSG00000022913	Psmb3_Psmg1	0.135214	0.631	0.856039
26S_Proteasome	ENSMUSG00000005779_ENSMUSG00000022193	Psmb4_Psmb5	0.186574	0.218	0.751759
26S_Proteasome	ENSMUSG00000005779_ENSMUSG00000018286	Psmb4_Psmb6	0.0894417	0.387	0.769222
26S_Proteasome	ENSMUSG00000005779_ENSMUSG00000026750	Psmb4_Psmb7	0.173008	0.359	0.766698
26S_Proteasome	ENSMUSG00000005779_ENSMUSG00000024338	Psmb4_Psmb8	-0.162784	0.412	0.777218
26S_Proteasome	ENSMUSG00000005779_ENSMUSG00000096727	Psmb4_Psmb9	-0.283612	0.092	0.751759
26S_Proteasome	ENSMUSG00000005779_ENSMUSG00000021178	Psmb4_Psmc1	0.319255	0.174	0.751759
26S_Proteasome	ENSMUSG00000005779_ENSMUSG00000028932	Psmb4_Psmc2	0.303194	0.451	0.800507
26S_Proteasome	ENSMUSG00000005779_ENSMUSG00000002102	Psmb4_Psmc3	0.367126	0.08	0.751759
26S_Proteasome	ENSMUSG00000005779_ENSMUSG00000030603	Psmb4_Psmc4	0.168985	0.388	0.769222
26S_Proteasome	ENSMUSG00000005779_ENSMUSG00000020708	Psmb4_Psmc5	0.279893	0.124	0.751759
26S_Proteasome	ENSMUSG00000005779_ENSMUSG00000021832	Psmb4_Psmc6	-0.162719	0.325	0.751759
26S_Proteasome	ENSMUSG00000005779_ENSMUSG00000026229	Psmb4_Psmd1	-0.013788	0.95	0.983773
26S_Proteasome	ENSMUSG00000005779_ENSMUSG00000017428	Psmb4_Psmd11	-0.186558	0.574	0.826791
26S_Proteasome	ENSMUSG00000005779_ENSMUSG00000020720	Psmb4_Psmd12	0.283447	0.167	0.751759
26S_Proteasome	ENSMUSG00000005779_ENSMUSG00000025487	Psmb4_Psmd13	0.252569	0.262	0.751759
26S_Proteasome	ENSMUSG00000005779_ENSMUSG00000026914	Psmb4_Psmd14	0.230127	0.373	0.769222
26S_Proteasome	ENSMUSG00000005779_ENSMUSG00000006998	Psmb4_Psmd2	-0.263801	0.523	0.809064
26S_Proteasome	ENSMUSG00000005779_ENSMUSG00000017221	Psmb4_Psmd3	0.184904	0.293	0.751759
26S_Proteasome	ENSMUSG00000005779_ENSMUSG00000005625	Psmb4_Psmd4	0.118003	0.44	0.799645
26S_Proteasome	ENSMUSG00000005779_ENSMUSG00000005625	Psmb4_Psmd4.1	0.118003	0.44	0.799645
26S_Proteasome	ENSMUSG00000005779_ENSMUSG00000026869	Psmb4_Psmd5	0.332314	0.171	0.751759
26S_Proteasome	ENSMUSG00000005779_ENSMUSG00000021737	Psmb4_Psmd6	0.238259	0.321	0.751759
26S_Proteasome	ENSMUSG00000005779_ENSMUSG00000039067	Psmb4_Psmd7	0.144699	0.397	0.771232
26S_Proteasome	ENSMUSG00000005779_ENSMUSG00000030591	Psmb4_Psmd8	0.135197	0.741	0.909135
26S_Proteasome	ENSMUSG00000005779_ENSMUSG00000029440	Psmb4_Psmd9	0.211572	0.651	0.85831
26S_Proteasome	ENSMUSG00000005779_ENSMUSG00000022216	Psmb4_Psme1	0.150645	0.584	0.827868
26S_Proteasome	ENSMUSG00000005779_ENSMUSG00000079197	Psmb4_Psme2	0.0458884	0.853	0.958741
26S_Proteasome	ENSMUSG00000005779_ENSMUSG00000078652	Psmb4_Psme3	0.318122	0.062	0.751759
26S_Proteasome	ENSMUSG00000005779_ENSMUSG00000040850	Psmb4_Psme4	-0.335923	0.126	0.751759
26S_Proteasome	ENSMUSG00000005779_ENSMUSG00000032869	Psmb4_Psmf1	0.122469	0.713	0.89672
26S_Proteasome	ENSMUSG00000005779_ENSMUSG00000022913	Psmb4_Psmg1	0.357955	0.188	0.751759
26S_Proteasome	ENSMUSG00000022193_ENSMUSG00000018286	Psmb5_Psmb6	0.173836	0.164	0.751759
26S_Proteasome	ENSMUSG00000022193_ENSMUSG00000026750	Psmb5_Psmb7	0.264692	0.178	0.751759
26S_Proteasome	ENSMUSG00000022193_ENSMUSG00000024338	Psmb5_Psmb8	-0.0262723	0.92	0.980826
26S_Proteasome	ENSMUSG00000022193_ENSMUSG00000096727	Psmb5_Psmb9	-0.154915	0.451	0.800507
26S_Proteasome	ENSMUSG00000022193_ENSMUSG00000021178	Psmb5_Psmc1	0.522694	0.05	0.751759
26S_Proteasome	ENSMUSG00000022193_ENSMUSG00000028932	Psmb5_Psmc2	0.43072	0.065	0.751759
26S_Proteasome	ENSMUSG00000022193_ENSMUSG00000002102	Psmb5_Psmc3	0.362818	0.072	0.751759
26S_Proteasome	ENSMUSG00000022193_ENSMUSG00000030603	Psmb5_Psmc4	0.128828	0.469	0.806369
26S_Proteasome	ENSMUSG00000022193_ENSMUSG00000020708	Psmb5_Psmc5	0.262568	0.119	0.751759
26S_Proteasome	ENSMUSG00000022193_ENSMUSG00000021832	Psmb5_Psmc6	0.0359509	0.784	0.922885
26S_Proteasome	ENSMUSG00000022193_ENSMUSG00000026229	Psmb5_Psmd1	-0.0213473	0.919	0.980826
26S_Proteasome	ENSMUSG00000022193_ENSMUSG00000017428	Psmb5_Psmd11	-0.218191	0.455	0.800906
26S_Proteasome	ENSMUSG00000022193_ENSMUSG00000020720	Psmb5_Psmd12	0.373777	0.048	0.751759
26S_Proteasome	ENSMUSG00000022193_ENSMUSG00000025487	Psmb5_Psmd13	0.313486	0.154	0.751759
26S_Proteasome	ENSMUSG00000022193_ENSMUSG00000026914	Psmb5_Psmd14	0.25225	0.233	0.751759
26S_Proteasome	ENSMUSG00000022193_ENSMUSG00000006998	Psmb5_Psmd2	-0.291496	0.452	0.800507
26S_Proteasome	ENSMUSG00000022193_ENSMUSG00000017221	Psmb5_Psmd3	0.0455414	0.753	0.913822
26S_Proteasome	ENSMUSG00000022193_ENSMUSG00000005625	Psmb5_Psmd4	0.0461825	0.782	0.921862
26S_Proteasome	ENSMUSG00000022193_ENSMUSG00000005625	Psmb5_Psmd4.1	0.0461825	0.782	0.921862
26S_Proteasome	ENSMUSG00000022193_ENSMUSG00000026869	Psmb5_Psmd5	0.350685	0.153	0.751759
26S_Proteasome	ENSMUSG00000022193_ENSMUSG00000021737	Psmb5_Psmd6	0.362131	0.041	0.751759
26S_Proteasome	ENSMUSG00000022193_ENSMUSG00000039067	Psmb5_Psmd7	0.165165	0.235	0.751759
26S_Proteasome	ENSMUSG00000022193_ENSMUSG00000030591	Psmb5_Psmd8	0.258617	0.334	0.751759
26S_Proteasome	ENSMUSG00000022193_ENSMUSG00000029440	Psmb5_Psmd9	0.160494	0.714	0.89672
26S_Proteasome	ENSMUSG00000022193_ENSMUSG00000022216	Psmb5_Psme1	0.356453	0.199	0.751759
26S_Proteasome	ENSMUSG00000022193_ENSMUSG00000079197	Psmb5_Psme2	0.330247	0.256	0.751759
26S_Proteasome	ENSMUSG00000022193_ENSMUSG00000078652	Psmb5_Psme3	0.314414	0.064	0.751759
26S_Proteasome	ENSMUSG00000022193_ENSMUSG00000040850	Psmb5_Psme4	-0.309657	0.258	0.751759
26S_Proteasome	ENSMUSG00000022193_ENSMUSG00000032869	Psmb5_Psmf1	0.109712	0.759	0.913822
26S_Proteasome	ENSMUSG00000022193_ENSMUSG00000022913	Psmb5_Psmg1	0.246866	0.379	0.769222
26S_Proteasome	ENSMUSG00000018286_ENSMUSG00000026750	Psmb6_Psmb7	0.210797	0.192	0.751759
26S_Proteasome	ENSMUSG00000018286_ENSMUSG00000024338	Psmb6_Psmb8	-0.121896	0.617	0.845449
26S_Proteasome	ENSMUSG00000018286_ENSMUSG00000096727	Psmb6_Psmb9	-0.24923	0.185	0.751759
26S_Proteasome	ENSMUSG00000018286_ENSMUSG00000021178	Psmb6_Psmc1	0.366888	0.127	0.751759
26S_Proteasome	ENSMUSG00000018286_ENSMUSG00000028932	Psmb6_Psmc2	0.426016	0.088	0.751759
26S_Proteasome	ENSMUSG00000018286_ENSMUSG00000002102	Psmb6_Psmc3	0.386883	0.026	0.751759
26S_Proteasome	ENSMUSG00000018286_ENSMUSG00000030603	Psmb6_Psmc4	0.194543	0.36	0.766698
26S_Proteasome	ENSMUSG00000018286_ENSMUSG00000020708	Psmb6_Psmc5	0.296765	0.061	0.751759
26S_Proteasome	ENSMUSG00000018286_ENSMUSG00000021832	Psmb6_Psmc6	-0.127929	0.426	0.794789
26S_Proteasome	ENSMUSG00000018286_ENSMUSG00000026229	Psmb6_Psmd1	0.12589	0.535	0.809221
26S_Proteasome	ENSMUSG00000018286_ENSMUSG00000017428	Psmb6_Psmd11	-0.151934	0.665	0.866515
26S_Proteasome	ENSMUSG00000018286_ENSMUSG00000020720	Psmb6_Psmd12	0.402617	0.051	0.751759
26S_Proteasome	ENSMUSG00000018286_ENSMUSG00000025487	Psmb6_Psmd13	0.283706	0.165	0.751759
26S_Proteasome	ENSMUSG00000018286_ENSMUSG00000026914	Psmb6_Psmd14	0.273523	0.234	0.751759
26S_Proteasome	ENSMUSG00000018286_ENSMUSG00000006998	Psmb6_Psmd2	-0.156112	0.746	0.913822
26S_Proteasome	ENSMUSG00000018286_ENSMUSG00000017221	Psmb6_Psmd3	0.200906	0.224	0.751759
26S_Proteasome	ENSMUSG00000018286_ENSMUSG00000005625	Psmb6_Psmd4	0.157122	0.333	0.751759
26S_Proteasome	ENSMUSG00000018286_ENSMUSG00000005625	Psmb6_Psmd4.1	0.157122	0.333	0.751759
26S_Proteasome	ENSMUSG00000018286_ENSMUSG00000026869	Psmb6_Psmd5	0.349147	0.109	0.751759
26S_Proteasome	ENSMUSG00000018286_ENSMUSG00000021737	Psmb6_Psmd6	0.24394	0.323	0.751759
26S_Proteasome	ENSMUSG00000018286_ENSMUSG00000039067	Psmb6_Psmd7	0.231448	0.157	0.751759
26S_Proteasome	ENSMUSG00000018286_ENSMUSG00000030591	Psmb6_Psmd8	0.161972	0.68	0.875949
26S_Proteasome	ENSMUSG00000018286_ENSMUSG00000029440	Psmb6_Psmd9	0.225621	0.615	0.845274
26S_Proteasome	ENSMUSG00000018286_ENSMUSG00000022216	Psmb6_Psme1	0.132192	0.65	0.85831
26S_Proteasome	ENSMUSG00000018286_ENSMUSG00000079197	Psmb6_Psme2	0.0385335	0.887	0.972797
26S_Proteasome	ENSMUSG00000018286_ENSMUSG00000078652	Psmb6_Psme3	0.306264	0.066	0.751759
26S_Proteasome	ENSMUSG00000018286_ENSMUSG00000040850	Psmb6_Psme4	-0.245736	0.329	0.751759
26S_Proteasome	ENSMUSG00000018286_ENSMUSG00000032869	Psmb6_Psmf1	0.0524147	0.858	0.958741
26S_Proteasome	ENSMUSG00000018286_ENSMUSG00000022913	Psmb6_Psmg1	0.250715	0.381	0.769222
26S_Proteasome	ENSMUSG00000026750_ENSMUSG00000024338	Psmb7_Psmb8	-0.0758353	0.808	0.929457
26S_Proteasome	ENSMUSG00000026750_ENSMUSG00000096727	Psmb7_Psmb9	-0.198129	0.399	0.771514
26S_Proteasome	ENSMUSG00000026750_ENSMUSG00000021178	Psmb7_Psmc1	0.381307	0.031	0.751759
26S_Proteasome	ENSMUSG00000026750_ENSMUSG00000028932	Psmb7_Psmc2	0.318593	0.156	0.751759
26S_Proteasome	ENSMUSG00000026750_ENSMUSG00000002102	Psmb7_Psmc3	0.354227	0.029	0.751759
26S_Proteasome	ENSMUSG00000026750_ENSMUSG00000030603	Psmb7_Psmc4	0.289371	0.228	0.751759
26S_Proteasome	ENSMUSG00000026750_ENSMUSG00000020708	Psmb7_Psmc5	0.325647	0.004	0.751759
26S_Proteasome	ENSMUSG00000026750_ENSMUSG00000021832	Psmb7_Psmc6	-0.24957	0.163	0.751759
26S_Proteasome	ENSMUSG00000026750_ENSMUSG00000026229	Psmb7_Psmd1	-0.0285831	0.911	0.980492
26S_Proteasome	ENSMUSG00000026750_ENSMUSG00000017428	Psmb7_Psmd11	-0.242673	0.487	0.806901
26S_Proteasome	ENSMUSG00000026750_ENSMUSG00000020720	Psmb7_Psmd12	0.17834	0.23	0.751759
26S_Proteasome	ENSMUSG00000026750_ENSMUSG00000025487	Psmb7_Psmd13	0.218525	0.199	0.751759
26S_Proteasome	ENSMUSG00000026750_ENSMUSG00000026914	Psmb7_Psmd14	0.0673238	0.754	0.913822
26S_Proteasome	ENSMUSG00000026750_ENSMUSG00000006998	Psmb7_Psmd2	-0.388856	0.433	0.799589
26S_Proteasome	ENSMUSG00000026750_ENSMUSG00000017221	Psmb7_Psmd3	0.175309	0.398	0.771232
26S_Proteasome	ENSMUSG00000026750_ENSMUSG00000005625	Psmb7_Psmd4	0.121657	0.533	0.809064
26S_Proteasome	ENSMUSG00000026750_ENSMUSG00000005625	Psmb7_Psmd4.1	0.121657	0.533	0.809064
26S_Proteasome	ENSMUSG00000026750_ENSMUSG00000026869	Psmb7_Psmd5	0.133038	0.442	0.799852
26S_Proteasome	ENSMUSG00000026750_ENSMUSG00000021737	Psmb7_Psmd6	0.167458	0.341	0.754713
26S_Proteasome	ENSMUSG00000026750_ENSMUSG00000039067	Psmb7_Psmd7	0.208822	0.22	0.751759
26S_Proteasome	ENSMUSG00000026750_ENSMUSG00000030591	Psmb7_Psmd8	0.0675919	0.852	0.958741
26S_Proteasome	ENSMUSG00000026750_ENSMUSG00000029440	Psmb7_Psmd9	0.235904	0.571	0.826303
26S_Proteasome	ENSMUSG00000026750_ENSMUSG00000022216	Psmb7_Psme1	0.306504	0.328	0.751759
26S_Proteasome	ENSMUSG00000026750_ENSMUSG00000079197	Psmb7_Psme2	0.137447	0.669	0.866725
26S_Proteasome	ENSMUSG00000026750_ENSMUSG00000078652	Psmb7_Psme3	0.189062	0.264	0.751759
26S_Proteasome	ENSMUSG00000026750_ENSMUSG00000040850	Psmb7_Psme4	-0.402909	0.224	0.751759
26S_Proteasome	ENSMUSG00000026750_ENSMUSG00000032869	Psmb7_Psmf1	0.0542531	0.879	0.970256
26S_Proteasome	ENSMUSG00000026750_ENSMUSG00000022913	Psmb7_Psmg1	0.151415	0.643	0.856385
26S_Proteasome	ENSMUSG00000024338_ENSMUSG00000096727	Psmb8_Psmb9	-0.0143769	0.392	0.769513
26S_Proteasome	ENSMUSG00000024338_ENSMUSG00000021178	Psmb8_Psmc1	-0.0279166	0.904	0.974119
26S_Proteasome	ENSMUSG00000024338_ENSMUSG00000028932	Psmb8_Psmc2	-0.0160886	0.946	0.982829
26S_Proteasome	ENSMUSG00000024338_ENSMUSG00000002102	Psmb8_Psmc3	0.135533	0.515	0.809064
26S_Proteasome	ENSMUSG00000024338_ENSMUSG00000030603	Psmb8_Psmc4	-0.120099	0.626	0.852606
26S_Proteasome	ENSMUSG00000024338_ENSMUSG00000020708	Psmb8_Psmc5	0.11884	0.642	0.856385
26S_Proteasome	ENSMUSG00000024338_ENSMUSG00000021832	Psmb8_Psmc6	-0.266887	0.132	0.751759
26S_Proteasome	ENSMUSG00000024338_ENSMUSG00000026229	Psmb8_Psmd1	-0.0539557	0.733	0.905471
26S_Proteasome	ENSMUSG00000024338_ENSMUSG00000017428	Psmb8_Psmd11	-0.0442099	0.796	0.927437
26S_Proteasome	ENSMUSG00000024338_ENSMUSG00000020720	Psmb8_Psmd12	-0.0397348	0.891	0.972797
26S_Proteasome	ENSMUSG00000024338_ENSMUSG00000025487	Psmb8_Psmd13	-0.0755166	0.779	0.921862
26S_Proteasome	ENSMUSG00000024338_ENSMUSG00000026914	Psmb8_Psmd14	-0.0430731	0.856	0.958741
26S_Proteasome	ENSMUSG00000024338_ENSMUSG00000006998	Psmb8_Psmd2	-0.106678	0.581	0.827868
26S_Proteasome	ENSMUSG00000024338_ENSMUSG00000017221	Psmb8_Psmd3	-0.019714	0.935	0.981114
26S_Proteasome	ENSMUSG00000024338_ENSMUSG00000005625	Psmb8_Psmd4	0.21776	0.292	0.751759
26S_Proteasome	ENSMUSG00000024338_ENSMUSG00000005625	Psmb8_Psmd4.1	0.21776	0.292	0.751759
26S_Proteasome	ENSMUSG00000024338_ENSMUSG00000026869	Psmb8_Psmd5	-0.0256961	0.896	0.973632
26S_Proteasome	ENSMUSG00000024338_ENSMUSG00000021737	Psmb8_Psmd6	-0.111471	0.704	0.89411
26S_Proteasome	ENSMUSG00000024338_ENSMUSG00000039067	Psmb8_Psmd7	0.0526537	0.83	0.94157
26S_Proteasome	ENSMUSG00000024338_ENSMUSG00000030591	Psmb8_Psmd8	-0.182522	0.505	0.809064
26S_Proteasome	ENSMUSG00000024338_ENSMUSG00000029440	Psmb8_Psmd9	0.0175433	0.942	0.981114
26S_Proteasome	ENSMUSG00000024338_ENSMUSG00000022216	Psmb8_Psme1	0.0522247	0.748	0.913822
26S_Proteasome	ENSMUSG00000024338_ENSMUSG00000079197	Psmb8_Psme2	-0.0127776	0.877	0.970256
26S_Proteasome	ENSMUSG00000024338_ENSMUSG00000078652	Psmb8_Psme3	0.0823768	0.625	0.85253
26S_Proteasome	ENSMUSG00000024338_ENSMUSG00000040850	Psmb8_Psme4	-0.203865	0.269	0.751759
26S_Proteasome	ENSMUSG00000024338_ENSMUSG00000032869	Psmb8_Psmf1	0.12658	0.604	0.839095
26S_Proteasome	ENSMUSG00000024338_ENSMUSG00000022913	Psmb8_Psmg1	-0.0277179	0.916	0.980826
26S_Proteasome	ENSMUSG00000096727_ENSMUSG00000021178	Psmb9_Psmc1	-0.112162	0.502	0.809064
26S_Proteasome	ENSMUSG00000096727_ENSMUSG00000028932	Psmb9_Psmc2	-0.175102	0.413	0.777218
26S_Proteasome	ENSMUSG00000096727_ENSMUSG00000002102	Psmb9_Psmc3	0.0933214	0.589	0.828569
26S_Proteasome	ENSMUSG00000096727_ENSMUSG00000030603	Psmb9_Psmc4	-0.199256	0.323	0.751759
26S_Proteasome	ENSMUSG00000096727_ENSMUSG00000020708	Psmb9_Psmc5	0.0549111	0.797	0.927437
26S_Proteasome	ENSMUSG00000096727_ENSMUSG00000021832	Psmb9_Psmc6	-0.263127	0.125	0.751759
26S_Proteasome	ENSMUSG00000096727_ENSMUSG00000026229	Psmb9_Psmd1	0.0134006	0.936	0.981114
26S_Proteasome	ENSMUSG00000096727_ENSMUSG00000017428	Psmb9_Psmd11	0.00719924	0.963	0.985929
26S_Proteasome	ENSMUSG00000096727_ENSMUSG00000020720	Psmb9_Psmd12	-0.114825	0.607	0.841968
26S_Proteasome	ENSMUSG00000096727_ENSMUSG00000025487	Psmb9_Psmd13	-0.189944	0.36	0.766698
26S_Proteasome	ENSMUSG00000096727_ENSMUSG00000026914	Psmb9_Psmd14	-0.140321	0.455	0.800906
26S_Proteasome	ENSMUSG00000096727_ENSMUSG00000006998	Psmb9_Psmd2	-0.00913252	0.947	0.982829
26S_Proteasome	ENSMUSG00000096727_ENSMUSG00000017221	Psmb9_Psmd3	-0.0486561	0.805	0.929457
26S_Proteasome	ENSMUSG00000096727_ENSMUSG00000005625	Psmb9_Psmd4	0.197298	0.312	0.751759
26S_Proteasome	ENSMUSG00000096727_ENSMUSG00000005625	Psmb9_Psmd4.1	0.197298	0.312	0.751759
26S_Proteasome	ENSMUSG00000096727_ENSMUSG00000026869	Psmb9_Psmd5	-0.105011	0.617	0.845449
26S_Proteasome	ENSMUSG00000096727_ENSMUSG00000021737	Psmb9_Psmd6	-0.200709	0.385	0.769222
26S_Proteasome	ENSMUSG00000096727_ENSMUSG00000039067	Psmb9_Psmd7	-0.00223111	0.995	0.997209
26S_Proteasome	ENSMUSG00000096727_ENSMUSG00000030591	Psmb9_Psmd8	-0.306218	0.178	0.751759
26S_Proteasome	ENSMUSG00000096727_ENSMUSG00000029440	Psmb9_Psmd9	-0.00960243	0.941	0.981114
26S_Proteasome	ENSMUSG00000096727_ENSMUSG00000022216	Psmb9_Psme1	0.0191679	0.9	0.974119
26S_Proteasome	ENSMUSG00000096727_ENSMUSG00000079197	Psmb9_Psme2	-0.0505277	0.596	0.831821
26S_Proteasome	ENSMUSG00000096727_ENSMUSG00000078652	Psmb9_Psme3	0.0784299	0.631	0.856039
26S_Proteasome	ENSMUSG00000096727_ENSMUSG00000040850	Psmb9_Psme4	-0.111428	0.526	0.809064
26S_Proteasome	ENSMUSG00000096727_ENSMUSG00000032869	Psmb9_Psmf1	0.0500624	0.826	0.939347
26S_Proteasome	ENSMUSG00000096727_ENSMUSG00000022913	Psmb9_Psmg1	-0.00768888	0.977	0.987751
26S_Proteasome	ENSMUSG00000021178_ENSMUSG00000028932	Psmc1_Psmc2	0.321973	0.335	0.751759
26S_Proteasome	ENSMUSG00000021178_ENSMUSG00000002102	Psmc1_Psmc3	0.17264	0.329	0.751759
26S_Proteasome	ENSMUSG00000021178_ENSMUSG00000030603	Psmc1_Psmc4	0.344756	0.207	0.751759
26S_Proteasome	ENSMUSG00000021178_ENSMUSG00000020708	Psmc1_Psmc5	0.28993	0.039	0.751759
26S_Proteasome	ENSMUSG00000021178_ENSMUSG00000021832	Psmc1_Psmc6	-0.120555	0.471	0.806369
26S_Proteasome	ENSMUSG00000021178_ENSMUSG00000026229	Psmc1_Psmd1	-0.207814	0.359	0.766698
26S_Proteasome	ENSMUSG00000021178_ENSMUSG00000017428	Psmc1_Psmd11	-0.311545	0.291	0.751759
26S_Proteasome	ENSMUSG00000021178_ENSMUSG00000020720	Psmc1_Psmd12	0.217551	0.193	0.751759
26S_Proteasome	ENSMUSG00000021178_ENSMUSG00000025487	Psmc1_Psmd13	0.260712	0.09	0.751759
26S_Proteasome	ENSMUSG00000021178_ENSMUSG00000026914	Psmc1_Psmd14	0.304242	0.173	0.751759
26S_Proteasome	ENSMUSG00000021178_ENSMUSG00000006998	Psmc1_Psmd2	-0.363785	0.401	0.772075
26S_Proteasome	ENSMUSG00000021178_ENSMUSG00000017221	Psmc1_Psmd3	0.259899	0.243	0.751759
26S_Proteasome	ENSMUSG00000021178_ENSMUSG00000005625	Psmc1_Psmd4	0.0761901	0.5	0.809064
26S_Proteasome	ENSMUSG00000021178_ENSMUSG00000005625	Psmc1_Psmd4.1	0.0761901	0.5	0.809064
26S_Proteasome	ENSMUSG00000021178_ENSMUSG00000026869	Psmc1_Psmd5	0.381085	0.156	0.751759
26S_Proteasome	ENSMUSG00000021178_ENSMUSG00000021737	Psmc1_Psmd6	0.135211	0.53	0.809064
26S_Proteasome	ENSMUSG00000021178_ENSMUSG00000039067	Psmc1_Psmd7	0.131186	0.379	0.769222
26S_Proteasome	ENSMUSG00000021178_ENSMUSG00000030591	Psmc1_Psmd8	0.309363	0.259	0.751759
26S_Proteasome	ENSMUSG00000021178_ENSMUSG00000029440	Psmc1_Psmd9	0.213127	0.539	0.811195
26S_Proteasome	ENSMUSG00000021178_ENSMUSG00000022216	Psmc1_Psme1	0.414587	0.153	0.751759
26S_Proteasome	ENSMUSG00000021178_ENSMUSG00000079197	Psmc1_Psme2	0.194527	0.481	0.806369
26S_Proteasome	ENSMUSG00000021178_ENSMUSG00000078652	Psmc1_Psme3	0.0479645	0.795	0.927437
26S_Proteasome	ENSMUSG00000021178_ENSMUSG00000040850	Psmc1_Psme4	-0.357852	0.26	0.751759
26S_Proteasome	ENSMUSG00000021178_ENSMUSG00000032869	Psmc1_Psmf1	0.253418	0.479	0.806369
26S_Proteasome	ENSMUSG00000021178_ENSMUSG00000022913	Psmc1_Psmg1	0.423211	0.232	0.751759
26S_Proteasome	ENSMUSG00000028932_ENSMUSG00000002102	Psmc2_Psmc3	0.426229	0.073	0.751759
26S_Proteasome	ENSMUSG00000028932_ENSMUSG00000030603	Psmc2_Psmc4	0.347059	0.39	0.769222
26S_Proteasome	ENSMUSG00000028932_ENSMUSG00000020708	Psmc2_Psmc5	0.304382	0.334	0.751759
26S_Proteasome	ENSMUSG00000028932_ENSMUSG00000021832	Psmc2_Psmc6	-0.0909389	0.534	0.809064
26S_Proteasome	ENSMUSG00000028932_ENSMUSG00000026229	Psmc2_Psmd1	-0.224725	0.32	0.751759
26S_Proteasome	ENSMUSG00000028932_ENSMUSG00000017428	Psmc2_Psmd11	-0.467871	0.02	0.751759
26S_Proteasome	ENSMUSG00000028932_ENSMUSG00000020720	Psmc2_Psmd12	0.167711	0.567	0.825808
26S_Proteasome	ENSMUSG00000028932_ENSMUSG00000025487	Psmc2_Psmd13	0.364135	0.123	0.751759
26S_Proteasome	ENSMUSG00000028932_ENSMUSG00000026914	Psmc2_Psmd14	0.123328	0.657	0.861061
26S_Proteasome	ENSMUSG00000028932_ENSMUSG00000006998	Psmc2_Psmd2	-0.352669	0.292	0.751759
26S_Proteasome	ENSMUSG00000028932_ENSMUSG00000017221	Psmc2_Psmd3	0.105987	0.733	0.905471
26S_Proteasome	ENSMUSG00000028932_ENSMUSG00000005625	Psmc2_Psmd4	0.15343	0.531	0.809064
26S_Proteasome	ENSMUSG00000028932_ENSMUSG00000005625	Psmc2_Psmd4.1	0.15343	0.531	0.809064
26S_Proteasome	ENSMUSG00000028932_ENSMUSG00000026869	Psmc2_Psmd5	0.455301	0.052	0.751759
26S_Proteasome	ENSMUSG00000028932_ENSMUSG00000021737	Psmc2_Psmd6	0.280479	0.309	0.751759
26S_Proteasome	ENSMUSG00000028932_ENSMUSG00000039067	Psmc2_Psmd7	0.304356	0.071	0.751759
26S_Proteasome	ENSMUSG00000028932_ENSMUSG00000030591	Psmc2_Psmd8	0.26968	0.518	0.809064
26S_Proteasome	ENSMUSG00000028932_ENSMUSG00000029440	Psmc2_Psmd9	0.341296	0.355	0.766698
26S_Proteasome	ENSMUSG00000028932_ENSMUSG00000022216	Psmc2_Psme1	0.226247	0.497	0.809064
26S_Proteasome	ENSMUSG00000028932_ENSMUSG00000079197	Psmc2_Psme2	0.2244	0.465	0.804397
26S_Proteasome	ENSMUSG00000028932_ENSMUSG00000078652	Psmc2_Psme3	-0.186057	0.261	0.751759
26S_Proteasome	ENSMUSG00000028932_ENSMUSG00000040850	Psmc2_Psme4	-0.656525	0.011	0.751759
26S_Proteasome	ENSMUSG00000028932_ENSMUSG00000032869	Psmc2_Psmf1	0.422389	0.161	0.751759
26S_Proteasome	ENSMUSG00000028932_ENSMUSG00000022913	Psmc2_Psmg1	0.336259	0.347	0.766115
26S_Proteasome	ENSMUSG00000002102_ENSMUSG00000030603	Psmc3_Psmc4	0.344663	0.122	0.751759
26S_Proteasome	ENSMUSG00000002102_ENSMUSG00000020708	Psmc3_Psmc5	0.344471	0.008	0.751759
26S_Proteasome	ENSMUSG00000002102_ENSMUSG00000021832	Psmc3_Psmc6	-0.00788263	0.975	0.987751
26S_Proteasome	ENSMUSG00000002102_ENSMUSG00000026229	Psmc3_Psmd1	-0.0838847	0.645	0.856522
26S_Proteasome	ENSMUSG00000002102_ENSMUSG00000017428	Psmc3_Psmd11	-0.28361	0.305	0.751759
26S_Proteasome	ENSMUSG00000002102_ENSMUSG00000020720	Psmc3_Psmd12	0.318567	0.149	0.751759
26S_Proteasome	ENSMUSG00000002102_ENSMUSG00000025487	Psmc3_Psmd13	0.210927	0.284	0.751759
26S_Proteasome	ENSMUSG00000002102_ENSMUSG00000026914	Psmc3_Psmd14	0.400148	0.068	0.751759
26S_Proteasome	ENSMUSG00000002102_ENSMUSG00000006998	Psmc3_Psmd2	-0.309634	0.402	0.772353
26S_Proteasome	ENSMUSG00000002102_ENSMUSG00000017221	Psmc3_Psmd3	0.222024	0.202	0.751759
26S_Proteasome	ENSMUSG00000002102_ENSMUSG00000005625	Psmc3_Psmd4	0.156733	0.258	0.751759
26S_Proteasome	ENSMUSG00000002102_ENSMUSG00000005625	Psmc3_Psmd4.1	0.156733	0.258	0.751759
26S_Proteasome	ENSMUSG00000002102_ENSMUSG00000026869	Psmc3_Psmd5	0.200646	0.406	0.773456
26S_Proteasome	ENSMUSG00000002102_ENSMUSG00000021737	Psmc3_Psmd6	0.18576	0.499	0.809064
26S_Proteasome	ENSMUSG00000002102_ENSMUSG00000039067	Psmc3_Psmd7	0.120872	0.374	0.769222
26S_Proteasome	ENSMUSG00000002102_ENSMUSG00000030591	Psmc3_Psmd8	0.239571	0.529	0.809064
26S_Proteasome	ENSMUSG00000002102_ENSMUSG00000029440	Psmc3_Psmd9	0.178688	0.636	0.856039
26S_Proteasome	ENSMUSG00000002102_ENSMUSG00000022216	Psmc3_Psme1	0.568101	0.014	0.751759
26S_Proteasome	ENSMUSG00000002102_ENSMUSG00000079197	Psmc3_Psme2	0.421583	0.028	0.751759
26S_Proteasome	ENSMUSG00000002102_ENSMUSG00000078652	Psmc3_Psme3	0.123969	0.537	0.809534
26S_Proteasome	ENSMUSG00000002102_ENSMUSG00000040850	Psmc3_Psme4	-0.456371	0.042	0.751759
26S_Proteasome	ENSMUSG00000002102_ENSMUSG00000032869	Psmc3_Psmf1	0.308994	0.247	0.751759
26S_Proteasome	ENSMUSG00000002102_ENSMUSG00000022913	Psmc3_Psmg1	0.26229	0.381	0.769222
26S_Proteasome	ENSMUSG00000030603_ENSMUSG00000020708	Psmc4_Psmc5	0.175111	0.371	0.769222
26S_Proteasome	ENSMUSG00000030603_ENSMUSG00000021832	Psmc4_Psmc6	-0.101727	0.46	0.801892
26S_Proteasome	ENSMUSG00000030603_ENSMUSG00000026229	Psmc4_Psmd1	-0.0847089	0.613	0.845274
26S_Proteasome	ENSMUSG00000030603_ENSMUSG00000017428	Psmc4_Psmd11	-0.456107	0.046	0.751759
26S_Proteasome	ENSMUSG00000030603_ENSMUSG00000020720	Psmc4_Psmd12	0.234913	0.441	0.799645
26S_Proteasome	ENSMUSG00000030603_ENSMUSG00000025487	Psmc4_Psmd13	0.248276	0.371	0.769222
26S_Proteasome	ENSMUSG00000030603_ENSMUSG00000026914	Psmc4_Psmd14	0.103373	0.754	0.913822
26S_Proteasome	ENSMUSG00000030603_ENSMUSG00000006998	Psmc4_Psmd2	-0.344	0.297	0.751759
26S_Proteasome	ENSMUSG00000030603_ENSMUSG00000017221	Psmc4_Psmd3	-0.0536482	0.777	0.921862
26S_Proteasome	ENSMUSG00000030603_ENSMUSG00000005625	Psmc4_Psmd4	0.140768	0.515	0.809064
26S_Proteasome	ENSMUSG00000030603_ENSMUSG00000005625	Psmc4_Psmd4.1	0.140768	0.515	0.809064
26S_Proteasome	ENSMUSG00000030603_ENSMUSG00000026869	Psmc4_Psmd5	0.373136	0.097	0.751759
26S_Proteasome	ENSMUSG00000030603_ENSMUSG00000021737	Psmc4_Psmd6	0.217205	0.414	0.777218
26S_Proteasome	ENSMUSG00000030603_ENSMUSG00000039067	Psmc4_Psmd7	0.119144	0.56	0.822244
26S_Proteasome	ENSMUSG00000030603_ENSMUSG00000030591	Psmc4_Psmd8	0.275964	0.232	0.751759
26S_Proteasome	ENSMUSG00000030603_ENSMUSG00000029440	Psmc4_Psmd9	0.03191	0.932	0.981114
26S_Proteasome	ENSMUSG00000030603_ENSMUSG00000022216	Psmc4_Psme1	0.216213	0.543	0.811954
26S_Proteasome	ENSMUSG00000030603_ENSMUSG00000079197	Psmc4_Psme2	0.182538	0.582	0.827868
26S_Proteasome	ENSMUSG00000030603_ENSMUSG00000078652	Psmc4_Psme3	0.0688782	0.711	0.89672
26S_Proteasome	ENSMUSG00000030603_ENSMUSG00000040850	Psmc4_Psme4	-0.309918	0.213	0.751759
26S_Proteasome	ENSMUSG00000030603_ENSMUSG00000032869	Psmc4_Psmf1	0.16005	0.569	0.826056
26S_Proteasome	ENSMUSG00000030603_ENSMUSG00000022913	Psmc4_Psmg1	0.435333	0.14	0.751759
26S_Proteasome	ENSMUSG00000020708_ENSMUSG00000021832	Psmc5_Psmc6	0.0546101	0.748	0.913822
26S_Proteasome	ENSMUSG00000020708_ENSMUSG00000026229	Psmc5_Psmd1	0.007985	0.959	0.985929
26S_Proteasome	ENSMUSG00000020708_ENSMUSG00000017428	Psmc5_Psmd11	-0.376793	0.211	0.751759
26S_Proteasome	ENSMUSG00000020708_ENSMUSG00000020720	Psmc5_Psmd12	0.2479	0.162	0.751759
26S_Proteasome	ENSMUSG00000020708_ENSMUSG00000025487	Psmc5_Psmd13	0.190441	0.25	0.751759
26S_Proteasome	ENSMUSG00000020708_ENSMUSG00000026914	Psmc5_Psmd14	0.235093	0.214	0.751759
26S_Proteasome	ENSMUSG00000020708_ENSMUSG00000006998	Psmc5_Psmd2	-0.371675	0.398	0.771232
26S_Proteasome	ENSMUSG00000020708_ENSMUSG00000017221	Psmc5_Psmd3	0.157387	0.323	0.751759
26S_Proteasome	ENSMUSG00000020708_ENSMUSG00000005625	Psmc5_Psmd4	0.16958	0.166	0.751759
26S_Proteasome	ENSMUSG00000020708_ENSMUSG00000005625	Psmc5_Psmd4.1	0.16958	0.166	0.751759
26S_Proteasome	ENSMUSG00000020708_ENSMUSG00000026869	Psmc5_Psmd5	0.441251	0.072	0.751759
26S_Proteasome	ENSMUSG00000020708_ENSMUSG00000021737	Psmc5_Psmd6	0.241643	0.2	0.751759
26S_Proteasome	ENSMUSG00000020708_ENSMUSG00000039067	Psmc5_Psmd7	0.120152	0.292	0.751759
26S_Proteasome	ENSMUSG00000020708_ENSMUSG00000030591	Psmc5_Psmd8	0.140079	0.683	0.876064
26S_Proteasome	ENSMUSG00000020708_ENSMUSG00000029440	Psmc5_Psmd9	0.192201	0.635	0.856039
26S_Proteasome	ENSMUSG00000020708_ENSMUSG00000022216	Psmc5_Psme1	0.446331	0.124	0.751759
26S_Proteasome	ENSMUSG00000020708_ENSMUSG00000079197	Psmc5_Psme2	0.371784	0.162	0.751759
26S_Proteasome	ENSMUSG00000020708_ENSMUSG00000078652	Psmc5_Psme3	0.228812	0.168	0.751759
26S_Proteasome	ENSMUSG00000020708_ENSMUSG00000040850	Psmc5_Psme4	-0.557836	0.026	0.751759
26S_Proteasome	ENSMUSG00000020708_ENSMUSG00000032869	Psmc5_Psmf1	0.0245871	0.941	0.981114
26S_Proteasome	ENSMUSG00000020708_ENSMUSG00000022913	Psmc5_Psmg1	0.306275	0.305	0.751759
26S_Proteasome	ENSMUSG00000021832_ENSMUSG00000026229	Psmc6_Psmd1	0.273362	0.049	0.751759
26S_Proteasome	ENSMUSG00000021832_ENSMUSG00000017428	Psmc6_Psmd11	0.133235	0.414	0.777218
26S_Proteasome	ENSMUSG00000021832_ENSMUSG00000020720	Psmc6_Psmd12	-0.154186	0.356	0.766698
26S_Proteasome	ENSMUSG00000021832_ENSMUSG00000025487	Psmc6_Psmd13	-0.0566292	0.74	0.909135
26S_Proteasome	ENSMUSG00000021832_ENSMUSG00000026914	Psmc6_Psmd14	0.0349518	0.803	0.929457
26S_Proteasome	ENSMUSG00000021832_ENSMUSG00000006998	Psmc6_Psmd2	-0.0215753	0.879	0.970256
26S_Proteasome	ENSMUSG00000021832_ENSMUSG00000017221	Psmc6_Psmd3	0.14401	0.4	0.771795
26S_Proteasome	ENSMUSG00000021832_ENSMUSG00000005625	Psmc6_Psmd4	-0.0841317	0.588	0.828569
26S_Proteasome	ENSMUSG00000021832_ENSMUSG00000005625	Psmc6_Psmd4.1	-0.0841317	0.588	0.828569
26S_Proteasome	ENSMUSG00000021832_ENSMUSG00000026869	Psmc6_Psmd5	0.156314	0.358	0.766698
26S_Proteasome	ENSMUSG00000021832_ENSMUSG00000021737	Psmc6_Psmd6	-0.111278	0.595	0.831821
26S_Proteasome	ENSMUSG00000021832_ENSMUSG00000039067	Psmc6_Psmd7	-0.00424923	0.972	0.987751
26S_Proteasome	ENSMUSG00000021832_ENSMUSG00000030591	Psmc6_Psmd8	-0.104047	0.533	0.809064
26S_Proteasome	ENSMUSG00000021832_ENSMUSG00000029440	Psmc6_Psmd9	0.0938874	0.634	0.856039
26S_Proteasome	ENSMUSG00000021832_ENSMUSG00000022216	Psmc6_Psme1	-0.0680865	0.707	0.896659
26S_Proteasome	ENSMUSG00000021832_ENSMUSG00000079197	Psmc6_Psme2	-0.167288	0.311	0.751759
26S_Proteasome	ENSMUSG00000021832_ENSMUSG00000078652	Psmc6_Psme3	-0.0603381	0.71	0.89672
26S_Proteasome	ENSMUSG00000021832_ENSMUSG00000040850	Psmc6_Psme4	-0.0934916	0.582	0.827868
26S_Proteasome	ENSMUSG00000021832_ENSMUSG00000032869	Psmc6_Psmf1	-0.188522	0.338	0.751759
26S_Proteasome	ENSMUSG00000021832_ENSMUSG00000022913	Psmc6_Psmg1	0.00782487	0.96	0.985929
26S_Proteasome	ENSMUSG00000026229_ENSMUSG00000017428	Psmd1_Psmd11	-0.000471768	0.999	0.999
26S_Proteasome	ENSMUSG00000026229_ENSMUSG00000020720	Psmd1_Psmd12	-0.257494	0.281	0.751759
26S_Proteasome	ENSMUSG00000026229_ENSMUSG00000025487	Psmd1_Psmd13	-0.0579661	0.832	0.942655
26S_Proteasome	ENSMUSG00000026229_ENSMUSG00000026914	Psmd1_Psmd14	-0.0653441	0.754	0.913822
26S_Proteasome	ENSMUSG00000026229_ENSMUSG00000006998	Psmd1_Psmd2	0.00317869	0.976	0.987751
26S_Proteasome	ENSMUSG00000026229_ENSMUSG00000017221	Psmd1_Psmd3	-0.235261	0.185	0.751759
26S_Proteasome	ENSMUSG00000026229_ENSMUSG00000005625	Psmd1_Psmd4	-0.225827	0.218	0.751759
26S_Proteasome	ENSMUSG00000026229_ENSMUSG00000005625	Psmd1_Psmd4.1	-0.225827	0.218	0.751759
26S_Proteasome	ENSMUSG00000026229_ENSMUSG00000026869	Psmd1_Psmd5	-0.0347656	0.858	0.958741
26S_Proteasome	ENSMUSG00000026229_ENSMUSG00000021737	Psmd1_Psmd6	-0.195324	0.431	0.797527
26S_Proteasome	ENSMUSG00000026229_ENSMUSG00000039067	Psmd1_Psmd7	-0.00463017	0.978	0.987751
26S_Proteasome	ENSMUSG00000026229_ENSMUSG00000030591	Psmd1_Psmd8	-0.253042	0.247	0.751759
26S_Proteasome	ENSMUSG00000026229_ENSMUSG00000029440	Psmd1_Psmd9	-0.0653864	0.769	0.917296
26S_Proteasome	ENSMUSG00000026229_ENSMUSG00000022216	Psmd1_Psme1	0.0039684	0.975	0.987751
26S_Proteasome	ENSMUSG00000026229_ENSMUSG00000079197	Psmd1_Psme2	0.00324041	0.987	0.992496
26S_Proteasome	ENSMUSG00000026229_ENSMUSG00000078652	Psmd1_Psme3	-0.239174	0.136	0.751759
26S_Proteasome	ENSMUSG00000026229_ENSMUSG00000040850	Psmd1_Psme4	-0.110964	0.366	0.769222
26S_Proteasome	ENSMUSG00000026229_ENSMUSG00000032869	Psmd1_Psmf1	-0.118024	0.448	0.800507
26S_Proteasome	ENSMUSG00000026229_ENSMUSG00000022913	Psmd1_Psmg1	0.0693062	0.701	0.892811
26S_Proteasome	ENSMUSG00000017428_ENSMUSG00000020720	Psmd11_Psmd12	-0.178448	0.544	0.811954
26S_Proteasome	ENSMUSG00000017428_ENSMUSG00000025487	Psmd11_Psmd13	-0.139017	0.717	0.899238
26S_Proteasome	ENSMUSG00000017428_ENSMUSG00000026914	Psmd11_Psmd14	0.0088786	0.982	0.989672
26S_Proteasome	ENSMUSG00000017428_ENSMUSG00000006998	Psmd11_Psmd2	-0.0853069	0.484	0.806369
26S_Proteasome	ENSMUSG00000017428_ENSMUSG00000017221	Psmd11_Psmd3	-0.28574	0.18	0.751759
26S_Proteasome	ENSMUSG00000017428_ENSMUSG00000005625	Psmd11_Psmd4	-0.122467	0.552	0.815804
26S_Proteasome	ENSMUSG00000017428_ENSMUSG00000005625	Psmd11_Psmd4.1	-0.122467	0.552	0.815804
26S_Proteasome	ENSMUSG00000017428_ENSMUSG00000026869	Psmd11_Psmd5	-0.20545	0.267	0.751759
26S_Proteasome	ENSMUSG00000017428_ENSMUSG00000021737	Psmd11_Psmd6	-0.265382	0.422	0.788957
26S_Proteasome	ENSMUSG00000017428_ENSMUSG00000039067	Psmd11_Psmd7	-0.253927	0.245	0.751759
26S_Proteasome	ENSMUSG00000017428_ENSMUSG00000030591	Psmd11_Psmd8	-0.205516	0.52	0.809064
26S_Proteasome	ENSMUSG00000017428_ENSMUSG00000029440	Psmd11_Psmd9	-0.191637	0.335	0.751759
26S_Proteasome	ENSMUSG00000017428_ENSMUSG00000022216	Psmd11_Psme1	-0.0616998	0.762	0.914992
26S_Proteasome	ENSMUSG00000017428_ENSMUSG00000079197	Psmd11_Psme2	-0.104232	0.589	0.828569
26S_Proteasome	ENSMUSG00000017428_ENSMUSG00000078652	Psmd11_Psme3	-0.0607431	0.765	0.916174
26S_Proteasome	ENSMUSG00000017428_ENSMUSG00000040850	Psmd11_Psme4	-0.144159	0.337	0.751759
26S_Proteasome	ENSMUSG00000017428_ENSMUSG00000032869	Psmd11_Psmf1	-0.40536	0.073	0.751759
26S_Proteasome	ENSMUSG00000017428_ENSMUSG00000022913	Psmd11_Psmg1	-0.140045	0.506	0.809064
26S_Proteasome	ENSMUSG00000020720_ENSMUSG00000025487	Psmd12_Psmd13	0.333339	0.026	0.751759
26S_Proteasome	ENSMUSG00000020720_ENSMUSG00000026914	Psmd12_Psmd14	0.131258	0.255	0.751759
26S_Proteasome	ENSMUSG00000020720_ENSMUSG00000006998	Psmd12_Psmd2	-0.496441	0.131	0.751759
26S_Proteasome	ENSMUSG00000020720_ENSMUSG00000017221	Psmd12_Psmd3	0.146316	0.543	0.811954
26S_Proteasome	ENSMUSG00000020720_ENSMUSG00000005625	Psmd12_Psmd4	0.0108141	0.959	0.985929
26S_Proteasome	ENSMUSG00000020720_ENSMUSG00000005625	Psmd12_Psmd4.1	0.0108141	0.959	0.985929
26S_Proteasome	ENSMUSG00000020720_ENSMUSG00000026869	Psmd12_Psmd5	0.339129	0.176	0.751759
26S_Proteasome	ENSMUSG00000020720_ENSMUSG00000021737	Psmd12_Psmd6	0.159088	0.069	0.751759
26S_Proteasome	ENSMUSG00000020720_ENSMUSG00000039067	Psmd12_Psmd7	0.1403	0.37	0.769222
26S_Proteasome	ENSMUSG00000020720_ENSMUSG00000030591	Psmd12_Psmd8	0.25503	0.314	0.751759
26S_Proteasome	ENSMUSG00000020720_ENSMUSG00000029440	Psmd12_Psmd9	0.166689	0.639	0.856108
26S_Proteasome	ENSMUSG00000020720_ENSMUSG00000022216	Psmd12_Psme1	0.375007	0.227	0.751759
26S_Proteasome	ENSMUSG00000020720_ENSMUSG00000079197	Psmd12_Psme2	0.26274	0.38	0.769222
26S_Proteasome	ENSMUSG00000020720_ENSMUSG00000078652	Psmd12_Psme3	0.00325207	0.976	0.987751
26S_Proteasome	ENSMUSG00000020720_ENSMUSG00000040850	Psmd12_Psme4	-0.545859	0.062	0.751759
26S_Proteasome	ENSMUSG00000020720_ENSMUSG00000032869	Psmd12_Psmf1	0.15811	0.683	0.876064
26S_Proteasome	ENSMUSG00000020720_ENSMUSG00000022913	Psmd12_Psmg1	0.390399	0.127	0.751759
26S_Proteasome	ENSMUSG00000025487_ENSMUSG00000026914	Psmd13_Psmd14	0.297625	0.02	0.751759
26S_Proteasome	ENSMUSG00000025487_ENSMUSG00000006998	Psmd13_Psmd2	-0.340051	0.446	0.800507
26S_Proteasome	ENSMUSG00000025487_ENSMUSG00000017221	Psmd13_Psmd3	0.00980399	0.96	0.985929
26S_Proteasome	ENSMUSG00000025487_ENSMUSG00000005625	Psmd13_Psmd4	0.115786	0.46	0.801892
26S_Proteasome	ENSMUSG00000025487_ENSMUSG00000005625	Psmd13_Psmd4.1	0.115786	0.46	0.801892
26S_Proteasome	ENSMUSG00000025487_ENSMUSG00000026869	Psmd13_Psmd5	0.279519	0.233	0.751759
26S_Proteasome	ENSMUSG00000025487_ENSMUSG00000021737	Psmd13_Psmd6	0.254445	0.135	0.751759
26S_Proteasome	ENSMUSG00000025487_ENSMUSG00000039067	Psmd13_Psmd7	0.220955	0.094	0.751759
26S_Proteasome	ENSMUSG00000025487_ENSMUSG00000030591	Psmd13_Psmd8	0.212456	0.391	0.769222
26S_Proteasome	ENSMUSG00000025487_ENSMUSG00000029440	Psmd13_Psmd9	0.0903399	0.84	0.949337
26S_Proteasome	ENSMUSG00000025487_ENSMUSG00000022216	Psmd13_Psme1	0.266773	0.484	0.806369
26S_Proteasome	ENSMUSG00000025487_ENSMUSG00000079197	Psmd13_Psme2	0.175318	0.59	0.828569
26S_Proteasome	ENSMUSG00000025487_ENSMUSG00000078652	Psmd13_Psme3	0.153889	0.354	0.766698
26S_Proteasome	ENSMUSG00000025487_ENSMUSG00000040850	Psmd13_Psme4	-0.483178	0.126	0.751759
26S_Proteasome	ENSMUSG00000025487_ENSMUSG00000032869	Psmd13_Psmf1	0.0686395	0.86	0.958741
26S_Proteasome	ENSMUSG00000025487_ENSMUSG00000022913	Psmd13_Psmg1	0.290056	0.476	0.806369
26S_Proteasome	ENSMUSG00000026914_ENSMUSG00000006998	Psmd14_Psmd2	-0.272083	0.338	0.751759
26S_Proteasome	ENSMUSG00000026914_ENSMUSG00000017221	Psmd14_Psmd3	0.0130993	0.955	0.985929
26S_Proteasome	ENSMUSG00000026914_ENSMUSG00000005625	Psmd14_Psmd4	0.112279	0.638	0.856039
26S_Proteasome	ENSMUSG00000026914_ENSMUSG00000005625	Psmd14_Psmd4.1	0.112279	0.638	0.856039
26S_Proteasome	ENSMUSG00000026914_ENSMUSG00000026869	Psmd14_Psmd5	0.406808	0.054	0.751759
26S_Proteasome	ENSMUSG00000026914_ENSMUSG00000021737	Psmd14_Psmd6	0.164298	0.253	0.751759
26S_Proteasome	ENSMUSG00000026914_ENSMUSG00000039067	Psmd14_Psmd7	0.236828	0.166	0.751759
26S_Proteasome	ENSMUSG00000026914_ENSMUSG00000030591	Psmd14_Psmd8	0.109222	0.675	0.871996
26S_Proteasome	ENSMUSG00000026914_ENSMUSG00000029440	Psmd14_Psmd9	0.246641	0.385	0.769222
26S_Proteasome	ENSMUSG00000026914_ENSMUSG00000022216	Psmd14_Psme1	0.160366	0.632	0.856039
26S_Proteasome	ENSMUSG00000026914_ENSMUSG00000079197	Psmd14_Psme2	0.173791	0.559	0.822112
26S_Proteasome	ENSMUSG00000026914_ENSMUSG00000078652	Psmd14_Psme3	0.0578788	0.714	0.89672
26S_Proteasome	ENSMUSG00000026914_ENSMUSG00000040850	Psmd14_Psme4	-0.302223	0.319	0.751759
26S_Proteasome	ENSMUSG00000026914_ENSMUSG00000032869	Psmd14_Psmf1	-0.0976058	0.799	0.928568
26S_Proteasome	ENSMUSG00000026914_ENSMUSG00000022913	Psmd14_Psmg1	0.192651	0.547	0.813888
26S_Proteasome	ENSMUSG00000006998_ENSMUSG00000017221	Psmd2_Psmd3	-0.221605	0.357	0.766698
26S_Proteasome	ENSMUSG00000006998_ENSMUSG00000005625	Psmd2_Psmd4	-0.314223	0.172	0.751759
26S_Proteasome	ENSMUSG00000006998_ENSMUSG00000005625	Psmd2_Psmd4.1	-0.314223	0.172	0.751759
26S_Proteasome	ENSMUSG00000006998_ENSMUSG00000026869	Psmd2_Psmd5	-0.131646	0.557	0.820507
26S_Proteasome	ENSMUSG00000006998_ENSMUSG00000021737	Psmd2_Psmd6	-0.429051	0.24	0.751759
26S_Proteasome	ENSMUSG00000006998_ENSMUSG00000039067	Psmd2_Psmd7	-0.278432	0.321	0.751759
26S_Proteasome	ENSMUSG00000006998_ENSMUSG00000030591	Psmd2_Psmd8	-0.458132	0.142	0.751759
26S_Proteasome	ENSMUSG00000006998_ENSMUSG00000029440	Psmd2_Psmd9	-0.390746	0.091	0.751759
26S_Proteasome	ENSMUSG00000006998_ENSMUSG00000022216	Psmd2_Psme1	0.163033	0.482	0.806369
26S_Proteasome	ENSMUSG00000006998_ENSMUSG00000079197	Psmd2_Psme2	-0.021711	0.927	0.981114
26S_Proteasome	ENSMUSG00000006998_ENSMUSG00000078652	Psmd2_Psme3	-0.232912	0.243	0.751759
26S_Proteasome	ENSMUSG00000006998_ENSMUSG00000040850	Psmd2_Psme4	-0.136355	0.317	0.751759
26S_Proteasome	ENSMUSG00000006998_ENSMUSG00000032869	Psmd2_Psmf1	-0.15661	0.517	0.809064
26S_Proteasome	ENSMUSG00000006998_ENSMUSG00000022913	Psmd2_Psmg1	-0.300214	0.223	0.751759
26S_Proteasome	ENSMUSG00000017221_ENSMUSG00000005625	Psmd3_Psmd4	0.130295	0.446	0.800507
26S_Proteasome	ENSMUSG00000017221_ENSMUSG00000005625	Psmd3_Psmd4.1	0.130295	0.446	0.800507
26S_Proteasome	ENSMUSG00000017221_ENSMUSG00000026869	Psmd3_Psmd5	-0.115661	0.575	0.826791
26S_Proteasome	ENSMUSG00000017221_ENSMUSG00000021737	Psmd3_Psmd6	0.174341	0.522	0.809064
26S_Proteasome	ENSMUSG00000017221_ENSMUSG00000039067	Psmd3_Psmd7	0.0576616	0.731	0.905471
26S_Proteasome	ENSMUSG00000017221_ENSMUSG00000030591	Psmd3_Psmd8	-0.0477895	0.816	0.937378
26S_Proteasome	ENSMUSG00000017221_ENSMUSG00000029440	Psmd3_Psmd9	0.033698	0.878	0.970256
26S_Proteasome	ENSMUSG00000017221_ENSMUSG00000022216	Psmd3_Psme1	0.212667	0.429	0.797093
26S_Proteasome	ENSMUSG00000017221_ENSMUSG00000079197	Psmd3_Psme2	0.217374	0.411	0.777218
26S_Proteasome	ENSMUSG00000017221_ENSMUSG00000078652	Psmd3_Psme3	0.0286602	0.885	0.972797
26S_Proteasome	ENSMUSG00000017221_ENSMUSG00000040850	Psmd3_Psme4	-0.390014	0.083	0.751759
26S_Proteasome	ENSMUSG00000017221_ENSMUSG00000032869	Psmd3_Psmf1	0.0982895	0.665	0.866515
26S_Proteasome	ENSMUSG00000017221_ENSMUSG00000022913	Psmd3_Psmg1	0.32173	0.204	0.751759
26S_Proteasome	ENSMUSG00000005625_ENSMUSG00000005625	Psmd4_Psmd4.1	0	0.94518	0.982829
26S_Proteasome	ENSMUSG00000005625_ENSMUSG00000026869	Psmd4_Psmd5	0.183299	0.495	0.809064
26S_Proteasome	ENSMUSG00000005625_ENSMUSG00000021737	Psmd4_Psmd6	0.018789	0.925	0.981114
26S_Proteasome	ENSMUSG00000005625_ENSMUSG00000039067	Psmd4_Psmd7	0.0328824	0.77	0.917296
26S_Proteasome	ENSMUSG00000005625_ENSMUSG00000030591	Psmd4_Psmd8	0.0373429	0.888	0.972797
26S_Proteasome	ENSMUSG00000005625_ENSMUSG00000029440	Psmd4_Psmd9	0.0550423	0.827	0.939347
26S_Proteasome	ENSMUSG00000005625_ENSMUSG00000022216	Psmd4_Psme1	0.469392	0.031	0.751759
26S_Proteasome	ENSMUSG00000005625_ENSMUSG00000079197	Psmd4_Psme2	0.385569	0.05	0.751759
26S_Proteasome	ENSMUSG00000005625_ENSMUSG00000078652	Psmd4_Psme3	0.023587	0.904	0.974119
26S_Proteasome	ENSMUSG00000005625_ENSMUSG00000040850	Psmd4_Psme4	-0.433557	0.055	0.751759
26S_Proteasome	ENSMUSG00000005625_ENSMUSG00000032869	Psmd4_Psmf1	0.237091	0.314	0.751759
26S_Proteasome	ENSMUSG00000005625_ENSMUSG00000022913	Psmd4_Psmg1	0.0416757	0.891	0.972797
26S_Proteasome	ENSMUSG00000005625_ENSMUSG00000026869	Psmd4.1_Psmd5	0.183299	0.495	0.809064
26S_Proteasome	ENSMUSG00000005625_ENSMUSG00000021737	Psmd4.1_Psmd6	0.018789	0.925	0.981114
26S_Proteasome	ENSMUSG00000005625_ENSMUSG00000039067	Psmd4.1_Psmd7	0.0328824	0.77	0.917296
26S_Proteasome	ENSMUSG00000005625_ENSMUSG00000030591	Psmd4.1_Psmd8	0.0373429	0.888	0.972797
26S_Proteasome	ENSMUSG00000005625_ENSMUSG00000029440	Psmd4.1_Psmd9	0.0550423	0.827	0.939347
26S_Proteasome	ENSMUSG00000005625_ENSMUSG00000022216	Psmd4.1_Psme1	0.469392	0.031	0.751759
26S_Proteasome	ENSMUSG00000005625_ENSMUSG00000079197	Psmd4.1_Psme2	0.385569	0.05	0.751759
26S_Proteasome	ENSMUSG00000005625_ENSMUSG00000078652	Psmd4.1_Psme3	0.023587	0.904	0.974119
26S_Proteasome	ENSMUSG00000005625_ENSMUSG00000040850	Psmd4.1_Psme4	-0.433557	0.055	0.751759
26S_Proteasome	ENSMUSG00000005625_ENSMUSG00000032869	Psmd4.1_Psmf1	0.237091	0.314	0.751759
26S_Proteasome	ENSMUSG00000005625_ENSMUSG00000022913	Psmd4.1_Psmg1	0.0416757	0.891	0.972797
26S_Proteasome	ENSMUSG00000026869_ENSMUSG00000021737	Psmd5_Psmd6	0.309841	0.182	0.751759
26S_Proteasome	ENSMUSG00000026869_ENSMUSG00000039067	Psmd5_Psmd7	0.309807	0.228	0.751759
26S_Proteasome	ENSMUSG00000026869_ENSMUSG00000030591	Psmd5_Psmd8	0.0786471	0.768	0.917296
26S_Proteasome	ENSMUSG00000026869_ENSMUSG00000029440	Psmd5_Psmd9	0.258708	0.249	0.751759
26S_Proteasome	ENSMUSG00000026869_ENSMUSG00000022216	Psmd5_Psme1	0.133213	0.615	0.845274
26S_Proteasome	ENSMUSG00000026869_ENSMUSG00000079197	Psmd5_Psme2	0.155332	0.514	0.809064
26S_Proteasome	ENSMUSG00000026869_ENSMUSG00000078652	Psmd5_Psme3	-0.0706525	0.72	0.900499
26S_Proteasome	ENSMUSG00000026869_ENSMUSG00000040850	Psmd5_Psme4	-0.247152	0.232	0.751759
26S_Proteasome	ENSMUSG00000026869_ENSMUSG00000032869	Psmd5_Psmf1	0.144899	0.561	0.822375
26S_Proteasome	ENSMUSG00000026869_ENSMUSG00000022913	Psmd5_Psmg1	0.136328	0.523	0.809064
26S_Proteasome	ENSMUSG00000021737_ENSMUSG00000039067	Psmd6_Psmd7	0.141976	0.405	0.773456
26S_Proteasome	ENSMUSG00000021737_ENSMUSG00000030591	Psmd6_Psmd8	0.331968	0.171	0.751759
26S_Proteasome	ENSMUSG00000021737_ENSMUSG00000029440	Psmd6_Psmd9	0.0628196	0.871	0.966232
26S_Proteasome	ENSMUSG00000021737_ENSMUSG00000022216	Psmd6_Psme1	0.226279	0.555	0.818897
26S_Proteasome	ENSMUSG00000021737_ENSMUSG00000079197	Psmd6_Psme2	0.14747	0.68	0.875949
26S_Proteasome	ENSMUSG00000021737_ENSMUSG00000078652	Psmd6_Psme3	0.116138	0.441	0.799645
26S_Proteasome	ENSMUSG00000021737_ENSMUSG00000040850	Psmd6_Psme4	-0.400914	0.245	0.751759
26S_Proteasome	ENSMUSG00000021737_ENSMUSG00000032869	Psmd6_Psmf1	0.0646704	0.892	0.972797
26S_Proteasome	ENSMUSG00000021737_ENSMUSG00000022913	Psmd6_Psmg1	0.191789	0.548	0.813888
26S_Proteasome	ENSMUSG00000039067_ENSMUSG00000030591	Psmd7_Psmd8	0.0611237	0.818	0.937378
26S_Proteasome	ENSMUSG00000039067_ENSMUSG00000029440	Psmd7_Psmd9	0.0532895	0.855	0.958741
26S_Proteasome	ENSMUSG00000039067_ENSMUSG00000022216	Psmd7_Psme1	0.422905	0.125	0.751759
26S_Proteasome	ENSMUSG00000039067_ENSMUSG00000079197	Psmd7_Psme2	0.269017	0.288	0.751759
26S_Proteasome	ENSMUSG00000039067_ENSMUSG00000078652	Psmd7_Psme3	0.0470667	0.792	0.925195
26S_Proteasome	ENSMUSG00000039067_ENSMUSG00000040850	Psmd7_Psme4	-0.45835	0.055	0.751759
26S_Proteasome	ENSMUSG00000039067_ENSMUSG00000032869	Psmd7_Psmf1	0.135408	0.645	0.856522
26S_Proteasome	ENSMUSG00000039067_ENSMUSG00000022913	Psmd7_Psmg1	-0.0689014	0.806	0.929457
26S_Proteasome	ENSMUSG00000030591_ENSMUSG00000029440	Psmd8_Psmd9	0.35331	0.277	0.751759
26S_Proteasome	ENSMUSG00000030591_ENSMUSG00000022216	Psmd8_Psme1	0.181203	0.72	0.900499
26S_Proteasome	ENSMUSG00000030591_ENSMUSG00000079197	Psmd8_Psme2	-0.0539339	0.904	0.974119
26S_Proteasome	ENSMUSG00000030591_ENSMUSG00000078652	Psmd8_Psme3	0.0852097	0.636	0.856039
26S_Proteasome	ENSMUSG00000030591_ENSMUSG00000040850	Psmd8_Psme4	-0.364004	0.279	0.751759
26S_Proteasome	ENSMUSG00000030591_ENSMUSG00000032869	Psmd8_Psmf1	0.253478	0.488	0.807077
26S_Proteasome	ENSMUSG00000030591_ENSMUSG00000022913	Psmd8_Psmg1	0.293548	0.366	0.769222
26S_Proteasome	ENSMUSG00000029440_ENSMUSG00000022216	Psmd9_Psme1	0.227193	0.445	0.800507
26S_Proteasome	ENSMUSG00000029440_ENSMUSG00000079197	Psmd9_Psme2	0.341923	0.199	0.751759
26S_Proteasome	ENSMUSG00000029440_ENSMUSG00000078652	Psmd9_Psme3	-0.0447202	0.817	0.937378
26S_Proteasome	ENSMUSG00000029440_ENSMUSG00000040850	Psmd9_Psme4	-0.191584	0.461	0.802087
26S_Proteasome	ENSMUSG00000029440_ENSMUSG00000032869	Psmd9_Psmf1	0.0563377	0.871	0.966232
26S_Proteasome	ENSMUSG00000029440_ENSMUSG00000022913	Psmd9_Psmg1	0.32431	0.337	0.751759
26S_Proteasome	ENSMUSG00000022216_ENSMUSG00000079197	Psme1_Psme2	0.109403	0.338	0.751759
26S_Proteasome	ENSMUSG00000022216_ENSMUSG00000078652	Psme1_Psme3	0.151222	0.37	0.769222
26S_Proteasome	ENSMUSG00000022216_ENSMUSG00000040850	Psme1_Psme4	-0.152953	0.48	0.806369
26S_Proteasome	ENSMUSG00000022216_ENSMUSG00000032869	Psme1_Psmf1	0.131671	0.578	0.827868
26S_Proteasome	ENSMUSG00000022216_ENSMUSG00000022913	Psme1_Psmg1	0.469056	0.094	0.751759
26S_Proteasome	ENSMUSG00000079197_ENSMUSG00000078652	Psme2_Psme3	0.156076	0.362	0.769144
26S_Proteasome	ENSMUSG00000079197_ENSMUSG00000040850	Psme2_Psme4	-0.276256	0.186	0.751759
26S_Proteasome	ENSMUSG00000079197_ENSMUSG00000032869	Psme2_Psmf1	0.0629886	0.825	0.939347
26S_Proteasome	ENSMUSG00000079197_ENSMUSG00000022913	Psme2_Psmg1	0.221845	0.497	0.809064
26S_Proteasome	ENSMUSG00000078652_ENSMUSG00000040850	Psme3_Psme4	-0.209519	0.251	0.751759
26S_Proteasome	ENSMUSG00000078652_ENSMUSG00000032869	Psme3_Psmf1	0.12254	0.518	0.809064
26S_Proteasome	ENSMUSG00000078652_ENSMUSG00000022913	Psme3_Psmg1	0.178591	0.267	0.751759
26S_Proteasome	ENSMUSG00000040850_ENSMUSG00000032869	Psme4_Psmf1	-0.162326	0.406	0.773456
26S_Proteasome	ENSMUSG00000040850_ENSMUSG00000022913	Psme4_Psmg1	-0.0942076	0.702	0.892825
26S_Proteasome	ENSMUSG00000032869_ENSMUSG00000022913	Psmf1_Psmg1	0.184794	0.551	0.815804
Nuclear_pore_complex_(NPC)	ENSMUSG00000036678_ENSMUSG00000039509	Aaas_Nup133	-0.113341	0.713	0.852107
Nuclear_pore_complex_(NPC)	ENSMUSG00000036678_ENSMUSG00000022142	Aaas_Nup155	0.105662	0.64	0.812308
Nuclear_pore_complex_(NPC)	ENSMUSG00000036678_ENSMUSG00000038759	Aaas_Nup205	-0.298484	0.277	0.623806
Nuclear_pore_complex_(NPC)	ENSMUSG00000036678_ENSMUSG00000001855	Aaas_Nup214	-0.403754	0.328	0.6765
Nuclear_pore_complex_(NPC)	ENSMUSG00000036678_ENSMUSG00000034826	Aaas_Nup54	0.0797444	0.669	0.833094
Nuclear_pore_complex_(NPC)	ENSMUSG00000036678_ENSMUSG00000032939	Aaas_Nup93	-0.212177	0.64	0.812308
Nuclear_pore_complex_(NPC)	ENSMUSG00000036678_ENSMUSG00000063550	Aaas_Nup98	-0.347831	0.287	0.623806
Nuclear_pore_complex_(NPC)	ENSMUSG00000036678_ENSMUSG00000027509	Aaas_Rae1	0.287985	0.234	0.623806
Nuclear_pore_complex_(NPC)	ENSMUSG00000036678_ENSMUSG00000003226	Aaas_Ranbp2	-0.42192	0.075	0.623806
Nuclear_pore_complex_(NPC)	ENSMUSG00000036678_ENSMUSG00000030298	Aaas_Sec13	0.227853	0.488	0.732
Nuclear_pore_complex_(NPC)	ENSMUSG00000036678_ENSMUSG00000006005	Aaas_Tpr	-0.300712	0.255	0.623806
Nuclear_pore_complex_(NPC)	ENSMUSG00000039509_ENSMUSG00000022142	Nup133_Nup155	-0.230464	0.28	0.623806
Nuclear_pore_complex_(NPC)	ENSMUSG00000039509_ENSMUSG00000038759	Nup133_Nup205	-0.310895	0.202	0.623806
Nuclear_pore_complex_(NPC)	ENSMUSG00000039509_ENSMUSG00000001855	Nup133_Nup214	0.139714	0.525	0.75075
Nuclear_pore_complex_(NPC)	ENSMUSG00000039509_ENSMUSG00000034826	Nup133_Nup54	-0.051854	0.762	0.882316
Nuclear_pore_complex_(NPC)	ENSMUSG00000039509_ENSMUSG00000032939	Nup133_Nup93	0.176803	0.546	0.75075
Nuclear_pore_complex_(NPC)	ENSMUSG00000039509_ENSMUSG00000063550	Nup133_Nup98	0.0855079	0.821	0.901645
Nuclear_pore_complex_(NPC)	ENSMUSG00000039509_ENSMUSG00000027509	Nup133_Rae1	-0.03451	0.892	0.919875
Nuclear_pore_complex_(NPC)	ENSMUSG00000039509_ENSMUSG00000003226	Nup133_Ranbp2	0.0619995	0.865	0.90619
Nuclear_pore_complex_(NPC)	ENSMUSG00000039509_ENSMUSG00000030298	Nup133_Sec13	-0.0860476	0.828	0.901645
Nuclear_pore_complex_(NPC)	ENSMUSG00000039509_ENSMUSG00000006005	Nup133_Tpr	0.0268255	0.936	0.9504
Nuclear_pore_complex_(NPC)	ENSMUSG00000022142_ENSMUSG00000038759	Nup155_Nup205	0.254974	0.178	0.623806
Nuclear_pore_complex_(NPC)	ENSMUSG00000022142_ENSMUSG00000001855	Nup155_Nup214	0.386075	0.087	0.623806
Nuclear_pore_complex_(NPC)	ENSMUSG00000022142_ENSMUSG00000034826	Nup155_Nup54	0.183163	0.354	0.688286
Nuclear_pore_complex_(NPC)	ENSMUSG00000022142_ENSMUSG00000032939	Nup155_Nup93	0.320853	0.149	0.623806
Nuclear_pore_complex_(NPC)	ENSMUSG00000022142_ENSMUSG00000063550	Nup155_Nup98	0.249556	0.159	0.623806
Nuclear_pore_complex_(NPC)	ENSMUSG00000022142_ENSMUSG00000027509	Nup155_Rae1	-0.153916	0.52	0.75075
Nuclear_pore_complex_(NPC)	ENSMUSG00000022142_ENSMUSG00000003226	Nup155_Ranbp2	0.0403542	0.842	0.901645
Nuclear_pore_complex_(NPC)	ENSMUSG00000022142_ENSMUSG00000030298	Nup155_Sec13	-0.0770707	0.723	0.852107
Nuclear_pore_complex_(NPC)	ENSMUSG00000022142_ENSMUSG00000006005	Nup155_Tpr	0.136704	0.466	0.732
Nuclear_pore_complex_(NPC)	ENSMUSG00000038759_ENSMUSG00000001855	Nup205_Nup214	0.310695	0.218	0.623806
Nuclear_pore_complex_(NPC)	ENSMUSG00000038759_ENSMUSG00000034826	Nup205_Nup54	0.0660024	0.777	0.884172
Nuclear_pore_complex_(NPC)	ENSMUSG00000038759_ENSMUSG00000032939	Nup205_Nup93	0.485831	0.04	0.623806
Nuclear_pore_complex_(NPC)	ENSMUSG00000038759_ENSMUSG00000063550	Nup205_Nup98	0.356569	0.159	0.623806
Nuclear_pore_complex_(NPC)	ENSMUSG00000038759_ENSMUSG00000027509	Nup205_Rae1	-0.350414	0.151	0.623806
Nuclear_pore_complex_(NPC)	ENSMUSG00000038759_ENSMUSG00000003226	Nup205_Ranbp2	0.309681	0.166	0.623806
Nuclear_pore_complex_(NPC)	ENSMUSG00000038759_ENSMUSG00000030298	Nup205_Sec13	-0.327624	0.285	0.623806
Nuclear_pore_complex_(NPC)	ENSMUSG00000038759_ENSMUSG00000006005	Nup205_Tpr	0.401458	0.107	0.623806
Nuclear_pore_complex_(NPC)	ENSMUSG00000001855_ENSMUSG00000034826	Nup214_Nup54	-0.261142	0.213	0.623806
Nuclear_pore_complex_(NPC)	ENSMUSG00000001855_ENSMUSG00000032939	Nup214_Nup93	0.522681	0.136	0.623806
Nuclear_pore_complex_(NPC)	ENSMUSG00000001855_ENSMUSG00000063550	Nup214_Nup98	0.205133	0.432	0.732
Nuclear_pore_complex_(NPC)	ENSMUSG00000001855_ENSMUSG00000027509	Nup214_Rae1	-0.203251	0.445	0.732
Nuclear_pore_complex_(NPC)	ENSMUSG00000001855_ENSMUSG00000003226	Nup214_Ranbp2	0.244899	0.48	0.732
Nuclear_pore_complex_(NPC)	ENSMUSG00000001855_ENSMUSG00000030298	Nup214_Sec13	-0.263651	0.388	0.701027
Nuclear_pore_complex_(NPC)	ENSMUSG00000001855_ENSMUSG00000006005	Nup214_Tpr	0.13321	0.718	0.852107
Nuclear_pore_complex_(NPC)	ENSMUSG00000034826_ENSMUSG00000032939	Nup54_Nup93	0.236302	0.107	0.623806
Nuclear_pore_complex_(NPC)	ENSMUSG00000034826_ENSMUSG00000063550	Nup54_Nup98	-0.0355138	0.847	0.901645
Nuclear_pore_complex_(NPC)	ENSMUSG00000034826_ENSMUSG00000027509	Nup54_Rae1	2.72813e-05	0.998	0.998
Nuclear_pore_complex_(NPC)	ENSMUSG00000034826_ENSMUSG00000003226	Nup54_Ranbp2	0.149459	0.361	0.688286
Nuclear_pore_complex_(NPC)	ENSMUSG00000034826_ENSMUSG00000030298	Nup54_Sec13	0.138078	0.393	0.701027
Nuclear_pore_complex_(NPC)	ENSMUSG00000034826_ENSMUSG00000006005	Nup54_Tpr	0.30248	0.084	0.623806
Nuclear_pore_complex_(NPC)	ENSMUSG00000032939_ENSMUSG00000063550	Nup93_Nup98	0.710476	0.029	0.623806
Nuclear_pore_complex_(NPC)	ENSMUSG00000032939_ENSMUSG00000027509	Nup93_Rae1	-0.181558	0.615	0.8118
Nuclear_pore_complex_(NPC)	ENSMUSG00000032939_ENSMUSG00000003226	Nup93_Ranbp2	0.639291	0.073	0.623806
Nuclear_pore_complex_(NPC)	ENSMUSG00000032939_ENSMUSG00000030298	Nup93_Sec13	-0.493465	0.438	0.732
Nuclear_pore_complex_(NPC)	ENSMUSG00000032939_ENSMUSG00000006005	Nup93_Tpr	0.47437	0.128	0.623806
Nuclear_pore_complex_(NPC)	ENSMUSG00000063550_ENSMUSG00000027509	Nup98_Rae1	-0.229388	0.289	0.623806
Nuclear_pore_complex_(NPC)	ENSMUSG00000063550_ENSMUSG00000003226	Nup98_Ranbp2	0.227496	0.213	0.623806
Nuclear_pore_complex_(NPC)	ENSMUSG00000063550_ENSMUSG00000030298	Nup98_Sec13	-0.30558	0.293	0.623806
Nuclear_pore_complex_(NPC)	ENSMUSG00000063550_ENSMUSG00000006005	Nup98_Tpr	0.303523	0.203	0.623806
Nuclear_pore_complex_(NPC)	ENSMUSG00000027509_ENSMUSG00000003226	Rae1_Ranbp2	-0.173663	0.462	0.732
Nuclear_pore_complex_(NPC)	ENSMUSG00000027509_ENSMUSG00000030298	Rae1_Sec13	0.29155	0.171	0.623806
Nuclear_pore_complex_(NPC)	ENSMUSG00000027509_ENSMUSG00000006005	Rae1_Tpr	-0.277785	0.265	0.623806
Nuclear_pore_complex_(NPC)	ENSMUSG00000003226_ENSMUSG00000030298	Ranbp2_Sec13	-0.159957	0.539	0.75075
Nuclear_pore_complex_(NPC)	ENSMUSG00000003226_ENSMUSG00000006005	Ranbp2_Tpr	0.137202	0.365	0.688286
Nuclear_pore_complex_(NPC)	ENSMUSG00000030298_ENSMUSG00000006005	Sec13_Tpr	-0.148396	0.609	0.8118
Spliceosome-A	ENSMUSG00000066979_ENSMUSG00000020074	Bub3_Ccar1	-0.217836	0.364	0.8404
Spliceosome-A	ENSMUSG00000066979_ENSMUSG00000029062	Bub3_Cdk11b	0.0932247	0.644	0.867429
Spliceosome-A	ENSMUSG00000066979_ENSMUSG00000055065	Bub3_Ddx17	-0.354268	0.162	0.815571
Spliceosome-A	ENSMUSG00000066979_ENSMUSG00000020719	Bub3_Ddx5	-0.401621	0.196	0.8404
Spliceosome-A	ENSMUSG00000066979_ENSMUSG00000030795	Bub3_Fus	-0.418687	0.127	0.815571
Spliceosome-A	ENSMUSG00000066979_ENSMUSG00000067873	Bub3_Htatsf1	0.198201	0.343	0.8404
Spliceosome-A	ENSMUSG00000066979_ENSMUSG00000061136	Bub3_Prpf40a	-0.0488884	0.835	0.949729
Spliceosome-A	ENSMUSG00000066979_ENSMUSG00000010608	Bub3_Rbm25	-0.393008	0.075	0.55
Spliceosome-A	ENSMUSG00000066979_ENSMUSG00000027620	Bub3_Rbm39	-0.0415573	0.865	0.9515
Spliceosome-A	ENSMUSG00000066979_ENSMUSG00000024949	Bub3_Sf1	-0.308517	0.289	0.8404
Spliceosome-A	ENSMUSG00000066979_ENSMUSG00000024498	Bub3_Tcerg1	-0.164515	0.459	0.8404
Spliceosome-A	ENSMUSG00000020074_ENSMUSG00000029062	Ccar1_Cdk11b	0.116581	0.572	0.8404
Spliceosome-A	ENSMUSG00000020074_ENSMUSG00000055065	Ccar1_Ddx17	0.131126	0.618	0.867429
Spliceosome-A	ENSMUSG00000020074_ENSMUSG00000020719	Ccar1_Ddx5	-0.00357847	0.989	0.989
Spliceosome-A	ENSMUSG00000020074_ENSMUSG00000030795	Ccar1_Fus	0.312866	0.299	0.8404
Spliceosome-A	ENSMUSG00000020074_ENSMUSG00000067873	Ccar1_Htatsf1	-0.298739	0.159	0.815571
Spliceosome-A	ENSMUSG00000020074_ENSMUSG00000061136	Ccar1_Prpf40a	0.500876	0.016	0.33
Spliceosome-A	ENSMUSG00000020074_ENSMUSG00000010608	Ccar1_Rbm25	0.473725	0.054	0.509143
Spliceosome-A	ENSMUSG00000020074_ENSMUSG00000027620	Ccar1_Rbm39	0.0105276	0.955	0.989
Spliceosome-A	ENSMUSG00000020074_ENSMUSG00000024949	Ccar1_Sf1	0.0704643	0.765	0.949729
Spliceosome-A	ENSMUSG00000020074_ENSMUSG00000024498	Ccar1_Tcerg1	0.162365	0.497	0.8404
Spliceosome-A	ENSMUSG00000029062_ENSMUSG00000055065	Cdk11b_Ddx17	0.180135	0.364	0.8404
Spliceosome-A	ENSMUSG00000029062_ENSMUSG00000020719	Cdk11b_Ddx5	0.0401346	0.835	0.949729
Spliceosome-A	ENSMUSG00000029062_ENSMUSG00000030795	Cdk11b_Fus	-0.112654	0.539	0.8404
Spliceosome-A	ENSMUSG00000029062_ENSMUSG00000067873	Cdk11b_Htatsf1	0.0240766	0.914	0.986806
Spliceosome-A	ENSMUSG00000029062_ENSMUSG00000061136	Cdk11b_Prpf40a	-0.0435059	0.847	0.949729
Spliceosome-A	ENSMUSG00000029062_ENSMUSG00000010608	Cdk11b_Rbm25	-0.160188	0.436	0.8404
Spliceosome-A	ENSMUSG00000029062_ENSMUSG00000027620	Cdk11b_Rbm39	0.132228	0.422	0.8404
Spliceosome-A	ENSMUSG00000029062_ENSMUSG00000024949	Cdk11b_Sf1	0.131724	0.477	0.8404
Spliceosome-A	ENSMUSG00000029062_ENSMUSG00000024498	Cdk11b_Tcerg1	0.417218	0.021	0.33
Spliceosome-A	ENSMUSG00000055065_ENSMUSG00000020719	Ddx17_Ddx5	0.126495	0.573	0.8404
Spliceosome-A	ENSMUSG00000055065_ENSMUSG00000030795	Ddx17_Fus	0.295668	0.071	0.55
Spliceosome-A	ENSMUSG00000055065_ENSMUSG00000067873	Ddx17_Htatsf1	-0.472937	0.025	0.33
Spliceosome-A	ENSMUSG00000055065_ENSMUSG00000061136	Ddx17_Prpf40a	0.298724	0.364	0.8404
Spliceosome-A	ENSMUSG00000055065_ENSMUSG00000010608	Ddx17_Rbm25	0.163893	0.409	0.8404
Spliceosome-A	ENSMUSG00000055065_ENSMUSG00000027620	Ddx17_Rbm39	0.00395545	0.986	0.989
Spliceosome-A	ENSMUSG00000055065_ENSMUSG00000024949	Ddx17_Sf1	0.252651	0.209	0.8404
Spliceosome-A	ENSMUSG00000055065_ENSMUSG00000024498	Ddx17_Tcerg1	0.0429818	0.849	0.949729
Spliceosome-A	ENSMUSG00000020719_ENSMUSG00000030795	Ddx5_Fus	0.255348	0.22	0.8404
Spliceosome-A	ENSMUSG00000020719_ENSMUSG00000067873	Ddx5_Htatsf1	-0.459913	0.048	0.509143
Spliceosome-A	ENSMUSG00000020719_ENSMUSG00000061136	Ddx5_Prpf40a	0.25568	0.447	0.8404
Spliceosome-A	ENSMUSG00000020719_ENSMUSG00000010608	Ddx5_Rbm25	0.0192438	0.927	0.986806
Spliceosome-A	ENSMUSG00000020719_ENSMUSG00000027620	Ddx5_Rbm39	-0.0471074	0.749	0.949729
Spliceosome-A	ENSMUSG00000020719_ENSMUSG00000024949	Ddx5_Sf1	0.186448	0.502	0.8404
Spliceosome-A	ENSMUSG00000020719_ENSMUSG00000024498	Ddx5_Tcerg1	-0.233836	0.307	0.8404
Spliceosome-A	ENSMUSG00000030795_ENSMUSG00000067873	Fus_Htatsf1	-0.341637	0.173	0.815571
Spliceosome-A	ENSMUSG00000030795_ENSMUSG00000061136	Fus_Prpf40a	0.148661	0.636	0.867429
Spliceosome-A	ENSMUSG00000030795_ENSMUSG00000010608	Fus_Rbm25	0.107197	0.551	0.8404
Spliceosome-A	ENSMUSG00000030795_ENSMUSG00000027620	Fus_Rbm39	0.149697	0.477	0.8404
Spliceosome-A	ENSMUSG00000030795_ENSMUSG00000024949	Fus_Sf1	0.129392	0.618	0.867429
Spliceosome-A	ENSMUSG00000030795_ENSMUSG00000024498	Fus_Tcerg1	-0.119199	0.532	0.8404
Spliceosome-A	ENSMUSG00000067873_ENSMUSG00000061136	Htatsf1_Prpf40a	-0.413337	0.141	0.815571
Spliceosome-A	ENSMUSG00000067873_ENSMUSG00000010608	Htatsf1_Rbm25	-0.469344	0.021	0.33
Spliceosome-A	ENSMUSG00000067873_ENSMUSG00000027620	Htatsf1_Rbm39	-0.172098	0.436	0.8404
Spliceosome-A	ENSMUSG00000067873_ENSMUSG00000024949	Htatsf1_Sf1	-0.509837	0.019	0.33
Spliceosome-A	ENSMUSG00000067873_ENSMUSG00000024498	Htatsf1_Tcerg1	-0.253599	0.283	0.8404
Spliceosome-A	ENSMUSG00000061136_ENSMUSG00000010608	Prpf40a_Rbm25	-0.0577251	0.809	0.949729
Spliceosome-A	ENSMUSG00000061136_ENSMUSG00000027620	Prpf40a_Rbm39	0.164556	0.435	0.8404
Spliceosome-A	ENSMUSG00000061136_ENSMUSG00000024949	Prpf40a_Sf1	0.327304	0.387	0.8404
Spliceosome-A	ENSMUSG00000061136_ENSMUSG00000024498	Prpf40a_Tcerg1	0.0913432	0.681	0.89892
Spliceosome-A	ENSMUSG00000010608_ENSMUSG00000027620	Rbm25_Rbm39	-0.115638	0.53	0.8404
Spliceosome-A	ENSMUSG00000010608_ENSMUSG00000024949	Rbm25_Sf1	0.256698	0.27	0.8404
Spliceosome-A	ENSMUSG00000010608_ENSMUSG00000024498	Rbm25_Tcerg1	-0.141745	0.513	0.8404
Spliceosome-A	ENSMUSG00000027620_ENSMUSG00000024949	Rbm39_Sf1	0.0371306	0.845	0.949729
Spliceosome-A	ENSMUSG00000027620_ENSMUSG00000024498	Rbm39_Tcerg1	-0.0454565	0.839	0.949729
Spliceosome-A	ENSMUSG00000024949_ENSMUSG00000024498	Sf1_Tcerg1	0.00963579	0.982	0.989
Large_Drosha_complex	ENSMUSG00000037149_ENSMUSG00000055065	Ddx1_Ddx17	-0.214536	0.356	0.725278
Large_Drosha_complex	ENSMUSG00000037149_ENSMUSG00000000787	Ddx1_Ddx3x	0.0987237	0.564	0.848873
Large_Drosha_complex	ENSMUSG00000037149_ENSMUSG00000020719	Ddx1_Ddx5	-0.284818	0.326	0.725278
Large_Drosha_complex	ENSMUSG00000037149_ENSMUSG00000029169	Ddx1_Dhx15	-0.168956	0.679	0.861506
Large_Drosha_complex	ENSMUSG00000037149_ENSMUSG00000009079	Ddx1_Ewsr1	-0.245874	0.353	0.725278
Large_Drosha_complex	ENSMUSG00000037149_ENSMUSG00000030795	Ddx1_Fus	-0.293526	0.367	0.725278
Large_Drosha_complex	ENSMUSG00000037149_ENSMUSG00000007850	Ddx1_Hnrnph1	-0.220032	0.355	0.725278
Large_Drosha_complex	ENSMUSG00000037149_ENSMUSG00000059208	Ddx1_Hnrnpm	-0.134659	0.583	0.850208
Large_Drosha_complex	ENSMUSG00000037149_ENSMUSG00000039630	Ddx1_Hnrnpu	-0.100774	0.653	0.859444
Large_Drosha_complex	ENSMUSG00000037149_ENSMUSG00000040725	Ddx1_Hnrnpul1	-0.285826	0.124	0.584348
Large_Drosha_complex	ENSMUSG00000037149_ENSMUSG00000001016	Ddx1_Ilf2	-0.0365367	0.853	0.929845
Large_Drosha_complex	ENSMUSG00000037149_ENSMUSG00000032178	Ddx1_Ilf3	-0.16856	0.661	0.859444
Large_Drosha_complex	ENSMUSG00000037149_ENSMUSG00000027593	Ddx1_Raly	0.588902	0.091	0.584348
Large_Drosha_complex	ENSMUSG00000037149_ENSMUSG00000041459	Ddx1_Tardbp	-0.0852063	0.752	0.879946
Large_Drosha_complex	ENSMUSG00000055065_ENSMUSG00000000787	Ddx17_Ddx3x	-0.214599	0.128	0.584348
Large_Drosha_complex	ENSMUSG00000055065_ENSMUSG00000020719	Ddx17_Ddx5	0.126495	0.569	0.848873
Large_Drosha_complex	ENSMUSG00000055065_ENSMUSG00000029169	Ddx17_Dhx15	0.124446	0.644	0.859444
Large_Drosha_complex	ENSMUSG00000055065_ENSMUSG00000009079	Ddx17_Ewsr1	0.244518	0.329	0.725278
Large_Drosha_complex	ENSMUSG00000055065_ENSMUSG00000030795	Ddx17_Fus	0.295668	0.073	0.584348
Large_Drosha_complex	ENSMUSG00000055065_ENSMUSG00000007850	Ddx17_Hnrnph1	0.0235218	0.915	0.948088
Large_Drosha_complex	ENSMUSG00000055065_ENSMUSG00000059208	Ddx17_Hnrnpm	0.116359	0.574	0.848873
Large_Drosha_complex	ENSMUSG00000055065_ENSMUSG00000039630	Ddx17_Hnrnpu	-0.402459	0.01	0.35
Large_Drosha_complex	ENSMUSG00000055065_ENSMUSG00000040725	Ddx17_Hnrnpul1	0.47602	0.008	0.35
Large_Drosha_complex	ENSMUSG00000055065_ENSMUSG00000001016	Ddx17_Ilf2	-0.0281492	0.891	0.948088
Large_Drosha_complex	ENSMUSG00000055065_ENSMUSG00000032178	Ddx17_Ilf3	0.282962	0.363	0.725278
Large_Drosha_complex	ENSMUSG00000055065_ENSMUSG00000027593	Ddx17_Raly	-0.358686	0.334	0.725278
Large_Drosha_complex	ENSMUSG00000055065_ENSMUSG00000041459	Ddx17_Tardbp	-0.0695145	0.663	0.859444
Large_Drosha_complex	ENSMUSG00000000787_ENSMUSG00000020719	Ddx3x_Ddx5	-0.27993	0.029	0.525
Large_Drosha_complex	ENSMUSG00000000787_ENSMUSG00000029169	Ddx3x_Dhx15	-0.240084	0.109	0.584348
Large_Drosha_complex	ENSMUSG00000000787_ENSMUSG00000009079	Ddx3x_Ewsr1	-0.285525	0.03	0.525
Large_Drosha_complex	ENSMUSG00000000787_ENSMUSG00000030795	Ddx3x_Fus	-0.142708	0.288	0.725278
Large_Drosha_complex	ENSMUSG00000000787_ENSMUSG00000007850	Ddx3x_Hnrnph1	-0.145793	0.203	0.710132
Large_Drosha_complex	ENSMUSG00000000787_ENSMUSG00000059208	Ddx3x_Hnrnpm	-0.0688144	0.558	0.848873
Large_Drosha_complex	ENSMUSG00000000787_ENSMUSG00000039630	Ddx3x_Hnrnpu	-0.169336	0.257	0.710132
Large_Drosha_complex	ENSMUSG00000000787_ENSMUSG00000040725	Ddx3x_Hnrnpul1	-0.0190468	0.91	0.948088
Large_Drosha_complex	ENSMUSG00000000787_ENSMUSG00000001016	Ddx3x_Ilf2	0.0190612	0.933	0.951117
Large_Drosha_complex	ENSMUSG00000000787_ENSMUSG00000032178	Ddx3x_Ilf3	-0.207717	0.12	0.584348
Large_Drosha_complex	ENSMUSG00000000787_ENSMUSG00000027593	Ddx3x_Raly	-0.0608925	0.766	0.879946
Large_Drosha_complex	ENSMUSG00000000787_ENSMUSG00000041459	Ddx3x_Tardbp	-0.1008	0.522	0.843231
Large_Drosha_complex	ENSMUSG00000020719_ENSMUSG00000029169	Ddx5_Dhx15	-0.0845029	0.698	0.872118
Large_Drosha_complex	ENSMUSG00000020719_ENSMUSG00000009079	Ddx5_Ewsr1	0.21068	0.639	0.859444
Large_Drosha_complex	ENSMUSG00000020719_ENSMUSG00000030795	Ddx5_Fus	0.255348	0.229	0.710132
Large_Drosha_complex	ENSMUSG00000020719_ENSMUSG00000007850	Ddx5_Hnrnph1	0.0519711	0.816	0.911489
Large_Drosha_complex	ENSMUSG00000020719_ENSMUSG00000059208	Ddx5_Hnrnpm	-0.0145478	0.952	0.952
Large_Drosha_complex	ENSMUSG00000020719_ENSMUSG00000039630	Ddx5_Hnrnpu	-0.35676	0.022	0.525
Large_Drosha_complex	ENSMUSG00000020719_ENSMUSG00000040725	Ddx5_Hnrnpul1	0.267949	0.177	0.68625
Large_Drosha_complex	ENSMUSG00000020719_ENSMUSG00000001016	Ddx5_Ilf2	-0.0462535	0.838	0.926211
Large_Drosha_complex	ENSMUSG00000020719_ENSMUSG00000032178	Ddx5_Ilf3	0.378879	0.316	0.725278
Large_Drosha_complex	ENSMUSG00000020719_ENSMUSG00000027593	Ddx5_Raly	-0.572899	0.123	0.584348
Large_Drosha_complex	ENSMUSG00000020719_ENSMUSG00000041459	Ddx5_Tardbp	0.0569782	0.757	0.879946
Large_Drosha_complex	ENSMUSG00000029169_ENSMUSG00000009079	Dhx15_Ewsr1	0.257532	0.464	0.785806
Large_Drosha_complex	ENSMUSG00000029169_ENSMUSG00000030795	Dhx15_Fus	0.252004	0.371	0.725278
Large_Drosha_complex	ENSMUSG00000029169_ENSMUSG00000007850	Dhx15_Hnrnph1	-0.0273688	0.903	0.948088
Large_Drosha_complex	ENSMUSG00000029169_ENSMUSG00000059208	Dhx15_Hnrnpm	-0.0120524	0.951	0.952
Large_Drosha_complex	ENSMUSG00000029169_ENSMUSG00000039630	Dhx15_Hnrnpu	-0.361275	0.007	0.35
Large_Drosha_complex	ENSMUSG00000029169_ENSMUSG00000040725	Dhx15_Hnrnpul1	0.376629	0.049	0.584348
Large_Drosha_complex	ENSMUSG00000029169_ENSMUSG00000001016	Dhx15_Ilf2	0.0244822	0.921	0.948088
Large_Drosha_complex	ENSMUSG00000029169_ENSMUSG00000032178	Dhx15_Ilf3	0.304807	0.41	0.76875
Large_Drosha_complex	ENSMUSG00000029169_ENSMUSG00000027593	Dhx15_Raly	-0.420335	0.254	0.710132
Large_Drosha_complex	ENSMUSG00000029169_ENSMUSG00000041459	Dhx15_Tardbp	0.0593308	0.706	0.872118
Large_Drosha_complex	ENSMUSG00000009079_ENSMUSG00000030795	Ewsr1_Fus	0.0601325	0.859	0.929845
Large_Drosha_complex	ENSMUSG00000009079_ENSMUSG00000007850	Ewsr1_Hnrnph1	0.272138	0.389	0.742636
Large_Drosha_complex	ENSMUSG00000009079_ENSMUSG00000059208	Ewsr1_Hnrnpm	0.159976	0.43	0.778448
Large_Drosha_complex	ENSMUSG00000009079_ENSMUSG00000039630	Ewsr1_Hnrnpu	-0.243605	0.183	0.68625
Large_Drosha_complex	ENSMUSG00000009079_ENSMUSG00000040725	Ewsr1_Hnrnpul1	0.140183	0.334	0.725278
Large_Drosha_complex	ENSMUSG00000009079_ENSMUSG00000001016	Ewsr1_Ilf2	-0.171155	0.539	0.848873
Large_Drosha_complex	ENSMUSG00000009079_ENSMUSG00000032178	Ewsr1_Ilf3	0.299416	0.228	0.710132
Large_Drosha_complex	ENSMUSG00000009079_ENSMUSG00000027593	Ewsr1_Raly	-0.704302	0.166	0.670385
Large_Drosha_complex	ENSMUSG00000009079_ENSMUSG00000041459	Ewsr1_Tardbp	0.126634	0.681	0.861506
Large_Drosha_complex	ENSMUSG00000030795_ENSMUSG00000007850	Fus_Hnrnph1	0.30728	0.126	0.584348
Large_Drosha_complex	ENSMUSG00000030795_ENSMUSG00000059208	Fus_Hnrnpm	0.108256	0.624	0.859444
Large_Drosha_complex	ENSMUSG00000030795_ENSMUSG00000039630	Fus_Hnrnpu	-0.101486	0.572	0.848873
Large_Drosha_complex	ENSMUSG00000030795_ENSMUSG00000040725	Fus_Hnrnpul1	0.0406631	0.771	0.879946
Large_Drosha_complex	ENSMUSG00000030795_ENSMUSG00000001016	Fus_Ilf2	-0.302192	0.142	0.62125
Large_Drosha_complex	ENSMUSG00000030795_ENSMUSG00000032178	Fus_Ilf3	0.315294	0.247	0.710132
Large_Drosha_complex	ENSMUSG00000030795_ENSMUSG00000027593	Fus_Raly	-0.5095	0.117	0.584348
Large_Drosha_complex	ENSMUSG00000030795_ENSMUSG00000041459	Fus_Tardbp	0.168826	0.427	0.778448
Large_Drosha_complex	ENSMUSG00000007850_ENSMUSG00000059208	Hnrnph1_Hnrnpm	0.0792573	0.604	0.859444
Large_Drosha_complex	ENSMUSG00000007850_ENSMUSG00000039630	Hnrnph1_Hnrnpu	-0.290707	0.039	0.584348
Large_Drosha_complex	ENSMUSG00000007850_ENSMUSG00000040725	Hnrnph1_Hnrnpul1	0.287735	0.104	0.584348
Large_Drosha_complex	ENSMUSG00000007850_ENSMUSG00000001016	Hnrnph1_Ilf2	-0.139217	0.476	0.793333
Large_Drosha_complex	ENSMUSG00000007850_ENSMUSG00000032178	Hnrnph1_Ilf3	0.421381	0.163	0.670385
Large_Drosha_complex	ENSMUSG00000007850_ENSMUSG00000027593	Hnrnph1_Raly	-0.381945	0.325	0.725278
Large_Drosha_complex	ENSMUSG00000007850_ENSMUSG00000041459	Hnrnph1_Tardbp	0.087252	0.485	0.795703
Large_Drosha_complex	ENSMUSG00000059208_ENSMUSG00000039630	Hnrnpm_Hnrnpu	-0.267171	0.062	0.584348
Large_Drosha_complex	ENSMUSG00000059208_ENSMUSG00000040725	Hnrnpm_Hnrnpul1	0.297416	0.065	0.584348
Large_Drosha_complex	ENSMUSG00000059208_ENSMUSG00000001016	Hnrnpm_Ilf2	-0.266539	0.122	0.584348
Large_Drosha_complex	ENSMUSG00000059208_ENSMUSG00000032178	Hnrnpm_Ilf3	0.214069	0.332	0.725278
Large_Drosha_complex	ENSMUSG00000059208_ENSMUSG00000027593	Hnrnpm_Raly	-0.307423	0.458	0.785806
Large_Drosha_complex	ENSMUSG00000059208_ENSMUSG00000041459	Hnrnpm_Tardbp	0.115592	0.458	0.785806
Large_Drosha_complex	ENSMUSG00000039630_ENSMUSG00000040725	Hnrnpu_Hnrnpul1	0.0495416	0.77	0.879946
Large_Drosha_complex	ENSMUSG00000039630_ENSMUSG00000001016	Hnrnpu_Ilf2	-0.221311	0.225	0.710132
Large_Drosha_complex	ENSMUSG00000039630_ENSMUSG00000032178	Hnrnpu_Ilf3	-0.150898	0.446	0.785806
Large_Drosha_complex	ENSMUSG00000039630_ENSMUSG00000027593	Hnrnpu_Raly	0.107012	0.635	0.859444
Large_Drosha_complex	ENSMUSG00000039630_ENSMUSG00000041459	Hnrnpu_Tardbp	-0.159808	0.235	0.710132
Large_Drosha_complex	ENSMUSG00000040725_ENSMUSG00000001016	Hnrnpul1_Ilf2	-0.0986071	0.644	0.859444
Large_Drosha_complex	ENSMUSG00000040725_ENSMUSG00000032178	Hnrnpul1_Ilf3	0.191963	0.219	0.710132
Large_Drosha_complex	ENSMUSG00000040725_ENSMUSG00000027593	Hnrnpul1_Raly	-0.0710269	0.717	0.875407
Large_Drosha_complex	ENSMUSG00000040725_ENSMUSG00000041459	Hnrnpul1_Tardbp	0.345232	0.053	0.584348
Large_Drosha_complex	ENSMUSG00000001016_ENSMUSG00000032178	Ilf2_Ilf3	-0.0558797	0.788	0.889677
Large_Drosha_complex	ENSMUSG00000001016_ENSMUSG00000027593	Ilf2_Raly	0.0538313	0.749	0.879946
Large_Drosha_complex	ENSMUSG00000001016_ENSMUSG00000041459	Ilf2_Tardbp	-0.192865	0.305	0.725278
Large_Drosha_complex	ENSMUSG00000032178_ENSMUSG00000027593	Ilf3_Raly	-0.745549	0.093	0.584348
Large_Drosha_complex	ENSMUSG00000032178_ENSMUSG00000041459	Ilf3_Tardbp	0.315386	0.255	0.710132
Large_Drosha_complex	ENSMUSG00000027593_ENSMUSG00000041459	Raly_Tardbp	-0.332565	0.373	0.725278
Survival_of_motor_neuron_(SMN)_complex	ENSMUSG00000027404_ENSMUSG00000002477	Snrpb_Snrpd1	0.177808	0.64	0.738462
Survival_of_motor_neuron_(SMN)_complex	ENSMUSG00000027404_ENSMUSG00000040824	Snrpb_Snrpd2	0.187517	0.216	0.312273
Survival_of_motor_neuron_(SMN)_complex	ENSMUSG00000027404_ENSMUSG00000020180	Snrpb_Snrpd3	0.335453	0.093	0.312273
Survival_of_motor_neuron_(SMN)_complex	ENSMUSG00000027404_ENSMUSG00000057278	Snrpb_Snrpg	0.521891	0.04	0.312273
Survival_of_motor_neuron_(SMN)_complex	ENSMUSG00000027404_ENSMUSG00000030224	Snrpb_Strap	0.428337	0.192	0.312273
Survival_of_motor_neuron_(SMN)_complex	ENSMUSG00000002477_ENSMUSG00000040824	Snrpd1_Snrpd2	0.295022	0.397	0.49625
Survival_of_motor_neuron_(SMN)_complex	ENSMUSG00000002477_ENSMUSG00000020180	Snrpd1_Snrpd3	0.0457667	0.756	0.81
Survival_of_motor_neuron_(SMN)_complex	ENSMUSG00000002477_ENSMUSG00000057278	Snrpd1_Snrpg	0.327732	0.195	0.312273
Survival_of_motor_neuron_(SMN)_complex	ENSMUSG00000002477_ENSMUSG00000030224	Snrpd1_Strap	0.316009	0.22	0.312273
Survival_of_motor_neuron_(SMN)_complex	ENSMUSG00000040824_ENSMUSG00000020180	Snrpd2_Snrpd3	0.178368	0.199	0.312273
Survival_of_motor_neuron_(SMN)_complex	ENSMUSG00000040824_ENSMUSG00000057278	Snrpd2_Snrpg	0.402635	0.098	0.312273
Survival_of_motor_neuron_(SMN)_complex	ENSMUSG00000040824_ENSMUSG00000030224	Snrpd2_Strap	0.384644	0.22	0.312273
Survival_of_motor_neuron_(SMN)_complex	ENSMUSG00000020180_ENSMUSG00000057278	Snrpd3_Snrpg	0.0370087	0.833	0.833
Survival_of_motor_neuron_(SMN)_complex	ENSMUSG00000020180_ENSMUSG00000030224	Snrpd3_Strap	0.220695	0.229	0.312273
Survival_of_motor_neuron_(SMN)_complex	ENSMUSG00000057278_ENSMUSG00000030224	Snrpg_Strap	0.393879	0.146	0.312273
Exon_Junction_Complex_(EJC)	ENSMUSG00000022185_ENSMUSG00000025134	Acin1_Alyref	-0.510383	0.099	0.352
Exon_Junction_Complex_(EJC)	ENSMUSG00000022185_ENSMUSG00000025580	Acin1_Eif4a3	-0.423679	0.287	0.464211
Exon_Junction_Complex_(EJC)	ENSMUSG00000022185_ENSMUSG00000028609	Acin1_Magoh	-0.303054	0.309	0.464211
Exon_Junction_Complex_(EJC)	ENSMUSG00000022185_ENSMUSG00000020994	Acin1_Pnn	0.0395217	0.835	0.835
Exon_Junction_Complex_(EJC)	ENSMUSG00000022185_ENSMUSG00000064030	Acin1_Pym1	-0.127021	0.603	0.67536
Exon_Junction_Complex_(EJC)	ENSMUSG00000022185_ENSMUSG00000061104	Acin1_Sap18b	-0.278489	0.191	0.356533
Exon_Junction_Complex_(EJC)	ENSMUSG00000022185_ENSMUSG00000028809	Acin1_Srrm1	0.170368	0.315	0.464211
Exon_Junction_Complex_(EJC)	ENSMUSG00000025134_ENSMUSG00000025580	Alyref_Eif4a3	0.417981	0.152	0.352
Exon_Junction_Complex_(EJC)	ENSMUSG00000025134_ENSMUSG00000028609	Alyref_Magoh	0.622184	0.013	0.352
Exon_Junction_Complex_(EJC)	ENSMUSG00000025134_ENSMUSG00000020994	Alyref_Pnn	-0.406359	0.12	0.352
Exon_Junction_Complex_(EJC)	ENSMUSG00000025134_ENSMUSG00000064030	Alyref_Pym1	0.406169	0.087	0.352
Exon_Junction_Complex_(EJC)	ENSMUSG00000025134_ENSMUSG00000061104	Alyref_Sap18b	0.263518	0.23	0.4025
Exon_Junction_Complex_(EJC)	ENSMUSG00000025134_ENSMUSG00000028809	Alyref_Srrm1	-0.420088	0.164	0.352
Exon_Junction_Complex_(EJC)	ENSMUSG00000025580_ENSMUSG00000028609	Eif4a3_Magoh	0.287158	0.55	0.641667
Exon_Junction_Complex_(EJC)	ENSMUSG00000025580_ENSMUSG00000020994	Eif4a3_Pnn	-0.379696	0.13	0.352
Exon_Junction_Complex_(EJC)	ENSMUSG00000025580_ENSMUSG00000064030	Eif4a3_Pym1	0.222364	0.399	0.532
Exon_Junction_Complex_(EJC)	ENSMUSG00000025580_ENSMUSG00000061104	Eif4a3_Sap18b	0.360734	0.079	0.352
Exon_Junction_Complex_(EJC)	ENSMUSG00000025580_ENSMUSG00000028809	Eif4a3_Srrm1	-0.462263	0.122	0.352
Exon_Junction_Complex_(EJC)	ENSMUSG00000028609_ENSMUSG00000020994	Magoh_Pnn	-0.426494	0.093	0.352
Exon_Junction_Complex_(EJC)	ENSMUSG00000028609_ENSMUSG00000064030	Magoh_Pym1	0.207667	0.382	0.532
Exon_Junction_Complex_(EJC)	ENSMUSG00000028609_ENSMUSG00000061104	Magoh_Sap18b	0.259965	0.175	0.352
Exon_Junction_Complex_(EJC)	ENSMUSG00000028609_ENSMUSG00000028809	Magoh_Srrm1	-0.412091	0.176	0.352
Exon_Junction_Complex_(EJC)	ENSMUSG00000020994_ENSMUSG00000064030	Pnn_Pym1	-0.177505	0.471	0.573391
Exon_Junction_Complex_(EJC)	ENSMUSG00000020994_ENSMUSG00000061104	Pnn_Sap18b	-0.0455732	0.83	0.835
Exon_Junction_Complex_(EJC)	ENSMUSG00000020994_ENSMUSG00000028809	Pnn_Srrm1	0.142174	0.437	0.556182
Exon_Junction_Complex_(EJC)	ENSMUSG00000064030_ENSMUSG00000061104	Pym1_Sap18b	0.368958	0.057	0.352
Exon_Junction_Complex_(EJC)	ENSMUSG00000064030_ENSMUSG00000028809	Pym1_Srrm1	-0.439284	0.086	0.352
Exon_Junction_Complex_(EJC)	ENSMUSG00000061104_ENSMUSG00000028809	Sap18b_Srrm1	-0.103232	0.645	0.694615
NuRD_complex	ENSMUSG00000063870_ENSMUSG00000028800	Chd4_Hdac1	0.121638	0.488	0.672692
NuRD_complex	ENSMUSG00000063870_ENSMUSG00000019777	Chd4_Hdac2	-0.305451	0.305	0.653571
NuRD_complex	ENSMUSG00000063870_ENSMUSG00000021144	Chd4_Mta1	-0.00898062	0.969	0.969
NuRD_complex	ENSMUSG00000063870_ENSMUSG00000071646	Chd4_Mta2	-0.316751	0.082	0.345
NuRD_complex	ENSMUSG00000063870_ENSMUSG00000031353	Chd4_Rbbp7	-0.602606	0.071	0.345
NuRD_complex	ENSMUSG00000028800_ENSMUSG00000019777	Hdac1_Hdac2	-0.21677	0.431	0.672692
NuRD_complex	ENSMUSG00000028800_ENSMUSG00000021144	Hdac1_Mta1	0.293546	0.115	0.345
NuRD_complex	ENSMUSG00000028800_ENSMUSG00000071646	Hdac1_Mta2	0.34624	0.092	0.345
NuRD_complex	ENSMUSG00000028800_ENSMUSG00000031353	Hdac1_Rbbp7	0.0542619	0.783	0.838929
NuRD_complex	ENSMUSG00000019777_ENSMUSG00000021144	Hdac2_Mta1	-0.279807	0.097	0.345
NuRD_complex	ENSMUSG00000019777_ENSMUSG00000071646	Hdac2_Mta2	-0.100183	0.583	0.672692
NuRD_complex	ENSMUSG00000019777_ENSMUSG00000031353	Hdac2_Rbbp7	0.162064	0.543	0.672692
NuRD_complex	ENSMUSG00000021144_ENSMUSG00000071646	Mta1_Mta2	-0.13915	0.468	0.672692
NuRD_complex	ENSMUSG00000021144_ENSMUSG00000031353	Mta1_Rbbp7	0.192504	0.279	0.653571
NuRD_complex	ENSMUSG00000071646_ENSMUSG00000031353	Mta2_Rbbp7	0.110328	0.558	0.672692
Spliceosome-U2	ENSMUSG00000061360_ENSMUSG00000002129	Phf5a_Sf3a1	-0.112565	0.685	0.8436
Spliceosome-U2	ENSMUSG00000061360_ENSMUSG00000020211	Phf5a_Sf3a2	0.508595	0.064	0.5064
Spliceosome-U2	ENSMUSG00000061360_ENSMUSG00000028902	Phf5a_Sf3a3	0.395016	0.158	0.5064
Spliceosome-U2	ENSMUSG00000061360_ENSMUSG00000025982	Phf5a_Sf3b1	-0.409438	0.144	0.5064
Spliceosome-U2	ENSMUSG00000061360_ENSMUSG00000024853	Phf5a_Sf3b2	0.246388	0.211	0.5064
Spliceosome-U2	ENSMUSG00000061360_ENSMUSG00000033732	Phf5a_Sf3b3	-0.30375	0.405	0.694286
Spliceosome-U2	ENSMUSG00000061360_ENSMUSG00000030512	Phf5a_Snrpa1	0.577326	0.046	0.5064
Spliceosome-U2	ENSMUSG00000061360_ENSMUSG00000008333	Phf5a_Snrpb2	0.338293	0.105	0.5064
Spliceosome-U2	ENSMUSG00000002129_ENSMUSG00000020211	Sf3a1_Sf3a2	-0.375227	0.202	0.5064
Spliceosome-U2	ENSMUSG00000002129_ENSMUSG00000028902	Sf3a1_Sf3a3	-0.213022	0.465	0.748174
Spliceosome-U2	ENSMUSG00000002129_ENSMUSG00000025982	Sf3a1_Sf3b1	0.00216552	0.998	0.998
Spliceosome-U2	ENSMUSG00000002129_ENSMUSG00000024853	Sf3a1_Sf3b2	-0.134835	0.478	0.748174
Spliceosome-U2	ENSMUSG00000002129_ENSMUSG00000033732	Sf3a1_Sf3b3	-0.0564774	0.82	0.940235
Spliceosome-U2	ENSMUSG00000002129_ENSMUSG00000030512	Sf3a1_Snrpa1	-0.63437	0.002	0.072
Spliceosome-U2	ENSMUSG00000002129_ENSMUSG00000008333	Sf3a1_Snrpb2	0.0117824	0.946	0.973029
Spliceosome-U2	ENSMUSG00000020211_ENSMUSG00000028902	Sf3a2_Sf3a3	0.417864	0.17	0.5064
Spliceosome-U2	ENSMUSG00000020211_ENSMUSG00000025982	Sf3a2_Sf3b1	-0.465034	0.13	0.5064
Spliceosome-U2	ENSMUSG00000020211_ENSMUSG00000024853	Sf3a2_Sf3b2	0.109038	0.56	0.834667
Spliceosome-U2	ENSMUSG00000020211_ENSMUSG00000033732	Sf3a2_Sf3b3	-0.469981	0.189	0.5064
Spliceosome-U2	ENSMUSG00000020211_ENSMUSG00000030512	Sf3a2_Snrpa1	0.296055	0.35	0.694286
Spliceosome-U2	ENSMUSG00000020211_ENSMUSG00000008333	Sf3a2_Snrpb2	0.403584	0.097	0.5064
Spliceosome-U2	ENSMUSG00000028902_ENSMUSG00000025982	Sf3a3_Sf3b1	-0.37587	0.355	0.694286
Spliceosome-U2	ENSMUSG00000028902_ENSMUSG00000024853	Sf3a3_Sf3b2	0.239315	0.382	0.694286
Spliceosome-U2	ENSMUSG00000028902_ENSMUSG00000033732	Sf3a3_Sf3b3	-0.0847184	0.862	0.940235
Spliceosome-U2	ENSMUSG00000028902_ENSMUSG00000030512	Sf3a3_Snrpa1	0.346391	0.386	0.694286
Spliceosome-U2	ENSMUSG00000028902_ENSMUSG00000008333	Sf3a3_Snrpb2	0.280361	0.153	0.5064
Spliceosome-U2	ENSMUSG00000025982_ENSMUSG00000024853	Sf3b1_Sf3b2	-0.345856	0.13	0.5064
Spliceosome-U2	ENSMUSG00000025982_ENSMUSG00000033732	Sf3b1_Sf3b3	0.456562	0.172	0.5064
Spliceosome-U2	ENSMUSG00000025982_ENSMUSG00000030512	Sf3b1_Snrpa1	-0.255937	0.623	0.834667
Spliceosome-U2	ENSMUSG00000025982_ENSMUSG00000008333	Sf3b1_Snrpb2	-0.147416	0.626	0.834667
Spliceosome-U2	ENSMUSG00000024853_ENSMUSG00000033732	Sf3b2_Sf3b3	0.0333845	0.881	0.940235
Spliceosome-U2	ENSMUSG00000024853_ENSMUSG00000030512	Sf3b2_Snrpa1	0.0995273	0.703	0.8436
Spliceosome-U2	ENSMUSG00000024853_ENSMUSG00000008333	Sf3b2_Snrpb2	0.112836	0.617	0.834667
Spliceosome-U2	ENSMUSG00000033732_ENSMUSG00000030512	Sf3b3_Snrpa1	-0.15705	0.7	0.8436
Spliceosome-U2	ENSMUSG00000033732_ENSMUSG00000008333	Sf3b3_Snrpb2	0.0292767	0.888	0.940235
Spliceosome-U2	ENSMUSG00000030512_ENSMUSG00000008333	Snrpa1_Snrpb2	0.154252	0.393	0.694286
Cohesin_complex	ENSMUSG00000034021_ENSMUSG00000022314	Pds5b_Rad21	0.199463	0.5	0.833333
Cohesin_complex	ENSMUSG00000034021_ENSMUSG00000041133	Pds5b_Smc1a	0.0107128	0.957	0.957
Cohesin_complex	ENSMUSG00000034021_ENSMUSG00000024974	Pds5b_Smc3	0.143794	0.377	0.754
Cohesin_complex	ENSMUSG00000034021_ENSMUSG00000037286	Pds5b_Stag1	0.232584	0.186	0.75
Cohesin_complex	ENSMUSG00000022314_ENSMUSG00000041133	Rad21_Smc1a	0.177566	0.3	0.75
Cohesin_complex	ENSMUSG00000022314_ENSMUSG00000024974	Rad21_Smc3	0.0449943	0.734	0.881111
Cohesin_complex	ENSMUSG00000022314_ENSMUSG00000037286	Rad21_Stag1	0.156158	0.621	0.881111
Cohesin_complex	ENSMUSG00000041133_ENSMUSG00000024974	Smc1a_Smc3	0.219157	0.252	0.75
Cohesin_complex	ENSMUSG00000041133_ENSMUSG00000037286	Smc1a_Stag1	0.172506	0.258	0.75
Cohesin_complex	ENSMUSG00000024974_ENSMUSG00000037286	Smc3_Stag1	-0.0389424	0.793	0.881111
Spliceosome-B	ENSMUSG00000004951_ENSMUSG00000024474	Hspb1_Ik	0.284431	0.143	0.335
Spliceosome-B	ENSMUSG00000004951_ENSMUSG00000028409	Hspb1_Smu1	0.503846	0.023	0.23
Spliceosome-B	ENSMUSG00000004951_ENSMUSG00000043962	Hspb1_Thrap3	-0.246918	0.201	0.335
Spliceosome-B	ENSMUSG00000004951_ENSMUSG00000084786	Hspb1_Ubl5	0.181237	0.324	0.462857
Spliceosome-B	ENSMUSG00000024474_ENSMUSG00000028409	Ik_Smu1	0.255601	0.128	0.335
Spliceosome-B	ENSMUSG00000024474_ENSMUSG00000043962	Ik_Thrap3	-0.288852	0.171	0.335
Spliceosome-B	ENSMUSG00000024474_ENSMUSG00000084786	Ik_Ubl5	0.125656	0.483	0.536667
Spliceosome-B	ENSMUSG00000028409_ENSMUSG00000043962	Smu1_Thrap3	-0.151443	0.71	0.71
Spliceosome-B	ENSMUSG00000028409_ENSMUSG00000084786	Smu1_Ubl5	0.508715	0.078	0.335
Spliceosome-B	ENSMUSG00000043962_ENSMUSG00000084786	Thrap3_Ubl5	-0.309044	0.421	0.52625
Transcription-export_(TREX)_complex	ENSMUSG00000025134_ENSMUSG00000005481	Alyref_Ddx39	0.373319	0.083	0.46
Transcription-export_(TREX)_complex	ENSMUSG00000025134_ENSMUSG00000010097	Alyref_Nxf1	0.208089	0.373	0.5595
Transcription-export_(TREX)_complex	ENSMUSG00000025134_ENSMUSG00000036992	Alyref_Nxt1	0.403089	0.23	0.46
Transcription-export_(TREX)_complex	ENSMUSG00000005481_ENSMUSG00000010097	Ddx39_Nxf1	-0.0469692	0.898	0.898
Transcription-export_(TREX)_complex	ENSMUSG00000005481_ENSMUSG00000036992	Ddx39_Nxt1	0.159596	0.536	0.6432
Transcription-export_(TREX)_complex	ENSMUSG00000010097_ENSMUSG00000036992	Nxf1_Nxt1	0.260387	0.224	0.46
multi-tRNAsynthase_complex	ENSMUSG00000028029_ENSMUSG00000029610	Aimp1_Aimp2	0.525878	0.043	0.432
multi-tRNAsynthase_complex	ENSMUSG00000028029_ENSMUSG00000026356	Aimp1_Dars	-0.0213698	0.872	0.934286
multi-tRNAsynthase_complex	ENSMUSG00000028029_ENSMUSG00000026615	Aimp1_Eprs	-0.247313	0.447	0.66375
multi-tRNAsynthase_complex	ENSMUSG00000028029_ENSMUSG00000037851	Aimp1_Iars	-0.464443	0.219	0.66375
multi-tRNAsynthase_complex	ENSMUSG00000028029_ENSMUSG00000031948	Aimp1_Kars	0.268198	0.328	0.66375
multi-tRNAsynthase_complex	ENSMUSG00000028029_ENSMUSG00000024493	Aimp1_Lars	0.345072	0.086	0.485
multi-tRNAsynthase_complex	ENSMUSG00000028029_ENSMUSG00000040354	Aimp1_Mars	0.217355	0.26	0.66375
multi-tRNAsynthase_complex	ENSMUSG00000028029_ENSMUSG00000032604	Aimp1_Qars	0.333976	0.223	0.66375
multi-tRNAsynthase_complex	ENSMUSG00000028029_ENSMUSG00000018848	Aimp1_Rars	0.381584	0.066	0.485
multi-tRNAsynthase_complex	ENSMUSG00000029610_ENSMUSG00000026356	Aimp2_Dars	0.12176	0.466	0.66375
multi-tRNAsynthase_complex	ENSMUSG00000029610_ENSMUSG00000026615	Aimp2_Eprs	-0.305757	0.333	0.66375
multi-tRNAsynthase_complex	ENSMUSG00000029610_ENSMUSG00000037851	Aimp2_Iars	-0.465721	0.343	0.66375
multi-tRNAsynthase_complex	ENSMUSG00000029610_ENSMUSG00000031948	Aimp2_Kars	0.554899	0.041	0.432
multi-tRNAsynthase_complex	ENSMUSG00000029610_ENSMUSG00000024493	Aimp2_Lars	0.277096	0.327	0.66375
multi-tRNAsynthase_complex	ENSMUSG00000029610_ENSMUSG00000040354	Aimp2_Mars	0.13649	0.397	0.66375
multi-tRNAsynthase_complex	ENSMUSG00000029610_ENSMUSG00000032604	Aimp2_Qars	0.471983	0.122	0.499091
multi-tRNAsynthase_complex	ENSMUSG00000029610_ENSMUSG00000018848	Aimp2_Rars	0.200551	0.391	0.66375
multi-tRNAsynthase_complex	ENSMUSG00000026356_ENSMUSG00000026615	Dars_Eprs	0.192791	0.391	0.66375
multi-tRNAsynthase_complex	ENSMUSG00000026356_ENSMUSG00000037851	Dars_Iars	0.17149	0.515	0.702273
multi-tRNAsynthase_complex	ENSMUSG00000026356_ENSMUSG00000031948	Dars_Kars	0.0204174	0.903	0.942955
multi-tRNAsynthase_complex	ENSMUSG00000026356_ENSMUSG00000024493	Dars_Lars	0.361484	0.095	0.485
multi-tRNAsynthase_complex	ENSMUSG00000026356_ENSMUSG00000040354	Dars_Mars	0.194783	0.407	0.66375
multi-tRNAsynthase_complex	ENSMUSG00000026356_ENSMUSG00000032604	Dars_Qars	-0.0573741	0.728	0.862105
multi-tRNAsynthase_complex	ENSMUSG00000026356_ENSMUSG00000018848	Dars_Rars	-0.00583602	0.97	0.97
multi-tRNAsynthase_complex	ENSMUSG00000026615_ENSMUSG00000037851	Eprs_Iars	0.0415071	0.823	0.903293
multi-tRNAsynthase_complex	ENSMUSG00000026615_ENSMUSG00000031948	Eprs_Kars	-0.644325	0.016	0.36
multi-tRNAsynthase_complex	ENSMUSG00000026615_ENSMUSG00000024493	Eprs_Lars	-0.448077	0.113	0.499091
multi-tRNAsynthase_complex	ENSMUSG00000026615_ENSMUSG00000040354	Eprs_Mars	-0.519006	0.207	0.66375
multi-tRNAsynthase_complex	ENSMUSG00000026615_ENSMUSG00000032604	Eprs_Qars	-0.297382	0.25	0.66375
multi-tRNAsynthase_complex	ENSMUSG00000026615_ENSMUSG00000018848	Eprs_Rars	-0.0677104	0.793	0.892125
multi-tRNAsynthase_complex	ENSMUSG00000037851_ENSMUSG00000031948	Iars_Kars	-0.436616	0.256	0.66375
multi-tRNAsynthase_complex	ENSMUSG00000037851_ENSMUSG00000024493	Iars_Lars	-0.30815	0.385	0.66375
multi-tRNAsynthase_complex	ENSMUSG00000037851_ENSMUSG00000040354	Iars_Mars	-0.351017	0.399	0.66375
multi-tRNAsynthase_complex	ENSMUSG00000037851_ENSMUSG00000032604	Iars_Qars	-0.236055	0.54	0.714706
multi-tRNAsynthase_complex	ENSMUSG00000037851_ENSMUSG00000018848	Iars_Rars	-0.190571	0.624	0.78
multi-tRNAsynthase_complex	ENSMUSG00000031948_ENSMUSG00000024493	Kars_Lars	-0.0179929	0.922	0.942955
multi-tRNAsynthase_complex	ENSMUSG00000031948_ENSMUSG00000040354	Kars_Mars	0.281544	0.097	0.485
multi-tRNAsynthase_complex	ENSMUSG00000031948_ENSMUSG00000032604	Kars_Qars	0.365019	0.048	0.432
multi-tRNAsynthase_complex	ENSMUSG00000031948_ENSMUSG00000018848	Kars_Rars	0.228095	0.414	0.66375
multi-tRNAsynthase_complex	ENSMUSG00000024493_ENSMUSG00000040354	Lars_Mars	-0.15305	0.623	0.78
multi-tRNAsynthase_complex	ENSMUSG00000024493_ENSMUSG00000032604	Lars_Qars	0.157263	0.472	0.66375
multi-tRNAsynthase_complex	ENSMUSG00000024493_ENSMUSG00000018848	Lars_Rars	0.149453	0.441	0.66375
multi-tRNAsynthase_complex	ENSMUSG00000040354_ENSMUSG00000032604	Mars_Qars	0.518477	0.004	0.18
multi-tRNAsynthase_complex	ENSMUSG00000040354_ENSMUSG00000018848	Mars_Rars	0.0576986	0.752	0.867692
multi-tRNAsynthase_complex	ENSMUSG00000032604_ENSMUSG00000018848	Qars_Rars	0.151524	0.68	0.827027
RNA_polymerase_II_core_complex	ENSMUSG00000005198_ENSMUSG00000029250	Polr2a_Polr2b	0.506208	0.067	0.201
RNA_polymerase_II_core_complex	ENSMUSG00000005198_ENSMUSG00000031783	Polr2a_Polr2c	-0.523575	0.065	0.201
RNA_polymerase_II_core_complex	ENSMUSG00000005198_ENSMUSG00000021018	Polr2a_Polr2h	-0.307338	0.228	0.36
RNA_polymerase_II_core_complex	ENSMUSG00000029250_ENSMUSG00000031783	Polr2b_Polr2c	-0.181043	0.579	0.579
RNA_polymerase_II_core_complex	ENSMUSG00000029250_ENSMUSG00000021018	Polr2b_Polr2h	-0.360689	0.24	0.36
RNA_polymerase_II_core_complex	ENSMUSG00000031783_ENSMUSG00000021018	Polr2c_Polr2h	0.221465	0.468	0.5616
COP9_signalosome	ENSMUSG00000027206_ENSMUSG00000019373	Cops2_Cops3	0.0396107	0.822	0.822
COP9_signalosome	ENSMUSG00000027206_ENSMUSG00000035297	Cops2_Cops4	-0.12824	0.508	0.646545
COP9_signalosome	ENSMUSG00000027206_ENSMUSG00000025917	Cops2_Cops5	-0.0770872	0.752	0.809846
COP9_signalosome	ENSMUSG00000027206_ENSMUSG00000019494	Cops2_Cops6	-0.0477	0.806	0.822
COP9_signalosome	ENSMUSG00000027206_ENSMUSG00000030127	Cops2_Cops7a	0.0638581	0.733	0.809846
COP9_signalosome	ENSMUSG00000027206_ENSMUSG00000034432	Cops2_Cops8	0.0871567	0.597	0.726783
COP9_signalosome	ENSMUSG00000027206_ENSMUSG00000025156	Cops2_Gps1	0.0740081	0.695	0.809846
COP9_signalosome	ENSMUSG00000019373_ENSMUSG00000035297	Cops3_Cops4	0.325916	0.056	0.1568
COP9_signalosome	ENSMUSG00000019373_ENSMUSG00000025917	Cops3_Cops5	0.314181	0.035	0.1295
COP9_signalosome	ENSMUSG00000019373_ENSMUSG00000019494	Cops3_Cops6	0.316388	0.205	0.331333
COP9_signalosome	ENSMUSG00000019373_ENSMUSG00000030127	Cops3_Cops7a	0.426031	0.093	0.186
COP9_signalosome	ENSMUSG00000019373_ENSMUSG00000034432	Cops3_Cops8	0.500755	0.012	0.0672
COP9_signalosome	ENSMUSG00000019373_ENSMUSG00000025156	Cops3_Gps1	0.344269	0.213	0.331333
COP9_signalosome	ENSMUSG00000035297_ENSMUSG00000025917	Cops4_Cops5	0.249816	0.08	0.172308
COP9_signalosome	ENSMUSG00000035297_ENSMUSG00000019494	Cops4_Cops6	0.662771	0.002	0.056
COP9_signalosome	ENSMUSG00000035297_ENSMUSG00000030127	Cops4_Cops7a	0.458561	0.042	0.130667
COP9_signalosome	ENSMUSG00000035297_ENSMUSG00000034432	Cops4_Cops8	0.46132	0.01	0.0672
COP9_signalosome	ENSMUSG00000035297_ENSMUSG00000025156	Cops4_Gps1	0.602455	0.007	0.0672
COP9_signalosome	ENSMUSG00000025917_ENSMUSG00000019494	Cops5_Cops6	0.305812	0.225	0.331579
COP9_signalosome	ENSMUSG00000025917_ENSMUSG00000030127	Cops5_Cops7a	0.301991	0.204	0.331333
COP9_signalosome	ENSMUSG00000025917_ENSMUSG00000034432	Cops5_Cops8	0.31708	0.073	0.172308
COP9_signalosome	ENSMUSG00000025917_ENSMUSG00000025156	Cops5_Gps1	0.297465	0.297	0.396
COP9_signalosome	ENSMUSG00000019494_ENSMUSG00000030127	Cops6_Cops7a	0.304881	0.19	0.331333
COP9_signalosome	ENSMUSG00000019494_ENSMUSG00000034432	Cops6_Cops8	0.496674	0.01	0.0672
COP9_signalosome	ENSMUSG00000019494_ENSMUSG00000025156	Cops6_Gps1	0.355605	0.075	0.172308
COP9_signalosome	ENSMUSG00000030127_ENSMUSG00000034432	Cops7a_Cops8	0.220969	0.267	0.3738
COP9_signalosome	ENSMUSG00000030127_ENSMUSG00000025156	Cops7a_Gps1	0.398915	0.037	0.1295
COP9_signalosome	ENSMUSG00000034432_ENSMUSG00000025156	Cops8_Gps1	0.362172	0.028	0.1295
Spliceosome-U5	ENSMUSG00000003360_ENSMUSG00000020929	Ddx23_Eftud2	-0.0498889	0.826	0.937
Spliceosome-U5	ENSMUSG00000003360_ENSMUSG00000002455	Ddx23_Prpf6	-0.0328618	0.839	0.937
Spliceosome-U5	ENSMUSG00000003360_ENSMUSG00000020850	Ddx23_Prpf8	0.244993	0.317	0.937
Spliceosome-U5	ENSMUSG00000003360_ENSMUSG00000003660	Ddx23_Snrnp200	0.12067	0.556	0.937
Spliceosome-U5	ENSMUSG00000003360_ENSMUSG00000074088	Ddx23_Snrnp40	-0.017834	0.937	0.937
Spliceosome-U5	ENSMUSG00000003360_ENSMUSG00000057130	Ddx23_Txnl4a	-0.187388	0.564	0.937
Spliceosome-U5	ENSMUSG00000020929_ENSMUSG00000002455	Eftud2_Prpf6	0.0636669	0.731	0.937
Spliceosome-U5	ENSMUSG00000020929_ENSMUSG00000020850	Eftud2_Prpf8	-0.0706915	0.875	0.937
Spliceosome-U5	ENSMUSG00000020929_ENSMUSG00000003660	Eftud2_Snrnp200	-0.0850145	0.789	0.937
Spliceosome-U5	ENSMUSG00000020929_ENSMUSG00000074088	Eftud2_Snrnp40	0.0396244	0.818	0.937
Spliceosome-U5	ENSMUSG00000020929_ENSMUSG00000057130	Eftud2_Txnl4a	0.150622	0.67	0.937
Spliceosome-U5	ENSMUSG00000002455_ENSMUSG00000020850	Prpf6_Prpf8	-0.312406	0.112	0.937
Spliceosome-U5	ENSMUSG00000002455_ENSMUSG00000003660	Prpf6_Snrnp200	-0.232953	0.293	0.937
Spliceosome-U5	ENSMUSG00000002455_ENSMUSG00000074088	Prpf6_Snrnp40	-0.14022	0.448	0.937
Spliceosome-U5	ENSMUSG00000002455_ENSMUSG00000057130	Prpf6_Txnl4a	0.189306	0.395	0.937
Spliceosome-U5	ENSMUSG00000020850_ENSMUSG00000003660	Prpf8_Snrnp200	0.112795	0.511	0.937
Spliceosome-U5	ENSMUSG00000020850_ENSMUSG00000074088	Prpf8_Snrnp40	-0.158106	0.387	0.937
Spliceosome-U5	ENSMUSG00000020850_ENSMUSG00000057130	Prpf8_Txnl4a	-0.269557	0.474	0.937
Spliceosome-U5	ENSMUSG00000003660_ENSMUSG00000074088	Snrnp200_Snrnp40	-0.0209574	0.934	0.937
Spliceosome-U5	ENSMUSG00000003660_ENSMUSG00000057130	Snrnp200_Txnl4a	-0.38105	0.086	0.937
Spliceosome-U5	ENSMUSG00000074088_ENSMUSG00000057130	Snrnp40_Txnl4a	0.0939387	0.641	0.937
Nuclear_cap_binding_complex_(NCBC)	ENSMUSG00000042079_ENSMUSG00000007850	Hnrnpf_Hnrnph1	0.268768	0.343	0.49
Nuclear_cap_binding_complex_(NCBC)	ENSMUSG00000042079_ENSMUSG00000001440	Hnrnpf_Kpnb1	0.323409	0.225	0.463333
Nuclear_cap_binding_complex_(NCBC)	ENSMUSG00000042079_ENSMUSG00000022774	Hnrnpf_Ncbp2	-0.351588	0.239	0.463333
Nuclear_cap_binding_complex_(NCBC)	ENSMUSG00000042079_ENSMUSG00000020211	Hnrnpf_Sf3a2	-0.200524	0.456	0.506667
Nuclear_cap_binding_complex_(NCBC)	ENSMUSG00000007850_ENSMUSG00000001440	Hnrnph1_Kpnb1	0.429953	0.23	0.463333
Nuclear_cap_binding_complex_(NCBC)	ENSMUSG00000007850_ENSMUSG00000022774	Hnrnph1_Ncbp2	-0.23076	0.406	0.506667
Nuclear_cap_binding_complex_(NCBC)	ENSMUSG00000007850_ENSMUSG00000020211	Hnrnph1_Sf3a2	-0.541419	0.072	0.463333
Nuclear_cap_binding_complex_(NCBC)	ENSMUSG00000001440_ENSMUSG00000022774	Kpnb1_Ncbp2	-0.108858	0.585	0.585
Nuclear_cap_binding_complex_(NCBC)	ENSMUSG00000001440_ENSMUSG00000020211	Kpnb1_Sf3a2	-0.283424	0.278	0.463333
Nuclear_cap_binding_complex_(NCBC)	ENSMUSG00000022774_ENSMUSG00000020211	Ncbp2_Sf3a2	0.363159	0.131	0.463333
Spliceosome-LSm	ENSMUSG00000034192_ENSMUSG00000031848	Lsm3_Lsm4	0.256133	0.499	0.7485
Spliceosome-LSm	ENSMUSG00000034192_ENSMUSG00000031683	Lsm3_Lsm6	0.595126	0.002	0.012
Spliceosome-LSm	ENSMUSG00000034192_ENSMUSG00000044155	Lsm3_Lsm8	0.0824704	0.744	0.8928
Spliceosome-LSm	ENSMUSG00000031848_ENSMUSG00000031683	Lsm4_Lsm6	0.422524	0.158	0.474
Spliceosome-LSm	ENSMUSG00000031848_ENSMUSG00000044155	Lsm4_Lsm8	0.0211413	0.917	0.917
Spliceosome-LSm	ENSMUSG00000031683_ENSMUSG00000044155	Lsm6_Lsm8	-0.141689	0.467	0.7485
Spliceosome-Sm	ENSMUSG00000027404_ENSMUSG00000002477	Snrpb_Snrpd1	0.177808	0.667	0.83375
Spliceosome-Sm	ENSMUSG00000027404_ENSMUSG00000040824	Snrpb_Snrpd2	0.187517	0.205	0.405
Spliceosome-Sm	ENSMUSG00000027404_ENSMUSG00000020180	Snrpb_Snrpd3	0.335453	0.099	0.366667
Spliceosome-Sm	ENSMUSG00000027404_ENSMUSG00000057278	Snrpb_Snrpg	0.521891	0.036	0.36
Spliceosome-Sm	ENSMUSG00000002477_ENSMUSG00000040824	Snrpd1_Snrpd2	0.295022	0.393	0.561429
Spliceosome-Sm	ENSMUSG00000002477_ENSMUSG00000020180	Snrpd1_Snrpd3	0.0457667	0.754	0.837778
Spliceosome-Sm	ENSMUSG00000002477_ENSMUSG00000057278	Snrpd1_Snrpg	0.327732	0.169	0.405
Spliceosome-Sm	ENSMUSG00000040824_ENSMUSG00000020180	Snrpd2_Snrpd3	0.178368	0.243	0.405
Spliceosome-Sm	ENSMUSG00000040824_ENSMUSG00000057278	Snrpd2_Snrpg	0.402635	0.11	0.366667
Spliceosome-Sm	ENSMUSG00000020180_ENSMUSG00000057278	Snrpd3_Snrpg	0.0370087	0.854	0.854
Toposome	ENSMUSG00000020075_ENSMUSG00000042699	Ddx21_Dhx9	0.269892	0.312	0.801
Toposome	ENSMUSG00000020075_ENSMUSG00000060373	Ddx21_Hnrnpc	-0.462293	0.053	0.265
Toposome	ENSMUSG00000020075_ENSMUSG00000020850	Ddx21_Prpf8	0.184369	0.734	0.801
Toposome	ENSMUSG00000020075_ENSMUSG00000027067	Ddx21_Ssrp1	0.129447	0.562	0.801
Toposome	ENSMUSG00000042699_ENSMUSG00000060373	Dhx9_Hnrnpc	-0.514552	0.053	0.265
Toposome	ENSMUSG00000042699_ENSMUSG00000020850	Dhx9_Prpf8	0.17854	0.681	0.801
Toposome	ENSMUSG00000042699_ENSMUSG00000027067	Dhx9_Ssrp1	0.0676427	0.801	0.801
Toposome	ENSMUSG00000060373_ENSMUSG00000020850	Hnrnpc_Prpf8	-0.191221	0.404	0.801
Toposome	ENSMUSG00000060373_ENSMUSG00000027067	Hnrnpc_Ssrp1	-0.12248	0.527	0.801
Toposome	ENSMUSG00000020850_ENSMUSG00000027067	Prpf8_Ssrp1	0.133739	0.518	0.801
Signal_recognition_particle_(SRP)_complex	ENSMUSG00000009549_ENSMUSG00000073079	Srp14_Srp54a	-0.196973	0.223	0.6084
Signal_recognition_particle_(SRP)_complex	ENSMUSG00000009549_ENSMUSG00000020780	Srp14_Srp68	0.201675	0.475	0.6084
Signal_recognition_particle_(SRP)_complex	ENSMUSG00000009549_ENSMUSG00000036323	Srp14_Srp72	-0.200703	0.412	0.6084
Signal_recognition_particle_(SRP)_complex	ENSMUSG00000073079_ENSMUSG00000020780	Srp54a_Srp68	-0.22059	0.24	0.6084
Signal_recognition_particle_(SRP)_complex	ENSMUSG00000073079_ENSMUSG00000036323	Srp54a_Srp72	-0.0343916	0.873	0.873
Signal_recognition_particle_(SRP)_complex	ENSMUSG00000020780_ENSMUSG00000036323	Srp68_Srp72	-0.176149	0.507	0.6084
cytoplasmic_ribosomal_large_subunit	ENSMUSG00000068240_ENSMUSG00000008682	Gm11808_Rpl10	0.359669	0.065	0.94
cytoplasmic_ribosomal_large_subunit	ENSMUSG00000068240_ENSMUSG00000037805	Gm11808_Rpl10a	0.122898	0.508	0.94
cytoplasmic_ribosomal_large_subunit	ENSMUSG00000068240_ENSMUSG00000059291	Gm11808_Rpl11	-0.0770848	0.684	0.94
cytoplasmic_ribosomal_large_subunit	ENSMUSG00000068240_ENSMUSG00000000740	Gm11808_Rpl13	0.221303	0.395	0.94
cytoplasmic_ribosomal_large_subunit	ENSMUSG00000068240_ENSMUSG00000074129	Gm11808_Rpl13a	0.13163	0.702	0.94
cytoplasmic_ribosomal_large_subunit	ENSMUSG00000068240_ENSMUSG00000025794	Gm11808_Rpl14	0.178319	0.63	0.94
cytoplasmic_ribosomal_large_subunit	ENSMUSG00000068240_ENSMUSG00000059070	Gm11808_Rpl18	0.184853	0.521	0.94
cytoplasmic_ribosomal_large_subunit	ENSMUSG00000068240_ENSMUSG00000045128	Gm11808_Rpl18a	0.219501	0.383	0.94
cytoplasmic_ribosomal_large_subunit	ENSMUSG00000068240_ENSMUSG00000017404	Gm11808_Rpl19	-0.00516965	0.974	0.987162
cytoplasmic_ribosomal_large_subunit	ENSMUSG00000068240_ENSMUSG00000071415	Gm11808_Rpl23	0.153364	0.41	0.94
cytoplasmic_ribosomal_large_subunit	ENSMUSG00000068240_ENSMUSG00000060938	Gm11808_Rpl26	0.301769	0.306	0.94
cytoplasmic_ribosomal_large_subunit	ENSMUSG00000068240_ENSMUSG00000060036	Gm11808_Rpl3	0.0459319	0.916	0.974468
cytoplasmic_ribosomal_large_subunit	ENSMUSG00000068240_ENSMUSG00000058600	Gm11808_Rpl30	-0.0472839	0.869	0.960219
cytoplasmic_ribosomal_large_subunit	ENSMUSG00000068240_ENSMUSG00000057841	Gm11808_Rpl32	0.0663845	0.862	0.960219
cytoplasmic_ribosomal_large_subunit	ENSMUSG00000068240_ENSMUSG00000062006	Gm11808_Rpl34	-0.107574	0.71	0.94
cytoplasmic_ribosomal_large_subunit	ENSMUSG00000068240_ENSMUSG00000062997	Gm11808_Rpl35	0.0758423	0.67	0.94
cytoplasmic_ribosomal_large_subunit	ENSMUSG00000068240_ENSMUSG00000046330	Gm11808_Rpl37a	-0.0683851	0.85	0.960219
cytoplasmic_ribosomal_large_subunit	ENSMUSG00000068240_ENSMUSG00000057322	Gm11808_Rpl38	0.0563249	0.884	0.964364
cytoplasmic_ribosomal_large_subunit	ENSMUSG00000068240_ENSMUSG00000002500	Gm11808_Rpl3l	0.306489	0.222	0.94
cytoplasmic_ribosomal_large_subunit	ENSMUSG00000068240_ENSMUSG00000032399	Gm11808_Rpl4	0.164459	0.558	0.94
cytoplasmic_ribosomal_large_subunit	ENSMUSG00000068240_ENSMUSG00000058558	Gm11808_Rpl5	0.33853	0.123	0.94
cytoplasmic_ribosomal_large_subunit	ENSMUSG00000068240_ENSMUSG00000029614	Gm11808_Rpl6	0.129866	0.748	0.94
cytoplasmic_ribosomal_large_subunit	ENSMUSG00000068240_ENSMUSG00000003970	Gm11808_Rpl8	0.367247	0.254	0.94
cytoplasmic_ribosomal_large_subunit	ENSMUSG00000068240_ENSMUSG00000007892	Gm11808_Rplp1	0.292775	0.272	0.94
cytoplasmic_ribosomal_large_subunit	ENSMUSG00000008682_ENSMUSG00000037805	Rpl10_Rpl10a	0.184623	0.353	0.94
cytoplasmic_ribosomal_large_subunit	ENSMUSG00000008682_ENSMUSG00000059291	Rpl10_Rpl11	0.0753902	0.638	0.94
cytoplasmic_ribosomal_large_subunit	ENSMUSG00000008682_ENSMUSG00000000740	Rpl10_Rpl13	0.0931297	0.684	0.94
cytoplasmic_ribosomal_large_subunit	ENSMUSG00000008682_ENSMUSG00000074129	Rpl10_Rpl13a	0.331376	0.154	0.94
cytoplasmic_ribosomal_large_subunit	ENSMUSG00000008682_ENSMUSG00000025794	Rpl10_Rpl14	0.197045	0.374	0.94
cytoplasmic_ribosomal_large_subunit	ENSMUSG00000008682_ENSMUSG00000059070	Rpl10_Rpl18	0.289965	0.19	0.94
cytoplasmic_ribosomal_large_subunit	ENSMUSG00000008682_ENSMUSG00000045128	Rpl10_Rpl18a	0.0955177	0.682	0.94
cytoplasmic_ribosomal_large_subunit	ENSMUSG00000008682_ENSMUSG00000017404	Rpl10_Rpl19	-0.299328	0.081	0.94
cytoplasmic_ribosomal_large_subunit	ENSMUSG00000008682_ENSMUSG00000071415	Rpl10_Rpl23	0.0583946	0.788	0.957085
cytoplasmic_ribosomal_large_subunit	ENSMUSG00000008682_ENSMUSG00000060938	Rpl10_Rpl26	0.463039	0.047	0.94
cytoplasmic_ribosomal_large_subunit	ENSMUSG00000008682_ENSMUSG00000060036	Rpl10_Rpl3	0.140501	0.592	0.94
cytoplasmic_ribosomal_large_subunit	ENSMUSG00000008682_ENSMUSG00000058600	Rpl10_Rpl30	0.0869025	0.669	0.94
cytoplasmic_ribosomal_large_subunit	ENSMUSG00000008682_ENSMUSG00000057841	Rpl10_Rpl32	0.226583	0.294	0.94
cytoplasmic_ribosomal_large_subunit	ENSMUSG00000008682_ENSMUSG00000062006	Rpl10_Rpl34	0.136016	0.551	0.94
cytoplasmic_ribosomal_large_subunit	ENSMUSG00000008682_ENSMUSG00000062997	Rpl10_Rpl35	-0.193627	0.287	0.94
cytoplasmic_ribosomal_large_subunit	ENSMUSG00000008682_ENSMUSG00000046330	Rpl10_Rpl37a	0.120205	0.56	0.94
cytoplasmic_ribosomal_large_subunit	ENSMUSG00000008682_ENSMUSG00000057322	Rpl10_Rpl38	0.185029	0.303	0.94
cytoplasmic_ribosomal_large_subunit	ENSMUSG00000008682_ENSMUSG00000002500	Rpl10_Rpl3l	0.252358	0.444	0.94
cytoplasmic_ribosomal_large_subunit	ENSMUSG00000008682_ENSMUSG00000032399	Rpl10_Rpl4	0.197409	0.35	0.94
cytoplasmic_ribosomal_large_subunit	ENSMUSG00000008682_ENSMUSG00000058558	Rpl10_Rpl5	-0.0434029	0.811	0.958366
cytoplasmic_ribosomal_large_subunit	ENSMUSG00000008682_ENSMUSG00000029614	Rpl10_Rpl6	0.242742	0.18	0.94
cytoplasmic_ribosomal_large_subunit	ENSMUSG00000008682_ENSMUSG00000003970	Rpl10_Rpl8	0.360194	0.18	0.94
cytoplasmic_ribosomal_large_subunit	ENSMUSG00000008682_ENSMUSG00000007892	Rpl10_Rplp1	0.315146	0.219	0.94
cytoplasmic_ribosomal_large_subunit	ENSMUSG00000037805_ENSMUSG00000059291	Rpl10a_Rpl11	-0.0456981	0.803	0.958366
cytoplasmic_ribosomal_large_subunit	ENSMUSG00000037805_ENSMUSG00000000740	Rpl10a_Rpl13	0.126743	0.535	0.94
cytoplasmic_ribosomal_large_subunit	ENSMUSG00000037805_ENSMUSG00000074129	Rpl10a_Rpl13a	-0.0775733	0.734	0.94
cytoplasmic_ribosomal_large_subunit	ENSMUSG00000037805_ENSMUSG00000025794	Rpl10a_Rpl14	0.107496	0.636	0.94
cytoplasmic_ribosomal_large_subunit	ENSMUSG00000037805_ENSMUSG00000059070	Rpl10a_Rpl18	0.045224	0.819	0.958366
cytoplasmic_ribosomal_large_subunit	ENSMUSG00000037805_ENSMUSG00000045128	Rpl10a_Rpl18a	0.00160799	0.993	0.993
cytoplasmic_ribosomal_large_subunit	ENSMUSG00000037805_ENSMUSG00000017404	Rpl10a_Rpl19	-0.49691	0.004	0.4
cytoplasmic_ribosomal_large_subunit	ENSMUSG00000037805_ENSMUSG00000071415	Rpl10a_Rpl23	-0.2166	0.205	0.94
cytoplasmic_ribosomal_large_subunit	ENSMUSG00000037805_ENSMUSG00000060938	Rpl10a_Rpl26	-0.00541406	0.981	0.987584
cytoplasmic_ribosomal_large_subunit	ENSMUSG00000037805_ENSMUSG00000060036	Rpl10a_Rpl3	-0.0247141	0.911	0.973665
cytoplasmic_ribosomal_large_subunit	ENSMUSG00000037805_ENSMUSG00000058600	Rpl10a_Rpl30	0.0943058	0.698	0.94
cytoplasmic_ribosomal_large_subunit	ENSMUSG00000037805_ENSMUSG00000057841	Rpl10a_Rpl32	0.0956722	0.636	0.94
cytoplasmic_ribosomal_large_subunit	ENSMUSG00000037805_ENSMUSG00000062006	Rpl10a_Rpl34	-0.0790805	0.7	0.94
cytoplasmic_ribosomal_large_subunit	ENSMUSG00000037805_ENSMUSG00000062997	Rpl10a_Rpl35	-0.0418494	0.826	0.960219
cytoplasmic_ribosomal_large_subunit	ENSMUSG00000037805_ENSMUSG00000046330	Rpl10a_Rpl37a	0.0649273	0.748	0.94
cytoplasmic_ribosomal_large_subunit	ENSMUSG00000037805_ENSMUSG00000057322	Rpl10a_Rpl38	0.199564	0.325	0.94
cytoplasmic_ribosomal_large_subunit	ENSMUSG00000037805_ENSMUSG00000002500	Rpl10a_Rpl3l	-0.017881	0.929	0.975261
cytoplasmic_ribosomal_large_subunit	ENSMUSG00000037805_ENSMUSG00000032399	Rpl10a_Rpl4	0.0378557	0.849	0.960219
cytoplasmic_ribosomal_large_subunit	ENSMUSG00000037805_ENSMUSG00000058558	Rpl10a_Rpl5	0.422348	0.022	0.94
cytoplasmic_ribosomal_large_subunit	ENSMUSG00000037805_ENSMUSG00000029614	Rpl10a_Rpl6	0.0196424	0.93	0.975261
cytoplasmic_ribosomal_large_subunit	ENSMUSG00000037805_ENSMUSG00000003970	Rpl10a_Rpl8	-0.0648323	0.772	0.953086
cytoplasmic_ribosomal_large_subunit	ENSMUSG00000037805_ENSMUSG00000007892	Rpl10a_Rplp1	-0.247319	0.271	0.94
cytoplasmic_ribosomal_large_subunit	ENSMUSG00000059291_ENSMUSG00000000740	Rpl11_Rpl13	0.120776	0.51	0.94
cytoplasmic_ribosomal_large_subunit	ENSMUSG00000059291_ENSMUSG00000074129	Rpl11_Rpl13a	0.0651312	0.741	0.94
cytoplasmic_ribosomal_large_subunit	ENSMUSG00000059291_ENSMUSG00000025794	Rpl11_Rpl14	0.125917	0.54	0.94
cytoplasmic_ribosomal_large_subunit	ENSMUSG00000059291_ENSMUSG00000059070	Rpl11_Rpl18	0.0544178	0.752	0.94
cytoplasmic_ribosomal_large_subunit	ENSMUSG00000059291_ENSMUSG00000045128	Rpl11_Rpl18a	0.0748889	0.682	0.94
cytoplasmic_ribosomal_large_subunit	ENSMUSG00000059291_ENSMUSG00000017404	Rpl11_Rpl19	0.40112	0.017	0.94
cytoplasmic_ribosomal_large_subunit	ENSMUSG00000059291_ENSMUSG00000071415	Rpl11_Rpl23	0.207865	0.242	0.94
cytoplasmic_ribosomal_large_subunit	ENSMUSG00000059291_ENSMUSG00000060938	Rpl11_Rpl26	0.157574	0.422	0.94
cytoplasmic_ribosomal_large_subunit	ENSMUSG00000059291_ENSMUSG00000060036	Rpl11_Rpl3	0.320972	0.061	0.94
cytoplasmic_ribosomal_large_subunit	ENSMUSG00000059291_ENSMUSG00000058600	Rpl11_Rpl30	0.254284	0.236	0.94
cytoplasmic_ribosomal_large_subunit	ENSMUSG00000059291_ENSMUSG00000057841	Rpl11_Rpl32	0.21281	0.248	0.94
cytoplasmic_ribosomal_large_subunit	ENSMUSG00000059291_ENSMUSG00000062006	Rpl11_Rpl34	0.321815	0.121	0.94
cytoplasmic_ribosomal_large_subunit	ENSMUSG00000059291_ENSMUSG00000062997	Rpl11_Rpl35	0.104981	0.542	0.94
cytoplasmic_ribosomal_large_subunit	ENSMUSG00000059291_ENSMUSG00000046330	Rpl11_Rpl37a	0.137028	0.464	0.94
cytoplasmic_ribosomal_large_subunit	ENSMUSG00000059291_ENSMUSG00000057322	Rpl11_Rpl38	0.196241	0.311	0.94
cytoplasmic_ribosomal_large_subunit	ENSMUSG00000059291_ENSMUSG00000002500	Rpl11_Rpl3l	-0.312113	0.138	0.94
cytoplasmic_ribosomal_large_subunit	ENSMUSG00000059291_ENSMUSG00000032399	Rpl11_Rpl4	0.173804	0.351	0.94
cytoplasmic_ribosomal_large_subunit	ENSMUSG00000059291_ENSMUSG00000058558	Rpl11_Rpl5	-0.00796568	0.966	0.984407
cytoplasmic_ribosomal_large_subunit	ENSMUSG00000059291_ENSMUSG00000029614	Rpl11_Rpl6	0.239509	0.184	0.94
cytoplasmic_ribosomal_large_subunit	ENSMUSG00000059291_ENSMUSG00000003970	Rpl11_Rpl8	0.094453	0.629	0.94
cytoplasmic_ribosomal_large_subunit	ENSMUSG00000059291_ENSMUSG00000007892	Rpl11_Rplp1	0.0342659	0.877	0.960219
cytoplasmic_ribosomal_large_subunit	ENSMUSG00000000740_ENSMUSG00000074129	Rpl13_Rpl13a	0.253842	0.129	0.94
cytoplasmic_ribosomal_large_subunit	ENSMUSG00000000740_ENSMUSG00000025794	Rpl13_Rpl14	0.155774	0.295	0.94
cytoplasmic_ribosomal_large_subunit	ENSMUSG00000000740_ENSMUSG00000059070	Rpl13_Rpl18	0.236274	0.228	0.94
cytoplasmic_ribosomal_large_subunit	ENSMUSG00000000740_ENSMUSG00000045128	Rpl13_Rpl18a	0.143469	0.47	0.94
cytoplasmic_ribosomal_large_subunit	ENSMUSG00000000740_ENSMUSG00000017404	Rpl13_Rpl19	-0.114486	0.52	0.94
cytoplasmic_ribosomal_large_subunit	ENSMUSG00000000740_ENSMUSG00000071415	Rpl13_Rpl23	0.0603066	0.761	0.947303
cytoplasmic_ribosomal_large_subunit	ENSMUSG00000000740_ENSMUSG00000060938	Rpl13_Rpl26	0.453812	0.058	0.94
cytoplasmic_ribosomal_large_subunit	ENSMUSG00000000740_ENSMUSG00000060036	Rpl13_Rpl3	0.109879	0.709	0.94
cytoplasmic_ribosomal_large_subunit	ENSMUSG00000000740_ENSMUSG00000058600	Rpl13_Rpl30	0.0286739	0.875	0.960219
cytoplasmic_ribosomal_large_subunit	ENSMUSG00000000740_ENSMUSG00000057841	Rpl13_Rpl32	0.128411	0.468	0.94
cytoplasmic_ribosomal_large_subunit	ENSMUSG00000000740_ENSMUSG00000062006	Rpl13_Rpl34	0.2244	0.268	0.94
cytoplasmic_ribosomal_large_subunit	ENSMUSG00000000740_ENSMUSG00000062997	Rpl13_Rpl35	-0.0982673	0.602	0.94
cytoplasmic_ribosomal_large_subunit	ENSMUSG00000000740_ENSMUSG00000046330	Rpl13_Rpl37a	0.0993585	0.519	0.94
cytoplasmic_ribosomal_large_subunit	ENSMUSG00000000740_ENSMUSG00000057322	Rpl13_Rpl38	0.188172	0.294	0.94
cytoplasmic_ribosomal_large_subunit	ENSMUSG00000000740_ENSMUSG00000002500	Rpl13_Rpl3l	0.379117	0.248	0.94
cytoplasmic_ribosomal_large_subunit	ENSMUSG00000000740_ENSMUSG00000032399	Rpl13_Rpl4	0.102933	0.58	0.94
cytoplasmic_ribosomal_large_subunit	ENSMUSG00000000740_ENSMUSG00000058558	Rpl13_Rpl5	0.036834	0.85	0.960219
cytoplasmic_ribosomal_large_subunit	ENSMUSG00000000740_ENSMUSG00000029614	Rpl13_Rpl6	0.239171	0.226	0.94
cytoplasmic_ribosomal_large_subunit	ENSMUSG00000000740_ENSMUSG00000003970	Rpl13_Rpl8	0.297528	0.173	0.94
cytoplasmic_ribosomal_large_subunit	ENSMUSG00000000740_ENSMUSG00000007892	Rpl13_Rplp1	0.185863	0.321	0.94
cytoplasmic_ribosomal_large_subunit	ENSMUSG00000074129_ENSMUSG00000025794	Rpl13a_Rpl14	0.0455744	0.784	0.957085
cytoplasmic_ribosomal_large_subunit	ENSMUSG00000074129_ENSMUSG00000059070	Rpl13a_Rpl18	0.207144	0.177	0.94
cytoplasmic_ribosomal_large_subunit	ENSMUSG00000074129_ENSMUSG00000045128	Rpl13a_Rpl18a	0.270749	0.22	0.94
cytoplasmic_ribosomal_large_subunit	ENSMUSG00000074129_ENSMUSG00000017404	Rpl13a_Rpl19	-0.0914332	0.596	0.94
cytoplasmic_ribosomal_large_subunit	ENSMUSG00000074129_ENSMUSG00000071415	Rpl13a_Rpl23	-0.0742499	0.747	0.94
cytoplasmic_ribosomal_large_subunit	ENSMUSG00000074129_ENSMUSG00000060938	Rpl13a_Rpl26	0.368839	0.135	0.94
cytoplasmic_ribosomal_large_subunit	ENSMUSG00000074129_ENSMUSG00000060036	Rpl13a_Rpl3	0.28005	0.216	0.94
cytoplasmic_ribosomal_large_subunit	ENSMUSG00000074129_ENSMUSG00000058600	Rpl13a_Rpl30	0.201102	0.309	0.94
cytoplasmic_ribosomal_large_subunit	ENSMUSG00000074129_ENSMUSG00000057841	Rpl13a_Rpl32	0.140199	0.416	0.94
cytoplasmic_ribosomal_large_subunit	ENSMUSG00000074129_ENSMUSG00000062006	Rpl13a_Rpl34	0.272385	0.187	0.94
cytoplasmic_ribosomal_large_subunit	ENSMUSG00000074129_ENSMUSG00000062997	Rpl13a_Rpl35	-0.0338723	0.84	0.960219
cytoplasmic_ribosomal_large_subunit	ENSMUSG00000074129_ENSMUSG00000046330	Rpl13a_Rpl37a	0.109088	0.512	0.94
cytoplasmic_ribosomal_large_subunit	ENSMUSG00000074129_ENSMUSG00000057322	Rpl13a_Rpl38	0.20017	0.373	0.94
cytoplasmic_ribosomal_large_subunit	ENSMUSG00000074129_ENSMUSG00000002500	Rpl13a_Rpl3l	0.0112608	0.98	0.987584
cytoplasmic_ribosomal_large_subunit	ENSMUSG00000074129_ENSMUSG00000032399	Rpl13a_Rpl4	0.114661	0.549	0.94
cytoplasmic_ribosomal_large_subunit	ENSMUSG00000074129_ENSMUSG00000058558	Rpl13a_Rpl5	0.214285	0.355	0.94
cytoplasmic_ribosomal_large_subunit	ENSMUSG00000074129_ENSMUSG00000029614	Rpl13a_Rpl6	0.198715	0.431	0.94
cytoplasmic_ribosomal_large_subunit	ENSMUSG00000074129_ENSMUSG00000003970	Rpl13a_Rpl8	0.157378	0.383	0.94
cytoplasmic_ribosomal_large_subunit	ENSMUSG00000074129_ENSMUSG00000007892	Rpl13a_Rplp1	0.095968	0.471	0.94
cytoplasmic_ribosomal_large_subunit	ENSMUSG00000025794_ENSMUSG00000059070	Rpl14_Rpl18	0.115705	0.391	0.94
cytoplasmic_ribosomal_large_subunit	ENSMUSG00000025794_ENSMUSG00000045128	Rpl14_Rpl18a	0.21372	0.351	0.94
cytoplasmic_ribosomal_large_subunit	ENSMUSG00000025794_ENSMUSG00000017404	Rpl14_Rpl19	-0.0328995	0.832	0.960219
cytoplasmic_ribosomal_large_subunit	ENSMUSG00000025794_ENSMUSG00000071415	Rpl14_Rpl23	-0.0407361	0.858	0.960219
cytoplasmic_ribosomal_large_subunit	ENSMUSG00000025794_ENSMUSG00000060938	Rpl14_Rpl26	0.380038	0.075	0.94
cytoplasmic_ribosomal_large_subunit	ENSMUSG00000025794_ENSMUSG00000060036	Rpl14_Rpl3	0.138157	0.647	0.94
cytoplasmic_ribosomal_large_subunit	ENSMUSG00000025794_ENSMUSG00000058600	Rpl14_Rpl30	0.141854	0.499	0.94
cytoplasmic_ribosomal_large_subunit	ENSMUSG00000025794_ENSMUSG00000057841	Rpl14_Rpl32	0.0771397	0.433	0.94
cytoplasmic_ribosomal_large_subunit	ENSMUSG00000025794_ENSMUSG00000062006	Rpl14_Rpl34	0.269962	0.141	0.94
cytoplasmic_ribosomal_large_subunit	ENSMUSG00000025794_ENSMUSG00000062997	Rpl14_Rpl35	0.064116	0.727	0.94
cytoplasmic_ribosomal_large_subunit	ENSMUSG00000025794_ENSMUSG00000046330	Rpl14_Rpl37a	0.0645856	0.57	0.94
cytoplasmic_ribosomal_large_subunit	ENSMUSG00000025794_ENSMUSG00000057322	Rpl14_Rpl38	0.208384	0.108	0.94
cytoplasmic_ribosomal_large_subunit	ENSMUSG00000025794_ENSMUSG00000002500	Rpl14_Rpl3l	0.202432	0.516	0.94
cytoplasmic_ribosomal_large_subunit	ENSMUSG00000025794_ENSMUSG00000032399	Rpl14_Rpl4	0.0311285	0.777	0.955328
cytoplasmic_ribosomal_large_subunit	ENSMUSG00000025794_ENSMUSG00000058558	Rpl14_Rpl5	0.130085	0.589	0.94
cytoplasmic_ribosomal_large_subunit	ENSMUSG00000025794_ENSMUSG00000029614	Rpl14_Rpl6	0.157773	0.339	0.94
cytoplasmic_ribosomal_large_subunit	ENSMUSG00000025794_ENSMUSG00000003970	Rpl14_Rpl8	0.138376	0.365	0.94
cytoplasmic_ribosomal_large_subunit	ENSMUSG00000025794_ENSMUSG00000007892	Rpl14_Rplp1	0.128555	0.431	0.94
cytoplasmic_ribosomal_large_subunit	ENSMUSG00000059070_ENSMUSG00000045128	Rpl18_Rpl18a	0.159976	0.497	0.94
cytoplasmic_ribosomal_large_subunit	ENSMUSG00000059070_ENSMUSG00000017404	Rpl18_Rpl19	-0.0291507	0.864	0.960219
cytoplasmic_ribosomal_large_subunit	ENSMUSG00000059070_ENSMUSG00000071415	Rpl18_Rpl23	-0.0163434	0.931	0.975261
cytoplasmic_ribosomal_large_subunit	ENSMUSG00000059070_ENSMUSG00000060938	Rpl18_Rpl26	0.310571	0.214	0.94
cytoplasmic_ribosomal_large_subunit	ENSMUSG00000059070_ENSMUSG00000060036	Rpl18_Rpl3	0.19547	0.518	0.94
cytoplasmic_ribosomal_large_subunit	ENSMUSG00000059070_ENSMUSG00000058600	Rpl18_Rpl30	0.116268	0.564	0.94
cytoplasmic_ribosomal_large_subunit	ENSMUSG00000059070_ENSMUSG00000057841	Rpl18_Rpl32	0.055594	0.623	0.94
cytoplasmic_ribosomal_large_subunit	ENSMUSG00000059070_ENSMUSG00000062006	Rpl18_Rpl34	0.267289	0.205	0.94
cytoplasmic_ribosomal_large_subunit	ENSMUSG00000059070_ENSMUSG00000062997	Rpl18_Rpl35	0.0762527	0.666	0.94
cytoplasmic_ribosomal_large_subunit	ENSMUSG00000059070_ENSMUSG00000046330	Rpl18_Rpl37a	0.0384774	0.713	0.94
cytoplasmic_ribosomal_large_subunit	ENSMUSG00000059070_ENSMUSG00000057322	Rpl18_Rpl38	0.0744537	0.648	0.94
cytoplasmic_ribosomal_large_subunit	ENSMUSG00000059070_ENSMUSG00000002500	Rpl18_Rpl3l	0.218127	0.449	0.94
cytoplasmic_ribosomal_large_subunit	ENSMUSG00000059070_ENSMUSG00000032399	Rpl18_Rpl4	0.161158	0.142	0.94
cytoplasmic_ribosomal_large_subunit	ENSMUSG00000059070_ENSMUSG00000058558	Rpl18_Rpl5	0.127019	0.609	0.94
cytoplasmic_ribosomal_large_subunit	ENSMUSG00000059070_ENSMUSG00000029614	Rpl18_Rpl6	0.147951	0.453	0.94
cytoplasmic_ribosomal_large_subunit	ENSMUSG00000059070_ENSMUSG00000003970	Rpl18_Rpl8	0.224404	0.067	0.94
cytoplasmic_ribosomal_large_subunit	ENSMUSG00000059070_ENSMUSG00000007892	Rpl18_Rplp1	0.184523	0.287	0.94
cytoplasmic_ribosomal_large_subunit	ENSMUSG00000045128_ENSMUSG00000017404	Rpl18a_Rpl19	-0.1157	0.588	0.94
cytoplasmic_ribosomal_large_subunit	ENSMUSG00000045128_ENSMUSG00000071415	Rpl18a_Rpl23	0.0432849	0.821	0.958366
cytoplasmic_ribosomal_large_subunit	ENSMUSG00000045128_ENSMUSG00000060938	Rpl18a_Rpl26	0.24882	0.241	0.94
cytoplasmic_ribosomal_large_subunit	ENSMUSG00000045128_ENSMUSG00000060036	Rpl18a_Rpl3	-0.167725	0.584	0.94
cytoplasmic_ribosomal_large_subunit	ENSMUSG00000045128_ENSMUSG00000058600	Rpl18a_Rpl30	0.203122	0.378	0.94
cytoplasmic_ribosomal_large_subunit	ENSMUSG00000045128_ENSMUSG00000057841	Rpl18a_Rpl32	0.044918	0.868	0.960219
cytoplasmic_ribosomal_large_subunit	ENSMUSG00000045128_ENSMUSG00000062006	Rpl18a_Rpl34	0.107942	0.602	0.94
cytoplasmic_ribosomal_large_subunit	ENSMUSG00000045128_ENSMUSG00000062997	Rpl18a_Rpl35	-0.185958	0.372	0.94
cytoplasmic_ribosomal_large_subunit	ENSMUSG00000045128_ENSMUSG00000046330	Rpl18a_Rpl37a	0.0145835	0.949	0.981724
cytoplasmic_ribosomal_large_subunit	ENSMUSG00000045128_ENSMUSG00000057322	Rpl18a_Rpl38	-0.0303954	0.895	0.969314
cytoplasmic_ribosomal_large_subunit	ENSMUSG00000045128_ENSMUSG00000002500	Rpl18a_Rpl3l	0.788483	0.003	0.4
cytoplasmic_ribosomal_large_subunit	ENSMUSG00000045128_ENSMUSG00000032399	Rpl18a_Rpl4	0.117827	0.644	0.94
cytoplasmic_ribosomal_large_subunit	ENSMUSG00000045128_ENSMUSG00000058558	Rpl18a_Rpl5	0.251758	0.119	0.94
cytoplasmic_ribosomal_large_subunit	ENSMUSG00000045128_ENSMUSG00000029614	Rpl18a_Rpl6	0.0872597	0.687	0.94
cytoplasmic_ribosomal_large_subunit	ENSMUSG00000045128_ENSMUSG00000003970	Rpl18a_Rpl8	0.303826	0.15	0.94
cytoplasmic_ribosomal_large_subunit	ENSMUSG00000045128_ENSMUSG00000007892	Rpl18a_Rplp1	0.390076	0.054	0.94
cytoplasmic_ribosomal_large_subunit	ENSMUSG00000017404_ENSMUSG00000071415	Rpl19_Rpl23	0.0772578	0.659	0.94
cytoplasmic_ribosomal_large_subunit	ENSMUSG00000017404_ENSMUSG00000060938	Rpl19_Rpl26	-0.0605118	0.702	0.94
cytoplasmic_ribosomal_large_subunit	ENSMUSG00000017404_ENSMUSG00000060036	Rpl19_Rpl3	-0.242108	0.161	0.94
cytoplasmic_ribosomal_large_subunit	ENSMUSG00000017404_ENSMUSG00000058600	Rpl19_Rpl30	-0.402532	0.028	0.94
cytoplasmic_ribosomal_large_subunit	ENSMUSG00000017404_ENSMUSG00000057841	Rpl19_Rpl32	-0.0426888	0.816	0.958366
cytoplasmic_ribosomal_large_subunit	ENSMUSG00000017404_ENSMUSG00000062006	Rpl19_Rpl34	-0.193071	0.263	0.94
cytoplasmic_ribosomal_large_subunit	ENSMUSG00000017404_ENSMUSG00000062997	Rpl19_Rpl35	-0.0730392	0.693	0.94
cytoplasmic_ribosomal_large_subunit	ENSMUSG00000017404_ENSMUSG00000046330	Rpl19_Rpl37a	-0.0442203	0.786	0.957085
cytoplasmic_ribosomal_large_subunit	ENSMUSG00000017404_ENSMUSG00000057322	Rpl19_Rpl38	-0.0529287	0.749	0.94
cytoplasmic_ribosomal_large_subunit	ENSMUSG00000017404_ENSMUSG00000002500	Rpl19_Rpl3l	0.184953	0.282	0.94
cytoplasmic_ribosomal_large_subunit	ENSMUSG00000017404_ENSMUSG00000032399	Rpl19_Rpl4	-0.0797848	0.676	0.94
cytoplasmic_ribosomal_large_subunit	ENSMUSG00000017404_ENSMUSG00000058558	Rpl19_Rpl5	-0.535212	0.002	0.4
cytoplasmic_ribosomal_large_subunit	ENSMUSG00000017404_ENSMUSG00000029614	Rpl19_Rpl6	-0.101537	0.556	0.94
cytoplasmic_ribosomal_large_subunit	ENSMUSG00000017404_ENSMUSG00000003970	Rpl19_Rpl8	-0.0118674	0.947	0.981724
cytoplasmic_ribosomal_large_subunit	ENSMUSG00000017404_ENSMUSG00000007892	Rpl19_Rplp1	0.00874573	0.956	0.983219
cytoplasmic_ribosomal_large_subunit	ENSMUSG00000071415_ENSMUSG00000060938	Rpl23_Rpl26	0.0793124	0.67	0.94
cytoplasmic_ribosomal_large_subunit	ENSMUSG00000071415_ENSMUSG00000060036	Rpl23_Rpl3	-0.04437	0.841	0.960219
cytoplasmic_ribosomal_large_subunit	ENSMUSG00000071415_ENSMUSG00000058600	Rpl23_Rpl30	-0.0882306	0.667	0.94
cytoplasmic_ribosomal_large_subunit	ENSMUSG00000071415_ENSMUSG00000057841	Rpl23_Rpl32	0.0260464	0.912	0.973665
cytoplasmic_ribosomal_large_subunit	ENSMUSG00000071415_ENSMUSG00000062006	Rpl23_Rpl34	-0.233208	0.256	0.94
cytoplasmic_ribosomal_large_subunit	ENSMUSG00000071415_ENSMUSG00000062997	Rpl23_Rpl35	0.0507894	0.75	0.94
cytoplasmic_ribosomal_large_subunit	ENSMUSG00000071415_ENSMUSG00000046330	Rpl23_Rpl37a	-0.00328102	0.992	0.993
cytoplasmic_ribosomal_large_subunit	ENSMUSG00000071415_ENSMUSG00000057322	Rpl23_Rpl38	-0.0102775	0.946	0.981724
cytoplasmic_ribosomal_large_subunit	ENSMUSG00000071415_ENSMUSG00000002500	Rpl23_Rpl3l	0.0815066	0.724	0.94
cytoplasmic_ribosomal_large_subunit	ENSMUSG00000071415_ENSMUSG00000032399	Rpl23_Rpl4	0.0699526	0.736	0.94
cytoplasmic_ribosomal_large_subunit	ENSMUSG00000071415_ENSMUSG00000058558	Rpl23_Rpl5	0.180238	0.365	0.94
cytoplasmic_ribosomal_large_subunit	ENSMUSG00000071415_ENSMUSG00000029614	Rpl23_Rpl6	0.126105	0.546	0.94
cytoplasmic_ribosomal_large_subunit	ENSMUSG00000071415_ENSMUSG00000003970	Rpl23_Rpl8	-0.0683793	0.811	0.958366
cytoplasmic_ribosomal_large_subunit	ENSMUSG00000071415_ENSMUSG00000007892	Rpl23_Rplp1	-0.0827895	0.696	0.94
cytoplasmic_ribosomal_large_subunit	ENSMUSG00000060938_ENSMUSG00000060036	Rpl26_Rpl3	0.134184	0.703	0.94
cytoplasmic_ribosomal_large_subunit	ENSMUSG00000060938_ENSMUSG00000058600	Rpl26_Rpl30	0.321059	0.142	0.94
cytoplasmic_ribosomal_large_subunit	ENSMUSG00000060938_ENSMUSG00000057841	Rpl26_Rpl32	0.382336	0.06	0.94
cytoplasmic_ribosomal_large_subunit	ENSMUSG00000060938_ENSMUSG00000062006	Rpl26_Rpl34	0.162266	0.522	0.94
cytoplasmic_ribosomal_large_subunit	ENSMUSG00000060938_ENSMUSG00000062997	Rpl26_Rpl35	0.140802	0.408	0.94
cytoplasmic_ribosomal_large_subunit	ENSMUSG00000060938_ENSMUSG00000046330	Rpl26_Rpl37a	0.305038	0.187	0.94
cytoplasmic_ribosomal_large_subunit	ENSMUSG00000060938_ENSMUSG00000057322	Rpl26_Rpl38	0.374842	0.097	0.94
cytoplasmic_ribosomal_large_subunit	ENSMUSG00000060938_ENSMUSG00000002500	Rpl26_Rpl3l	0.464208	0.081	0.94
cytoplasmic_ribosomal_large_subunit	ENSMUSG00000060938_ENSMUSG00000032399	Rpl26_Rpl4	0.346809	0.1	0.94
cytoplasmic_ribosomal_large_subunit	ENSMUSG00000060938_ENSMUSG00000058558	Rpl26_Rpl5	0.480751	0.059	0.94
cytoplasmic_ribosomal_large_subunit	ENSMUSG00000060938_ENSMUSG00000029614	Rpl26_Rpl6	0.375264	0.091	0.94
cytoplasmic_ribosomal_large_subunit	ENSMUSG00000060938_ENSMUSG00000003970	Rpl26_Rpl8	0.543398	0.039	0.94
cytoplasmic_ribosomal_large_subunit	ENSMUSG00000060938_ENSMUSG00000007892	Rpl26_Rplp1	0.36388	0.062	0.94
cytoplasmic_ribosomal_large_subunit	ENSMUSG00000060036_ENSMUSG00000058600	Rpl3_Rpl30	-0.132642	0.649	0.94
cytoplasmic_ribosomal_large_subunit	ENSMUSG00000060036_ENSMUSG00000057841	Rpl3_Rpl32	0.240208	0.21	0.94
cytoplasmic_ribosomal_large_subunit	ENSMUSG00000060036_ENSMUSG00000062006	Rpl3_Rpl34	0.335177	0.052	0.94
cytoplasmic_ribosomal_large_subunit	ENSMUSG00000060036_ENSMUSG00000062997	Rpl3_Rpl35	-0.232272	0.2	0.94
cytoplasmic_ribosomal_large_subunit	ENSMUSG00000060036_ENSMUSG00000046330	Rpl3_Rpl37a	0.16686	0.48	0.94
cytoplasmic_ribosomal_large_subunit	ENSMUSG00000060036_ENSMUSG00000057322	Rpl3_Rpl38	0.206489	0.44	0.94
cytoplasmic_ribosomal_large_subunit	ENSMUSG00000060036_ENSMUSG00000002500	Rpl3_Rpl3l	0.282683	0.56	0.94
cytoplasmic_ribosomal_large_subunit	ENSMUSG00000060036_ENSMUSG00000032399	Rpl3_Rpl4	0.115558	0.601	0.94
cytoplasmic_ribosomal_large_subunit	ENSMUSG00000060036_ENSMUSG00000058558	Rpl3_Rpl5	0.0530601	0.796	0.958366
cytoplasmic_ribosomal_large_subunit	ENSMUSG00000060036_ENSMUSG00000029614	Rpl3_Rpl6	0.0641009	0.811	0.958366
cytoplasmic_ribosomal_large_subunit	ENSMUSG00000060036_ENSMUSG00000003970	Rpl3_Rpl8	0.437438	0.129	0.94
cytoplasmic_ribosomal_large_subunit	ENSMUSG00000060036_ENSMUSG00000007892	Rpl3_Rplp1	0.359559	0.117	0.94
cytoplasmic_ribosomal_large_subunit	ENSMUSG00000058600_ENSMUSG00000057841	Rpl30_Rpl32	0.10115	0.572	0.94
cytoplasmic_ribosomal_large_subunit	ENSMUSG00000058600_ENSMUSG00000062006	Rpl30_Rpl34	-0.0101397	0.957	0.983219
cytoplasmic_ribosomal_large_subunit	ENSMUSG00000058600_ENSMUSG00000062997	Rpl30_Rpl35	-0.0268901	0.899	0.970144
cytoplasmic_ribosomal_large_subunit	ENSMUSG00000058600_ENSMUSG00000046330	Rpl30_Rpl37a	0.0313238	0.853	0.960219
cytoplasmic_ribosomal_large_subunit	ENSMUSG00000058600_ENSMUSG00000057322	Rpl30_Rpl38	0.110858	0.508	0.94
cytoplasmic_ribosomal_large_subunit	ENSMUSG00000058600_ENSMUSG00000002500	Rpl30_Rpl3l	0.306673	0.342	0.94
cytoplasmic_ribosomal_large_subunit	ENSMUSG00000058600_ENSMUSG00000032399	Rpl30_Rpl4	0.0612656	0.765	0.948347
cytoplasmic_ribosomal_large_subunit	ENSMUSG00000058600_ENSMUSG00000058558	Rpl30_Rpl5	0.152514	0.451	0.94
cytoplasmic_ribosomal_large_subunit	ENSMUSG00000058600_ENSMUSG00000029614	Rpl30_Rpl6	0.0833742	0.742	0.94
cytoplasmic_ribosomal_large_subunit	ENSMUSG00000058600_ENSMUSG00000003970	Rpl30_Rpl8	0.360542	0.137	0.94
cytoplasmic_ribosomal_large_subunit	ENSMUSG00000058600_ENSMUSG00000007892	Rpl30_Rplp1	0.189263	0.417	0.94
cytoplasmic_ribosomal_large_subunit	ENSMUSG00000057841_ENSMUSG00000062006	Rpl32_Rpl34	0.216544	0.188	0.94
cytoplasmic_ribosomal_large_subunit	ENSMUSG00000057841_ENSMUSG00000062997	Rpl32_Rpl35	0.0145692	0.933	0.975261
cytoplasmic_ribosomal_large_subunit	ENSMUSG00000057841_ENSMUSG00000046330	Rpl32_Rpl37a	-0.0043259	0.963	0.984407
cytoplasmic_ribosomal_large_subunit	ENSMUSG00000057841_ENSMUSG00000057322	Rpl32_Rpl38	0.0423218	0.715	0.94
cytoplasmic_ribosomal_large_subunit	ENSMUSG00000057841_ENSMUSG00000002500	Rpl32_Rpl3l	0.137186	0.706	0.94
cytoplasmic_ribosomal_large_subunit	ENSMUSG00000057841_ENSMUSG00000032399	Rpl32_Rpl4	0.0979766	0.233	0.94
cytoplasmic_ribosomal_large_subunit	ENSMUSG00000057841_ENSMUSG00000058558	Rpl32_Rpl5	0.256307	0.254	0.94
cytoplasmic_ribosomal_large_subunit	ENSMUSG00000057841_ENSMUSG00000029614	Rpl32_Rpl6	0.109234	0.519	0.94
cytoplasmic_ribosomal_large_subunit	ENSMUSG00000057841_ENSMUSG00000003970	Rpl32_Rpl8	0.198399	0.267	0.94
cytoplasmic_ribosomal_large_subunit	ENSMUSG00000057841_ENSMUSG00000007892	Rpl32_Rplp1	0.108767	0.508	0.94
cytoplasmic_ribosomal_large_subunit	ENSMUSG00000062006_ENSMUSG00000062997	Rpl34_Rpl35	-0.0281333	0.865	0.960219
cytoplasmic_ribosomal_large_subunit	ENSMUSG00000062006_ENSMUSG00000046330	Rpl34_Rpl37a	0.138611	0.343	0.94
cytoplasmic_ribosomal_large_subunit	ENSMUSG00000062006_ENSMUSG00000057322	Rpl34_Rpl38	0.115148	0.481	0.94
cytoplasmic_ribosomal_large_subunit	ENSMUSG00000062006_ENSMUSG00000002500	Rpl34_Rpl3l	0.184727	0.564	0.94
cytoplasmic_ribosomal_large_subunit	ENSMUSG00000062006_ENSMUSG00000032399	Rpl34_Rpl4	0.145228	0.434	0.94
cytoplasmic_ribosomal_large_subunit	ENSMUSG00000062006_ENSMUSG00000058558	Rpl34_Rpl5	0.256426	0.203	0.94
cytoplasmic_ribosomal_large_subunit	ENSMUSG00000062006_ENSMUSG00000029614	Rpl34_Rpl6	0.150507	0.471	0.94
cytoplasmic_ribosomal_large_subunit	ENSMUSG00000062006_ENSMUSG00000003970	Rpl34_Rpl8	0.451535	0.081	0.94
cytoplasmic_ribosomal_large_subunit	ENSMUSG00000062006_ENSMUSG00000007892	Rpl34_Rplp1	0.289924	0.196	0.94
cytoplasmic_ribosomal_large_subunit	ENSMUSG00000062997_ENSMUSG00000046330	Rpl35_Rpl37a	0.0570611	0.742	0.94
cytoplasmic_ribosomal_large_subunit	ENSMUSG00000062997_ENSMUSG00000057322	Rpl35_Rpl38	-0.0164293	0.93	0.975261
cytoplasmic_ribosomal_large_subunit	ENSMUSG00000062997_ENSMUSG00000002500	Rpl35_Rpl3l	0.0816114	0.657	0.94
cytoplasmic_ribosomal_large_subunit	ENSMUSG00000062997_ENSMUSG00000032399	Rpl35_Rpl4	0.206476	0.235	0.94
cytoplasmic_ribosomal_large_subunit	ENSMUSG00000062997_ENSMUSG00000058558	Rpl35_Rpl5	0.00658122	0.968	0.984407
cytoplasmic_ribosomal_large_subunit	ENSMUSG00000062997_ENSMUSG00000029614	Rpl35_Rpl6	-0.042288	0.816	0.958366
cytoplasmic_ribosomal_large_subunit	ENSMUSG00000062997_ENSMUSG00000003970	Rpl35_Rpl8	-0.0291397	0.895	0.969314
cytoplasmic_ribosomal_large_subunit	ENSMUSG00000062997_ENSMUSG00000007892	Rpl35_Rplp1	-0.0709576	0.706	0.94
cytoplasmic_ribosomal_large_subunit	ENSMUSG00000046330_ENSMUSG00000057322	Rpl37a_Rpl38	0.0418307	0.557	0.94
cytoplasmic_ribosomal_large_subunit	ENSMUSG00000046330_ENSMUSG00000002500	Rpl37a_Rpl3l	0.227005	0.499	0.94
cytoplasmic_ribosomal_large_subunit	ENSMUSG00000046330_ENSMUSG00000032399	Rpl37a_Rpl4	0.0455818	0.732	0.94
cytoplasmic_ribosomal_large_subunit	ENSMUSG00000046330_ENSMUSG00000058558	Rpl37a_Rpl5	0.219774	0.34	0.94
cytoplasmic_ribosomal_large_subunit	ENSMUSG00000046330_ENSMUSG00000029614	Rpl37a_Rpl6	0.0314621	0.874	0.960219
cytoplasmic_ribosomal_large_subunit	ENSMUSG00000046330_ENSMUSG00000003970	Rpl37a_Rpl8	0.247852	0.124	0.94
cytoplasmic_ribosomal_large_subunit	ENSMUSG00000046330_ENSMUSG00000007892	Rpl37a_Rplp1	0.118554	0.538	0.94
cytoplasmic_ribosomal_large_subunit	ENSMUSG00000057322_ENSMUSG00000002500	Rpl38_Rpl3l	0.294924	0.443	0.94
cytoplasmic_ribosomal_large_subunit	ENSMUSG00000057322_ENSMUSG00000032399	Rpl38_Rpl4	0.151476	0.389	0.94
cytoplasmic_ribosomal_large_subunit	ENSMUSG00000057322_ENSMUSG00000058558	Rpl38_Rpl5	0.263581	0.248	0.94
cytoplasmic_ribosomal_large_subunit	ENSMUSG00000057322_ENSMUSG00000029614	Rpl38_Rpl6	0.151801	0.436	0.94
cytoplasmic_ribosomal_large_subunit	ENSMUSG00000057322_ENSMUSG00000003970	Rpl38_Rpl8	0.301809	0.24	0.94
cytoplasmic_ribosomal_large_subunit	ENSMUSG00000057322_ENSMUSG00000007892	Rpl38_Rplp1	0.139266	0.585	0.94
cytoplasmic_ribosomal_large_subunit	ENSMUSG00000002500_ENSMUSG00000032399	Rpl3l_Rpl4	0.17525	0.607	0.94
cytoplasmic_ribosomal_large_subunit	ENSMUSG00000002500_ENSMUSG00000058558	Rpl3l_Rpl5	0.136869	0.514	0.94
cytoplasmic_ribosomal_large_subunit	ENSMUSG00000002500_ENSMUSG00000029614	Rpl3l_Rpl6	0.387018	0.305	0.94
cytoplasmic_ribosomal_large_subunit	ENSMUSG00000002500_ENSMUSG00000003970	Rpl3l_Rpl8	0.0245814	0.903	0.970968
cytoplasmic_ribosomal_large_subunit	ENSMUSG00000002500_ENSMUSG00000007892	Rpl3l_Rplp1	0.0741736	0.806	0.958366
cytoplasmic_ribosomal_large_subunit	ENSMUSG00000032399_ENSMUSG00000058558	Rpl4_Rpl5	0.132009	0.571	0.94
cytoplasmic_ribosomal_large_subunit	ENSMUSG00000032399_ENSMUSG00000029614	Rpl4_Rpl6	0.110237	0.369	0.94
cytoplasmic_ribosomal_large_subunit	ENSMUSG00000032399_ENSMUSG00000003970	Rpl4_Rpl8	0.250499	0.118	0.94
cytoplasmic_ribosomal_large_subunit	ENSMUSG00000032399_ENSMUSG00000007892	Rpl4_Rplp1	0.284243	0.138	0.94
cytoplasmic_ribosomal_large_subunit	ENSMUSG00000058558_ENSMUSG00000029614	Rpl5_Rpl6	0.182539	0.487	0.94
cytoplasmic_ribosomal_large_subunit	ENSMUSG00000058558_ENSMUSG00000003970	Rpl5_Rpl8	0.0881709	0.735	0.94
cytoplasmic_ribosomal_large_subunit	ENSMUSG00000058558_ENSMUSG00000007892	Rpl5_Rplp1	0.295816	0.149	0.94
cytoplasmic_ribosomal_large_subunit	ENSMUSG00000029614_ENSMUSG00000003970	Rpl6_Rpl8	0.345789	0.169	0.94
cytoplasmic_ribosomal_large_subunit	ENSMUSG00000029614_ENSMUSG00000007892	Rpl6_Rplp1	0.257993	0.333	0.94
cytoplasmic_ribosomal_large_subunit	ENSMUSG00000003970_ENSMUSG00000007892	Rpl8_Rplp1	0.116426	0.386	0.94
cytoplasmic_ribosomal_small_subunit	ENSMUSG00000020372_ENSMUSG00000003429	Rack1_Rps11	0.0611305	0.595	0.995007
cytoplasmic_ribosomal_small_subunit	ENSMUSG00000020372_ENSMUSG00000090862	Rack1_Rps13	-0.0297935	0.911	0.995007
cytoplasmic_ribosomal_small_subunit	ENSMUSG00000020372_ENSMUSG00000024608	Rack1_Rps14	-0.036804	0.792	0.995007
cytoplasmic_ribosomal_small_subunit	ENSMUSG00000020372_ENSMUSG00000063457	Rack1_Rps15	0.0971505	0.511	0.995007
cytoplasmic_ribosomal_small_subunit	ENSMUSG00000020372_ENSMUSG00000008683	Rack1_Rps15a	0.0812025	0.66	0.995007
cytoplasmic_ribosomal_small_subunit	ENSMUSG00000020372_ENSMUSG00000037563	Rack1_Rps16	-0.0739236	0.655	0.995007
cytoplasmic_ribosomal_small_subunit	ENSMUSG00000020372_ENSMUSG00000040952	Rack1_Rps19	0.203445	0.115	0.995007
cytoplasmic_ribosomal_small_subunit	ENSMUSG00000020372_ENSMUSG00000028234	Rack1_Rps20	0.0618326	0.667	0.995007
cytoplasmic_ribosomal_small_subunit	ENSMUSG00000020372_ENSMUSG00000039001	Rack1_Rps21	0.00738422	0.961	0.995007
cytoplasmic_ribosomal_small_subunit	ENSMUSG00000020372_ENSMUSG00000025290	Rack1_Rps24	-0.0294096	0.834	0.995007
cytoplasmic_ribosomal_small_subunit	ENSMUSG00000020372_ENSMUSG00000009927	Rack1_Rps25	0.0547779	0.714	0.995007
cytoplasmic_ribosomal_small_subunit	ENSMUSG00000020372_ENSMUSG00000020460	Rack1_Rps27a	0.230352	0.261	0.995007
cytoplasmic_ribosomal_small_subunit	ENSMUSG00000020372_ENSMUSG00000067288	Rack1_Rps28	0.0586394	0.653	0.995007
cytoplasmic_ribosomal_small_subunit	ENSMUSG00000020372_ENSMUSG00000031320	Rack1_Rps4x	0.000219372	0.999	0.999
cytoplasmic_ribosomal_small_subunit	ENSMUSG00000020372_ENSMUSG00000012848	Rack1_Rps5	-0.0219353	0.578	0.995007
cytoplasmic_ribosomal_small_subunit	ENSMUSG00000020372_ENSMUSG00000047675	Rack1_Rps8	-0.0753272	0.656	0.995007
cytoplasmic_ribosomal_small_subunit	ENSMUSG00000020372_ENSMUSG00000006333	Rack1_Rps9	0.0116416	0.916	0.995007
cytoplasmic_ribosomal_small_subunit	ENSMUSG00000003429_ENSMUSG00000090862	Rps11_Rps13	0.0295275	0.935	0.995007
cytoplasmic_ribosomal_small_subunit	ENSMUSG00000003429_ENSMUSG00000024608	Rps11_Rps14	0.0834504	0.723	0.995007
cytoplasmic_ribosomal_small_subunit	ENSMUSG00000003429_ENSMUSG00000063457	Rps11_Rps15	0.250176	0.143	0.995007
cytoplasmic_ribosomal_small_subunit	ENSMUSG00000003429_ENSMUSG00000008683	Rps11_Rps15a	0.131333	0.453	0.995007
cytoplasmic_ribosomal_small_subunit	ENSMUSG00000003429_ENSMUSG00000037563	Rps11_Rps16	0.00567284	0.982	0.995007
cytoplasmic_ribosomal_small_subunit	ENSMUSG00000003429_ENSMUSG00000040952	Rps11_Rps19	0.274694	0.109	0.995007
cytoplasmic_ribosomal_small_subunit	ENSMUSG00000003429_ENSMUSG00000028234	Rps11_Rps20	0.272659	0.187	0.995007
cytoplasmic_ribosomal_small_subunit	ENSMUSG00000003429_ENSMUSG00000039001	Rps11_Rps21	0.11682	0.605	0.995007
cytoplasmic_ribosomal_small_subunit	ENSMUSG00000003429_ENSMUSG00000025290	Rps11_Rps24	0.0440739	0.826	0.995007
cytoplasmic_ribosomal_small_subunit	ENSMUSG00000003429_ENSMUSG00000009927	Rps11_Rps25	0.181033	0.234	0.995007
cytoplasmic_ribosomal_small_subunit	ENSMUSG00000003429_ENSMUSG00000020460	Rps11_Rps27a	0.147771	0.439	0.995007
cytoplasmic_ribosomal_small_subunit	ENSMUSG00000003429_ENSMUSG00000067288	Rps11_Rps28	0.173557	0.157	0.995007
cytoplasmic_ribosomal_small_subunit	ENSMUSG00000003429_ENSMUSG00000031320	Rps11_Rps4x	0.0272713	0.867	0.995007
cytoplasmic_ribosomal_small_subunit	ENSMUSG00000003429_ENSMUSG00000012848	Rps11_Rps5	0.114814	0.274	0.995007
cytoplasmic_ribosomal_small_subunit	ENSMUSG00000003429_ENSMUSG00000047675	Rps11_Rps8	-0.144284	0.338	0.995007
cytoplasmic_ribosomal_small_subunit	ENSMUSG00000003429_ENSMUSG00000006333	Rps11_Rps9	0.053048	0.754	0.995007
cytoplasmic_ribosomal_small_subunit	ENSMUSG00000090862_ENSMUSG00000024608	Rps13_Rps14	0.0645642	0.867	0.995007
cytoplasmic_ribosomal_small_subunit	ENSMUSG00000090862_ENSMUSG00000063457	Rps13_Rps15	0.188147	0.5	0.995007
cytoplasmic_ribosomal_small_subunit	ENSMUSG00000090862_ENSMUSG00000008683	Rps13_Rps15a	0.0740194	0.591	0.995007
cytoplasmic_ribosomal_small_subunit	ENSMUSG00000090862_ENSMUSG00000037563	Rps13_Rps16	-0.017205	0.955	0.995007
cytoplasmic_ribosomal_small_subunit	ENSMUSG00000090862_ENSMUSG00000040952	Rps13_Rps19	0.169813	0.521	0.995007
cytoplasmic_ribosomal_small_subunit	ENSMUSG00000090862_ENSMUSG00000028234	Rps13_Rps20	0.0636117	0.802	0.995007
cytoplasmic_ribosomal_small_subunit	ENSMUSG00000090862_ENSMUSG00000039001	Rps13_Rps21	0.0443008	0.849	0.995007
cytoplasmic_ribosomal_small_subunit	ENSMUSG00000090862_ENSMUSG00000025290	Rps13_Rps24	0.0741337	0.757	0.995007
cytoplasmic_ribosomal_small_subunit	ENSMUSG00000090862_ENSMUSG00000009927	Rps13_Rps25	0.107569	0.611	0.995007
cytoplasmic_ribosomal_small_subunit	ENSMUSG00000090862_ENSMUSG00000020460	Rps13_Rps27a	0.0493972	0.821	0.995007
cytoplasmic_ribosomal_small_subunit	ENSMUSG00000090862_ENSMUSG00000067288	Rps13_Rps28	0.0588454	0.826	0.995007
cytoplasmic_ribosomal_small_subunit	ENSMUSG00000090862_ENSMUSG00000031320	Rps13_Rps4x	0.152456	0.533	0.995007
cytoplasmic_ribosomal_small_subunit	ENSMUSG00000090862_ENSMUSG00000012848	Rps13_Rps5	0.033493	0.905	0.995007
cytoplasmic_ribosomal_small_subunit	ENSMUSG00000090862_ENSMUSG00000047675	Rps13_Rps8	-0.0699757	0.731	0.995007
cytoplasmic_ribosomal_small_subunit	ENSMUSG00000090862_ENSMUSG00000006333	Rps13_Rps9	-0.00940378	0.982	0.995007
cytoplasmic_ribosomal_small_subunit	ENSMUSG00000024608_ENSMUSG00000063457	Rps14_Rps15	0.104917	0.57	0.995007
cytoplasmic_ribosomal_small_subunit	ENSMUSG00000024608_ENSMUSG00000008683	Rps14_Rps15a	0.0981879	0.572	0.995007
cytoplasmic_ribosomal_small_subunit	ENSMUSG00000024608_ENSMUSG00000037563	Rps14_Rps16	0.016882	0.931	0.995007
cytoplasmic_ribosomal_small_subunit	ENSMUSG00000024608_ENSMUSG00000040952	Rps14_Rps19	0.0789978	0.684	0.995007
cytoplasmic_ribosomal_small_subunit	ENSMUSG00000024608_ENSMUSG00000028234	Rps14_Rps20	0.086511	0.698	0.995007
cytoplasmic_ribosomal_small_subunit	ENSMUSG00000024608_ENSMUSG00000039001	Rps14_Rps21	0.0496365	0.785	0.995007
cytoplasmic_ribosomal_small_subunit	ENSMUSG00000024608_ENSMUSG00000025290	Rps14_Rps24	-0.0121909	0.945	0.995007
cytoplasmic_ribosomal_small_subunit	ENSMUSG00000024608_ENSMUSG00000009927	Rps14_Rps25	0.12111	0.488	0.995007
cytoplasmic_ribosomal_small_subunit	ENSMUSG00000024608_ENSMUSG00000020460	Rps14_Rps27a	0.310034	0.083	0.995007
cytoplasmic_ribosomal_small_subunit	ENSMUSG00000024608_ENSMUSG00000067288	Rps14_Rps28	0.0237178	0.893	0.995007
cytoplasmic_ribosomal_small_subunit	ENSMUSG00000024608_ENSMUSG00000031320	Rps14_Rps4x	0.0221228	0.898	0.995007
cytoplasmic_ribosomal_small_subunit	ENSMUSG00000024608_ENSMUSG00000012848	Rps14_Rps5	0.0728768	0.673	0.995007
cytoplasmic_ribosomal_small_subunit	ENSMUSG00000024608_ENSMUSG00000047675	Rps14_Rps8	-0.111221	0.509	0.995007
cytoplasmic_ribosomal_small_subunit	ENSMUSG00000024608_ENSMUSG00000006333	Rps14_Rps9	0.0485177	0.833	0.995007
cytoplasmic_ribosomal_small_subunit	ENSMUSG00000063457_ENSMUSG00000008683	Rps15_Rps15a	0.226441	0.247	0.995007
cytoplasmic_ribosomal_small_subunit	ENSMUSG00000063457_ENSMUSG00000037563	Rps15_Rps16	0.0944054	0.677	0.995007
cytoplasmic_ribosomal_small_subunit	ENSMUSG00000063457_ENSMUSG00000040952	Rps15_Rps19	0.164021	0.419	0.995007
cytoplasmic_ribosomal_small_subunit	ENSMUSG00000063457_ENSMUSG00000028234	Rps15_Rps20	0.0867743	0.664	0.995007
cytoplasmic_ribosomal_small_subunit	ENSMUSG00000063457_ENSMUSG00000039001	Rps15_Rps21	0.0382177	0.819	0.995007
cytoplasmic_ribosomal_small_subunit	ENSMUSG00000063457_ENSMUSG00000025290	Rps15_Rps24	0.0615913	0.768	0.995007
cytoplasmic_ribosomal_small_subunit	ENSMUSG00000063457_ENSMUSG00000009927	Rps15_Rps25	-0.00295494	0.99	0.996513
cytoplasmic_ribosomal_small_subunit	ENSMUSG00000063457_ENSMUSG00000020460	Rps15_Rps27a	0.342918	0.108	0.995007
cytoplasmic_ribosomal_small_subunit	ENSMUSG00000063457_ENSMUSG00000067288	Rps15_Rps28	0.119317	0.517	0.995007
cytoplasmic_ribosomal_small_subunit	ENSMUSG00000063457_ENSMUSG00000031320	Rps15_Rps4x	-0.0125568	0.949	0.995007
cytoplasmic_ribosomal_small_subunit	ENSMUSG00000063457_ENSMUSG00000012848	Rps15_Rps5	0.107098	0.43	0.995007
cytoplasmic_ribosomal_small_subunit	ENSMUSG00000063457_ENSMUSG00000047675	Rps15_Rps8	-0.104348	0.558	0.995007
cytoplasmic_ribosomal_small_subunit	ENSMUSG00000063457_ENSMUSG00000006333	Rps15_Rps9	0.0496409	0.768	0.995007
cytoplasmic_ribosomal_small_subunit	ENSMUSG00000008683_ENSMUSG00000037563	Rps15a_Rps16	0.0829166	0.649	0.995007
cytoplasmic_ribosomal_small_subunit	ENSMUSG00000008683_ENSMUSG00000040952	Rps15a_Rps19	-0.108573	0.444	0.995007
cytoplasmic_ribosomal_small_subunit	ENSMUSG00000008683_ENSMUSG00000028234	Rps15a_Rps20	0.19438	0.219	0.995007
cytoplasmic_ribosomal_small_subunit	ENSMUSG00000008683_ENSMUSG00000039001	Rps15a_Rps21	0.0795154	0.586	0.995007
cytoplasmic_ribosomal_small_subunit	ENSMUSG00000008683_ENSMUSG00000025290	Rps15a_Rps24	0.19058	0.182	0.995007
cytoplasmic_ribosomal_small_subunit	ENSMUSG00000008683_ENSMUSG00000009927	Rps15a_Rps25	0.205216	0.238	0.995007
cytoplasmic_ribosomal_small_subunit	ENSMUSG00000008683_ENSMUSG00000020460	Rps15a_Rps27a	0.0148637	0.936	0.995007
cytoplasmic_ribosomal_small_subunit	ENSMUSG00000008683_ENSMUSG00000067288	Rps15a_Rps28	0.121333	0.432	0.995007
cytoplasmic_ribosomal_small_subunit	ENSMUSG00000008683_ENSMUSG00000031320	Rps15a_Rps4x	0.282105	0.12	0.995007
cytoplasmic_ribosomal_small_subunit	ENSMUSG00000008683_ENSMUSG00000012848	Rps15a_Rps5	0.200177	0.252	0.995007
cytoplasmic_ribosomal_small_subunit	ENSMUSG00000008683_ENSMUSG00000047675	Rps15a_Rps8	-0.153036	0.429	0.995007
cytoplasmic_ribosomal_small_subunit	ENSMUSG00000008683_ENSMUSG00000006333	Rps15a_Rps9	0.324441	0.096	0.995007
cytoplasmic_ribosomal_small_subunit	ENSMUSG00000037563_ENSMUSG00000040952	Rps16_Rps19	0.132045	0.475	0.995007
cytoplasmic_ribosomal_small_subunit	ENSMUSG00000037563_ENSMUSG00000028234	Rps16_Rps20	0.0164643	0.929	0.995007
cytoplasmic_ribosomal_small_subunit	ENSMUSG00000037563_ENSMUSG00000039001	Rps16_Rps21	0.00958653	0.956	0.995007
cytoplasmic_ribosomal_small_subunit	ENSMUSG00000037563_ENSMUSG00000025290	Rps16_Rps24	-0.0493466	0.794	0.995007
cytoplasmic_ribosomal_small_subunit	ENSMUSG00000037563_ENSMUSG00000009927	Rps16_Rps25	-0.0531262	0.814	0.995007
cytoplasmic_ribosomal_small_subunit	ENSMUSG00000037563_ENSMUSG00000020460	Rps16_Rps27a	0.11724	0.605	0.995007
cytoplasmic_ribosomal_small_subunit	ENSMUSG00000037563_ENSMUSG00000067288	Rps16_Rps28	0.0068811	0.97	0.995007
cytoplasmic_ribosomal_small_subunit	ENSMUSG00000037563_ENSMUSG00000031320	Rps16_Rps4x	0.017329	0.899	0.995007
cytoplasmic_ribosomal_small_subunit	ENSMUSG00000037563_ENSMUSG00000012848	Rps16_Rps5	-0.0298181	0.845	0.995007
cytoplasmic_ribosomal_small_subunit	ENSMUSG00000037563_ENSMUSG00000047675	Rps16_Rps8	-0.13653	0.48	0.995007
cytoplasmic_ribosomal_small_subunit	ENSMUSG00000037563_ENSMUSG00000006333	Rps16_Rps9	-0.068132	0.741	0.995007
cytoplasmic_ribosomal_small_subunit	ENSMUSG00000040952_ENSMUSG00000028234	Rps19_Rps20	0.1929	0.116	0.995007
cytoplasmic_ribosomal_small_subunit	ENSMUSG00000040952_ENSMUSG00000039001	Rps19_Rps21	0.0779798	0.571	0.995007
cytoplasmic_ribosomal_small_subunit	ENSMUSG00000040952_ENSMUSG00000025290	Rps19_Rps24	0.180332	0.224	0.995007
cytoplasmic_ribosomal_small_subunit	ENSMUSG00000040952_ENSMUSG00000009927	Rps19_Rps25	0.155854	0.333	0.995007
cytoplasmic_ribosomal_small_subunit	ENSMUSG00000040952_ENSMUSG00000020460	Rps19_Rps27a	0.0839393	0.64	0.995007
cytoplasmic_ribosomal_small_subunit	ENSMUSG00000040952_ENSMUSG00000067288	Rps19_Rps28	0.140588	0.277	0.995007
cytoplasmic_ribosomal_small_subunit	ENSMUSG00000040952_ENSMUSG00000031320	Rps19_Rps4x	0.325244	0.042	0.995007
cytoplasmic_ribosomal_small_subunit	ENSMUSG00000040952_ENSMUSG00000012848	Rps19_Rps5	0.23818	0.125	0.995007
cytoplasmic_ribosomal_small_subunit	ENSMUSG00000040952_ENSMUSG00000047675	Rps19_Rps8	-0.0776139	0.624	0.995007
cytoplasmic_ribosomal_small_subunit	ENSMUSG00000040952_ENSMUSG00000006333	Rps19_Rps9	0.333832	0.115	0.995007
cytoplasmic_ribosomal_small_subunit	ENSMUSG00000028234_ENSMUSG00000039001	Rps20_Rps21	0.101181	0.232	0.995007
cytoplasmic_ribosomal_small_subunit	ENSMUSG00000028234_ENSMUSG00000025290	Rps20_Rps24	0.090384	0.485	0.995007
cytoplasmic_ribosomal_small_subunit	ENSMUSG00000028234_ENSMUSG00000009927	Rps20_Rps25	0.0850933	0.56	0.995007
cytoplasmic_ribosomal_small_subunit	ENSMUSG00000028234_ENSMUSG00000020460	Rps20_Rps27a	0.265697	0.142	0.995007
cytoplasmic_ribosomal_small_subunit	ENSMUSG00000028234_ENSMUSG00000067288	Rps20_Rps28	0.127565	0.261	0.995007
cytoplasmic_ribosomal_small_subunit	ENSMUSG00000028234_ENSMUSG00000031320	Rps20_Rps4x	0.0779794	0.572	0.995007
cytoplasmic_ribosomal_small_subunit	ENSMUSG00000028234_ENSMUSG00000012848	Rps20_Rps5	0.102541	0.464	0.995007
cytoplasmic_ribosomal_small_subunit	ENSMUSG00000028234_ENSMUSG00000047675	Rps20_Rps8	0.0253886	0.874	0.995007
cytoplasmic_ribosomal_small_subunit	ENSMUSG00000028234_ENSMUSG00000006333	Rps20_Rps9	0.0649114	0.737	0.995007
cytoplasmic_ribosomal_small_subunit	ENSMUSG00000039001_ENSMUSG00000025290	Rps21_Rps24	0.0350912	0.714	0.995007
cytoplasmic_ribosomal_small_subunit	ENSMUSG00000039001_ENSMUSG00000009927	Rps21_Rps25	0.0954704	0.549	0.995007
cytoplasmic_ribosomal_small_subunit	ENSMUSG00000039001_ENSMUSG00000020460	Rps21_Rps27a	0.271947	0.152	0.995007
cytoplasmic_ribosomal_small_subunit	ENSMUSG00000039001_ENSMUSG00000067288	Rps21_Rps28	0.0720887	0.528	0.995007
cytoplasmic_ribosomal_small_subunit	ENSMUSG00000039001_ENSMUSG00000031320	Rps21_Rps4x	0.0733947	0.616	0.995007
cytoplasmic_ribosomal_small_subunit	ENSMUSG00000039001_ENSMUSG00000012848	Rps21_Rps5	0.0748738	0.614	0.995007
cytoplasmic_ribosomal_small_subunit	ENSMUSG00000039001_ENSMUSG00000047675	Rps21_Rps8	-0.148497	0.389	0.995007
cytoplasmic_ribosomal_small_subunit	ENSMUSG00000039001_ENSMUSG00000006333	Rps21_Rps9	0.157343	0.412	0.995007
cytoplasmic_ribosomal_small_subunit	ENSMUSG00000025290_ENSMUSG00000009927	Rps24_Rps25	0.176975	0.245	0.995007
cytoplasmic_ribosomal_small_subunit	ENSMUSG00000025290_ENSMUSG00000020460	Rps24_Rps27a	0.242452	0.233	0.995007
cytoplasmic_ribosomal_small_subunit	ENSMUSG00000025290_ENSMUSG00000067288	Rps24_Rps28	0.161598	0.233	0.995007
cytoplasmic_ribosomal_small_subunit	ENSMUSG00000025290_ENSMUSG00000031320	Rps24_Rps4x	0.0182617	0.86	0.995007
cytoplasmic_ribosomal_small_subunit	ENSMUSG00000025290_ENSMUSG00000012848	Rps24_Rps5	0.0295001	0.851	0.995007
cytoplasmic_ribosomal_small_subunit	ENSMUSG00000025290_ENSMUSG00000047675	Rps24_Rps8	-0.24329	0.191	0.995007
cytoplasmic_ribosomal_small_subunit	ENSMUSG00000025290_ENSMUSG00000006333	Rps24_Rps9	0.00657731	0.963	0.995007
cytoplasmic_ribosomal_small_subunit	ENSMUSG00000009927_ENSMUSG00000020460	Rps25_Rps27a	0.126236	0.456	0.995007
cytoplasmic_ribosomal_small_subunit	ENSMUSG00000009927_ENSMUSG00000067288	Rps25_Rps28	0.0870707	0.602	0.995007
cytoplasmic_ribosomal_small_subunit	ENSMUSG00000009927_ENSMUSG00000031320	Rps25_Rps4x	0.0315234	0.837	0.995007
cytoplasmic_ribosomal_small_subunit	ENSMUSG00000009927_ENSMUSG00000012848	Rps25_Rps5	0.0923345	0.493	0.995007
cytoplasmic_ribosomal_small_subunit	ENSMUSG00000009927_ENSMUSG00000047675	Rps25_Rps8	-0.0587903	0.748	0.995007
cytoplasmic_ribosomal_small_subunit	ENSMUSG00000009927_ENSMUSG00000006333	Rps25_Rps9	0.206596	0.275	0.995007
cytoplasmic_ribosomal_small_subunit	ENSMUSG00000020460_ENSMUSG00000067288	Rps27a_Rps28	0.279807	0.176	0.995007
cytoplasmic_ribosomal_small_subunit	ENSMUSG00000020460_ENSMUSG00000031320	Rps27a_Rps4x	0.190782	0.356	0.995007
cytoplasmic_ribosomal_small_subunit	ENSMUSG00000020460_ENSMUSG00000012848	Rps27a_Rps5	0.238558	0.243	0.995007
cytoplasmic_ribosomal_small_subunit	ENSMUSG00000020460_ENSMUSG00000047675	Rps27a_Rps8	-0.00621195	0.977	0.995007
cytoplasmic_ribosomal_small_subunit	ENSMUSG00000020460_ENSMUSG00000006333	Rps27a_Rps9	0.200865	0.359	0.995007
cytoplasmic_ribosomal_small_subunit	ENSMUSG00000067288_ENSMUSG00000031320	Rps28_Rps4x	0.106074	0.423	0.995007
cytoplasmic_ribosomal_small_subunit	ENSMUSG00000067288_ENSMUSG00000012848	Rps28_Rps5	0.0758969	0.512	0.995007
cytoplasmic_ribosomal_small_subunit	ENSMUSG00000067288_ENSMUSG00000047675	Rps28_Rps8	-0.105686	0.515	0.995007
cytoplasmic_ribosomal_small_subunit	ENSMUSG00000067288_ENSMUSG00000006333	Rps28_Rps9	0.10724	0.545	0.995007
cytoplasmic_ribosomal_small_subunit	ENSMUSG00000031320_ENSMUSG00000012848	Rps4x_Rps5	-0.029665	0.768	0.995007
cytoplasmic_ribosomal_small_subunit	ENSMUSG00000031320_ENSMUSG00000047675	Rps4x_Rps8	-0.14496	0.42	0.995007
cytoplasmic_ribosomal_small_subunit	ENSMUSG00000031320_ENSMUSG00000006333	Rps4x_Rps9	-0.0915684	0.606	0.995007
cytoplasmic_ribosomal_small_subunit	ENSMUSG00000012848_ENSMUSG00000047675	Rps5_Rps8	0.0194483	0.905	0.995007
cytoplasmic_ribosomal_small_subunit	ENSMUSG00000012848_ENSMUSG00000006333	Rps5_Rps9	-0.0138574	0.89	0.995007
cytoplasmic_ribosomal_small_subunit	ENSMUSG00000047675_ENSMUSG00000006333	Rps8_Rps9	0.0842844	0.663	0.995007
mitochondrial_ribosomal_large_subunit	ENSMUSG00000018770_ENSMUSG00000029486	Atp5g3_Mrpl1	0.423839	0.009	0.539765
mitochondrial_ribosomal_large_subunit	ENSMUSG00000018770_ENSMUSG00000001445	Atp5g3_Mrpl10	0.121273	0.646	0.773665
mitochondrial_ribosomal_large_subunit	ENSMUSG00000018770_ENSMUSG00000024902	Atp5g3_Mrpl11	0.190586	0.402	0.630987
mitochondrial_ribosomal_large_subunit	ENSMUSG00000018770_ENSMUSG00000039640	Atp5g3_Mrpl12	0.205999	0.146	0.539765
mitochondrial_ribosomal_large_subunit	ENSMUSG00000018770_ENSMUSG00000022370	Atp5g3_Mrpl13	0.3003	0.099	0.539765
mitochondrial_ribosomal_large_subunit	ENSMUSG00000018770_ENSMUSG00000033845	Atp5g3_Mrpl15	0.272061	0.148	0.539765
mitochondrial_ribosomal_large_subunit	ENSMUSG00000018770_ENSMUSG00000024683	Atp5g3_Mrpl16	0.213124	0.228	0.5952
mitochondrial_ribosomal_large_subunit	ENSMUSG00000018770_ENSMUSG00000030879	Atp5g3_Mrpl17	0.382925	0.104	0.539765
mitochondrial_ribosomal_large_subunit	ENSMUSG00000018770_ENSMUSG00000002767	Atp5g3_Mrpl2	0.250669	0.13	0.539765
mitochondrial_ribosomal_large_subunit	ENSMUSG00000018770_ENSMUSG00000024829	Atp5g3_Mrpl21	0.355311	0.028	0.539765
mitochondrial_ribosomal_large_subunit	ENSMUSG00000018770_ENSMUSG00000020514	Atp5g3_Mrpl22	0.349708	0.054	0.539765
mitochondrial_ribosomal_large_subunit	ENSMUSG00000018770_ENSMUSG00000037772	Atp5g3_Mrpl23	0.388976	0.148	0.539765
mitochondrial_ribosomal_large_subunit	ENSMUSG00000018770_ENSMUSG00000024414	Atp5g3_Mrpl27	0.172893	0.391	0.6256
mitochondrial_ribosomal_large_subunit	ENSMUSG00000018770_ENSMUSG00000024181	Atp5g3_Mrpl28	0.248065	0.304	0.606848
mitochondrial_ribosomal_large_subunit	ENSMUSG00000018770_ENSMUSG00000032563	Atp5g3_Mrpl3	0.0824424	0.686	0.789457
mitochondrial_ribosomal_large_subunit	ENSMUSG00000018770_ENSMUSG00000034880	Atp5g3_Mrpl34	0.243178	0.518	0.70663
mitochondrial_ribosomal_large_subunit	ENSMUSG00000018770_ENSMUSG00000020775	Atp5g3_Mrpl38	0.395927	0.137	0.539765
mitochondrial_ribosomal_large_subunit	ENSMUSG00000018770_ENSMUSG00000003299	Atp5g3_Mrpl4	0.367115	0.109	0.539765
mitochondrial_ribosomal_large_subunit	ENSMUSG00000018770_ENSMUSG00000022706	Atp5g3_Mrpl40	0.270535	0.262	0.599709
mitochondrial_ribosomal_large_subunit	ENSMUSG00000018770_ENSMUSG00000036850	Atp5g3_Mrpl41	0.410126	0.088	0.539765
mitochondrial_ribosomal_large_subunit	ENSMUSG00000018770_ENSMUSG00000025208	Atp5g3_Mrpl43	0.101245	0.677	0.789457
mitochondrial_ribosomal_large_subunit	ENSMUSG00000018770_ENSMUSG00000026248	Atp5g3_Mrpl44	0.307796	0.04	0.539765
mitochondrial_ribosomal_large_subunit	ENSMUSG00000018770_ENSMUSG00000030612	Atp5g3_Mrpl46	0.163821	0.293	0.606848
mitochondrial_ribosomal_large_subunit	ENSMUSG00000018770_ENSMUSG00000037531	Atp5g3_Mrpl47	0.481007	0.02	0.539765
mitochondrial_ribosomal_large_subunit	ENSMUSG00000018770_ENSMUSG00000007338	Atp5g3_Mrpl49	0.32933	0.152	0.540164
mitochondrial_ribosomal_large_subunit	ENSMUSG00000018770_ENSMUSG00000030037	Atp5g3_Mrpl53	0.0639985	0.732	0.804354
mitochondrial_ribosomal_large_subunit	ENSMUSG00000018770_ENSMUSG00000034932	Atp5g3_Mrpl54	0.251297	0.28	0.606695
mitochondrial_ribosomal_large_subunit	ENSMUSG00000018770_ENSMUSG00000014551	Atp5g3_Mrps25	0.501322	0.022	0.539765
mitochondrial_ribosomal_large_subunit	ENSMUSG00000018770_ENSMUSG00000059291	Atp5g3_Rpl11	-0.00680198	0.971	0.978894
mitochondrial_ribosomal_large_subunit	ENSMUSG00000018770_ENSMUSG00000071415	Atp5g3_Rpl23	0.0960319	0.668	0.783281
mitochondrial_ribosomal_large_subunit	ENSMUSG00000018770_ENSMUSG00000003970	Atp5g3_Rpl8	0.414162	0.153	0.540164
mitochondrial_ribosomal_large_subunit	ENSMUSG00000029486_ENSMUSG00000001445	Mrpl1_Mrpl10	0.142569	0.583	0.751086
mitochondrial_ribosomal_large_subunit	ENSMUSG00000029486_ENSMUSG00000024902	Mrpl1_Mrpl11	0.255761	0.344	0.610863
mitochondrial_ribosomal_large_subunit	ENSMUSG00000029486_ENSMUSG00000039640	Mrpl1_Mrpl12	0.278815	0.158	0.540164
mitochondrial_ribosomal_large_subunit	ENSMUSG00000029486_ENSMUSG00000022370	Mrpl1_Mrpl13	0.475209	0.023	0.539765
mitochondrial_ribosomal_large_subunit	ENSMUSG00000029486_ENSMUSG00000033845	Mrpl1_Mrpl15	0.380906	0.048	0.539765
mitochondrial_ribosomal_large_subunit	ENSMUSG00000029486_ENSMUSG00000024683	Mrpl1_Mrpl16	0.446794	0.024	0.539765
mitochondrial_ribosomal_large_subunit	ENSMUSG00000029486_ENSMUSG00000030879	Mrpl1_Mrpl17	0.253511	0.351	0.610863
mitochondrial_ribosomal_large_subunit	ENSMUSG00000029486_ENSMUSG00000002767	Mrpl1_Mrpl2	0.323063	0.056	0.539765
mitochondrial_ribosomal_large_subunit	ENSMUSG00000029486_ENSMUSG00000024829	Mrpl1_Mrpl21	0.335626	0.041	0.539765
mitochondrial_ribosomal_large_subunit	ENSMUSG00000029486_ENSMUSG00000020514	Mrpl1_Mrpl22	0.31942	0.203	0.578194
mitochondrial_ribosomal_large_subunit	ENSMUSG00000029486_ENSMUSG00000037772	Mrpl1_Mrpl23	0.433609	0.142	0.539765
mitochondrial_ribosomal_large_subunit	ENSMUSG00000029486_ENSMUSG00000024414	Mrpl1_Mrpl27	0.457906	0.039	0.539765
mitochondrial_ribosomal_large_subunit	ENSMUSG00000029486_ENSMUSG00000024181	Mrpl1_Mrpl28	0.279621	0.272	0.604987
mitochondrial_ribosomal_large_subunit	ENSMUSG00000029486_ENSMUSG00000032563	Mrpl1_Mrpl3	0.26689	0.143	0.539765
mitochondrial_ribosomal_large_subunit	ENSMUSG00000029486_ENSMUSG00000034880	Mrpl1_Mrpl34	0.180094	0.663	0.781112
mitochondrial_ribosomal_large_subunit	ENSMUSG00000029486_ENSMUSG00000020775	Mrpl1_Mrpl38	0.0998546	0.71	0.799605
mitochondrial_ribosomal_large_subunit	ENSMUSG00000029486_ENSMUSG00000003299	Mrpl1_Mrpl4	0.203558	0.457	0.676633
mitochondrial_ribosomal_large_subunit	ENSMUSG00000029486_ENSMUSG00000022706	Mrpl1_Mrpl40	0.167421	0.468	0.682729
mitochondrial_ribosomal_large_subunit	ENSMUSG00000029486_ENSMUSG00000036850	Mrpl1_Mrpl41	0.275647	0.225	0.593101
mitochondrial_ribosomal_large_subunit	ENSMUSG00000029486_ENSMUSG00000025208	Mrpl1_Mrpl43	0.256944	0.264	0.599709
mitochondrial_ribosomal_large_subunit	ENSMUSG00000029486_ENSMUSG00000026248	Mrpl1_Mrpl44	0.17727	0.278	0.606695
mitochondrial_ribosomal_large_subunit	ENSMUSG00000029486_ENSMUSG00000030612	Mrpl1_Mrpl46	0.175496	0.48	0.68611
mitochondrial_ribosomal_large_subunit	ENSMUSG00000029486_ENSMUSG00000037531	Mrpl1_Mrpl47	0.19241	0.38	0.622846
mitochondrial_ribosomal_large_subunit	ENSMUSG00000029486_ENSMUSG00000007338	Mrpl1_Mrpl49	0.259485	0.28	0.606695
mitochondrial_ribosomal_large_subunit	ENSMUSG00000029486_ENSMUSG00000030037	Mrpl1_Mrpl53	0.271054	0.326	0.607461
mitochondrial_ribosomal_large_subunit	ENSMUSG00000029486_ENSMUSG00000034932	Mrpl1_Mrpl54	0.609033	0.021	0.539765
mitochondrial_ribosomal_large_subunit	ENSMUSG00000029486_ENSMUSG00000014551	Mrpl1_Mrps25	0.333617	0.122	0.539765
mitochondrial_ribosomal_large_subunit	ENSMUSG00000029486_ENSMUSG00000059291	Mrpl1_Rpl11	0.0470403	0.792	0.855843
mitochondrial_ribosomal_large_subunit	ENSMUSG00000029486_ENSMUSG00000071415	Mrpl1_Rpl23	0.123077	0.585	0.75171
mitochondrial_ribosomal_large_subunit	ENSMUSG00000029486_ENSMUSG00000003970	Mrpl1_Rpl8	0.630043	0.077	0.539765
mitochondrial_ribosomal_large_subunit	ENSMUSG00000001445_ENSMUSG00000024902	Mrpl10_Mrpl11	0.153285	0.56	0.730331
mitochondrial_ribosomal_large_subunit	ENSMUSG00000001445_ENSMUSG00000039640	Mrpl10_Mrpl12	0.0946106	0.634	0.766985
mitochondrial_ribosomal_large_subunit	ENSMUSG00000001445_ENSMUSG00000022370	Mrpl10_Mrpl13	0.246162	0.303	0.606848
mitochondrial_ribosomal_large_subunit	ENSMUSG00000001445_ENSMUSG00000033845	Mrpl10_Mrpl15	0.138929	0.421	0.650517
mitochondrial_ribosomal_large_subunit	ENSMUSG00000001445_ENSMUSG00000024683	Mrpl10_Mrpl16	-0.00800634	0.96	0.971755
mitochondrial_ribosomal_large_subunit	ENSMUSG00000001445_ENSMUSG00000030879	Mrpl10_Mrpl17	0.277153	0.276	0.606695
mitochondrial_ribosomal_large_subunit	ENSMUSG00000001445_ENSMUSG00000002767	Mrpl10_Mrpl2	0.0983934	0.6	0.753418
mitochondrial_ribosomal_large_subunit	ENSMUSG00000001445_ENSMUSG00000024829	Mrpl10_Mrpl21	0.246658	0.203	0.578194
mitochondrial_ribosomal_large_subunit	ENSMUSG00000001445_ENSMUSG00000020514	Mrpl10_Mrpl22	0.348099	0.083	0.539765
mitochondrial_ribosomal_large_subunit	ENSMUSG00000001445_ENSMUSG00000037772	Mrpl10_Mrpl23	0.440543	0.096	0.539765
mitochondrial_ribosomal_large_subunit	ENSMUSG00000001445_ENSMUSG00000024414	Mrpl10_Mrpl27	0.06633	0.853	0.894478
mitochondrial_ribosomal_large_subunit	ENSMUSG00000001445_ENSMUSG00000024181	Mrpl10_Mrpl28	0.201958	0.379	0.622846
mitochondrial_ribosomal_large_subunit	ENSMUSG00000001445_ENSMUSG00000032563	Mrpl10_Mrpl3	0.150387	0.397	0.627108
mitochondrial_ribosomal_large_subunit	ENSMUSG00000001445_ENSMUSG00000034880	Mrpl10_Mrpl34	0.105029	0.799	0.859662
mitochondrial_ribosomal_large_subunit	ENSMUSG00000001445_ENSMUSG00000020775	Mrpl10_Mrpl38	0.254	0.241	0.596177
mitochondrial_ribosomal_large_subunit	ENSMUSG00000001445_ENSMUSG00000003299	Mrpl10_Mrpl4	0.21401	0.222	0.592
mitochondrial_ribosomal_large_subunit	ENSMUSG00000001445_ENSMUSG00000022706	Mrpl10_Mrpl40	0.249067	0.31	0.606848
mitochondrial_ribosomal_large_subunit	ENSMUSG00000001445_ENSMUSG00000036850	Mrpl10_Mrpl41	0.05707	0.821	0.875733
mitochondrial_ribosomal_large_subunit	ENSMUSG00000001445_ENSMUSG00000025208	Mrpl10_Mrpl43	0.115901	0.651	0.773665
mitochondrial_ribosomal_large_subunit	ENSMUSG00000001445_ENSMUSG00000026248	Mrpl10_Mrpl44	0.0764263	0.665	0.781611
mitochondrial_ribosomal_large_subunit	ENSMUSG00000001445_ENSMUSG00000030612	Mrpl10_Mrpl46	0.133161	0.52	0.70663
mitochondrial_ribosomal_large_subunit	ENSMUSG00000001445_ENSMUSG00000037531	Mrpl10_Mrpl47	0.132098	0.622	0.764207
mitochondrial_ribosomal_large_subunit	ENSMUSG00000001445_ENSMUSG00000007338	Mrpl10_Mrpl49	0.23247	0.32	0.606848
mitochondrial_ribosomal_large_subunit	ENSMUSG00000001445_ENSMUSG00000030037	Mrpl10_Mrpl53	0.158672	0.515	0.70663
mitochondrial_ribosomal_large_subunit	ENSMUSG00000001445_ENSMUSG00000034932	Mrpl10_Mrpl54	0.271462	0.305	0.606848
mitochondrial_ribosomal_large_subunit	ENSMUSG00000001445_ENSMUSG00000014551	Mrpl10_Mrps25	0.211804	0.293	0.606848
mitochondrial_ribosomal_large_subunit	ENSMUSG00000001445_ENSMUSG00000059291	Mrpl10_Rpl11	-0.0122674	0.959	0.971755
mitochondrial_ribosomal_large_subunit	ENSMUSG00000001445_ENSMUSG00000071415	Mrpl10_Rpl23	0.0662896	0.716	0.799605
mitochondrial_ribosomal_large_subunit	ENSMUSG00000001445_ENSMUSG00000003970	Mrpl10_Rpl8	0.340152	0.323	0.606848
mitochondrial_ribosomal_large_subunit	ENSMUSG00000024902_ENSMUSG00000039640	Mrpl11_Mrpl12	0.0847513	0.719	0.799605
mitochondrial_ribosomal_large_subunit	ENSMUSG00000024902_ENSMUSG00000022370	Mrpl11_Mrpl13	0.142287	0.624	0.764207
mitochondrial_ribosomal_large_subunit	ENSMUSG00000024902_ENSMUSG00000033845	Mrpl11_Mrpl15	0.0396306	0.837	0.879559
mitochondrial_ribosomal_large_subunit	ENSMUSG00000024902_ENSMUSG00000024683	Mrpl11_Mrpl16	0.092901	0.633	0.766985
mitochondrial_ribosomal_large_subunit	ENSMUSG00000024902_ENSMUSG00000030879	Mrpl11_Mrpl17	0.477496	0.04	0.539765
mitochondrial_ribosomal_large_subunit	ENSMUSG00000024902_ENSMUSG00000002767	Mrpl11_Mrpl2	0.296748	0.072	0.539765
mitochondrial_ribosomal_large_subunit	ENSMUSG00000024902_ENSMUSG00000024829	Mrpl11_Mrpl21	0.103902	0.558	0.730259
mitochondrial_ribosomal_large_subunit	ENSMUSG00000024902_ENSMUSG00000020514	Mrpl11_Mrpl22	0.244018	0.264	0.599709
mitochondrial_ribosomal_large_subunit	ENSMUSG00000024902_ENSMUSG00000037772	Mrpl11_Mrpl23	0.370842	0.214	0.585934
mitochondrial_ribosomal_large_subunit	ENSMUSG00000024902_ENSMUSG00000024414	Mrpl11_Mrpl27	0.170132	0.649	0.773665
mitochondrial_ribosomal_large_subunit	ENSMUSG00000024902_ENSMUSG00000024181	Mrpl11_Mrpl28	0.213621	0.451	0.67176
mitochondrial_ribosomal_large_subunit	ENSMUSG00000024902_ENSMUSG00000032563	Mrpl11_Mrpl3	-0.0712646	0.708	0.799605
mitochondrial_ribosomal_large_subunit	ENSMUSG00000024902_ENSMUSG00000034880	Mrpl11_Mrpl34	0.350682	0.323	0.606848
mitochondrial_ribosomal_large_subunit	ENSMUSG00000024902_ENSMUSG00000020775	Mrpl11_Mrpl38	0.41123	0.09	0.539765
mitochondrial_ribosomal_large_subunit	ENSMUSG00000024902_ENSMUSG00000003299	Mrpl11_Mrpl4	0.269107	0.164	0.549622
mitochondrial_ribosomal_large_subunit	ENSMUSG00000024902_ENSMUSG00000022706	Mrpl11_Mrpl40	0.0955051	0.716	0.799605
mitochondrial_ribosomal_large_subunit	ENSMUSG00000024902_ENSMUSG00000036850	Mrpl11_Mrpl41	0.0936327	0.704	0.799605
mitochondrial_ribosomal_large_subunit	ENSMUSG00000024902_ENSMUSG00000025208	Mrpl11_Mrpl43	0.0350996	0.889	0.926353
mitochondrial_ribosomal_large_subunit	ENSMUSG00000024902_ENSMUSG00000026248	Mrpl11_Mrpl44	0.163032	0.322	0.606848
mitochondrial_ribosomal_large_subunit	ENSMUSG00000024902_ENSMUSG00000030612	Mrpl11_Mrpl46	0.144899	0.58	0.749167
mitochondrial_ribosomal_large_subunit	ENSMUSG00000024902_ENSMUSG00000037531	Mrpl11_Mrpl47	0.333795	0.219	0.587157
mitochondrial_ribosomal_large_subunit	ENSMUSG00000024902_ENSMUSG00000007338	Mrpl11_Mrpl49	0.142667	0.599	0.753418
mitochondrial_ribosomal_large_subunit	ENSMUSG00000024902_ENSMUSG00000030037	Mrpl11_Mrpl53	0.175643	0.302	0.606848
mitochondrial_ribosomal_large_subunit	ENSMUSG00000024902_ENSMUSG00000034932	Mrpl11_Mrpl54	0.269323	0.308	0.606848
mitochondrial_ribosomal_large_subunit	ENSMUSG00000024902_ENSMUSG00000014551	Mrpl11_Mrps25	0.295225	0.121	0.539765
mitochondrial_ribosomal_large_subunit	ENSMUSG00000024902_ENSMUSG00000059291	Mrpl11_Rpl11	-0.0739612	0.718	0.799605
mitochondrial_ribosomal_large_subunit	ENSMUSG00000024902_ENSMUSG00000071415	Mrpl11_Rpl23	0.250328	0.295	0.606848
mitochondrial_ribosomal_large_subunit	ENSMUSG00000024902_ENSMUSG00000003970	Mrpl11_Rpl8	0.644992	0.024	0.539765
mitochondrial_ribosomal_large_subunit	ENSMUSG00000039640_ENSMUSG00000022370	Mrpl12_Mrpl13	0.179924	0.345	0.610863
mitochondrial_ribosomal_large_subunit	ENSMUSG00000039640_ENSMUSG00000033845	Mrpl12_Mrpl15	0.0950235	0.592	0.752246
mitochondrial_ribosomal_large_subunit	ENSMUSG00000039640_ENSMUSG00000024683	Mrpl12_Mrpl16	0.139997	0.301	0.606848
mitochondrial_ribosomal_large_subunit	ENSMUSG00000039640_ENSMUSG00000030879	Mrpl12_Mrpl17	0.463274	0.046	0.539765
mitochondrial_ribosomal_large_subunit	ENSMUSG00000039640_ENSMUSG00000002767	Mrpl12_Mrpl2	0.208061	0.12	0.539765
mitochondrial_ribosomal_large_subunit	ENSMUSG00000039640_ENSMUSG00000024829	Mrpl12_Mrpl21	0.130962	0.296	0.606848
mitochondrial_ribosomal_large_subunit	ENSMUSG00000039640_ENSMUSG00000020514	Mrpl12_Mrpl22	0.171019	0.412	0.642616
mitochondrial_ribosomal_large_subunit	ENSMUSG00000039640_ENSMUSG00000037772	Mrpl12_Mrpl23	0.272328	0.387	0.6256
mitochondrial_ribosomal_large_subunit	ENSMUSG00000039640_ENSMUSG00000024414	Mrpl12_Mrpl27	0.200183	0.439	0.669374
mitochondrial_ribosomal_large_subunit	ENSMUSG00000039640_ENSMUSG00000024181	Mrpl12_Mrpl28	0.166708	0.463	0.682367
mitochondrial_ribosomal_large_subunit	ENSMUSG00000039640_ENSMUSG00000032563	Mrpl12_Mrpl3	0.140167	0.41	0.641514
mitochondrial_ribosomal_large_subunit	ENSMUSG00000039640_ENSMUSG00000034880	Mrpl12_Mrpl34	0.268724	0.321	0.606848
mitochondrial_ribosomal_large_subunit	ENSMUSG00000039640_ENSMUSG00000020775	Mrpl12_Mrpl38	0.359343	0.125	0.539765
mitochondrial_ribosomal_large_subunit	ENSMUSG00000039640_ENSMUSG00000003299	Mrpl12_Mrpl4	0.238808	0.133	0.539765
mitochondrial_ribosomal_large_subunit	ENSMUSG00000039640_ENSMUSG00000022706	Mrpl12_Mrpl40	0.234933	0.285	0.606695
mitochondrial_ribosomal_large_subunit	ENSMUSG00000039640_ENSMUSG00000036850	Mrpl12_Mrpl41	0.175687	0.474	0.685434
mitochondrial_ribosomal_large_subunit	ENSMUSG00000039640_ENSMUSG00000025208	Mrpl12_Mrpl43	0.136223	0.496	0.697763
mitochondrial_ribosomal_large_subunit	ENSMUSG00000039640_ENSMUSG00000026248	Mrpl12_Mrpl44	0.181807	0.133	0.539765
mitochondrial_ribosomal_large_subunit	ENSMUSG00000039640_ENSMUSG00000030612	Mrpl12_Mrpl46	0.129118	0.235	0.596177
mitochondrial_ribosomal_large_subunit	ENSMUSG00000039640_ENSMUSG00000037531	Mrpl12_Mrpl47	0.226743	0.35	0.610863
mitochondrial_ribosomal_large_subunit	ENSMUSG00000039640_ENSMUSG00000007338	Mrpl12_Mrpl49	0.220101	0.198	0.577694
mitochondrial_ribosomal_large_subunit	ENSMUSG00000039640_ENSMUSG00000030037	Mrpl12_Mrpl53	0.175087	0.219	0.587157
mitochondrial_ribosomal_large_subunit	ENSMUSG00000039640_ENSMUSG00000034932	Mrpl12_Mrpl54	0.305098	0.059	0.539765
mitochondrial_ribosomal_large_subunit	ENSMUSG00000039640_ENSMUSG00000014551	Mrpl12_Mrps25	0.244451	0.207	0.579596
mitochondrial_ribosomal_large_subunit	ENSMUSG00000039640_ENSMUSG00000059291	Mrpl12_Rpl11	-0.045965	0.826	0.876479
mitochondrial_ribosomal_large_subunit	ENSMUSG00000039640_ENSMUSG00000071415	Mrpl12_Rpl23	0.0792588	0.712	0.799605
[truncated: 2,397 more rows]

## Sheet: Protein level
Complex_name	Pair_comparison_ID	Pair_comparison_symbol	Age_effect	p	adjusted_p
26S_Proteasome	ENSMUSP00000033008_ENSMUSP00000129767	Psma1_Psma2	-0.319547	0.043	0.199123
26S_Proteasome	ENSMUSP00000033008_ENSMUSP00000125548	Psma1_Psma3	-0.092055	0.363	0.550906
26S_Proteasome	ENSMUSP00000033008_ENSMUSP00000034848	Psma1_Psma4	-0.215785	0.092	0.295644
26S_Proteasome	ENSMUSP00000033008_ENSMUSP00000088057	Psma1_Psma5	-0.263753	0.101	0.301
26S_Proteasome	ENSMUSP00000033008_ENSMUSP00000021412	Psma1_Psma6	-0.189339	0.105	0.308768
26S_Proteasome	ENSMUSP00000033008_ENSMUSP00000029082	Psma1_Psma7	-0.254528	0.06	0.238678
26S_Proteasome	ENSMUSP00000033008_ENSMUSP00000014913	Psma1_Psmb1	-0.209525	0.18	0.388852
26S_Proteasome	ENSMUSP00000033008_ENSMUSP00000034369	Psma1_Psmb10	-0.141406	0.405	0.578262
26S_Proteasome	ENSMUSP00000033008_ENSMUSP00000030642	Psma1_Psmb2	-0.388752	0.009	0.105545
26S_Proteasome	ENSMUSP00000033008_ENSMUSP00000099436	Psma1_Psmb3	-0.173446	0.106	0.308768
26S_Proteasome	ENSMUSP00000033008_ENSMUSP00000005923	Psma1_Psmb4	-0.291288	0.002	0.0463077
26S_Proteasome	ENSMUSP00000033008_ENSMUSP00000022803	Psma1_Psmb5	-0.396309	0.079	0.27866
26S_Proteasome	ENSMUSP00000033008_ENSMUSP00000018430	Psma1_Psmb6	-0.255935	0.125	0.330044
26S_Proteasome	ENSMUSP00000033008_ENSMUSP00000028083	Psma1_Psmb7	-0.245318	0.1	0.301
26S_Proteasome	ENSMUSP00000033008_ENSMUSP00000025196	Psma1_Psmb8	-0.121382	0.458	0.620051
26S_Proteasome	ENSMUSP00000033008_ENSMUSP00000133499	Psma1_Psmb9	-0.202795	0.198	0.403598
26S_Proteasome	ENSMUSP00000033008_ENSMUSP00000021595	Psma1_Psmc1	0.0182655	0.882	0.922881
26S_Proteasome	ENSMUSP00000033008_ENSMUSP00000030769	Psma1_Psmc2	-0.287832	0.084	0.28409
26S_Proteasome	ENSMUSP00000033008_ENSMUSP00000071054	Psma1_Psmc3	-0.0405358	0.754	0.837469
26S_Proteasome	ENSMUSP00000033008_ENSMUSP00000032824	Psma1_Psmc4	-0.0252585	0.844	0.894521
26S_Proteasome	ENSMUSP00000033008_ENSMUSP00000021049	Psma1_Psmc5	-0.0640712	0.62	0.754728
26S_Proteasome	ENSMUSP00000033008_ENSMUSP00000022380	Psma1_Psmc6	-0.173727	0.319	0.508037
26S_Proteasome	ENSMUSP00000033008_ENSMUSP00000027432	Psma1_Psmd1	-0.186897	0.26	0.4541
26S_Proteasome	ENSMUSP00000033008_ENSMUSP00000133571	Psma1_Psmd11	-0.192346	0.212	0.414364
26S_Proteasome	ENSMUSP00000033008_ENSMUSP00000021063	Psma1_Psmd12	-0.113245	0.47	0.633448
26S_Proteasome	ENSMUSP00000033008_ENSMUSP00000026560	Psma1_Psmd13	-0.511883	0.001	0.0265588
26S_Proteasome	ENSMUSP00000033008_ENSMUSP00000028278	Psma1_Psmd14	-0.530046	0.001	0.0265588
26S_Proteasome	ENSMUSP00000033008_ENSMUSP00000007212	Psma1_Psmd2	-0.214123	0.178	0.387311
26S_Proteasome	ENSMUSP00000033008_ENSMUSP00000017365	Psma1_Psmd3	-0.124661	0.406	0.578262
26S_Proteasome	ENSMUSP00000033008_ENSMUSP00000071589	Psma1_Psmd4	0.297567	0.188	0.39572
26S_Proteasome	ENSMUSP00000033008_ENSMUSP00000102857	Psma1_Psmd4.1	-0.0586715	0.677	0.787798
26S_Proteasome	ENSMUSP00000033008_ENSMUSP00000028225	Psma1_Psmd5	-0.299275	0.068	0.252691
26S_Proteasome	ENSMUSP00000033008_ENSMUSP00000022256	Psma1_Psmd6	-0.435362	0.014	0.126737
26S_Proteasome	ENSMUSP00000033008_ENSMUSP00000041968	Psma1_Psmd7	-0.246622	0.065	0.249766
26S_Proteasome	ENSMUSP00000033008_ENSMUSP00000138613	Psma1_Psmd8	-0.0550943	0.734	0.830579
26S_Proteasome	ENSMUSP00000033008_ENSMUSP00000098295	Psma1_Psmd9	0.00875941	0.955	0.974424
26S_Proteasome	ENSMUSP00000033008_ENSMUSP00000133883	Psma1_Psme1	-0.0919979	0.587	0.726111
26S_Proteasome	ENSMUSP00000033008_ENSMUSP00000123798	Psma1_Psme2	-0.174949	0.277	0.470171
26S_Proteasome	ENSMUSP00000033008_ENSMUSP00000019470	Psma1_Psme3	-0.173458	0.31	0.498096
26S_Proteasome	ENSMUSP00000033008_ENSMUSP00000045460	Psma1_Psme4	-0.253874	0.164	0.37023
26S_Proteasome	ENSMUSP00000033008_ENSMUSP00000041184	Psma1_Psmf1	-0.214041	0.253	0.447082
26S_Proteasome	ENSMUSP00000033008_ENSMUSP00000023630	Psma1_Psmg1	-0.246114	0.235	0.434846
26S_Proteasome	ENSMUSP00000129767_ENSMUSP00000125548	Psma2_Psma3	-0.0686711	0.664	0.779704
26S_Proteasome	ENSMUSP00000129767_ENSMUSP00000034848	Psma2_Psma4	-0.0343165	0.733	0.830579
26S_Proteasome	ENSMUSP00000129767_ENSMUSP00000088057	Psma2_Psma5	-0.249427	0.153	0.362622
26S_Proteasome	ENSMUSP00000129767_ENSMUSP00000021412	Psma2_Psma6	-0.115667	0.507	0.660986
26S_Proteasome	ENSMUSP00000129767_ENSMUSP00000029082	Psma2_Psma7	-0.14515	0.283	0.476677
26S_Proteasome	ENSMUSP00000129767_ENSMUSP00000014913	Psma2_Psmb1	-0.270762	0.179	0.387619
26S_Proteasome	ENSMUSP00000129767_ENSMUSP00000034369	Psma2_Psmb10	0.105769	0.619	0.754728
26S_Proteasome	ENSMUSP00000129767_ENSMUSP00000030642	Psma2_Psmb2	-0.156998	0.247	0.443485
26S_Proteasome	ENSMUSP00000129767_ENSMUSP00000099436	Psma2_Psmb3	-0.431135	0.018	0.136588
26S_Proteasome	ENSMUSP00000129767_ENSMUSP00000005923	Psma2_Psmb4	-0.284498	0.083	0.282826
26S_Proteasome	ENSMUSP00000129767_ENSMUSP00000022803	Psma2_Psmb5	-0.381931	0.123	0.327637
26S_Proteasome	ENSMUSP00000129767_ENSMUSP00000018430	Psma2_Psmb6	-0.411161	0.053	0.2226
26S_Proteasome	ENSMUSP00000129767_ENSMUSP00000028083	Psma2_Psmb7	-0.372331	0.03	0.16125
26S_Proteasome	ENSMUSP00000129767_ENSMUSP00000025196	Psma2_Psmb8	-0.167454	0.453	0.616053
26S_Proteasome	ENSMUSP00000129767_ENSMUSP00000133499	Psma2_Psmb9	-0.173769	0.422	0.592638
26S_Proteasome	ENSMUSP00000129767_ENSMUSP00000021595	Psma2_Psmc1	-0.0447056	0.738	0.833017
26S_Proteasome	ENSMUSP00000129767_ENSMUSP00000030769	Psma2_Psmc2	-0.399104	0.03	0.16125
26S_Proteasome	ENSMUSP00000129767_ENSMUSP00000071054	Psma2_Psmc3	-0.231136	0.188	0.39572
26S_Proteasome	ENSMUSP00000129767_ENSMUSP00000032824	Psma2_Psmc4	0.0177432	0.884	0.923903
26S_Proteasome	ENSMUSP00000129767_ENSMUSP00000021049	Psma2_Psmc5	-0.331454	0.239	0.435994
26S_Proteasome	ENSMUSP00000129767_ENSMUSP00000022380	Psma2_Psmc6	-0.183719	0.304	0.494616
26S_Proteasome	ENSMUSP00000129767_ENSMUSP00000027432	Psma2_Psmd1	-0.530412	0.115	0.320155
26S_Proteasome	ENSMUSP00000129767_ENSMUSP00000133571	Psma2_Psmd11	-0.294716	0.117	0.320155
26S_Proteasome	ENSMUSP00000129767_ENSMUSP00000021063	Psma2_Psmd12	-0.156771	0.411	0.582626
26S_Proteasome	ENSMUSP00000129767_ENSMUSP00000026560	Psma2_Psmd13	-0.374405	0.033	0.171259
26S_Proteasome	ENSMUSP00000129767_ENSMUSP00000028278	Psma2_Psmd14	-0.564045	0.003	0.0602
26S_Proteasome	ENSMUSP00000129767_ENSMUSP00000007212	Psma2_Psmd2	-0.139796	0.468	0.631695
26S_Proteasome	ENSMUSP00000129767_ENSMUSP00000017365	Psma2_Psmd3	-0.153988	0.396	0.573058
26S_Proteasome	ENSMUSP00000129767_ENSMUSP00000071589	Psma2_Psmd4	0.24914	0.348	0.537794
26S_Proteasome	ENSMUSP00000129767_ENSMUSP00000102857	Psma2_Psmd4.1	-0.0664002	0.575	0.712243
26S_Proteasome	ENSMUSP00000129767_ENSMUSP00000028225	Psma2_Psmd5	-0.269863	0.265	0.45667
26S_Proteasome	ENSMUSP00000129767_ENSMUSP00000022256	Psma2_Psmd6	-0.227516	0.171	0.379393
26S_Proteasome	ENSMUSP00000129767_ENSMUSP00000041968	Psma2_Psmd7	-0.382775	0.151	0.361679
26S_Proteasome	ENSMUSP00000129767_ENSMUSP00000138613	Psma2_Psmd8	0.0848174	0.52	0.666989
26S_Proteasome	ENSMUSP00000129767_ENSMUSP00000098295	Psma2_Psmd9	0.199534	0.257	0.4515
26S_Proteasome	ENSMUSP00000129767_ENSMUSP00000133883	Psma2_Psme1	0.0642852	0.646	0.767728
26S_Proteasome	ENSMUSP00000129767_ENSMUSP00000123798	Psma2_Psme2	-0.0892166	0.676	0.787649
26S_Proteasome	ENSMUSP00000129767_ENSMUSP00000019470	Psma2_Psme3	-0.55871	0.008	0.100333
26S_Proteasome	ENSMUSP00000129767_ENSMUSP00000045460	Psma2_Psme4	0.0954324	0.653	0.771805
26S_Proteasome	ENSMUSP00000129767_ENSMUSP00000041184	Psma2_Psmf1	-0.272208	0.137	0.348482
26S_Proteasome	ENSMUSP00000129767_ENSMUSP00000023630	Psma2_Psmg1	-0.449615	0.021	0.140467
26S_Proteasome	ENSMUSP00000125548_ENSMUSP00000034848	Psma3_Psma4	-0.116583	0.385	0.569926
26S_Proteasome	ENSMUSP00000125548_ENSMUSP00000088057	Psma3_Psma5	-0.281167	0.269	0.460924
26S_Proteasome	ENSMUSP00000125548_ENSMUSP00000021412	Psma3_Psma6	-0.227923	0.035	0.176564
26S_Proteasome	ENSMUSP00000125548_ENSMUSP00000029082	Psma3_Psma7	-0.134048	0.211	0.414202
26S_Proteasome	ENSMUSP00000125548_ENSMUSP00000014913	Psma3_Psmb1	-0.220532	0.172	0.380676
26S_Proteasome	ENSMUSP00000125548_ENSMUSP00000034369	Psma3_Psmb10	-0.131909	0.561	0.6997
26S_Proteasome	ENSMUSP00000125548_ENSMUSP00000030642	Psma3_Psmb2	-0.385094	0.005	0.080625
26S_Proteasome	ENSMUSP00000125548_ENSMUSP00000099436	Psma3_Psmb3	-0.410704	0.007	0.0929559
26S_Proteasome	ENSMUSP00000125548_ENSMUSP00000005923	Psma3_Psmb4	-0.346662	0.005	0.080625
26S_Proteasome	ENSMUSP00000125548_ENSMUSP00000022803	Psma3_Psmb5	-0.447911	0.094	0.296834
26S_Proteasome	ENSMUSP00000125548_ENSMUSP00000018430	Psma3_Psmb6	-0.302797	0.096	0.297897
26S_Proteasome	ENSMUSP00000125548_ENSMUSP00000028083	Psma3_Psmb7	-0.237524	0.136	0.347898
26S_Proteasome	ENSMUSP00000125548_ENSMUSP00000025196	Psma3_Psmb8	-0.158104	0.286	0.478256
26S_Proteasome	ENSMUSP00000125548_ENSMUSP00000133499	Psma3_Psmb9	-0.201434	0.162	0.369409
26S_Proteasome	ENSMUSP00000125548_ENSMUSP00000021595	Psma3_Psmc1	0.12122	0.188	0.39572
26S_Proteasome	ENSMUSP00000125548_ENSMUSP00000030769	Psma3_Psmc2	-0.190515	0.247	0.443485
26S_Proteasome	ENSMUSP00000125548_ENSMUSP00000071054	Psma3_Psmc3	-0.111244	0.479	0.6427
26S_Proteasome	ENSMUSP00000125548_ENSMUSP00000032824	Psma3_Psmc4	-0.0312652	0.766	0.844564
26S_Proteasome	ENSMUSP00000125548_ENSMUSP00000021049	Psma3_Psmc5	-0.0473029	0.708	0.812356
26S_Proteasome	ENSMUSP00000125548_ENSMUSP00000022380	Psma3_Psmc6	0.088088	0.636	0.765639
26S_Proteasome	ENSMUSP00000125548_ENSMUSP00000027432	Psma3_Psmd1	-0.203789	0.286	0.478256
26S_Proteasome	ENSMUSP00000125548_ENSMUSP00000133571	Psma3_Psmd11	-0.107617	0.362	0.550906
26S_Proteasome	ENSMUSP00000125548_ENSMUSP00000021063	Psma3_Psmd12	-0.217671	0.148	0.359258
26S_Proteasome	ENSMUSP00000125548_ENSMUSP00000026560	Psma3_Psmd13	-0.371242	0.01	0.106235
26S_Proteasome	ENSMUSP00000125548_ENSMUSP00000028278	Psma3_Psmd14	-0.580154	0.001	0.0265588
26S_Proteasome	ENSMUSP00000125548_ENSMUSP00000007212	Psma3_Psmd2	-0.0991917	0.501	0.655657
26S_Proteasome	ENSMUSP00000125548_ENSMUSP00000017365	Psma3_Psmd3	-0.235531	0.124	0.329329
26S_Proteasome	ENSMUSP00000125548_ENSMUSP00000071589	Psma3_Psmd4	0.109295	0.647	0.767728
26S_Proteasome	ENSMUSP00000125548_ENSMUSP00000102857	Psma3_Psmd4.1	0.0103851	0.918	0.94846
26S_Proteasome	ENSMUSP00000125548_ENSMUSP00000028225	Psma3_Psmd5	-0.354592	0.01	0.106235
26S_Proteasome	ENSMUSP00000125548_ENSMUSP00000022256	Psma3_Psmd6	-0.462926	0.012	0.121753
26S_Proteasome	ENSMUSP00000125548_ENSMUSP00000041968	Psma3_Psmd7	-0.340362	0.03	0.16125
26S_Proteasome	ENSMUSP00000125548_ENSMUSP00000138613	Psma3_Psmd8	-0.192242	0.15	0.3612
26S_Proteasome	ENSMUSP00000125548_ENSMUSP00000098295	Psma3_Psmd9	0.168538	0.349	0.537794
26S_Proteasome	ENSMUSP00000125548_ENSMUSP00000133883	Psma3_Psme1	0.0437867	0.781	0.855877
26S_Proteasome	ENSMUSP00000125548_ENSMUSP00000123798	Psma3_Psme2	-0.195084	0.148	0.359258
26S_Proteasome	ENSMUSP00000125548_ENSMUSP00000019470	Psma3_Psme3	-0.480692	0.007	0.0929559
26S_Proteasome	ENSMUSP00000125548_ENSMUSP00000045460	Psma3_Psme4	-0.131849	0.517	0.665368
26S_Proteasome	ENSMUSP00000125548_ENSMUSP00000041184	Psma3_Psmf1	-0.303721	0.119	0.322694
26S_Proteasome	ENSMUSP00000125548_ENSMUSP00000023630	Psma3_Psmg1	-0.243468	0.335	0.522461
26S_Proteasome	ENSMUSP00000034848_ENSMUSP00000088057	Psma4_Psma5	-0.133401	0.202	0.408067
26S_Proteasome	ENSMUSP00000034848_ENSMUSP00000021412	Psma4_Psma6	-0.144179	0.283	0.476677
26S_Proteasome	ENSMUSP00000034848_ENSMUSP00000029082	Psma4_Psma7	-0.132979	0.023	0.147298
26S_Proteasome	ENSMUSP00000034848_ENSMUSP00000014913	Psma4_Psmb1	-0.185726	0.205	0.410455
26S_Proteasome	ENSMUSP00000034848_ENSMUSP00000034369	Psma4_Psmb10	-0.0181213	0.912	0.945409
26S_Proteasome	ENSMUSP00000034848_ENSMUSP00000030642	Psma4_Psmb2	-0.141752	0.204	0.410272
26S_Proteasome	ENSMUSP00000034848_ENSMUSP00000099436	Psma4_Psmb3	-0.344737	0.044	0.200667
26S_Proteasome	ENSMUSP00000034848_ENSMUSP00000005923	Psma4_Psmb4	-0.308422	0.122	0.326902
26S_Proteasome	ENSMUSP00000034848_ENSMUSP00000022803	Psma4_Psmb5	-0.366681	0.167	0.37327
26S_Proteasome	ENSMUSP00000034848_ENSMUSP00000018430	Psma4_Psmb6	-0.312088	0.125	0.330044
26S_Proteasome	ENSMUSP00000034848_ENSMUSP00000028083	Psma4_Psmb7	-0.338546	0.057	0.236106
26S_Proteasome	ENSMUSP00000034848_ENSMUSP00000025196	Psma4_Psmb8	-0.149998	0.433	0.599239
26S_Proteasome	ENSMUSP00000034848_ENSMUSP00000133499	Psma4_Psmb9	-0.13872	0.373	0.560431
26S_Proteasome	ENSMUSP00000034848_ENSMUSP00000021595	Psma4_Psmc1	0.088367	0.291	0.483039
26S_Proteasome	ENSMUSP00000034848_ENSMUSP00000030769	Psma4_Psmc2	-0.207982	0.228	0.42813
26S_Proteasome	ENSMUSP00000034848_ENSMUSP00000071054	Psma4_Psmc3	-0.122229	0.407	0.578773
26S_Proteasome	ENSMUSP00000034848_ENSMUSP00000032824	Psma4_Psmc4	-0.0276296	0.785	0.856105
26S_Proteasome	ENSMUSP00000034848_ENSMUSP00000021049	Psma4_Psmc5	-0.144636	0.227	0.427935
26S_Proteasome	ENSMUSP00000034848_ENSMUSP00000022380	Psma4_Psmc6	-0.00397064	0.973	0.987212
26S_Proteasome	ENSMUSP00000034848_ENSMUSP00000027432	Psma4_Psmd1	-0.276418	0.187	0.39572
26S_Proteasome	ENSMUSP00000034848_ENSMUSP00000133571	Psma4_Psmd11	-0.176504	0.224	0.424941
26S_Proteasome	ENSMUSP00000034848_ENSMUSP00000021063	Psma4_Psmd12	-0.199044	0.307	0.495923
26S_Proteasome	ENSMUSP00000034848_ENSMUSP00000026560	Psma4_Psmd13	-0.386049	0.035	0.176564
26S_Proteasome	ENSMUSP00000034848_ENSMUSP00000028278	Psma4_Psmd14	-0.482453	0.001	0.0265588
26S_Proteasome	ENSMUSP00000034848_ENSMUSP00000007212	Psma4_Psmd2	-0.0743419	0.601	0.740386
26S_Proteasome	ENSMUSP00000034848_ENSMUSP00000017365	Psma4_Psmd3	0.0372584	0.782	0.855935
26S_Proteasome	ENSMUSP00000034848_ENSMUSP00000071589	Psma4_Psmd4	0.0809831	0.726	0.826706
26S_Proteasome	ENSMUSP00000034848_ENSMUSP00000102857	Psma4_Psmd4.1	0.0874234	0.38	0.566238
26S_Proteasome	ENSMUSP00000034848_ENSMUSP00000028225	Psma4_Psmd5	-0.225345	0.053	0.2226
26S_Proteasome	ENSMUSP00000034848_ENSMUSP00000022256	Psma4_Psmd6	-0.297553	0.087	0.286719
26S_Proteasome	ENSMUSP00000034848_ENSMUSP00000041968	Psma4_Psmd7	-0.282252	0.168	0.374578
26S_Proteasome	ENSMUSP00000034848_ENSMUSP00000138613	Psma4_Psmd8	0.0331388	0.781	0.855877
26S_Proteasome	ENSMUSP00000034848_ENSMUSP00000098295	Psma4_Psmd9	0.166273	0.251	0.445291
26S_Proteasome	ENSMUSP00000034848_ENSMUSP00000133883	Psma4_Psme1	0.0624497	0.662	0.778367
26S_Proteasome	ENSMUSP00000034848_ENSMUSP00000123798	Psma4_Psme2	-0.163692	0.322	0.511912
26S_Proteasome	ENSMUSP00000034848_ENSMUSP00000019470	Psma4_Psme3	-0.55301	0.002	0.0463077
26S_Proteasome	ENSMUSP00000034848_ENSMUSP00000045460	Psma4_Psme4	-0.000586758	0.997	0.998
26S_Proteasome	ENSMUSP00000034848_ENSMUSP00000041184	Psma4_Psmf1	-0.186451	0.248	0.443485
26S_Proteasome	ENSMUSP00000034848_ENSMUSP00000023630	Psma4_Psmg1	-0.669801	0.004	0.07525
26S_Proteasome	ENSMUSP00000088057_ENSMUSP00000021412	Psma5_Psma6	-0.18709	0.097	0.297929
26S_Proteasome	ENSMUSP00000088057_ENSMUSP00000029082	Psma5_Psma7	-0.303647	0.068	0.252691
26S_Proteasome	ENSMUSP00000088057_ENSMUSP00000014913	Psma5_Psmb1	-0.0773138	0.64	0.765639
26S_Proteasome	ENSMUSP00000088057_ENSMUSP00000034369	Psma5_Psmb10	0.0111663	0.94	0.965594
26S_Proteasome	ENSMUSP00000088057_ENSMUSP00000030642	Psma5_Psmb2	-0.260626	0.069	0.255357
26S_Proteasome	ENSMUSP00000088057_ENSMUSP00000099436	Psma5_Psmb3	-0.319633	0.027	0.155293
26S_Proteasome	ENSMUSP00000088057_ENSMUSP00000005923	Psma5_Psmb4	-0.211964	0.187	0.39572
26S_Proteasome	ENSMUSP00000088057_ENSMUSP00000022803	Psma5_Psmb5	-0.392467	0.036	0.179602
26S_Proteasome	ENSMUSP00000088057_ENSMUSP00000018430	Psma5_Psmb6	-0.188729	0.392	0.572528
26S_Proteasome	ENSMUSP00000088057_ENSMUSP00000028083	Psma5_Psmb7	-0.165354	0.208	0.4128
26S_Proteasome	ENSMUSP00000088057_ENSMUSP00000025196	Psma5_Psmb8	-0.0743848	0.731	0.830306
26S_Proteasome	ENSMUSP00000088057_ENSMUSP00000133499	Psma5_Psmb9	0.0309106	0.877	0.920829
26S_Proteasome	ENSMUSP00000088057_ENSMUSP00000021595	Psma5_Psmc1	-0.0611876	0.641	0.765639
26S_Proteasome	ENSMUSP00000088057_ENSMUSP00000030769	Psma5_Psmc2	-0.111121	0.324	0.512385
26S_Proteasome	ENSMUSP00000088057_ENSMUSP00000071054	Psma5_Psmc3	-0.0618659	0.515	0.6653
26S_Proteasome	ENSMUSP00000088057_ENSMUSP00000032824	Psma5_Psmc4	-0.20872	0.13	0.336361
26S_Proteasome	ENSMUSP00000088057_ENSMUSP00000021049	Psma5_Psmc5	-0.100918	0.379	0.566238
26S_Proteasome	ENSMUSP00000088057_ENSMUSP00000022380	Psma5_Psmc6	-0.247546	0.182	0.390371
26S_Proteasome	ENSMUSP00000088057_ENSMUSP00000027432	Psma5_Psmd1	-0.10028	0.572	0.710476
26S_Proteasome	ENSMUSP00000088057_ENSMUSP00000133571	Psma5_Psmd11	-0.373206	0.043	0.199123
26S_Proteasome	ENSMUSP00000088057_ENSMUSP00000021063	Psma5_Psmd12	-0.200192	0.247	0.443485
26S_Proteasome	ENSMUSP00000088057_ENSMUSP00000026560	Psma5_Psmd13	-0.406918	0.063	0.245211
26S_Proteasome	ENSMUSP00000088057_ENSMUSP00000028278	Psma5_Psmd14	-0.232075	0.207	0.412629
26S_Proteasome	ENSMUSP00000088057_ENSMUSP00000007212	Psma5_Psmd2	-0.0106874	0.947	0.96845
26S_Proteasome	ENSMUSP00000088057_ENSMUSP00000017365	Psma5_Psmd3	-0.194424	0.299	0.492545
26S_Proteasome	ENSMUSP00000088057_ENSMUSP00000071589	Psma5_Psmd4	0.123273	0.564	0.702472
26S_Proteasome	ENSMUSP00000088057_ENSMUSP00000102857	Psma5_Psmd4.1	-0.0120198	0.914	0.945409
26S_Proteasome	ENSMUSP00000088057_ENSMUSP00000028225	Psma5_Psmd5	-0.137857	0.485	0.645
26S_Proteasome	ENSMUSP00000088057_ENSMUSP00000022256	Psma5_Psmd6	-0.41313	0.043	0.199123
26S_Proteasome	ENSMUSP00000088057_ENSMUSP00000041968	Psma5_Psmd7	-0.188533	0.202	0.408067
26S_Proteasome	ENSMUSP00000088057_ENSMUSP00000138613	Psma5_Psmd8	-0.152985	0.385	0.569926
26S_Proteasome	ENSMUSP00000088057_ENSMUSP00000098295	Psma5_Psmd9	0.0684183	0.62	0.754728
26S_Proteasome	ENSMUSP00000088057_ENSMUSP00000133883	Psma5_Psme1	-0.0478505	0.754	0.837469
26S_Proteasome	ENSMUSP00000088057_ENSMUSP00000123798	Psma5_Psme2	-0.211589	0.279	0.471792
26S_Proteasome	ENSMUSP00000088057_ENSMUSP00000019470	Psma5_Psme3	-0.268738	0.17	0.378103
26S_Proteasome	ENSMUSP00000088057_ENSMUSP00000045460	Psma5_Psme4	-0.233164	0.218	0.42076
26S_Proteasome	ENSMUSP00000088057_ENSMUSP00000041184	Psma5_Psmf1	-0.0717897	0.688	0.795472
26S_Proteasome	ENSMUSP00000088057_ENSMUSP00000023630	Psma5_Psmg1	-0.447875	0.052	0.221491
26S_Proteasome	ENSMUSP00000021412_ENSMUSP00000029082	Psma6_Psma7	-0.13778	0.205	0.410455
26S_Proteasome	ENSMUSP00000021412_ENSMUSP00000014913	Psma6_Psmb1	-0.214895	0.151	0.361679
26S_Proteasome	ENSMUSP00000021412_ENSMUSP00000034369	Psma6_Psmb10	-0.312003	0.044	0.200667
26S_Proteasome	ENSMUSP00000021412_ENSMUSP00000030642	Psma6_Psmb2	-0.229257	0.028	0.157043
26S_Proteasome	ENSMUSP00000021412_ENSMUSP00000099436	Psma6_Psmb3	-0.276833	0.093	0.296746
26S_Proteasome	ENSMUSP00000021412_ENSMUSP00000005923	Psma6_Psmb4	-0.228317	0.097	0.297929
26S_Proteasome	ENSMUSP00000021412_ENSMUSP00000022803	Psma6_Psmb5	-0.221213	0.448	0.610172
26S_Proteasome	ENSMUSP00000021412_ENSMUSP00000018430	Psma6_Psmb6	-0.187254	0.296	0.489538
26S_Proteasome	ENSMUSP00000021412_ENSMUSP00000028083	Psma6_Psmb7	-0.310616	0.03	0.16125
26S_Proteasome	ENSMUSP00000021412_ENSMUSP00000025196	Psma6_Psmb8	-0.344534	0.047	0.210104
26S_Proteasome	ENSMUSP00000021412_ENSMUSP00000133499	Psma6_Psmb9	-0.260301	0.086	0.284462
26S_Proteasome	ENSMUSP00000021412_ENSMUSP00000021595	Psma6_Psmc1	0.0847794	0.33	0.517344
26S_Proteasome	ENSMUSP00000021412_ENSMUSP00000030769	Psma6_Psmc2	-0.18788	0.203	0.409172
26S_Proteasome	ENSMUSP00000021412_ENSMUSP00000071054	Psma6_Psmc3	-0.0311336	0.747	0.8369
26S_Proteasome	ENSMUSP00000021412_ENSMUSP00000032824	Psma6_Psmc4	-0.202129	0.117	0.320155
26S_Proteasome	ENSMUSP00000021412_ENSMUSP00000021049	Psma6_Psmc5	-0.193792	0.095	0.296834
26S_Proteasome	ENSMUSP00000021412_ENSMUSP00000022380	Psma6_Psmc6	-0.120097	0.456	0.6192
26S_Proteasome	ENSMUSP00000021412_ENSMUSP00000027432	Psma6_Psmd1	-0.216234	0.21	0.414039
26S_Proteasome	ENSMUSP00000021412_ENSMUSP00000133571	Psma6_Psmd11	-0.357345	0.016	0.126737
26S_Proteasome	ENSMUSP00000021412_ENSMUSP00000021063	Psma6_Psmd12	-0.275211	0.076	0.273418
26S_Proteasome	ENSMUSP00000021412_ENSMUSP00000026560	Psma6_Psmd13	-0.533019	0.001	0.0265588
26S_Proteasome	ENSMUSP00000021412_ENSMUSP00000028278	Psma6_Psmd14	-0.351191	0.01	0.106235
26S_Proteasome	ENSMUSP00000021412_ENSMUSP00000007212	Psma6_Psmd2	-0.000706231	0.998	0.998
26S_Proteasome	ENSMUSP00000021412_ENSMUSP00000017365	Psma6_Psmd3	-0.16641	0.293	0.485466
26S_Proteasome	ENSMUSP00000021412_ENSMUSP00000071589	Psma6_Psmd4	0.265309	0.236	0.434914
26S_Proteasome	ENSMUSP00000021412_ENSMUSP00000102857	Psma6_Psmd4.1	-0.0539772	0.641	0.765639
26S_Proteasome	ENSMUSP00000021412_ENSMUSP00000028225	Psma6_Psmd5	-0.225728	0.102	0.301987
26S_Proteasome	ENSMUSP00000021412_ENSMUSP00000022256	Psma6_Psmd6	-0.474073	0.014	0.126737
26S_Proteasome	ENSMUSP00000021412_ENSMUSP00000041968	Psma6_Psmd7	-0.385403	0.024	0.1505
26S_Proteasome	ENSMUSP00000021412_ENSMUSP00000138613	Psma6_Psmd8	-0.123293	0.393	0.572528
26S_Proteasome	ENSMUSP00000021412_ENSMUSP00000098295	Psma6_Psmd9	-0.102428	0.639	0.765639
26S_Proteasome	ENSMUSP00000021412_ENSMUSP00000133883	Psma6_Psme1	-0.21943	0.166	0.372881
26S_Proteasome	ENSMUSP00000021412_ENSMUSP00000123798	Psma6_Psme2	-0.348001	0.033	0.171259
26S_Proteasome	ENSMUSP00000021412_ENSMUSP00000019470	Psma6_Psme3	-0.370989	0.031	0.164665
26S_Proteasome	ENSMUSP00000021412_ENSMUSP00000045460	Psma6_Psme4	-0.0734322	0.653	0.771805
26S_Proteasome	ENSMUSP00000021412_ENSMUSP00000041184	Psma6_Psmf1	0.0100564	0.943	0.966548
26S_Proteasome	ENSMUSP00000021412_ENSMUSP00000023630	Psma6_Psmg1	-0.398697	0.086	0.284462
26S_Proteasome	ENSMUSP00000029082_ENSMUSP00000014913	Psma7_Psmb1	-0.277997	0.101	0.301
26S_Proteasome	ENSMUSP00000029082_ENSMUSP00000034369	Psma7_Psmb10	0.0024647	0.989	0.995512
26S_Proteasome	ENSMUSP00000029082_ENSMUSP00000030642	Psma7_Psmb2	-0.328161	0.018	0.136588
26S_Proteasome	ENSMUSP00000029082_ENSMUSP00000099436	Psma7_Psmb3	-0.42571	0.02	0.136818
26S_Proteasome	ENSMUSP00000029082_ENSMUSP00000005923	Psma7_Psmb4	-0.409206	0.01	0.106235
26S_Proteasome	ENSMUSP00000029082_ENSMUSP00000022803	Psma7_Psmb5	-0.470136	0.021	0.140467
26S_Proteasome	ENSMUSP00000029082_ENSMUSP00000018430	Psma7_Psmb6	-0.498451	0.005	0.080625
26S_Proteasome	ENSMUSP00000029082_ENSMUSP00000028083	Psma7_Psmb7	-0.421625	0.004	0.07525
26S_Proteasome	ENSMUSP00000029082_ENSMUSP00000025196	Psma7_Psmb8	-0.0946097	0.594	0.732762
26S_Proteasome	ENSMUSP00000029082_ENSMUSP00000133499	Psma7_Psmb9	-0.0646471	0.672	0.785014
26S_Proteasome	ENSMUSP00000029082_ENSMUSP00000021595	Psma7_Psmc1	0.0163983	0.881	0.922881
26S_Proteasome	ENSMUSP00000029082_ENSMUSP00000030769	Psma7_Psmc2	-0.315841	0.066	0.250412
26S_Proteasome	ENSMUSP00000029082_ENSMUSP00000071054	Psma7_Psmc3	-0.194608	0.144	0.357231
26S_Proteasome	ENSMUSP00000029082_ENSMUSP00000032824	Psma7_Psmc4	-0.149851	0.244	0.443324
26S_Proteasome	ENSMUSP00000029082_ENSMUSP00000021049	Psma7_Psmc5	-0.0969784	0.385	0.569926
26S_Proteasome	ENSMUSP00000029082_ENSMUSP00000022380	Psma7_Psmc6	-0.0406972	0.752	0.837307
26S_Proteasome	ENSMUSP00000029082_ENSMUSP00000027432	Psma7_Psmd1	-0.209513	0.212	0.414364
26S_Proteasome	ENSMUSP00000029082_ENSMUSP00000133571	Psma7_Psmd11	-0.191365	0.088	0.286874
26S_Proteasome	ENSMUSP00000029082_ENSMUSP00000021063	Psma7_Psmd12	-0.44737	0.02	0.136818
26S_Proteasome	ENSMUSP00000029082_ENSMUSP00000026560	Psma7_Psmd13	-0.403121	0.016	0.126737
26S_Proteasome	ENSMUSP00000029082_ENSMUSP00000028278	Psma7_Psmd14	-0.466624	0.016	0.126737
26S_Proteasome	ENSMUSP00000029082_ENSMUSP00000007212	Psma7_Psmd2	-0.0776746	0.521	0.667323
26S_Proteasome	ENSMUSP00000029082_ENSMUSP00000017365	Psma7_Psmd3	-0.0411324	0.789	0.858394
26S_Proteasome	ENSMUSP00000029082_ENSMUSP00000071589	Psma7_Psmd4	-0.196295	0.373	0.560431
26S_Proteasome	ENSMUSP00000029082_ENSMUSP00000102857	Psma7_Psmd4.1	-0.111104	0.438	0.600173
26S_Proteasome	ENSMUSP00000029082_ENSMUSP00000028225	Psma7_Psmd5	-0.179182	0.138	0.350039
26S_Proteasome	ENSMUSP00000029082_ENSMUSP00000022256	Psma7_Psmd6	-0.228914	0.197	0.403381
26S_Proteasome	ENSMUSP00000029082_ENSMUSP00000041968	Psma7_Psmd7	-0.258801	0.1	0.301
26S_Proteasome	ENSMUSP00000029082_ENSMUSP00000138613	Psma7_Psmd8	-0.038618	0.785	0.856105
26S_Proteasome	ENSMUSP00000029082_ENSMUSP00000098295	Psma7_Psmd9	0.00454323	0.986	0.995512
26S_Proteasome	ENSMUSP00000029082_ENSMUSP00000133883	Psma7_Psme1	0.040568	0.73	0.830214
26S_Proteasome	ENSMUSP00000029082_ENSMUSP00000123798	Psma7_Psme2	-0.125616	0.378	0.56606
26S_Proteasome	ENSMUSP00000029082_ENSMUSP00000019470	Psma7_Psme3	-0.573311	0.006	0.0929559
26S_Proteasome	ENSMUSP00000029082_ENSMUSP00000045460	Psma7_Psme4	-0.232212	0.156	0.364
26S_Proteasome	ENSMUSP00000029082_ENSMUSP00000041184	Psma7_Psmf1	-0.28633	0.11	0.314335
26S_Proteasome	ENSMUSP00000029082_ENSMUSP00000023630	Psma7_Psmg1	-0.473737	0.033	0.171259
26S_Proteasome	ENSMUSP00000014913_ENSMUSP00000034369	Psmb1_Psmb10	-0.125177	0.518	0.665368
26S_Proteasome	ENSMUSP00000014913_ENSMUSP00000030642	Psmb1_Psmb2	-0.434429	0.015	0.126737
26S_Proteasome	ENSMUSP00000014913_ENSMUSP00000099436	Psmb1_Psmb3	-0.282845	0.094	0.296834
26S_Proteasome	ENSMUSP00000014913_ENSMUSP00000005923	Psmb1_Psmb4	-0.275367	0.13	0.336361
26S_Proteasome	ENSMUSP00000014913_ENSMUSP00000022803	Psmb1_Psmb5	-0.240949	0.3	0.492545
26S_Proteasome	ENSMUSP00000014913_ENSMUSP00000018430	Psmb1_Psmb6	-0.302029	0.163	0.369822
26S_Proteasome	ENSMUSP00000014913_ENSMUSP00000028083	Psmb1_Psmb7	-0.333679	0.106	0.308768
26S_Proteasome	ENSMUSP00000014913_ENSMUSP00000025196	Psmb1_Psmb8	-0.180155	0.429	0.596898
26S_Proteasome	ENSMUSP00000014913_ENSMUSP00000133499	Psmb1_Psmb9	-0.135352	0.491	0.649155
26S_Proteasome	ENSMUSP00000014913_ENSMUSP00000021595	Psmb1_Psmc1	-0.0151664	0.89	0.929098
26S_Proteasome	ENSMUSP00000014913_ENSMUSP00000030769	Psmb1_Psmc2	-0.180492	0.267	0.45924
26S_Proteasome	ENSMUSP00000014913_ENSMUSP00000071054	Psmb1_Psmc3	-0.175196	0.345	0.534365
26S_Proteasome	ENSMUSP00000014913_ENSMUSP00000032824	Psmb1_Psmc4	-0.0691163	0.655	0.773157
26S_Proteasome	ENSMUSP00000014913_ENSMUSP00000021049	Psmb1_Psmc5	-0.149319	0.219	0.42076
26S_Proteasome	ENSMUSP00000014913_ENSMUSP00000022380	Psmb1_Psmc6	-0.178912	0.305	0.495351
26S_Proteasome	ENSMUSP00000014913_ENSMUSP00000027432	Psmb1_Psmd1	-0.291775	0.066	0.250412
26S_Proteasome	ENSMUSP00000014913_ENSMUSP00000133571	Psmb1_Psmd11	-0.292202	0.073	0.265802
26S_Proteasome	ENSMUSP00000014913_ENSMUSP00000021063	Psmb1_Psmd12	-0.212315	0.3	0.492545
26S_Proteasome	ENSMUSP00000014913_ENSMUSP00000026560	Psmb1_Psmd13	-0.289528	0.061	0.240537
26S_Proteasome	ENSMUSP00000014913_ENSMUSP00000028278	Psmb1_Psmd14	-0.568238	0.007	0.0929559
26S_Proteasome	ENSMUSP00000014913_ENSMUSP00000007212	Psmb1_Psmd2	-0.0312292	0.839	0.892364
26S_Proteasome	ENSMUSP00000014913_ENSMUSP00000017365	Psmb1_Psmd3	-0.138374	0.374	0.561
26S_Proteasome	ENSMUSP00000014913_ENSMUSP00000071589	Psmb1_Psmd4	0.362393	0.113	0.317879
26S_Proteasome	ENSMUSP00000014913_ENSMUSP00000102857	Psmb1_Psmd4.1	-0.0878293	0.551	0.692971
26S_Proteasome	ENSMUSP00000014913_ENSMUSP00000028225	Psmb1_Psmd5	-0.0582181	0.624	0.757355
26S_Proteasome	ENSMUSP00000014913_ENSMUSP00000022256	Psmb1_Psmd6	-0.335418	0.045	0.203175
26S_Proteasome	ENSMUSP00000014913_ENSMUSP00000041968	Psmb1_Psmd7	-0.26251	0.122	0.326902
26S_Proteasome	ENSMUSP00000014913_ENSMUSP00000138613	Psmb1_Psmd8	-0.199849	0.261	0.4541
26S_Proteasome	ENSMUSP00000014913_ENSMUSP00000098295	Psmb1_Psmd9	0.186556	0.303	0.493879
26S_Proteasome	ENSMUSP00000014913_ENSMUSP00000133883	Psmb1_Psme1	-0.0448496	0.832	0.891217
26S_Proteasome	ENSMUSP00000014913_ENSMUSP00000123798	Psmb1_Psme2	-0.175451	0.401	0.57568
26S_Proteasome	ENSMUSP00000014913_ENSMUSP00000019470	Psmb1_Psme3	-0.272097	0.208	0.4128
26S_Proteasome	ENSMUSP00000014913_ENSMUSP00000045460	Psmb1_Psme4	-0.155463	0.537	0.6801
26S_Proteasome	ENSMUSP00000014913_ENSMUSP00000041184	Psmb1_Psmf1	0.0185247	0.921	0.950472
26S_Proteasome	ENSMUSP00000014913_ENSMUSP00000023630	Psmb1_Psmg1	-0.328634	0.146	0.359258
26S_Proteasome	ENSMUSP00000034369_ENSMUSP00000030642	Psmb10_Psmb2	-0.00269349	0.987	0.995512
26S_Proteasome	ENSMUSP00000034369_ENSMUSP00000099436	Psmb10_Psmb3	0.0178984	0.932	0.960726
26S_Proteasome	ENSMUSP00000034369_ENSMUSP00000005923	Psmb10_Psmb4	-0.0396768	0.807	0.87272
26S_Proteasome	ENSMUSP00000034369_ENSMUSP00000022803	Psmb10_Psmb5	-0.335964	0.387	0.570083
26S_Proteasome	ENSMUSP00000034369_ENSMUSP00000018430	Psmb10_Psmb6	-0.405887	0.148	0.359258
26S_Proteasome	ENSMUSP00000034369_ENSMUSP00000028083	Psmb10_Psmb7	-0.256258	0.372	0.560431
26S_Proteasome	ENSMUSP00000034369_ENSMUSP00000025196	Psmb10_Psmb8	-0.0445768	0.71	0.813617
26S_Proteasome	ENSMUSP00000034369_ENSMUSP00000133499	Psmb10_Psmb9	0.0396058	0.682	0.791576
26S_Proteasome	ENSMUSP00000034369_ENSMUSP00000021595	Psmb10_Psmc1	-0.119923	0.491	0.649155
26S_Proteasome	ENSMUSP00000034369_ENSMUSP00000030769	Psmb10_Psmc2	-0.199557	0.229	0.42813
26S_Proteasome	ENSMUSP00000034369_ENSMUSP00000071054	Psmb10_Psmc3	-0.172269	0.253	0.447082
26S_Proteasome	ENSMUSP00000034369_ENSMUSP00000032824	Psmb10_Psmc4	-0.0885979	0.557	0.695672
26S_Proteasome	ENSMUSP00000034369_ENSMUSP00000021049	Psmb10_Psmc5	-0.245035	0.207	0.412629
26S_Proteasome	ENSMUSP00000034369_ENSMUSP00000022380	Psmb10_Psmc6	-0.155235	0.434	0.599239
26S_Proteasome	ENSMUSP00000034369_ENSMUSP00000027432	Psmb10_Psmd1	-0.321968	0.134	0.344735
26S_Proteasome	ENSMUSP00000034369_ENSMUSP00000133571	Psmb10_Psmd11	-0.326193	0.114	0.319696
26S_Proteasome	ENSMUSP00000034369_ENSMUSP00000021063	Psmb10_Psmd12	-0.237491	0.167	0.37327
26S_Proteasome	ENSMUSP00000034369_ENSMUSP00000026560	Psmb10_Psmd13	-0.210561	0.435	0.599702
26S_Proteasome	ENSMUSP00000034369_ENSMUSP00000028278	Psmb10_Psmd14	-0.411599	0.02	0.136818
26S_Proteasome	ENSMUSP00000034369_ENSMUSP00000007212	Psmb10_Psmd2	-0.244019	0.15	0.3612
26S_Proteasome	ENSMUSP00000034369_ENSMUSP00000017365	Psmb10_Psmd3	-0.0422258	0.839	0.892364
26S_Proteasome	ENSMUSP00000034369_ENSMUSP00000071589	Psmb10_Psmd4	0.125119	0.641	0.765639
26S_Proteasome	ENSMUSP00000034369_ENSMUSP00000102857	Psmb10_Psmd4.1	-0.117401	0.388	0.570625
26S_Proteasome	ENSMUSP00000034369_ENSMUSP00000028225	Psmb10_Psmd5	-0.297818	0.102	0.301987
26S_Proteasome	ENSMUSP00000034369_ENSMUSP00000022256	Psmb10_Psmd6	-0.170757	0.406	0.578262
26S_Proteasome	ENSMUSP00000034369_ENSMUSP00000041968	Psmb10_Psmd7	0.223476	0.118	0.321915
26S_Proteasome	ENSMUSP00000034369_ENSMUSP00000138613	Psmb10_Psmd8	-0.150251	0.518	0.665368
26S_Proteasome	ENSMUSP00000034369_ENSMUSP00000098295	Psmb10_Psmd9	-0.0768535	0.683	0.791719
26S_Proteasome	ENSMUSP00000034369_ENSMUSP00000133883	Psmb10_Psme1	0.00736003	0.962	0.979267
26S_Proteasome	ENSMUSP00000034369_ENSMUSP00000123798	Psmb10_Psme2	0.112637	0.284	0.476677
26S_Proteasome	ENSMUSP00000034369_ENSMUSP00000019470	Psmb10_Psme3	-0.273239	0.14	0.352145
26S_Proteasome	ENSMUSP00000034369_ENSMUSP00000045460	Psmb10_Psme4	-0.0788564	0.634	0.765639
26S_Proteasome	ENSMUSP00000034369_ENSMUSP00000041184	Psmb10_Psmf1	-0.285087	0.196	0.402245
26S_Proteasome	ENSMUSP00000034369_ENSMUSP00000023630	Psmb10_Psmg1	-0.476177	0.015	0.126737
26S_Proteasome	ENSMUSP00000030642_ENSMUSP00000099436	Psmb2_Psmb3	-0.3231	0.018	0.136588
26S_Proteasome	ENSMUSP00000030642_ENSMUSP00000005923	Psmb2_Psmb4	-0.334893	0.001	0.0265588
26S_Proteasome	ENSMUSP00000030642_ENSMUSP00000022803	Psmb2_Psmb5	-0.575576	0.009	0.105545
26S_Proteasome	ENSMUSP00000030642_ENSMUSP00000018430	Psmb2_Psmb6	-0.452898	0.015	0.126737
26S_Proteasome	ENSMUSP00000030642_ENSMUSP00000028083	Psmb2_Psmb7	-0.495892	0.007	0.0929559
26S_Proteasome	ENSMUSP00000030642_ENSMUSP00000025196	Psmb2_Psmb8	-0.0518766	0.701	0.809467
26S_Proteasome	ENSMUSP00000030642_ENSMUSP00000133499	Psmb2_Psmb9	-0.164645	0.195	0.402021
26S_Proteasome	ENSMUSP00000030642_ENSMUSP00000021595	Psmb2_Psmc1	-0.200639	0.155	0.364
26S_Proteasome	ENSMUSP00000030642_ENSMUSP00000030769	Psmb2_Psmc2	-0.219532	0.097	0.297929
26S_Proteasome	ENSMUSP00000030642_ENSMUSP00000071054	Psmb2_Psmc3	-0.19754	0.162	0.369409
26S_Proteasome	ENSMUSP00000030642_ENSMUSP00000032824	Psmb2_Psmc4	-0.339232	0.013	0.126737
26S_Proteasome	ENSMUSP00000030642_ENSMUSP00000021049	Psmb2_Psmc5	-0.295896	0.061	0.240537
26S_Proteasome	ENSMUSP00000030642_ENSMUSP00000022380	Psmb2_Psmc6	-0.28918	0.08	0.279172
26S_Proteasome	ENSMUSP00000030642_ENSMUSP00000027432	Psmb2_Psmd1	-0.430095	0.007	0.0929559
26S_Proteasome	ENSMUSP00000030642_ENSMUSP00000133571	Psmb2_Psmd11	-0.365208	0.005	0.080625
26S_Proteasome	ENSMUSP00000030642_ENSMUSP00000021063	Psmb2_Psmd12	-0.277429	0.053	0.2226
26S_Proteasome	ENSMUSP00000030642_ENSMUSP00000026560	Psmb2_Psmd13	-0.53809	0.001	0.0265588
26S_Proteasome	ENSMUSP00000030642_ENSMUSP00000028278	Psmb2_Psmd14	-0.397939	0.012	0.121753
26S_Proteasome	ENSMUSP00000030642_ENSMUSP00000007212	Psmb2_Psmd2	-0.26763	0.067	0.252088
26S_Proteasome	ENSMUSP00000030642_ENSMUSP00000017365	Psmb2_Psmd3	-0.209631	0.107	0.310678
26S_Proteasome	ENSMUSP00000030642_ENSMUSP00000071589	Psmb2_Psmd4	-0.046679	0.868	0.915659
26S_Proteasome	ENSMUSP00000030642_ENSMUSP00000102857	Psmb2_Psmd4.1	-0.293961	0.03	0.16125
26S_Proteasome	ENSMUSP00000030642_ENSMUSP00000028225	Psmb2_Psmd5	-0.537416	0.001	0.0265588
26S_Proteasome	ENSMUSP00000030642_ENSMUSP00000022256	Psmb2_Psmd6	-0.339514	0.026	0.154461
26S_Proteasome	ENSMUSP00000030642_ENSMUSP00000041968	Psmb2_Psmd7	-0.378202	0.02	0.136818
26S_Proteasome	ENSMUSP00000030642_ENSMUSP00000138613	Psmb2_Psmd8	-0.43522	0.01	0.106235
26S_Proteasome	ENSMUSP00000030642_ENSMUSP00000098295	Psmb2_Psmd9	-0.0428233	0.799	0.867184
26S_Proteasome	ENSMUSP00000030642_ENSMUSP00000133883	Psmb2_Psme1	-0.0610047	0.743	0.834574
26S_Proteasome	ENSMUSP00000030642_ENSMUSP00000123798	Psmb2_Psme2	-0.132781	0.35	0.538416
26S_Proteasome	ENSMUSP00000030642_ENSMUSP00000019470	Psmb2_Psme3	-0.527863	0.003	0.0602
26S_Proteasome	ENSMUSP00000030642_ENSMUSP00000045460	Psmb2_Psme4	-0.151649	0.343	0.53218
26S_Proteasome	ENSMUSP00000030642_ENSMUSP00000041184	Psmb2_Psmf1	-0.345743	0.048	0.211434
26S_Proteasome	ENSMUSP00000030642_ENSMUSP00000023630	Psmb2_Psmg1	-0.08723	0.642	0.76582
26S_Proteasome	ENSMUSP00000099436_ENSMUSP00000005923	Psmb3_Psmb4	-0.403651	0.001	0.0265588
26S_Proteasome	ENSMUSP00000099436_ENSMUSP00000022803	Psmb3_Psmb5	-0.686422	0.001	0.0265588
26S_Proteasome	ENSMUSP00000099436_ENSMUSP00000018430	Psmb3_Psmb6	-0.404341	0.026	0.154461
26S_Proteasome	ENSMUSP00000099436_ENSMUSP00000028083	Psmb3_Psmb7	-0.377334	0.024	0.1505
26S_Proteasome	ENSMUSP00000099436_ENSMUSP00000025196	Psmb3_Psmb8	0.0320514	0.853	0.903
26S_Proteasome	ENSMUSP00000099436_ENSMUSP00000133499	Psmb3_Psmb9	-0.0830177	0.629	0.761377
26S_Proteasome	ENSMUSP00000099436_ENSMUSP00000021595	Psmb3_Psmc1	-0.177008	0.312	0.500419
26S_Proteasome	ENSMUSP00000099436_ENSMUSP00000030769	Psmb3_Psmc2	-0.290773	0.062	0.243417
26S_Proteasome	ENSMUSP00000099436_ENSMUSP00000071054	Psmb3_Psmc3	-0.197825	0.164	0.37023
26S_Proteasome	ENSMUSP00000099436_ENSMUSP00000032824	Psmb3_Psmc4	-0.34131	0.023	0.147298
26S_Proteasome	ENSMUSP00000099436_ENSMUSP00000021049	Psmb3_Psmc5	-0.104971	0.392	0.572528
26S_Proteasome	ENSMUSP00000099436_ENSMUSP00000022380	Psmb3_Psmc6	-0.181279	0.302	0.493879
26S_Proteasome	ENSMUSP00000099436_ENSMUSP00000027432	Psmb3_Psmd1	-0.123122	0.413	0.583629
26S_Proteasome	ENSMUSP00000099436_ENSMUSP00000133571	Psmb3_Psmd11	-0.183865	0.226	0.426941
26S_Proteasome	ENSMUSP00000099436_ENSMUSP00000021063	Psmb3_Psmd12	-0.307939	0.06	0.238678
26S_Proteasome	ENSMUSP00000099436_ENSMUSP00000026560	Psmb3_Psmd13	-0.463037	0.001	0.0265588
26S_Proteasome	ENSMUSP00000099436_ENSMUSP00000028278	Psmb3_Psmd14	-0.347586	0.015	0.126737
26S_Proteasome	ENSMUSP00000099436_ENSMUSP00000007212	Psmb3_Psmd2	-0.231148	0.213	0.414524
26S_Proteasome	ENSMUSP00000099436_ENSMUSP00000017365	Psmb3_Psmd3	-0.169704	0.291	0.483039
26S_Proteasome	ENSMUSP00000099436_ENSMUSP00000071589	Psmb3_Psmd4	0.124965	0.541	0.684206
26S_Proteasome	ENSMUSP00000099436_ENSMUSP00000102857	Psmb3_Psmd4.1	-0.288754	0.028	0.157043
26S_Proteasome	ENSMUSP00000099436_ENSMUSP00000028225	Psmb3_Psmd5	-0.293948	0.119	0.322694
26S_Proteasome	ENSMUSP00000099436_ENSMUSP00000022256	Psmb3_Psmd6	-0.353173	0.022	0.146074
26S_Proteasome	ENSMUSP00000099436_ENSMUSP00000041968	Psmb3_Psmd7	-0.588247	0.001	0.0265588
26S_Proteasome	ENSMUSP00000099436_ENSMUSP00000138613	Psmb3_Psmd8	-0.324929	0.041	0.199048
26S_Proteasome	ENSMUSP00000099436_ENSMUSP00000098295	Psmb3_Psmd9	-0.0575461	0.719	0.821844
26S_Proteasome	ENSMUSP00000099436_ENSMUSP00000133883	Psmb3_Psme1	-0.105271	0.619	0.754728
26S_Proteasome	ENSMUSP00000099436_ENSMUSP00000123798	Psmb3_Psme2	-0.192165	0.213	0.414524
26S_Proteasome	ENSMUSP00000099436_ENSMUSP00000019470	Psmb3_Psme3	-0.0723831	0.621	0.754728
26S_Proteasome	ENSMUSP00000099436_ENSMUSP00000045460	Psmb3_Psme4	-0.30478	0.058	0.238064
26S_Proteasome	ENSMUSP00000099436_ENSMUSP00000041184	Psmb3_Psmf1	-0.250438	0.155	0.364
26S_Proteasome	ENSMUSP00000099436_ENSMUSP00000023630	Psmb3_Psmg1	-0.064276	0.766	0.844564
26S_Proteasome	ENSMUSP00000005923_ENSMUSP00000022803	Psmb4_Psmb5	-0.468231	0.026	0.154461
26S_Proteasome	ENSMUSP00000005923_ENSMUSP00000018430	Psmb4_Psmb6	-0.370947	0.03	0.16125
26S_Proteasome	ENSMUSP00000005923_ENSMUSP00000028083	Psmb4_Psmb7	-0.350256	0.055	0.228871
26S_Proteasome	ENSMUSP00000005923_ENSMUSP00000025196	Psmb4_Psmb8	-0.205659	0.153	0.362622
26S_Proteasome	ENSMUSP00000005923_ENSMUSP00000133499	Psmb4_Psmb9	-0.232047	0.089	0.287025
26S_Proteasome	ENSMUSP00000005923_ENSMUSP00000021595	Psmb4_Psmc1	-0.124477	0.482	0.643855
26S_Proteasome	ENSMUSP00000005923_ENSMUSP00000030769	Psmb4_Psmc2	-0.0031737	0.98	0.993199
26S_Proteasome	ENSMUSP00000005923_ENSMUSP00000071054	Psmb4_Psmc3	0.059881	0.553	0.693554
26S_Proteasome	ENSMUSP00000005923_ENSMUSP00000032824	Psmb4_Psmc4	-0.268539	0.027	0.155293
26S_Proteasome	ENSMUSP00000005923_ENSMUSP00000021049	Psmb4_Psmc5	-0.108995	0.426	0.595032
26S_Proteasome	ENSMUSP00000005923_ENSMUSP00000022380	Psmb4_Psmc6	-0.146127	0.508	0.660986
26S_Proteasome	ENSMUSP00000005923_ENSMUSP00000027432	Psmb4_Psmd1	-0.17329	0.221	0.421909
26S_Proteasome	ENSMUSP00000005923_ENSMUSP00000133571	Psmb4_Psmd11	-0.282552	0.115	0.320155
26S_Proteasome	ENSMUSP00000005923_ENSMUSP00000021063	Psmb4_Psmd12	-0.276472	0.028	0.157043
26S_Proteasome	ENSMUSP00000005923_ENSMUSP00000026560	Psmb4_Psmd13	-0.472376	0.001	0.0265588
26S_Proteasome	ENSMUSP00000005923_ENSMUSP00000028278	Psmb4_Psmd14	-0.516236	0.001	0.0265588
26S_Proteasome	ENSMUSP00000005923_ENSMUSP00000007212	Psmb4_Psmd2	-0.0621468	0.75	0.837145
26S_Proteasome	ENSMUSP00000005923_ENSMUSP00000017365	Psmb4_Psmd3	-0.283729	0.101	0.301
26S_Proteasome	ENSMUSP00000005923_ENSMUSP00000071589	Psmb4_Psmd4	0.269981	0.188	0.39572
26S_Proteasome	ENSMUSP00000005923_ENSMUSP00000102857	Psmb4_Psmd4.1	-0.247547	0.193	0.400641
26S_Proteasome	ENSMUSP00000005923_ENSMUSP00000028225	Psmb4_Psmd5	-0.415527	0.003	0.0602
26S_Proteasome	ENSMUSP00000005923_ENSMUSP00000022256	Psmb4_Psmd6	-0.340498	0.049	0.213754
26S_Proteasome	ENSMUSP00000005923_ENSMUSP00000041968	Psmb4_Psmd7	-0.483843	0.001	0.0265588
26S_Proteasome	ENSMUSP00000005923_ENSMUSP00000138613	Psmb4_Psmd8	-0.430844	0.009	0.105545
26S_Proteasome	ENSMUSP00000005923_ENSMUSP00000098295	Psmb4_Psmd9	-0.017366	0.91	0.945409
26S_Proteasome	ENSMUSP00000005923_ENSMUSP00000133883	Psmb4_Psme1	-0.196639	0.238	0.435931
26S_Proteasome	ENSMUSP00000005923_ENSMUSP00000123798	Psmb4_Psme2	-0.315717	0.021	0.140467
26S_Proteasome	ENSMUSP00000005923_ENSMUSP00000019470	Psmb4_Psme3	-0.447015	0.002	0.0463077
26S_Proteasome	ENSMUSP00000005923_ENSMUSP00000045460	Psmb4_Psme4	-0.213688	0.19	0.398074
26S_Proteasome	ENSMUSP00000005923_ENSMUSP00000041184	Psmb4_Psmf1	-0.386217	0.048	0.211434
26S_Proteasome	ENSMUSP00000005923_ENSMUSP00000023630	Psmb4_Psmg1	0.199209	0.433	0.599239
26S_Proteasome	ENSMUSP00000022803_ENSMUSP00000018430	Psmb5_Psmb6	-0.0528176	0.765	0.844564
26S_Proteasome	ENSMUSP00000022803_ENSMUSP00000028083	Psmb5_Psmb7	-0.124551	0.418	0.587935
26S_Proteasome	ENSMUSP00000022803_ENSMUSP00000025196	Psmb5_Psmb8	-0.529839	0.196	0.402245
26S_Proteasome	ENSMUSP00000022803_ENSMUSP00000133499	Psmb5_Psmb9	-0.579577	0.144	0.357231
26S_Proteasome	ENSMUSP00000022803_ENSMUSP00000021595	Psmb5_Psmc1	-0.0722568	0.708	0.812356
26S_Proteasome	ENSMUSP00000022803_ENSMUSP00000030769	Psmb5_Psmc2	-0.0978391	0.635	0.765639
26S_Proteasome	ENSMUSP00000022803_ENSMUSP00000071054	Psmb5_Psmc3	-0.0908925	0.55	0.692971
26S_Proteasome	ENSMUSP00000022803_ENSMUSP00000032824	Psmb5_Psmc4	-0.0889977	0.556	0.695385
26S_Proteasome	ENSMUSP00000022803_ENSMUSP00000021049	Psmb5_Psmc5	-0.211202	0.262	0.4541
26S_Proteasome	ENSMUSP00000022803_ENSMUSP00000022380	Psmb5_Psmc6	-0.170831	0.372	0.560431
26S_Proteasome	ENSMUSP00000022803_ENSMUSP00000027432	Psmb5_Psmd1	-0.256738	0.223	0.424829
26S_Proteasome	ENSMUSP00000022803_ENSMUSP00000133571	Psmb5_Psmd11	-0.279902	0.149	0.360716
26S_Proteasome	ENSMUSP00000022803_ENSMUSP00000021063	Psmb5_Psmd12	-0.260591	0.218	0.42076
26S_Proteasome	ENSMUSP00000022803_ENSMUSP00000026560	Psmb5_Psmd13	-0.607098	0.003	0.0602
26S_Proteasome	ENSMUSP00000022803_ENSMUSP00000028278	Psmb5_Psmd14	-0.429663	0.014	0.126737
26S_Proteasome	ENSMUSP00000022803_ENSMUSP00000007212	Psmb5_Psmd2	-0.172628	0.399	0.575159
26S_Proteasome	ENSMUSP00000022803_ENSMUSP00000017365	Psmb5_Psmd3	-0.504811	0.026	0.154461
26S_Proteasome	ENSMUSP00000022803_ENSMUSP00000071589	Psmb5_Psmd4	-0.255484	0.27	0.461761
26S_Proteasome	ENSMUSP00000022803_ENSMUSP00000102857	Psmb5_Psmd4.1	-0.168417	0.425	0.595
26S_Proteasome	ENSMUSP00000022803_ENSMUSP00000028225	Psmb5_Psmd5	-0.24047	0.148	0.359258
26S_Proteasome	ENSMUSP00000022803_ENSMUSP00000022256	Psmb5_Psmd6	-0.463655	0.016	0.126737
26S_Proteasome	ENSMUSP00000022803_ENSMUSP00000041968	Psmb5_Psmd7	-0.495233	0.001	0.0265588
26S_Proteasome	ENSMUSP00000022803_ENSMUSP00000138613	Psmb5_Psmd8	-0.46518	0.083	0.282826
26S_Proteasome	ENSMUSP00000022803_ENSMUSP00000098295	Psmb5_Psmd9	-0.0314639	0.874	0.918768
26S_Proteasome	ENSMUSP00000022803_ENSMUSP00000133883	Psmb5_Psme1	-0.447872	0.239	0.435994
26S_Proteasome	ENSMUSP00000022803_ENSMUSP00000123798	Psmb5_Psme2	-0.692702	0.079	0.27866
26S_Proteasome	ENSMUSP00000022803_ENSMUSP00000019470	Psmb5_Psme3	-0.356851	0.084	0.28409
26S_Proteasome	ENSMUSP00000022803_ENSMUSP00000045460	Psmb5_Psme4	-0.131703	0.351	0.539036
26S_Proteasome	ENSMUSP00000022803_ENSMUSP00000041184	Psmb5_Psmf1	0.00782739	0.965	0.980197
26S_Proteasome	ENSMUSP00000022803_ENSMUSP00000023630	Psmb5_Psmg1	-0.0835263	0.658	0.775684
26S_Proteasome	ENSMUSP00000018430_ENSMUSP00000028083	Psmb6_Psmb7	-0.214953	0.156	0.364
26S_Proteasome	ENSMUSP00000018430_ENSMUSP00000025196	Psmb6_Psmb8	-0.41861	0.218	0.42076
26S_Proteasome	ENSMUSP00000018430_ENSMUSP00000133499	Psmb6_Psmb9	-0.377521	0.277	0.470171
26S_Proteasome	ENSMUSP00000018430_ENSMUSP00000021595	Psmb6_Psmc1	-0.172775	0.229	0.42813
26S_Proteasome	ENSMUSP00000018430_ENSMUSP00000030769	Psmb6_Psmc2	-0.216842	0.163	0.369822
26S_Proteasome	ENSMUSP00000018430_ENSMUSP00000071054	Psmb6_Psmc3	-0.154938	0.278	0.470983
26S_Proteasome	ENSMUSP00000018430_ENSMUSP00000032824	Psmb6_Psmc4	-0.299928	0.025	0.152534
26S_Proteasome	ENSMUSP00000018430_ENSMUSP00000021049	Psmb6_Psmc5	-0.142987	0.363	0.550906
26S_Proteasome	ENSMUSP00000018430_ENSMUSP00000022380	Psmb6_Psmc6	-0.259991	0.16	0.368571
26S_Proteasome	ENSMUSP00000018430_ENSMUSP00000027432	Psmb6_Psmd1	-0.22129	0.187	0.39572
26S_Proteasome	ENSMUSP00000018430_ENSMUSP00000133571	Psmb6_Psmd11	-0.365704	0.025	0.152534
26S_Proteasome	ENSMUSP00000018430_ENSMUSP00000021063	Psmb6_Psmd12	-0.39007	0.02	0.136818
26S_Proteasome	ENSMUSP00000018430_ENSMUSP00000026560	Psmb6_Psmd13	-0.448599	0.019	0.136818
26S_Proteasome	ENSMUSP00000018430_ENSMUSP00000028278	Psmb6_Psmd14	-0.431952	0.003	0.0602
26S_Proteasome	ENSMUSP00000018430_ENSMUSP00000007212	Psmb6_Psmd2	-0.202279	0.177	0.387311
26S_Proteasome	ENSMUSP00000018430_ENSMUSP00000017365	Psmb6_Psmd3	-0.41393	0.042	0.199123
26S_Proteasome	ENSMUSP00000018430_ENSMUSP00000071589	Psmb6_Psmd4	0.0443287	0.871	0.916682
26S_Proteasome	ENSMUSP00000018430_ENSMUSP00000102857	Psmb6_Psmd4.1	-0.114295	0.49	0.649155
26S_Proteasome	ENSMUSP00000018430_ENSMUSP00000028225	Psmb6_Psmd5	-0.356905	0.06	0.238678
26S_Proteasome	ENSMUSP00000018430_ENSMUSP00000022256	Psmb6_Psmd6	-0.495933	0.013	0.126737
26S_Proteasome	ENSMUSP00000018430_ENSMUSP00000041968	Psmb6_Psmd7	-0.443466	0.007	0.0929559
26S_Proteasome	ENSMUSP00000018430_ENSMUSP00000138613	Psmb6_Psmd8	-0.351341	0.089	0.287025
26S_Proteasome	ENSMUSP00000018430_ENSMUSP00000098295	Psmb6_Psmd9	-0.0152872	0.913	0.945409
26S_Proteasome	ENSMUSP00000018430_ENSMUSP00000133883	Psmb6_Psme1	-0.377451	0.158	0.365831
26S_Proteasome	ENSMUSP00000018430_ENSMUSP00000123798	Psmb6_Psme2	-0.507228	0.077	0.274826
26S_Proteasome	ENSMUSP00000018430_ENSMUSP00000019470	Psmb6_Psme3	-0.394462	0.035	0.176564
26S_Proteasome	ENSMUSP00000018430_ENSMUSP00000045460	Psmb6_Psme4	-0.303123	0.081	0.279172
26S_Proteasome	ENSMUSP00000018430_ENSMUSP00000041184	Psmb6_Psmf1	-0.138202	0.458	0.620051
26S_Proteasome	ENSMUSP00000018430_ENSMUSP00000023630	Psmb6_Psmg1	-0.0584301	0.771	0.84904
26S_Proteasome	ENSMUSP00000028083_ENSMUSP00000025196	Psmb7_Psmb8	-0.373557	0.179	0.387619
26S_Proteasome	ENSMUSP00000028083_ENSMUSP00000133499	Psmb7_Psmb9	-0.412439	0.116	0.320155
26S_Proteasome	ENSMUSP00000028083_ENSMUSP00000021595	Psmb7_Psmc1	-0.0281511	0.786	0.856162
26S_Proteasome	ENSMUSP00000028083_ENSMUSP00000030769	Psmb7_Psmc2	-0.363287	0.086	0.284462
26S_Proteasome	ENSMUSP00000028083_ENSMUSP00000071054	Psmb7_Psmc3	-0.112215	0.371	0.560431
26S_Proteasome	ENSMUSP00000028083_ENSMUSP00000032824	Psmb7_Psmc4	-0.215515	0.068	0.252691
26S_Proteasome	ENSMUSP00000028083_ENSMUSP00000021049	Psmb7_Psmc5	-0.295622	0.042	0.199123
26S_Proteasome	ENSMUSP00000028083_ENSMUSP00000022380	Psmb7_Psmc6	-0.0897812	0.482	0.643855
26S_Proteasome	ENSMUSP00000028083_ENSMUSP00000027432	Psmb7_Psmd1	-0.262341	0.12	0.324431
26S_Proteasome	ENSMUSP00000028083_ENSMUSP00000133571	Psmb7_Psmd11	-0.34229	0.023	0.147298
26S_Proteasome	ENSMUSP00000028083_ENSMUSP00000021063	Psmb7_Psmd12	-0.153145	0.334	0.521803
26S_Proteasome	ENSMUSP00000028083_ENSMUSP00000026560	Psmb7_Psmd13	-0.590016	0.001	0.0265588
26S_Proteasome	ENSMUSP00000028083_ENSMUSP00000028278	Psmb7_Psmd14	-0.371355	0.027	0.155293
26S_Proteasome	ENSMUSP00000028083_ENSMUSP00000007212	Psmb7_Psmd2	-0.0290967	0.811	0.873906
26S_Proteasome	ENSMUSP00000028083_ENSMUSP00000017365	Psmb7_Psmd3	-0.313822	0.11	0.314335
26S_Proteasome	ENSMUSP00000028083_ENSMUSP00000071589	Psmb7_Psmd4	-0.0751173	0.721	0.823088
26S_Proteasome	ENSMUSP00000028083_ENSMUSP00000102857	Psmb7_Psmd4.1	-0.200683	0.16	0.368571
26S_Proteasome	ENSMUSP00000028083_ENSMUSP00000028225	Psmb7_Psmd5	-0.300419	0.031	0.164665
26S_Proteasome	ENSMUSP00000028083_ENSMUSP00000022256	Psmb7_Psmd6	-0.449048	0.014	0.126737
26S_Proteasome	ENSMUSP00000028083_ENSMUSP00000041968	Psmb7_Psmd7	-0.488311	0.008	0.100333
26S_Proteasome	ENSMUSP00000028083_ENSMUSP00000138613	Psmb7_Psmd8	-0.134879	0.534	0.679158
26S_Proteasome	ENSMUSP00000028083_ENSMUSP00000098295	Psmb7_Psmd9	0.0970732	0.611	0.750657
26S_Proteasome	ENSMUSP00000028083_ENSMUSP00000133883	Psmb7_Psme1	-0.243691	0.393	0.572528
26S_Proteasome	ENSMUSP00000028083_ENSMUSP00000123798	Psmb7_Psme2	-0.468549	0.077	0.274826
26S_Proteasome	ENSMUSP00000028083_ENSMUSP00000019470	Psmb7_Psme3	-0.450364	0.036	0.179602
26S_Proteasome	ENSMUSP00000028083_ENSMUSP00000045460	Psmb7_Psme4	-0.198802	0.189	0.3969
26S_Proteasome	ENSMUSP00000028083_ENSMUSP00000041184	Psmb7_Psmf1	-0.213389	0.298	0.491945
26S_Proteasome	ENSMUSP00000028083_ENSMUSP00000023630	Psmb7_Psmg1	-0.268061	0.23	0.428227
26S_Proteasome	ENSMUSP00000025196_ENSMUSP00000133499	Psmb8_Psmb9	-0.000578789	0.99	0.995512
26S_Proteasome	ENSMUSP00000025196_ENSMUSP00000021595	Psmb8_Psmc1	-0.127795	0.53	0.675975
26S_Proteasome	ENSMUSP00000025196_ENSMUSP00000030769	Psmb8_Psmc2	-0.230208	0.22	0.421783
26S_Proteasome	ENSMUSP00000025196_ENSMUSP00000071054	Psmb8_Psmc3	-0.27864	0.123	0.327637
26S_Proteasome	ENSMUSP00000025196_ENSMUSP00000032824	Psmb8_Psmc4	-0.186969	0.248	0.443485
26S_Proteasome	ENSMUSP00000025196_ENSMUSP00000021049	Psmb8_Psmc5	-0.109326	0.608	0.747989
26S_Proteasome	ENSMUSP00000025196_ENSMUSP00000022380	Psmb8_Psmc6	-0.0490534	0.832	0.891217
26S_Proteasome	ENSMUSP00000025196_ENSMUSP00000027432	Psmb8_Psmd1	-0.257398	0.165	0.371559
26S_Proteasome	ENSMUSP00000025196_ENSMUSP00000133571	Psmb8_Psmd11	-0.166902	0.437	0.600173
26S_Proteasome	ENSMUSP00000025196_ENSMUSP00000021063	Psmb8_Psmd12	-0.444321	0.008	0.100333
26S_Proteasome	ENSMUSP00000025196_ENSMUSP00000026560	Psmb8_Psmd13	-0.172255	0.31	0.498096
26S_Proteasome	ENSMUSP00000025196_ENSMUSP00000028278	Psmb8_Psmd14	-0.377403	0.04	0.196304
26S_Proteasome	ENSMUSP00000025196_ENSMUSP00000007212	Psmb8_Psmd2	-0.194238	0.355	0.543331
26S_Proteasome	ENSMUSP00000025196_ENSMUSP00000017365	Psmb8_Psmd3	-0.0619872	0.748	0.836981
26S_Proteasome	ENSMUSP00000025196_ENSMUSP00000071589	Psmb8_Psmd4	0.177635	0.427	0.595032
26S_Proteasome	ENSMUSP00000025196_ENSMUSP00000102857	Psmb8_Psmd4.1	-0.233585	0.108	0.311578
26S_Proteasome	ENSMUSP00000025196_ENSMUSP00000028225	Psmb8_Psmd5	-0.236157	0.224	0.424941
26S_Proteasome	ENSMUSP00000025196_ENSMUSP00000022256	Psmb8_Psmd6	-0.242806	0.14	0.352145
26S_Proteasome	ENSMUSP00000025196_ENSMUSP00000041968	Psmb8_Psmd7	-0.0547262	0.666	0.780023
26S_Proteasome	ENSMUSP00000025196_ENSMUSP00000138613	Psmb8_Psmd8	-0.336114	0.181	0.390079
26S_Proteasome	ENSMUSP00000025196_ENSMUSP00000098295	Psmb8_Psmd9	-0.121835	0.565	0.702748
26S_Proteasome	ENSMUSP00000025196_ENSMUSP00000133883	Psmb8_Psme1	-0.00869158	0.958	0.976381
26S_Proteasome	ENSMUSP00000025196_ENSMUSP00000123798	Psmb8_Psme2	0.0538514	0.551	0.692971
26S_Proteasome	ENSMUSP00000025196_ENSMUSP00000019470	Psmb8_Psme3	-0.213991	0.219	0.42076
26S_Proteasome	ENSMUSP00000025196_ENSMUSP00000045460	Psmb8_Psme4	-0.183566	0.235	0.434846
26S_Proteasome	ENSMUSP00000025196_ENSMUSP00000041184	Psmb8_Psmf1	-0.324653	0.194	0.401794
26S_Proteasome	ENSMUSP00000025196_ENSMUSP00000023630	Psmb8_Psmg1	-0.383684	0.027	0.155293
26S_Proteasome	ENSMUSP00000133499_ENSMUSP00000021595	Psmb9_Psmc1	-0.0423477	0.806	0.87272
26S_Proteasome	ENSMUSP00000133499_ENSMUSP00000030769	Psmb9_Psmc2	-0.193515	0.247	0.443485
26S_Proteasome	ENSMUSP00000133499_ENSMUSP00000071054	Psmb9_Psmc3	-0.0960096	0.532	0.677568
26S_Proteasome	ENSMUSP00000133499_ENSMUSP00000032824	Psmb9_Psmc4	-0.130359	0.38	0.566238
26S_Proteasome	ENSMUSP00000133499_ENSMUSP00000021049	Psmb9_Psmc5	-0.0591709	0.737	0.83293
26S_Proteasome	ENSMUSP00000133499_ENSMUSP00000022380	Psmb9_Psmc6	-0.0404992	0.84	0.892376
26S_Proteasome	ENSMUSP00000133499_ENSMUSP00000027432	Psmb9_Psmd1	-0.248876	0.117	0.320155
26S_Proteasome	ENSMUSP00000133499_ENSMUSP00000133571	Psmb9_Psmd11	-0.207146	0.263	0.45496
26S_Proteasome	ENSMUSP00000133499_ENSMUSP00000021063	Psmb9_Psmd12	-0.45784	0.007	0.0929559
26S_Proteasome	ENSMUSP00000133499_ENSMUSP00000026560	Psmb9_Psmd13	-0.225116	0.153	0.362622
26S_Proteasome	ENSMUSP00000133499_ENSMUSP00000028278	Psmb9_Psmd14	-0.389038	0.034	0.17544
26S_Proteasome	ENSMUSP00000133499_ENSMUSP00000007212	Psmb9_Psmd2	-0.216683	0.219	0.42076
26S_Proteasome	ENSMUSP00000133499_ENSMUSP00000017365	Psmb9_Psmd3	-0.11741	0.495	0.651948
26S_Proteasome	ENSMUSP00000133499_ENSMUSP00000071589	Psmb9_Psmd4	0.303093	0.161	0.369409
26S_Proteasome	ENSMUSP00000133499_ENSMUSP00000102857	Psmb9_Psmd4.1	-0.15466	0.221	0.421909
26S_Proteasome	ENSMUSP00000133499_ENSMUSP00000028225	Psmb9_Psmd5	-0.360998	0.045	0.203175
26S_Proteasome	ENSMUSP00000133499_ENSMUSP00000022256	Psmb9_Psmd6	-0.275176	0.106	0.308768
26S_Proteasome	ENSMUSP00000133499_ENSMUSP00000041968	Psmb9_Psmd7	-0.0643022	0.616	0.754728
26S_Proteasome	ENSMUSP00000133499_ENSMUSP00000138613	Psmb9_Psmd8	-0.283184	0.146	0.359258
26S_Proteasome	ENSMUSP00000133499_ENSMUSP00000098295	Psmb9_Psmd9	-0.0715798	0.706	0.812356
26S_Proteasome	ENSMUSP00000133499_ENSMUSP00000133883	Psmb9_Psme1	0.0367818	0.827	0.887968
26S_Proteasome	ENSMUSP00000133499_ENSMUSP00000123798	Psmb9_Psme2	0.0323558	0.639	0.765639
26S_Proteasome	ENSMUSP00000133499_ENSMUSP00000019470	Psmb9_Psme3	-0.397829	0.01	0.106235
26S_Proteasome	ENSMUSP00000133499_ENSMUSP00000045460	Psmb9_Psme4	-0.242809	0.129	0.335697
26S_Proteasome	ENSMUSP00000133499_ENSMUSP00000041184	Psmb9_Psmf1	-0.23527	0.307	0.495923
26S_Proteasome	ENSMUSP00000133499_ENSMUSP00000023630	Psmb9_Psmg1	-0.395498	0.019	0.136818
26S_Proteasome	ENSMUSP00000021595_ENSMUSP00000030769	Psmc1_Psmc2	-0.170339	0.265	0.45667
26S_Proteasome	ENSMUSP00000021595_ENSMUSP00000071054	Psmc1_Psmc3	-0.094744	0.33	0.517344
26S_Proteasome	ENSMUSP00000021595_ENSMUSP00000032824	Psmc1_Psmc4	-0.0636745	0.446	0.608366
26S_Proteasome	ENSMUSP00000021595_ENSMUSP00000021049	Psmc1_Psmc5	-0.0958397	0.395	0.572528
26S_Proteasome	ENSMUSP00000021595_ENSMUSP00000022380	Psmc1_Psmc6	0.083629	0.554	0.693845
26S_Proteasome	ENSMUSP00000021595_ENSMUSP00000027432	Psmc1_Psmd1	-0.117102	0.498	0.653625
26S_Proteasome	ENSMUSP00000021595_ENSMUSP00000133571	Psmc1_Psmd11	-0.200537	0.126	0.331714
26S_Proteasome	ENSMUSP00000021595_ENSMUSP00000021063	Psmc1_Psmd12	-0.16132	0.262	0.4541
26S_Proteasome	ENSMUSP00000021595_ENSMUSP00000026560	Psmc1_Psmd13	-0.335566	0.047	0.210104
26S_Proteasome	ENSMUSP00000021595_ENSMUSP00000028278	Psmc1_Psmd14	-0.491599	0.016	0.126737
26S_Proteasome	ENSMUSP00000021595_ENSMUSP00000007212	Psmc1_Psmd2	0.0829393	0.442	0.604736
26S_Proteasome	ENSMUSP00000021595_ENSMUSP00000017365	Psmc1_Psmd3	-0.0548542	0.749	0.837063
26S_Proteasome	ENSMUSP00000021595_ENSMUSP00000071589	Psmc1_Psmd4	0.0863673	0.712	0.814875
26S_Proteasome	ENSMUSP00000021595_ENSMUSP00000102857	Psmc1_Psmd4.1	0.026466	0.78	0.855877
26S_Proteasome	ENSMUSP00000021595_ENSMUSP00000028225	Psmc1_Psmd5	-0.0635716	0.644	0.767193
26S_Proteasome	ENSMUSP00000021595_ENSMUSP00000022256	Psmc1_Psmd6	-0.36518	0.05	0.217067
26S_Proteasome	ENSMUSP00000021595_ENSMUSP00000041968	Psmc1_Psmd7	-0.126393	0.417	0.587935
26S_Proteasome	ENSMUSP00000021595_ENSMUSP00000138613	Psmc1_Psmd8	0.0966995	0.536	0.6801
26S_Proteasome	ENSMUSP00000021595_ENSMUSP00000098295	Psmc1_Psmd9	0.0519963	0.765	0.844564
26S_Proteasome	ENSMUSP00000021595_ENSMUSP00000133883	Psmc1_Psme1	-0.00853054	0.963	0.979267
26S_Proteasome	ENSMUSP00000021595_ENSMUSP00000123798	Psmc1_Psme2	-0.185275	0.306	0.495923
26S_Proteasome	ENSMUSP00000021595_ENSMUSP00000019470	Psmc1_Psme3	-0.216759	0.271	0.462595
26S_Proteasome	ENSMUSP00000021595_ENSMUSP00000045460	Psmc1_Psme4	-0.193228	0.249	0.443485
26S_Proteasome	ENSMUSP00000021595_ENSMUSP00000041184	Psmc1_Psmf1	-0.0467274	0.78	0.855877
26S_Proteasome	ENSMUSP00000021595_ENSMUSP00000023630	Psmc1_Psmg1	-0.501985	0.019	0.136818
26S_Proteasome	ENSMUSP00000030769_ENSMUSP00000071054	Psmc2_Psmc3	-0.130278	0.262	0.4541
26S_Proteasome	ENSMUSP00000030769_ENSMUSP00000032824	Psmc2_Psmc4	-0.424983	0.001	0.0265588
26S_Proteasome	ENSMUSP00000030769_ENSMUSP00000021049	Psmc2_Psmc5	-0.179725	0.065	0.249766
26S_Proteasome	ENSMUSP00000030769_ENSMUSP00000022380	Psmc2_Psmc6	-0.242404	0.121	0.326158
26S_Proteasome	ENSMUSP00000030769_ENSMUSP00000027432	Psmc2_Psmd1	-0.177962	0.116	0.320155
26S_Proteasome	ENSMUSP00000030769_ENSMUSP00000133571	Psmc2_Psmd11	-0.351172	0.01	0.106235
26S_Proteasome	ENSMUSP00000030769_ENSMUSP00000021063	Psmc2_Psmd12	-0.371629	0.032	0.168982
26S_Proteasome	ENSMUSP00000030769_ENSMUSP00000026560	Psmc2_Psmd13	-0.204049	0.101	0.301
26S_Proteasome	ENSMUSP00000030769_ENSMUSP00000028278	Psmc2_Psmd14	-0.547029	0.001	0.0265588
26S_Proteasome	ENSMUSP00000030769_ENSMUSP00000007212	Psmc2_Psmd2	0.0338426	0.752	0.837307
26S_Proteasome	ENSMUSP00000030769_ENSMUSP00000017365	Psmc2_Psmd3	-0.0652422	0.756	0.838658
26S_Proteasome	ENSMUSP00000030769_ENSMUSP00000071589	Psmc2_Psmd4	0.359454	0.079	0.27866
26S_Proteasome	ENSMUSP00000030769_ENSMUSP00000102857	Psmc2_Psmd4.1	-0.236444	0.176	0.386686
26S_Proteasome	ENSMUSP00000030769_ENSMUSP00000028225	Psmc2_Psmd5	-0.298165	0.027	0.155293
26S_Proteasome	ENSMUSP00000030769_ENSMUSP00000022256	Psmc2_Psmd6	-0.145871	0.409	0.580703
26S_Proteasome	ENSMUSP00000030769_ENSMUSP00000041968	Psmc2_Psmd7	-0.318951	0.007	0.0929559
26S_Proteasome	ENSMUSP00000030769_ENSMUSP00000138613	Psmc2_Psmd8	-0.317676	0.356	0.543939
26S_Proteasome	ENSMUSP00000030769_ENSMUSP00000098295	Psmc2_Psmd9	0.0902781	0.574	0.711981
26S_Proteasome	ENSMUSP00000030769_ENSMUSP00000133883	Psmc2_Psme1	-0.433699	0.02	0.136818
26S_Proteasome	ENSMUSP00000030769_ENSMUSP00000123798	Psmc2_Psme2	-0.42051	0.015	0.126737
26S_Proteasome	ENSMUSP00000030769_ENSMUSP00000019470	Psmc2_Psme3	-0.411843	0.016	0.126737
26S_Proteasome	ENSMUSP00000030769_ENSMUSP00000045460	Psmc2_Psme4	-0.210437	0.257	0.4515
26S_Proteasome	ENSMUSP00000030769_ENSMUSP00000041184	Psmc2_Psmf1	-0.222663	0.198	0.403598
26S_Proteasome	ENSMUSP00000030769_ENSMUSP00000023630	Psmc2_Psmg1	-0.31837	0.105	0.308768
26S_Proteasome	ENSMUSP00000071054_ENSMUSP00000032824	Psmc3_Psmc4	-0.272166	0.014	0.126737
26S_Proteasome	ENSMUSP00000071054_ENSMUSP00000021049	Psmc3_Psmc5	-0.147529	0.23	0.428227
26S_Proteasome	ENSMUSP00000071054_ENSMUSP00000022380	Psmc3_Psmc6	-0.210498	0.236	0.434914
26S_Proteasome	ENSMUSP00000071054_ENSMUSP00000027432	Psmc3_Psmd1	-0.108964	0.4	0.575159
26S_Proteasome	ENSMUSP00000071054_ENSMUSP00000133571	Psmc3_Psmd11	-0.407082	0.017	0.132336
26S_Proteasome	ENSMUSP00000071054_ENSMUSP00000021063	Psmc3_Psmd12	-0.205451	0.147	0.359258
26S_Proteasome	ENSMUSP00000071054_ENSMUSP00000026560	Psmc3_Psmd13	-0.307428	0.052	0.221491
26S_Proteasome	ENSMUSP00000071054_ENSMUSP00000028278	Psmc3_Psmd14	-0.401834	0.014	0.126737
26S_Proteasome	ENSMUSP00000071054_ENSMUSP00000007212	Psmc3_Psmd2	0.06329	0.65	0.770276
26S_Proteasome	ENSMUSP00000071054_ENSMUSP00000017365	Psmc3_Psmd3	-0.0427772	0.807	0.87272
26S_Proteasome	ENSMUSP00000071054_ENSMUSP00000071589	Psmc3_Psmd4	0.162515	0.412	0.583129
26S_Proteasome	ENSMUSP00000071054_ENSMUSP00000102857	Psmc3_Psmd4.1	-0.110086	0.343	0.53218
26S_Proteasome	ENSMUSP00000071054_ENSMUSP00000028225	Psmc3_Psmd5	-0.17931	0.192	0.399484
26S_Proteasome	ENSMUSP00000071054_ENSMUSP00000022256	Psmc3_Psmd6	-0.153918	0.437	0.600173
26S_Proteasome	ENSMUSP00000071054_ENSMUSP00000041968	Psmc3_Psmd7	-0.191379	0.141	0.352695
26S_Proteasome	ENSMUSP00000071054_ENSMUSP00000138613	Psmc3_Psmd8	-0.0461632	0.744	0.834574
26S_Proteasome	ENSMUSP00000071054_ENSMUSP00000098295	Psmc3_Psmd9	0.0401406	0.793	0.861708
26S_Proteasome	ENSMUSP00000071054_ENSMUSP00000133883	Psmc3_Psme1	-0.284054	0.059	0.238678
26S_Proteasome	ENSMUSP00000071054_ENSMUSP00000123798	Psmc3_Psme2	-0.287221	0.082	0.281544
26S_Proteasome	ENSMUSP00000071054_ENSMUSP00000019470	Psmc3_Psme3	-0.313539	0.055	0.228871
26S_Proteasome	ENSMUSP00000071054_ENSMUSP00000045460	Psmc3_Psme4	-0.0798008	0.665	0.779864
26S_Proteasome	ENSMUSP00000071054_ENSMUSP00000041184	Psmc3_Psmf1	-0.151244	0.363	0.550906
26S_Proteasome	ENSMUSP00000071054_ENSMUSP00000023630	Psmc3_Psmg1	-0.39093	0.043	0.199123
26S_Proteasome	ENSMUSP00000032824_ENSMUSP00000021049	Psmc4_Psmc5	-0.244003	0.075	0.2709
26S_Proteasome	ENSMUSP00000032824_ENSMUSP00000022380	Psmc4_Psmc6	-0.141129	0.275	0.468538
26S_Proteasome	ENSMUSP00000032824_ENSMUSP00000027432	Psmc4_Psmd1	-0.308169	0.129	0.335697
26S_Proteasome	ENSMUSP00000032824_ENSMUSP00000133571	Psmc4_Psmd11	-0.313606	0.02	0.136818
26S_Proteasome	ENSMUSP00000032824_ENSMUSP00000021063	Psmc4_Psmd12	-0.463319	0.004	0.07525
26S_Proteasome	ENSMUSP00000032824_ENSMUSP00000026560	Psmc4_Psmd13	-0.411189	0.005	0.080625
26S_Proteasome	ENSMUSP00000032824_ENSMUSP00000028278	Psmc4_Psmd14	-0.53329	0.001	0.0265588
26S_Proteasome	ENSMUSP00000032824_ENSMUSP00000007212	Psmc4_Psmd2	-0.132763	0.323	0.512385
26S_Proteasome	ENSMUSP00000032824_ENSMUSP00000017365	Psmc4_Psmd3	-0.0736061	0.708	0.812356
26S_Proteasome	ENSMUSP00000032824_ENSMUSP00000071589	Psmc4_Psmd4	0.0258785	0.901	0.937331
26S_Proteasome	ENSMUSP00000032824_ENSMUSP00000102857	Psmc4_Psmd4.1	-0.0463347	0.626	0.758762
26S_Proteasome	ENSMUSP00000032824_ENSMUSP00000028225	Psmc4_Psmd5	-0.260183	0.065	0.249766
26S_Proteasome	ENSMUSP00000032824_ENSMUSP00000022256	Psmc4_Psmd6	-0.229409	0.238	0.435931
26S_Proteasome	ENSMUSP00000032824_ENSMUSP00000041968	Psmc4_Psmd7	-0.305013	0.099	0.301
26S_Proteasome	ENSMUSP00000032824_ENSMUSP00000138613	Psmc4_Psmd8	-0.0982428	0.527	0.673099
26S_Proteasome	ENSMUSP00000032824_ENSMUSP00000098295	Psmc4_Psmd9	0.130778	0.395	0.572528
26S_Proteasome	ENSMUSP00000032824_ENSMUSP00000133883	Psmc4_Psme1	-0.167478	0.262	0.4541
26S_Proteasome	ENSMUSP00000032824_ENSMUSP00000123798	Psmc4_Psme2	-0.267168	0.085	0.284462
26S_Proteasome	ENSMUSP00000032824_ENSMUSP00000019470	Psmc4_Psme3	-0.335136	0.044	0.200667
26S_Proteasome	ENSMUSP00000032824_ENSMUSP00000045460	Psmc4_Psme4	-0.132986	0.482	0.643855
26S_Proteasome	ENSMUSP00000032824_ENSMUSP00000041184	Psmc4_Psmf1	0.0188206	0.913	0.945409
26S_Proteasome	ENSMUSP00000032824_ENSMUSP00000023630	Psmc4_Psmg1	-0.550469	0.001	0.0265588
26S_Proteasome	ENSMUSP00000021049_ENSMUSP00000022380	Psmc5_Psmc6	-0.192762	0.141	0.352695
26S_Proteasome	ENSMUSP00000021049_ENSMUSP00000027432	Psmc5_Psmd1	-0.0198218	0.843	0.894511
26S_Proteasome	ENSMUSP00000021049_ENSMUSP00000133571	Psmc5_Psmd11	-0.215262	0.014	0.126737
26S_Proteasome	ENSMUSP00000021049_ENSMUSP00000021063	Psmc5_Psmd12	-0.463044	0.008	0.100333
26S_Proteasome	ENSMUSP00000021049_ENSMUSP00000026560	Psmc5_Psmd13	-0.196044	0.139	0.351588
26S_Proteasome	ENSMUSP00000021049_ENSMUSP00000028278	Psmc5_Psmd14	-0.455178	0.003	0.0602
26S_Proteasome	ENSMUSP00000021049_ENSMUSP00000007212	Psmc5_Psmd2	-0.0831957	0.477	0.641924
26S_Proteasome	ENSMUSP00000021049_ENSMUSP00000017365	Psmc5_Psmd3	-0.0945795	0.537	0.6801
26S_Proteasome	ENSMUSP00000021049_ENSMUSP00000071589	Psmc5_Psmd4	0.461505	0.071	0.261686
26S_Proteasome	ENSMUSP00000021049_ENSMUSP00000102857	Psmc5_Psmd4.1	-0.0391388	0.707	0.812356
26S_Proteasome	ENSMUSP00000021049_ENSMUSP00000028225	Psmc5_Psmd5	-0.0399876	0.817	0.879322
26S_Proteasome	ENSMUSP00000021049_ENSMUSP00000022256	Psmc5_Psmd6	-0.184927	0.315	0.504335
26S_Proteasome	ENSMUSP00000021049_ENSMUSP00000041968	Psmc5_Psmd7	-0.264134	0.095	0.296834
26S_Proteasome	ENSMUSP00000021049_ENSMUSP00000138613	Psmc5_Psmd8	-0.15986	0.332	0.519577
26S_Proteasome	ENSMUSP00000021049_ENSMUSP00000098295	Psmc5_Psmd9	0.224539	0.162	0.369409
26S_Proteasome	ENSMUSP00000021049_ENSMUSP00000133883	Psmc5_Psme1	-0.130417	0.496	0.651948
26S_Proteasome	ENSMUSP00000021049_ENSMUSP00000123798	Psmc5_Psme2	-0.266141	0.191	0.399243
26S_Proteasome	ENSMUSP00000021049_ENSMUSP00000019470	Psmc5_Psme3	-0.295755	0.081	0.279172
26S_Proteasome	ENSMUSP00000021049_ENSMUSP00000045460	Psmc5_Psme4	-0.266031	0.209	0.412969
26S_Proteasome	ENSMUSP00000021049_ENSMUSP00000041184	Psmc5_Psmf1	-0.10911	0.483	0.644238
26S_Proteasome	ENSMUSP00000021049_ENSMUSP00000023630	Psmc5_Psmg1	-0.140203	0.459	0.620475
26S_Proteasome	ENSMUSP00000022380_ENSMUSP00000027432	Psmc6_Psmd1	-0.126448	0.387	0.570083
26S_Proteasome	ENSMUSP00000022380_ENSMUSP00000133571	Psmc6_Psmd11	-0.115117	0.324	0.512385
26S_Proteasome	ENSMUSP00000022380_ENSMUSP00000021063	Psmc6_Psmd12	-0.199129	0.302	0.493879
26S_Proteasome	ENSMUSP00000022380_ENSMUSP00000026560	Psmc6_Psmd13	-0.22918	0.209	0.412969
26S_Proteasome	ENSMUSP00000022380_ENSMUSP00000028278	Psmc6_Psmd14	-0.337262	0.127	0.333375
26S_Proteasome	ENSMUSP00000022380_ENSMUSP00000007212	Psmc6_Psmd2	0.111095	0.372	0.560431
26S_Proteasome	ENSMUSP00000022380_ENSMUSP00000017365	Psmc6_Psmd3	0.0436939	0.839	0.892364
26S_Proteasome	ENSMUSP00000022380_ENSMUSP00000071589	Psmc6_Psmd4	0.153002	0.508	0.660986
26S_Proteasome	ENSMUSP00000022380_ENSMUSP00000102857	Psmc6_Psmd4.1	-0.0139608	0.937	0.96368
26S_Proteasome	ENSMUSP00000022380_ENSMUSP00000028225	Psmc6_Psmd5	-0.0462161	0.826	0.88795
26S_Proteasome	ENSMUSP00000022380_ENSMUSP00000022256	Psmc6_Psmd6	-0.0845337	0.668	0.781352
26S_Proteasome	ENSMUSP00000022380_ENSMUSP00000041968	Psmc6_Psmd7	-0.43616	0.035	0.176564
26S_Proteasome	ENSMUSP00000022380_ENSMUSP00000138613	Psmc6_Psmd8	0.0184228	0.901	0.937331
26S_Proteasome	ENSMUSP00000022380_ENSMUSP00000098295	Psmc6_Psmd9	0.139174	0.487	0.646707
26S_Proteasome	ENSMUSP00000022380_ENSMUSP00000133883	Psmc6_Psme1	-0.149315	0.386	0.570083
26S_Proteasome	ENSMUSP00000022380_ENSMUSP00000123798	Psmc6_Psme2	-0.268764	0.229	0.42813
26S_Proteasome	ENSMUSP00000022380_ENSMUSP00000019470	Psmc6_Psme3	-0.272543	0.148	0.359258
26S_Proteasome	ENSMUSP00000022380_ENSMUSP00000045460	Psmc6_Psme4	0.116263	0.511	0.663932
26S_Proteasome	ENSMUSP00000022380_ENSMUSP00000041184	Psmc6_Psmf1	-0.25787	0.178	0.387311
26S_Proteasome	ENSMUSP00000022380_ENSMUSP00000023630	Psmc6_Psmg1	-0.372361	0.195	0.402021
26S_Proteasome	ENSMUSP00000027432_ENSMUSP00000133571	Psmd1_Psmd11	-0.0474345	0.647	0.767728
26S_Proteasome	ENSMUSP00000027432_ENSMUSP00000021063	Psmd1_Psmd12	-0.409375	0.03	0.16125
26S_Proteasome	ENSMUSP00000027432_ENSMUSP00000026560	Psmd1_Psmd13	-0.128172	0.202	0.408067
26S_Proteasome	ENSMUSP00000027432_ENSMUSP00000028278	Psmd1_Psmd14	-0.274617	0.025	0.152534
26S_Proteasome	ENSMUSP00000027432_ENSMUSP00000007212	Psmd1_Psmd2	-0.0768088	0.513	0.6653
26S_Proteasome	ENSMUSP00000027432_ENSMUSP00000017365	Psmd1_Psmd3	-0.141542	0.136	0.347898
26S_Proteasome	ENSMUSP00000027432_ENSMUSP00000071589	Psmd1_Psmd4	0.358483	0.152	0.362622
26S_Proteasome	ENSMUSP00000027432_ENSMUSP00000102857	Psmd1_Psmd4.1	-0.185959	0.238	0.435931
26S_Proteasome	ENSMUSP00000027432_ENSMUSP00000028225	Psmd1_Psmd5	-0.197039	0.132	0.34056
26S_Proteasome	ENSMUSP00000027432_ENSMUSP00000022256	Psmd1_Psmd6	-0.17734	0.187	0.39572
26S_Proteasome	ENSMUSP00000027432_ENSMUSP00000041968	Psmd1_Psmd7	-0.292545	0.051	0.2193
26S_Proteasome	ENSMUSP00000027432_ENSMUSP00000138613	Psmd1_Psmd8	-0.190885	0.319	0.508037
26S_Proteasome	ENSMUSP00000027432_ENSMUSP00000098295	Psmd1_Psmd9	-0.0981583	0.589	0.727588
26S_Proteasome	ENSMUSP00000027432_ENSMUSP00000133883	Psmd1_Psme1	-0.221048	0.235	0.434846
26S_Proteasome	ENSMUSP00000027432_ENSMUSP00000123798	Psmd1_Psme2	-0.372063	0.067	0.252088
26S_Proteasome	ENSMUSP00000027432_ENSMUSP00000019470	Psmd1_Psme3	-0.243931	0.113	0.317879
26S_Proteasome	ENSMUSP00000027432_ENSMUSP00000045460	Psmd1_Psme4	-0.321729	0.117	0.320155
26S_Proteasome	ENSMUSP00000027432_ENSMUSP00000041184	Psmd1_Psmf1	-0.111482	0.515	0.6653
26S_Proteasome	ENSMUSP00000027432_ENSMUSP00000023630	Psmd1_Psmg1	-0.00324739	0.988	0.995512
26S_Proteasome	ENSMUSP00000133571_ENSMUSP00000021063	Psmd11_Psmd12	-0.324155	0.043	0.199123
26S_Proteasome	ENSMUSP00000133571_ENSMUSP00000026560	Psmd11_Psmd13	-0.145724	0.175	0.385427
26S_Proteasome	ENSMUSP00000133571_ENSMUSP00000028278	Psmd11_Psmd14	-0.438124	0.005	0.080625
26S_Proteasome	ENSMUSP00000133571_ENSMUSP00000007212	Psmd11_Psmd2	-0.0759701	0.395	0.572528
26S_Proteasome	ENSMUSP00000133571_ENSMUSP00000017365	Psmd11_Psmd3	0.146745	0.406	0.578262
26S_Proteasome	ENSMUSP00000133571_ENSMUSP00000071589	Psmd11_Psmd4	0.195826	0.418	0.587935
26S_Proteasome	ENSMUSP00000133571_ENSMUSP00000102857	Psmd11_Psmd4.1	-0.155684	0.251	0.445291
26S_Proteasome	ENSMUSP00000133571_ENSMUSP00000028225	Psmd11_Psmd5	-0.361766	0.017	0.132336
26S_Proteasome	ENSMUSP00000133571_ENSMUSP00000022256	Psmd11_Psmd6	-0.0113675	0.953	0.973483
26S_Proteasome	ENSMUSP00000133571_ENSMUSP00000041968	Psmd11_Psmd7	-0.579258	0.002	0.0463077
26S_Proteasome	ENSMUSP00000133571_ENSMUSP00000138613	Psmd11_Psmd8	-0.1102	0.399	0.575159
26S_Proteasome	ENSMUSP00000133571_ENSMUSP00000098295	Psmd11_Psmd9	0.0633172	0.674	0.786333
26S_Proteasome	ENSMUSP00000133571_ENSMUSP00000133883	Psmd11_Psme1	-0.285365	0.11	0.314335
26S_Proteasome	ENSMUSP00000133571_ENSMUSP00000123798	Psmd11_Psme2	-0.346143	0.088	0.286874
26S_Proteasome	ENSMUSP00000133571_ENSMUSP00000019470	Psmd11_Psme3	-0.321483	0.049	0.213754
26S_Proteasome	ENSMUSP00000133571_ENSMUSP00000045460	Psmd11_Psme4	-0.0404931	0.81	0.873871
26S_Proteasome	ENSMUSP00000133571_ENSMUSP00000041184	Psmd11_Psmf1	-0.358949	0.042	0.199123
26S_Proteasome	ENSMUSP00000133571_ENSMUSP00000023630	Psmd11_Psmg1	-0.199677	0.446	0.608366
26S_Proteasome	ENSMUSP00000021063_ENSMUSP00000026560	Psmd12_Psmd13	-0.585505	0.001	0.0265588
26S_Proteasome	ENSMUSP00000021063_ENSMUSP00000028278	Psmd12_Psmd14	-0.599501	0.001	0.0265588
26S_Proteasome	ENSMUSP00000021063_ENSMUSP00000007212	Psmd12_Psmd2	-0.106277	0.495	0.651948
26S_Proteasome	ENSMUSP00000021063_ENSMUSP00000017365	Psmd12_Psmd3	-0.194458	0.192	0.399484
26S_Proteasome	ENSMUSP00000021063_ENSMUSP00000071589	Psmd12_Psmd4	-0.0431143	0.871	0.916682
26S_Proteasome	ENSMUSP00000021063_ENSMUSP00000102857	Psmd12_Psmd4.1	-0.368793	0.014	0.126737
26S_Proteasome	ENSMUSP00000021063_ENSMUSP00000028225	Psmd12_Psmd5	-0.340399	0.063	0.245211
26S_Proteasome	ENSMUSP00000021063_ENSMUSP00000022256	Psmd12_Psmd6	-0.258875	0.095	0.296834
26S_Proteasome	ENSMUSP00000021063_ENSMUSP00000041968	Psmd12_Psmd7	-0.446617	0.009	0.105545
26S_Proteasome	ENSMUSP00000021063_ENSMUSP00000138613	Psmd12_Psmd8	-0.18541	0.173	0.381954
26S_Proteasome	ENSMUSP00000021063_ENSMUSP00000098295	Psmd12_Psmd9	-0.149511	0.353	0.541187
26S_Proteasome	ENSMUSP00000021063_ENSMUSP00000133883	Psmd12_Psme1	-0.290413	0.086	0.284462
26S_Proteasome	ENSMUSP00000021063_ENSMUSP00000123798	Psmd12_Psme2	-0.49786	0.002	0.0463077
26S_Proteasome	ENSMUSP00000021063_ENSMUSP00000019470	Psmd12_Psme3	-0.494388	0.009	0.105545
26S_Proteasome	ENSMUSP00000021063_ENSMUSP00000045460	Psmd12_Psme4	-0.307697	0.099	0.301
26S_Proteasome	ENSMUSP00000021063_ENSMUSP00000041184	Psmd12_Psmf1	-0.45927	0.024	0.1505
26S_Proteasome	ENSMUSP00000021063_ENSMUSP00000023630	Psmd12_Psmg1	-0.163547	0.423	0.59312
26S_Proteasome	ENSMUSP00000026560_ENSMUSP00000028278	Psmd13_Psmd14	-0.552223	0.001	0.0265588
26S_Proteasome	ENSMUSP00000026560_ENSMUSP00000007212	Psmd13_Psmd2	-0.331155	0.01	0.106235
26S_Proteasome	ENSMUSP00000026560_ENSMUSP00000017365	Psmd13_Psmd3	-0.241104	0.081	0.279172
26S_Proteasome	ENSMUSP00000026560_ENSMUSP00000071589	Psmd13_Psmd4	0.188216	0.4	0.575159
26S_Proteasome	ENSMUSP00000026560_ENSMUSP00000102857	Psmd13_Psmd4.1	-0.267591	0.037	0.182574
26S_Proteasome	ENSMUSP00000026560_ENSMUSP00000028225	Psmd13_Psmd5	-0.578039	0.001	0.0265588
26S_Proteasome	ENSMUSP00000026560_ENSMUSP00000022256	Psmd13_Psmd6	-0.0828171	0.484	0.644619
26S_Proteasome	ENSMUSP00000026560_ENSMUSP00000041968	Psmd13_Psmd7	-0.55902	0.001	0.0265588
26S_Proteasome	ENSMUSP00000026560_ENSMUSP00000138613	Psmd13_Psmd8	-0.401062	0.016	0.126737
26S_Proteasome	ENSMUSP00000026560_ENSMUSP00000098295	Psmd13_Psmd9	0.0447128	0.743	0.834574
26S_Proteasome	ENSMUSP00000026560_ENSMUSP00000133883	Psmd13_Psme1	-0.304108	0.129	0.335697
26S_Proteasome	ENSMUSP00000026560_ENSMUSP00000123798	Psmd13_Psme2	-0.393234	0.023	0.147298
26S_Proteasome	ENSMUSP00000026560_ENSMUSP00000019470	Psmd13_Psme3	-0.525905	0.001	0.0265588
26S_Proteasome	ENSMUSP00000026560_ENSMUSP00000045460	Psmd13_Psme4	-0.254665	0.112	0.317879
26S_Proteasome	ENSMUSP00000026560_ENSMUSP00000041184	Psmd13_Psmf1	-0.322778	0.095	0.296834
26S_Proteasome	ENSMUSP00000026560_ENSMUSP00000023630	Psmd13_Psmg1	-0.0504408	0.836	0.892364
26S_Proteasome	ENSMUSP00000028278_ENSMUSP00000007212	Psmd14_Psmd2	-0.396942	0.019	0.136818
26S_Proteasome	ENSMUSP00000028278_ENSMUSP00000017365	Psmd14_Psmd3	-0.105133	0.542	0.684512
26S_Proteasome	ENSMUSP00000028278_ENSMUSP00000071589	Psmd14_Psmd4	-0.232618	0.316	0.505041
26S_Proteasome	ENSMUSP00000028278_ENSMUSP00000102857	Psmd14_Psmd4.1	-0.511118	0.001	0.0265588
26S_Proteasome	ENSMUSP00000028278_ENSMUSP00000028225	Psmd14_Psmd5	-0.649432	0.001	0.0265588
26S_Proteasome	ENSMUSP00000028278_ENSMUSP00000022256	Psmd14_Psmd6	-0.343195	0.028	0.157043
26S_Proteasome	ENSMUSP00000028278_ENSMUSP00000041968	Psmd14_Psmd7	-0.447037	0.001	0.0265588
26S_Proteasome	ENSMUSP00000028278_ENSMUSP00000138613	Psmd14_Psmd8	-0.403308	0.016	0.126737
26S_Proteasome	ENSMUSP00000028278_ENSMUSP00000098295	Psmd14_Psmd9	-0.344518	0.043	0.199123
26S_Proteasome	ENSMUSP00000028278_ENSMUSP00000133883	Psmd14_Psme1	-0.506331	0.011	0.114172
26S_Proteasome	ENSMUSP00000028278_ENSMUSP00000123798	Psmd14_Psme2	-0.602484	0.001	0.0265588
26S_Proteasome	ENSMUSP00000028278_ENSMUSP00000019470	Psmd14_Psme3	-0.492536	0.001	0.0265588
26S_Proteasome	ENSMUSP00000028278_ENSMUSP00000045460	Psmd14_Psme4	-0.170628	0.395	0.572528
26S_Proteasome	ENSMUSP00000028278_ENSMUSP00000041184	Psmd14_Psmf1	-0.356551	0.085	0.284462
26S_Proteasome	ENSMUSP00000028278_ENSMUSP00000023630	Psmd14_Psmg1	-0.25873	0.243	0.442397
26S_Proteasome	ENSMUSP00000007212_ENSMUSP00000017365	Psmd2_Psmd3	-0.227522	0.059	0.238678
26S_Proteasome	ENSMUSP00000007212_ENSMUSP00000071589	Psmd2_Psmd4	0.150982	0.516	0.665368
26S_Proteasome	ENSMUSP00000007212_ENSMUSP00000102857	Psmd2_Psmd4.1	0.0335354	0.837	0.892364
26S_Proteasome	ENSMUSP00000007212_ENSMUSP00000028225	Psmd2_Psmd5	-0.172813	0.113	0.317879
26S_Proteasome	ENSMUSP00000007212_ENSMUSP00000022256	Psmd2_Psmd6	-0.405212	0.011	0.114172
26S_Proteasome	ENSMUSP00000007212_ENSMUSP00000041968	Psmd2_Psmd7	-0.277289	0.112	0.317879
26S_Proteasome	ENSMUSP00000007212_ENSMUSP00000138613	Psmd2_Psmd8	-0.227736	0.096	0.297897
26S_Proteasome	ENSMUSP00000007212_ENSMUSP00000098295	Psmd2_Psmd9	0.133129	0.434	0.599239
26S_Proteasome	ENSMUSP00000007212_ENSMUSP00000133883	Psmd2_Psme1	-0.145643	0.349	0.537794
26S_Proteasome	ENSMUSP00000007212_ENSMUSP00000123798	Psmd2_Psme2	-0.315811	0.101	0.301
26S_Proteasome	ENSMUSP00000007212_ENSMUSP00000019470	Psmd2_Psme3	-0.323293	0.074	0.268361
26S_Proteasome	ENSMUSP00000007212_ENSMUSP00000045460	Psmd2_Psme4	-0.198596	0.225	0.425943
26S_Proteasome	ENSMUSP00000007212_ENSMUSP00000041184	Psmd2_Psmf1	-0.0614666	0.725	0.82661
26S_Proteasome	ENSMUSP00000007212_ENSMUSP00000023630	Psmd2_Psmg1	-0.312858	0.284	0.476677
26S_Proteasome	ENSMUSP00000017365_ENSMUSP00000071589	Psmd3_Psmd4	0.00427069	0.987	0.995512
26S_Proteasome	ENSMUSP00000017365_ENSMUSP00000102857	Psmd3_Psmd4.1	-0.0579856	0.734	0.830579
26S_Proteasome	ENSMUSP00000017365_ENSMUSP00000028225	Psmd3_Psmd5	-0.415779	0.023	0.147298
26S_Proteasome	ENSMUSP00000017365_ENSMUSP00000022256	Psmd3_Psmd6	-0.157057	0.088	0.286874
26S_Proteasome	ENSMUSP00000017365_ENSMUSP00000041968	Psmd3_Psmd7	-0.262381	0.08	0.279172
26S_Proteasome	ENSMUSP00000017365_ENSMUSP00000138613	Psmd3_Psmd8	-0.280968	0.041	0.199048
26S_Proteasome	ENSMUSP00000017365_ENSMUSP00000098295	Psmd3_Psmd9	-0.0456675	0.783	0.855992
26S_Proteasome	ENSMUSP00000017365_ENSMUSP00000133883	Psmd3_Psme1	-0.0401655	0.865	0.913561
26S_Proteasome	ENSMUSP00000017365_ENSMUSP00000123798	Psmd3_Psme2	-0.190073	0.31	0.498096
26S_Proteasome	ENSMUSP00000017365_ENSMUSP00000019470	Psmd3_Psme3	-0.190558	0.261	0.4541
26S_Proteasome	ENSMUSP00000017365_ENSMUSP00000045460	Psmd3_Psme4	-0.00283019	0.989	0.995512
26S_Proteasome	ENSMUSP00000017365_ENSMUSP00000041184	Psmd3_Psmf1	-0.166446	0.433	0.599239
26S_Proteasome	ENSMUSP00000017365_ENSMUSP00000023630	Psmd3_Psmg1	-0.050513	0.761	0.843169
26S_Proteasome	ENSMUSP00000071589_ENSMUSP00000102857	Psmd4_Psmd4.1	0.326735	0.108	0.311578
26S_Proteasome	ENSMUSP00000071589_ENSMUSP00000028225	Psmd4_Psmd5	0.202573	0.524	0.670215
26S_Proteasome	ENSMUSP00000071589_ENSMUSP00000022256	Psmd4_Psmd6	-0.0985932	0.682	0.791576
26S_Proteasome	ENSMUSP00000071589_ENSMUSP00000041968	Psmd4_Psmd7	-0.0473673	0.856	0.905115
26S_Proteasome	ENSMUSP00000071589_ENSMUSP00000138613	Psmd4_Psmd8	0.0265158	0.897	0.935324
26S_Proteasome	ENSMUSP00000071589_ENSMUSP00000098295	Psmd4_Psmd9	0.124176	0.621	0.754728
26S_Proteasome	ENSMUSP00000071589_ENSMUSP00000133883	Psmd4_Psme1	0.242944	0.255	0.449736
26S_Proteasome	ENSMUSP00000071589_ENSMUSP00000123798	Psmd4_Psme2	0.269561	0.249	0.443485
26S_Proteasome	ENSMUSP00000071589_ENSMUSP00000019470	Psmd4_Psme3	0.381791	0.178	0.387311
26S_Proteasome	ENSMUSP00000071589_ENSMUSP00000045460	Psmd4_Psme4	-0.072521	0.809	0.873836
26S_Proteasome	ENSMUSP00000071589_ENSMUSP00000041184	Psmd4_Psmf1	0.26121	0.249	0.443485
26S_Proteasome	ENSMUSP00000071589_ENSMUSP00000023630	Psmd4_Psmg1	0.363977	0.158	0.365831
26S_Proteasome	ENSMUSP00000102857_ENSMUSP00000028225	Psmd4.1_Psmd5	-0.0973946	0.501	0.655657
26S_Proteasome	ENSMUSP00000102857_ENSMUSP00000022256	Psmd4.1_Psmd6	-0.23803	0.2	0.406757
26S_Proteasome	ENSMUSP00000102857_ENSMUSP00000041968	Psmd4.1_Psmd7	-0.379568	0.058	0.238064
26S_Proteasome	ENSMUSP00000102857_ENSMUSP00000138613	Psmd4.1_Psmd8	0.0998032	0.514	0.6653
26S_Proteasome	ENSMUSP00000102857_ENSMUSP00000098295	Psmd4.1_Psmd9	0.248854	0.048	0.211434
26S_Proteasome	ENSMUSP00000102857_ENSMUSP00000133883	Psmd4.1_Psme1	-0.105509	0.478	0.642312
26S_Proteasome	ENSMUSP00000102857_ENSMUSP00000123798	Psmd4.1_Psme2	-0.296634	0.019	0.136818
26S_Proteasome	ENSMUSP00000102857_ENSMUSP00000019470	Psmd4.1_Psme3	-0.36319	0.025	0.152534
26S_Proteasome	ENSMUSP00000102857_ENSMUSP00000045460	Psmd4.1_Psme4	-0.142687	0.384	0.569926
26S_Proteasome	ENSMUSP00000102857_ENSMUSP00000041184	Psmd4.1_Psmf1	0.00132764	0.993	0.997313
26S_Proteasome	ENSMUSP00000102857_ENSMUSP00000023630	Psmd4.1_Psmg1	-0.572656	0.02	0.136818
26S_Proteasome	ENSMUSP00000028225_ENSMUSP00000022256	Psmd5_Psmd6	-0.641649	0.001	0.0265588
26S_Proteasome	ENSMUSP00000028225_ENSMUSP00000041968	Psmd5_Psmd7	-0.159053	0.326	0.514647
26S_Proteasome	ENSMUSP00000028225_ENSMUSP00000138613	Psmd5_Psmd8	-0.232548	0.081	0.279172
26S_Proteasome	ENSMUSP00000028225_ENSMUSP00000098295	Psmd5_Psmd9	-0.0949282	0.552	0.693263
26S_Proteasome	ENSMUSP00000028225_ENSMUSP00000133883	Psmd5_Psme1	-0.0776541	0.637	0.765639
26S_Proteasome	ENSMUSP00000028225_ENSMUSP00000123798	Psmd5_Psme2	-0.259585	0.154	0.364
26S_Proteasome	ENSMUSP00000028225_ENSMUSP00000019470	Psmd5_Psme3	-0.50342	0.005	0.080625
26S_Proteasome	ENSMUSP00000028225_ENSMUSP00000045460	Psmd5_Psme4	-0.492073	0.006	0.0929559
26S_Proteasome	ENSMUSP00000028225_ENSMUSP00000041184	Psmd5_Psmf1	-0.0539439	0.741	0.834574
26S_Proteasome	ENSMUSP00000028225_ENSMUSP00000023630	Psmd5_Psmg1	-0.360956	0.158	0.365831
26S_Proteasome	ENSMUSP00000022256_ENSMUSP00000041968	Psmd6_Psmd7	-0.267274	0.143	0.35671
26S_Proteasome	ENSMUSP00000022256_ENSMUSP00000138613	Psmd6_Psmd8	-0.321388	0.089	0.287025
26S_Proteasome	ENSMUSP00000022256_ENSMUSP00000098295	Psmd6_Psmd9	-0.17914	0.303	0.493879
26S_Proteasome	ENSMUSP00000022256_ENSMUSP00000133883	Psmd6_Psme1	-0.366106	0.051	0.2193
26S_Proteasome	ENSMUSP00000022256_ENSMUSP00000123798	Psmd6_Psme2	-0.347551	0.06	0.238678
26S_Proteasome	ENSMUSP00000022256_ENSMUSP00000019470	Psmd6_Psme3	-0.485685	0.007	0.0929559
26S_Proteasome	ENSMUSP00000022256_ENSMUSP00000045460	Psmd6_Psme4	-0.0877945	0.613	0.752091
26S_Proteasome	ENSMUSP00000022256_ENSMUSP00000041184	Psmd6_Psmf1	-0.349013	0.066	0.250412
26S_Proteasome	ENSMUSP00000022256_ENSMUSP00000023630	Psmd6_Psmg1	0.197644	0.338	0.526231
26S_Proteasome	ENSMUSP00000041968_ENSMUSP00000138613	Psmd7_Psmd8	-0.33955	0.037	0.182574
26S_Proteasome	ENSMUSP00000041968_ENSMUSP00000098295	Psmd7_Psmd9	-0.0719666	0.685	0.793019
26S_Proteasome	ENSMUSP00000041968_ENSMUSP00000133883	Psmd7_Psme1	0.0326097	0.833	0.891231
26S_Proteasome	ENSMUSP00000041968_ENSMUSP00000123798	Psmd7_Psme2	-0.106802	0.391	0.572528
26S_Proteasome	ENSMUSP00000041968_ENSMUSP00000019470	Psmd7_Psme3	-0.582319	0.001	0.0265588
26S_Proteasome	ENSMUSP00000041968_ENSMUSP00000045460	Psmd7_Psme4	-0.290767	0.073	0.265802
26S_Proteasome	ENSMUSP00000041968_ENSMUSP00000041184	Psmd7_Psmf1	-0.199789	0.246	0.443485
26S_Proteasome	ENSMUSP00000041968_ENSMUSP00000023630	Psmd7_Psmg1	-0.221873	0.327	0.515325
26S_Proteasome	ENSMUSP00000138613_ENSMUSP00000098295	Psmd8_Psmd9	0.169007	0.289	0.481489
26S_Proteasome	ENSMUSP00000138613_ENSMUSP00000133883	Psmd8_Psme1	0.0802119	0.661	0.778205
26S_Proteasome	ENSMUSP00000138613_ENSMUSP00000123798	Psmd8_Psme2	-0.219766	0.268	0.460084
26S_Proteasome	ENSMUSP00000138613_ENSMUSP00000019470	Psmd8_Psme3	-0.579012	0.005	0.080625
26S_Proteasome	ENSMUSP00000138613_ENSMUSP00000045460	Psmd8_Psme4	-0.135643	0.406	0.578262
26S_Proteasome	ENSMUSP00000138613_ENSMUSP00000041184	Psmd8_Psmf1	-0.233679	0.33	0.517344
26S_Proteasome	ENSMUSP00000138613_ENSMUSP00000023630	Psmd8_Psmg1	-0.292632	0.137	0.348482
26S_Proteasome	ENSMUSP00000098295_ENSMUSP00000133883	Psmd9_Psme1	-0.0149416	0.936	0.96368
26S_Proteasome	ENSMUSP00000098295_ENSMUSP00000123798	Psmd9_Psme2	-0.0691264	0.744	0.834574
26S_Proteasome	ENSMUSP00000098295_ENSMUSP00000019470	Psmd9_Psme3	-0.219564	0.289	0.481489
26S_Proteasome	ENSMUSP00000098295_ENSMUSP00000045460	Psmd9_Psme4	-0.108573	0.506	0.660986
26S_Proteasome	ENSMUSP00000098295_ENSMUSP00000041184	Psmd9_Psmf1	-0.0226255	0.878	0.920829
26S_Proteasome	ENSMUSP00000098295_ENSMUSP00000023630	Psmd9_Psmg1	0.000938487	0.996	0.998
26S_Proteasome	ENSMUSP00000133883_ENSMUSP00000123798	Psme1_Psme2	-0.00107401	0.994	0.997313
26S_Proteasome	ENSMUSP00000133883_ENSMUSP00000019470	Psme1_Psme3	-0.357081	0.059	0.238678
26S_Proteasome	ENSMUSP00000133883_ENSMUSP00000045460	Psme1_Psme4	-0.116917	0.427	0.595032
26S_Proteasome	ENSMUSP00000133883_ENSMUSP00000041184	Psme1_Psmf1	-0.285621	0.211	0.414202
26S_Proteasome	ENSMUSP00000133883_ENSMUSP00000023630	Psme1_Psmg1	-0.505998	0.007	0.0929559
26S_Proteasome	ENSMUSP00000123798_ENSMUSP00000019470	Psme2_Psme3	-0.31069	0.072	0.264293
26S_Proteasome	ENSMUSP00000123798_ENSMUSP00000045460	Psme2_Psme4	-0.275035	0.093	0.296746
26S_Proteasome	ENSMUSP00000123798_ENSMUSP00000041184	Psme2_Psmf1	-0.334734	0.156	0.364
26S_Proteasome	ENSMUSP00000123798_ENSMUSP00000023630	Psme2_Psmg1	-0.443937	0.015	0.126737
26S_Proteasome	ENSMUSP00000019470_ENSMUSP00000045460	Psme3_Psme4	-0.47221	0.016	0.126737
26S_Proteasome	ENSMUSP00000019470_ENSMUSP00000041184	Psme3_Psmf1	-0.172036	0.438	0.600173
26S_Proteasome	ENSMUSP00000019470_ENSMUSP00000023630	Psme3_Psmg1	0.0157967	0.945	0.9675
26S_Proteasome	ENSMUSP00000045460_ENSMUSP00000041184	Psme4_Psmf1	-0.141259	0.496	0.651948
26S_Proteasome	ENSMUSP00000045460_ENSMUSP00000023630	Psme4_Psmg1	-0.0192286	0.941	0.965594
26S_Proteasome	ENSMUSP00000041184_ENSMUSP00000023630	Psmf1_Psmg1	-0.323413	0.182	0.390371
Nuclear_pore_complex_(NPC)	ENSMUSP00000044604_ENSMUSP00000048084	Aaas_Nup133	0.266814	0.445	0.624894
Nuclear_pore_complex_(NPC)	ENSMUSP00000044604_ENSMUSP00000128819	Aaas_Nup155	-0.533907	0.061	0.324923
Nuclear_pore_complex_(NPC)	ENSMUSP00000044604_ENSMUSP00000039656	Aaas_Nup205	-0.308909	0.131	0.342774
Nuclear_pore_complex_(NPC)	ENSMUSP00000044604_ENSMUSP00000066492	Aaas_Nup214	-0.400996	0.152	0.342774
Nuclear_pore_complex_(NPC)	ENSMUSP00000044604_ENSMUSP00000046540	Aaas_Nup54	-0.0386052	0.875	0.902344
Nuclear_pore_complex_(NPC)	ENSMUSP00000044604_ENSMUSP00000078878	Aaas_Nup93	-0.265689	0.302	0.4983
Nuclear_pore_complex_(NPC)	ENSMUSP00000044604_ENSMUSP00000068530	Aaas_Nup98	-0.126944	0.709	0.7821
Nuclear_pore_complex_(NPC)	ENSMUSP00000044604_ENSMUSP00000029013	Aaas_Rae1	-0.364839	0.19	0.358286
Nuclear_pore_complex_(NPC)	ENSMUSP00000044604_ENSMUSP00000003310	Aaas_Ranbp2	-0.109988	0.616	0.7452
Nuclear_pore_complex_(NPC)	ENSMUSP00000044604_ENSMUSP00000032440	Aaas_Sec13	-0.353747	0.2	0.366667
Nuclear_pore_complex_(NPC)	ENSMUSP00000044604_ENSMUSP00000117616	Aaas_Tpr	0.155169	0.474	0.65175
Nuclear_pore_complex_(NPC)	ENSMUSP00000048084_ENSMUSP00000128819	Nup133_Nup155	-0.386917	0.186	0.358286
Nuclear_pore_complex_(NPC)	ENSMUSP00000048084_ENSMUSP00000039656	Nup133_Nup205	-0.406895	0.118	0.338609
Nuclear_pore_complex_(NPC)	ENSMUSP00000048084_ENSMUSP00000066492	Nup133_Nup214	0.0092257	0.971	0.971
Nuclear_pore_complex_(NPC)	ENSMUSP00000048084_ENSMUSP00000046540	Nup133_Nup54	-0.40483	0.011	0.324923
Nuclear_pore_complex_(NPC)	ENSMUSP00000048084_ENSMUSP00000078878	Nup133_Nup93	-0.337927	0.125	0.342774
Nuclear_pore_complex_(NPC)	ENSMUSP00000048084_ENSMUSP00000068530	Nup133_Nup98	-0.653216	0.048	0.324923
Nuclear_pore_complex_(NPC)	ENSMUSP00000048084_ENSMUSP00000029013	Nup133_Rae1	-0.372084	0.054	0.324923
Nuclear_pore_complex_(NPC)	ENSMUSP00000048084_ENSMUSP00000003310	Nup133_Ranbp2	-0.334239	0.161	0.342774
Nuclear_pore_complex_(NPC)	ENSMUSP00000048084_ENSMUSP00000032440	Nup133_Sec13	-0.348244	0.103	0.338609
Nuclear_pore_complex_(NPC)	ENSMUSP00000048084_ENSMUSP00000117616	Nup133_Tpr	-0.449589	0.025	0.324923
Nuclear_pore_complex_(NPC)	ENSMUSP00000128819_ENSMUSP00000039656	Nup155_Nup205	-0.124539	0.618	0.7452
Nuclear_pore_complex_(NPC)	ENSMUSP00000128819_ENSMUSP00000066492	Nup155_Nup214	-0.186254	0.672	0.778105
Nuclear_pore_complex_(NPC)	ENSMUSP00000128819_ENSMUSP00000046540	Nup155_Nup54	0.0933289	0.649	0.764893
Nuclear_pore_complex_(NPC)	ENSMUSP00000128819_ENSMUSP00000078878	Nup155_Nup93	-0.165784	0.519	0.68508
Nuclear_pore_complex_(NPC)	ENSMUSP00000128819_ENSMUSP00000068530	Nup155_Nup98	-0.181338	0.566	0.718385
Nuclear_pore_complex_(NPC)	ENSMUSP00000128819_ENSMUSP00000029013	Nup155_Rae1	-0.263374	0.176	0.358286
Nuclear_pore_complex_(NPC)	ENSMUSP00000128819_ENSMUSP00000003310	Nup155_Ranbp2	0.0346812	0.842	0.896323
Nuclear_pore_complex_(NPC)	ENSMUSP00000128819_ENSMUSP00000032440	Nup155_Sec13	-0.190271	0.327	0.52639
Nuclear_pore_complex_(NPC)	ENSMUSP00000128819_ENSMUSP00000117616	Nup155_Tpr	-0.241885	0.21	0.374595
Nuclear_pore_complex_(NPC)	ENSMUSP00000039656_ENSMUSP00000066492	Nup205_Nup214	-0.173925	0.511	0.68508
Nuclear_pore_complex_(NPC)	ENSMUSP00000039656_ENSMUSP00000046540	Nup205_Nup54	-0.317831	0.115	0.338609
Nuclear_pore_complex_(NPC)	ENSMUSP00000039656_ENSMUSP00000078878	Nup205_Nup93	-0.0759824	0.621	0.7452
Nuclear_pore_complex_(NPC)	ENSMUSP00000039656_ENSMUSP00000068530	Nup205_Nup98	-0.436551	0.049	0.324923
Nuclear_pore_complex_(NPC)	ENSMUSP00000039656_ENSMUSP00000029013	Nup205_Rae1	-0.592437	0.015	0.324923
Nuclear_pore_complex_(NPC)	ENSMUSP00000039656_ENSMUSP00000003310	Nup205_Ranbp2	0.0382988	0.793	0.858
Nuclear_pore_complex_(NPC)	ENSMUSP00000039656_ENSMUSP00000032440	Nup205_Sec13	-0.354667	0.045	0.324923
Nuclear_pore_complex_(NPC)	ENSMUSP00000039656_ENSMUSP00000117616	Nup205_Tpr	-0.377549	0.036	0.324923
Nuclear_pore_complex_(NPC)	ENSMUSP00000066492_ENSMUSP00000046540	Nup214_Nup54	-0.365945	0.099	0.338609
Nuclear_pore_complex_(NPC)	ENSMUSP00000066492_ENSMUSP00000078878	Nup214_Nup93	-0.198977	0.556	0.718385
Nuclear_pore_complex_(NPC)	ENSMUSP00000066492_ENSMUSP00000068530	Nup214_Nup98	-0.232106	0.412	0.59113
Nuclear_pore_complex_(NPC)	ENSMUSP00000066492_ENSMUSP00000029013	Nup214_Rae1	-0.398976	0.348	0.546857
Nuclear_pore_complex_(NPC)	ENSMUSP00000066492_ENSMUSP00000003310	Nup214_Ranbp2	-0.0273685	0.894	0.907754
Nuclear_pore_complex_(NPC)	ENSMUSP00000066492_ENSMUSP00000032440	Nup214_Sec13	-0.481991	0.051	0.324923
Nuclear_pore_complex_(NPC)	ENSMUSP00000066492_ENSMUSP00000117616	Nup214_Tpr	-0.223025	0.254	0.429846
Nuclear_pore_complex_(NPC)	ENSMUSP00000046540_ENSMUSP00000078878	Nup54_Nup93	-0.0830453	0.711	0.7821
Nuclear_pore_complex_(NPC)	ENSMUSP00000046540_ENSMUSP00000068530	Nup54_Nup98	-0.298374	0.09	0.338609
Nuclear_pore_complex_(NPC)	ENSMUSP00000046540_ENSMUSP00000029013	Nup54_Rae1	-0.332467	0.152	0.342774
Nuclear_pore_complex_(NPC)	ENSMUSP00000046540_ENSMUSP00000003310	Nup54_Ranbp2	-0.33331	0.107	0.338609
Nuclear_pore_complex_(NPC)	ENSMUSP00000046540_ENSMUSP00000032440	Nup54_Sec13	-0.193326	0.187	0.358286
Nuclear_pore_complex_(NPC)	ENSMUSP00000046540_ENSMUSP00000117616	Nup54_Tpr	-0.129869	0.108	0.338609
Nuclear_pore_complex_(NPC)	ENSMUSP00000078878_ENSMUSP00000068530	Nup93_Nup98	-0.332793	0.224	0.389053
Nuclear_pore_complex_(NPC)	ENSMUSP00000078878_ENSMUSP00000029013	Nup93_Rae1	-0.338444	0.156	0.342774
Nuclear_pore_complex_(NPC)	ENSMUSP00000078878_ENSMUSP00000003310	Nup93_Ranbp2	-0.145061	0.394	0.577867
Nuclear_pore_complex_(NPC)	ENSMUSP00000078878_ENSMUSP00000032440	Nup93_Sec13	-0.277185	0.158	0.342774
Nuclear_pore_complex_(NPC)	ENSMUSP00000078878_ENSMUSP00000117616	Nup93_Tpr	-0.367212	0.034	0.324923
Nuclear_pore_complex_(NPC)	ENSMUSP00000068530_ENSMUSP00000029013	Nup98_Rae1	-0.115322	0.693	0.7821
Nuclear_pore_complex_(NPC)	ENSMUSP00000068530_ENSMUSP00000003310	Nup98_Ranbp2	-0.402314	0.09	0.338609
Nuclear_pore_complex_(NPC)	ENSMUSP00000068530_ENSMUSP00000032440	Nup98_Sec13	-0.338569	0.141	0.342774
Nuclear_pore_complex_(NPC)	ENSMUSP00000068530_ENSMUSP00000117616	Nup98_Tpr	-0.254608	0.085	0.338609
Nuclear_pore_complex_(NPC)	ENSMUSP00000029013_ENSMUSP00000003310	Rae1_Ranbp2	-0.419421	0.061	0.324923
Nuclear_pore_complex_(NPC)	ENSMUSP00000029013_ENSMUSP00000032440	Rae1_Sec13	-0.0322294	0.864	0.902344
Nuclear_pore_complex_(NPC)	ENSMUSP00000029013_ENSMUSP00000117616	Rae1_Tpr	-0.179781	0.369	0.566372
Nuclear_pore_complex_(NPC)	ENSMUSP00000003310_ENSMUSP00000032440	Ranbp2_Sec13	-0.143374	0.391	0.577867
Nuclear_pore_complex_(NPC)	ENSMUSP00000003310_ENSMUSP00000117616	Ranbp2_Tpr	-0.373314	0.064	0.324923
Nuclear_pore_complex_(NPC)	ENSMUSP00000032440_ENSMUSP00000117616	Sec13_Tpr	-0.25786	0.114	0.338609
Spliceosome-A	ENSMUSP00000081547_ENSMUSP00000020268	Bub3_Ccar1	-0.422956	0.15	0.43725
Spliceosome-A	ENSMUSP00000081547_ENSMUSP00000101223	Bub3_Cdk11b	0.519737	0.082	0.333882
Spliceosome-A	ENSMUSP00000081547_ENSMUSP00000055535	Bub3_Ddx17	-0.156747	0.55	0.726
Spliceosome-A	ENSMUSP00000081547_ENSMUSP00000021062	Bub3_Ddx5	-0.16887	0.484	0.723306
Spliceosome-A	ENSMUSP00000081547_ENSMUSP00000101858	Bub3_Fus	-0.155384	0.497	0.723306
Spliceosome-A	ENSMUSP00000081547_ENSMUSP00000086027	Bub3_Htatsf1	0.172203	0.492	0.723306
Spliceosome-A	ENSMUSP00000081547_ENSMUSP00000075655	Bub3_Prpf40a	-0.531411	0.031	0.2244
Spliceosome-A	ENSMUSP00000081547_ENSMUSP00000048470	Bub3_Rbm25	-0.232703	0.421	0.7194
Spliceosome-A	ENSMUSP00000081547_ENSMUSP00000105216	Bub3_Rbm39	-0.767865	0.003	0.066
Spliceosome-A	ENSMUSP00000081547_ENSMUSP00000121309	Bub3_Sf1	-0.322747	0.052	0.264
Spliceosome-A	ENSMUSP00000081547_ENSMUSP00000025375	Bub3_Tcerg1	-0.611156	0.008	0.132
Spliceosome-A	ENSMUSP00000020268_ENSMUSP00000101223	Ccar1_Cdk11b	-0.0219351	0.936	0.9504
Spliceosome-A	ENSMUSP00000020268_ENSMUSP00000055535	Ccar1_Ddx17	-0.274315	0.05	0.264
Spliceosome-A	ENSMUSP00000020268_ENSMUSP00000021062	Ccar1_Ddx5	-0.172264	0.306	0.612
Spliceosome-A	ENSMUSP00000020268_ENSMUSP00000101858	Ccar1_Fus	-0.0897331	0.576	0.745412
Spliceosome-A	ENSMUSP00000020268_ENSMUSP00000086027	Ccar1_Htatsf1	-0.285779	0.243	0.572786
Spliceosome-A	ENSMUSP00000020268_ENSMUSP00000075655	Ccar1_Prpf40a	-0.170669	0.297	0.612
Spliceosome-A	ENSMUSP00000020268_ENSMUSP00000048470	Ccar1_Rbm25	-0.185244	0.337	0.617833
Spliceosome-A	ENSMUSP00000020268_ENSMUSP00000105216	Ccar1_Rbm39	-0.169288	0.332	0.617833
Spliceosome-A	ENSMUSP00000020268_ENSMUSP00000121309	Ccar1_Sf1	-0.029922	0.832	0.871619
Spliceosome-A	ENSMUSP00000020268_ENSMUSP00000025375	Ccar1_Tcerg1	-0.295371	0.12	0.396
Spliceosome-A	ENSMUSP00000101223_ENSMUSP00000055535	Cdk11b_Ddx17	0.0591745	0.811	0.871619
Spliceosome-A	ENSMUSP00000101223_ENSMUSP00000021062	Cdk11b_Ddx5	0.355583	0.256	0.582621
Spliceosome-A	ENSMUSP00000101223_ENSMUSP00000101858	Cdk11b_Fus	-0.0574286	0.808	0.871619
Spliceosome-A	ENSMUSP00000101223_ENSMUSP00000086027	Cdk11b_Htatsf1	-0.44292	0.228	0.557333
Spliceosome-A	ENSMUSP00000101223_ENSMUSP00000075655	Cdk11b_Prpf40a	0.463538	0.159	0.43725
Spliceosome-A	ENSMUSP00000101223_ENSMUSP00000048470	Cdk11b_Rbm25	0.149377	0.427	0.7194
Spliceosome-A	ENSMUSP00000101223_ENSMUSP00000105216	Cdk11b_Rbm39	-0.17509	0.475	0.723306
Spliceosome-A	ENSMUSP00000101223_ENSMUSP00000121309	Cdk11b_Sf1	-0.0500583	0.848	0.8745
Spliceosome-A	ENSMUSP00000101223_ENSMUSP00000025375	Cdk11b_Tcerg1	-0.0698677	0.755	0.871619
Spliceosome-A	ENSMUSP00000055535_ENSMUSP00000021062	Ddx17_Ddx5	-0.261922	0.107	0.371684
Spliceosome-A	ENSMUSP00000055535_ENSMUSP00000101858	Ddx17_Fus	-0.511789	0.01	0.132
Spliceosome-A	ENSMUSP00000055535_ENSMUSP00000086027	Ddx17_Htatsf1	-0.341897	0.316	0.613412
Spliceosome-A	ENSMUSP00000055535_ENSMUSP00000075655	Ddx17_Prpf40a	-0.0608072	0.809	0.871619
Spliceosome-A	ENSMUSP00000055535_ENSMUSP00000048470	Ddx17_Rbm25	-0.0994388	0.527	0.723306
Spliceosome-A	ENSMUSP00000055535_ENSMUSP00000105216	Ddx17_Rbm39	-0.223598	0.269	0.5918
Spliceosome-A	ENSMUSP00000055535_ENSMUSP00000121309	Ddx17_Sf1	-0.333572	0.086	0.333882
Spliceosome-A	ENSMUSP00000055535_ENSMUSP00000025375	Ddx17_Tcerg1	-0.774526	0.001	0.033
Spliceosome-A	ENSMUSP00000021062_ENSMUSP00000101858	Ddx5_Fus	-0.60643	0.001	0.033
Spliceosome-A	ENSMUSP00000021062_ENSMUSP00000086027	Ddx5_Htatsf1	-0.208724	0.436	0.7194
Spliceosome-A	ENSMUSP00000021062_ENSMUSP00000075655	Ddx5_Prpf40a	0.0840837	0.742	0.871619
Spliceosome-A	ENSMUSP00000021062_ENSMUSP00000048470	Ddx5_Rbm25	-0.058103	0.725	0.871619
Spliceosome-A	ENSMUSP00000021062_ENSMUSP00000105216	Ddx5_Rbm39	-0.230547	0.19	0.482308
Spliceosome-A	ENSMUSP00000021062_ENSMUSP00000121309	Ddx5_Sf1	-0.285346	0.15	0.43725
Spliceosome-A	ENSMUSP00000021062_ENSMUSP00000025375	Ddx5_Tcerg1	-0.472487	0.03	0.2244
Spliceosome-A	ENSMUSP00000101858_ENSMUSP00000086027	Fus_Htatsf1	-0.496144	0.072	0.333882
Spliceosome-A	ENSMUSP00000101858_ENSMUSP00000075655	Fus_Prpf40a	0.0854697	0.721	0.871619
Spliceosome-A	ENSMUSP00000101858_ENSMUSP00000048470	Fus_Rbm25	-0.0445756	0.822	0.871619
Spliceosome-A	ENSMUSP00000101858_ENSMUSP00000105216	Fus_Rbm39	0.0870507	0.537	0.723306
Spliceosome-A	ENSMUSP00000101858_ENSMUSP00000121309	Fus_Sf1	-0.00542548	0.971	0.971
Spliceosome-A	ENSMUSP00000101858_ENSMUSP00000025375	Fus_Tcerg1	-0.157881	0.449	0.72278
Spliceosome-A	ENSMUSP00000086027_ENSMUSP00000075655	Htatsf1_Prpf40a	-0.633992	0.023	0.216857
Spliceosome-A	ENSMUSP00000086027_ENSMUSP00000048470	Htatsf1_Rbm25	-0.17594	0.533	0.723306
Spliceosome-A	ENSMUSP00000086027_ENSMUSP00000105216	Htatsf1_Rbm39	-0.495491	0.156	0.43725
Spliceosome-A	ENSMUSP00000086027_ENSMUSP00000121309	Htatsf1_Sf1	0.128213	0.624	0.792
Spliceosome-A	ENSMUSP00000086027_ENSMUSP00000025375	Htatsf1_Tcerg1	-0.0679348	0.761	0.871619
Spliceosome-A	ENSMUSP00000075655_ENSMUSP00000048470	Prpf40a_Rbm25	-0.160663	0.388	0.692108
Spliceosome-A	ENSMUSP00000075655_ENSMUSP00000105216	Prpf40a_Rbm39	-0.0669705	0.778	0.871619
Spliceosome-A	ENSMUSP00000075655_ENSMUSP00000121309	Prpf40a_Sf1	-0.455827	0.08	0.333882
Spliceosome-A	ENSMUSP00000075655_ENSMUSP00000025375	Prpf40a_Tcerg1	-0.516596	0.018	0.198
Spliceosome-A	ENSMUSP00000048470_ENSMUSP00000105216	Rbm25_Rbm39	-0.0870016	0.536	0.723306
Spliceosome-A	ENSMUSP00000048470_ENSMUSP00000121309	Rbm25_Sf1	-0.179066	0.287	0.611032
Spliceosome-A	ENSMUSP00000048470_ENSMUSP00000025375	Rbm25_Tcerg1	-0.336523	0.174	0.45936
Spliceosome-A	ENSMUSP00000105216_ENSMUSP00000121309	Rbm39_Sf1	-0.362274	0.039	0.234
Spliceosome-A	ENSMUSP00000105216_ENSMUSP00000025375	Rbm39_Tcerg1	-0.367399	0.098	0.359333
Spliceosome-A	ENSMUSP00000121309_ENSMUSP00000025375	Sf1_Tcerg1	-0.410729	0.034	0.2244
Large_Drosha_complex	ENSMUSP00000065987_ENSMUSP00000055535	Ddx1_Ddx17	-0.143922	0.39	0.49939
Large_Drosha_complex	ENSMUSP00000065987_ENSMUSP00000000804	Ddx1_Ddx3x	-0.407911	0.031	0.0856579
Large_Drosha_complex	ENSMUSP00000065987_ENSMUSP00000021062	Ddx1_Ddx5	-0.245146	0.173	0.288333
Large_Drosha_complex	ENSMUSP00000065987_ENSMUSP00000031061	Ddx1_Dhx15	-0.217529	0.222	0.347426
Large_Drosha_complex	ENSMUSP00000065987_ENSMUSP00000078867	Ddx1_Ewsr1	0.0773286	0.726	0.810957
Large_Drosha_complex	ENSMUSP00000065987_ENSMUSP00000101858	Ddx1_Fus	-0.0389696	0.839	0.889848
Large_Drosha_complex	ENSMUSP00000065987_ENSMUSP00000104770	Ddx1_Hnrnph1	-0.295953	0.032	0.0861538
Large_Drosha_complex	ENSMUSP00000065987_ENSMUSP00000120115	Ddx1_Hnrnpm	-0.263508	0.077	0.158529
Large_Drosha_complex	ENSMUSP00000065987_ENSMUSP00000124147	Ddx1_Hnrnpu	-0.132361	0.361	0.467963
Large_Drosha_complex	ENSMUSP00000065987_ENSMUSP00000037268	Ddx1_Hnrnpul1	-0.488311	0.002	0.0116667
Large_Drosha_complex	ENSMUSP00000065987_ENSMUSP00000001042	Ddx1_Ilf2	-0.246518	0.124	0.224483
Large_Drosha_complex	ENSMUSP00000065987_ENSMUSP00000065770	Ddx1_Ilf3	-0.393603	0.033	0.086625
Large_Drosha_complex	ENSMUSP00000065987_ENSMUSP00000112090	Ddx1_Raly	-0.557475	0.001	0.007
Large_Drosha_complex	ENSMUSP00000065987_ENSMUSP00000081142	Ddx1_Tardbp	-0.467403	0.011	0.0398276
Large_Drosha_complex	ENSMUSP00000055535_ENSMUSP00000000804	Ddx17_Ddx3x	-0.238438	0.15	0.2625
Large_Drosha_complex	ENSMUSP00000055535_ENSMUSP00000021062	Ddx17_Ddx5	-0.261922	0.088	0.168
Large_Drosha_complex	ENSMUSP00000055535_ENSMUSP00000031061	Ddx17_Dhx15	-0.0225851	0.896	0.922353
Large_Drosha_complex	ENSMUSP00000055535_ENSMUSP00000078867	Ddx17_Ewsr1	-0.16933	0.33	0.438608
Large_Drosha_complex	ENSMUSP00000055535_ENSMUSP00000101858	Ddx17_Fus	-0.511789	0.011	0.0398276
Large_Drosha_complex	ENSMUSP00000055535_ENSMUSP00000104770	Ddx17_Hnrnph1	-0.296466	0.105	0.193421
Large_Drosha_complex	ENSMUSP00000055535_ENSMUSP00000120115	Ddx17_Hnrnpm	-0.213763	0.132	0.234915
Large_Drosha_complex	ENSMUSP00000055535_ENSMUSP00000124147	Ddx17_Hnrnpu	-0.475309	0.001	0.007
Large_Drosha_complex	ENSMUSP00000055535_ENSMUSP00000037268	Ddx17_Hnrnpul1	-0.610564	0.004	0.02
Large_Drosha_complex	ENSMUSP00000055535_ENSMUSP00000001042	Ddx17_Ilf2	0.0911861	0.624	0.712174
Large_Drosha_complex	ENSMUSP00000055535_ENSMUSP00000065770	Ddx17_Ilf3	-0.490884	0.058	0.135333
Large_Drosha_complex	ENSMUSP00000055535_ENSMUSP00000112090	Ddx17_Raly	-0.306564	0.165	0.284016
Large_Drosha_complex	ENSMUSP00000055535_ENSMUSP00000081142	Ddx17_Tardbp	0.0490074	0.801	0.867062
Large_Drosha_complex	ENSMUSP00000000804_ENSMUSP00000021062	Ddx3x_Ddx5	-0.262019	0.076	0.158529
Large_Drosha_complex	ENSMUSP00000000804_ENSMUSP00000031061	Ddx3x_Dhx15	-0.000568451	0.996	0.997
Large_Drosha_complex	ENSMUSP00000000804_ENSMUSP00000078867	Ddx3x_Ewsr1	-0.141489	0.485	0.585345
Large_Drosha_complex	ENSMUSP00000000804_ENSMUSP00000101858	Ddx3x_Fus	-0.707896	0.001	0.007
Large_Drosha_complex	ENSMUSP00000000804_ENSMUSP00000104770	Ddx3x_Hnrnph1	-0.402603	0.022	0.0624324
Large_Drosha_complex	ENSMUSP00000000804_ENSMUSP00000120115	Ddx3x_Hnrnpm	-0.405477	0.005	0.0228261
Large_Drosha_complex	ENSMUSP00000000804_ENSMUSP00000124147	Ddx3x_Hnrnpu	-0.457714	0.002	0.0116667
Large_Drosha_complex	ENSMUSP00000000804_ENSMUSP00000037268	Ddx3x_Hnrnpul1	-0.665054	0.001	0.007
Large_Drosha_complex	ENSMUSP00000000804_ENSMUSP00000001042	Ddx3x_Ilf2	0.0351189	0.856	0.8988
Large_Drosha_complex	ENSMUSP00000000804_ENSMUSP00000065770	Ddx3x_Ilf3	-0.49686	0.045	0.1125
Large_Drosha_complex	ENSMUSP00000000804_ENSMUSP00000112090	Ddx3x_Raly	-0.494055	0.005	0.0228261
Large_Drosha_complex	ENSMUSP00000000804_ENSMUSP00000081142	Ddx3x_Tardbp	-0.188659	0.293	0.404803
Large_Drosha_complex	ENSMUSP00000021062_ENSMUSP00000031061	Ddx5_Dhx15	0.0233532	0.872	0.906535
Large_Drosha_complex	ENSMUSP00000021062_ENSMUSP00000078867	Ddx5_Ewsr1	-0.364893	0.056	0.133636
Large_Drosha_complex	ENSMUSP00000021062_ENSMUSP00000101858	Ddx5_Fus	-0.60643	0.004	0.02
Large_Drosha_complex	ENSMUSP00000021062_ENSMUSP00000104770	Ddx5_Hnrnph1	-0.149946	0.422	0.533855
Large_Drosha_complex	ENSMUSP00000021062_ENSMUSP00000120115	Ddx5_Hnrnpm	-0.136092	0.282	0.399
Large_Drosha_complex	ENSMUSP00000021062_ENSMUSP00000124147	Ddx5_Hnrnpu	-0.432736	0.011	0.0398276
Large_Drosha_complex	ENSMUSP00000021062_ENSMUSP00000037268	Ddx5_Hnrnpul1	-0.663384	0.001	0.007
Large_Drosha_complex	ENSMUSP00000021062_ENSMUSP00000001042	Ddx5_Ilf2	0.0561724	0.755	0.834474
Large_Drosha_complex	ENSMUSP00000021062_ENSMUSP00000065770	Ddx5_Ilf3	-0.53158	0.001	0.007
Large_Drosha_complex	ENSMUSP00000021062_ENSMUSP00000112090	Ddx5_Raly	-0.343914	0.076	0.158529
Large_Drosha_complex	ENSMUSP00000021062_ENSMUSP00000081142	Ddx5_Tardbp	-0.096113	0.555	0.6475
Large_Drosha_complex	ENSMUSP00000031061_ENSMUSP00000078867	Dhx15_Ewsr1	0.111312	0.579	0.668077
Large_Drosha_complex	ENSMUSP00000031061_ENSMUSP00000101858	Dhx15_Fus	-0.240747	0.239	0.3585
Large_Drosha_complex	ENSMUSP00000031061_ENSMUSP00000104770	Dhx15_Hnrnph1	-0.319368	0.07	0.153125
Large_Drosha_complex	ENSMUSP00000031061_ENSMUSP00000120115	Dhx15_Hnrnpm	-0.0614195	0.642	0.724839
Large_Drosha_complex	ENSMUSP00000031061_ENSMUSP00000124147	Dhx15_Hnrnpu	-0.176437	0.305	0.415909
Large_Drosha_complex	ENSMUSP00000031061_ENSMUSP00000037268	Dhx15_Hnrnpul1	-0.48528	0.008	0.035
Large_Drosha_complex	ENSMUSP00000031061_ENSMUSP00000001042	Dhx15_Ilf2	0.0467124	0.814	0.872143
Large_Drosha_complex	ENSMUSP00000031061_ENSMUSP00000065770	Dhx15_Ilf3	-0.329238	0.083	0.164434
Large_Drosha_complex	ENSMUSP00000031061_ENSMUSP00000112090	Dhx15_Raly	-0.252274	0.194	0.313385
Large_Drosha_complex	ENSMUSP00000031061_ENSMUSP00000081142	Dhx15_Tardbp	-0.214854	0.266	0.382603
Large_Drosha_complex	ENSMUSP00000078867_ENSMUSP00000101858	Ewsr1_Fus	-0.267773	0.285	0.399
Large_Drosha_complex	ENSMUSP00000078867_ENSMUSP00000104770	Ewsr1_Hnrnph1	0.299395	0.063	0.143804
Large_Drosha_complex	ENSMUSP00000078867_ENSMUSP00000120115	Ewsr1_Hnrnpm	-0.009942	0.96	0.978641
Large_Drosha_complex	ENSMUSP00000078867_ENSMUSP00000124147	Ewsr1_Hnrnpu	-0.0499388	0.768	0.84
Large_Drosha_complex	ENSMUSP00000078867_ENSMUSP00000037268	Ewsr1_Hnrnpul1	-0.20171	0.355	0.465938
Large_Drosha_complex	ENSMUSP00000078867_ENSMUSP00000001042	Ewsr1_Ilf2	0.467812	0.021	0.06125
Large_Drosha_complex	ENSMUSP00000078867_ENSMUSP00000065770	Ewsr1_Ilf3	-0.140909	0.502	0.598977
Large_Drosha_complex	ENSMUSP00000078867_ENSMUSP00000112090	Ewsr1_Raly	-0.325035	0.082	0.164434
Large_Drosha_complex	ENSMUSP00000078867_ENSMUSP00000081142	Ewsr1_Tardbp	0.254625	0.18	0.295312
Large_Drosha_complex	ENSMUSP00000101858_ENSMUSP00000104770	Fus_Hnrnph1	-0.157968	0.529	0.624101
Large_Drosha_complex	ENSMUSP00000101858_ENSMUSP00000120115	Fus_Hnrnpm	-0.384562	0.014	0.0459375
Large_Drosha_complex	ENSMUSP00000101858_ENSMUSP00000124147	Fus_Hnrnpu	-0.413426	0.015	0.0463235
Large_Drosha_complex	ENSMUSP00000101858_ENSMUSP00000037268	Fus_Hnrnpul1	-0.352154	0.101	0.189375
Large_Drosha_complex	ENSMUSP00000101858_ENSMUSP00000001042	Fus_Ilf2	-0.155771	0.47	0.573837
Large_Drosha_complex	ENSMUSP00000101858_ENSMUSP00000065770	Fus_Ilf3	-0.235212	0.248	0.361667
Large_Drosha_complex	ENSMUSP00000101858_ENSMUSP00000112090	Fus_Raly	-0.440242	0.036	0.0921951
Large_Drosha_complex	ENSMUSP00000101858_ENSMUSP00000081142	Fus_Tardbp	-0.40084	0.085	0.165278
Large_Drosha_complex	ENSMUSP00000104770_ENSMUSP00000120115	Hnrnph1_Hnrnpm	-0.50754	0.001	0.007
Large_Drosha_complex	ENSMUSP00000104770_ENSMUSP00000124147	Hnrnph1_Hnrnpu	-0.470954	0.002	0.0116667
Large_Drosha_complex	ENSMUSP00000104770_ENSMUSP00000037268	Hnrnph1_Hnrnpul1	-0.720172	0.001	0.007
Large_Drosha_complex	ENSMUSP00000104770_ENSMUSP00000001042	Hnrnph1_Ilf2	-0.238384	0.234	0.356087
Large_Drosha_complex	ENSMUSP00000104770_ENSMUSP00000065770	Hnrnph1_Ilf3	-0.277221	0.219	0.347426
Large_Drosha_complex	ENSMUSP00000104770_ENSMUSP00000112090	Hnrnph1_Raly	-0.597478	0.003	0.0165789
Large_Drosha_complex	ENSMUSP00000104770_ENSMUSP00000081142	Hnrnph1_Tardbp	-0.402359	0.016	0.048
Large_Drosha_complex	ENSMUSP00000120115_ENSMUSP00000124147	Hnrnpm_Hnrnpu	-0.556618	0.001	0.007
Large_Drosha_complex	ENSMUSP00000120115_ENSMUSP00000037268	Hnrnpm_Hnrnpul1	-0.771377	0.001	0.007
Large_Drosha_complex	ENSMUSP00000120115_ENSMUSP00000001042	Hnrnpm_Ilf2	-0.137206	0.442	0.546
Large_Drosha_complex	ENSMUSP00000120115_ENSMUSP00000065770	Hnrnpm_Ilf3	-0.284198	0.051	0.124535
Large_Drosha_complex	ENSMUSP00000120115_ENSMUSP00000112090	Hnrnpm_Raly	-0.494036	0.001	0.007
Large_Drosha_complex	ENSMUSP00000120115_ENSMUSP00000081142	Hnrnpm_Tardbp	-0.374929	0.015	0.0463235
Large_Drosha_complex	ENSMUSP00000124147_ENSMUSP00000037268	Hnrnpu_Hnrnpul1	-0.455691	0.01	0.0398276
Large_Drosha_complex	ENSMUSP00000124147_ENSMUSP00000001042	Hnrnpu_Ilf2	-0.141193	0.442	0.546
Large_Drosha_complex	ENSMUSP00000124147_ENSMUSP00000065770	Hnrnpu_Ilf3	-0.49043	0.014	0.0459375
Large_Drosha_complex	ENSMUSP00000124147_ENSMUSP00000112090	Hnrnpu_Raly	-0.783792	0.001	0.007
Large_Drosha_complex	ENSMUSP00000124147_ENSMUSP00000081142	Hnrnpu_Tardbp	-0.308153	0.07	0.153125
Large_Drosha_complex	ENSMUSP00000037268_ENSMUSP00000001042	Hnrnpul1_Ilf2	-0.436153	0.01	0.0398276
Large_Drosha_complex	ENSMUSP00000037268_ENSMUSP00000065770	Hnrnpul1_Ilf3	-0.198443	0.244	0.360845
Large_Drosha_complex	ENSMUSP00000037268_ENSMUSP00000112090	Hnrnpul1_Raly	-0.48848	0.001	0.007
Large_Drosha_complex	ENSMUSP00000037268_ENSMUSP00000081142	Hnrnpul1_Tardbp	-0.754846	0.001	0.007
Large_Drosha_complex	ENSMUSP00000001042_ENSMUSP00000065770	Ilf2_Ilf3	0.00161023	0.997	0.997
Large_Drosha_complex	ENSMUSP00000001042_ENSMUSP00000112090	Ilf2_Raly	-0.159204	0.325	0.4375
Large_Drosha_complex	ENSMUSP00000001042_ENSMUSP00000081142	Ilf2_Tardbp	-0.175808	0.225	0.347426
Large_Drosha_complex	ENSMUSP00000065770_ENSMUSP00000112090	Ilf3_Raly	-0.385873	0.001	0.007
Large_Drosha_complex	ENSMUSP00000065770_ENSMUSP00000081142	Ilf3_Tardbp	-0.264499	0.173	0.288333
Large_Drosha_complex	ENSMUSP00000112090_ENSMUSP00000081142	Raly_Tardbp	-0.422654	0.014	0.0459375
Survival_of_motor_neuron_(SMN)_complex	ENSMUSP00000099488_ENSMUSP00000002551	Snrpb_Snrpd1	-0.0513385	0.816	0.816
Survival_of_motor_neuron_(SMN)_complex	ENSMUSP00000099488_ENSMUSP00000037597	Snrpb_Snrpd2	0.0898226	0.53	0.722727
Survival_of_motor_neuron_(SMN)_complex	ENSMUSP00000099488_ENSMUSP00000020397	Snrpb_Snrpd3	-0.189145	0.361	0.666
Survival_of_motor_neuron_(SMN)_complex	ENSMUSP00000099488_ENSMUSP00000086987	Snrpb_Snrpg	-0.221336	0.31	0.666
Survival_of_motor_neuron_(SMN)_complex	ENSMUSP00000099488_ENSMUSP00000068267	Snrpb_Strap	-0.406558	0.011	0.15
Survival_of_motor_neuron_(SMN)_complex	ENSMUSP00000002551_ENSMUSP00000037597	Snrpd1_Snrpd2	0.128402	0.431	0.666
Survival_of_motor_neuron_(SMN)_complex	ENSMUSP00000002551_ENSMUSP00000020397	Snrpd1_Snrpd3	-0.148998	0.328	0.666
Survival_of_motor_neuron_(SMN)_complex	ENSMUSP00000002551_ENSMUSP00000086987	Snrpd1_Snrpg	0.0912755	0.625	0.78125
Survival_of_motor_neuron_(SMN)_complex	ENSMUSP00000002551_ENSMUSP00000068267	Snrpd1_Strap	-0.447071	0.02	0.15
Survival_of_motor_neuron_(SMN)_complex	ENSMUSP00000037597_ENSMUSP00000020397	Snrpd2_Snrpd3	-0.139514	0.242	0.666
Survival_of_motor_neuron_(SMN)_complex	ENSMUSP00000037597_ENSMUSP00000086987	Snrpd2_Snrpg	0.0685848	0.757	0.816
Survival_of_motor_neuron_(SMN)_complex	ENSMUSP00000037597_ENSMUSP00000068267	Snrpd2_Strap	-0.212609	0.253	0.666
Survival_of_motor_neuron_(SMN)_complex	ENSMUSP00000020397_ENSMUSP00000086987	Snrpd3_Snrpg	0.162681	0.444	0.666
Survival_of_motor_neuron_(SMN)_complex	ENSMUSP00000020397_ENSMUSP00000068267	Snrpd3_Strap	-0.0644274	0.795	0.816
Survival_of_motor_neuron_(SMN)_complex	ENSMUSP00000086987_ENSMUSP00000068267	Snrpg_Strap	-0.182906	0.423	0.666
Exon_Junction_Complex_(EJC)	ENSMUSP00000022793_ENSMUSP00000026125	Acin1_Alyref	-0.223538	0.404	0.595368
Exon_Junction_Complex_(EJC)	ENSMUSP00000022793_ENSMUSP00000026667	Acin1_Eif4a3	-0.4045	0.009	0.084
Exon_Junction_Complex_(EJC)	ENSMUSP00000022793_ENSMUSP00000030348	Acin1_Magoh	-0.361978	0.06	0.252
Exon_Junction_Complex_(EJC)	ENSMUSP00000022793_ENSMUSP00000021381	Acin1_Pnn	-0.236393	0.171	0.435273
Exon_Junction_Complex_(EJC)	ENSMUSP00000022793_ENSMUSP00000129789	Acin1_Pym1	-0.204696	0.37	0.575556
Exon_Junction_Complex_(EJC)	ENSMUSP00000022793_ENSMUSP00000073697	Acin1_Sap18b	-0.528898	0.005	0.07
Exon_Junction_Complex_(EJC)	ENSMUSP00000022793_ENSMUSP00000101487	Acin1_Srrm1	0.102579	0.555	0.74
Exon_Junction_Complex_(EJC)	ENSMUSP00000026125_ENSMUSP00000026667	Alyref_Eif4a3	-0.266387	0.238	0.512615
Exon_Junction_Complex_(EJC)	ENSMUSP00000026125_ENSMUSP00000030348	Alyref_Magoh	-0.316825	0.286	0.533867
Exon_Junction_Complex_(EJC)	ENSMUSP00000026125_ENSMUSP00000021381	Alyref_Pnn	-0.420456	0.049	0.252
Exon_Junction_Complex_(EJC)	ENSMUSP00000026125_ENSMUSP00000129789	Alyref_Pym1	-0.408332	0.075	0.2625
Exon_Junction_Complex_(EJC)	ENSMUSP00000026125_ENSMUSP00000073697	Alyref_Sap18b	-0.176177	0.586	0.745818
Exon_Junction_Complex_(EJC)	ENSMUSP00000026125_ENSMUSP00000101487	Alyref_Srrm1	-0.023155	0.949	0.958
Exon_Junction_Complex_(EJC)	ENSMUSP00000026667_ENSMUSP00000030348	Eif4a3_Magoh	-0.29835	0.143	0.435273
Exon_Junction_Complex_(EJC)	ENSMUSP00000026667_ENSMUSP00000021381	Eif4a3_Pnn	-0.278872	0.063	0.252
Exon_Junction_Complex_(EJC)	ENSMUSP00000026667_ENSMUSP00000129789	Eif4a3_Pym1	-0.0089601	0.958	0.958
Exon_Junction_Complex_(EJC)	ENSMUSP00000026667_ENSMUSP00000073697	Eif4a3_Sap18b	-0.468183	0.003	0.07
Exon_Junction_Complex_(EJC)	ENSMUSP00000026667_ENSMUSP00000101487	Eif4a3_Srrm1	-0.0800444	0.718	0.81312
Exon_Junction_Complex_(EJC)	ENSMUSP00000030348_ENSMUSP00000021381	Magoh_Pnn	-0.36983	0.226	0.512615
Exon_Junction_Complex_(EJC)	ENSMUSP00000030348_ENSMUSP00000129789	Magoh_Pym1	0.226485	0.33	0.575556
Exon_Junction_Complex_(EJC)	ENSMUSP00000030348_ENSMUSP00000073697	Magoh_Sap18b	-0.231224	0.365	0.575556
Exon_Junction_Complex_(EJC)	ENSMUSP00000030348_ENSMUSP00000101487	Magoh_Srrm1	0.176437	0.468	0.6552
Exon_Junction_Complex_(EJC)	ENSMUSP00000021381_ENSMUSP00000129789	Pnn_Pym1	-0.293596	0.17	0.435273
Exon_Junction_Complex_(EJC)	ENSMUSP00000021381_ENSMUSP00000073697	Pnn_Sap18b	-0.416029	0.013	0.091
Exon_Junction_Complex_(EJC)	ENSMUSP00000021381_ENSMUSP00000101487	Pnn_Srrm1	0.0848341	0.654	0.796174
Exon_Junction_Complex_(EJC)	ENSMUSP00000129789_ENSMUSP00000073697	Pym1_Sap18b	0.0293733	0.903	0.958
Exon_Junction_Complex_(EJC)	ENSMUSP00000129789_ENSMUSP00000101487	Pym1_Srrm1	-0.192151	0.265	0.53
Exon_Junction_Complex_(EJC)	ENSMUSP00000073697_ENSMUSP00000101487	Sap18b_Srrm1	-0.0808163	0.726	0.81312
NuRD_complex	ENSMUSP00000108011_ENSMUSP00000099657	Chd4_Hdac1	-0.0649234	0.547	0.997
NuRD_complex	ENSMUSP00000108011_ENSMUSP00000019911	Chd4_Hdac2	-0.0471812	0.84	0.997
NuRD_complex	ENSMUSP00000108011_ENSMUSP00000009099	Chd4_Mta1	-0.411696	0.035	0.525
NuRD_complex	ENSMUSP00000108011_ENSMUSP00000093959	Chd4_Mta2	0.0183918	0.891	0.997
NuRD_complex	ENSMUSP00000108011_ENSMUSP00000033720	Chd4_Rbbp7	-0.10534	0.69	0.997
NuRD_complex	ENSMUSP00000099657_ENSMUSP00000019911	Hdac1_Hdac2	-0.222789	0.209	0.997
NuRD_complex	ENSMUSP00000099657_ENSMUSP00000009099	Hdac1_Mta1	-0.233526	0.237	0.997
NuRD_complex	ENSMUSP00000099657_ENSMUSP00000093959	Hdac1_Mta2	0.114216	0.515	0.997
NuRD_complex	ENSMUSP00000099657_ENSMUSP00000033720	Hdac1_Rbbp7	0.00694969	0.978	0.997
NuRD_complex	ENSMUSP00000019911_ENSMUSP00000009099	Hdac2_Mta1	0.00234957	0.993	0.997
NuRD_complex	ENSMUSP00000019911_ENSMUSP00000093959	Hdac2_Mta2	0.134649	0.571	0.997
NuRD_complex	ENSMUSP00000019911_ENSMUSP00000033720	Hdac2_Rbbp7	0.00155569	0.997	0.997
NuRD_complex	ENSMUSP00000009099_ENSMUSP00000093959	Mta1_Mta2	-0.213428	0.269	0.997
NuRD_complex	ENSMUSP00000009099_ENSMUSP00000033720	Mta1_Rbbp7	0.0162038	0.951	0.997
NuRD_complex	ENSMUSP00000093959_ENSMUSP00000033720	Mta2_Rbbp7	0.0434847	0.85	0.997
Spliceosome-U2	ENSMUSP00000023117_ENSMUSP00000002198	Phf5a_Sf3a1	-0.530261	0.021	0.133714
Spliceosome-U2	ENSMUSP00000023117_ENSMUSP00000117160	Phf5a_Sf3a2	-0.0131115	0.967	0.976
Spliceosome-U2	ENSMUSP00000023117_ENSMUSP00000030734	Phf5a_Sf3a3	-0.188962	0.399	0.513
Spliceosome-U2	ENSMUSP00000023117_ENSMUSP00000027127	Phf5a_Sf3b1	-0.31683	0.115	0.276
Spliceosome-U2	ENSMUSP00000023117_ENSMUSP00000025774	Phf5a_Sf3b2	0.0710983	0.706	0.79425
Spliceosome-U2	ENSMUSP00000023117_ENSMUSP00000045073	Phf5a_Sf3b3	-0.428737	0.056	0.174
Spliceosome-U2	ENSMUSP00000023117_ENSMUSP00000117947	Phf5a_Snrpa1	0.0822966	0.626	0.726968
Spliceosome-U2	ENSMUSP00000023117_ENSMUSP00000008477	Phf5a_Snrpb2	-0.298281	0.223	0.364909
Spliceosome-U2	ENSMUSP00000002198_ENSMUSP00000117160	Sf3a1_Sf3a2	-0.399023	0.023	0.133714
Spliceosome-U2	ENSMUSP00000002198_ENSMUSP00000030734	Sf3a1_Sf3a3	-0.217101	0.159	0.329143
Spliceosome-U2	ENSMUSP00000002198_ENSMUSP00000027127	Sf3a1_Sf3b1	-0.254151	0.192	0.329143
Spliceosome-U2	ENSMUSP00000002198_ENSMUSP00000025774	Sf3a1_Sf3b2	-0.113962	0.395	0.513
Spliceosome-U2	ENSMUSP00000002198_ENSMUSP00000045073	Sf3a1_Sf3b3	-0.426218	0.023	0.133714
Spliceosome-U2	ENSMUSP00000002198_ENSMUSP00000117947	Sf3a1_Snrpa1	-0.230815	0.259	0.39
Spliceosome-U2	ENSMUSP00000002198_ENSMUSP00000008477	Sf3a1_Snrpb2	-0.513074	0.01	0.133714
Spliceosome-U2	ENSMUSP00000117160_ENSMUSP00000030734	Sf3a2_Sf3a3	-0.355203	0.073	0.202154
Spliceosome-U2	ENSMUSP00000117160_ENSMUSP00000027127	Sf3a2_Sf3b1	-0.161109	0.361	0.499846
Spliceosome-U2	ENSMUSP00000117160_ENSMUSP00000025774	Sf3a2_Sf3b2	-0.107546	0.437	0.542483
Spliceosome-U2	ENSMUSP00000117160_ENSMUSP00000045073	Sf3a2_Sf3b3	-0.458031	0.051	0.174
Spliceosome-U2	ENSMUSP00000117160_ENSMUSP00000117947	Sf3a2_Snrpa1	-0.00565992	0.976	0.976
Spliceosome-U2	ENSMUSP00000117160_ENSMUSP00000008477	Sf3a2_Snrpb2	-0.218207	0.339	0.48816
Spliceosome-U2	ENSMUSP00000030734_ENSMUSP00000027127	Sf3a3_Sf3b1	-0.395648	0.026	0.133714
Spliceosome-U2	ENSMUSP00000030734_ENSMUSP00000025774	Sf3a3_Sf3b2	-0.107668	0.461	0.5532
Spliceosome-U2	ENSMUSP00000030734_ENSMUSP00000045073	Sf3a3_Sf3b3	-0.233	0.26	0.39
Spliceosome-U2	ENSMUSP00000030734_ENSMUSP00000117947	Sf3a3_Snrpa1	-0.23329	0.187	0.329143
Spliceosome-U2	ENSMUSP00000030734_ENSMUSP00000008477	Sf3a3_Snrpb2	-0.325559	0.093	0.239143
Spliceosome-U2	ENSMUSP00000027127_ENSMUSP00000025774	Sf3b1_Sf3b2	-0.250805	0.173	0.329143
Spliceosome-U2	ENSMUSP00000027127_ENSMUSP00000045073	Sf3b1_Sf3b3	-0.274723	0.019	0.133714
Spliceosome-U2	ENSMUSP00000027127_ENSMUSP00000117947	Sf3b1_Snrpa1	-0.0365469	0.83	0.878824
Spliceosome-U2	ENSMUSP00000027127_ENSMUSP00000008477	Sf3b1_Snrpb2	-0.309444	0.05	0.174
Spliceosome-U2	ENSMUSP00000025774_ENSMUSP00000045073	Sf3b2_Sf3b3	-0.385759	0.041	0.174
Spliceosome-U2	ENSMUSP00000025774_ENSMUSP00000117947	Sf3b2_Snrpa1	-0.260872	0.139	0.31275
Spliceosome-U2	ENSMUSP00000025774_ENSMUSP00000008477	Sf3b2_Snrpb2	-0.235933	0.189	0.329143
Spliceosome-U2	ENSMUSP00000045073_ENSMUSP00000117947	Sf3b3_Snrpa1	-0.0432966	0.792	0.864
Spliceosome-U2	ENSMUSP00000045073_ENSMUSP00000008477	Sf3b3_Snrpb2	-0.428705	0.018	0.133714
Spliceosome-U2	ENSMUSP00000117947_ENSMUSP00000008477	Snrpa1_Snrpb2	-0.402402	0.058	0.174
Cohesin_complex	ENSMUSP00000016569_ENSMUSP00000022927	Pds5b_Rad21	0.0459771	0.845	0.999
Cohesin_complex	ENSMUSP00000016569_ENSMUSP00000044645	Pds5b_Smc1a	-0.377018	0.063	0.315
Cohesin_complex	ENSMUSP00000016569_ENSMUSP00000025930	Pds5b_Smc3	-0.352367	0.111	0.37
Cohesin_complex	ENSMUSP00000016569_ENSMUSP00000116205	Pds5b_Stag1	0.000583722	0.999	0.999
Cohesin_complex	ENSMUSP00000022927_ENSMUSP00000044645	Rad21_Smc1a	-0.0503467	0.836	0.999
Cohesin_complex	ENSMUSP00000022927_ENSMUSP00000025930	Rad21_Smc3	-0.514753	0.01	0.1
Cohesin_complex	ENSMUSP00000022927_ENSMUSP00000116205	Rad21_Stag1	0.122354	0.594	0.999
Cohesin_complex	ENSMUSP00000044645_ENSMUSP00000025930	Smc1a_Smc3	0.237637	0.207	0.5175
Cohesin_complex	ENSMUSP00000044645_ENSMUSP00000116205	Smc1a_Stag1	-0.0356164	0.888	0.999
Cohesin_complex	ENSMUSP00000025930_ENSMUSP00000116205	Smc3_Stag1	0.0111717	0.96	0.999
Spliceosome-B	ENSMUSP00000005077_ENSMUSP00000007042	Hspb1_Ik	0.152259	0.517	0.86
Spliceosome-B	ENSMUSP00000005077_ENSMUSP00000030117	Hspb1_Smu1	-0.00215035	0.992	0.992
Spliceosome-B	ENSMUSP00000005077_ENSMUSP00000079722	Hspb1_Thrap3	-0.0845339	0.772	0.86
Spliceosome-B	ENSMUSP00000005077_ENSMUSP00000123971	Hspb1_Ubl5	-0.205299	0.214	0.713333
Spliceosome-B	ENSMUSP00000007042_ENSMUSP00000030117	Ik_Smu1	-0.214641	0.413	0.826
Spliceosome-B	ENSMUSP00000007042_ENSMUSP00000079722	Ik_Thrap3	-0.120061	0.378	0.826
Spliceosome-B	ENSMUSP00000007042_ENSMUSP00000123971	Ik_Ubl5	-0.0809921	0.774	0.86
Spliceosome-B	ENSMUSP00000030117_ENSMUSP00000079722	Smu1_Thrap3	-0.458003	0.035	0.35
Spliceosome-B	ENSMUSP00000030117_ENSMUSP00000123971	Smu1_Ubl5	-0.306633	0.116	0.58
Spliceosome-B	ENSMUSP00000079722_ENSMUSP00000123971	Thrap3_Ubl5	-0.0661141	0.649	0.86
Transcription-export_(TREX)_complex	ENSMUSP00000026125_ENSMUSP00000019576	Alyref_Ddx39	-0.329892	0.124	0.156
Transcription-export_(TREX)_complex	ENSMUSP00000026125_ENSMUSP00000010241	Alyref_Nxf1	-0.420278	0.337	0.337
Transcription-export_(TREX)_complex	ENSMUSP00000026125_ENSMUSP00000105587	Alyref_Nxt1	-0.624423	0.068	0.136
Transcription-export_(TREX)_complex	ENSMUSP00000019576_ENSMUSP00000010241	Ddx39_Nxf1	-0.314772	0.13	0.156
Transcription-export_(TREX)_complex	ENSMUSP00000019576_ENSMUSP00000105587	Ddx39_Nxt1	-0.450747	0.001	0.006
Transcription-export_(TREX)_complex	ENSMUSP00000010241_ENSMUSP00000105587	Nxf1_Nxt1	-0.557664	0.006	0.018
multi-tRNAsynthase_complex	ENSMUSP00000029663_ENSMUSP00000031613	Aimp1_Aimp2	-0.510065	0.026	0.106364
multi-tRNAsynthase_complex	ENSMUSP00000029663_ENSMUSP00000027602	Aimp1_Dars	-0.348445	0.058	0.163125
multi-tRNAsynthase_complex	ENSMUSP00000029663_ENSMUSP00000045841	Aimp1_Eprs	0.0913931	0.681	0.744643
multi-tRNAsynthase_complex	ENSMUSP00000029663_ENSMUSP00000126806	Aimp1_Iars	-0.385264	0.021	0.0945
multi-tRNAsynthase_complex	ENSMUSP00000029663_ENSMUSP00000126268	Aimp1_Kars	-0.3377	0.002	0.0225
multi-tRNAsynthase_complex	ENSMUSP00000029663_ENSMUSP00000095197	Aimp1_Lars	-0.510295	0.008	0.0514286
multi-tRNAsynthase_complex	ENSMUSP00000029663_ENSMUSP00000037446	Aimp1_Mars	-0.0842625	0.695	0.744643
multi-tRNAsynthase_complex	ENSMUSP00000029663_ENSMUSP00000006838	Aimp1_Qars	-0.459855	0.001	0.0225
multi-tRNAsynthase_complex	ENSMUSP00000029663_ENSMUSP00000018992	Aimp1_Rars	0.0935893	0.574	0.7175
multi-tRNAsynthase_complex	ENSMUSP00000031613_ENSMUSP00000027602	Aimp2_Dars	0.243185	0.198	0.37125
multi-tRNAsynthase_complex	ENSMUSP00000031613_ENSMUSP00000045841	Aimp2_Eprs	-0.268366	0.141	0.288409
multi-tRNAsynthase_complex	ENSMUSP00000031613_ENSMUSP00000126806	Aimp2_Iars	-0.079905	0.622	0.736579
multi-tRNAsynthase_complex	ENSMUSP00000031613_ENSMUSP00000126268	Aimp2_Kars	-0.248805	0.164	0.32087
multi-tRNAsynthase_complex	ENSMUSP00000031613_ENSMUSP00000095197	Aimp2_Lars	-0.26808	0.106	0.2385
multi-tRNAsynthase_complex	ENSMUSP00000031613_ENSMUSP00000037446	Aimp2_Mars	-0.675029	0.001	0.0225
multi-tRNAsynthase_complex	ENSMUSP00000031613_ENSMUSP00000006838	Aimp2_Qars	-0.383339	0.019	0.0945
multi-tRNAsynthase_complex	ENSMUSP00000031613_ENSMUSP00000018992	Aimp2_Rars	-0.550385	0.002	0.0225
multi-tRNAsynthase_complex	ENSMUSP00000027602_ENSMUSP00000045841	Dars_Eprs	0.395022	0.029	0.10875
multi-tRNAsynthase_complex	ENSMUSP00000027602_ENSMUSP00000126806	Dars_Iars	0.335412	0.054	0.162
multi-tRNAsynthase_complex	ENSMUSP00000027602_ENSMUSP00000126268	Dars_Kars	-0.237207	0.226	0.4068
multi-tRNAsynthase_complex	ENSMUSP00000027602_ENSMUSP00000095197	Dars_Lars	0.0770248	0.657	0.744643
multi-tRNAsynthase_complex	ENSMUSP00000027602_ENSMUSP00000037446	Dars_Mars	0.121762	0.443	0.586324
multi-tRNAsynthase_complex	ENSMUSP00000027602_ENSMUSP00000006838	Dars_Qars	-0.129496	0.441	0.586324
multi-tRNAsynthase_complex	ENSMUSP00000027602_ENSMUSP00000018992	Dars_Rars	-0.289926	0.084	0.222353
multi-tRNAsynthase_complex	ENSMUSP00000045841_ENSMUSP00000126806	Eprs_Iars	-0.108674	0.483	0.621
multi-tRNAsynthase_complex	ENSMUSP00000045841_ENSMUSP00000126268	Eprs_Kars	-0.217172	0.301	0.48375
multi-tRNAsynthase_complex	ENSMUSP00000045841_ENSMUSP00000095197	Eprs_Lars	-0.307487	0.098	0.232105
multi-tRNAsynthase_complex	ENSMUSP00000045841_ENSMUSP00000037446	Eprs_Mars	-0.167768	0.317	0.491897
multi-tRNAsynthase_complex	ENSMUSP00000045841_ENSMUSP00000006838	Eprs_Qars	-0.090866	0.622	0.736579
multi-tRNAsynthase_complex	ENSMUSP00000045841_ENSMUSP00000018992	Eprs_Rars	0.0357832	0.805	0.823295
multi-tRNAsynthase_complex	ENSMUSP00000126806_ENSMUSP00000126268	Iars_Kars	-0.352296	0.054	0.162
multi-tRNAsynthase_complex	ENSMUSP00000126806_ENSMUSP00000095197	Iars_Lars	-0.344802	0.013	0.073125
multi-tRNAsynthase_complex	ENSMUSP00000126806_ENSMUSP00000037446	Iars_Mars	-0.131366	0.35	0.508065
multi-tRNAsynthase_complex	ENSMUSP00000126806_ENSMUSP00000006838	Iars_Qars	-0.285208	0.094	0.232105
multi-tRNAsynthase_complex	ENSMUSP00000126806_ENSMUSP00000018992	Iars_Rars	-0.0794415	0.663	0.744643
multi-tRNAsynthase_complex	ENSMUSP00000126268_ENSMUSP00000095197	Kars_Lars	-0.557108	0.005	0.045
multi-tRNAsynthase_complex	ENSMUSP00000126268_ENSMUSP00000037446	Kars_Mars	-0.201832	0.256	0.443077
multi-tRNAsynthase_complex	ENSMUSP00000126268_ENSMUSP00000006838	Kars_Qars	-0.260315	0.138	0.288409
multi-tRNAsynthase_complex	ENSMUSP00000126268_ENSMUSP00000018992	Kars_Rars	0.0406436	0.79	0.823295
multi-tRNAsynthase_complex	ENSMUSP00000095197_ENSMUSP00000037446	Lars_Mars	-0.413806	0.047	0.162
multi-tRNAsynthase_complex	ENSMUSP00000095197_ENSMUSP00000006838	Lars_Qars	-0.115076	0.437	0.586324
multi-tRNAsynthase_complex	ENSMUSP00000095197_ENSMUSP00000018992	Lars_Rars	-0.214742	0.268	0.446667
multi-tRNAsynthase_complex	ENSMUSP00000037446_ENSMUSP00000006838	Mars_Qars	-0.239114	0.333	0.4995
multi-tRNAsynthase_complex	ENSMUSP00000037446_ENSMUSP00000018992	Mars_Rars	-0.0148819	0.928	0.928
multi-tRNAsynthase_complex	ENSMUSP00000006838_ENSMUSP00000018992	Qars_Rars	-0.475609	0.008	0.0514286
RNA_polymerase_II_core_complex	ENSMUSP00000050771_ENSMUSP00000031167	Polr2a_Polr2b	-0.266873	0.079	0.285
RNA_polymerase_II_core_complex	ENSMUSP00000050771_ENSMUSP00000105147	Polr2a_Polr2c	0.28432	0.188	0.285
RNA_polymerase_II_core_complex	ENSMUSP00000050771_ENSMUSP00000021405	Polr2a_Polr2h	-0.562208	0.404	0.4848
RNA_polymerase_II_core_complex	ENSMUSP00000031167_ENSMUSP00000105147	Polr2b_Polr2c	-0.226106	0.19	0.285
RNA_polymerase_II_core_complex	ENSMUSP00000031167_ENSMUSP00000021405	Polr2b_Polr2h	0.00497229	0.971	0.971
RNA_polymerase_II_core_complex	ENSMUSP00000105147_ENSMUSP00000021405	Polr2c_Polr2h	0.301127	0.125	0.285
COP9_signalosome	ENSMUSP00000106090_ENSMUSP00000019517	Cops2_Cops3	-0.14252	0.457	0.609333
COP9_signalosome	ENSMUSP00000106090_ENSMUSP00000048416	Cops2_Cops4	-0.239747	0.136	0.346182
COP9_signalosome	ENSMUSP00000106090_ENSMUSP00000027050	Cops2_Cops5	-0.407641	0.005	0.0466667
COP9_signalosome	ENSMUSP00000106090_ENSMUSP00000019638	Cops2_Cops6	-0.303422	0.088	0.2884
COP9_signalosome	ENSMUSP00000106090_ENSMUSP00000108058	Cops2_Cops7a	-0.190401	0.428	0.609333
COP9_signalosome	ENSMUSP00000106090_ENSMUSP00000035884	Cops2_Cops8	0.122477	0.48	0.610909
COP9_signalosome	ENSMUSP00000106090_ENSMUSP00000112007	Cops2_Gps1	-0.144087	0.443	0.609333
COP9_signalosome	ENSMUSP00000019517_ENSMUSP00000048416	Cops3_Cops4	0.0277995	0.873	0.905333
COP9_signalosome	ENSMUSP00000019517_ENSMUSP00000027050	Cops3_Cops5	-0.253918	0.205	0.395733
COP9_signalosome	ENSMUSP00000019517_ENSMUSP00000019638	Cops3_Cops6	-0.275241	0.062	0.248
COP9_signalosome	ENSMUSP00000019517_ENSMUSP00000108058	Cops3_Cops7a	0.00394412	0.987	0.987
COP9_signalosome	ENSMUSP00000019517_ENSMUSP00000035884	Cops3_Cops8	-0.508083	0.009	0.063
COP9_signalosome	ENSMUSP00000019517_ENSMUSP00000112007	Cops3_Gps1	0.310218	0.159	0.359692
COP9_signalosome	ENSMUSP00000048416_ENSMUSP00000027050	Cops4_Cops5	-0.458168	0.001	0.014
COP9_signalosome	ENSMUSP00000048416_ENSMUSP00000019638	Cops4_Cops6	-0.137274	0.371	0.577111
COP9_signalosome	ENSMUSP00000048416_ENSMUSP00000108058	Cops4_Cops7a	-0.27156	0.212	0.395733
COP9_signalosome	ENSMUSP00000048416_ENSMUSP00000035884	Cops4_Cops8	-0.0508035	0.774	0.833538
COP9_signalosome	ENSMUSP00000048416_ENSMUSP00000112007	Cops4_Gps1	-0.263923	0.061	0.248
COP9_signalosome	ENSMUSP00000027050_ENSMUSP00000019638	Cops5_Cops6	-0.368863	0.034	0.1904
COP9_signalosome	ENSMUSP00000027050_ENSMUSP00000108058	Cops5_Cops7a	-0.18114	0.304	0.532
COP9_signalosome	ENSMUSP00000027050_ENSMUSP00000035884	Cops5_Cops8	-0.104247	0.566	0.689043
COP9_signalosome	ENSMUSP00000027050_ENSMUSP00000112007	Cops5_Gps1	-0.647598	0.001	0.014
COP9_signalosome	ENSMUSP00000019638_ENSMUSP00000108058	Cops6_Cops7a	-0.352	0.103	0.2884
COP9_signalosome	ENSMUSP00000019638_ENSMUSP00000035884	Cops6_Cops8	-0.0994185	0.704	0.78848
COP9_signalosome	ENSMUSP00000019638_ENSMUSP00000112007	Cops6_Gps1	-0.338428	0.101	0.2884
COP9_signalosome	ENSMUSP00000108058_ENSMUSP00000035884	Cops7a_Cops8	-0.2375	0.167	0.359692
COP9_signalosome	ENSMUSP00000108058_ENSMUSP00000112007	Cops7a_Gps1	-0.191339	0.338	0.556706
COP9_signalosome	ENSMUSP00000035884_ENSMUSP00000112007	Cops8_Gps1	-0.0846249	0.683	0.78848
Spliceosome-U5	ENSMUSP00000003450_ENSMUSP00000021306	Ddx23_Eftud2	-0.21385	0.443	0.746812
Spliceosome-U5	ENSMUSP00000003450_ENSMUSP00000121340	Ddx23_Prpf6	-0.186555	0.549	0.746812
Spliceosome-U5	ENSMUSP00000003450_ENSMUSP00000018449	Ddx23_Prpf8	-0.208632	0.412	0.746812
Spliceosome-U5	ENSMUSP00000003450_ENSMUSP00000099509	Ddx23_Snrnp200	-0.0129597	0.934	0.9891
Spliceosome-U5	ENSMUSP00000003450_ENSMUSP00000101616	Ddx23_Snrnp40	-0.253157	0.259	0.746812
Spliceosome-U5	ENSMUSP00000003450_ENSMUSP00000115320	Ddx23_Txnl4a	-0.12068	0.779	0.962294
Spliceosome-U5	ENSMUSP00000021306_ENSMUSP00000121340	Eftud2_Prpf6	-0.15577	0.569	0.746812
Spliceosome-U5	ENSMUSP00000021306_ENSMUSP00000018449	Eftud2_Prpf8	-0.20442	0.228	0.746812
Spliceosome-U5	ENSMUSP00000021306_ENSMUSP00000099509	Eftud2_Snrnp200	-0.245138	0.176	0.746812
Spliceosome-U5	ENSMUSP00000021306_ENSMUSP00000101616	Eftud2_Snrnp40	-0.302447	0.098	0.686
Spliceosome-U5	ENSMUSP00000021306_ENSMUSP00000115320	Eftud2_Txnl4a	-0.12493	0.486	0.746812
Spliceosome-U5	ENSMUSP00000121340_ENSMUSP00000018449	Prpf6_Prpf8	-0.0274192	0.942	0.9891
Spliceosome-U5	ENSMUSP00000121340_ENSMUSP00000099509	Prpf6_Snrnp200	-0.280022	0.344	0.746812
Spliceosome-U5	ENSMUSP00000121340_ENSMUSP00000101616	Prpf6_Snrnp40	-0.178553	0.461	0.746812
Spliceosome-U5	ENSMUSP00000121340_ENSMUSP00000115320	Prpf6_Txnl4a	0.551727	0.02	0.21
Spliceosome-U5	ENSMUSP00000018449_ENSMUSP00000099509	Prpf8_Snrnp200	-0.402573	0.01	0.21
Spliceosome-U5	ENSMUSP00000018449_ENSMUSP00000101616	Prpf8_Snrnp40	-0.230103	0.205	0.746812
Spliceosome-U5	ENSMUSP00000018449_ENSMUSP00000115320	Prpf8_Txnl4a	-0.0219464	0.904	0.9891
Spliceosome-U5	ENSMUSP00000099509_ENSMUSP00000101616	Snrnp200_Snrnp40	-0.142852	0.378	0.746812
Spliceosome-U5	ENSMUSP00000099509_ENSMUSP00000115320	Snrnp200_Txnl4a	0.000720313	0.998	0.998
Spliceosome-U5	ENSMUSP00000101616_ENSMUSP00000115320	Snrnp40_Txnl4a	-0.189742	0.533	0.746812
Nuclear_cap_binding_complex_(NCBC)	ENSMUSP00000045048_ENSMUSP00000104770	Hnrnpf_Hnrnph1	-0.128962	0.109	0.2725
Nuclear_cap_binding_complex_(NCBC)	ENSMUSP00000045048_ENSMUSP00000001479	Hnrnpf_Kpnb1	-0.42193	0.025	0.0833333
Nuclear_cap_binding_complex_(NCBC)	ENSMUSP00000045048_ENSMUSP00000023460	Hnrnpf_Ncbp2	0.0616997	0.76	0.805
Nuclear_cap_binding_complex_(NCBC)	ENSMUSP00000045048_ENSMUSP00000117160	Hnrnpf_Sf3a2	-0.154918	0.238	0.34
Nuclear_cap_binding_complex_(NCBC)	ENSMUSP00000104770_ENSMUSP00000001479	Hnrnph1_Kpnb1	-0.458211	0.007	0.035
Nuclear_cap_binding_complex_(NCBC)	ENSMUSP00000104770_ENSMUSP00000023460	Hnrnph1_Ncbp2	0.0541294	0.805	0.805
Nuclear_cap_binding_complex_(NCBC)	ENSMUSP00000104770_ENSMUSP00000117160	Hnrnph1_Sf3a2	-0.281279	0.175	0.291667
Nuclear_cap_binding_complex_(NCBC)	ENSMUSP00000001479_ENSMUSP00000023460	Kpnb1_Ncbp2	-0.0670877	0.75	0.805
Nuclear_cap_binding_complex_(NCBC)	ENSMUSP00000001479_ENSMUSP00000117160	Kpnb1_Sf3a2	-0.332188	0.17	0.291667
Nuclear_cap_binding_complex_(NCBC)	ENSMUSP00000023460_ENSMUSP00000117160	Ncbp2_Sf3a2	0.492746	0.003	0.03
Spliceosome-LSm	ENSMUSP00000044178_ENSMUSP00000034311	Lsm3_Lsm4	-0.345152	0.034	0.204
Spliceosome-LSm	ENSMUSP00000044178_ENSMUSP00000119841	Lsm3_Lsm6	0.071618	0.705	0.76
Spliceosome-LSm	ENSMUSP00000044178_ENSMUSP00000057238	Lsm3_Lsm8	-0.063445	0.76	0.76
Spliceosome-LSm	ENSMUSP00000034311_ENSMUSP00000119841	Lsm4_Lsm6	-0.325429	0.102	0.306
Spliceosome-LSm	ENSMUSP00000034311_ENSMUSP00000057238	Lsm4_Lsm8	-0.183749	0.335	0.67
Spliceosome-LSm	ENSMUSP00000119841_ENSMUSP00000057238	Lsm6_Lsm8	-0.0510349	0.749	0.76
Spliceosome-Sm	ENSMUSP00000099488_ENSMUSP00000002551	Snrpb_Snrpd1	-0.0513385	0.833	0.833
Spliceosome-Sm	ENSMUSP00000099488_ENSMUSP00000037597	Snrpb_Snrpd2	0.0898226	0.53	0.757143
Spliceosome-Sm	ENSMUSP00000099488_ENSMUSP00000020397	Snrpb_Snrpd3	-0.189145	0.379	0.736667
Spliceosome-Sm	ENSMUSP00000099488_ENSMUSP00000086987	Snrpb_Snrpg	-0.221336	0.302	0.736667
Spliceosome-Sm	ENSMUSP00000002551_ENSMUSP00000037597	Snrpd1_Snrpd2	0.128402	0.416	0.736667
Spliceosome-Sm	ENSMUSP00000002551_ENSMUSP00000020397	Snrpd1_Snrpd3	-0.148998	0.315	0.736667
Spliceosome-Sm	ENSMUSP00000002551_ENSMUSP00000086987	Snrpd1_Snrpg	0.0912755	0.636	0.795
Spliceosome-Sm	ENSMUSP00000037597_ENSMUSP00000020397	Snrpd2_Snrpd3	-0.139514	0.262	0.736667
Spliceosome-Sm	ENSMUSP00000037597_ENSMUSP00000086987	Snrpd2_Snrpg	0.0685848	0.728	0.808889
Spliceosome-Sm	ENSMUSP00000020397_ENSMUSP00000086987	Snrpd3_Snrpg	0.162681	0.442	0.736667
Toposome	ENSMUSP00000042691_ENSMUSP00000038135	Ddx21_Dhx9	0.0928606	0.604	0.835
Toposome	ENSMUSP00000042691_ENSMUSP00000107237	Ddx21_Hnrnpc	-0.000969153	0.998	0.998
Toposome	ENSMUSP00000042691_ENSMUSP00000018449	Ddx21_Prpf8	-0.0907185	0.579	0.835
Toposome	ENSMUSP00000042691_ENSMUSP00000076971	Ddx21_Ssrp1	0.260765	0.403	0.806
Toposome	ENSMUSP00000038135_ENSMUSP00000107237	Dhx9_Hnrnpc	-0.369341	0.078	0.39
Toposome	ENSMUSP00000038135_ENSMUSP00000018449	Dhx9_Prpf8	-0.151737	0.27	0.7575
Toposome	ENSMUSP00000038135_ENSMUSP00000076971	Dhx9_Ssrp1	0.0955013	0.668	0.835
Toposome	ENSMUSP00000107237_ENSMUSP00000018449	Hnrnpc_Prpf8	-0.30045	0.061	0.39
Toposome	ENSMUSP00000107237_ENSMUSP00000076971	Hnrnpc_Ssrp1	-0.154665	0.303	0.7575
Toposome	ENSMUSP00000018449_ENSMUSP00000076971	Prpf8_Ssrp1	-0.0428101	0.877	0.974444
Signal_recognition_particle_(SRP)_complex	ENSMUSP00000009693_ENSMUSP00000021407	Srp14_Srp54a	0.126972	0.409	0.4908
Signal_recognition_particle_(SRP)_complex	ENSMUSP00000009693_ENSMUSP00000021133	Srp14_Srp68	-0.405394	0.037	0.111
Signal_recognition_particle_(SRP)_complex	ENSMUSP00000009693_ENSMUSP00000098648	Srp14_Srp72	-0.525493	0.009	0.054
Signal_recognition_particle_(SRP)_complex	ENSMUSP00000021407_ENSMUSP00000021133	Srp54a_Srp68	0.0598606	0.762	0.762
Signal_recognition_particle_(SRP)_complex	ENSMUSP00000021407_ENSMUSP00000098648	Srp54a_Srp72	-0.254262	0.238	0.3645
Signal_recognition_particle_(SRP)_complex	ENSMUSP00000021133_ENSMUSP00000098648	Srp68_Srp72	-0.231064	0.243	0.3645
cytoplasmic_ribosomal_large_subunit	ENSMUSP00000086852_ENSMUSP00000008826	Gm11808_Rpl10	0.269063	0.178	0.539394
cytoplasmic_ribosomal_large_subunit	ENSMUSP00000086852_ENSMUSP00000048469	Gm11808_Rpl10a	0.178883	0.357	0.673585
cytoplasmic_ribosomal_large_subunit	ENSMUSP00000086852_ENSMUSP00000099595	Gm11808_Rpl11	-0.0933031	0.657	0.897321
cytoplasmic_ribosomal_large_subunit	ENSMUSP00000086852_ENSMUSP00000000756	Gm11808_Rpl13	-0.0617021	0.759	0.925301
cytoplasmic_ribosomal_large_subunit	ENSMUSP00000086852_ENSMUSP00000115722	Gm11808_Rpl13a	0.141468	0.479	0.802793
cytoplasmic_ribosomal_large_subunit	ENSMUSP00000086852_ENSMUSP00000131489	Gm11808_Rpl14	0.071888	0.68	0.902655
cytoplasmic_ribosomal_large_subunit	ENSMUSP00000086852_ENSMUSP00000103365	Gm11808_Rpl18	0.143604	0.425	0.745614
cytoplasmic_ribosomal_large_subunit	ENSMUSP00000086852_ENSMUSP00000058368	Gm11808_Rpl18a	0.00312651	0.984	0.997
cytoplasmic_ribosomal_large_subunit	ENSMUSP00000086852_ENSMUSP00000103181	Gm11808_Rpl19	-0.0151269	0.94	0.978893
cytoplasmic_ribosomal_large_subunit	ENSMUSP00000086852_ENSMUSP00000099435	Gm11808_Rpl23	-0.0710382	0.758	0.925301
cytoplasmic_ribosomal_large_subunit	ENSMUSP00000086852_ENSMUSP00000073175	Gm11808_Rpl26	0.0903386	0.525	0.839691
cytoplasmic_ribosomal_large_subunit	ENSMUSP00000086852_ENSMUSP00000080354	Gm11808_Rpl3	-0.0760665	0.709	0.912766
cytoplasmic_ribosomal_large_subunit	ENSMUSP00000086852_ENSMUSP00000106014	Gm11808_Rpl30	0.00145304	0.991	0.997
cytoplasmic_ribosomal_large_subunit	ENSMUSP00000086852_ENSMUSP00000080523	Gm11808_Rpl32	0.260903	0.081	0.45
cytoplasmic_ribosomal_large_subunit	ENSMUSP00000086852_ENSMUSP00000078092	Gm11808_Rpl34	-0.0157572	0.896	0.96
cytoplasmic_ribosomal_large_subunit	ENSMUSP00000086852_ENSMUSP00000079672	Gm11808_Rpl35	0.0221957	0.866	0.953069
cytoplasmic_ribosomal_large_subunit	ENSMUSP00000086852_ENSMUSP00000058919	Gm11808_Rpl37a	-0.0615963	0.715	0.912766
cytoplasmic_ribosomal_large_subunit	ENSMUSP00000086852_ENSMUSP00000102213	Gm11808_Rpl38	-0.0233857	0.875	0.953069
cytoplasmic_ribosomal_large_subunit	ENSMUSP00000086852_ENSMUSP00000129325	Gm11808_Rpl3l	0.0574308	0.738	0.914876
cytoplasmic_ribosomal_large_subunit	ENSMUSP00000086852_ENSMUSP00000034966	Gm11808_Rpl4	0.0302226	0.854	0.95203
cytoplasmic_ribosomal_large_subunit	ENSMUSP00000086852_ENSMUSP00000080854	Gm11808_Rpl5	-0.11517	0.524	0.839691
cytoplasmic_ribosomal_large_subunit	ENSMUSP00000086852_ENSMUSP00000031617	Gm11808_Rpl6	-0.099718	0.603	0.861429
cytoplasmic_ribosomal_large_subunit	ENSMUSP00000086852_ENSMUSP00000004072	Gm11808_Rpl8	-0.0281231	0.845	0.95203
cytoplasmic_ribosomal_large_subunit	ENSMUSP00000086852_ENSMUSP00000008036	Gm11808_Rplp1	0.248554	0.299	0.640714
cytoplasmic_ribosomal_large_subunit	ENSMUSP00000008826_ENSMUSP00000048469	Rpl10_Rpl10a	-0.372322	0.046	0.336585
cytoplasmic_ribosomal_large_subunit	ENSMUSP00000008826_ENSMUSP00000099595	Rpl10_Rpl11	0.0456651	0.815	0.951362
cytoplasmic_ribosomal_large_subunit	ENSMUSP00000008826_ENSMUSP00000000756	Rpl10_Rpl13	-0.557148	0.008	0.245455
cytoplasmic_ribosomal_large_subunit	ENSMUSP00000008826_ENSMUSP00000115722	Rpl10_Rpl13a	-0.111473	0.47	0.801136
cytoplasmic_ribosomal_large_subunit	ENSMUSP00000008826_ENSMUSP00000131489	Rpl10_Rpl14	-0.405527	0.033	0.334286
cytoplasmic_ribosomal_large_subunit	ENSMUSP00000008826_ENSMUSP00000103365	Rpl10_Rpl18	-0.197144	0.318	0.6625
cytoplasmic_ribosomal_large_subunit	ENSMUSP00000008826_ENSMUSP00000058368	Rpl10_Rpl18a	0.228973	0.292	0.640714
cytoplasmic_ribosomal_large_subunit	ENSMUSP00000008826_ENSMUSP00000103181	Rpl10_Rpl19	-0.160622	0.519	0.839691
cytoplasmic_ribosomal_large_subunit	ENSMUSP00000008826_ENSMUSP00000099435	Rpl10_Rpl23	-0.323453	0.085	0.460714
cytoplasmic_ribosomal_large_subunit	ENSMUSP00000008826_ENSMUSP00000073175	Rpl10_Rpl26	-0.162165	0.21	0.57027
cytoplasmic_ribosomal_large_subunit	ENSMUSP00000008826_ENSMUSP00000080354	Rpl10_Rpl3	0.0555427	0.736	0.914876
cytoplasmic_ribosomal_large_subunit	ENSMUSP00000008826_ENSMUSP00000106014	Rpl10_Rpl30	-0.0936006	0.563	0.8445
cytoplasmic_ribosomal_large_subunit	ENSMUSP00000008826_ENSMUSP00000080523	Rpl10_Rpl32	-0.21607	0.178	0.539394
cytoplasmic_ribosomal_large_subunit	ENSMUSP00000008826_ENSMUSP00000078092	Rpl10_Rpl34	-0.281113	0.19	0.548077
cytoplasmic_ribosomal_large_subunit	ENSMUSP00000008826_ENSMUSP00000079672	Rpl10_Rpl35	-0.234436	0.142	0.520482
cytoplasmic_ribosomal_large_subunit	ENSMUSP00000008826_ENSMUSP00000058919	Rpl10_Rpl37a	-0.236561	0.152	0.536471
cytoplasmic_ribosomal_large_subunit	ENSMUSP00000008826_ENSMUSP00000102213	Rpl10_Rpl38	-0.267543	0.125	0.490909
cytoplasmic_ribosomal_large_subunit	ENSMUSP00000008826_ENSMUSP00000129325	Rpl10_Rpl3l	-0.466334	0.003	0.245455
cytoplasmic_ribosomal_large_subunit	ENSMUSP00000008826_ENSMUSP00000034966	Rpl10_Rpl4	-0.465197	0.006	0.245455
cytoplasmic_ribosomal_large_subunit	ENSMUSP00000008826_ENSMUSP00000080854	Rpl10_Rpl5	-0.270749	0.086	0.460714
cytoplasmic_ribosomal_large_subunit	ENSMUSP00000008826_ENSMUSP00000031617	Rpl10_Rpl6	-0.365509	0.03	0.334286
cytoplasmic_ribosomal_large_subunit	ENSMUSP00000008826_ENSMUSP00000004072	Rpl10_Rpl8	-0.373765	0.027	0.334286
cytoplasmic_ribosomal_large_subunit	ENSMUSP00000008826_ENSMUSP00000008036	Rpl10_Rplp1	-0.130716	0.527	0.839691
cytoplasmic_ribosomal_large_subunit	ENSMUSP00000048469_ENSMUSP00000099595	Rpl10a_Rpl11	-0.400234	0.021	0.334286
cytoplasmic_ribosomal_large_subunit	ENSMUSP00000048469_ENSMUSP00000000756	Rpl10a_Rpl13	-0.556689	0.029	0.334286
cytoplasmic_ribosomal_large_subunit	ENSMUSP00000048469_ENSMUSP00000115722	Rpl10a_Rpl13a	-0.338379	0.181	0.543
cytoplasmic_ribosomal_large_subunit	ENSMUSP00000048469_ENSMUSP00000131489	Rpl10a_Rpl14	-0.0394967	0.813	0.951362
cytoplasmic_ribosomal_large_subunit	ENSMUSP00000048469_ENSMUSP00000103365	Rpl10a_Rpl18	-0.228966	0.275	0.639231
cytoplasmic_ribosomal_large_subunit	ENSMUSP00000048469_ENSMUSP00000058368	Rpl10a_Rpl18a	0.378496	0.022	0.334286
cytoplasmic_ribosomal_large_subunit	ENSMUSP00000048469_ENSMUSP00000103181	Rpl10a_Rpl19	-0.283663	0.174	0.538144
cytoplasmic_ribosomal_large_subunit	ENSMUSP00000048469_ENSMUSP00000099435	Rpl10a_Rpl23	-0.132746	0.541	0.839691
cytoplasmic_ribosomal_large_subunit	ENSMUSP00000048469_ENSMUSP00000073175	Rpl10a_Rpl26	-0.240279	0.074	0.418868
cytoplasmic_ribosomal_large_subunit	ENSMUSP00000048469_ENSMUSP00000080354	Rpl10a_Rpl3	-0.0550369	0.806	0.951362
cytoplasmic_ribosomal_large_subunit	ENSMUSP00000048469_ENSMUSP00000106014	Rpl10a_Rpl30	-0.110741	0.595	0.855502
cytoplasmic_ribosomal_large_subunit	ENSMUSP00000048469_ENSMUSP00000080523	Rpl10a_Rpl32	-0.30931	0.122	0.490909
cytoplasmic_ribosomal_large_subunit	ENSMUSP00000048469_ENSMUSP00000078092	Rpl10a_Rpl34	-0.160649	0.315	0.660839
cytoplasmic_ribosomal_large_subunit	ENSMUSP00000048469_ENSMUSP00000079672	Rpl10a_Rpl35	-0.0936072	0.559	0.8445
cytoplasmic_ribosomal_large_subunit	ENSMUSP00000048469_ENSMUSP00000058919	Rpl10a_Rpl37a	0.0713691	0.698	0.910435
cytoplasmic_ribosomal_large_subunit	ENSMUSP00000048469_ENSMUSP00000102213	Rpl10a_Rpl38	0.0449536	0.854	0.95203
cytoplasmic_ribosomal_large_subunit	ENSMUSP00000048469_ENSMUSP00000129325	Rpl10a_Rpl3l	-0.446069	0.003	0.245455
cytoplasmic_ribosomal_large_subunit	ENSMUSP00000048469_ENSMUSP00000034966	Rpl10a_Rpl4	-0.162918	0.256	0.619355
cytoplasmic_ribosomal_large_subunit	ENSMUSP00000048469_ENSMUSP00000080854	Rpl10a_Rpl5	-0.251537	0.128	0.492308
cytoplasmic_ribosomal_large_subunit	ENSMUSP00000048469_ENSMUSP00000031617	Rpl10a_Rpl6	-0.418419	0.017	0.334286
cytoplasmic_ribosomal_large_subunit	ENSMUSP00000048469_ENSMUSP00000004072	Rpl10a_Rpl8	0.0320307	0.859	0.95203
cytoplasmic_ribosomal_large_subunit	ENSMUSP00000048469_ENSMUSP00000008036	Rpl10a_Rplp1	-0.0931373	0.685	0.905286
cytoplasmic_ribosomal_large_subunit	ENSMUSP00000099595_ENSMUSP00000000756	Rpl11_Rpl13	-0.565128	0.024	0.334286
cytoplasmic_ribosomal_large_subunit	ENSMUSP00000099595_ENSMUSP00000115722	Rpl11_Rpl13a	-0.154919	0.613	0.86338
cytoplasmic_ribosomal_large_subunit	ENSMUSP00000099595_ENSMUSP00000131489	Rpl11_Rpl14	-0.314209	0.034	0.334286
cytoplasmic_ribosomal_large_subunit	ENSMUSP00000099595_ENSMUSP00000103365	Rpl11_Rpl18	0.0139185	0.94	0.978893
cytoplasmic_ribosomal_large_subunit	ENSMUSP00000099595_ENSMUSP00000058368	Rpl11_Rpl18a	0.0542617	0.767	0.925301
cytoplasmic_ribosomal_large_subunit	ENSMUSP00000099595_ENSMUSP00000103181	Rpl11_Rpl19	0.0646651	0.707	0.912766
cytoplasmic_ribosomal_large_subunit	ENSMUSP00000099595_ENSMUSP00000099435	Rpl11_Rpl23	-0.516896	0.009	0.245455
cytoplasmic_ribosomal_large_subunit	ENSMUSP00000099595_ENSMUSP00000073175	Rpl11_Rpl26	-0.0409617	0.783	0.932143
cytoplasmic_ribosomal_large_subunit	ENSMUSP00000099595_ENSMUSP00000080354	Rpl11_Rpl3	-0.172884	0.297	0.640714
cytoplasmic_ribosomal_large_subunit	ENSMUSP00000099595_ENSMUSP00000106014	Rpl11_Rpl30	-0.232073	0.28	0.640714
cytoplasmic_ribosomal_large_subunit	ENSMUSP00000099595_ENSMUSP00000080523	Rpl11_Rpl32	-0.169241	0.357	0.673585
cytoplasmic_ribosomal_large_subunit	ENSMUSP00000099595_ENSMUSP00000078092	Rpl11_Rpl34	0.00877099	0.976	0.997
cytoplasmic_ribosomal_large_subunit	ENSMUSP00000099595_ENSMUSP00000079672	Rpl11_Rpl35	0.0638476	0.737	0.914876
cytoplasmic_ribosomal_large_subunit	ENSMUSP00000099595_ENSMUSP00000058919	Rpl11_Rpl37a	-0.0588135	0.776	0.9312
cytoplasmic_ribosomal_large_subunit	ENSMUSP00000099595_ENSMUSP00000102213	Rpl11_Rpl38	-0.370184	0.038	0.334286
cytoplasmic_ribosomal_large_subunit	ENSMUSP00000099595_ENSMUSP00000129325	Rpl11_Rpl3l	-0.371756	0.062	0.3875
cytoplasmic_ribosomal_large_subunit	ENSMUSP00000099595_ENSMUSP00000034966	Rpl11_Rpl4	-0.3188	0.068	0.408
cytoplasmic_ribosomal_large_subunit	ENSMUSP00000099595_ENSMUSP00000080854	Rpl11_Rpl5	-0.387	0.046	0.336585
cytoplasmic_ribosomal_large_subunit	ENSMUSP00000099595_ENSMUSP00000031617	Rpl11_Rpl6	0.102006	0.586	0.849275
cytoplasmic_ribosomal_large_subunit	ENSMUSP00000099595_ENSMUSP00000004072	Rpl11_Rpl8	-0.178558	0.334	0.672
cytoplasmic_ribosomal_large_subunit	ENSMUSP00000099595_ENSMUSP00000008036	Rpl11_Rplp1	-0.589796	0.007	0.245455
cytoplasmic_ribosomal_large_subunit	ENSMUSP00000000756_ENSMUSP00000115722	Rpl13_Rpl13a	0.18306	0.453	0.785549
cytoplasmic_ribosomal_large_subunit	ENSMUSP00000000756_ENSMUSP00000131489	Rpl13_Rpl14	-0.6795	0.002	0.245455
cytoplasmic_ribosomal_large_subunit	ENSMUSP00000000756_ENSMUSP00000103365	Rpl13_Rpl18	-0.245011	0.262	0.62381
cytoplasmic_ribosomal_large_subunit	ENSMUSP00000000756_ENSMUSP00000058368	Rpl13_Rpl18a	-0.052485	0.86	0.95203
cytoplasmic_ribosomal_large_subunit	ENSMUSP00000000756_ENSMUSP00000103181	Rpl13_Rpl19	-0.0747469	0.557	0.8445
cytoplasmic_ribosomal_large_subunit	ENSMUSP00000000756_ENSMUSP00000099435	Rpl13_Rpl23	-0.644519	0.049	0.347727
cytoplasmic_ribosomal_large_subunit	ENSMUSP00000000756_ENSMUSP00000073175	Rpl13_Rpl26	-0.319528	0.126	0.490909
cytoplasmic_ribosomal_large_subunit	ENSMUSP00000000756_ENSMUSP00000080354	Rpl13_Rpl3	-0.229409	0.211	0.57027
cytoplasmic_ribosomal_large_subunit	ENSMUSP00000000756_ENSMUSP00000106014	Rpl13_Rpl30	0.0570239	0.856	0.95203
cytoplasmic_ribosomal_large_subunit	ENSMUSP00000000756_ENSMUSP00000080523	Rpl13_Rpl32	-0.382139	0.169	0.5375
cytoplasmic_ribosomal_large_subunit	ENSMUSP00000000756_ENSMUSP00000078092	Rpl13_Rpl34	-0.219588	0.54	0.839691
cytoplasmic_ribosomal_large_subunit	ENSMUSP00000000756_ENSMUSP00000079672	Rpl13_Rpl35	-0.209871	0.369	0.691875
cytoplasmic_ribosomal_large_subunit	ENSMUSP00000000756_ENSMUSP00000058919	Rpl13_Rpl37a	-0.110729	0.658	0.897321
cytoplasmic_ribosomal_large_subunit	ENSMUSP00000000756_ENSMUSP00000102213	Rpl13_Rpl38	-0.44692	0.146	0.521429
cytoplasmic_ribosomal_large_subunit	ENSMUSP00000000756_ENSMUSP00000129325	Rpl13_Rpl3l	-0.171375	0.347	0.673585
cytoplasmic_ribosomal_large_subunit	ENSMUSP00000000756_ENSMUSP00000034966	Rpl13_Rpl4	-0.423325	0.038	0.334286
cytoplasmic_ribosomal_large_subunit	ENSMUSP00000000756_ENSMUSP00000080854	Rpl13_Rpl5	-0.281927	0.239	0.605042
cytoplasmic_ribosomal_large_subunit	ENSMUSP00000000756_ENSMUSP00000031617	Rpl13_Rpl6	-0.279418	0.189	0.548077
cytoplasmic_ribosomal_large_subunit	ENSMUSP00000000756_ENSMUSP00000004072	Rpl13_Rpl8	-0.516874	0.024	0.334286
cytoplasmic_ribosomal_large_subunit	ENSMUSP00000000756_ENSMUSP00000008036	Rpl13_Rplp1	-0.457382	0.037	0.334286
cytoplasmic_ribosomal_large_subunit	ENSMUSP00000115722_ENSMUSP00000131489	Rpl13a_Rpl14	-0.229229	0.34	0.673585
cytoplasmic_ribosomal_large_subunit	ENSMUSP00000115722_ENSMUSP00000103365	Rpl13a_Rpl18	-0.352526	0.039	0.334286
cytoplasmic_ribosomal_large_subunit	ENSMUSP00000115722_ENSMUSP00000058368	Rpl13a_Rpl18a	-0.238839	0.391	0.702395
cytoplasmic_ribosomal_large_subunit	ENSMUSP00000115722_ENSMUSP00000103181	Rpl13a_Rpl19	-0.0545143	0.665	0.897321
cytoplasmic_ribosomal_large_subunit	ENSMUSP00000115722_ENSMUSP00000099435	Rpl13a_Rpl23	-0.436585	0.198	0.565714
cytoplasmic_ribosomal_large_subunit	ENSMUSP00000115722_ENSMUSP00000073175	Rpl13a_Rpl26	-0.172199	0.332	0.672
cytoplasmic_ribosomal_large_subunit	ENSMUSP00000115722_ENSMUSP00000080354	Rpl13a_Rpl3	-0.205765	0.294	0.640714
cytoplasmic_ribosomal_large_subunit	ENSMUSP00000115722_ENSMUSP00000106014	Rpl13a_Rpl30	0.104607	0.669	0.897321
cytoplasmic_ribosomal_large_subunit	ENSMUSP00000115722_ENSMUSP00000080523	Rpl13a_Rpl32	-0.531166	0.036	0.334286
cytoplasmic_ribosomal_large_subunit	ENSMUSP00000115722_ENSMUSP00000078092	Rpl13a_Rpl34	-0.27361	0.323	0.667808
cytoplasmic_ribosomal_large_subunit	ENSMUSP00000115722_ENSMUSP00000079672	Rpl13a_Rpl35	-0.195102	0.357	0.673585
cytoplasmic_ribosomal_large_subunit	ENSMUSP00000115722_ENSMUSP00000058919	Rpl13a_Rpl37a	-0.188954	0.376	0.698148
cytoplasmic_ribosomal_large_subunit	ENSMUSP00000115722_ENSMUSP00000102213	Rpl13a_Rpl38	-0.141014	0.693	0.910435
cytoplasmic_ribosomal_large_subunit	ENSMUSP00000115722_ENSMUSP00000129325	Rpl13a_Rpl3l	-0.0381556	0.833	0.95203
cytoplasmic_ribosomal_large_subunit	ENSMUSP00000115722_ENSMUSP00000034966	Rpl13a_Rpl4	-0.170216	0.399	0.7125
cytoplasmic_ribosomal_large_subunit	ENSMUSP00000115722_ENSMUSP00000080854	Rpl13a_Rpl5	-0.266006	0.209	0.57027
cytoplasmic_ribosomal_large_subunit	ENSMUSP00000115722_ENSMUSP00000031617	Rpl13a_Rpl6	-0.131113	0.543	0.839691
cytoplasmic_ribosomal_large_subunit	ENSMUSP00000115722_ENSMUSP00000004072	Rpl13a_Rpl8	-0.284286	0.172	0.5375
cytoplasmic_ribosomal_large_subunit	ENSMUSP00000115722_ENSMUSP00000008036	Rpl13a_Rplp1	-0.220008	0.385	0.702395
cytoplasmic_ribosomal_large_subunit	ENSMUSP00000131489_ENSMUSP00000103365	Rpl14_Rpl18	-0.130062	0.451	0.785549
cytoplasmic_ribosomal_large_subunit	ENSMUSP00000131489_ENSMUSP00000058368	Rpl14_Rpl18a	0.135762	0.477	0.802793
cytoplasmic_ribosomal_large_subunit	ENSMUSP00000131489_ENSMUSP00000103181	Rpl14_Rpl19	-0.129327	0.486	0.81
cytoplasmic_ribosomal_large_subunit	ENSMUSP00000131489_ENSMUSP00000099435	Rpl14_Rpl23	-0.0328219	0.859	0.95203
cytoplasmic_ribosomal_large_subunit	ENSMUSP00000131489_ENSMUSP00000073175	Rpl14_Rpl26	-0.0137077	0.922	0.967133
cytoplasmic_ribosomal_large_subunit	ENSMUSP00000131489_ENSMUSP00000080354	Rpl14_Rpl3	-0.00547571	0.981	0.997
cytoplasmic_ribosomal_large_subunit	ENSMUSP00000131489_ENSMUSP00000106014	Rpl14_Rpl30	-0.0930634	0.61	0.86338
cytoplasmic_ribosomal_large_subunit	ENSMUSP00000131489_ENSMUSP00000080523	Rpl14_Rpl32	-0.189053	0.24	0.605042
cytoplasmic_ribosomal_large_subunit	ENSMUSP00000131489_ENSMUSP00000078092	Rpl14_Rpl34	-0.114057	0.548	0.841837
cytoplasmic_ribosomal_large_subunit	ENSMUSP00000131489_ENSMUSP00000079672	Rpl14_Rpl35	-0.0651856	0.66	0.897321
cytoplasmic_ribosomal_large_subunit	ENSMUSP00000131489_ENSMUSP00000058919	Rpl14_Rpl37a	-0.0195855	0.914	0.963158
cytoplasmic_ribosomal_large_subunit	ENSMUSP00000131489_ENSMUSP00000102213	Rpl14_Rpl38	0.0677477	0.67	0.897321
cytoplasmic_ribosomal_large_subunit	ENSMUSP00000131489_ENSMUSP00000129325	Rpl14_Rpl3l	-0.331516	0.068	0.408
cytoplasmic_ribosomal_large_subunit	ENSMUSP00000131489_ENSMUSP00000034966	Rpl14_Rpl4	-0.210698	0.299	0.640714
cytoplasmic_ribosomal_large_subunit	ENSMUSP00000131489_ENSMUSP00000080854	Rpl14_Rpl5	-0.19267	0.38	0.699387
cytoplasmic_ribosomal_large_subunit	ENSMUSP00000131489_ENSMUSP00000031617	Rpl14_Rpl6	-0.359779	0.125	0.490909
cytoplasmic_ribosomal_large_subunit	ENSMUSP00000131489_ENSMUSP00000004072	Rpl14_Rpl8	0.206811	0.225	0.584615
cytoplasmic_ribosomal_large_subunit	ENSMUSP00000131489_ENSMUSP00000008036	Rpl14_Rplp1	-0.0441882	0.828	0.95203
cytoplasmic_ribosomal_large_subunit	ENSMUSP00000103365_ENSMUSP00000058368	Rpl18_Rpl18a	-0.198714	0.265	0.625984
cytoplasmic_ribosomal_large_subunit	ENSMUSP00000103365_ENSMUSP00000103181	Rpl18_Rpl19	-0.0203738	0.896	0.96
cytoplasmic_ribosomal_large_subunit	ENSMUSP00000103365_ENSMUSP00000099435	Rpl18_Rpl23	-0.261787	0.164	0.5375
cytoplasmic_ribosomal_large_subunit	ENSMUSP00000103365_ENSMUSP00000073175	Rpl18_Rpl26	-0.00437136	0.988	0.997
cytoplasmic_ribosomal_large_subunit	ENSMUSP00000103365_ENSMUSP00000080354	Rpl18_Rpl3	-0.103852	0.525	0.839691
cytoplasmic_ribosomal_large_subunit	ENSMUSP00000103365_ENSMUSP00000106014	Rpl18_Rpl30	-0.0950048	0.458	0.788571
cytoplasmic_ribosomal_large_subunit	ENSMUSP00000103365_ENSMUSP00000080523	Rpl18_Rpl32	-0.315077	0.072	0.415385
cytoplasmic_ribosomal_large_subunit	ENSMUSP00000103365_ENSMUSP00000078092	Rpl18_Rpl34	-0.0608242	0.731	0.914876
cytoplasmic_ribosomal_large_subunit	ENSMUSP00000103365_ENSMUSP00000079672	Rpl18_Rpl35	-0.0624347	0.78	0.932143
cytoplasmic_ribosomal_large_subunit	ENSMUSP00000103365_ENSMUSP00000058919	Rpl18_Rpl37a	-0.0244093	0.88	0.953069
cytoplasmic_ribosomal_large_subunit	ENSMUSP00000103365_ENSMUSP00000102213	Rpl18_Rpl38	0.00639897	0.972	0.997
cytoplasmic_ribosomal_large_subunit	ENSMUSP00000103365_ENSMUSP00000129325	Rpl18_Rpl3l	-0.35485	0.045	0.336585
cytoplasmic_ribosomal_large_subunit	ENSMUSP00000103365_ENSMUSP00000034966	Rpl18_Rpl4	-0.298843	0.187	0.548077
cytoplasmic_ribosomal_large_subunit	ENSMUSP00000103365_ENSMUSP00000080854	Rpl18_Rpl5	-0.00170933	0.997	0.997
cytoplasmic_ribosomal_large_subunit	ENSMUSP00000103365_ENSMUSP00000031617	Rpl18_Rpl6	0.129074	0.533	0.839691
cytoplasmic_ribosomal_large_subunit	ENSMUSP00000103365_ENSMUSP00000004072	Rpl18_Rpl8	-0.306971	0.123	0.490909
cytoplasmic_ribosomal_large_subunit	ENSMUSP00000103365_ENSMUSP00000008036	Rpl18_Rplp1	-0.253275	0.244	0.607377
cytoplasmic_ribosomal_large_subunit	ENSMUSP00000058368_ENSMUSP00000103181	Rpl18a_Rpl19	-0.120862	0.57	0.846535
cytoplasmic_ribosomal_large_subunit	ENSMUSP00000058368_ENSMUSP00000099435	Rpl18a_Rpl23	0.18621	0.33	0.672
cytoplasmic_ribosomal_large_subunit	ENSMUSP00000058368_ENSMUSP00000073175	Rpl18a_Rpl26	0.247449	0.204	0.57027
cytoplasmic_ribosomal_large_subunit	ENSMUSP00000058368_ENSMUSP00000080354	Rpl18a_Rpl3	-0.100768	0.55	0.841837
cytoplasmic_ribosomal_large_subunit	ENSMUSP00000058368_ENSMUSP00000106014	Rpl18a_Rpl30	-0.243443	0.225	0.584615
cytoplasmic_ribosomal_large_subunit	ENSMUSP00000058368_ENSMUSP00000080523	Rpl18a_Rpl32	0.27263	0.247	0.607377
cytoplasmic_ribosomal_large_subunit	ENSMUSP00000058368_ENSMUSP00000078092	Rpl18a_Rpl34	0.231277	0.253	0.617073
cytoplasmic_ribosomal_large_subunit	ENSMUSP00000058368_ENSMUSP00000079672	Rpl18a_Rpl35	0.340026	0.051	0.347727
cytoplasmic_ribosomal_large_subunit	ENSMUSP00000058368_ENSMUSP00000058919	Rpl18a_Rpl37a	0.124227	0.517	0.839691
cytoplasmic_ribosomal_large_subunit	ENSMUSP00000058368_ENSMUSP00000102213	Rpl18a_Rpl38	0.17347	0.297	0.640714
cytoplasmic_ribosomal_large_subunit	ENSMUSP00000058368_ENSMUSP00000129325	Rpl18a_Rpl3l	0.043656	0.843	0.95203
cytoplasmic_ribosomal_large_subunit	ENSMUSP00000058368_ENSMUSP00000034966	Rpl18a_Rpl4	0.421237	0.026	0.334286
cytoplasmic_ribosomal_large_subunit	ENSMUSP00000058368_ENSMUSP00000080854	Rpl18a_Rpl5	0.386414	0.042	0.336585
cytoplasmic_ribosomal_large_subunit	ENSMUSP00000058368_ENSMUSP00000031617	Rpl18a_Rpl6	0.581524	0.005	0.245455
cytoplasmic_ribosomal_large_subunit	ENSMUSP00000058368_ENSMUSP00000004072	Rpl18a_Rpl8	0.445274	0.014	0.323077
cytoplasmic_ribosomal_large_subunit	ENSMUSP00000058368_ENSMUSP00000008036	Rpl18a_Rplp1	-0.28747	0.116	0.490909
cytoplasmic_ribosomal_large_subunit	ENSMUSP00000103181_ENSMUSP00000099435	Rpl19_Rpl23	-0.230268	0.228	0.584615
cytoplasmic_ribosomal_large_subunit	ENSMUSP00000103181_ENSMUSP00000073175	Rpl19_Rpl26	0.0746189	0.581	0.847573
cytoplasmic_ribosomal_large_subunit	ENSMUSP00000103181_ENSMUSP00000080354	Rpl19_Rpl3	-0.0637658	0.727	0.914876
cytoplasmic_ribosomal_large_subunit	ENSMUSP00000103181_ENSMUSP00000106014	Rpl19_Rpl30	-0.0155936	0.911	0.963158
cytoplasmic_ribosomal_large_subunit	ENSMUSP00000103181_ENSMUSP00000080523	Rpl19_Rpl32	-0.418503	0.025	0.334286
cytoplasmic_ribosomal_large_subunit	ENSMUSP00000103181_ENSMUSP00000078092	Rpl19_Rpl34	0.0633612	0.697	0.910435
cytoplasmic_ribosomal_large_subunit	ENSMUSP00000103181_ENSMUSP00000079672	Rpl19_Rpl35	0.00699819	0.962	0.991753
cytoplasmic_ribosomal_large_subunit	ENSMUSP00000103181_ENSMUSP00000058919	Rpl19_Rpl37a	-0.0512169	0.759	0.925301
cytoplasmic_ribosomal_large_subunit	ENSMUSP00000103181_ENSMUSP00000102213	Rpl19_Rpl38	-0.0612706	0.764	0.925301
cytoplasmic_ribosomal_large_subunit	ENSMUSP00000103181_ENSMUSP00000129325	Rpl19_Rpl3l	-0.255482	0.19	0.548077
cytoplasmic_ribosomal_large_subunit	ENSMUSP00000103181_ENSMUSP00000034966	Rpl19_Rpl4	-0.249827	0.126	0.490909
cytoplasmic_ribosomal_large_subunit	ENSMUSP00000103181_ENSMUSP00000080854	Rpl19_Rpl5	-0.275363	0.162	0.5375
cytoplasmic_ribosomal_large_subunit	ENSMUSP00000103181_ENSMUSP00000031617	Rpl19_Rpl6	-0.0738964	0.731	0.914876
cytoplasmic_ribosomal_large_subunit	ENSMUSP00000103181_ENSMUSP00000004072	Rpl19_Rpl8	-0.321029	0.125	0.490909
cytoplasmic_ribosomal_large_subunit	ENSMUSP00000103181_ENSMUSP00000008036	Rpl19_Rplp1	-0.169808	0.336	0.672
cytoplasmic_ribosomal_large_subunit	ENSMUSP00000099435_ENSMUSP00000073175	Rpl23_Rpl26	-0.364111	0.034	0.334286
cytoplasmic_ribosomal_large_subunit	ENSMUSP00000099435_ENSMUSP00000080354	Rpl23_Rpl3	-0.0271571	0.849	0.95203
cytoplasmic_ribosomal_large_subunit	ENSMUSP00000099435_ENSMUSP00000106014	Rpl23_Rpl30	-0.500139	0.025	0.334286
cytoplasmic_ribosomal_large_subunit	ENSMUSP00000099435_ENSMUSP00000080523	Rpl23_Rpl32	0.0941004	0.707	0.912766
cytoplasmic_ribosomal_large_subunit	ENSMUSP00000099435_ENSMUSP00000078092	Rpl23_Rpl34	-0.270615	0.209	0.57027
cytoplasmic_ribosomal_large_subunit	ENSMUSP00000099435_ENSMUSP00000079672	Rpl23_Rpl35	-0.144465	0.532	0.839691
cytoplasmic_ribosomal_large_subunit	ENSMUSP00000099435_ENSMUSP00000058919	Rpl23_Rpl37a	-0.10991	0.569	0.846535
cytoplasmic_ribosomal_large_subunit	ENSMUSP00000099435_ENSMUSP00000102213	Rpl23_Rpl38	-0.101815	0.613	0.86338
cytoplasmic_ribosomal_large_subunit	ENSMUSP00000099435_ENSMUSP00000129325	Rpl23_Rpl3l	-0.467143	0.053	0.353333
cytoplasmic_ribosomal_large_subunit	ENSMUSP00000099435_ENSMUSP00000034966	Rpl23_Rpl4	-0.137296	0.406	0.72071
cytoplasmic_ribosomal_large_subunit	ENSMUSP00000099435_ENSMUSP00000080854	Rpl23_Rpl5	-0.243148	0.227	0.584615
cytoplasmic_ribosomal_large_subunit	ENSMUSP00000099435_ENSMUSP00000031617	Rpl23_Rpl6	-0.217075	0.288	0.640714
cytoplasmic_ribosomal_large_subunit	ENSMUSP00000099435_ENSMUSP00000004072	Rpl23_Rpl8	-0.0392095	0.854	0.95203
cytoplasmic_ribosomal_large_subunit	ENSMUSP00000099435_ENSMUSP00000008036	Rpl23_Rplp1	-0.0219273	0.902	0.960638
cytoplasmic_ribosomal_large_subunit	ENSMUSP00000073175_ENSMUSP00000080354	Rpl26_Rpl3	0.141316	0.517	0.839691
cytoplasmic_ribosomal_large_subunit	ENSMUSP00000073175_ENSMUSP00000106014	Rpl26_Rpl30	0.095513	0.582	0.847573
cytoplasmic_ribosomal_large_subunit	ENSMUSP00000073175_ENSMUSP00000080523	Rpl26_Rpl32	-0.317397	0.062	0.3875
cytoplasmic_ribosomal_large_subunit	ENSMUSP00000073175_ENSMUSP00000078092	Rpl26_Rpl34	-0.0668316	0.68	0.902655
cytoplasmic_ribosomal_large_subunit	ENSMUSP00000073175_ENSMUSP00000079672	Rpl26_Rpl35	0.0963401	0.305	0.644366
cytoplasmic_ribosomal_large_subunit	ENSMUSP00000073175_ENSMUSP00000058919	Rpl26_Rpl37a	0.0843863	0.575	0.847573
cytoplasmic_ribosomal_large_subunit	ENSMUSP00000073175_ENSMUSP00000102213	Rpl26_Rpl38	-0.194606	0.325	0.667808
cytoplasmic_ribosomal_large_subunit	ENSMUSP00000073175_ENSMUSP00000129325	Rpl26_Rpl3l	-0.312916	0.046	0.336585
cytoplasmic_ribosomal_large_subunit	ENSMUSP00000073175_ENSMUSP00000034966	Rpl26_Rpl4	-0.247006	0.107	0.490909
cytoplasmic_ribosomal_large_subunit	ENSMUSP00000073175_ENSMUSP00000080854	Rpl26_Rpl5	-0.274274	0.158	0.5375
cytoplasmic_ribosomal_large_subunit	ENSMUSP00000073175_ENSMUSP00000031617	Rpl26_Rpl6	-0.245985	0.165	0.5375
cytoplasmic_ribosomal_large_subunit	ENSMUSP00000073175_ENSMUSP00000004072	Rpl26_Rpl8	-0.187409	0.12	0.490909
cytoplasmic_ribosomal_large_subunit	ENSMUSP00000073175_ENSMUSP00000008036	Rpl26_Rplp1	-0.257209	0.167	0.5375
cytoplasmic_ribosomal_large_subunit	ENSMUSP00000080354_ENSMUSP00000106014	Rpl3_Rpl30	-0.121493	0.58	0.847573
cytoplasmic_ribosomal_large_subunit	ENSMUSP00000080354_ENSMUSP00000080523	Rpl3_Rpl32	0.0982206	0.621	0.870561
cytoplasmic_ribosomal_large_subunit	ENSMUSP00000080354_ENSMUSP00000078092	Rpl3_Rpl34	0.177901	0.377	0.698148
cytoplasmic_ribosomal_large_subunit	ENSMUSP00000080354_ENSMUSP00000079672	Rpl3_Rpl35	0.0282165	0.878	0.953069
cytoplasmic_ribosomal_large_subunit	ENSMUSP00000080354_ENSMUSP00000058919	Rpl3_Rpl37a	-0.152032	0.46	0.788571
cytoplasmic_ribosomal_large_subunit	ENSMUSP00000080354_ENSMUSP00000102213	Rpl3_Rpl38	-0.377116	0.06	0.3875
cytoplasmic_ribosomal_large_subunit	ENSMUSP00000080354_ENSMUSP00000129325	Rpl3_Rpl3l	0.206012	0.355	0.673585
cytoplasmic_ribosomal_large_subunit	ENSMUSP00000080354_ENSMUSP00000034966	Rpl3_Rpl4	0.203094	0.349	0.673585
cytoplasmic_ribosomal_large_subunit	ENSMUSP00000080354_ENSMUSP00000080854	Rpl3_Rpl5	0.253395	0.139	0.520482
cytoplasmic_ribosomal_large_subunit	ENSMUSP00000080354_ENSMUSP00000031617	Rpl3_Rpl6	0.0634963	0.736	0.914876
cytoplasmic_ribosomal_large_subunit	ENSMUSP00000080354_ENSMUSP00000004072	Rpl3_Rpl8	-0.0806453	0.659	0.897321
cytoplasmic_ribosomal_large_subunit	ENSMUSP00000080354_ENSMUSP00000008036	Rpl3_Rplp1	-0.213929	0.302	0.642553
cytoplasmic_ribosomal_large_subunit	ENSMUSP00000106014_ENSMUSP00000080523	Rpl30_Rpl32	-0.205553	0.39	0.702395
cytoplasmic_ribosomal_large_subunit	ENSMUSP00000106014_ENSMUSP00000078092	Rpl30_Rpl34	-0.045254	0.846	0.95203
cytoplasmic_ribosomal_large_subunit	ENSMUSP00000106014_ENSMUSP00000079672	Rpl30_Rpl35	-0.0990369	0.596	0.855502
cytoplasmic_ribosomal_large_subunit	ENSMUSP00000106014_ENSMUSP00000058919	Rpl30_Rpl37a	-0.029283	0.871	0.953069
cytoplasmic_ribosomal_large_subunit	ENSMUSP00000106014_ENSMUSP00000102213	Rpl30_Rpl38	-0.36343	0.125	0.490909
cytoplasmic_ribosomal_large_subunit	ENSMUSP00000106014_ENSMUSP00000129325	Rpl30_Rpl3l	-0.19542	0.412	0.727059
cytoplasmic_ribosomal_large_subunit	ENSMUSP00000106014_ENSMUSP00000034966	Rpl30_Rpl4	-0.209895	0.219	0.581416
cytoplasmic_ribosomal_large_subunit	ENSMUSP00000106014_ENSMUSP00000080854	Rpl30_Rpl5	-0.11016	0.636	0.887442
cytoplasmic_ribosomal_large_subunit	ENSMUSP00000106014_ENSMUSP00000031617	Rpl30_Rpl6	-0.0418723	0.808	0.951362
cytoplasmic_ribosomal_large_subunit	ENSMUSP00000106014_ENSMUSP00000004072	Rpl30_Rpl8	-0.305225	0.098	0.474194
cytoplasmic_ribosomal_large_subunit	ENSMUSP00000106014_ENSMUSP00000008036	Rpl30_Rplp1	-0.37243	0.095	0.467213
cytoplasmic_ribosomal_large_subunit	ENSMUSP00000080523_ENSMUSP00000078092	Rpl32_Rpl34	-0.277441	0.168	0.5375
cytoplasmic_ribosomal_large_subunit	ENSMUSP00000080523_ENSMUSP00000079672	Rpl32_Rpl35	-0.397437	0.09	0.465517
cytoplasmic_ribosomal_large_subunit	ENSMUSP00000080523_ENSMUSP00000058919	Rpl32_Rpl37a	-0.00206115	0.994	0.997
cytoplasmic_ribosomal_large_subunit	ENSMUSP00000080523_ENSMUSP00000102213	Rpl32_Rpl38	0.148403	0.536	0.839691
cytoplasmic_ribosomal_large_subunit	ENSMUSP00000080523_ENSMUSP00000129325	Rpl32_Rpl3l	-0.378128	0.032	0.334286
cytoplasmic_ribosomal_large_subunit	ENSMUSP00000080523_ENSMUSP00000034966	Rpl32_Rpl4	-0.336166	0.051	0.347727
cytoplasmic_ribosomal_large_subunit	ENSMUSP00000080523_ENSMUSP00000080854	Rpl32_Rpl5	0.0527105	0.67	0.897321
cytoplasmic_ribosomal_large_subunit	ENSMUSP00000080523_ENSMUSP00000031617	Rpl32_Rpl6	-0.245572	0.289	0.640714
cytoplasmic_ribosomal_large_subunit	ENSMUSP00000080523_ENSMUSP00000004072	Rpl32_Rpl8	-0.266293	0.102	0.485714
cytoplasmic_ribosomal_large_subunit	ENSMUSP00000080523_ENSMUSP00000008036	Rpl32_Rplp1	-0.0438915	0.843	0.95203
cytoplasmic_ribosomal_large_subunit	ENSMUSP00000078092_ENSMUSP00000079672	Rpl34_Rpl35	0.0419586	0.768	0.925301
cytoplasmic_ribosomal_large_subunit	ENSMUSP00000078092_ENSMUSP00000058919	Rpl34_Rpl37a	0.207871	0.143	0.520482
cytoplasmic_ribosomal_large_subunit	ENSMUSP00000078092_ENSMUSP00000102213	Rpl34_Rpl38	-0.0309164	0.88	0.953069
cytoplasmic_ribosomal_large_subunit	ENSMUSP00000078092_ENSMUSP00000129325	Rpl34_Rpl3l	-0.33161	0.16	0.5375
cytoplasmic_ribosomal_large_subunit	ENSMUSP00000078092_ENSMUSP00000034966	Rpl34_Rpl4	-0.139365	0.391	0.702395
cytoplasmic_ribosomal_large_subunit	ENSMUSP00000078092_ENSMUSP00000080854	Rpl34_Rpl5	0.00179091	0.997	0.997
cytoplasmic_ribosomal_large_subunit	ENSMUSP00000078092_ENSMUSP00000031617	Rpl34_Rpl6	-0.0211416	0.887	0.957194
cytoplasmic_ribosomal_large_subunit	ENSMUSP00000078092_ENSMUSP00000004072	Rpl34_Rpl8	-0.329465	0.072	0.415385
cytoplasmic_ribosomal_large_subunit	ENSMUSP00000078092_ENSMUSP00000008036	Rpl34_Rplp1	-0.508709	0.008	0.245455
cytoplasmic_ribosomal_large_subunit	ENSMUSP00000079672_ENSMUSP00000058919	Rpl35_Rpl37a	0.0740522	0.473	0.801695
cytoplasmic_ribosomal_large_subunit	ENSMUSP00000079672_ENSMUSP00000102213	Rpl35_Rpl38	-0.0444684	0.812	0.951362
cytoplasmic_ribosomal_large_subunit	ENSMUSP00000079672_ENSMUSP00000129325	Rpl35_Rpl3l	-0.289653	0.089	0.465517
cytoplasmic_ribosomal_large_subunit	ENSMUSP00000079672_ENSMUSP00000034966	Rpl35_Rpl4	-0.174872	0.115	0.490909
cytoplasmic_ribosomal_large_subunit	ENSMUSP00000079672_ENSMUSP00000080854	Rpl35_Rpl5	-0.112379	0.563	0.8445
cytoplasmic_ribosomal_large_subunit	ENSMUSP00000079672_ENSMUSP00000031617	Rpl35_Rpl6	-0.272665	0.169	0.5375
cytoplasmic_ribosomal_large_subunit	ENSMUSP00000079672_ENSMUSP00000004072	Rpl35_Rpl8	-0.145504	0.26	0.62381
cytoplasmic_ribosomal_large_subunit	ENSMUSP00000079672_ENSMUSP00000008036	Rpl35_Rplp1	-0.32456	0.094	0.467213
cytoplasmic_ribosomal_large_subunit	ENSMUSP00000058919_ENSMUSP00000102213	Rpl37a_Rpl38	-0.0137983	0.943	0.978893
cytoplasmic_ribosomal_large_subunit	ENSMUSP00000058919_ENSMUSP00000129325	Rpl37a_Rpl3l	-0.220083	0.245	0.607377
cytoplasmic_ribosomal_large_subunit	ENSMUSP00000058919_ENSMUSP00000034966	Rpl37a_Rpl4	-0.0699913	0.665	0.897321
cytoplasmic_ribosomal_large_subunit	ENSMUSP00000058919_ENSMUSP00000080854	Rpl37a_Rpl5	0.0570256	0.763	0.925301
cytoplasmic_ribosomal_large_subunit	ENSMUSP00000058919_ENSMUSP00000031617	Rpl37a_Rpl6	-0.190459	0.203	0.57027
cytoplasmic_ribosomal_large_subunit	ENSMUSP00000058919_ENSMUSP00000004072	Rpl37a_Rpl8	0.0108474	0.957	0.99
cytoplasmic_ribosomal_large_subunit	ENSMUSP00000058919_ENSMUSP00000008036	Rpl37a_Rplp1	-0.498271	0.013	0.323077
cytoplasmic_ribosomal_large_subunit	ENSMUSP00000102213_ENSMUSP00000129325	Rpl38_Rpl3l	-0.282341	0.113	0.490909
cytoplasmic_ribosomal_large_subunit	ENSMUSP00000102213_ENSMUSP00000034966	Rpl38_Rpl4	-0.176824	0.288	0.640714
cytoplasmic_ribosomal_large_subunit	ENSMUSP00000102213_ENSMUSP00000080854	Rpl38_Rpl5	-0.355799	0.044	0.336585
cytoplasmic_ribosomal_large_subunit	ENSMUSP00000102213_ENSMUSP00000031617	Rpl38_Rpl6	-0.304377	0.094	0.467213
cytoplasmic_ribosomal_large_subunit	ENSMUSP00000102213_ENSMUSP00000004072	Rpl38_Rpl8	0.245836	0.219	0.581416
cytoplasmic_ribosomal_large_subunit	ENSMUSP00000102213_ENSMUSP00000008036	Rpl38_Rplp1	-0.168826	0.347	0.673585
cytoplasmic_ribosomal_large_subunit	ENSMUSP00000129325_ENSMUSP00000034966	Rpl3l_Rpl4	-0.375652	0.028	0.334286
cytoplasmic_ribosomal_large_subunit	ENSMUSP00000129325_ENSMUSP00000080854	Rpl3l_Rpl5	0.0225224	0.903	0.960638
cytoplasmic_ribosomal_large_subunit	ENSMUSP00000129325_ENSMUSP00000031617	Rpl3l_Rpl6	-0.285018	0.13	0.493671
cytoplasmic_ribosomal_large_subunit	ENSMUSP00000129325_ENSMUSP00000004072	Rpl3l_Rpl8	-0.252003	0.144	0.520482
cytoplasmic_ribosomal_large_subunit	ENSMUSP00000129325_ENSMUSP00000008036	Rpl3l_Rplp1	-0.228713	0.357	0.673585
cytoplasmic_ribosomal_large_subunit	ENSMUSP00000034966_ENSMUSP00000080854	Rpl4_Rpl5	-0.135661	0.514	0.839691
cytoplasmic_ribosomal_large_subunit	ENSMUSP00000034966_ENSMUSP00000031617	Rpl4_Rpl6	-0.30566	0.107	0.490909
cytoplasmic_ribosomal_large_subunit	ENSMUSP00000034966_ENSMUSP00000004072	Rpl4_Rpl8	-0.334066	0.024	0.334286
cytoplasmic_ribosomal_large_subunit	ENSMUSP00000034966_ENSMUSP00000008036	Rpl4_Rplp1	-0.0779118	0.712	0.912766
cytoplasmic_ribosomal_large_subunit	ENSMUSP00000080854_ENSMUSP00000031617	Rpl5_Rpl6	0.0171495	0.915	0.963158
cytoplasmic_ribosomal_large_subunit	ENSMUSP00000080854_ENSMUSP00000004072	Rpl5_Rpl8	-0.259049	0.172	0.5375
cytoplasmic_ribosomal_large_subunit	ENSMUSP00000080854_ENSMUSP00000008036	Rpl5_Rplp1	-0.251075	0.27	0.632812
cytoplasmic_ribosomal_large_subunit	ENSMUSP00000031617_ENSMUSP00000004072	Rpl6_Rpl8	-0.587502	0.004	0.245455
cytoplasmic_ribosomal_large_subunit	ENSMUSP00000031617_ENSMUSP00000008036	Rpl6_Rplp1	-0.562667	0.009	0.245455
cytoplasmic_ribosomal_large_subunit	ENSMUSP00000004072_ENSMUSP00000008036	Rpl8_Rplp1	0.267543	0.277	0.639231
cytoplasmic_ribosomal_small_subunit	ENSMUSP00000020640_ENSMUSP00000003521	Rack1_Rps11	0.410694	0.044	0.639818
cytoplasmic_ribosomal_small_subunit	ENSMUSP00000020640_ENSMUSP00000126294	Rack1_Rps13	-0.0219186	0.895	0.983571
cytoplasmic_ribosomal_small_subunit	ENSMUSP00000020640_ENSMUSP00000025511	Rack1_Rps14	0.1422	0.449	0.937286
cytoplasmic_ribosomal_small_subunit	ENSMUSP00000020640_ENSMUSP00000069004	Rack1_Rps15	0.102721	0.588	0.937286
cytoplasmic_ribosomal_small_subunit	ENSMUSP00000020640_ENSMUSP00000119975	Rack1_Rps15a	-0.123817	0.413	0.937286
cytoplasmic_ribosomal_small_subunit	ENSMUSP00000020640_ENSMUSP00000103940	Rack1_Rps16	-0.327275	0.1	0.8721
cytoplasmic_ribosomal_small_subunit	ENSMUSP00000020640_ENSMUSP00000104067	Rack1_Rps19	0.0311253	0.857	0.983571
cytoplasmic_ribosomal_small_subunit	ENSMUSP00000020640_ENSMUSP00000120528	Rack1_Rps20	0.262637	0.114	0.8721
cytoplasmic_ribosomal_small_subunit	ENSMUSP00000020640_ENSMUSP00000058432	Rack1_Rps21	-0.549826	0.001	0.051
cytoplasmic_ribosomal_small_subunit	ENSMUSP00000020640_ENSMUSP00000125977	Rack1_Rps24	0.422521	0.02	0.51
cytoplasmic_ribosomal_small_subunit	ENSMUSP00000020640_ENSMUSP00000079180	Rack1_Rps25	-0.0233012	0.9	0.983571
cytoplasmic_ribosomal_small_subunit	ENSMUSP00000020640_ENSMUSP00000099909	Rack1_Rps27a	-0.323147	0.127	0.873581
cytoplasmic_ribosomal_small_subunit	ENSMUSP00000020640_ENSMUSP00000134615	Rack1_Rps28	-0.14226	0.489	0.937286
cytoplasmic_ribosomal_small_subunit	ENSMUSP00000020640_ENSMUSP00000033683	Rack1_Rps4x	0.561958	0.001	0.051
cytoplasmic_ribosomal_small_subunit	ENSMUSP00000020640_ENSMUSP00000104179	Rack1_Rps5	-0.0698725	0.768	0.955317
cytoplasmic_ribosomal_small_subunit	ENSMUSP00000020640_ENSMUSP00000099757	Rack1_Rps8	0.359498	0.041	0.639818
cytoplasmic_ribosomal_small_subunit	ENSMUSP00000020640_ENSMUSP00000006496	Rack1_Rps9	0.113805	0.537	0.937286
cytoplasmic_ribosomal_small_subunit	ENSMUSP00000003521_ENSMUSP00000126294	Rps11_Rps13	-0.207989	0.164	0.873581
cytoplasmic_ribosomal_small_subunit	ENSMUSP00000003521_ENSMUSP00000025511	Rps11_Rps14	-0.42003	0.046	0.639818
cytoplasmic_ribosomal_small_subunit	ENSMUSP00000003521_ENSMUSP00000069004	Rps11_Rps15	-0.202344	0.325	0.937286
cytoplasmic_ribosomal_small_subunit	ENSMUSP00000003521_ENSMUSP00000119975	Rps11_Rps15a	-0.023702	0.862	0.983571
cytoplasmic_ribosomal_small_subunit	ENSMUSP00000003521_ENSMUSP00000103940	Rps11_Rps16	-0.279083	0.242	0.937286
cytoplasmic_ribosomal_small_subunit	ENSMUSP00000003521_ENSMUSP00000104067	Rps11_Rps19	-0.302525	0.086	0.8721
cytoplasmic_ribosomal_small_subunit	ENSMUSP00000003521_ENSMUSP00000120528	Rps11_Rps20	-0.222299	0.192	0.890182
cytoplasmic_ribosomal_small_subunit	ENSMUSP00000003521_ENSMUSP00000058432	Rps11_Rps21	0.116436	0.561	0.937286
cytoplasmic_ribosomal_small_subunit	ENSMUSP00000003521_ENSMUSP00000125977	Rps11_Rps24	-0.237958	0.145	0.873581
cytoplasmic_ribosomal_small_subunit	ENSMUSP00000003521_ENSMUSP00000079180	Rps11_Rps25	-0.16127	0.399	0.937286
cytoplasmic_ribosomal_small_subunit	ENSMUSP00000003521_ENSMUSP00000099909	Rps11_Rps27a	-0.231044	0.282	0.937286
cytoplasmic_ribosomal_small_subunit	ENSMUSP00000003521_ENSMUSP00000134615	Rps11_Rps28	0.016849	0.932	0.986447
cytoplasmic_ribosomal_small_subunit	ENSMUSP00000003521_ENSMUSP00000033683	Rps11_Rps4x	-0.253112	0.114	0.8721
cytoplasmic_ribosomal_small_subunit	ENSMUSP00000003521_ENSMUSP00000104179	Rps11_Rps5	-0.225375	0.234	0.937286
cytoplasmic_ribosomal_small_subunit	ENSMUSP00000003521_ENSMUSP00000099757	Rps11_Rps8	-0.20384	0.325	0.937286
cytoplasmic_ribosomal_small_subunit	ENSMUSP00000003521_ENSMUSP00000006496	Rps11_Rps9	0.00879675	0.965	0.986447
cytoplasmic_ribosomal_small_subunit	ENSMUSP00000126294_ENSMUSP00000025511	Rps13_Rps14	-0.128973	0.539	0.937286
cytoplasmic_ribosomal_small_subunit	ENSMUSP00000126294_ENSMUSP00000069004	Rps13_Rps15	0.162468	0.499	0.937286
cytoplasmic_ribosomal_small_subunit	ENSMUSP00000126294_ENSMUSP00000119975	Rps13_Rps15a	0.00379613	0.954	0.986447
cytoplasmic_ribosomal_small_subunit	ENSMUSP00000126294_ENSMUSP00000103940	Rps13_Rps16	-0.403204	0.038	0.639818
cytoplasmic_ribosomal_small_subunit	ENSMUSP00000126294_ENSMUSP00000104067	Rps13_Rps19	-0.351173	0.074	0.8415
cytoplasmic_ribosomal_small_subunit	ENSMUSP00000126294_ENSMUSP00000120528	Rps13_Rps20	-0.0654354	0.708	0.937286
cytoplasmic_ribosomal_small_subunit	ENSMUSP00000126294_ENSMUSP00000058432	Rps13_Rps21	-0.0214738	0.923	0.986447
cytoplasmic_ribosomal_small_subunit	ENSMUSP00000126294_ENSMUSP00000125977	Rps13_Rps24	-0.131576	0.345	0.937286
cytoplasmic_ribosomal_small_subunit	ENSMUSP00000126294_ENSMUSP00000079180	Rps13_Rps25	-0.271602	0.168	0.873581
cytoplasmic_ribosomal_small_subunit	ENSMUSP00000126294_ENSMUSP00000099909	Rps13_Rps27a	-0.278373	0.175	0.873581
cytoplasmic_ribosomal_small_subunit	ENSMUSP00000126294_ENSMUSP00000134615	Rps13_Rps28	-0.156397	0.445	0.937286
cytoplasmic_ribosomal_small_subunit	ENSMUSP00000126294_ENSMUSP00000033683	Rps13_Rps4x	-0.0657511	0.704	0.937286
cytoplasmic_ribosomal_small_subunit	ENSMUSP00000126294_ENSMUSP00000104179	Rps13_Rps5	-0.115873	0.629	0.937286
cytoplasmic_ribosomal_small_subunit	ENSMUSP00000126294_ENSMUSP00000099757	Rps13_Rps8	0.116439	0.625	0.937286
cytoplasmic_ribosomal_small_subunit	ENSMUSP00000126294_ENSMUSP00000006496	Rps13_Rps9	-0.018196	0.856	0.983571
cytoplasmic_ribosomal_small_subunit	ENSMUSP00000025511_ENSMUSP00000069004	Rps14_Rps15	0.0933971	0.686	0.937286
cytoplasmic_ribosomal_small_subunit	ENSMUSP00000025511_ENSMUSP00000119975	Rps14_Rps15a	-0.0935753	0.667	0.937286
cytoplasmic_ribosomal_small_subunit	ENSMUSP00000025511_ENSMUSP00000103940	Rps14_Rps16	-0.047267	0.764	0.955317
cytoplasmic_ribosomal_small_subunit	ENSMUSP00000025511_ENSMUSP00000104067	Rps14_Rps19	-0.116137	0.509	0.937286
cytoplasmic_ribosomal_small_subunit	ENSMUSP00000025511_ENSMUSP00000120528	Rps14_Rps20	-0.0322314	0.826	0.983571
cytoplasmic_ribosomal_small_subunit	ENSMUSP00000025511_ENSMUSP00000058432	Rps14_Rps21	-0.00767514	0.97	0.986447
cytoplasmic_ribosomal_small_subunit	ENSMUSP00000025511_ENSMUSP00000125977	Rps14_Rps24	-0.0915664	0.593	0.937286
cytoplasmic_ribosomal_small_subunit	ENSMUSP00000025511_ENSMUSP00000079180	Rps14_Rps25	-0.140158	0.424	0.937286
cytoplasmic_ribosomal_small_subunit	ENSMUSP00000025511_ENSMUSP00000099909	Rps14_Rps27a	-0.202389	0.384	0.937286
cytoplasmic_ribosomal_small_subunit	ENSMUSP00000025511_ENSMUSP00000134615	Rps14_Rps28	-0.0918129	0.61	0.937286
cytoplasmic_ribosomal_small_subunit	ENSMUSP00000025511_ENSMUSP00000033683	Rps14_Rps4x	-0.198076	0.228	0.937286
cytoplasmic_ribosomal_small_subunit	ENSMUSP00000025511_ENSMUSP00000104179	Rps14_Rps5	-0.154443	0.334	0.937286
cytoplasmic_ribosomal_small_subunit	ENSMUSP00000025511_ENSMUSP00000099757	Rps14_Rps8	-0.102442	0.459	0.937286
cytoplasmic_ribosomal_small_subunit	ENSMUSP00000025511_ENSMUSP00000006496	Rps14_Rps9	0.0916666	0.651	0.937286
cytoplasmic_ribosomal_small_subunit	ENSMUSP00000069004_ENSMUSP00000119975	Rps15_Rps15a	0.0586091	0.812	0.983571
cytoplasmic_ribosomal_small_subunit	ENSMUSP00000069004_ENSMUSP00000103940	Rps15_Rps16	0.0711968	0.665	0.937286
cytoplasmic_ribosomal_small_subunit	ENSMUSP00000069004_ENSMUSP00000104067	Rps15_Rps19	-0.312643	0.103	0.8721
cytoplasmic_ribosomal_small_subunit	ENSMUSP00000069004_ENSMUSP00000120528	Rps15_Rps20	0.1296	0.421	0.937286
cytoplasmic_ribosomal_small_subunit	ENSMUSP00000069004_ENSMUSP00000058432	Rps15_Rps21	-0.0703647	0.729	0.937286
cytoplasmic_ribosomal_small_subunit	ENSMUSP00000069004_ENSMUSP00000125977	Rps15_Rps24	-0.139365	0.487	0.937286
cytoplasmic_ribosomal_small_subunit	ENSMUSP00000069004_ENSMUSP00000079180	Rps15_Rps25	0.0999191	0.622	0.937286
cytoplasmic_ribosomal_small_subunit	ENSMUSP00000069004_ENSMUSP00000099909	Rps15_Rps27a	-0.160062	0.525	0.937286
cytoplasmic_ribosomal_small_subunit	ENSMUSP00000069004_ENSMUSP00000134615	Rps15_Rps28	-0.359097	0.052	0.663
cytoplasmic_ribosomal_small_subunit	ENSMUSP00000069004_ENSMUSP00000033683	Rps15_Rps4x	-0.02721	0.884	0.983571
cytoplasmic_ribosomal_small_subunit	ENSMUSP00000069004_ENSMUSP00000104179	Rps15_Rps5	0.0106129	0.962	0.986447
cytoplasmic_ribosomal_small_subunit	ENSMUSP00000069004_ENSMUSP00000099757	Rps15_Rps8	-0.0889101	0.678	0.937286
cytoplasmic_ribosomal_small_subunit	ENSMUSP00000069004_ENSMUSP00000006496	Rps15_Rps9	0.390118	0.077	0.8415
cytoplasmic_ribosomal_small_subunit	ENSMUSP00000119975_ENSMUSP00000103940	Rps15a_Rps16	-0.416211	0.017	0.51
cytoplasmic_ribosomal_small_subunit	ENSMUSP00000119975_ENSMUSP00000104067	Rps15a_Rps19	-0.244807	0.134	0.873581
cytoplasmic_ribosomal_small_subunit	ENSMUSP00000119975_ENSMUSP00000120528	Rps15a_Rps20	0.120917	0.432	0.937286
cytoplasmic_ribosomal_small_subunit	ENSMUSP00000119975_ENSMUSP00000058432	Rps15a_Rps21	-0.288239	0.099	0.8721
cytoplasmic_ribosomal_small_subunit	ENSMUSP00000119975_ENSMUSP00000125977	Rps15a_Rps24	0.164936	0.169	0.873581
cytoplasmic_ribosomal_small_subunit	ENSMUSP00000119975_ENSMUSP00000079180	Rps15a_Rps25	-0.182467	0.397	0.937286
cytoplasmic_ribosomal_small_subunit	ENSMUSP00000119975_ENSMUSP00000099909	Rps15a_Rps27a	-0.48351	0.035	0.639818
cytoplasmic_ribosomal_small_subunit	ENSMUSP00000119975_ENSMUSP00000134615	Rps15a_Rps28	-0.079957	0.685	0.937286
cytoplasmic_ribosomal_small_subunit	ENSMUSP00000119975_ENSMUSP00000033683	Rps15a_Rps4x	0.148763	0.363	0.937286
cytoplasmic_ribosomal_small_subunit	ENSMUSP00000119975_ENSMUSP00000104179	Rps15a_Rps5	-0.0448294	0.845	0.983571
cytoplasmic_ribosomal_small_subunit	ENSMUSP00000119975_ENSMUSP00000099757	Rps15a_Rps8	0.0370468	0.857	0.983571
cytoplasmic_ribosomal_small_subunit	ENSMUSP00000119975_ENSMUSP00000006496	Rps15a_Rps9	0.0935772	0.33	0.937286
cytoplasmic_ribosomal_small_subunit	ENSMUSP00000103940_ENSMUSP00000104067	Rps16_Rps19	-0.343559	0.177	0.873581
cytoplasmic_ribosomal_small_subunit	ENSMUSP00000103940_ENSMUSP00000120528	Rps16_Rps20	-0.171462	0.283	0.937286
cytoplasmic_ribosomal_small_subunit	ENSMUSP00000103940_ENSMUSP00000058432	Rps16_Rps21	-0.516816	0.001	0.051
cytoplasmic_ribosomal_small_subunit	ENSMUSP00000103940_ENSMUSP00000125977	Rps16_Rps24	-0.0918689	0.581	0.937286
cytoplasmic_ribosomal_small_subunit	ENSMUSP00000103940_ENSMUSP00000079180	Rps16_Rps25	-0.201515	0.264	0.937286
cytoplasmic_ribosomal_small_subunit	ENSMUSP00000103940_ENSMUSP00000099909	Rps16_Rps27a	-0.114901	0.6	0.937286
cytoplasmic_ribosomal_small_subunit	ENSMUSP00000103940_ENSMUSP00000134615	Rps16_Rps28	0.0835033	0.728	0.937286
cytoplasmic_ribosomal_small_subunit	ENSMUSP00000103940_ENSMUSP00000033683	Rps16_Rps4x	-0.177309	0.381	0.937286
cytoplasmic_ribosomal_small_subunit	ENSMUSP00000103940_ENSMUSP00000104179	Rps16_Rps5	-0.106998	0.643	0.937286
cytoplasmic_ribosomal_small_subunit	ENSMUSP00000103940_ENSMUSP00000099757	Rps16_Rps8	0.117433	0.477	0.937286
cytoplasmic_ribosomal_small_subunit	ENSMUSP00000103940_ENSMUSP00000006496	Rps16_Rps9	-0.183324	0.292	0.937286
cytoplasmic_ribosomal_small_subunit	ENSMUSP00000104067_ENSMUSP00000120528	Rps19_Rps20	0.0123843	0.939	0.986447
cytoplasmic_ribosomal_small_subunit	ENSMUSP00000104067_ENSMUSP00000058432	Rps19_Rps21	-0.195955	0.342	0.937286
cytoplasmic_ribosomal_small_subunit	ENSMUSP00000104067_ENSMUSP00000125977	Rps19_Rps24	0.00205199	0.991	0.991
cytoplasmic_ribosomal_small_subunit	ENSMUSP00000104067_ENSMUSP00000079180	Rps19_Rps25	-0.684459	0.002	0.0765
cytoplasmic_ribosomal_small_subunit	ENSMUSP00000104067_ENSMUSP00000099909	Rps19_Rps27a	-0.0752303	0.72	0.937286
cytoplasmic_ribosomal_small_subunit	ENSMUSP00000104067_ENSMUSP00000134615	Rps19_Rps28	-0.230303	0.166	0.873581
cytoplasmic_ribosomal_small_subunit	ENSMUSP00000104067_ENSMUSP00000033683	Rps19_Rps4x	-0.146413	0.454	0.937286
cytoplasmic_ribosomal_small_subunit	ENSMUSP00000104067_ENSMUSP00000104179	Rps19_Rps5	0.0319561	0.879	0.983571
cytoplasmic_ribosomal_small_subunit	ENSMUSP00000104067_ENSMUSP00000099757	Rps19_Rps8	-0.0651186	0.717	0.937286
cytoplasmic_ribosomal_small_subunit	ENSMUSP00000104067_ENSMUSP00000006496	Rps19_Rps9	0.120708	0.54	0.937286
cytoplasmic_ribosomal_small_subunit	ENSMUSP00000120528_ENSMUSP00000058432	Rps20_Rps21	0.108313	0.547	0.937286
cytoplasmic_ribosomal_small_subunit	ENSMUSP00000120528_ENSMUSP00000125977	Rps20_Rps24	-0.0924863	0.484	0.937286
cytoplasmic_ribosomal_small_subunit	ENSMUSP00000120528_ENSMUSP00000079180	Rps20_Rps25	0.142336	0.401	0.937286
cytoplasmic_ribosomal_small_subunit	ENSMUSP00000120528_ENSMUSP00000099909	Rps20_Rps27a	-0.133802	0.435	0.937286
cytoplasmic_ribosomal_small_subunit	ENSMUSP00000120528_ENSMUSP00000134615	Rps20_Rps28	-0.0165197	0.941	0.986447
cytoplasmic_ribosomal_small_subunit	ENSMUSP00000120528_ENSMUSP00000033683	Rps20_Rps4x	-0.15869	0.348	0.937286
cytoplasmic_ribosomal_small_subunit	ENSMUSP00000120528_ENSMUSP00000104179	Rps20_Rps5	-0.0815547	0.63	0.937286
cytoplasmic_ribosomal_small_subunit	ENSMUSP00000120528_ENSMUSP00000099757	Rps20_Rps8	-0.00285592	0.979	0.986447
cytoplasmic_ribosomal_small_subunit	ENSMUSP00000120528_ENSMUSP00000006496	Rps20_Rps9	0.00346345	0.98	0.986447
cytoplasmic_ribosomal_small_subunit	ENSMUSP00000058432_ENSMUSP00000125977	Rps21_Rps24	0.0559406	0.798	0.976752
cytoplasmic_ribosomal_small_subunit	ENSMUSP00000058432_ENSMUSP00000079180	Rps21_Rps25	-0.19082	0.267	0.937286
cytoplasmic_ribosomal_small_subunit	ENSMUSP00000058432_ENSMUSP00000099909	Rps21_Rps27a	-0.277495	0.244	0.937286
cytoplasmic_ribosomal_small_subunit	ENSMUSP00000058432_ENSMUSP00000134615	Rps21_Rps28	-0.0738623	0.749	0.954975
cytoplasmic_ribosomal_small_subunit	ENSMUSP00000058432_ENSMUSP00000033683	Rps21_Rps4x	0.0847827	0.653	0.937286
cytoplasmic_ribosomal_small_subunit	ENSMUSP00000058432_ENSMUSP00000104179	Rps21_Rps5	-0.149931	0.419	0.937286
cytoplasmic_ribosomal_small_subunit	ENSMUSP00000058432_ENSMUSP00000099757	Rps21_Rps8	-0.0296483	0.864	0.983571
cytoplasmic_ribosomal_small_subunit	ENSMUSP00000058432_ENSMUSP00000006496	Rps21_Rps9	-0.0643336	0.728	0.937286
cytoplasmic_ribosomal_small_subunit	ENSMUSP00000125977_ENSMUSP00000079180	Rps24_Rps25	0.0241358	0.892	0.983571
cytoplasmic_ribosomal_small_subunit	ENSMUSP00000125977_ENSMUSP00000099909	Rps24_Rps27a	0.0463511	0.817	0.983571
cytoplasmic_ribosomal_small_subunit	ENSMUSP00000125977_ENSMUSP00000134615	Rps24_Rps28	0.236622	0.221	0.937286
cytoplasmic_ribosomal_small_subunit	ENSMUSP00000125977_ENSMUSP00000033683	Rps24_Rps4x	-0.0626573	0.688	0.937286
cytoplasmic_ribosomal_small_subunit	ENSMUSP00000125977_ENSMUSP00000104179	Rps24_Rps5	-0.107457	0.606	0.937286
cytoplasmic_ribosomal_small_subunit	ENSMUSP00000125977_ENSMUSP00000099757	Rps24_Rps8	0.0986082	0.47	0.937286
cytoplasmic_ribosomal_small_subunit	ENSMUSP00000125977_ENSMUSP00000006496	Rps24_Rps9	0.0187421	0.917	0.986447
cytoplasmic_ribosomal_small_subunit	ENSMUSP00000079180_ENSMUSP00000099909	Rps25_Rps27a	-0.0936353	0.586	0.937286
cytoplasmic_ribosomal_small_subunit	ENSMUSP00000079180_ENSMUSP00000134615	Rps25_Rps28	-0.19682	0.124	0.873581
cytoplasmic_ribosomal_small_subunit	ENSMUSP00000079180_ENSMUSP00000033683	Rps25_Rps4x	0.0900389	0.582	0.937286
cytoplasmic_ribosomal_small_subunit	ENSMUSP00000079180_ENSMUSP00000104179	Rps25_Rps5	-0.223913	0.191	0.890182
cytoplasmic_ribosomal_small_subunit	ENSMUSP00000079180_ENSMUSP00000099757	Rps25_Rps8	-0.0471402	0.78	0.962419
cytoplasmic_ribosomal_small_subunit	ENSMUSP00000079180_ENSMUSP00000006496	Rps25_Rps9	0.0776844	0.688	0.937286
cytoplasmic_ribosomal_small_subunit	ENSMUSP00000099909_ENSMUSP00000134615	Rps27a_Rps28	0.19944	0.199	0.8955
cytoplasmic_ribosomal_small_subunit	ENSMUSP00000099909_ENSMUSP00000033683	Rps27a_Rps4x	-0.0807769	0.663	0.937286
cytoplasmic_ribosomal_small_subunit	ENSMUSP00000099909_ENSMUSP00000104179	Rps27a_Rps5	-0.15703	0.391	0.937286
cytoplasmic_ribosomal_small_subunit	ENSMUSP00000099909_ENSMUSP00000099757	Rps27a_Rps8	0.197869	0.3	0.937286
cytoplasmic_ribosomal_small_subunit	ENSMUSP00000099909_ENSMUSP00000006496	Rps27a_Rps9	-0.0275154	0.883	0.983571
cytoplasmic_ribosomal_small_subunit	ENSMUSP00000134615_ENSMUSP00000033683	Rps28_Rps4x	-0.175385	0.379	0.937286
cytoplasmic_ribosomal_small_subunit	ENSMUSP00000134615_ENSMUSP00000104179	Rps28_Rps5	-0.158208	0.411	0.937286
cytoplasmic_ribosomal_small_subunit	ENSMUSP00000134615_ENSMUSP00000099757	Rps28_Rps8	-0.0158454	0.942	0.986447
cytoplasmic_ribosomal_small_subunit	ENSMUSP00000134615_ENSMUSP00000006496	Rps28_Rps9	0.0869217	0.651	0.937286
cytoplasmic_ribosomal_small_subunit	ENSMUSP00000033683_ENSMUSP00000104179	Rps4x_Rps5	-0.163095	0.525	0.937286
cytoplasmic_ribosomal_small_subunit	ENSMUSP00000033683_ENSMUSP00000099757	Rps4x_Rps8	-0.128881	0.384	0.937286
cytoplasmic_ribosomal_small_subunit	ENSMUSP00000033683_ENSMUSP00000006496	Rps4x_Rps9	0.051897	0.765	0.955317
cytoplasmic_ribosomal_small_subunit	ENSMUSP00000104179_ENSMUSP00000099757	Rps5_Rps8	-0.100055	0.506	0.937286
cytoplasmic_ribosomal_small_subunit	ENSMUSP00000104179_ENSMUSP00000006496	Rps5_Rps9	-0.0632573	0.717	0.937286
cytoplasmic_ribosomal_small_subunit	ENSMUSP00000099757_ENSMUSP00000006496	Rps8_Rps9	0.248448	0.158	0.873581
mitochondrial_ribosomal_large_subunit	ENSMUSP00000018914_ENSMUSP00000037046	Atp5g3_Mrpl1	-0.0504266	0.774	0.969736
mitochondrial_ribosomal_large_subunit	ENSMUSP00000018914_ENSMUSP00000001485	Atp5g3_Mrpl10	0.166001	0.307	0.788974
mitochondrial_ribosomal_large_subunit	ENSMUSP00000018914_ENSMUSP00000025836	Atp5g3_Mrpl11	-0.0314918	0.883	0.981991
mitochondrial_ribosomal_large_subunit	ENSMUSP00000018914_ENSMUSP00000044417	Atp5g3_Mrpl12	-0.196493	0.204	0.661333
mitochondrial_ribosomal_large_subunit	ENSMUSP00000018914_ENSMUSP00000130722	Atp5g3_Mrpl13	-0.243866	0.149	0.600421
mitochondrial_ribosomal_large_subunit	ENSMUSP00000018914_ENSMUSP00000115512	Atp5g3_Mrpl15	0.0660728	0.714	0.965333
mitochondrial_ribosomal_large_subunit	ENSMUSP00000018914_ENSMUSP00000128915	Atp5g3_Mrpl16	0.115829	0.507	0.916247
mitochondrial_ribosomal_large_subunit	ENSMUSP00000018914_ENSMUSP00000117971	Atp5g3_Mrpl17	-0.346359	0.19	0.640108
mitochondrial_ribosomal_large_subunit	ENSMUSP00000018914_ENSMUSP00000002844	Atp5g3_Mrpl2	0.219254	0.185	0.637222
mitochondrial_ribosomal_large_subunit	ENSMUSP00000018914_ENSMUSP00000025743	Atp5g3_Mrpl21	0.021609	0.903	0.988715
mitochondrial_ribosomal_large_subunit	ENSMUSP00000018914_ENSMUSP00000020820	Atp5g3_Mrpl22	0.0864368	0.626	0.951784
mitochondrial_ribosomal_large_subunit	ENSMUSP00000018914_ENSMUSP00000039784	Atp5g3_Mrpl23	0.230542	0.153	0.600421
mitochondrial_ribosomal_large_subunit	ENSMUSP00000018914_ENSMUSP00000025278	Atp5g3_Mrpl27	0.00868072	0.961	0.990971
mitochondrial_ribosomal_large_subunit	ENSMUSP00000018914_ENSMUSP00000025014	Atp5g3_Mrpl28	0.0653274	0.728	0.965617
mitochondrial_ribosomal_large_subunit	ENSMUSP00000018914_ENSMUSP00000035177	Atp5g3_Mrpl3	-0.176386	0.465	0.905488
mitochondrial_ribosomal_large_subunit	ENSMUSP00000018914_ENSMUSP00000044497	Atp5g3_Mrpl34	-0.140694	0.623	0.951784
mitochondrial_ribosomal_large_subunit	ENSMUSP00000018914_ENSMUSP00000102047	Atp5g3_Mrpl38	-0.0241516	0.898	0.988715
mitochondrial_ribosomal_large_subunit	ENSMUSP00000018914_ENSMUSP00000003386	Atp5g3_Mrpl4	-0.245764	0.157	0.600421
mitochondrial_ribosomal_large_subunit	ENSMUSP00000018914_ENSMUSP00000023391	Atp5g3_Mrpl40	-0.106105	0.557	0.932678
mitochondrial_ribosomal_large_subunit	ENSMUSP00000018914_ENSMUSP00000043561	Atp5g3_Mrpl41	-0.443938	0.023	0.345697
mitochondrial_ribosomal_large_subunit	ENSMUSP00000018914_ENSMUSP00000095322	Atp5g3_Mrpl43	-0.363843	0.084	0.496
mitochondrial_ribosomal_large_subunit	ENSMUSP00000018914_ENSMUSP00000027464	Atp5g3_Mrpl44	-0.228285	0.246	0.712279
mitochondrial_ribosomal_large_subunit	ENSMUSP00000018914_ENSMUSP00000032841	Atp5g3_Mrpl46	-0.293778	0.154	0.600421
mitochondrial_ribosomal_large_subunit	ENSMUSP00000018914_ENSMUSP00000048078	Atp5g3_Mrpl47	0.0529843	0.808	0.970286
mitochondrial_ribosomal_large_subunit	ENSMUSP00000018914_ENSMUSP00000007482	Atp5g3_Mrpl49	-0.239132	0.235	0.698509
mitochondrial_ribosomal_large_subunit	ENSMUSP00000018914_ENSMUSP00000109571	Atp5g3_Mrpl53	0.0938717	0.617	0.951784
mitochondrial_ribosomal_large_subunit	ENSMUSP00000018914_ENSMUSP00000039951	Atp5g3_Mrpl54	0.00629597	0.966	0.992
mitochondrial_ribosomal_large_subunit	ENSMUSP00000018914_ENSMUSP00000114402	Atp5g3_Mrps25	0.184984	0.231	0.6944
mitochondrial_ribosomal_large_subunit	ENSMUSP00000018914_ENSMUSP00000099595	Atp5g3_Rpl11	0.125727	0.505	0.916247
mitochondrial_ribosomal_large_subunit	ENSMUSP00000018914_ENSMUSP00000099435	Atp5g3_Rpl23	-0.0175083	0.928	0.990971
mitochondrial_ribosomal_large_subunit	ENSMUSP00000018914_ENSMUSP00000004072	Atp5g3_Rpl8	0.549189	0.001	0.0826667
mitochondrial_ribosomal_large_subunit	ENSMUSP00000037046_ENSMUSP00000001485	Mrpl1_Mrpl10	0.298622	0.146	0.600421
mitochondrial_ribosomal_large_subunit	ENSMUSP00000037046_ENSMUSP00000025836	Mrpl1_Mrpl11	-0.0119398	0.959	0.990971
mitochondrial_ribosomal_large_subunit	ENSMUSP00000037046_ENSMUSP00000044417	Mrpl1_Mrpl12	-0.227383	0.053	0.41075
mitochondrial_ribosomal_large_subunit	ENSMUSP00000037046_ENSMUSP00000130722	Mrpl1_Mrpl13	-0.675833	0.001	0.0826667
mitochondrial_ribosomal_large_subunit	ENSMUSP00000037046_ENSMUSP00000115512	Mrpl1_Mrpl15	-0.0490294	0.778	0.969736
mitochondrial_ribosomal_large_subunit	ENSMUSP00000037046_ENSMUSP00000128915	Mrpl1_Mrpl16	-0.024937	0.889	0.985357
mitochondrial_ribosomal_large_subunit	ENSMUSP00000037046_ENSMUSP00000117971	Mrpl1_Mrpl17	0.0695597	0.611	0.951784
mitochondrial_ribosomal_large_subunit	ENSMUSP00000037046_ENSMUSP00000002844	Mrpl1_Mrpl2	0.0114698	0.93	0.990971
mitochondrial_ribosomal_large_subunit	ENSMUSP00000037046_ENSMUSP00000025743	Mrpl1_Mrpl21	-0.0639241	0.773	0.969736
mitochondrial_ribosomal_large_subunit	ENSMUSP00000037046_ENSMUSP00000020820	Mrpl1_Mrpl22	-0.32834	0.053	0.41075
mitochondrial_ribosomal_large_subunit	ENSMUSP00000037046_ENSMUSP00000039784	Mrpl1_Mrpl23	0.078234	0.698	0.959116
mitochondrial_ribosomal_large_subunit	ENSMUSP00000037046_ENSMUSP00000025278	Mrpl1_Mrpl27	-0.0661295	0.655	0.955529
mitochondrial_ribosomal_large_subunit	ENSMUSP00000037046_ENSMUSP00000025014	Mrpl1_Mrpl28	-0.124388	0.524	0.924925
mitochondrial_ribosomal_large_subunit	ENSMUSP00000037046_ENSMUSP00000035177	Mrpl1_Mrpl3	0.138263	0.343	0.829893
mitochondrial_ribosomal_large_subunit	ENSMUSP00000037046_ENSMUSP00000044497	Mrpl1_Mrpl34	-0.327931	0.07	0.489014
mitochondrial_ribosomal_large_subunit	ENSMUSP00000037046_ENSMUSP00000102047	Mrpl1_Mrpl38	0.0113972	0.946	0.990971
mitochondrial_ribosomal_large_subunit	ENSMUSP00000037046_ENSMUSP00000003386	Mrpl1_Mrpl4	-0.106501	0.387	0.87296
mitochondrial_ribosomal_large_subunit	ENSMUSP00000037046_ENSMUSP00000023391	Mrpl1_Mrpl40	0.0330819	0.809	0.970286
mitochondrial_ribosomal_large_subunit	ENSMUSP00000037046_ENSMUSP00000043561	Mrpl1_Mrpl41	-0.293927	0.134	0.592566
mitochondrial_ribosomal_large_subunit	ENSMUSP00000037046_ENSMUSP00000095322	Mrpl1_Mrpl43	0.068788	0.669	0.959116
mitochondrial_ribosomal_large_subunit	ENSMUSP00000037046_ENSMUSP00000027464	Mrpl1_Mrpl44	-0.284548	0.109	0.561131
mitochondrial_ribosomal_large_subunit	ENSMUSP00000037046_ENSMUSP00000032841	Mrpl1_Mrpl46	-0.429363	0.056	0.420848
mitochondrial_ribosomal_large_subunit	ENSMUSP00000037046_ENSMUSP00000048078	Mrpl1_Mrpl47	0.0662211	0.723	0.965333
mitochondrial_ribosomal_large_subunit	ENSMUSP00000037046_ENSMUSP00000007482	Mrpl1_Mrpl49	0.285064	0.135	0.592566
mitochondrial_ribosomal_large_subunit	ENSMUSP00000037046_ENSMUSP00000109571	Mrpl1_Mrpl53	-0.119011	0.317	0.806318
mitochondrial_ribosomal_large_subunit	ENSMUSP00000037046_ENSMUSP00000039951	Mrpl1_Mrpl54	0.0730053	0.585	0.938121
mitochondrial_ribosomal_large_subunit	ENSMUSP00000037046_ENSMUSP00000114402	Mrpl1_Mrps25	0.242947	0.202	0.659158
mitochondrial_ribosomal_large_subunit	ENSMUSP00000037046_ENSMUSP00000099595	Mrpl1_Rpl11	-0.239515	0.236	0.698509
mitochondrial_ribosomal_large_subunit	ENSMUSP00000037046_ENSMUSP00000099435	Mrpl1_Rpl23	-0.0240882	0.909	0.989825
mitochondrial_ribosomal_large_subunit	ENSMUSP00000037046_ENSMUSP00000004072	Mrpl1_Rpl8	0.417014	0.007	0.217
mitochondrial_ribosomal_large_subunit	ENSMUSP00000001485_ENSMUSP00000025836	Mrpl10_Mrpl11	-0.313552	0.094	0.523556
mitochondrial_ribosomal_large_subunit	ENSMUSP00000001485_ENSMUSP00000044417	Mrpl10_Mrpl12	0.00455652	0.984	0.995031
mitochondrial_ribosomal_large_subunit	ENSMUSP00000001485_ENSMUSP00000130722	Mrpl10_Mrpl13	0.215343	0.224	0.685827
mitochondrial_ribosomal_large_subunit	ENSMUSP00000001485_ENSMUSP00000115512	Mrpl10_Mrpl15	-0.116812	0.621	0.951784
mitochondrial_ribosomal_large_subunit	ENSMUSP00000001485_ENSMUSP00000128915	Mrpl10_Mrpl16	-0.0620845	0.716	0.965333
mitochondrial_ribosomal_large_subunit	ENSMUSP00000001485_ENSMUSP00000117971	Mrpl10_Mrpl17	-0.0635531	0.754	0.969736
mitochondrial_ribosomal_large_subunit	ENSMUSP00000001485_ENSMUSP00000002844	Mrpl10_Mrpl2	-0.156264	0.325	0.818274
mitochondrial_ribosomal_large_subunit	ENSMUSP00000001485_ENSMUSP00000025743	Mrpl10_Mrpl21	-0.071361	0.631	0.951784
mitochondrial_ribosomal_large_subunit	ENSMUSP00000001485_ENSMUSP00000020820	Mrpl10_Mrpl22	0.0279772	0.89	0.985357
mitochondrial_ribosomal_large_subunit	ENSMUSP00000001485_ENSMUSP00000039784	Mrpl10_Mrpl23	0.163131	0.39	0.87296
mitochondrial_ribosomal_large_subunit	ENSMUSP00000001485_ENSMUSP00000025278	Mrpl10_Mrpl27	-0.110348	0.583	0.938121
mitochondrial_ribosomal_large_subunit	ENSMUSP00000001485_ENSMUSP00000025014	Mrpl10_Mrpl28	-0.425421	0.039	0.40672
mitochondrial_ribosomal_large_subunit	ENSMUSP00000001485_ENSMUSP00000035177	Mrpl10_Mrpl3	0.119263	0.563	0.932678
mitochondrial_ribosomal_large_subunit	ENSMUSP00000001485_ENSMUSP00000044497	Mrpl10_Mrpl34	-0.515089	0.03	0.354286
mitochondrial_ribosomal_large_subunit	ENSMUSP00000001485_ENSMUSP00000102047	Mrpl10_Mrpl38	0.0503395	0.774	0.969736
mitochondrial_ribosomal_large_subunit	ENSMUSP00000001485_ENSMUSP00000003386	Mrpl10_Mrpl4	0.552221	0.003	0.1488
mitochondrial_ribosomal_large_subunit	ENSMUSP00000001485_ENSMUSP00000023391	Mrpl10_Mrpl40	0.0498978	0.8	0.970286
mitochondrial_ribosomal_large_subunit	ENSMUSP00000001485_ENSMUSP00000043561	Mrpl10_Mrpl41	-0.055869	0.781	0.969736
mitochondrial_ribosomal_large_subunit	ENSMUSP00000001485_ENSMUSP00000095322	Mrpl10_Mrpl43	-0.403838	0.052	0.41075
mitochondrial_ribosomal_large_subunit	ENSMUSP00000001485_ENSMUSP00000027464	Mrpl10_Mrpl44	0.158823	0.333	0.819373
mitochondrial_ribosomal_large_subunit	ENSMUSP00000001485_ENSMUSP00000032841	Mrpl10_Mrpl46	-0.124649	0.502	0.916247
mitochondrial_ribosomal_large_subunit	ENSMUSP00000001485_ENSMUSP00000048078	Mrpl10_Mrpl47	-0.0409376	0.817	0.970286
mitochondrial_ribosomal_large_subunit	ENSMUSP00000001485_ENSMUSP00000007482	Mrpl10_Mrpl49	-0.101153	0.658	0.957091
mitochondrial_ribosomal_large_subunit	ENSMUSP00000001485_ENSMUSP00000109571	Mrpl10_Mrpl53	-0.251462	0.177	0.631597
mitochondrial_ribosomal_large_subunit	ENSMUSP00000001485_ENSMUSP00000039951	Mrpl10_Mrpl54	-0.0510685	0.798	0.970286
mitochondrial_ribosomal_large_subunit	ENSMUSP00000001485_ENSMUSP00000114402	Mrpl10_Mrps25	0.194039	0.336	0.819373
mitochondrial_ribosomal_large_subunit	ENSMUSP00000001485_ENSMUSP00000099595	Mrpl10_Rpl11	0.0357832	0.83	0.970286
mitochondrial_ribosomal_large_subunit	ENSMUSP00000001485_ENSMUSP00000099435	Mrpl10_Rpl23	0.102848	0.653	0.955422
mitochondrial_ribosomal_large_subunit	ENSMUSP00000001485_ENSMUSP00000004072	Mrpl10_Rpl8	-0.106453	0.589	0.938121
mitochondrial_ribosomal_large_subunit	ENSMUSP00000025836_ENSMUSP00000044417	Mrpl11_Mrpl12	-0.0232699	0.919	0.990971
mitochondrial_ribosomal_large_subunit	ENSMUSP00000025836_ENSMUSP00000130722	Mrpl11_Mrpl13	-0.148717	0.453	0.905488
mitochondrial_ribosomal_large_subunit	ENSMUSP00000025836_ENSMUSP00000115512	Mrpl11_Mrpl15	-0.0805144	0.683	0.959116
mitochondrial_ribosomal_large_subunit	ENSMUSP00000025836_ENSMUSP00000128915	Mrpl11_Mrpl16	-0.148936	0.435	0.89362
mitochondrial_ribosomal_large_subunit	ENSMUSP00000025836_ENSMUSP00000117971	Mrpl11_Mrpl17	-0.0104136	0.96	0.990971
mitochondrial_ribosomal_large_subunit	ENSMUSP00000025836_ENSMUSP00000002844	Mrpl11_Mrpl2	-0.422863	0.05	0.41075
mitochondrial_ribosomal_large_subunit	ENSMUSP00000025836_ENSMUSP00000025743	Mrpl11_Mrpl21	-0.308628	0.171	0.614609
mitochondrial_ribosomal_large_subunit	ENSMUSP00000025836_ENSMUSP00000020820	Mrpl11_Mrpl22	0.242513	0.123	0.569481
mitochondrial_ribosomal_large_subunit	ENSMUSP00000025836_ENSMUSP00000039784	Mrpl11_Mrpl23	-0.178651	0.445	0.903285
mitochondrial_ribosomal_large_subunit	ENSMUSP00000025836_ENSMUSP00000025278	Mrpl11_Mrpl27	-0.270736	0.305	0.787917
mitochondrial_ribosomal_large_subunit	ENSMUSP00000025836_ENSMUSP00000025014	Mrpl11_Mrpl28	0.0602147	0.778	0.969736
mitochondrial_ribosomal_large_subunit	ENSMUSP00000025836_ENSMUSP00000035177	Mrpl11_Mrpl3	0.0290579	0.9	0.988715
mitochondrial_ribosomal_large_subunit	ENSMUSP00000025836_ENSMUSP00000044497	Mrpl11_Mrpl34	-0.536723	0.041	0.40672
mitochondrial_ribosomal_large_subunit	ENSMUSP00000025836_ENSMUSP00000102047	Mrpl11_Mrpl38	-0.162987	0.379	0.87296
mitochondrial_ribosomal_large_subunit	ENSMUSP00000025836_ENSMUSP00000003386	Mrpl11_Mrpl4	0.121675	0.499	0.916247
mitochondrial_ribosomal_large_subunit	ENSMUSP00000025836_ENSMUSP00000023391	Mrpl11_Mrpl40	-0.0375709	0.827	0.970286
mitochondrial_ribosomal_large_subunit	ENSMUSP00000025836_ENSMUSP00000043561	Mrpl11_Mrpl41	0.0384674	0.859	0.974975
mitochondrial_ribosomal_large_subunit	ENSMUSP00000025836_ENSMUSP00000095322	Mrpl11_Mrpl43	-0.0839597	0.552	0.932678
mitochondrial_ribosomal_large_subunit	ENSMUSP00000025836_ENSMUSP00000027464	Mrpl11_Mrpl44	0.320837	0.04	0.40672
mitochondrial_ribosomal_large_subunit	ENSMUSP00000025836_ENSMUSP00000032841	Mrpl11_Mrpl46	-0.0156943	0.942	0.990971
mitochondrial_ribosomal_large_subunit	ENSMUSP00000025836_ENSMUSP00000048078	Mrpl11_Mrpl47	-0.0874676	0.722	0.965333
mitochondrial_ribosomal_large_subunit	ENSMUSP00000025836_ENSMUSP00000007482	Mrpl11_Mrpl49	0.0668114	0.724	0.965333
mitochondrial_ribosomal_large_subunit	ENSMUSP00000025836_ENSMUSP00000109571	Mrpl11_Mrpl53	-0.120279	0.471	0.905488
mitochondrial_ribosomal_large_subunit	ENSMUSP00000025836_ENSMUSP00000039951	Mrpl11_Mrpl54	-0.503439	0.029	0.354286
mitochondrial_ribosomal_large_subunit	ENSMUSP00000025836_ENSMUSP00000114402	Mrpl11_Mrps25	-0.0625339	0.77	0.969736
mitochondrial_ribosomal_large_subunit	ENSMUSP00000025836_ENSMUSP00000099595	Mrpl11_Rpl11	0.036433	0.844	0.970286
mitochondrial_ribosomal_large_subunit	ENSMUSP00000025836_ENSMUSP00000099435	Mrpl11_Rpl23	0.360446	0.052	0.41075
mitochondrial_ribosomal_large_subunit	ENSMUSP00000025836_ENSMUSP00000004072	Mrpl11_Rpl8	0.0136938	0.929	0.990971
mitochondrial_ribosomal_large_subunit	ENSMUSP00000044417_ENSMUSP00000130722	Mrpl12_Mrpl13	-0.607429	0.002	0.124
mitochondrial_ribosomal_large_subunit	ENSMUSP00000044417_ENSMUSP00000115512	Mrpl12_Mrpl15	-0.035695	0.845	0.970286
mitochondrial_ribosomal_large_subunit	ENSMUSP00000044417_ENSMUSP00000128915	Mrpl12_Mrpl16	-0.204859	0.361	0.862095
mitochondrial_ribosomal_large_subunit	ENSMUSP00000044417_ENSMUSP00000117971	Mrpl12_Mrpl17	-0.312109	0.111	0.561131
mitochondrial_ribosomal_large_subunit	ENSMUSP00000044417_ENSMUSP00000002844	Mrpl12_Mrpl2	-0.118969	0.53	0.930657
mitochondrial_ribosomal_large_subunit	ENSMUSP00000044417_ENSMUSP00000025743	Mrpl12_Mrpl21	-0.219535	0.218	0.685827
mitochondrial_ribosomal_large_subunit	ENSMUSP00000044417_ENSMUSP00000020820	Mrpl12_Mrpl22	-0.38645	0.038	0.40672
mitochondrial_ribosomal_large_subunit	ENSMUSP00000044417_ENSMUSP00000039784	Mrpl12_Mrpl23	0.153224	0.47	0.905488
mitochondrial_ribosomal_large_subunit	ENSMUSP00000044417_ENSMUSP00000025278	Mrpl12_Mrpl27	-0.0931949	0.49	0.910262
mitochondrial_ribosomal_large_subunit	ENSMUSP00000044417_ENSMUSP00000025014	Mrpl12_Mrpl28	-0.0972686	0.619	0.951784
mitochondrial_ribosomal_large_subunit	ENSMUSP00000044417_ENSMUSP00000035177	Mrpl12_Mrpl3	-0.285045	0.059	0.430353
mitochondrial_ribosomal_large_subunit	ENSMUSP00000044417_ENSMUSP00000044497	Mrpl12_Mrpl34	-0.281529	0.183	0.637222
mitochondrial_ribosomal_large_subunit	ENSMUSP00000044417_ENSMUSP00000102047	Mrpl12_Mrpl38	-0.358696	0.052	0.41075
mitochondrial_ribosomal_large_subunit	ENSMUSP00000044417_ENSMUSP00000003386	Mrpl12_Mrpl4	-0.350541	0.015	0.286154
mitochondrial_ribosomal_large_subunit	ENSMUSP00000044417_ENSMUSP00000023391	Mrpl12_Mrpl40	0.184594	0.047	0.41075
mitochondrial_ribosomal_large_subunit	ENSMUSP00000044417_ENSMUSP00000043561	Mrpl12_Mrpl41	-0.0125043	0.901	0.988715
mitochondrial_ribosomal_large_subunit	ENSMUSP00000044417_ENSMUSP00000095322	Mrpl12_Mrpl43	-0.121638	0.482	0.909955
mitochondrial_ribosomal_large_subunit	ENSMUSP00000044417_ENSMUSP00000027464	Mrpl12_Mrpl44	-0.330098	0.138	0.600421
mitochondrial_ribosomal_large_subunit	ENSMUSP00000044417_ENSMUSP00000032841	Mrpl12_Mrpl46	-0.104316	0.575	0.938121
mitochondrial_ribosomal_large_subunit	ENSMUSP00000044417_ENSMUSP00000048078	Mrpl12_Mrpl47	-0.0881738	0.628	0.951784
mitochondrial_ribosomal_large_subunit	ENSMUSP00000044417_ENSMUSP00000007482	Mrpl12_Mrpl49	-0.187176	0.382	0.87296
mitochondrial_ribosomal_large_subunit	ENSMUSP00000044417_ENSMUSP00000109571	Mrpl12_Mrpl53	-0.0231724	0.84	0.970286
mitochondrial_ribosomal_large_subunit	ENSMUSP00000044417_ENSMUSP00000039951	Mrpl12_Mrpl54	0.0585353	0.667	0.959116
mitochondrial_ribosomal_large_subunit	ENSMUSP00000044417_ENSMUSP00000114402	Mrpl12_Mrps25	-0.015705	0.963	0.990971
mitochondrial_ribosomal_large_subunit	ENSMUSP00000044417_ENSMUSP00000099595	Mrpl12_Rpl11	-0.489218	0.014	0.27776
mitochondrial_ribosomal_large_subunit	ENSMUSP00000044417_ENSMUSP00000099435	Mrpl12_Rpl23	-0.0479689	0.829	0.970286
[truncated: 2,397 more rows]
