# Supplementary material for: Genome-wide transcript and protein analysis highlights the role of protein homeostasis in the aging mouse heart
Source: Genome Res. 2022 May;32(5):838–52. doi: 10.1101/gr.275672.121 (PMC9104701; doi:10.1101/gr.275672.121)
Supplement: Supplemental Material [file supp_gr.275672.121_Supplemental_Data_S12.xls]

## Sheet: README
Age-interactive QTL (age-QTL) for transcripts and proteins
Age-QTL identified from scans of all transcripts and proteins. Protein/gene IDs, marker IDs, lod scores,
QTL chromosomes, QTL positions, gene chromosomes, gene starts, gene ends, gene symbols, local/distal
status, statistical significance (LOD score > 7.75), hotspot status, and the mean correlation of expression
with other genes mapping age-QTL to the hotspot are provided. Age-QTL were mapped using the qlt2
software package (see Methods).
Columns dictionary:
Gene_ID: ENSEMBL gene ID for the QTL (release 84)
Protein_ID: ENSEMBL protein ID for the QTL (release 84)
Marker_ID: closest SNP ID for the QTL
Lod_score: LOD score for the QTL
QTL_chr: chromosome where the QTL is located
QTL_pos: genomic position of the QTL (in megabases)
Gene_chr: chromosome where the gene with the QTL is located
Gene_start: genomic position where the gene with the QTL starts (in megabases)
Gene_end: genomic position where the gene with the QTL ends (in megabases)
Gene_symbol: ENSEMBL gene symbol for the gene with the QTL (release 84)
Cis_QTL: if the QTL is considered a local-QTL
Significant: if the QTL is considered significant
Hotspot_chr: at which genomic hotpot is the QTL located (NA if none)
Mean_correlation: the mean correlation for the expression of the gene with the QTL with every other gene
at the same genomic hotspot
Both_hotspots: if the QTL is present on both age-pQTL hotspots on chromosomes 3 and 12

## Sheet: age-eQTLs
Gene_ID	Marker_ID	Lod_score	QTL_chr	QTL_pos	Gene_chr	Gene_start	Gene_end	Gene_symbol	Cis_QTL	Significant
ENSMUSG00000038704	2_116133001	6.02716	2	116.133	7	44.4654	44.4678	"Aspdh"	FALSE	FALSE
ENSMUSG00000038704	4_152996713	6.30364	4	152.997	7	44.4654	44.4678	"Aspdh"	FALSE	FALSE
ENSMUSG00000038704	9_8051830	6.30494	9	8.05183	7	44.4654	44.4678	"Aspdh"	FALSE	FALSE
ENSMUSG00000038705	3_131790693	6.08167	3	131.791	2	181.251	181.288	"Gmeb2"	FALSE	FALSE
ENSMUSG00000038712	17_55286297	6.09995	17	55.2863	3	95.2813	95.2962	"Fam63a"	FALSE	FALSE
ENSMUSG00000038718	1_44093079	6.25917	1	44.0931	2	34.1715	34.3731	"Pbx3"	FALSE	FALSE
ENSMUSG00000038718	5_39427202	6.16887	5	39.4272	2	34.1715	34.3731	"Pbx3"	FALSE	FALSE
ENSMUSG00000038718	9_75673606	6.21965	9	75.6736	2	34.1715	34.3731	"Pbx3"	FALSE	FALSE
ENSMUSG00000038718	10_118090836	6.21133	10	118.091	2	34.1715	34.3731	"Pbx3"	FALSE	FALSE
ENSMUSG00000038718	19_18387932	6.20481	19	18.3879	2	34.1715	34.3731	"Pbx3"	FALSE	FALSE
ENSMUSG00000038721	7_75779316	6.48517	7	75.7793	11	96.2866	96.2902	"Hoxb7"	FALSE	FALSE
ENSMUSG00000038729	8_118971877	6.25912	8	118.972	4	57.7177	57.897	"Akap2"	FALSE	FALSE
ENSMUSG00000038729	12_40793435	8.02029	12	40.7934	4	57.7177	57.897	"Akap2"	FALSE	TRUE
ENSMUSG00000038729	18_56471827	6.01601	18	56.4718	4	57.7177	57.897	"Akap2"	FALSE	FALSE
ENSMUSG00000038732	14_36572083	6.26009	14	36.5721	13	30.1365	30.2467	"Mboat1"	FALSE	FALSE
ENSMUSG00000038736	5_139813773	6.29176	5	139.814	15	44.3752	44.4283	"Nudcd1"	FALSE	FALSE
ENSMUSG00000038736	15_65705676	6.48344	15	65.7057	15	44.3752	44.4283	"Nudcd1"	FALSE	FALSE
ENSMUSG00000038740	12_43426530	7.34287	12	43.4265	2	33.73	33.8879	"Mvb12b"	FALSE	FALSE
ENSMUSG00000038742	4_128483031	6.05583	4	128.483	9	20.8738	20.8797	"Angptl6"	FALSE	FALSE
ENSMUSG00000038751	2_113191065	7.50126	2	113.191	2	181.194	181.203	"Ptk6"	FALSE	FALSE
ENSMUSG00000038751	6_83215407	6.85258	6	83.2154	2	181.194	181.203	"Ptk6"	FALSE	FALSE
ENSMUSG00000038751	10_68842912	6.57671	10	68.8429	2	181.194	181.203	"Ptk6"	FALSE	FALSE
ENSMUSG00000038756	3_22518408	6.20215	3	22.5184	11	96.1338	96.1655	"Ttll6"	FALSE	FALSE
ENSMUSG00000038756	9_71416597	6.19322	9	71.4166	11	96.1338	96.1655	"Ttll6"	FALSE	FALSE
ENSMUSG00000038756	18_31250823	6.33644	18	31.2508	11	96.1338	96.1655	"Ttll6"	FALSE	FALSE
ENSMUSG00000038759	1_73845946	7.02905	1	73.8459	6	35.1774	35.2476	"Nup205"	FALSE	FALSE
ENSMUSG00000038759	7_141922180	6.02764	7	141.922	6	35.1774	35.2476	"Nup205"	FALSE	FALSE
ENSMUSG00000038762	5_119040018	6.07191	5	119.04	17	35.9568	35.9698	"Abcf1"	FALSE	FALSE
ENSMUSG00000038762	15_87332381	7.12084	15	87.3324	17	35.9568	35.9698	"Abcf1"	FALSE	FALSE
ENSMUSG00000038764	8_22105138	6.2406	8	22.1051	4	57.1908	57.3018	"Ptpn3"	FALSE	FALSE
ENSMUSG00000038764	9_121861285	6.16733	9	121.861	4	57.1908	57.3018	"Ptpn3"	FALSE	FALSE
ENSMUSG00000038774	2_169488999	6.57008	2	169.489	10	50.5927	50.8512	"Ascc3"	FALSE	FALSE
ENSMUSG00000038774	10_91348088	7.06971	10	91.3481	10	50.5927	50.8512	"Ascc3"	FALSE	FALSE
ENSMUSG00000038776	3_139094848	6.98779	3	139.095	1	180.976	181.021	"Ephx1"	FALSE	FALSE
ENSMUSG00000038776	18_43012335	6.08208	18	43.0123	1	180.976	181.021	"Ephx1"	FALSE	FALSE
ENSMUSG00000038777	2_17780814	6.70838	2	17.7808	3	95.1605	95.174	"Sema6c"	FALSE	FALSE
ENSMUSG00000038784	2_10101291	6.36451	2	10.1013	6	35.0221	35.1337	"Cnot4"	FALSE	FALSE
ENSMUSG00000038784	2_152048384	8.37384	2	152.048	6	35.0221	35.1337	"Cnot4"	FALSE	TRUE
ENSMUSG00000038793	3_20376743	6.7368	3	20.3767	1	180.935	180.938	"Lefty1"	FALSE	FALSE
ENSMUSG00000038793	8_43358571	6.09695	8	43.3586	1	180.935	180.938	"Lefty1"	FALSE	FALSE
ENSMUSG00000038797	7_37850816	6.13086	7	37.8508	7	80.8609	80.8765	"Zscan2"	FALSE	FALSE
ENSMUSG00000038806	6_115016527	6.75076	6	115.017	1	180.851	180.868	"Sde2"	FALSE	FALSE
ENSMUSG00000038816	4_52022506	6.34108	4	52.0225	4	56.8109	56.8652	"Ctnnal1"	FALSE	FALSE
ENSMUSG00000038816	5_135658482	6.07683	5	135.658	4	56.8109	56.8652	"Ctnnal1"	FALSE	FALSE
ENSMUSG00000038816	9_66922076	6.03415	9	66.9221	4	56.8109	56.8652	"Ctnnal1"	FALSE	FALSE
ENSMUSG00000038816	X_69439675	6.61153	X	69.4397	4	56.8109	56.8652	"Ctnnal1"	FALSE	FALSE
ENSMUSG00000038822	19_48849777	6.12704	19	48.8498	10	45.5778	45.7123	"Hace1"	FALSE	FALSE
ENSMUSG00000038827	6_124073417	6.42543	6	124.073	4	56.8023	56.8096	"Fam206a"	FALSE	FALSE
ENSMUSG00000038827	18_49445724	6.96004	18	49.4457	4	56.8023	56.8096	"Fam206a"	FALSE	FALSE
ENSMUSG00000038828	13_29359327	6.92369	13	29.3593	5	30.868	30.8792	"Tmem214"	FALSE	FALSE
ENSMUSG00000038836	2_17494192	6.08789	2	17.4942	6	34.7804	34.8595	"Agbl3"	FALSE	FALSE
ENSMUSG00000038836	8_103472302	6.08879	8	103.472	6	34.7804	34.8595	"Agbl3"	FALSE	FALSE
ENSMUSG00000038838	6_48807609	6.11023	6	48.8076	17	35.6556	35.6676	"Vars2"	FALSE	FALSE
ENSMUSG00000038838	8_116157813	6.09028	8	116.158	17	35.6556	35.6676	"Vars2"	FALSE	FALSE
ENSMUSG00000038838	11_64857630	6.40135	11	64.8576	17	35.6556	35.6676	"Vars2"	FALSE	FALSE
ENSMUSG00000007458	6_144461302	6.17192	6	144.461	6	122.309	122.318	"M6pr"	FALSE	FALSE
ENSMUSG00000007458	17_67386241	6.20821	17	67.3862	6	122.309	122.318	"M6pr"	FALSE	FALSE
ENSMUSG00000007476	3_131292865	6.79693	3	131.293	2	30.2377	30.2638	"Lrrc8a"	FALSE	FALSE
ENSMUSG00000007570	2_121605182	6.02312	2	121.605	17	28.3135	28.3266	"Fance"	FALSE	FALSE
ENSMUSG00000007570	13_91754442	6.03543	13	91.7544	17	28.3135	28.3266	"Fance"	FALSE	FALSE
ENSMUSG00000007594	17_74641388	7.01852	17	74.6414	8	70.0835	70.0909	"Hapln4"	FALSE	FALSE
ENSMUSG00000007617	6_146322673	6.09696	6	146.323	13	93.3038	93.4041	"Homer1"	FALSE	FALSE
ENSMUSG00000007646	9_120358100	6.1735	9	120.358	11	87.3766	87.405	"Rad51c"	FALSE	FALSE
ENSMUSG00000007656	1_14240672	6.07638	1	14.2407	9	75.0376	75.0603	"Arpp19"	FALSE	FALSE
ENSMUSG00000007656	1_182505081	6.85748	1	182.505	9	75.0376	75.0603	"Arpp19"	FALSE	FALSE
ENSMUSG00000007656	17_71535030	6.8123	17	71.535	9	75.0376	75.0603	"Arpp19"	FALSE	FALSE
ENSMUSG00000007656	X_134134086	7.90578	X	134.134	9	75.0376	75.0603	"Arpp19"	FALSE	TRUE
ENSMUSG00000007659	2_128243010	6.00199	2	128.243	2	152.781	152.832	"Bcl2l1"	FALSE	FALSE
ENSMUSG00000007659	3_131790693	6.83466	3	131.791	2	152.781	152.832	"Bcl2l1"	FALSE	FALSE
ENSMUSG00000007739	3_53141027	7.02567	3	53.141	11	22.9905	23.0038	"Cct4"	FALSE	FALSE
ENSMUSG00000007805	2_161058963	6.42261	2	161.059	1	91.8015	91.848	"Twist2"	FALSE	FALSE
ENSMUSG00000007805	5_24957094	6.73818	5	24.9571	1	91.8015	91.848	"Twist2"	FALSE	FALSE
ENSMUSG00000007805	5_92817113	6.34421	5	92.8171	1	91.8015	91.848	"Twist2"	FALSE	FALSE
ENSMUSG00000007805	5_100836955	6.55669	5	100.837	1	91.8015	91.848	"Twist2"	FALSE	FALSE
ENSMUSG00000007812	2_133748896	7.16557	2	133.749	5	145.232	145.247	"Zfp655"	FALSE	FALSE
ENSMUSG00000007812	17_83734167	7.06689	17	83.7342	5	145.232	145.247	"Zfp655"	FALSE	FALSE
ENSMUSG00000007815	15_55492527	6.25052	15	55.4925	9	108.306	108.338	"Rhoa"	FALSE	FALSE
ENSMUSG00000007817	2_112303928	6.88364	2	112.304	14	25.4592	25.6667	"Zmiz1"	FALSE	FALSE
ENSMUSG00000007817	2_127565057	6.44474	2	127.565	14	25.4592	25.6667	"Zmiz1"	FALSE	FALSE
ENSMUSG00000007817	7_141247814	7.76672	7	141.248	14	25.4592	25.6667	"Zmiz1"	FALSE	TRUE
ENSMUSG00000007827	15_22921326	7.3847	15	22.9213	6	118.501	118.562	"Ankrd26"	FALSE	FALSE
ENSMUSG00000007837	5_27842292	6.40442	5	27.8423	7	45.0536	45.0617	"Prrg2"	FALSE	FALSE
ENSMUSG00000007867	18_61173824	7.39031	18	61.1738	12	86.0826	86.1625	"Ift43"	FALSE	FALSE
ENSMUSG00000007880	8_80878628	6.23835	8	80.8786	4	133.679	133.757	"Arid1a"	FALSE	FALSE
ENSMUSG00000007888	4_55682212	6.80765	4	55.6822	8	70.4932	70.5041	"Crlf1"	FALSE	FALSE
ENSMUSG00000007888	4_63924302	8.81788	4	63.9243	8	70.4932	70.5041	"Crlf1"	FALSE	TRUE
ENSMUSG00000007888	10_99055927	6.2362	10	99.0559	8	70.4932	70.5041	"Crlf1"	FALSE	FALSE
ENSMUSG00000007888	14_58158913	6.01178	14	58.1589	8	70.4932	70.5041	"Crlf1"	FALSE	FALSE
ENSMUSG00000007892	13_112828563	6.27793	13	112.829	9	61.9133	61.9145	"Rplp1"	FALSE	FALSE
ENSMUSG00000007989	3_104542189	6.14002	3	104.542	14	65.201	65.2625	"Fzd3"	FALSE	FALSE
ENSMUSG00000007989	3_126884084	6.65475	3	126.884	14	65.201	65.2625	"Fzd3"	FALSE	FALSE
ENSMUSG00000007989	10_127090212	6.86312	10	127.09	14	65.201	65.2625	"Fzd3"	FALSE	FALSE
ENSMUSG00000008028	13_100171653	6.59653	13	100.172	7	44.36	44.3858	"1700008O03Rik"	FALSE	FALSE
ENSMUSG00000008035	11_107011293	6.38334	11	107.011	X	10.715	10.7197	"Mid1ip1"	FALSE	FALSE
ENSMUSG00000008129	3_144248421	6.37771	3	144.248	8	84.148	84.1726	"4930432K21Rik"	FALSE	FALSE
ENSMUSG00000008129	5_90954364	6.13384	5	90.9544	8	84.148	84.1726	"4930432K21Rik"	FALSE	FALSE
ENSMUSG00000008129	7_124068229	6.11768	7	124.068	8	84.148	84.1726	"4930432K21Rik"	FALSE	FALSE
ENSMUSG00000008129	11_40474007	6.09839	11	40.474	8	84.148	84.1726	"4930432K21Rik"	FALSE	FALSE
ENSMUSG00000008136	6_41766828	6.2112	6	41.7668	1	43.1231	43.197	"Fhl2"	FALSE	FALSE
ENSMUSG00000038843	11_117414986	7.50529	11	117.415	19	17.3261	17.3567	"Gcnt1"	FALSE	FALSE
ENSMUSG00000038844	10_95167093	7.25696	10	95.1671	2	142.617	142.902	"Kif16b"	FALSE	FALSE
ENSMUSG00000038844	18_58526176	6.58246	18	58.5262	2	142.617	142.902	"Kif16b"	FALSE	FALSE
ENSMUSG00000038845	4_36959572	6.24131	4	36.9596	11	95.667	95.6808	"Phb"	FALSE	FALSE
ENSMUSG00000038845	11_117533997	6.2669	11	117.534	11	95.667	95.6808	"Phb"	FALSE	FALSE
ENSMUSG00000038845	12_44091400	6.01747	12	44.0914	11	95.667	95.6808	"Phb"	FALSE	FALSE
ENSMUSG00000038848	5_22878810	6.22968	5	22.8788	2	180.904	180.921	"Ythdf1"	FALSE	FALSE
ENSMUSG00000038859	5_24894733	6.05592	5	24.8947	5	144.265	144.358	"Baiap2l1"	FALSE	FALSE
ENSMUSG00000038859	5_32574131	6.7107	5	32.5741	5	144.265	144.358	"Baiap2l1"	FALSE	FALSE
ENSMUSG00000038859	7_125313443	6.14047	7	125.313	5	144.265	144.358	"Baiap2l1"	FALSE	FALSE
ENSMUSG00000038861	1_179971105	6.78947	1	179.971	3	94.9747	95.0068	"Pi4kb"	FALSE	FALSE
ENSMUSG00000038866	15_26886597	6.99645	15	26.8866	1	105.99	106.034	"Zcchc2"	FALSE	FALSE
ENSMUSG00000038879	17_62862840	6.53586	17	62.8628	15	34.5728	34.6787	"Nipal2"	FALSE	FALSE
ENSMUSG00000038886	10_60953246	8.43866	10	60.9532	7	80.3491	80.3714	"Man2a2"	FALSE	TRUE
ENSMUSG00000038900	2_68021439	6.78343	2	68.0214	2	32.9616	32.9653	"Rpl12"	FALSE	FALSE
ENSMUSG00000038902	2_59679253	6.6061	2	59.6793	3	94.8376	94.8823	"Pogz"	FALSE	FALSE
ENSMUSG00000038902	2_76037417	6.21074	2	76.0374	3	94.8376	94.8823	"Pogz"	FALSE	FALSE
ENSMUSG00000038902	10_59709637	6.56338	10	59.7096	3	94.8376	94.8823	"Pogz"	FALSE	FALSE
ENSMUSG00000038909	2_113304042	6.19496	2	113.304	11	95.2743	95.3102	"Kat7"	FALSE	FALSE
ENSMUSG00000038909	2_163013777	6.02586	2	163.014	11	95.2743	95.3102	"Kat7"	FALSE	FALSE
ENSMUSG00000038909	5_71846364	6.18055	5	71.8464	11	95.2743	95.3102	"Kat7"	FALSE	FALSE
ENSMUSG00000038909	14_106549819	7.76467	14	106.55	11	95.2743	95.3102	"Kat7"	FALSE	TRUE
ENSMUSG00000038910	5_54930319	6.1147	5	54.9303	17	50.5095	50.6885	"Plcl2"	FALSE	FALSE
ENSMUSG00000038910	10_66643703	6.00485	10	66.6437	17	50.5095	50.6885	"Plcl2"	FALSE	FALSE
ENSMUSG00000038914	14_82693492	6.25887	14	82.6935	2	180.658	180.71	"Dido1"	FALSE	FALSE
ENSMUSG00000038914	14_112688284	6.89144	14	112.688	2	180.658	180.71	"Dido1"	FALSE	FALSE
ENSMUSG00000038925	18_66945511	6.06816	18	66.9455	14	24.2932	24.31	"E330034G19Rik"	FALSE	FALSE
ENSMUSG00000038925	18_85519704	6.86833	18	85.5197	14	24.2932	24.31	"E330034G19Rik"	FALSE	FALSE
ENSMUSG00000038932	4_151351847	8.17186	4	151.352	2	180.622	180.643	"Tcfl5"	FALSE	TRUE
ENSMUSG00000038936	1_4548703	6.49018	1	4.5487	1	179.668	179.687	"Sccpdh"	FALSE	FALSE
ENSMUSG00000038943	6_127722321	7.97678	6	127.722	7	80.2944	80.3163	"Prc1"	FALSE	TRUE
ENSMUSG00000038943	16_14088213	6.43119	16	14.0882	7	80.2944	80.3163	"Prc1"	FALSE	FALSE
ENSMUSG00000038949	13_113610203	6.78395	13	113.61	1	179.546	179.627	"Cnst"	FALSE	FALSE
ENSMUSG00000038967	3_68566727	6.08625	3	68.5667	11	95.0263	95.0414	"Pdk2"	FALSE	FALSE
ENSMUSG00000038967	15_67865609	6.00477	15	67.8656	11	95.0263	95.0414	"Pdk2"	FALSE	FALSE
ENSMUSG00000038970	5_137274300	6.27373	5	137.274	5	144.1	144.188	"Lmtk2"	FALSE	FALSE
ENSMUSG00000038976	16_90964168	6.37183	16	90.9642	11	94.991	95.0069	"Ppp1r9b"	FALSE	FALSE
ENSMUSG00000038982	3_121909755	6.55525	3	121.91	13	38.6027	38.6351	"Bloc1s5"	FALSE	FALSE
ENSMUSG00000038982	8_111917490	7.18899	8	111.917	13	38.6027	38.6351	"Bloc1s5"	FALSE	FALSE
ENSMUSG00000038984	1_155796149	6.08323	1	155.796	15	33.6839	33.6879	"Tspyl5"	FALSE	FALSE
ENSMUSG00000038984	2_3517666	6.14503	2	3.51767	15	33.6839	33.6879	"Tspyl5"	FALSE	FALSE
ENSMUSG00000038984	15_30311966	6.76067	15	30.312	15	33.6839	33.6879	"Tspyl5"	TRUE	FALSE
ENSMUSG00000038984	17_17260396	6.17668	17	17.2604	15	33.6839	33.6879	"Tspyl5"	FALSE	FALSE
ENSMUSG00000038990	10_121537283	6.51084	10	121.537	2	180.259	180.273	"Cables2"	FALSE	FALSE
ENSMUSG00000038990	11_62639588	6.86724	11	62.6396	2	180.259	180.273	"Cables2"	FALSE	FALSE
ENSMUSG00000038994	13_49373360	6.36208	13	49.3734	11	94.9676	94.9685	"Hils1"	FALSE	FALSE
ENSMUSG00000039005	4_114627159	6.6684	4	114.627	4	66.8276	66.9303	"Tlr4"	FALSE	FALSE
ENSMUSG00000039005	5_129772293	6.6175	5	129.772	4	66.8276	66.9303	"Tlr4"	FALSE	FALSE
ENSMUSG00000039005	12_43028090	7.0891	12	43.0281	4	66.8276	66.9303	"Tlr4"	FALSE	FALSE
ENSMUSG00000039005	16_19698337	6.41559	16	19.6983	4	66.8276	66.9303	"Tlr4"	FALSE	FALSE
ENSMUSG00000039007	11_96566874	6.54089	11	96.5669	15	33.0831	33.5946	"Cpq"	FALSE	FALSE
ENSMUSG00000039007	15_30311966	6.15566	15	30.312	15	33.0831	33.5946	"Cpq"	TRUE	FALSE
ENSMUSG00000039013	4_31024367	6.1973	4	31.0244	7	43.3513	43.3595	"Siglecf"	FALSE	FALSE
ENSMUSG00000039013	4_152958694	6.08845	4	152.959	7	43.3513	43.3595	"Siglecf"	FALSE	FALSE
ENSMUSG00000039031	3_144547796	6.00251	3	144.548	10	26.7534	26.9186	"Arhgap18"	FALSE	FALSE
ENSMUSG00000039031	13_53184471	6.25537	13	53.1845	10	26.7534	26.9186	"Arhgap18"	FALSE	FALSE
ENSMUSG00000039033	8_82390112	6.66202	8	82.3901	2	139.833	140.067	"Tasp1"	FALSE	FALSE
ENSMUSG00000039033	X_150483403	6.73963	X	150.483	2	139.833	140.067	"Tasp1"	FALSE	FALSE
ENSMUSG00000039037	8_122897201	6.2674	8	122.897	3	152.817	152.982	"St6galnac5"	FALSE	FALSE
ENSMUSG00000039037	9_116852623	6.77084	9	116.853	3	152.817	152.982	"St6galnac5"	FALSE	FALSE
ENSMUSG00000039041	5_53017256	6.57584	5	53.0173	2	180.171	180.176	"Adrm1"	FALSE	FALSE
ENSMUSG00000039041	13_93515631	6.69311	13	93.5156	2	180.171	180.176	"Adrm1"	FALSE	FALSE
ENSMUSG00000039041	16_67959555	6.233	16	67.9596	2	180.171	180.176	"Adrm1"	FALSE	FALSE
ENSMUSG00000039046	2_120069472	7.2018	2	120.069	2	6.32267	6.44639	"Usp6nl"	FALSE	FALSE
ENSMUSG00000039050	14_103537596	6.24521	14	103.538	2	180.119	180.163	"Osbpl2"	FALSE	FALSE
ENSMUSG00000039050	15_85245547	6.20274	15	85.2455	2	180.119	180.163	"Osbpl2"	FALSE	FALSE
ENSMUSG00000039057	1_62611444	6.29749	1	62.6114	8	10.1539	10.6347	"Myo16"	FALSE	FALSE
ENSMUSG00000039057	19_55564020	6.88691	19	55.564	8	10.1539	10.6347	"Myo16"	FALSE	FALSE
ENSMUSG00000039058	8_71942851	6.68393	8	71.9429	3	152.463	152.668	"Ak5"	FALSE	FALSE
ENSMUSG00000039058	9_103097810	6.00172	9	103.098	3	152.463	152.668	"Ak5"	FALSE	FALSE
ENSMUSG00000039058	19_45330240	6.01073	19	45.3302	3	152.463	152.668	"Ak5"	FALSE	FALSE
ENSMUSG00000039062	6_145839910	7.33416	6	145.84	7	79.8218	79.8611	"Anpep"	FALSE	FALSE
ENSMUSG00000039081	7_49130260	6.53741	7	49.1303	14	21.984	21.9896	"Zfp503"	FALSE	FALSE
ENSMUSG00000039084	6_16238894	6.03931	6	16.2389	11	94.565	94.5691	"Chad"	FALSE	FALSE
ENSMUSG00000039084	10_28594273	6.01607	10	28.5943	11	94.565	94.5691	"Chad"	FALSE	FALSE
ENSMUSG00000039084	13_111894990	6.23802	13	111.895	11	94.565	94.5691	"Chad"	FALSE	FALSE
ENSMUSG00000039084	X_164017728	6.03682	X	164.018	11	94.565	94.5691	"Chad"	FALSE	FALSE
ENSMUSG00000039086	1_93109434	7.12533	1	93.1094	2	180.043	180.07	"Ss18l1"	FALSE	FALSE
ENSMUSG00000039086	2_112303928	6.22288	2	112.304	2	180.043	180.07	"Ss18l1"	FALSE	FALSE
ENSMUSG00000039086	3_146965364	6.20006	3	146.965	2	180.043	180.07	"Ss18l1"	FALSE	FALSE
ENSMUSG00000039086	10_121537283	6.37337	10	121.537	2	180.043	180.07	"Ss18l1"	FALSE	FALSE
ENSMUSG00000039086	16_50888905	7.0442	16	50.8889	2	180.043	180.07	"Ss18l1"	FALSE	FALSE
ENSMUSG00000039086	17_43294810	6.06246	17	43.2948	2	180.043	180.07	"Ss18l1"	FALSE	FALSE
ENSMUSG00000039096	16_66186721	8.63012	16	66.1867	11	94.5398	94.5493	"Rsad1"	FALSE	TRUE
ENSMUSG00000039109	5_73130754	6.99197	5	73.1308	13	36.8672	37.0502	"F13a1"	FALSE	FALSE
ENSMUSG00000039109	7_138649019	6.1238	7	138.649	13	36.8672	37.0502	"F13a1"	FALSE	FALSE
ENSMUSG00000039130	15_82440125	7.38095	15	82.4401	6	30.3664	30.391	"Zc3hc1"	FALSE	FALSE
ENSMUSG00000039131	3_141667964	6.01982	3	141.668	3	152.094	152.166	"Gipc2"	FALSE	FALSE
ENSMUSG00000039133	11_80668608	6.30727	11	80.6686	7	79.7103	79.7124	"9330171B17Rik"	FALSE	FALSE
ENSMUSG00000039133	15_25614807	7.14927	15	25.6148	7	79.7103	79.7124	"9330171B17Rik"	FALSE	FALSE
ENSMUSG00000039153	5_148326473	7.03814	5	148.326	17	44.496	44.8148	"Runx2"	FALSE	FALSE
ENSMUSG00000039154	14_67686290	10.1938	14	67.6863	17	55.9705	55.9766	"Shd"	FALSE	TRUE
ENSMUSG00000039154	17_60574300	6.09748	17	60.5743	17	55.9705	55.9766	"Shd"	FALSE	FALSE
ENSMUSG00000039155	5_132623871	6.4007	5	132.624	2	178.431	178.487	"Cdh26"	FALSE	FALSE
ENSMUSG00000039156	13_94094090	6.01217	13	94.0941	5	53.9985	54.1211	"Stim2"	FALSE	FALSE
ENSMUSG00000039157	7_75109232	6.6655	7	75.1092	2	32.5353	32.5698	"Fam102a"	FALSE	FALSE
ENSMUSG00000039159	1_190208216	6.01914	1	190.208	6	30.2113	30.3045	"Ube2h"	FALSE	FALSE
ENSMUSG00000039163	2_173030753	6.5156	2	173.031	9	118.065	118.15	"Cmc1"	FALSE	FALSE
ENSMUSG00000039163	3_48529695	7.91823	3	48.5297	9	118.065	118.15	"Cmc1"	FALSE	TRUE
ENSMUSG00000039168	16_29084474	6.2575	16	29.0845	15	31.2243	31.2743	"Dap"	FALSE	FALSE
ENSMUSG00000039182	2_108831934	7.22073	2	108.832	13	14.6302	14.6382	"AW209491"	FALSE	FALSE
ENSMUSG00000039182	2_124717244	6.37596	2	124.717	13	14.6302	14.6382	"AW209491"	FALSE	FALSE
ENSMUSG00000039182	6_124226526	6.09621	6	124.227	13	14.6302	14.6382	"AW209491"	FALSE	FALSE
ENSMUSG00000039187	4_88106159	6.71918	4	88.1062	7	79.3919	79.4503	"Fanci"	FALSE	FALSE
ENSMUSG00000039191	8_117836212	6.22297	8	117.836	5	53.4662	53.6574	"Rbpj"	FALSE	FALSE
ENSMUSG00000039198	10_99816803	7.61708	10	99.8168	11	121.83	121.843	"Ptchd3"	FALSE	FALSE
ENSMUSG00000039198	11_45599485	6.5281	11	45.5995	11	121.83	121.843	"Ptchd3"	FALSE	FALSE
ENSMUSG00000039198	11_68660126	7.86216	11	68.6601	11	121.83	121.843	"Ptchd3"	FALSE	TRUE
ENSMUSG00000039198	19_26493222	6.04002	19	26.4932	11	121.83	121.843	"Ptchd3"	FALSE	FALSE
ENSMUSG00000039199	14_91877475	6.27805	14	91.8775	8	105.472	105.484	"Zdhhc1"	FALSE	FALSE
ENSMUSG00000039201	2_40407604	6.24525	2	40.4076	X	8.15447	8.17618	"Tbc1d25"	FALSE	FALSE
ENSMUSG00000039201	12_98572645	6.38818	12	98.5726	X	8.15447	8.17618	"Tbc1d25"	FALSE	FALSE
ENSMUSG00000039202	4_68553309	7.7445	4	68.5533	7	79.2732	79.3655	"Abhd2"	FALSE	FALSE
ENSMUSG00000039205	8_96014864	6.08222	8	96.0149	2	32.3523	32.381	"Ciz1"	FALSE	FALSE
ENSMUSG00000039206	5_18426000	6.10354	5	18.426	5	143.465	143.506	"Daglb"	FALSE	FALSE
ENSMUSG00000039206	5_24584674	6.00282	5	24.5847	5	143.465	143.506	"Daglb"	FALSE	FALSE
ENSMUSG00000039206	8_95762009	6.35318	8	95.762	5	143.465	143.506	"Daglb"	FALSE	FALSE
ENSMUSG00000039206	16_49777557	7.20534	16	49.7776	5	143.465	143.506	"Daglb"	FALSE	FALSE
ENSMUSG00000039206	16_59637026	6.3307	16	59.637	5	143.465	143.506	"Daglb"	FALSE	FALSE
ENSMUSG00000039206	18_34019066	6.50545	18	34.0191	5	143.465	143.506	"Daglb"	FALSE	FALSE
ENSMUSG00000039220	5_129871162	6.46486	5	129.871	17	35.9164	35.9323	"Ppp1r10"	FALSE	FALSE
ENSMUSG00000039220	9_115919192	6.97828	9	115.919	17	35.9164	35.9323	"Ppp1r10"	FALSE	FALSE
ENSMUSG00000039220	9_119099209	7.5494	9	119.099	17	35.9164	35.9323	"Ppp1r10"	FALSE	FALSE
ENSMUSG00000039220	11_111563287	7.25849	11	111.563	17	35.9164	35.9323	"Ppp1r10"	FALSE	FALSE
ENSMUSG00000039221	2_75982341	7.57935	2	75.9823	3	28.8054	28.8074	"Rpl22l1"	FALSE	FALSE
ENSMUSG00000039230	3_52043480	6.23776	3	52.0435	11	121.452	121.617	"Tbcd"	FALSE	FALSE
ENSMUSG00000039232	8_110738103	6.25516	8	110.738	10	12.94	12.9643	"Stx11"	FALSE	FALSE
ENSMUSG00000039233	7_69415743	6.48878	7	69.4157	13	13.9979	14.0396	"Tbce"	FALSE	FALSE
ENSMUSG00000039233	9_40780764	6.0163	9	40.7808	13	13.9979	14.0396	"Tbce"	FALSE	FALSE
ENSMUSG00000039233	13_104225807	7.90721	13	104.226	13	13.9979	14.0396	"Tbce"	FALSE	TRUE
ENSMUSG00000039236	X_133160246	7.15142	X	133.16	7	78.9134	78.9204	"Isg20"	FALSE	FALSE
ENSMUSG00000039239	4_104063576	6.29935	4	104.064	1	186.623	186.706	"Tgfb2"	FALSE	FALSE
ENSMUSG00000039242	18_64933085	6.24582	18	64.9331	13	13.9547	13.9991	"B3galnt2"	FALSE	FALSE
ENSMUSG00000039244	6_49116341	6.37433	6	49.1163	5	143.301	143.315	"E130309D02Rik"	FALSE	FALSE
ENSMUSG00000000732	4_65427487	7.17788	4	65.4275	10	78.0694	78.0795	"Icosl"	FALSE	FALSE
ENSMUSG00000000732	17_77873109	6.00495	17	77.8731	10	78.0694	78.0795	"Icosl"	FALSE	FALSE
ENSMUSG00000000738	11_43613493	6.44783	11	43.6135	8	123.063	123.098	"Spg7"	FALSE	FALSE
ENSMUSG00000000753	5_35885612	7.31518	5	35.8856	11	75.4098	75.4227	"Serpinf1"	FALSE	FALSE
ENSMUSG00000000753	5_38767926	6.68852	5	38.7679	11	75.4098	75.4227	"Serpinf1"	FALSE	FALSE
ENSMUSG00000000753	5_42164278	6.3699	5	42.1643	11	75.4098	75.4227	"Serpinf1"	FALSE	FALSE
ENSMUSG00000000782	6_125504286	6.26505	6	125.504	11	52.2524	52.283	"Tcf7"	FALSE	FALSE
ENSMUSG00000000787	17_80942843	6.7747	17	80.9428	X	13.281	13.2941	"Ddx3x"	FALSE	FALSE
ENSMUSG00000000787	19_50259713	6.96087	19	50.2597	X	13.281	13.2941	"Ddx3x"	FALSE	FALSE
ENSMUSG00000000792	16_57396561	6.24209	16	57.3966	8	70.8829	70.8928	"Slc5a5"	FALSE	FALSE
ENSMUSG00000000804	14_24029610	6.12631	14	24.0296	11	84.9844	85.1402	"Usp32"	FALSE	FALSE
ENSMUSG00000000805	12_102831555	6.18821	12	102.832	11	84.9578	84.966	"Car4"	FALSE	FALSE
ENSMUSG00000000823	2_76065220	6.23411	2	76.0652	2	181.582	181.593	"Zfp512b"	FALSE	FALSE
ENSMUSG00000000823	3_51170637	6.44572	3	51.1706	2	181.582	181.593	"Zfp512b"	FALSE	FALSE
ENSMUSG00000000826	7_78276639	6.7565	7	78.2766	2	181.52	181.555	"Dnajc5"	FALSE	FALSE
ENSMUSG00000000876	2_160722004	6.56333	2	160.722	2	154.586	154.604	"Pxmp4"	FALSE	FALSE
ENSMUSG00000000876	15_91429498	6.34447	15	91.4295	2	154.586	154.604	"Pxmp4"	FALSE	FALSE
ENSMUSG00000000889	5_76280236	6.50171	5	76.2802	2	27.1652	27.1832	"Dbh"	FALSE	FALSE
ENSMUSG00000000903	5_118932883	6.3676	5	118.933	10	75.9431	75.9497	"Vpreb3"	FALSE	FALSE
ENSMUSG00000000903	6_148631282	6.08397	6	148.631	10	75.9431	75.9497	"Vpreb3"	FALSE	FALSE
ENSMUSG00000000903	11_96590003	6.17186	11	96.59	10	75.9431	75.9497	"Vpreb3"	FALSE	FALSE
ENSMUSG00000000903	17_74959329	6.05094	17	74.9593	10	75.9431	75.9497	"Vpreb3"	FALSE	FALSE
ENSMUSG00000000934	12_71785203	7.04291	12	71.7852	15	75.657	75.6788	"Top1mt"	FALSE	FALSE
ENSMUSG00000000948	2_16902424	6.15353	2	16.9024	7	59.9741	60.0051	"Gm38393"	FALSE	FALSE
ENSMUSG00000000948	2_107359237	6.1076	2	107.359	7	59.9741	60.0051	"Gm38393"	FALSE	FALSE
ENSMUSG00000000948	5_151520204	7.40886	5	151.52	7	59.9741	60.0051	"Gm38393"	FALSE	FALSE
ENSMUSG00000000948	16_85953412	6.8803	16	85.9534	7	59.9741	60.0051	"Gm38393"	FALSE	FALSE
ENSMUSG00000000976	3_81045464	6.25742	3	81.0455	11	83.7537	83.7838	"Heatr6"	FALSE	FALSE
ENSMUSG00000000976	12_32113752	6.14403	12	32.1138	11	83.7537	83.7838	"Heatr6"	FALSE	FALSE
ENSMUSG00000000982	17_88150409	6.20958	17	88.1504	11	83.6478	83.6494	"Ccl3"	FALSE	FALSE
ENSMUSG00000000983	7_134108153	7.0668	7	134.108	11	83.709	83.7113	"Wfdc18"	FALSE	FALSE
ENSMUSG00000000983	8_116954795	6.40222	8	116.955	11	83.709	83.7113	"Wfdc18"	FALSE	FALSE
ENSMUSG00000000983	9_86954570	6.31762	9	86.9546	11	83.709	83.7113	"Wfdc18"	FALSE	FALSE
ENSMUSG00000001016	2_74614527	7.14328	2	74.6145	3	90.4761	90.4884	"Ilf2"	FALSE	FALSE
ENSMUSG00000001016	2_77126116	7.55566	2	77.1261	3	90.4761	90.4884	"Ilf2"	FALSE	FALSE
ENSMUSG00000001016	2_102695238	6.90828	2	102.695	3	90.4761	90.4884	"Ilf2"	FALSE	FALSE
ENSMUSG00000001016	4_48789222	6.27578	4	48.7892	3	90.4761	90.4884	"Ilf2"	FALSE	FALSE
ENSMUSG00000001016	11_68892129	6.85241	11	68.8921	3	90.4761	90.4884	"Ilf2"	FALSE	FALSE
ENSMUSG00000001017	2_115900946	7.35702	2	115.901	3	90.499	90.5095	"Chtop"	FALSE	FALSE
ENSMUSG00000001017	8_65061227	6.66462	8	65.0612	3	90.499	90.5095	"Chtop"	FALSE	FALSE
ENSMUSG00000001018	2_68933129	6.83459	2	68.9331	3	90.488	90.491	"Snapin"	FALSE	FALSE
ENSMUSG00000001018	2_76017949	6.34239	2	76.0179	3	90.488	90.491	"Snapin"	FALSE	FALSE
ENSMUSG00000039246	2_54767477	6.29938	2	54.7675	1	186.088	186.117	"Lyplal1"	FALSE	FALSE
ENSMUSG00000039252	9_95261895	6.55357	9	95.2619	5	52.5335	52.5665	"Lgi2"	FALSE	FALSE
ENSMUSG00000039252	19_50168209	6.21474	19	50.1682	5	52.5335	52.5665	"Lgi2"	FALSE	FALSE
ENSMUSG00000039252	19_53756107	7.8547	19	53.7561	5	52.5335	52.5665	"Lgi2"	FALSE	TRUE
ENSMUSG00000039253	2_173589168	6.87267	2	173.589	11	121.421	121.431	"Fn3krp"	FALSE	FALSE
ENSMUSG00000039253	3_83652958	6.87662	3	83.653	11	121.421	121.431	"Fn3krp"	FALSE	FALSE
ENSMUSG00000039253	3_98029316	6.29299	3	98.0293	11	121.421	121.431	"Fn3krp"	FALSE	FALSE
ENSMUSG00000039253	3_150843914	6.41669	3	150.844	11	121.421	121.431	"Fn3krp"	FALSE	FALSE
ENSMUSG00000039253	11_114159333	6.29231	11	114.159	11	121.421	121.431	"Fn3krp"	FALSE	FALSE
ENSMUSG00000039253	16_18603149	7.57862	16	18.6031	11	121.421	121.431	"Fn3krp"	FALSE	FALSE
ENSMUSG00000039254	2_29802244	6.84363	2	29.8022	2	32.2366	32.255	"Pomt1"	TRUE	FALSE
ENSMUSG00000039257	2_161182427	6.58203	2	161.182	7	40.8983	40.9306	"Vstm2b"	FALSE	FALSE
ENSMUSG00000039275	18_49201347	7.06607	18	49.2013	11	121.26	121.31	"Foxk2"	FALSE	FALSE
ENSMUSG00000039285	1_65294403	6.43407	1	65.2944	9	118.04	118.07	"Azi2"	FALSE	FALSE
ENSMUSG00000039294	15_72929695	6.43329	15	72.9297	11	121.223	121.229	"BC017643"	FALSE	FALSE
ENSMUSG00000039318	14_36445490	6.12634	14	36.4455	1	185.204	185.287	"Rab3gap2"	FALSE	FALSE
ENSMUSG00000039330	1_157166180	6.82108	1	157.166	19	5.39005	5.3944	"Tsga10ip"	FALSE	FALSE
ENSMUSG00000039330	9_119097376	6.0121	9	119.097	19	5.39005	5.3944	"Tsga10ip"	FALSE	FALSE
ENSMUSG00000039349	8_8942840	7.28694	8	8.94284	1	184.872	184.883	"C130074G19Rik"	FALSE	FALSE
ENSMUSG00000039349	8_23312151	6.78995	8	23.3122	1	184.872	184.883	"C130074G19Rik"	FALSE	FALSE
ENSMUSG00000039354	9_112948829	6.23382	9	112.949	1	72.5833	72.6331	"Smarcal1"	FALSE	FALSE
ENSMUSG00000039356	4_83711192	6.14517	4	83.7112	2	31.6707	31.6813	"Exosc2"	FALSE	FALSE
ENSMUSG00000039357	3_153026867	6.0172	3	153.027	14	20.695	20.7002	"Fut11"	FALSE	FALSE
ENSMUSG00000039357	7_50853278	6.24067	7	50.8533	14	20.695	20.7002	"Fut11"	FALSE	FALSE
ENSMUSG00000039357	7_83890460	7.84096	7	83.8905	14	20.695	20.7002	"Fut11"	FALSE	TRUE
ENSMUSG00000039357	11_103418350	6.70605	11	103.418	14	20.695	20.7002	"Fut11"	FALSE	FALSE
ENSMUSG00000039367	4_59463253	6.86634	4	59.4633	14	20.6743	20.6948	"Sec24c"	FALSE	FALSE
ENSMUSG00000039367	5_25706169	7.5858	5	25.7062	14	20.6743	20.6948	"Sec24c"	FALSE	FALSE
ENSMUSG00000039376	2_49988021	6.62965	2	49.988	14	20.6589	20.6684	"Synpo2l"	FALSE	FALSE
ENSMUSG00000039377	8_61493953	6.04851	8	61.494	1	184.727	184.733	"Hlx"	FALSE	FALSE
ENSMUSG00000039382	15_78140157	6.06525	15	78.1402	X	7.71433	7.72821	"Wdr45"	FALSE	FALSE
ENSMUSG00000039382	17_90172357	6.11317	17	90.1724	X	7.71433	7.72821	"Wdr45"	FALSE	FALSE
ENSMUSG00000039395	19_61345071	6.03687	19	61.3451	1	72.1594	72.2123	"Mreg"	FALSE	FALSE
ENSMUSG00000039396	14_118375695	6.21171	14	118.376	8	53.5869	53.6391	"Neil3"	FALSE	FALSE
ENSMUSG00000039410	1_64271571	6.33415	1	64.2716	4	154.316	154.637	"Prdm16"	FALSE	FALSE
ENSMUSG00000039414	2_112131582	6.16724	2	112.132	17	78.7529	78.8354	"Heatr5b"	FALSE	FALSE
ENSMUSG00000039414	10_64585901	8.15544	10	64.5859	17	78.7529	78.8354	"Heatr5b"	FALSE	TRUE
ENSMUSG00000039419	1_168928335	6.33931	1	168.928	6	45.0594	47.3042	"Cntnap2"	FALSE	FALSE
ENSMUSG00000039419	11_56140466	6.15496	11	56.1405	6	45.0594	47.3042	"Cntnap2"	FALSE	FALSE
ENSMUSG00000039427	13_100171653	6.10399	13	100.172	16	5.23362	5.24491	"Alg1"	FALSE	FALSE
ENSMUSG00000039428	13_53490486	7.03926	13	53.4905	7	89.1397	89.4042	"Tmem135"	FALSE	FALSE
ENSMUSG00000039449	9_70614608	6.14508	9	70.6146	2	4.62206	4.65211	"Prpf18"	FALSE	FALSE
ENSMUSG00000039449	13_100573290	6.32041	13	100.573	2	4.62206	4.65211	"Prpf18"	FALSE	FALSE
ENSMUSG00000039456	13_109649948	6.16424	13	109.65	16	93.8321	93.8761	"Morc3"	FALSE	FALSE
ENSMUSG00000039457	11_46674572	6.13949	11	46.6746	16	5.08629	5.13248	"Ppl"	FALSE	FALSE
ENSMUSG00000039462	5_149191454	6.32107	5	149.191	10	34.39	34.3971	"Col10a1"	FALSE	FALSE
ENSMUSG00000039463	3_68820850	8.18791	3	68.8208	2	167.422	167.477	"Slc9a8"	FALSE	TRUE
ENSMUSG00000039470	8_111896843	6.9407	8	111.897	8	40.4238	40.5103	"Zdhhc2"	FALSE	FALSE
ENSMUSG00000039470	19_6542925	6.2172	19	6.54293	8	40.4238	40.5103	"Zdhhc2"	FALSE	FALSE
ENSMUSG00000039473	15_20196414	7.093	15	20.1964	16	5.05007	5.08629	"Ubn1"	FALSE	FALSE
ENSMUSG00000039474	6_135984803	6.77686	6	135.985	5	36.9661	36.9892	"Wfs1"	FALSE	FALSE
ENSMUSG00000039474	6_138666405	6.24346	6	138.666	5	36.9661	36.9892	"Wfs1"	FALSE	FALSE
ENSMUSG00000039474	12_98509931	6.36965	12	98.5099	5	36.9661	36.9892	"Wfs1"	FALSE	FALSE
ENSMUSG00000039476	2_75376302	6.02462	2	75.3763	2	30.835	30.8813	"Prrx2"	FALSE	FALSE
ENSMUSG00000039477	3_37850440	6.43288	3	37.8504	5	142.725	142.818	"Tnrc18"	FALSE	FALSE
ENSMUSG00000039478	1_133434645	6.80739	1	133.435	8	40.3075	40.3863	"Micu3"	FALSE	FALSE
ENSMUSG00000039478	4_143264559	6.22461	4	143.265	8	40.3075	40.3863	"Micu3"	FALSE	FALSE
ENSMUSG00000039478	5_32249609	7.46022	5	32.2496	8	40.3075	40.3863	"Micu3"	FALSE	FALSE
ENSMUSG00000039478	6_119110741	6.10144	6	119.111	8	40.3075	40.3863	"Micu3"	FALSE	FALSE
ENSMUSG00000039478	14_61138419	7.94618	14	61.1384	8	40.3075	40.3863	"Micu3"	FALSE	TRUE
ENSMUSG00000039480	9_123619467	6.91806	9	123.619	10	34.2883	34.4186	"Nt5dc1"	FALSE	FALSE
ENSMUSG00000039480	10_75857483	6.5009	10	75.8575	10	34.2883	34.4186	"Nt5dc1"	FALSE	FALSE
ENSMUSG00000039485	10_65138070	6.25507	10	65.1381	10	34.2974	34.3013	"Tspyl4"	FALSE	FALSE
ENSMUSG00000039485	14_70304686	6.30748	14	70.3047	10	34.2974	34.3013	"Tspyl4"	FALSE	FALSE
ENSMUSG00000039485	15_61751434	7.08685	15	61.7514	10	34.2974	34.3013	"Tspyl4"	FALSE	FALSE
ENSMUSG00000039496	2_59402748	6.28351	2	59.4027	2	3.51303	3.52638	"Cdnf"	FALSE	FALSE
ENSMUSG00000039497	3_133952455	6.05231	3	133.952	10	34.1514	34.2076	"Dse"	FALSE	FALSE
ENSMUSG00000039497	13_84730673	6.45155	13	84.7307	10	34.1514	34.2076	"Dse"	FALSE	FALSE
ENSMUSG00000039515	8_6935849	6.34408	8	6.93585	2	30.416	30.4478	"Ppp2r4"	FALSE	FALSE
ENSMUSG00000039531	4_33389206	9.84646	4	33.3892	10	33.9269	33.9512	"Zufsp"	FALSE	TRUE
ENSMUSG00000039531	15_90046447	7.09887	15	90.0464	10	33.9269	33.9512	"Zufsp"	FALSE	FALSE
ENSMUSG00000039536	3_55452106	6.85837	3	55.4521	2	166.948	166.996	"Stau1"	FALSE	FALSE
ENSMUSG00000039536	4_59337136	6.15574	4	59.3371	2	166.948	166.996	"Stau1"	FALSE	FALSE
ENSMUSG00000039536	X_19243918	6.00665	X	19.2439	2	166.948	166.996	"Stau1"	FALSE	FALSE
ENSMUSG00000039546	4_118163915	6.61817	4	118.164	4	153.373	153.483	"Ajap1"	FALSE	FALSE
ENSMUSG00000039563	2_132240855	6.49175	2	132.241	5	36.4476	36.4649	"2210406O10Rik"	FALSE	FALSE
ENSMUSG00000039563	8_61595694	6.64742	8	61.5957	5	36.4476	36.4649	"2210406O10Rik"	FALSE	FALSE
ENSMUSG00000039563	9_96792731	6.02092	9	96.7927	5	36.4476	36.4649	"2210406O10Rik"	FALSE	FALSE
ENSMUSG00000039568	8_116020571	6.24875	8	116.021	16	4.87478	4.88032	"Ubald1"	FALSE	FALSE
ENSMUSG00000039577	18_60596348	6.31504	18	60.5963	4	152.477	152.563	"Nphp4"	FALSE	FALSE
ENSMUSG00000039578	1_69224793	6.72257	1	69.2248	6	61.1803	62.3829	"Ccser1"	FALSE	FALSE
ENSMUSG00000039578	5_101347394	8.00592	5	101.347	6	61.1803	62.3829	"Ccser1"	FALSE	TRUE
ENSMUSG00000039579	1_33817812	6.59963	1	33.8178	4	49.6616	49.8457	"Grin3a"	FALSE	FALSE
ENSMUSG00000039585	3_121584917	6.01507	3	121.585	9	59.7509	59.9289	"Myo9a"	FALSE	FALSE
ENSMUSG00000039607	11_104727180	6.23563	11	104.727	9	116.573	117.63	"Rbms3"	FALSE	FALSE
ENSMUSG00000039616	9_60182922	6.37279	9	60.1829	18	24.6537	24.7016	"Mocos"	FALSE	FALSE
ENSMUSG00000039623	10_84390569	6.11669	10	84.3906	5	142.464	142.479	"Ap5z1"	FALSE	FALSE
ENSMUSG00000039629	6_21599214	6.09642	6	21.5992	6	29.917	29.9597	"Strip2"	FALSE	FALSE
ENSMUSG00000039630	11_43900772	7.60098	11	43.9008	1	178.324	178.338	"Hnrnpu"	FALSE	FALSE
ENSMUSG00000039634	12_28364617	6.41012	12	28.3646	4	49.5212	49.5315	"Zfp189"	FALSE	FALSE
ENSMUSG00000039634	14_63337417	6.05281	14	63.3374	4	49.5212	49.5315	"Zfp189"	FALSE	FALSE
ENSMUSG00000039639	14_71183667	6.19511	14	71.1837	16	92.346	92.3595	"Kcne1"	FALSE	FALSE
ENSMUSG00000039646	2_10791076	7.17687	2	10.7911	16	4.63994	4.6508	"Vasn"	FALSE	FALSE
ENSMUSG00000039646	2_59803484	7.14369	2	59.8035	16	4.63994	4.6508	"Vasn"	FALSE	FALSE
ENSMUSG00000039646	4_156416125	6.00436	4	156.416	16	4.63994	4.6508	"Vasn"	FALSE	FALSE
ENSMUSG00000039646	7_107194305	6.20831	7	107.194	16	4.63994	4.6508	"Vasn"	FALSE	FALSE
ENSMUSG00000039646	16_86953761	6.09532	16	86.9538	16	4.63994	4.6508	"Vasn"	FALSE	FALSE
ENSMUSG00000039653	18_36599722	6.5269	18	36.5997	4	49.4894	49.5066	"Baat"	FALSE	FALSE
ENSMUSG00000039662	3_85576244	6.18169	3	85.5762	4	152.297	152.307	"Icmt"	FALSE	FALSE
ENSMUSG00000039670	2_169234834	6.06085	2	169.235	11	120.457	120.458	"Oxld1"	FALSE	FALSE
ENSMUSG00000039672	5_105424495	6.44624	5	105.424	16	92.2924	92.2981	"Kcne2"	FALSE	FALSE
ENSMUSG00000039672	5_107778212	6.69509	5	107.778	16	92.2924	92.2981	"Kcne2"	FALSE	FALSE
ENSMUSG00000039672	7_133975484	7.4769	7	133.975	16	92.2924	92.2981	"Kcne2"	FALSE	FALSE
ENSMUSG00000039678	2_105163834	6.36959	2	105.164	2	30.1337	30.152	"Tbc1d13"	FALSE	FALSE
ENSMUSG00000039678	18_85638905	6.28416	18	85.6389	2	30.1337	30.152	"Tbc1d13"	FALSE	FALSE
ENSMUSG00000039684	4_140115709	6.98477	4	140.116	10	31.2481	31.251	"Gm5422"	FALSE	FALSE
ENSMUSG00000039686	6_86655127	6.57915	6	86.6551	2	30.0973	30.1246	"Zer1"	FALSE	FALSE
ENSMUSG00000039697	6_13206854	6.23976	6	13.2069	10	30.6456	30.8031	"Ncoa7"	FALSE	FALSE
ENSMUSG00000039701	17_88670823	6.41896	17	88.6708	3	122.931	122.985	"Usp53"	FALSE	FALSE
ENSMUSG00000039706	3_145429902	6.743	3	145.43	5	44.4721	44.7997	"Ldb2"	FALSE	FALSE
ENSMUSG00000039713	17_69724373	7.39432	17	69.7244	4	152.072	152.115	"Plekhg5"	FALSE	FALSE
ENSMUSG00000039715	6_42239044	7.33502	6	42.239	2	30.0315	30.0489	"Wdr34"	FALSE	FALSE
ENSMUSG00000039715	14_75349661	6.56562	14	75.3497	2	30.0315	30.0489	"Wdr34"	FALSE	FALSE
ENSMUSG00000039735	7_111411551	6.45446	7	111.412	3	122.539	122.62	"Fnbp1l"	FALSE	FALSE
ENSMUSG00000039735	15_54411694	6.21339	15	54.4117	3	122.539	122.62	"Fnbp1l"	FALSE	FALSE
ENSMUSG00000039745	10_90949729	6.0839	10	90.9497	7	49.7591	49.774	"Htatip2"	FALSE	FALSE
ENSMUSG00000039745	X_84935631	6.77151	X	84.9356	7	49.7591	49.774	"Htatip2"	FALSE	FALSE
ENSMUSG00000039759	4_32274674	6.67573	4	32.2747	4	151.983	151.989	"Thap3"	FALSE	FALSE
ENSMUSG00000039768	10_14332375	6.30555	10	14.3324	4	151.934	151.982	"Dnajc11"	FALSE	FALSE
ENSMUSG00000039768	15_5863493	6.07929	15	5.86349	4	151.934	151.982	"Dnajc11"	FALSE	FALSE
ENSMUSG00000039770	13_101463812	6.54666	13	101.464	17	72.8367	72.8512	"Ypel5"	FALSE	FALSE
ENSMUSG00000039774	4_117072093	7.73036	4	117.072	4	47.0919	47.1231	"Galnt12"	FALSE	FALSE
ENSMUSG00000039787	5_43609254	8.7075	5	43.6093	2	29.8692	29.8828	"Cercam"	FALSE	TRUE
ENSMUSG00000039795	13_97745667	6.08572	13	97.7457	3	10.34	10.3513	"Zfand1"	FALSE	FALSE
ENSMUSG00000039814	8_33363280	6.34897	8	33.3633	8	18.9327	18.951	"Xkr5"	FALSE	FALSE
ENSMUSG00000039824	2_33869129	6.04879	2	33.8691	10	128.494	128.499	"Myl6b"	FALSE	FALSE
ENSMUSG00000039824	2_69346422	6.01567	2	69.3464	10	128.494	128.499	"Myl6b"	FALSE	FALSE
ENSMUSG00000039824	7_101676952	6.00113	7	101.677	10	128.494	128.499	"Myl6b"	FALSE	FALSE
ENSMUSG00000039828	1_71714537	6.32169	1	71.7145	15	7.87305	8.09921	"Wdr70"	FALSE	FALSE
ENSMUSG00000039828	15_103193326	6.69357	15	103.193	15	7.87305	8.09921	"Wdr70"	FALSE	FALSE
ENSMUSG00000039834	7_105107231	7.36196	7	105.107	2	164.892	164.912	"Zfp335"	FALSE	FALSE
ENSMUSG00000039835	5_24943315	6.3708	5	24.9433	10	18.319	18.5339	"Nhsl1"	FALSE	FALSE
ENSMUSG00000039844	4_45674223	6.8203	4	45.6742	2	29.6197	29.741	"Rapgef1"	FALSE	FALSE
ENSMUSG00000039844	9_115494921	7.25022	9	115.495	2	29.6197	29.741	"Rapgef1"	FALSE	FALSE
ENSMUSG00000039844	12_111481950	6.80202	12	111.482	2	29.6197	29.741	"Rapgef1"	FALSE	FALSE
ENSMUSG00000039851	4_8755671	6.79204	4	8.75567	16	91.0539	91.0951	"4932438H23Rik"	FALSE	FALSE
ENSMUSG00000039851	4_31553726	6.63881	4	31.5537	16	91.0539	91.0951	"4932438H23Rik"	FALSE	FALSE
ENSMUSG00000039851	12_28790483	6.39668	12	28.7905	16	91.0539	91.0951	"4932438H23Rik"	FALSE	FALSE
ENSMUSG00000039852	4_138571807	6.96245	4	138.572	4	150.282	150.622	"Rere"	FALSE	FALSE
ENSMUSG00000039879	16_77399758	7.19339	16	77.3998	10	17.9005	17.9481	"Heca"	FALSE	FALSE
ENSMUSG00000039886	8_42016833	6.75196	8	42.0168	5	135.735	135.744	"Tmem120a"	FALSE	FALSE
ENSMUSG00000039886	10_14341713	6.2597	10	14.3417	5	135.735	135.744	"Tmem120a"	FALSE	FALSE
ENSMUSG00000039887	5_67428159	7.20514	5	67.4282	3	121.292	121.363	"Alg14"	FALSE	FALSE
ENSMUSG00000039887	7_96286596	6.40048	7	96.2866	3	121.292	121.363	"Alg14"	FALSE	FALSE
ENSMUSG00000039891	7_128021972	7.26223	7	128.022	10	17.7962	17.8457	"Txlnb"	FALSE	FALSE
ENSMUSG00000039903	X_75835029	6.02403	X	75.835	16	90.8267	90.9051	"Eva1c"	FALSE	FALSE
ENSMUSG00000039903	X_95025775	6.00783	X	95.0258	16	90.8267	90.9051	"Eva1c"	FALSE	FALSE
ENSMUSG00000039910	5_26569601	6.59884	5	26.5696	10	17.7232	17.7257	"Cited2"	FALSE	FALSE
ENSMUSG00000039910	6_111945728	6.43631	6	111.946	10	17.7232	17.7257	"Cited2"	FALSE	FALSE
ENSMUSG00000039913	17_7987324	6.4415	17	7.98732	2	136.081	136.388	"Pak7"	FALSE	FALSE
ENSMUSG00000039914	13_97806239	6.11888	13	97.8062	10	128.363	128.37	"Coq10a"	FALSE	FALSE
ENSMUSG00000039929	19_22651972	6.33867	19	22.652	16	90.7515	90.8104	"Urb1"	FALSE	FALSE
ENSMUSG00000039942	3_89207535	7.41153	3	89.2075	15	5.20666	5.24419	"Ptger4"	FALSE	FALSE
ENSMUSG00000039954	18_75432558	6.64126	18	75.4326	18	43.2077	43.3175	"Stk32a"	FALSE	FALSE
ENSMUSG00000039958	11_51786398	6.05729	11	51.7864	6	149.14	149.151	"Mettl20"	FALSE	FALSE
ENSMUSG00000039958	14_70862820	6.03756	14	70.8628	6	149.14	149.151	"Mettl20"	FALSE	FALSE
ENSMUSG00000039958	16_61661747	7.25102	16	61.6617	6	149.14	149.151	"Mettl20"	FALSE	FALSE
ENSMUSG00000039960	2_165677109	7.69518	2	165.677	8	123.654	123.664	"Rhou"	FALSE	FALSE
ENSMUSG00000039963	3_83406527	6.47329	3	83.4065	11	119.229	119.265	"Ccdc40"	FALSE	FALSE
ENSMUSG00000039963	8_123873358	7.04358	8	123.873	11	119.229	119.265	"Ccdc40"	FALSE	FALSE
ENSMUSG00000039963	9_102514648	6.79196	9	102.515	11	119.229	119.265	"Ccdc40"	FALSE	FALSE
ENSMUSG00000039963	X_160349329	6.4083	X	160.349	11	119.229	119.265	"Ccdc40"	FALSE	FALSE
ENSMUSG00000039967	16_5060435	6.30177	16	5.06044	4	34.8031	34.883	"Zfp292"	FALSE	FALSE
ENSMUSG00000039967	19_49198712	6.06784	19	49.1987	4	34.8031	34.883	"Zfp292"	FALSE	FALSE
ENSMUSG00000039982	5_112868766	6.57931	5	112.869	19	12.4663	12.502	"Dtx4"	FALSE	FALSE
ENSMUSG00000039985	4_150092377	6.19164	4	150.092	6	148.921	148.946	"Fam60a"	FALSE	FALSE
ENSMUSG00000039987	7_131913398	6.11456	7	131.913	5	20.7587	20.8821	"Phtf2"	FALSE	FALSE
ENSMUSG00000039987	8_110699524	6.82179	8	110.7	5	20.7587	20.8821	"Phtf2"	FALSE	FALSE
ENSMUSG00000039988	1_135482172	7.17147	1	135.482	3	157.947	158.008	"Ankrd13c"	FALSE	FALSE
ENSMUSG00000039988	3_81027268	6.63397	3	81.0273	3	157.947	158.008	"Ankrd13c"	FALSE	FALSE
ENSMUSG00000039988	7_44053303	7.21908	7	44.0533	3	157.947	158.008	"Ankrd13c"	FALSE	FALSE
ENSMUSG00000039988	14_24309533	6.39592	14	24.3095	3	157.947	158.008	"Ankrd13c"	FALSE	FALSE
ENSMUSG00000039989	12_104240207	6.14445	12	104.24	11	119.078	119.086	"Cbx4"	FALSE	FALSE
ENSMUSG00000039994	2_118697297	6.48588	2	118.697	10	128.232	128.253	"Timeless"	FALSE	FALSE
ENSMUSG00000040003	5_64038045	7.20141	5	64.038	5	19.227	20.7048	"Magi2"	FALSE	FALSE
ENSMUSG00000040003	19_5860626	6.65217	19	5.86063	5	19.227	20.7048	"Magi2"	FALSE	FALSE
ENSMUSG00000040006	6_118576020	6.24461	6	118.576	10	7.76795	7.79282	"Ginm1"	FALSE	FALSE
ENSMUSG00000040006	15_58807375	6.29385	15	58.8074	10	7.76795	7.79282	"Ginm1"	FALSE	FALSE
ENSMUSG00000040007	3_37922815	7.70493	3	37.9228	2	118.9	118.925	"Bahd1"	FALSE	FALSE
ENSMUSG00000040007	3_121580496	7.03476	3	121.58	2	118.9	118.925	"Bahd1"	FALSE	FALSE
ENSMUSG00000040007	16_93078739	6.49248	16	93.0787	2	118.9	118.925	"Bahd1"	FALSE	FALSE
ENSMUSG00000040009	1_170925094	6.26398	1	170.925	10	74.9672	75.0169	"Gnaz"	FALSE	FALSE
ENSMUSG00000040009	14_59135586	6.50601	14	59.1356	10	74.9672	75.0169	"Gnaz"	FALSE	FALSE
ENSMUSG00000040009	18_19935314	6.74957	18	19.9353	10	74.9672	75.0169	"Gnaz"	FALSE	FALSE
ENSMUSG00000040010	7_30491627	6.43873	7	30.4916	8	121.881	121.908	"Slc7a5"	FALSE	FALSE
ENSMUSG00000040010	12_100809117	6.04537	12	100.809	8	121.881	121.908	"Slc7a5"	FALSE	FALSE
ENSMUSG00000040013	19_27136269	7.55952	19	27.1363	5	135.292	135.35	"Fkbp6"	FALSE	FALSE
ENSMUSG00000040016	11_106321996	6.32444	11	106.322	3	157.567	157.646	"Ptger3"	FALSE	FALSE
ENSMUSG00000040016	16_74077191	6.53761	16	74.0772	3	157.567	157.646	"Ptger3"	FALSE	FALSE
ENSMUSG00000040018	7_4763624	7.46378	7	4.76362	19	43.7333	43.753	"Cox15"	FALSE	FALSE
ENSMUSG00000040018	8_101633040	6.78121	8	101.633	19	43.7333	43.753	"Cox15"	FALSE	FALSE
ENSMUSG00000040021	7_83879490	6.48363	7	83.8795	10	7.68121	7.71646	"Lats1"	FALSE	FALSE
ENSMUSG00000040022	17_66990069	7.42219	17	66.9901	19	59.9029	59.9437	"Rab11fip2"	FALSE	FALSE
ENSMUSG00000040025	3_80038271	6.09538	3	80.0383	4	132.185	132.212	"Ythdf2"	FALSE	FALSE
ENSMUSG00000040025	6_127065657	8.00172	6	127.066	4	132.185	132.212	"Ythdf2"	FALSE	TRUE
ENSMUSG00000040026	12_5590728	6.17852	12	5.59073	7	46.712	46.7157	"Saa3"	FALSE	FALSE
ENSMUSG00000040028	11_25393966	7.09832	11	25.394	8	4.28538	4.32541	"Elavl1"	FALSE	FALSE
ENSMUSG00000040034	4_51957798	6.12818	4	51.9578	10	7.6675	7.67888	"Nup43"	FALSE	FALSE
ENSMUSG00000040034	4_156009474	6.32617	4	156.009	10	7.6675	7.67888	"Nup43"	FALSE	FALSE
ENSMUSG00000040034	13_91879784	7.25159	13	91.8798	10	7.6675	7.67888	"Nup43"	FALSE	FALSE
ENSMUSG00000040035	19_59453759	6.73179	19	59.4538	2	118.78	118.811	"Disp2"	FALSE	FALSE
ENSMUSG00000040035	X_47975483	6.01836	X	47.9755	2	118.78	118.811	"Disp2"	FALSE	FALSE
ENSMUSG00000040037	6_112525215	7.55998	6	112.525	3	156.562	157.316	"Negr1"	FALSE	FALSE
ENSMUSG00000040037	7_67058933	6.95785	7	67.0589	3	156.562	157.316	"Negr1"	FALSE	FALSE
ENSMUSG00000040037	9_63591070	6.0014	9	63.5911	3	156.562	157.316	"Negr1"	FALSE	FALSE
ENSMUSG00000040037	9_66981187	6.08039	9	66.9812	3	156.562	157.316	"Negr1"	FALSE	FALSE
ENSMUSG00000040040	8_86308916	6.62227	8	86.3089	14	57.4241	57.5179	"Ift88"	FALSE	FALSE
ENSMUSG00000040040	8_92752764	6.85117	8	92.7528	14	57.4241	57.5179	"Ift88"	FALSE	FALSE
ENSMUSG00000040040	16_78619841	7.79687	16	78.6198	14	57.4241	57.5179	"Ift88"	FALSE	TRUE
ENSMUSG00000040048	13_53082596	6.1474	13	53.0826	17	24.7221	24.7245	"Ndufb10"	FALSE	FALSE
ENSMUSG00000040048	17_60837146	6.67235	17	60.8371	17	24.7221	24.7245	"Ndufb10"	FALSE	FALSE
ENSMUSG00000040054	3_41051166	7.02978	3	41.0512	10	128.093	128.129	"Baz2a"	FALSE	FALSE
ENSMUSG00000040061	4_140605272	7.73835	4	140.605	2	118.708	118.728	"Plcb2"	FALSE	FALSE
ENSMUSG00000040061	6_57060655	6.22263	6	57.0607	2	118.708	118.728	"Plcb2"	FALSE	FALSE
ENSMUSG00000040093	4_138333699	6.41887	4	138.334	2	118.529	118.55	"Bmf"	FALSE	FALSE
ENSMUSG00000040097	2_13795509	10.2241	2	13.7955	17	23.7554	23.7716	"Flywch1"	FALSE	TRUE
ENSMUSG00000040097	2_131766815	6.53573	2	131.767	17	23.7554	23.7716	"Flywch1"	FALSE	FALSE
ENSMUSG00000040097	10_102114701	6.28307	10	102.115	17	23.7554	23.7716	"Flywch1"	FALSE	FALSE
ENSMUSG00000040105	7_30502701	6.03111	7	30.5027	19	28.964	28.9668	"Plpp6"	FALSE	FALSE
ENSMUSG00000040111	3_69419650	6.24236	3	69.4197	9	40.2932	40.5314	"Gramd1b"	FALSE	FALSE
ENSMUSG00000040111	3_84652157	6.257	3	84.6522	9	40.2932	40.5314	"Gramd1b"	FALSE	FALSE
ENSMUSG00000040111	13_110828376	6.27382	13	110.828	9	40.2932	40.5314	"Gramd1b"	FALSE	FALSE
ENSMUSG00000040111	16_3568663	7.60397	16	3.56866	9	40.2932	40.5314	"Gramd1b"	FALSE	FALSE
ENSMUSG00000040112	4_153721538	6.46832	4	153.722	6	147.043	147.074	"Mrps35"	FALSE	FALSE
ENSMUSG00000040112	5_91701735	6.90731	5	91.7017	6	147.043	147.074	"Mrps35"	FALSE	FALSE
ENSMUSG00000040118	3_17007835	6.20784	3	17.0078	5	15.9347	16.3745	"Cacna2d1"	FALSE	FALSE
ENSMUSG00000040118	14_22895137	6.41458	14	22.8951	5	15.9347	16.3745	"Cacna2d1"	FALSE	FALSE
ENSMUSG00000040118	14_25920369	6.52021	14	25.9204	5	15.9347	16.3745	"Cacna2d1"	FALSE	FALSE
ENSMUSG00000040121	19_29699985	7.33248	19	29.7	6	147.033	147.034	"Rep15"	FALSE	FALSE
ENSMUSG00000040123	3_137942796	6.33271	3	137.943	14	56.7906	56.8117	"Zmym5"	FALSE	FALSE
ENSMUSG00000040123	4_16080200	6.91383	4	16.0802	14	56.7906	56.8117	"Zmym5"	FALSE	FALSE
ENSMUSG00000040123	11_36640776	6.07241	11	36.6408	14	56.7906	56.8117	"Zmym5"	FALSE	FALSE
ENSMUSG00000040123	14_72876989	6.61214	14	72.877	14	56.7906	56.8117	"Zmym5"	FALSE	FALSE
ENSMUSG00000040124	10_119126552	6.75575	10	119.127	1	163.385	163.404	"Gorab"	FALSE	FALSE
ENSMUSG00000040138	1_50825416	6.6221	1	50.8254	X	16.8855	16.9118	"Ndp"	FALSE	FALSE
ENSMUSG00000040138	2_44036542	8.11524	2	44.0365	X	16.8855	16.9118	"Ndp"	FALSE	TRUE
ENSMUSG00000040138	12_44760712	6.12523	12	44.7607	X	16.8855	16.9118	"Ndp"	FALSE	FALSE
ENSMUSG00000040139	6_129390996	6.89157	6	129.391	7	137.376	137.411	"9430038I01Rik"	FALSE	FALSE
ENSMUSG00000040139	7_28700581	8.26108	7	28.7006	7	137.376	137.411	"9430038I01Rik"	FALSE	TRUE
ENSMUSG00000040139	7_34376854	7.37755	7	34.3769	7	137.376	137.411	"9430038I01Rik"	FALSE	FALSE
ENSMUSG00000040139	19_59374696	8.9005	19	59.3747	7	137.376	137.411	"9430038I01Rik"	FALSE	TRUE
ENSMUSG00000040140	5_66464490	7.17809	5	66.4645	17	43.6153	43.6303	"Tdrd6"	FALSE	FALSE
ENSMUSG00000040147	14_67251173	6.04822	14	67.2512	X	16.7093	16.8174	"Maob"	FALSE	FALSE
ENSMUSG00000040158	2_25646207	7.12166	2	25.6462	11	73.1771	73.1832	"Tax1bp3"	FALSE	FALSE
ENSMUSG00000040158	16_96359396	6.17593	16	96.3594	11	73.1771	73.1832	"Tax1bp3"	FALSE	FALSE
ENSMUSG00000040165	3_37777713	6.16066	3	37.7777	8	3.94022	3.95475	"Cd209c"	FALSE	FALSE
ENSMUSG00000040170	4_140341434	6.34055	4	140.341	1	162.874	162.899	"Fmo2"	FALSE	FALSE
ENSMUSG00000040177	10_84909974	8.11134	10	84.91	7	131.338	131.363	"2310057M21Rik"	FALSE	TRUE
ENSMUSG00000040177	12_88141372	6.04533	12	88.1414	7	131.338	131.363	"2310057M21Rik"	FALSE	FALSE
ENSMUSG00000040177	18_49043219	6.92925	18	49.0432	7	131.338	131.363	"2310057M21Rik"	FALSE	FALSE
ENSMUSG00000040187	2_93844449	6.57232	2	93.8444	6	146.796	146.834	"Arntl2"	FALSE	FALSE
ENSMUSG00000040187	3_96795842	6.06095	3	96.7958	6	146.796	146.834	"Arntl2"	FALSE	FALSE
ENSMUSG00000040188	1_65002406	6.50582	1	65.0024	9	57.5609	57.5888	"Scamp2"	FALSE	FALSE
ENSMUSG00000040188	2_44430533	6.29393	2	44.4305	9	57.5609	57.5888	"Scamp2"	FALSE	FALSE
ENSMUSG00000040195	6_127218822	6.2398	6	127.219	10	127.667	127.701	"Tmem194"	FALSE	FALSE
ENSMUSG00000040195	7_114803591	6.36254	7	114.804	10	127.667	127.701	"Tmem194"	FALSE	FALSE
ENSMUSG00000040197	2_92136748	6.13377	2	92.1367	8	3.84796	3.85431	"Cd209e"	FALSE	FALSE
ENSMUSG00000040197	6_84414883	6.30793	6	84.4149	8	3.84796	3.85431	"Cd209e"	FALSE	FALSE
ENSMUSG00000040209	10_73148591	6.03614	10	73.1486	3	9.42702	9.61008	"Zfp704"	FALSE	FALSE
ENSMUSG00000040213	2_59759363	6.37841	2	59.7594	3	142.701	142.747	"Ccbl2"	FALSE	FALSE
ENSMUSG00000040213	2_177817272	8.5375	2	177.817	3	142.701	142.747	"Ccbl2"	FALSE	TRUE
ENSMUSG00000040213	6_127371068	7.21792	6	127.371	3	142.701	142.747	"Ccbl2"	FALSE	FALSE
ENSMUSG00000040213	8_117111200	8.04239	8	117.111	3	142.701	142.747	"Ccbl2"	FALSE	TRUE
ENSMUSG00000040213	11_49010731	6.82641	11	49.0107	3	142.701	142.747	"Ccbl2"	FALSE	FALSE
ENSMUSG00000040213	17_83081120	6.79538	17	83.0811	3	142.701	142.747	"Ccbl2"	FALSE	FALSE
ENSMUSG00000040220	3_123119396	6.10739	3	123.119	8	123.519	123.537	"Gas8"	FALSE	FALSE
ENSMUSG00000040220	9_111799234	6.10233	9	111.799	8	123.519	123.537	"Gas8"	FALSE	FALSE
ENSMUSG00000040229	15_12546308	6.42769	15	12.5463	X	13.6321	13.6409	"Gpr34"	FALSE	FALSE
ENSMUSG00000040234	3_100460428	6.45026	3	100.46	6	146.602	146.643	"Tm7sf3"	FALSE	FALSE
ENSMUSG00000040236	2_57795161	8.12306	2	57.7952	8	3.6763	3.68126	"Trappc5"	FALSE	TRUE
ENSMUSG00000040236	2_76037417	6.01072	2	76.0374	8	3.6763	3.68126	"Trappc5"	FALSE	FALSE
ENSMUSG00000040236	12_33422434	6.21154	12	33.4224	8	3.6763	3.68126	"Trappc5"	FALSE	FALSE
ENSMUSG00000040242	18_35761712	6.56528	18	35.7617	6	146.577	146.599	"Fgfr1op2"	FALSE	FALSE
ENSMUSG00000040247	6_127257090	7.43893	6	127.257	19	4.18436	4.19105	"Tbc1d10c"	FALSE	FALSE
ENSMUSG00000040249	11_60040489	6.13726	11	60.0405	10	127.538	127.621	"Lrp1"	FALSE	FALSE
ENSMUSG00000040258	14_117207972	6.41435	14	117.208	10	127.525	127.535	"Nxph4"	FALSE	FALSE
ENSMUSG00000040260	11_104785406	6.07684	11	104.785	17	49.456	49.5643	"Daam2"	FALSE	FALSE
ENSMUSG00000040260	15_56537264	6.577	15	56.5373	17	49.456	49.5643	"Daam2"	FALSE	FALSE
ENSMUSG00000040260	X_154154472	6.0234	X	154.154	17	49.456	49.5643	"Daam2"	FALSE	FALSE
ENSMUSG00000040263	5_129772293	6.32634	5	129.772	8	121.796	121.83	"Klhdc4"	FALSE	FALSE
ENSMUSG00000040263	17_12648057	7.57882	17	12.6481	8	121.796	121.83	"Klhdc4"	FALSE	FALSE
ENSMUSG00000040268	5_49452361	6.05392	5	49.4524	7	130.866	130.913	"Plekha1"	FALSE	FALSE
ENSMUSG00000040270	13_118064985	7.21809	13	118.065	4	32.2388	32.5861	"Bach2"	FALSE	FALSE
ENSMUSG00000040280	3_54298145	6.17671	3	54.2981	10	127.515	127.517	"Ndufa4l2"	FALSE	FALSE
ENSMUSG00000040282	3_21295875	6.00323	3	21.2959	2	115.582	115.779	"BC052040"	FALSE	FALSE
ENSMUSG00000040282	7_29644177	6.59012	7	29.6442	2	115.582	115.779	"BC052040"	FALSE	FALSE
ENSMUSG00000040282	14_107662887	6.46366	14	107.663	2	115.582	115.779	"BC052040"	FALSE	FALSE
ENSMUSG00000040282	19_53421229	6.30315	19	53.4212	2	115.582	115.779	"BC052040"	FALSE	FALSE
ENSMUSG00000040283	3_148082685	6.81157	3	148.083	11	49.1656	49.1872	"Btnl9"	FALSE	FALSE
ENSMUSG00000040283	9_122641280	6.13614	9	122.641	11	49.1656	49.1872	"Btnl9"	FALSE	FALSE
ENSMUSG00000040283	17_58452106	6.28801	17	58.4521	11	49.1656	49.1872	"Btnl9"	FALSE	FALSE
ENSMUSG00000040289	8_115226822	6.10552	8	115.227	3	8.66336	8.66726	"Hey1"	FALSE	FALSE
ENSMUSG00000040297	X_87729821	6.1313	X	87.7298	1	161.816	161.877	"Suco"	FALSE	FALSE
ENSMUSG00000040302	4_9845626	6.4931	4	9.84563	5	3.58398	3.59659	"Rbm48"	FALSE	FALSE
ENSMUSG00000040302	10_82786297	6.34156	10	82.7863	5	3.58398	3.59659	"Rbm48"	FALSE	FALSE
ENSMUSG00000040302	11_8926708	6.13818	11	8.92671	5	3.58398	3.59659	"Rbm48"	FALSE	FALSE
ENSMUSG00000040310	13_5728883	9.24564	13	5.72888	2	93.6424	93.6813	"Alx4"	FALSE	TRUE
ENSMUSG00000040312	11_15081730	7.02669	11	15.0817	17	35.5171	35.531	"Cchcr1"	FALSE	FALSE
ENSMUSG00000040321	14_23015415	6.62179	14	23.0154	2	114.193	114.201	"Zfp770"	FALSE	FALSE
ENSMUSG00000040321	18_58180560	7.00575	18	58.1806	2	114.193	114.201	"Zfp770"	FALSE	FALSE
ENSMUSG00000040327	3_52629204	6.56854	3	52.6292	17	46.5006	46.5464	"Cul9"	FALSE	FALSE
ENSMUSG00000040327	3_68276389	6.66288	3	68.2764	17	46.5006	46.5464	"Cul9"	FALSE	FALSE
ENSMUSG00000040340	9_60478841	6.94351	9	60.4788	8	3.47086	3.48718	"1700019B03Rik"	FALSE	FALSE
ENSMUSG00000040350	2_73424740	6.35471	2	73.4247	11	48.8261	48.8522	"Trim7"	FALSE	FALSE
ENSMUSG00000040351	5_19756639	6.02584	5	19.7566	5	3.69	3.80293	"Ankib1"	FALSE	FALSE
ENSMUSG00000040351	8_106162203	6.44877	8	106.162	5	3.69	3.80293	"Ankib1"	FALSE	FALSE
ENSMUSG00000008140	X_95092902	7.24725	X	95.0929	7	44.4899	44.4965	"Emc10"	FALSE	FALSE
ENSMUSG00000008206	2_55108995	6.42386	2	55.109	8	4.49303	4.53168	"Cers4"	FALSE	FALSE
ENSMUSG00000008206	15_54876822	6.0475	15	54.8768	8	4.49303	4.53168	"Cers4"	FALSE	FALSE
ENSMUSG00000008206	15_60207930	7.06764	15	60.2079	8	4.49303	4.53168	"Cers4"	FALSE	FALSE
ENSMUSG00000008226	5_151794443	6.90635	5	151.794	2	73.3126	73.3378	"Scrn3"	FALSE	FALSE
ENSMUSG00000008226	6_49461030	6.03101	6	49.461	2	73.3126	73.3378	"Scrn3"	FALSE	FALSE
ENSMUSG00000008305	4_134487832	6.63143	4	134.488	4	72.1171	72.2009	"Tle1"	FALSE	FALSE
ENSMUSG00000008305	15_70760361	6.6676	15	70.7604	4	72.1171	72.2009	"Tle1"	FALSE	FALSE
ENSMUSG00000008305	15_90948997	6.30867	15	90.949	4	72.1171	72.2009	"Tle1"	FALSE	FALSE
ENSMUSG00000008318	13_90752042	6.08042	13	90.752	7	100.846	100.863	"Relt"	FALSE	FALSE
ENSMUSG00000008318	16_95877495	8.85673	16	95.8775	7	100.846	100.863	"Relt"	FALSE	TRUE
ENSMUSG00000008333	10_22662597	6.00209	10	22.6626	2	143.063	143.073	"Snrpb2"	FALSE	FALSE
ENSMUSG00000008348	5_28187788	6.36476	5	28.1878	5	125.386	125.39	"Ubc"	FALSE	FALSE
ENSMUSG00000008384	6_117489862	6.75302	6	117.49	7	27.4869	27.4903	"Sertad1"	FALSE	FALSE
ENSMUSG00000008384	7_4763624	6.8076	7	4.76362	7	27.4869	27.4903	"Sertad1"	FALSE	FALSE
ENSMUSG00000008384	12_8333605	6.79783	12	8.33361	7	27.4869	27.4903	"Sertad1"	FALSE	FALSE
ENSMUSG00000008384	17_16173831	6.57821	17	16.1738	7	27.4869	27.4903	"Sertad1"	FALSE	FALSE
ENSMUSG00000008393	X_134484394	6.11785	X	134.484	16	8.65859	8.67215	"Carhsp1"	FALSE	FALSE
ENSMUSG00000008435	10_32673248	6.38086	10	32.6732	7	4.42477	4.44565	"Rdh13"	FALSE	FALSE
ENSMUSG00000008435	18_84209135	6.95097	18	84.2091	7	4.42477	4.44565	"Rdh13"	FALSE	FALSE
ENSMUSG00000008438	7_81184006	6.09243	7	81.184	12	81.5586	81.5685	"Adam21"	FALSE	FALSE
ENSMUSG00000008438	18_65592268	6.13585	18	65.5923	12	81.5586	81.5685	"Adam21"	FALSE	FALSE
ENSMUSG00000008438	18_77586126	6.19482	18	77.5861	12	81.5586	81.5685	"Adam21"	FALSE	FALSE
ENSMUSG00000008450	8_36597146	7.81359	8	36.5971	8	105.861	105.88	"Nutf2"	FALSE	TRUE
ENSMUSG00000008489	9_40537295	6.17052	9	40.5373	4	91.2508	91.4008	"Elavl2"	FALSE	FALSE
ENSMUSG00000008601	1_182085683	6.16795	1	182.086	3	88.542	88.5483	"Rab25"	FALSE	FALSE
ENSMUSG00000008604	18_57671460	6.62364	18	57.6715	3	88.5538	88.5697	"Ubqln4"	FALSE	FALSE
ENSMUSG00000008658	4_9811910	9.10627	4	9.81191	16	6.80922	7.41248	"Rbfox1"	FALSE	TRUE
ENSMUSG00000008658	4_15976855	9.64098	4	15.9769	16	6.80922	7.41248	"Rbfox1"	FALSE	TRUE
ENSMUSG00000008658	11_39681911	6.10836	11	39.6819	16	6.80922	7.41248	"Rbfox1"	FALSE	FALSE
ENSMUSG00000008668	1_67440944	6.27634	1	67.4409	17	33.952	33.956	"Rps18"	FALSE	FALSE
ENSMUSG00000008682	17_85485877	6.27255	17	85.4859	X	74.2708	74.2731	"Rpl10"	FALSE	FALSE
ENSMUSG00000008690	9_32532682	6.26339	9	32.5327	15	89.3557	89.3728	"Ncaph2"	FALSE	FALSE
ENSMUSG00000008730	9_119099209	6.20517	9	119.099	3	103.74	103.792	"Hipk1"	FALSE	FALSE
ENSMUSG00000008730	17_8097561	6.26948	17	8.09756	3	103.74	103.792	"Hipk1"	FALSE	FALSE
ENSMUSG00000008763	18_49004447	6.89703	18	49.0044	3	100.562	100.686	"Man1a2"	FALSE	FALSE
ENSMUSG00000008822	4_76846279	6.56068	4	76.8463	12	85.2724	85.2884	"Acyp1"	FALSE	FALSE
ENSMUSG00000008855	8_105363363	6.90623	8	105.363	11	102.194	102.23	"Hdac5"	FALSE	FALSE
ENSMUSG00000008859	10_91424441	6.70889	10	91.4244	13	17.8806	17.9442	"Rala"	FALSE	FALSE
ENSMUSG00000008874	X_105678012	6.51122	X	105.678	8	114.418	114.426	"Clec3a"	FALSE	FALSE
ENSMUSG00000008892	6_18476536	6.37944	6	18.4765	8	22.5771	22.5938	"Vdac3"	FALSE	FALSE
ENSMUSG00000008892	6_23965060	6.04397	6	23.9651	8	22.5771	22.5938	"Vdac3"	FALSE	FALSE
ENSMUSG00000008892	6_42364697	6.04495	6	42.3647	8	22.5771	22.5938	"Vdac3"	FALSE	FALSE
ENSMUSG00000008892	13_13109539	6.04031	13	13.1095	8	22.5771	22.5938	"Vdac3"	FALSE	FALSE
ENSMUSG00000008932	5_101564765	7.17721	5	101.565	4	107.968	108.014	"Slc1a7"	FALSE	FALSE
ENSMUSG00000008932	15_8771380	6.00609	15	8.77138	4	107.968	108.014	"Slc1a7"	FALSE	FALSE
ENSMUSG00000008999	10_53983416	6.00791	10	53.9834	2	172.868	172.94	"Bmp7"	FALSE	FALSE
ENSMUSG00000009013	6_85279722	8.27252	6	85.2797	5	115.297	115.301	"Dynll1"	FALSE	TRUE
ENSMUSG00000009013	6_128076006	6.1915	6	128.076	5	115.297	115.301	"Dynll1"	FALSE	FALSE
ENSMUSG00000040356	3_126027449	6.15145	3	126.027	17	34.8392	34.8502	"Skiv2l"	FALSE	FALSE
ENSMUSG00000040356	3_134116390	6.25288	3	134.116	17	34.8392	34.8502	"Skiv2l"	FALSE	FALSE
ENSMUSG00000040359	8_90886876	6.01868	8	90.8869	4	25.2486	25.2818	"Ufl1"	FALSE	FALSE
ENSMUSG00000040359	8_96347675	6.00374	8	96.3477	4	25.2486	25.2818	"Ufl1"	FALSE	FALSE
ENSMUSG00000040364	12_89597506	6.86214	12	89.5975	7	45.6777	45.6944	"Sec1"	FALSE	FALSE
ENSMUSG00000040365	19_48664414	6.0568	19	48.6644	11	48.8064	48.8174	"Trim41"	FALSE	FALSE
ENSMUSG00000040367	2_171736698	6.2334	2	171.737	5	3.84517	3.8666	"Lrrd1"	FALSE	FALSE
ENSMUSG00000040370	7_59203812	6.28027	7	59.2038	6	145.211	145.217	"Lyrm5"	FALSE	FALSE
ENSMUSG00000040372	5_36857972	6.83901	5	36.858	4	24.9664	25.0092	"Gpr63"	FALSE	FALSE
ENSMUSG00000040372	9_19592185	6.05745	9	19.5922	4	24.9664	25.0092	"Gpr63"	FALSE	FALSE
ENSMUSG00000040372	9_109867448	6.95378	9	109.867	4	24.9664	25.0092	"Gpr63"	FALSE	FALSE
ENSMUSG00000040374	1_61799370	6.02157	1	61.7994	3	5.56019	5.57624	"Pex2"	FALSE	FALSE
ENSMUSG00000040380	1_34793548	6.04429	1	34.7935	14	55.8789	55.8843	"Cbln3"	FALSE	FALSE
ENSMUSG00000040380	3_143791713	7.18646	3	143.792	14	55.8789	55.8843	"Cbln3"	FALSE	FALSE
ENSMUSG00000040380	4_22966312	6.58641	4	22.9663	14	55.8789	55.8843	"Cbln3"	FALSE	FALSE
ENSMUSG00000040380	18_74656975	6.50224	18	74.657	14	55.8789	55.8843	"Cbln3"	FALSE	FALSE
ENSMUSG00000040385	13_84020916	6.03469	13	84.0209	19	4.19216	4.19542	"Ppp1ca"	FALSE	FALSE
ENSMUSG00000040387	1_22435365	6.27915	1	22.4354	4	24.6126	24.8511	"Klhl32"	FALSE	FALSE
ENSMUSG00000040396	4_3945062	6.15752	4	3.94506	8	9.97771	9.99216	"Abhd13"	FALSE	FALSE
ENSMUSG00000040396	19_29450992	7.06334	19	29.451	8	9.97771	9.99216	"Abhd13"	FALSE	FALSE
ENSMUSG00000040410	4_44971367	6.3475	4	44.9714	4	22.3575	22.4341	"Fbxl4"	FALSE	FALSE
ENSMUSG00000040410	16_95682148	6.66451	16	95.6821	4	22.3575	22.4341	"Fbxl4"	FALSE	FALSE
ENSMUSG00000040410	17_62998868	6.60018	17	62.9989	4	22.3575	22.4341	"Fbxl4"	FALSE	FALSE
ENSMUSG00000040415	4_19206486	6.28602	4	19.2065	10	127.19	127.196	"Dtx3"	FALSE	FALSE
ENSMUSG00000040415	4_32989175	6.70822	4	32.9892	10	127.19	127.196	"Dtx3"	FALSE	FALSE
ENSMUSG00000040415	10_84418243	6.08911	10	84.4182	10	127.19	127.196	"Dtx3"	FALSE	FALSE
ENSMUSG00000040415	10_91812395	6.92823	10	91.8124	10	127.19	127.196	"Dtx3"	FALSE	FALSE
ENSMUSG00000040415	12_49693974	6.921	12	49.694	10	127.19	127.196	"Dtx3"	FALSE	FALSE
ENSMUSG00000040415	12_100792687	6.17185	12	100.793	10	127.19	127.196	"Dtx3"	FALSE	FALSE
ENSMUSG00000040424	10_110230125	6.80553	10	110.23	7	27.5233	27.5312	"Hipk4"	FALSE	FALSE
ENSMUSG00000040428	2_97833558	6.78433	2	97.8336	7	45.5263	45.5542	"Plekha4"	FALSE	FALSE
ENSMUSG00000040428	12_104513541	6.67947	12	104.514	7	45.5263	45.5542	"Plekha4"	FALSE	FALSE
ENSMUSG00000040428	19_61345071	6.10501	19	61.3451	7	45.5263	45.5542	"Plekha4"	FALSE	FALSE
ENSMUSG00000040433	6_92698065	6.31472	6	92.6981	9	96.6828	96.7528	"Zbtb38"	FALSE	FALSE
ENSMUSG00000040441	12_54484511	6.29593	12	54.4845	10	127.172	127.181	"Slc26a10"	FALSE	FALSE
ENSMUSG00000040441	13_70121984	6.66079	13	70.122	10	127.172	127.181	"Slc26a10"	FALSE	FALSE
ENSMUSG00000040446	6_146318528	6.53165	6	146.319	18	24.485	24.5302	"Rprd1a"	FALSE	FALSE
ENSMUSG00000040447	10_99734788	6.46495	10	99.7348	11	72.4516	72.4899	"Spns2"	FALSE	FALSE
ENSMUSG00000040451	10_121481129	6.40917	10	121.481	19	32.1227	32.3897	"Sgms1"	FALSE	FALSE
ENSMUSG00000040462	7_124230125	6.22281	7	124.23	10	127.094	127.121	"Os9"	FALSE	FALSE
ENSMUSG00000040464	14_23768021	7.00322	14	23.768	5	5.53745	5.55954	"Gtpbp10"	FALSE	FALSE
ENSMUSG00000040467	1_16970870	7.07988	1	16.9709	8	8.6618	8.66473	"4921522P10Rik"	FALSE	FALSE
ENSMUSG00000040467	3_138006777	8.5393	3	138.007	8	8.6618	8.66473	"4921522P10Rik"	FALSE	TRUE
ENSMUSG00000040467	11_83554638	6.22301	11	83.5546	8	8.6618	8.66473	"4921522P10Rik"	FALSE	FALSE
ENSMUSG00000040471	17_4709934	7.19483	17	4.70993	11	72.4355	72.4384	"Ggt6"	FALSE	FALSE
ENSMUSG00000040472	3_153227680	6.65114	3	153.228	14	55.7159	55.7223	"Rabggta"	FALSE	FALSE
ENSMUSG00000040473	9_100735994	6.4474	9	100.736	5	5.57928	5.66424	"Cfap69"	FALSE	FALSE
ENSMUSG00000040473	16_60992347	7.36632	16	60.9923	5	5.57928	5.66424	"Cfap69"	FALSE	FALSE
ENSMUSG00000040479	8_117236912	6.2233	8	117.237	2	91.9328	91.9759	"Dgkz"	FALSE	FALSE
ENSMUSG00000040479	18_48064765	6.66739	18	48.0648	2	91.9328	91.9759	"Dgkz"	FALSE	FALSE
ENSMUSG00000040482	3_151748171	6.03784	3	151.748	17	34.837	34.8392	"Dxo"	FALSE	FALSE
ENSMUSG00000040482	10_91498676	6.34313	10	91.4987	17	34.837	34.8392	"Dxo"	FALSE	FALSE
ENSMUSG00000040485	1_124992065	6.47463	1	124.992	1	167.446	167.467	"Lrrc52"	FALSE	FALSE
ENSMUSG00000040485	1_134314766	6.18824	1	134.315	1	167.446	167.467	"Lrrc52"	FALSE	FALSE
ENSMUSG00000040485	2_93888938	6.13677	2	93.8889	1	167.446	167.467	"Lrrc52"	FALSE	FALSE
ENSMUSG00000040485	7_35218576	6.21249	7	35.2186	1	167.446	167.467	"Lrrc52"	FALSE	FALSE
ENSMUSG00000040485	10_123192372	6.51881	10	123.192	1	167.446	167.467	"Lrrc52"	FALSE	FALSE
ENSMUSG00000040485	17_87222318	6.55863	17	87.2223	1	167.446	167.467	"Lrrc52"	FALSE	FALSE
ENSMUSG00000040488	1_192540334	6.76849	1	192.54	7	27.3051	27.3377	"Ltbp4"	FALSE	FALSE
ENSMUSG00000040502	2_30323760	7.4351	2	30.3238	10	127.055	127.06	"March9"	FALSE	FALSE
ENSMUSG00000040506	7_26724634	6.04865	7	26.7246	2	91.7301	91.9188	"Ambra1"	FALSE	FALSE
ENSMUSG00000040506	16_4041501	7.74898	16	4.0415	2	91.7301	91.9188	"Ambra1"	FALSE	FALSE
ENSMUSG00000040520	X_45456022	6.35278	X	45.456	4	26.3245	26.3469	"Manea"	FALSE	FALSE
ENSMUSG00000040522	2_92173696	6.30125	2	92.1737	X	167.243	167.264	"Tlr8"	FALSE	FALSE
ENSMUSG00000040525	13_63814716	6.15524	13	63.8147	7	19.7789	19.7968	"Cblc"	FALSE	FALSE
ENSMUSG00000040528	3_63608336	6.00569	3	63.6083	11	106.751	106.769	"Milr1"	FALSE	FALSE
ENSMUSG00000040528	5_73786408	6.05115	5	73.7864	11	106.751	106.769	"Milr1"	FALSE	FALSE
ENSMUSG00000040537	6_119176116	7.11756	6	119.176	5	8.07235	8.36816	"Adam22"	FALSE	FALSE
ENSMUSG00000040537	9_99757758	7.47217	9	99.7578	5	8.07235	8.36816	"Adam22"	FALSE	FALSE
ENSMUSG00000040537	16_65121426	8.07295	16	65.1214	5	8.07235	8.36816	"Adam22"	FALSE	TRUE
ENSMUSG00000040543	8_81366532	6.07249	8	81.3665	11	72.0475	72.1358	"Pitpnm3"	FALSE	FALSE
ENSMUSG00000040550	18_49374391	6.57073	18	49.3744	4	14.8095	14.8266	"Otud6b"	FALSE	FALSE
ENSMUSG00000040560	16_95902489	6.1561	16	95.9025	18	63.7087	63.9898	"Wdr7"	FALSE	FALSE
ENSMUSG00000040562	3_55452106	6.15116	3	55.4521	3	107.982	107.986	"Gstm2"	FALSE	FALSE
ENSMUSG00000040562	5_39229724	7.27844	5	39.2297	3	107.982	107.986	"Gstm2"	FALSE	FALSE
ENSMUSG00000040563	3_150742461	6.98655	3	150.742	9	21.937	21.9489	"Plppr2"	FALSE	FALSE
ENSMUSG00000040563	12_103093242	6.91616	12	103.093	9	21.937	21.9489	"Plppr2"	FALSE	FALSE
ENSMUSG00000040564	3_101790342	6.29365	3	101.79	7	19.6895	19.6927	"Apoc1"	FALSE	FALSE
ENSMUSG00000040569	16_85205378	6.35732	16	85.2054	4	14.5024	14.6218	"Slc26a7"	FALSE	FALSE
ENSMUSG00000040570	7_136570596	7.64127	7	136.571	5	8.49033	8.62295	"Rundc3b"	FALSE	FALSE
ENSMUSG00000040584	16_65326204	7.41125	16	65.3262	5	8.66008	8.74858	"Abcb1a"	FALSE	FALSE
ENSMUSG00000040586	X_131658191	6.02118	X	131.658	X	166.39	166.441	"Ofd1"	FALSE	FALSE
ENSMUSG00000040591	3_57379917	7.23139	3	57.3799	2	91.2751	91.4447	"1110051M20Rik"	FALSE	FALSE
ENSMUSG00000040596	10_22688158	6.41973	10	22.6882	1	166.385	166.41	"Pogk"	FALSE	FALSE
ENSMUSG00000040596	16_35445992	6.03781	16	35.446	1	166.385	166.41	"Pogk"	FALSE	FALSE
ENSMUSG00000040599	4_87941720	6.14703	4	87.9417	11	71.0196	71.0274	"Mis12"	FALSE	FALSE
ENSMUSG00000040599	10_14453739	7.05263	10	14.4537	11	71.0196	71.0274	"Mis12"	FALSE	FALSE
ENSMUSG00000040599	10_76348570	6.25816	10	76.3486	11	71.0196	71.0274	"Mis12"	FALSE	FALSE
ENSMUSG00000040599	11_55300191	6.97171	11	55.3002	11	71.0196	71.0274	"Mis12"	FALSE	FALSE
ENSMUSG00000040599	11_60587459	6.60614	11	60.5875	11	71.0196	71.0274	"Mis12"	FALSE	FALSE
ENSMUSG00000040599	11_110915243	7.8331	11	110.915	11	71.0196	71.0274	"Mis12"	FALSE	TRUE
ENSMUSG00000040599	17_21737733	6.52858	17	21.7377	11	71.0196	71.0274	"Mis12"	FALSE	FALSE
ENSMUSG00000040605	6_6015966	6.79817	6	6.01597	16	97.3567	97.439	"Bace2"	FALSE	FALSE
ENSMUSG00000040606	15_88102920	6.85134	15	88.1029	4	142.102	142.239	"Kazn"	FALSE	FALSE
ENSMUSG00000040606	18_39677645	6.89594	18	39.6776	4	142.102	142.239	"Kazn"	FALSE	FALSE
ENSMUSG00000040613	2_118918288	6.88699	2	118.918	6	122.578	122.602	"Apobec1"	FALSE	FALSE
ENSMUSG00000040616	1_58166074	7.47831	1	58.1661	4	142.031	142.084	"Tmem51"	FALSE	FALSE
ENSMUSG00000040616	3_154444821	6.15064	3	154.445	4	142.031	142.084	"Tmem51"	FALSE	FALSE
ENSMUSG00000040616	9_118676448	6.85926	9	118.676	4	142.031	142.084	"Tmem51"	FALSE	FALSE
ENSMUSG00000040616	12_26681942	6.24995	12	26.6819	4	142.031	142.084	"Tmem51"	FALSE	FALSE
ENSMUSG00000040618	7_144392595	7.58137	7	144.393	14	55.5403	55.55	"Pck2"	FALSE	FALSE
ENSMUSG00000040624	1_74412874	6.23258	1	74.4129	10	3.74036	3.9673	"Plekhg1"	FALSE	FALSE
ENSMUSG00000040624	11_51487845	6.74638	11	51.4878	10	3.74036	3.9673	"Plekhg1"	FALSE	FALSE
ENSMUSG00000040624	17_60837146	6.30394	17	60.8371	10	3.74036	3.9673	"Plekhg1"	FALSE	FALSE
ENSMUSG00000040631	2_29802244	7.2103	2	29.8022	8	94.8638	94.8763	"Dok4"	FALSE	FALSE
ENSMUSG00000040649	16_74077191	6.60436	16	74.0772	6	122.447	122.499	"Rimklb"	FALSE	FALSE
ENSMUSG00000040652	15_30560809	6.26563	15	30.5608	9	65.668	65.6903	"Oaz2"	FALSE	FALSE
ENSMUSG00000040658	6_31026862	6.11604	6	31.0269	17	46.4968	46.4996	"Dnph1"	FALSE	FALSE
ENSMUSG00000040659	4_31401686	6.06558	4	31.4017	4	141.858	141.875	"Efhd2"	FALSE	FALSE
ENSMUSG00000040659	13_55192348	6.05841	13	55.1923	4	141.858	141.875	"Efhd2"	FALSE	FALSE
ENSMUSG00000040659	18_75927777	7.8231	18	75.9278	4	141.858	141.875	"Efhd2"	FALSE	TRUE
ENSMUSG00000040663	14_110729860	6.28624	14	110.73	19	4.21424	4.22349	"Clcf1"	FALSE	FALSE
ENSMUSG00000040666	2_132729250	6.26907	2	132.729	16	96.2005	96.2289	"Sh3bgr"	FALSE	FALSE
ENSMUSG00000040667	7_117353691	7.12108	7	117.354	11	70.9431	70.97	"Nup88"	FALSE	FALSE
ENSMUSG00000040667	11_35210806	6.46089	11	35.2108	11	70.9431	70.97	"Nup88"	FALSE	FALSE
ENSMUSG00000040669	13_83751557	6.5043	13	83.7516	6	122.318	122.341	"Phc1"	FALSE	FALSE
ENSMUSG00000040669	17_49259697	6.0761	17	49.2597	6	122.318	122.341	"Phc1"	FALSE	FALSE
ENSMUSG00000040681	5_129467299	6.14721	5	129.467	16	96.1206	96.1277	"Hmgn1"	FALSE	FALSE
ENSMUSG00000040688	4_9094879	9.27356	4	9.09488	17	24.6979	24.7077	"Tbl3"	FALSE	TRUE
ENSMUSG00000040688	4_17401283	8.59078	4	17.4013	17	24.6979	24.7077	"Tbl3"	FALSE	TRUE
ENSMUSG00000040690	6_124833774	7.34252	6	124.834	4	130.048	130.099	"Col16a1"	FALSE	FALSE
ENSMUSG00000040694	4_36513594	6.33857	4	36.5136	17	48.4192	48.4327	"Apobec2"	FALSE	FALSE
ENSMUSG00000040694	10_77749949	6.73046	10	77.7499	17	48.4192	48.4327	"Apobec2"	FALSE	FALSE
ENSMUSG00000040701	1_136766454	7.02113	1	136.766	14	55.0986	55.1066	"Ap1g2"	FALSE	FALSE
ENSMUSG00000040701	2_174788749	6.31453	2	174.789	14	55.0986	55.1066	"Ap1g2"	FALSE	FALSE
ENSMUSG00000040705	1_166302199	7.07018	1	166.302	7	19.4175	19.4214	"A930016O22Rik"	FALSE	FALSE
ENSMUSG00000040705	13_111532266	6.93866	13	111.532	7	19.4175	19.4214	"A930016O22Rik"	FALSE	FALSE
ENSMUSG00000040705	15_98712271	6.12714	15	98.7123	7	19.4175	19.4214	"A930016O22Rik"	FALSE	FALSE
ENSMUSG00000040705	17_82305305	7.3424	17	82.3053	7	19.4175	19.4214	"A930016O22Rik"	FALSE	FALSE
ENSMUSG00000040706	7_29331034	6.09155	7	29.331	4	141.747	141.759	"Agmat"	FALSE	FALSE
ENSMUSG00000040710	9_121810001	6.7213	9	121.81	1	95.5877	95.6676	"St8sia4"	FALSE	FALSE
ENSMUSG00000040714	3_66655829	6.64614	3	66.6558	7	19.3944	19.4041	"Klc3"	FALSE	FALSE
ENSMUSG00000040714	13_64350622	6.2099	13	64.3506	7	19.3944	19.4041	"Klc3"	FALSE	FALSE
ENSMUSG00000040721	1_188908305	6.56565	1	188.908	14	55.0603	55.0923	"Zfhx2"	FALSE	FALSE
ENSMUSG00000040721	4_45610838	6.00241	4	45.6108	14	55.0603	55.0923	"Zfhx2"	FALSE	FALSE
ENSMUSG00000040721	5_140658134	6.03922	5	140.658	14	55.0603	55.0923	"Zfhx2"	FALSE	FALSE
ENSMUSG00000040722	4_57856082	7.2009	4	57.8561	9	57.4413	57.468	"Scamp5"	FALSE	FALSE
ENSMUSG00000040722	4_68621768	6.72434	4	68.6218	9	57.4413	57.468	"Scamp5"	FALSE	FALSE
ENSMUSG00000040722	4_90194214	6.76542	4	90.1942	9	57.4413	57.468	"Scamp5"	FALSE	FALSE
ENSMUSG00000040722	8_36570960	6.44202	8	36.571	9	57.4413	57.468	"Scamp5"	FALSE	FALSE
ENSMUSG00000040722	12_84485611	6.22631	12	84.4856	9	57.4413	57.468	"Scamp5"	FALSE	FALSE
ENSMUSG00000040722	19_51333605	7.1526	19	51.3336	9	57.4413	57.468	"Scamp5"	FALSE	FALSE
ENSMUSG00000040723	10_91812395	6.15774	10	91.8124	1	165.647	165.71	"Rcsd1"	FALSE	FALSE
ENSMUSG00000040723	12_16880983	6.41349	12	16.881	1	165.647	165.71	"Rcsd1"	FALSE	FALSE
ENSMUSG00000040724	7_60932425	6.51973	7	60.9324	3	107.101	107.115	"Kcna2"	FALSE	FALSE
ENSMUSG00000040724	16_90850533	6.80383	16	90.8505	3	107.101	107.115	"Kcna2"	FALSE	FALSE
ENSMUSG00000040725	3_126337832	6.64563	3	126.338	7	25.7212	25.7548	"Hnrnpul1"	FALSE	FALSE
ENSMUSG00000040725	14_82886269	6.29914	14	82.8863	7	25.7212	25.7548	"Hnrnpul1"	FALSE	FALSE
ENSMUSG00000040725	18_56722390	6.31562	18	56.7224	7	25.7212	25.7548	"Hnrnpul1"	FALSE	FALSE
ENSMUSG00000040726	12_104142292	6.41789	12	104.142	14	27.0004	27.0023	"Hesx1"	FALSE	FALSE
ENSMUSG00000040729	19_47638134	6.53166	19	47.6381	9	8.07663	8.13429	"Cep126"	FALSE	FALSE
ENSMUSG00000040731	9_32276896	7.02547	9	32.2769	5	134.62	134.639	"Eif4h"	FALSE	FALSE
ENSMUSG00000040731	14_20940587	8.06344	14	20.9406	5	134.62	134.639	"Eif4h"	FALSE	TRUE
ENSMUSG00000040732	2_58767493	6.92421	2	58.7675	16	95.3592	95.5866	"Erg"	FALSE	FALSE
ENSMUSG00000040746	15_76108365	6.25662	15	76.1084	11	70.6472	70.6514	"Rnf167"	FALSE	FALSE
ENSMUSG00000040747	1_192380604	6.19821	1	192.381	3	106.76	106.79	"Cd53"	FALSE	FALSE
ENSMUSG00000040759	3_61611157	6.47231	3	61.6112	14	54.9365	54.9393	"Cmtm5"	FALSE	FALSE
ENSMUSG00000040760	7_61280425	6.15036	7	61.2804	14	26.919	26.9712	"Appl1"	FALSE	FALSE
ENSMUSG00000040760	7_72922772	6.15296	7	72.9228	14	26.919	26.9712	"Appl1"	FALSE	FALSE
ENSMUSG00000040767	17_80883200	6.00419	17	80.8832	11	32.2054	32.209	"Snrnp25"	FALSE	FALSE
ENSMUSG00000040771	6_127302552	7.08691	6	127.303	17	48.41	48.4173	"Oard1"	FALSE	FALSE
ENSMUSG00000040771	8_56947059	6.12755	8	56.9471	17	48.41	48.4173	"Oard1"	FALSE	FALSE
ENSMUSG00000040774	1_34453134	6.35219	1	34.4531	3	106.502	106.548	"Cept1"	FALSE	FALSE
ENSMUSG00000040774	3_146062598	6.17164	3	146.063	3	106.502	106.548	"Cept1"	FALSE	FALSE
ENSMUSG00000040774	11_62526906	6.71019	11	62.5269	3	106.502	106.548	"Cept1"	FALSE	FALSE
ENSMUSG00000040774	16_61661747	6.16242	16	61.6617	3	106.502	106.548	"Cept1"	FALSE	FALSE
ENSMUSG00000040782	14_36445490	6.09474	14	36.4455	1	159.232	159.348	"Rfwd2"	FALSE	FALSE
ENSMUSG00000040794	19_7896656	6.30844	19	7.89666	2	90.8859	90.8905	"C1qtnf4"	FALSE	FALSE
ENSMUSG00000040795	4_31621832	6.33237	4	31.6218	4	129.615	129.619	"Iqcc"	FALSE	FALSE
ENSMUSG00000040797	15_82460672	6.36532	15	82.4607	6	121.373	121.474	"Iqsec3"	FALSE	FALSE
ENSMUSG00000040797	18_44241321	6.12613	18	44.2413	6	121.373	121.474	"Iqsec3"	FALSE	FALSE
ENSMUSG00000040797	18_81213422	6.04522	18	81.2134	6	121.373	121.474	"Iqsec3"	FALSE	FALSE
ENSMUSG00000040811	7_74479152	6.02892	7	74.4792	7	19.1764	19.2065	"Eml2"	FALSE	FALSE
ENSMUSG00000040811	14_119324137	6.08307	14	119.324	7	19.1764	19.2065	"Eml2"	FALSE	FALSE
ENSMUSG00000040812	3_128142311	6.40296	3	128.142	2	90.7827	90.8344	"Agbl2"	FALSE	FALSE
ENSMUSG00000040818	15_82620361	6.11476	15	82.6204	14	26.5796	26.6343	"Dennd6a"	FALSE	FALSE
ENSMUSG00000040822	6_85898109	6.30239	6	85.8981	14	54.6862	54.6907	"1700123O20Rik"	FALSE	FALSE
ENSMUSG00000040824	14_23864549	6.01797	14	23.8645	7	19.1497	19.1535	"Snrpd2"	FALSE	FALSE
ENSMUSG00000040836	10_94975286	6.16427	10	94.9753	1	165.296	165.327	"Gpr161"	FALSE	FALSE
ENSMUSG00000040842	10_125393191	6.50525	10	125.393	4	141.113	141.14	"Szrd1"	FALSE	FALSE
ENSMUSG00000040843	12_103017948	6.12664	12	103.018	1	165.212	165.237	"Tiprl"	FALSE	FALSE
ENSMUSG00000040850	1_180284167	7.66219	1	180.284	11	30.7717	30.8804	"Psme4"	FALSE	FALSE
ENSMUSG00000040852	14_20923660	6.11665	14	20.9237	17	84.5119	84.6221	"Plekhh2"	FALSE	FALSE
ENSMUSG00000040856	3_76224960	6.10956	3	76.225	12	109.453	109.463	"Dlk1"	FALSE	FALSE
ENSMUSG00000040856	16_67532621	6.76529	16	67.5326	12	109.453	109.463	"Dlk1"	FALSE	FALSE
ENSMUSG00000040857	3_126884084	6.35953	3	126.884	7	25.2426	25.2508	"Erf"	FALSE	FALSE
ENSMUSG00000040859	3_131450158	6.24234	3	131.45	4	129.462	129.488	"Bsdc1"	FALSE	FALSE
ENSMUSG00000040859	5_137231181	6.17861	5	137.231	4	129.462	129.488	"Bsdc1"	FALSE	FALSE
ENSMUSG00000040859	12_100631433	6.21917	12	100.631	4	129.462	129.488	"Bsdc1"	FALSE	FALSE
ENSMUSG00000040859	X_38733611	6.32624	X	38.7336	4	129.462	129.488	"Bsdc1"	FALSE	FALSE
ENSMUSG00000040860	4_97923632	7.03388	4	97.9236	4	141.017	141.061	"Crocc"	FALSE	FALSE
ENSMUSG00000040888	9_115560451	6.59822	9	115.56	17	24.6932	24.6962	"Gfer"	FALSE	FALSE
ENSMUSG00000040896	2_24619321	6.22511	2	24.6193	3	105.452	105.674	"Kcnd3"	FALSE	FALSE
ENSMUSG00000040896	9_119097376	6.21261	9	119.097	3	105.452	105.674	"Kcnd3"	FALSE	FALSE
ENSMUSG00000040896	15_54876822	6.03679	15	54.8768	3	105.452	105.674	"Kcnd3"	FALSE	FALSE
ENSMUSG00000040913	16_95612465	6.20981	16	95.6125	19	45.5783	45.6603	"Fbxw4"	FALSE	FALSE
ENSMUSG00000040918	6_123737386	8.03977	6	123.737	1	164.249	164.265	"Slc19a2"	FALSE	TRUE
ENSMUSG00000040938	1_40256432	6.07308	1	40.2564	11	70.2128	70.2164	"Slc16a11"	FALSE	FALSE
ENSMUSG00000040938	2_162989352	6.31752	2	162.989	11	70.2128	70.2164	"Slc16a11"	FALSE	FALSE
ENSMUSG00000040940	7_142115878	6.51226	7	142.116	7	24.9029	24.9266	"Arhgef1"	FALSE	FALSE
ENSMUSG00000040943	7_96915380	6.04062	7	96.9154	3	133.464	133.545	"Tet2"	FALSE	FALSE
ENSMUSG00000040943	16_3497580	7.67467	16	3.49758	3	133.464	133.545	"Tet2"	FALSE	FALSE
ENSMUSG00000040943	16_42376396	6.47196	16	42.3764	3	133.464	133.545	"Tet2"	FALSE	FALSE
ENSMUSG00000040945	7_136120142	6.02041	7	136.12	4	140.701	140.723	"Rcc2"	FALSE	FALSE
ENSMUSG00000040950	9_108891165	6.12177	9	108.891	11	70.1303	70.1376	"Mgl2"	FALSE	FALSE
ENSMUSG00000040957	5_41932110	8.32227	5	41.9321	18	11.8392	11.9456	"Cables1"	FALSE	TRUE
ENSMUSG00000040957	9_14686912	6.13433	9	14.6869	18	11.8392	11.9456	"Cables1"	FALSE	FALSE
ENSMUSG00000040963	15_30526957	6.25961	15	30.527	11	70.0926	70.1062	"Asgr2"	FALSE	FALSE
ENSMUSG00000040963	16_28408483	8.9107	16	28.4085	11	70.0926	70.1062	"Asgr2"	FALSE	TRUE
ENSMUSG00000040964	7_90135342	6.00352	7	90.1353	4	140.514	140.666	"Arhgef10l"	FALSE	FALSE
ENSMUSG00000040966	5_66531286	6.9854	5	66.5313	17	12.5842	12.6285	"Slc22a2"	FALSE	FALSE
ENSMUSG00000040978	4_25566027	6.75332	4	25.566	11	9.04859	9.06936	"Gm11992"	FALSE	FALSE
ENSMUSG00000040978	11_116798883	6.35994	11	116.799	11	9.04859	9.06936	"Gm11992"	FALSE	FALSE
ENSMUSG00000040987	1_71510439	6.08306	1	71.5104	7	18.84	18.8631	"Mill2"	FALSE	FALSE
ENSMUSG00000040987	1_78779078	6.05651	1	78.7791	7	18.84	18.8631	"Mill2"	FALSE	FALSE
ENSMUSG00000040987	1_150421375	6.16576	1	150.421	7	18.84	18.8631	"Mill2"	FALSE	FALSE
ENSMUSG00000040987	4_130191964	6.57976	4	130.192	7	18.84	18.8631	"Mill2"	FALSE	FALSE
ENSMUSG00000040987	6_63017752	6.8088	6	63.0178	7	18.84	18.8631	"Mill2"	FALSE	FALSE
ENSMUSG00000040987	6_81182057	6.15431	6	81.1821	7	18.84	18.8631	"Mill2"	FALSE	FALSE
ENSMUSG00000040987	11_100852582	7.03032	11	100.853	7	18.84	18.8631	"Mill2"	FALSE	FALSE
ENSMUSG00000040990	3_54298145	7.14998	3	54.2981	X	159.627	159.978	"Sh3kbp1"	FALSE	FALSE
ENSMUSG00000040990	4_124873444	7.23573	4	124.873	X	159.627	159.978	"Sh3kbp1"	FALSE	FALSE
ENSMUSG00000040990	18_4249530	6.4425	18	4.24953	X	159.627	159.978	"Sh3kbp1"	FALSE	FALSE
ENSMUSG00000041000	X_133928183	6.75963	X	133.928	4	128.884	128.911	"Trim62"	FALSE	FALSE
ENSMUSG00000041012	5_132363006	7.57914	5	132.363	9	114.789	114.844	"Cmtm8"	FALSE	FALSE
ENSMUSG00000041020	13_69579704	6.58463	13	69.5797	X	159.415	159.499	"Map7d2"	FALSE	FALSE
ENSMUSG00000041028	6_129110159	6.33987	6	129.11	14	37.1204	37.1353	"Ghitm"	FALSE	FALSE
ENSMUSG00000041035	11_103720069	6.8937	11	103.72	19	45.5606	45.5798	"Dpcd"	FALSE	FALSE
ENSMUSG00000041035	14_103555100	8.02326	14	103.555	19	45.5606	45.5798	"Dpcd"	FALSE	TRUE
ENSMUSG00000041037	12_29382910	6.03872	12	29.3829	7	24.5307	24.5386	"Irgq"	FALSE	FALSE
ENSMUSG00000041040	2_29802244	6.22365	2	29.8022	1	59.913	59.9853	"Fam117b"	FALSE	FALSE
ENSMUSG00000041040	3_133452477	6.98984	3	133.452	1	59.913	59.9853	"Fam117b"	FALSE	FALSE
ENSMUSG00000041052	4_14270314	6.0277	4	14.2703	4	19.8187	19.8422	"Slc7a13"	FALSE	FALSE
ENSMUSG00000041057	14_36231122	6.25131	14	36.2311	17	71.6162	71.659	"Wdr43"	FALSE	FALSE
ENSMUSG00000041058	1_180284167	8.52983	1	180.284	4	19.6083	19.709	"Wwp1"	FALSE	TRUE
ENSMUSG00000041062	3_27533186	6.70991	3	27.5332	17	25.736	25.7483	"Mslnl"	FALSE	FALSE
ENSMUSG00000041062	4_35291958	6.08716	4	35.292	17	25.736	25.7483	"Mslnl"	FALSE	FALSE
ENSMUSG00000041062	4_48345628	6.17807	4	48.3456	17	25.736	25.7483	"Mslnl"	FALSE	FALSE
ENSMUSG00000041073	1_16631062	6.73367	1	16.6311	11	6.59782	6.60605	"Nacad"	FALSE	FALSE
ENSMUSG00000041073	1_29982309	6.72147	1	29.9823	11	6.59782	6.60605	"Nacad"	FALSE	FALSE
ENSMUSG00000041075	1_10256995	6.18852	1	10.257	1	59.4824	59.487	"Fzd7"	FALSE	FALSE
ENSMUSG00000041075	2_8182575	6.54799	2	8.18257	1	59.4824	59.487	"Fzd7"	FALSE	FALSE
ENSMUSG00000041075	8_76590861	6.35493	8	76.5909	1	59.4824	59.487	"Fzd7"	FALSE	FALSE
ENSMUSG00000041075	12_16635364	6.39494	12	16.6354	1	59.4824	59.487	"Fzd7"	FALSE	FALSE
ENSMUSG00000041078	1_7070795	6.64207	1	7.0708	14	34.8198	35.5834	"Grid1"	FALSE	FALSE
ENSMUSG00000041078	11_42502570	9.30567	11	42.5026	14	34.8198	35.5834	"Grid1"	FALSE	TRUE
ENSMUSG00000041079	11_102737648	6.79133	11	102.738	16	87.4334	87.4406	"Rwdd2b"	FALSE	FALSE
ENSMUSG00000041079	16_76889813	6.30968	16	76.8898	16	87.4334	87.4406	"Rwdd2b"	FALSE	FALSE
ENSMUSG00000041096	1_183538080	6.15096	1	183.538	X	152.337	152.342	"Tspyl2"	FALSE	FALSE
ENSMUSG00000041096	5_130671509	6.27927	5	130.672	X	152.337	152.342	"Tspyl2"	FALSE	FALSE
ENSMUSG00000041096	14_78206555	7.09019	14	78.2066	X	152.337	152.342	"Tspyl2"	FALSE	FALSE
ENSMUSG00000041096	19_28966461	7.06058	19	28.9665	X	152.337	152.342	"Tspyl2"	FALSE	FALSE
ENSMUSG00000041115	13_67799682	6.14755	13	67.7997	X	152.144	152.225	"Iqsec2"	FALSE	FALSE
ENSMUSG00000041115	19_48849777	6.54811	19	48.8498	X	152.144	152.225	"Iqsec2"	FALSE	FALSE
ENSMUSG00000041119	4_11944336	7.55324	4	11.9443	17	31.3862	31.4763	"Pde9a"	FALSE	FALSE
ENSMUSG00000041119	16_76595836	8.15935	16	76.5958	17	31.3862	31.4763	"Pde9a"	FALSE	TRUE
ENSMUSG00000041120	1_161667413	7.07194	1	161.667	4	139.082	139.093	"Nbl1"	FALSE	FALSE
ENSMUSG00000041120	4_45662880	6.60853	4	45.6629	4	139.082	139.093	"Nbl1"	FALSE	FALSE
ENSMUSG00000041126	2_6076959	6.03696	2	6.07696	11	6.42723	6.44444	"H2afv"	FALSE	FALSE
ENSMUSG00000041126	5_25244104	6.10268	5	25.2441	11	6.42723	6.44444	"H2afv"	FALSE	FALSE
ENSMUSG00000041126	13_60196292	6.55888	13	60.1963	11	6.42723	6.44444	"H2afv"	FALSE	FALSE
ENSMUSG00000041130	4_78164069	6.4005	4	78.1641	17	24.6698	24.682	"Zfp598"	FALSE	FALSE
ENSMUSG00000041132	18_83540948	6.03534	18	83.5409	5	150.572	150.597	"N4bp2l1"	FALSE	FALSE
ENSMUSG00000041134	18_46828519	6.2307	18	46.8285	16	85.4215	85.5534	"Cyyr1"	FALSE	FALSE
ENSMUSG00000041134	18_55868100	6.03759	18	55.8681	16	85.4215	85.5534	"Cyyr1"	FALSE	FALSE
ENSMUSG00000041144	5_112397079	6.33106	5	112.397	1	46.0663	46.3735	"Dnah7b"	FALSE	FALSE
ENSMUSG00000041153	2_77382321	6.88259	2	77.3823	4	15.9971	16.0139	"Osgin2"	FALSE	FALSE
ENSMUSG00000041153	11_114618291	6.92557	11	114.618	4	15.9971	16.0139	"Osgin2"	FALSE	FALSE
ENSMUSG00000041153	16_76154077	6.72789	16	76.1541	4	15.9971	16.0139	"Osgin2"	FALSE	FALSE
ENSMUSG00000041153	16_84539815	7.21164	16	84.5398	4	15.9971	16.0139	"Osgin2"	FALSE	FALSE
ENSMUSG00000041153	17_67074751	6.27331	17	67.0748	4	15.9971	16.0139	"Osgin2"	FALSE	FALSE
ENSMUSG00000041161	11_18146982	6.09526	11	18.147	4	138.895	138.914	"Otud3"	FALSE	FALSE
ENSMUSG00000041161	14_31426407	6.11208	14	31.4264	4	138.895	138.914	"Otud3"	FALSE	FALSE
ENSMUSG00000041164	3_152876183	6.38861	3	152.876	11	6.38907	6.40616	"Zmiz2"	FALSE	FALSE
ENSMUSG00000041187	9_115447151	6.89543	9	115.447	7	16.8429	16.8705	"Prkd2"	FALSE	FALSE
ENSMUSG00000041187	16_67946211	6.24055	16	67.9462	7	16.8429	16.8705	"Prkd2"	FALSE	FALSE
ENSMUSG00000041193	3_54745844	6.35566	3	54.7458	4	138.799	138.863	"Pla2g5"	FALSE	FALSE
ENSMUSG00000041202	11_63304037	6.25144	11	63.304	4	138.776	138.782	"Pla2g2d"	FALSE	FALSE
ENSMUSG00000041203	16_39359770	6.63638	16	39.3598	8	85.0268	85.0303	"2310036O22Rik"	FALSE	FALSE
ENSMUSG00000041215	15_88099978	6.43954	15	88.1	16	20.1411	20.2326	"Yeats2"	FALSE	FALSE
ENSMUSG00000041216	3_76224960	6.13103	3	76.225	4	9.26929	9.45169	"Clvs1"	FALSE	FALSE
ENSMUSG00000041216	10_42372515	6.43391	10	42.3725	4	9.26929	9.45169	"Clvs1"	FALSE	FALSE
ENSMUSG00000041216	10_80397132	6.44041	10	80.3971	4	9.26929	9.45169	"Clvs1"	FALSE	FALSE
ENSMUSG00000041216	12_113130543	6.79173	12	113.131	4	9.26929	9.45169	"Clvs1"	FALSE	FALSE
ENSMUSG00000041216	16_63758454	6.30793	16	63.7585	4	9.26929	9.45169	"Clvs1"	FALSE	FALSE
ENSMUSG00000041220	11_104727180	6.05919	11	104.727	3	129.532	129.638	"Elovl6"	FALSE	FALSE
ENSMUSG00000041225	4_86432754	6.08677	4	86.4328	18	6.02443	6.1361	"Arhgap12"	FALSE	FALSE
ENSMUSG00000041235	2_79904938	6.13239	2	79.9049	4	8.69041	8.86766	"Chd7"	FALSE	FALSE
ENSMUSG00000041238	11_113700530	6.14924	11	113.701	18	11.6333	11.7432	"Rbbp8"	FALSE	FALSE
ENSMUSG00000041238	18_15773206	6.34897	18	15.7732	18	11.6333	11.7432	"Rbbp8"	FALSE	FALSE
ENSMUSG00000041241	15_6668177	6.19823	15	6.66818	4	138.435	138.442	"Mul1"	FALSE	FALSE
ENSMUSG00000041241	18_58510813	6.59328	18	58.5108	4	138.435	138.442	"Mul1"	FALSE	FALSE
ENSMUSG00000041245	9_90915151	6.3214	9	90.9152	X	151.198	151.32	"Wnk3"	FALSE	FALSE
ENSMUSG00000041245	9_117473087	6.32653	9	117.473	X	151.198	151.32	"Wnk3"	FALSE	FALSE
ENSMUSG00000041245	11_79456846	7.70337	11	79.4568	X	151.198	151.32	"Wnk3"	FALSE	FALSE
ENSMUSG00000041261	3_17341936	6.92495	3	17.3419	4	8.14336	8.23904	"Car8"	FALSE	FALSE
ENSMUSG00000041261	15_34441279	6.40117	15	34.4413	4	8.14336	8.23904	"Car8"	FALSE	FALSE
ENSMUSG00000041261	17_50221344	7.85839	17	50.2213	4	8.14336	8.23904	"Car8"	FALSE	TRUE
ENSMUSG00000041264	1_38681019	6.01928	1	38.681	5	149.184	149.215	"Uspl1"	FALSE	FALSE
ENSMUSG00000041264	10_70031521	6.11638	10	70.0315	5	149.184	149.215	"Uspl1"	FALSE	FALSE
ENSMUSG00000041264	18_61237236	6.35529	18	61.2372	5	149.184	149.215	"Uspl1"	FALSE	FALSE
ENSMUSG00000041293	4_79465477	6.33651	4	79.4655	17	43.2703	43.3247	"Adgrf1"	FALSE	FALSE
ENSMUSG00000041301	7_53863669	6.05853	7	53.8637	6	18.1707	18.3228	"Cftr"	FALSE	FALSE
ENSMUSG00000041308	9_114812555	6.3953	9	114.813	8	106.936	107.014	"Sntb2"	FALSE	FALSE
ENSMUSG00000041313	13_23724599	6.29374	13	23.7246	5	148.327	148.4	"Slc7a1"	FALSE	FALSE
ENSMUSG00000041329	10_91196442	6.14182	10	91.1964	11	69.5997	69.6059	"Atp1b2"	FALSE	FALSE
ENSMUSG00000041329	11_111139625	6.16222	11	111.14	11	69.5997	69.6059	"Atp1b2"	FALSE	FALSE
ENSMUSG00000041347	5_130671509	6.27425	5	130.672	12	105.603	105.605	"Bdkrb1"	FALSE	FALSE
ENSMUSG00000041347	12_88743059	6.05005	12	88.7431	12	105.603	105.605	"Bdkrb1"	FALSE	FALSE
ENSMUSG00000041351	8_3037619	6.17913	8	3.03762	4	137.665	137.73	"Rap1gap"	FALSE	FALSE
ENSMUSG00000041351	14_122319420	7.0718	14	122.319	4	137.665	137.73	"Rap1gap"	FALSE	FALSE
ENSMUSG00000041353	2_77382321	6.17128	2	77.3823	X	150.398	150.459	"Tmem29"	FALSE	FALSE
ENSMUSG00000041353	10_44761187	6.36034	10	44.7612	X	150.398	150.459	"Tmem29"	FALSE	FALSE
ENSMUSG00000041372	X_11291632	6.64038	X	11.2916	6	120.203	120.295	"B4galnt3"	FALSE	FALSE
ENSMUSG00000041375	8_115414042	7.46232	8	115.414	7	16.274	16.2868	"Ccdc9"	FALSE	FALSE
ENSMUSG00000041375	16_85659645	6.50477	16	85.6596	7	16.274	16.2868	"Ccdc9"	FALSE	FALSE
ENSMUSG00000041378	10_99600557	6.34796	10	99.6006	16	18.7768	18.7783	"Cldn5"	FALSE	FALSE
ENSMUSG00000041406	2_28986632	6.97625	2	28.9866	1	163.946	163.995	"BC055324"	FALSE	FALSE
ENSMUSG00000041406	3_132302465	8.0603	3	132.302	1	163.946	163.995	"BC055324"	FALSE	TRUE
ENSMUSG00000041408	2_13057700	6.29544	2	13.0577	14	34.6739	34.748	"Wapl"	FALSE	FALSE
ENSMUSG00000041408	9_68251583	6.36982	9	68.2516	14	34.6739	34.748	"Wapl"	FALSE	FALSE
ENSMUSG00000041415	16_4026626	6.1727	16	4.02663	12	104.688	104.752	"Dicer1"	FALSE	FALSE
ENSMUSG00000041420	16_26834276	6.28731	16	26.8343	7	16.1751	16.1865	"Meis3"	FALSE	FALSE
ENSMUSG00000041420	18_82204631	6.09891	18	82.2046	7	16.1751	16.1865	"Meis3"	FALSE	FALSE
ENSMUSG00000041423	13_23040180	6.49323	13	23.0402	3	88.3646	88.3685	"Paqr6"	FALSE	FALSE
ENSMUSG00000041426	13_76630718	6.81638	13	76.6307	1	52.8449	52.921	"Hibch"	FALSE	FALSE
ENSMUSG00000041426	18_56471827	6.28932	18	56.4718	1	52.8449	52.921	"Hibch"	FALSE	FALSE
ENSMUSG00000041429	18_58359120	6.27136	18	58.3591	17	24.6327	24.6388	"Nthl1"	FALSE	FALSE
ENSMUSG00000041438	7_51757481	7.83638	7	51.7575	8	106.894	106.923	"Cirh1a"	FALSE	TRUE
ENSMUSG00000041438	7_68818537	6.9159	7	68.8185	8	106.894	106.923	"Cirh1a"	FALSE	FALSE
ENSMUSG00000041438	17_81639279	6.26128	17	81.6393	8	106.894	106.923	"Cirh1a"	FALSE	FALSE
ENSMUSG00000041439	4_53176714	6.35292	4	53.1767	1	52.6563	52.7275	"Mfsd6"	FALSE	FALSE
ENSMUSG00000041440	3_138181995	8.20091	3	138.182	9	96.1194	96.1846	"Gk5"	FALSE	TRUE
ENSMUSG00000041440	7_75210777	6.17211	7	75.2108	9	96.1194	96.1846	"Gk5"	FALSE	FALSE
ENSMUSG00000041444	9_110550644	6.70553	9	110.551	9	32.1161	32.2684	"Arhgap32"	FALSE	FALSE
ENSMUSG00000041445	3_101884680	6.25229	3	101.885	14	34.3755	34.4043	"Mmrn2"	FALSE	FALSE
ENSMUSG00000041449	11_103436061	6.29949	11	103.436	12	104.248	104.254	"Serpina3h"	FALSE	FALSE
ENSMUSG00000041459	15_86017829	6.05378	15	86.0178	4	148.612	148.627	"Tardbp"	FALSE	FALSE
ENSMUSG00000041460	9_99712305	6.54398	9	99.7123	6	119.237	119.352	"Cacna2d4"	FALSE	FALSE
ENSMUSG00000041460	12_83214351	6.72433	12	83.2144	6	119.237	119.352	"Cacna2d4"	FALSE	FALSE
ENSMUSG00000041476	6_17484350	6.01712	6	17.4843	X	157.699	157.753	"Smpx"	FALSE	FALSE
ENSMUSG00000041476	10_72111462	7.73713	10	72.1115	X	157.699	157.753	"Smpx"	FALSE	FALSE
ENSMUSG00000041477	9_39182767	6.07062	9	39.1828	6	119.175	119.222	"Dcp1b"	FALSE	FALSE
ENSMUSG00000041477	13_95143315	7.71887	13	95.1433	6	119.175	119.222	"Dcp1b"	FALSE	FALSE
ENSMUSG00000041477	X_146841397	6.02572	X	146.841	6	119.175	119.222	"Dcp1b"	FALSE	FALSE
ENSMUSG00000041479	1_38142450	6.61824	1	38.1424	14	34.2196	34.2304	"Syt15"	FALSE	FALSE
ENSMUSG00000041481	3_103733783	6.75299	3	103.734	12	104.236	104.242	"Serpina3g"	FALSE	FALSE
ENSMUSG00000041481	17_6085879	6.09975	17	6.08588	12	104.236	104.242	"Serpina3g"	FALSE	FALSE
ENSMUSG00000041482	2_92681266	6.36384	2	92.6813	18	63.0102	63.3872	"Piezo2"	FALSE	FALSE
ENSMUSG00000041483	12_25182853	6.00594	12	25.1829	1	136.625	136.63	"Zfp281"	FALSE	FALSE
ENSMUSG00000041491	2_71876558	6.51759	2	71.8766	19	15.9558	15.985	"Cep78"	FALSE	FALSE
ENSMUSG00000041491	5_26189294	6.33206	5	26.1893	19	15.9558	15.985	"Cep78"	FALSE	FALSE
ENSMUSG00000041491	12_103072930	6.89459	12	103.073	19	15.9558	15.985	"Cep78"	FALSE	FALSE
ENSMUSG00000041498	6_119540365	6.51372	6	119.54	1	136.466	136.532	"Kif14"	FALSE	FALSE
ENSMUSG00000041506	12_89560267	6.67197	12	89.5603	9	106.476	106.485	"Rrp9"	FALSE	FALSE
ENSMUSG00000041515	2_94183021	6.301	2	94.183	8	120.736	120.757	"Irf8"	FALSE	FALSE
ENSMUSG00000041523	12_104106572	6.33833	12	104.107	9	44.4527	44.4548	"Upk2"	FALSE	FALSE
ENSMUSG00000041523	15_63496721	6.2627	15	63.4967	9	44.4527	44.4548	"Upk2"	FALSE	FALSE
ENSMUSG00000041528	5_137413477	6.12568	5	137.413	9	108.052	108.083	"Rnf123"	FALSE	FALSE
ENSMUSG00000041528	12_44212734	6.32018	12	44.2127	9	108.052	108.083	"Rnf123"	FALSE	FALSE
ENSMUSG00000041528	12_54216257	6.91919	12	54.2163	9	108.052	108.083	"Rnf123"	FALSE	FALSE
ENSMUSG00000041544	7_83467284	6.29197	7	83.4673	4	148.24	148.288	"Ptchd2"	FALSE	FALSE
ENSMUSG00000041544	10_105546129	6.07805	10	105.546	4	148.24	148.288	"Ptchd2"	FALSE	FALSE
ENSMUSG00000041559	8_14977526	6.19411	8	14.9775	1	134.037	134.048	"Fmod"	FALSE	FALSE
ENSMUSG00000041559	9_7400681	7.59983	9	7.40068	1	134.037	134.048	"Fmod"	FALSE	FALSE
ENSMUSG00000041567	9_24933367	6.91456	9	24.9334	12	104.029	104.044	"Serpina12"	FALSE	FALSE
ENSMUSG00000041570	8_40006903	7.46773	8	40.0069	1	136.268	136.346	"Camsap2"	FALSE	FALSE
ENSMUSG00000041571	14_28594424	6.26557	14	28.5944	7	15.9172	15.9224	"Sepw1"	FALSE	FALSE
ENSMUSG00000041592	13_99153435	6.68202	13	99.1534	11	113.776	114.067	"Sdk2"	FALSE	FALSE
ENSMUSG00000041594	9_115613564	7.48138	9	115.614	14	122.919	122.984	"Tmtc4"	FALSE	FALSE
ENSMUSG00000041594	11_31779379	7.4195	11	31.7794	14	122.919	122.984	"Tmtc4"	FALSE	FALSE
ENSMUSG00000041594	13_98227986	6.30434	13	98.228	14	122.919	122.984	"Tmtc4"	FALSE	FALSE
ENSMUSG00000041596	6_135152975	7.43607	6	135.153	7	14.5307	14.6225	"Nlrp5-ps"	FALSE	FALSE
ENSMUSG00000041596	16_51065224	7.19715	16	51.0652	7	14.5307	14.6225	"Nlrp5-ps"	FALSE	FALSE
ENSMUSG00000041598	1_195431559	7.11233	1	195.432	11	113.727	113.752	"Cdc42ep4"	FALSE	FALSE
ENSMUSG00000041607	7_129789970	6.07227	7	129.79	18	82.4751	82.5856	"Mbp"	FALSE	FALSE
ENSMUSG00000041609	13_87991219	6.58296	13	87.9912	5	115.648	115.732	"Ccdc64"	FALSE	FALSE
ENSMUSG00000041616	18_82339575	6.67276	18	82.3396	4	148.001	148.002	"Nppa"	FALSE	FALSE
ENSMUSG00000041617	1_38770397	6.5412	1	38.7704	16	17.6465	17.6507	"Ccdc74a"	FALSE	FALSE
ENSMUSG00000041617	11_112696456	6.31376	11	112.696	16	17.6465	17.6507	"Ccdc74a"	FALSE	FALSE
ENSMUSG00000041617	15_7483084	6.40101	15	7.48308	16	17.6465	17.6507	"Ccdc74a"	FALSE	FALSE
ENSMUSG00000041617	X_112682542	6.54997	X	112.683	16	17.6465	17.6507	"Ccdc74a"	FALSE	FALSE
ENSMUSG00000041624	3_19181907	6.04925	3	19.1819	9	3.53235	3.89734	"Gucy1a2"	FALSE	FALSE
ENSMUSG00000041645	10_118445029	6.20245	10	118.445	12	103.408	103.426	"Ddx24"	FALSE	FALSE
ENSMUSG00000041645	11_104689535	7.28787	11	104.69	12	103.408	103.426	"Ddx24"	FALSE	FALSE
ENSMUSG00000041645	17_82883445	6.12684	17	82.8834	12	103.408	103.426	"Ddx24"	FALSE	FALSE
ENSMUSG00000041650	6_124833774	6.15739	6	124.834	14	122.534	122.891	"Pcca"	FALSE	FALSE
ENSMUSG00000041654	16_78270097	6.03577	16	78.2701	11	113.245	113.65	"Slc39a11"	FALSE	FALSE
ENSMUSG00000041658	5_128328219	6.15858	5	128.328	X	153.14	153.172	"Rragb"	FALSE	FALSE
ENSMUSG00000041658	11_22844840	7.78559	11	22.8448	X	153.14	153.172	"Rragb"	FALSE	TRUE
ENSMUSG00000041658	16_96138498	6.4078	16	96.1385	X	153.14	153.172	"Rragb"	FALSE	FALSE
ENSMUSG00000041671	4_46526207	6.40352	4	46.5262	6	142.346	142.363	"Pyroxd1"	FALSE	FALSE
ENSMUSG00000041684	4_26389880	6.90904	4	26.3899	1	44.119	44.1448	"Bivm"	FALSE	FALSE
ENSMUSG00000041684	17_43294810	7.38434	17	43.2948	1	44.119	44.1448	"Bivm"	FALSE	FALSE
ENSMUSG00000041684	19_20902553	6.55236	19	20.9026	1	44.119	44.1448	"Bivm"	FALSE	FALSE
ENSMUSG00000041688	10_73369641	6.17212	10	73.3696	X	145.446	145.505	"Amot"	FALSE	FALSE
ENSMUSG00000041695	2_16902424	8.95491	2	16.9024	11	111.066	111.077	"Kcnj2"	FALSE	TRUE
ENSMUSG00000041696	17_76982471	6.01538	17	76.9825	9	65.3985	65.4149	"Rasl12"	FALSE	FALSE
ENSMUSG00000041720	11_61269884	6.22204	11	61.2699	16	17.2804	17.4063	"Pi4ka"	FALSE	FALSE
ENSMUSG00000041729	14_58757249	6.31012	14	58.7572	9	62.4195	62.537	"Coro2b"	FALSE	FALSE
ENSMUSG00000041729	14_105846146	6.10309	14	105.846	9	62.4195	62.537	"Coro2b"	FALSE	FALSE
ENSMUSG00000041730	5_9478398	6.05607	5	9.4784	14	32.5994	32.6492	"Prrxl1"	FALSE	FALSE
ENSMUSG00000041733	3_60316822	6.3306	3	60.3168	5	115.28	115.297	"Coq5"	FALSE	FALSE
ENSMUSG00000041735	17_63009143	6.78968	17	63.0091	4	144.703	144.721	"Gm13178"	FALSE	FALSE
ENSMUSG00000041740	1_195431559	6.46307	1	195.432	5	115.241	115.273	"Rnf10"	FALSE	FALSE
ENSMUSG00000041740	11_26727294	6.59094	11	26.7273	5	115.241	115.273	"Rnf10"	FALSE	FALSE
ENSMUSG00000041750	2_105146761	6.81154	2	105.147	3	86.9866	86.9898	"Cd1d2"	FALSE	FALSE
ENSMUSG00000041757	6_127257090	6.25467	6	127.257	1	133.181	133.303	"Plekha6"	FALSE	FALSE
ENSMUSG00000041762	12_80539434	6.07791	12	80.5394	2	73.3415	73.3866	"Gpr155"	FALSE	FALSE
ENSMUSG00000041762	18_84140641	6.12259	18	84.1406	2	73.3415	73.3866	"Gpr155"	FALSE	FALSE
ENSMUSG00000041765	2_170141473	6.45208	2	170.141	14	121.879	122.021	"Ubac2"	FALSE	FALSE
ENSMUSG00000041773	1_195431559	6.34376	1	195.432	13	97.2411	97.253	"Enc1"	FALSE	FALSE
ENSMUSG00000041773	4_33275701	7.26235	4	33.2757	13	97.2411	97.253	"Enc1"	FALSE	FALSE
ENSMUSG00000041773	10_64296386	6.01966	10	64.2964	13	97.2411	97.253	"Enc1"	FALSE	FALSE
ENSMUSG00000041775	10_91636863	6.55279	10	91.6369	7	138.836	138.846	"Mapk1ip1"	FALSE	FALSE
ENSMUSG00000041775	13_83845323	7.32472	13	83.8453	7	138.836	138.846	"Mapk1ip1"	FALSE	FALSE
ENSMUSG00000041775	18_58359120	9.00414	18	58.3591	7	138.836	138.846	"Mapk1ip1"	FALSE	TRUE
ENSMUSG00000041777	10_125419427	6.17559	10	125.419	2	73.2831	73.3127	"Cir1"	FALSE	FALSE
ENSMUSG00000041782	7_71385581	7.23639	7	71.3856	1	135.819	135.833	"Lad1"	FALSE	FALSE
ENSMUSG00000041794	7_31589413	6.12975	7	31.5894	9	120.304	120.475	"Myrip"	FALSE	FALSE
ENSMUSG00000041794	10_99600557	8.6151	10	99.6006	9	120.304	120.475	"Myrip"	FALSE	TRUE
ENSMUSG00000041797	1_139246323	6.50216	1	139.246	11	110.101	110.168	"Abca9"	FALSE	FALSE
ENSMUSG00000041809	4_63515648	6.11509	4	63.5156	1	20.9516	20.9908	"Efhc1"	FALSE	FALSE
ENSMUSG00000041809	4_153300621	6.14005	4	153.301	1	20.9516	20.9908	"Efhc1"	FALSE	FALSE
ENSMUSG00000041809	8_115455299	6.05754	8	115.455	1	20.9516	20.9908	"Efhc1"	FALSE	FALSE
ENSMUSG00000041809	16_49777557	7.34402	16	49.7776	1	20.9516	20.9908	"Efhc1"	FALSE	FALSE
ENSMUSG00000041815	5_66531286	6.76979	5	66.5313	15	83.126	83.1494	"Poldip3"	FALSE	FALSE
ENSMUSG00000041828	X_109241426	6.37757	X	109.241	11	110.026	110.096	"Abca8a"	FALSE	FALSE
ENSMUSG00000041828	X_134169401	6.34722	X	134.169	11	110.026	110.096	"Abca8a"	FALSE	FALSE
ENSMUSG00000041836	10_91424441	6.48333	10	91.4244	7	135.538	135.686	"Ptpre"	FALSE	FALSE
ENSMUSG00000041840	6_104011221	6.58251	6	104.011	18	77.7576	77.7678	"Haus1"	FALSE	FALSE
ENSMUSG00000041840	8_71546739	6.02217	8	71.5467	18	77.7576	77.7678	"Haus1"	FALSE	FALSE
ENSMUSG00000041842	2_72866918	6.25357	2	72.8669	3	84.4422	84.4804	"Fhdc1"	FALSE	FALSE
ENSMUSG00000041846	15_20196414	6.72595	15	20.1964	12	101.039	101.084	"Smek1"	FALSE	FALSE
ENSMUSG00000041849	1_136766454	6.38417	1	136.766	15	5.09598	5.10854	"Card6"	FALSE	FALSE
ENSMUSG00000041849	4_66435021	7.84999	4	66.435	15	5.09598	5.10854	"Card6"	FALSE	TRUE
ENSMUSG00000041849	5_147953121	6.6536	5	147.953	15	5.09598	5.10854	"Card6"	FALSE	FALSE
ENSMUSG00000041849	9_76115689	6.13023	9	76.1157	15	5.09598	5.10854	"Card6"	FALSE	FALSE
ENSMUSG00000041852	12_31064532	6.01812	12	31.0645	15	82.8086	82.9121	"Tcf20"	FALSE	FALSE
ENSMUSG00000041859	2_118322113	6.43494	2	118.322	1	20.803	20.8203	"Mcm3"	FALSE	FALSE
ENSMUSG00000041879	14_103032922	6.67345	14	103.033	1	135.382	135.43	"Ipo9"	FALSE	FALSE
ENSMUSG00000041879	18_72022584	6.48485	18	72.0226	1	135.382	135.43	"Ipo9"	FALSE	FALSE
ENSMUSG00000041881	2_171314171	6.04694	2	171.314	17	33.8246	33.8383	"Ndufa7"	FALSE	FALSE
ENSMUSG00000041895	10_75054248	7.40576	10	75.0542	11	109.573	109.612	"Wipi1"	FALSE	FALSE
ENSMUSG00000041907	5_41939422	6.21389	5	41.9394	1	42.9529	43.0355	"Gpr45"	FALSE	FALSE
ENSMUSG00000041907	6_134188733	7.75917	6	134.189	1	42.9529	43.0355	"Gpr45"	FALSE	TRUE
ENSMUSG00000041907	7_125323235	6.5965	7	125.323	1	42.9529	43.0355	"Gpr45"	FALSE	FALSE
ENSMUSG00000041912	5_105821562	6.26563	5	105.822	3	94.4133	94.4347	"Tdrkh"	FALSE	FALSE
ENSMUSG00000041912	10_81198572	6.75413	10	81.1986	3	94.4133	94.4347	"Tdrkh"	FALSE	FALSE
ENSMUSG00000041912	18_5248431	6.49027	18	5.24843	3	94.4133	94.4347	"Tdrkh"	FALSE	FALSE
ENSMUSG00000041921	10_120152959	6.39702	10	120.153	2	71.4533	71.5252	"Metap1d"	FALSE	FALSE
ENSMUSG00000041921	17_92591928	6.29366	17	92.5919	2	71.4533	71.5252	"Metap1d"	FALSE	FALSE
ENSMUSG00000041926	4_19874506	7.42339	4	19.8745	1	135.263	135.284	"Rnpep"	FALSE	FALSE
ENSMUSG00000041936	X_135278482	6.63456	X	135.278	4	156.165	156.197	"Agrn"	FALSE	FALSE
ENSMUSG00000041939	3_152934823	9.07033	3	152.935	5	114.444	114.461	"Mvk"	FALSE	TRUE
ENSMUSG00000041939	7_40744797	6.22702	7	40.7448	5	114.444	114.461	"Mvk"	FALSE	FALSE
ENSMUSG00000041939	9_32002280	6.36493	9	32.0023	5	114.444	114.461	"Mvk"	FALSE	FALSE
ENSMUSG00000041939	15_63966062	7.14354	15	63.9661	5	114.444	114.461	"Mvk"	FALSE	FALSE
ENSMUSG00000041949	6_136704683	6.21413	6	136.705	8	106.683	106.851	"Tango6"	FALSE	FALSE
ENSMUSG00000041958	17_85918691	6.67934	17	85.9187	11	78.3284	78.3428	"Pigs"	FALSE	FALSE
ENSMUSG00000041966	1_32577217	6.47947	1	32.5772	2	71.0553	71.0991	"Dcaf17"	FALSE	FALSE
ENSMUSG00000041974	13_20154069	7.20876	13	20.1541	16	15.8892	16.1469	"Spidr"	FALSE	FALSE
ENSMUSG00000041995	17_28639562	6.06944	17	28.6396	13	95.3252	95.3378	"Zbed3"	FALSE	FALSE
ENSMUSG00000041995	17_81272063	6.53732	17	81.2721	13	95.3252	95.3378	"Zbed3"	FALSE	FALSE
ENSMUSG00000042035	17_80883200	6.24704	17	80.8832	3	101.377	101.463	"Igsf3"	FALSE	FALSE
ENSMUSG00000042042	3_66077204	6.07309	3	66.0772	6	118.107	118.139	"Csgalnact2"	FALSE	FALSE
ENSMUSG00000042042	4_52022506	6.6315	4	52.0225	6	118.107	118.139	"Csgalnact2"	FALSE	FALSE
ENSMUSG00000042050	5_38278257	6.61688	5	38.2783	12	116.207	116.263	"Wdr60"	FALSE	FALSE
ENSMUSG00000042050	13_42480013	6.39241	13	42.48	12	116.207	116.263	"Wdr60"	FALSE	FALSE
ENSMUSG00000042063	4_36945422	6.50925	4	36.9454	12	116.048	116.063	"Zfp386"	FALSE	FALSE
ENSMUSG00000042063	6_80749529	7.01899	6	80.7495	12	116.048	116.063	"Zfp386"	FALSE	FALSE
ENSMUSG00000042063	16_10487495	6.17245	16	10.4875	12	116.048	116.063	"Zfp386"	FALSE	FALSE
ENSMUSG00000042064	1_155218414	6.63037	1	155.218	2	70.0391	70.4292	"Myo3b"	FALSE	FALSE
ENSMUSG00000042066	X_131213827	6.38314	X	131.214	1	132.356	132.391	"Tmcc2"	FALSE	FALSE
ENSMUSG00000042079	3_96978544	6.40271	3	96.9785	6	117.9	117.926	"Hnrnpf"	FALSE	FALSE
ENSMUSG00000042079	6_122570908	6.21764	6	122.571	6	117.9	117.926	"Hnrnpf"	FALSE	FALSE
ENSMUSG00000042087	6_138518536	6.19221	6	138.519	6	117.906	117.908	"4933440N22Rik"	FALSE	FALSE
ENSMUSG00000042087	8_122745001	6.97713	8	122.745	6	117.906	117.908	"4933440N22Rik"	FALSE	FALSE
ENSMUSG00000042087	10_78432547	7.09094	10	78.4325	6	117.906	117.908	"4933440N22Rik"	FALSE	FALSE
ENSMUSG00000009075	3_128486717	7.53658	3	128.487	11	4.73689	4.74678	"Cabp7"	FALSE	FALSE
ENSMUSG00000009075	7_29576599	6.50782	7	29.5766	11	4.73689	4.74678	"Cabp7"	FALSE	FALSE
ENSMUSG00000009097	5_111836559	7.19975	5	111.837	16	18.5817	18.587	"Tbx1"	FALSE	FALSE
ENSMUSG00000009097	7_134251410	6.56767	7	134.251	16	18.5817	18.587	"Tbx1"	FALSE	FALSE
ENSMUSG00000009097	14_35399869	6.51726	14	35.3999	16	18.5817	18.587	"Tbx1"	FALSE	FALSE
ENSMUSG00000009097	14_104816009	6.42318	14	104.816	16	18.5817	18.587	"Tbx1"	FALSE	FALSE
ENSMUSG00000009097	15_27105384	7.16592	15	27.1054	16	18.5817	18.587	"Tbx1"	FALSE	FALSE
ENSMUSG00000009097	17_60837146	8.04418	17	60.8371	16	18.5817	18.587	"Tbx1"	FALSE	TRUE
ENSMUSG00000009097	17_84639076	6.67572	17	84.6391	16	18.5817	18.587	"Tbx1"	FALSE	FALSE
ENSMUSG00000009108	4_143051592	7.07079	4	143.052	3	108.093	108.101	"Gnat2"	FALSE	FALSE
ENSMUSG00000009112	6_92554976	6.15757	6	92.555	6	120.836	120.893	"Bcl2l13"	FALSE	FALSE
ENSMUSG00000009114	3_117187432	9.17464	3	117.187	10	76.4491	76.4611	"2610028H24Rik"	FALSE	TRUE
ENSMUSG00000009114	6_118449244	6.82322	6	118.449	10	76.4491	76.4611	"2610028H24Rik"	FALSE	FALSE
ENSMUSG00000009114	7_64166021	6.52396	7	64.166	10	76.4491	76.4611	"2610028H24Rik"	FALSE	FALSE
ENSMUSG00000009114	7_82588482	6.704	7	82.5885	10	76.4491	76.4611	"2610028H24Rik"	FALSE	FALSE
ENSMUSG00000009114	9_113087041	6.00588	9	113.087	10	76.4491	76.4611	"2610028H24Rik"	FALSE	FALSE
ENSMUSG00000009114	10_3817306	6.13363	10	3.81731	10	76.4491	76.4611	"2610028H24Rik"	FALSE	FALSE
ENSMUSG00000009114	13_107847782	7.03954	13	107.848	10	76.4491	76.4611	"2610028H24Rik"	FALSE	FALSE
ENSMUSG00000009185	19_26480897	6.20434	19	26.4809	11	82.1152	82.1168	"Ccl8"	FALSE	FALSE
ENSMUSG00000009207	X_130782475	6.71654	X	130.782	2	74.5203	74.5794	"Lnp"	FALSE	FALSE
ENSMUSG00000009210	3_156966974	7.75377	3	156.967	11	106.365	106.378	"Prr29"	FALSE	TRUE
ENSMUSG00000009210	14_121673735	6.8373	14	121.674	11	106.365	106.378	"Prr29"	FALSE	FALSE
ENSMUSG00000009376	19_6407109	6.3663	19	6.40711	6	17.4638	17.574	"Met"	FALSE	FALSE
ENSMUSG00000009394	10_13672082	6.17399	10	13.6721	6	115.135	115.282	"Syn2"	FALSE	FALSE
ENSMUSG00000009418	7_139544971	6.25903	7	139.545	1	135.435	135.607	"Nav1"	FALSE	FALSE
ENSMUSG00000009418	12_76922874	6.25573	12	76.9229	1	135.435	135.607	"Nav1"	FALSE	FALSE
ENSMUSG00000009535	8_17824371	6.08025	8	17.8244	18	68.3004	68.3249	"Rnmt"	FALSE	FALSE
ENSMUSG00000009551	5_139813773	6.51531	5	139.814	2	32.7326	32.741	"6330409D20Rik"	FALSE	FALSE
ENSMUSG00000009555	13_20724882	6.4511	13	20.7249	2	32.7058	32.7131	"Cdk9"	FALSE	FALSE
ENSMUSG00000009585	7_109618242	7.03842	7	109.618	15	79.8917	79.9159	"Apobec3"	FALSE	FALSE
ENSMUSG00000009585	19_22209250	7.44435	19	22.2093	15	79.8917	79.9159	"Apobec3"	FALSE	FALSE
ENSMUSG00000009614	18_83905327	6.74142	18	83.9053	2	27.1884	27.2483	"Sardh"	FALSE	FALSE
ENSMUSG00000009621	10_21604079	6.1138	10	21.6041	2	27.2621	27.427	"Vav2"	FALSE	FALSE
ENSMUSG00000009621	X_104117908	6.80356	X	104.118	2	27.2621	27.427	"Vav2"	FALSE	FALSE
ENSMUSG00000009628	8_57809869	6.04845	8	57.8099	8	33.5167	33.5856	"Tex15"	FALSE	FALSE
ENSMUSG00000009630	2_88584389	6.3595	2	88.5844	8	33.5996	33.6198	"Ppp2cb"	FALSE	FALSE
ENSMUSG00000009647	12_28364617	6.20701	12	28.3646	10	59.447	59.6167	"Mcu"	FALSE	FALSE
ENSMUSG00000009647	12_35839992	6.32414	12	35.84	10	59.447	59.6167	"Mcu"	FALSE	FALSE
ENSMUSG00000009647	17_69256737	6.12839	17	69.2567	10	59.447	59.6167	"Mcu"	FALSE	FALSE
ENSMUSG00000009654	5_3039177	6.0492	5	3.03918	10	59.423	59.4418	"Oit3"	FALSE	FALSE
ENSMUSG00000009654	12_44212734	6.40742	12	44.2127	10	59.423	59.4418	"Oit3"	FALSE	FALSE
ENSMUSG00000009687	12_88873103	6.13795	12	88.8731	7	31.0327	31.0425	"Fxyd5"	FALSE	FALSE
ENSMUSG00000009731	11_82560347	6.14285	11	82.5603	X	7.82229	7.83828	"Kcnd1"	FALSE	FALSE
ENSMUSG00000009733	1_10776238	6.76827	1	10.7762	15	100.503	100.552	"Tfcp2"	FALSE	FALSE
ENSMUSG00000009733	16_11574263	6.00237	16	11.5743	15	100.503	100.552	"Tfcp2"	FALSE	FALSE
ENSMUSG00000009733	16_90657121	7.79697	16	90.6571	15	100.503	100.552	"Tfcp2"	FALSE	TRUE
ENSMUSG00000009733	18_68901369	7.3182	18	68.9014	15	100.503	100.552	"Tfcp2"	FALSE	FALSE
ENSMUSG00000042104	2_92321167	6.22006	2	92.3212	14	118.985	119.099	"Uggt2"	FALSE	FALSE
ENSMUSG00000042109	6_40320825	6.03983	6	40.3208	15	81.9368	81.9509	"Csdc2"	FALSE	FALSE
ENSMUSG00000042109	12_53351321	8.25239	12	53.3513	15	81.9368	81.9509	"Csdc2"	FALSE	TRUE
ENSMUSG00000042111	2_77544318	6.00886	2	77.5443	1	34.4367	34.4397	"Ccdc115"	FALSE	FALSE
ENSMUSG00000042111	16_65155380	6.01174	16	65.1554	1	34.4367	34.4397	"Ccdc115"	FALSE	FALSE
ENSMUSG00000042121	18_44952833	7.27718	18	44.9528	5	113.937	113.994	"Ssh1"	FALSE	FALSE
ENSMUSG00000042129	4_152120013	6.27242	4	152.12	6	116.633	116.674	"Rassf4"	FALSE	FALSE
ENSMUSG00000042129	18_22028498	6.78358	18	22.0285	6	116.633	116.674	"Rassf4"	FALSE	FALSE
ENSMUSG00000042138	3_8963976	6.24936	3	8.96398	9	37.4893	37.5241	"Msantd2"	FALSE	FALSE
ENSMUSG00000042138	7_34592216	6.49963	7	34.5922	9	37.4893	37.5241	"Msantd2"	FALSE	FALSE
ENSMUSG00000042138	16_68637021	7.32933	16	68.637	9	37.4893	37.5241	"Msantd2"	FALSE	FALSE
ENSMUSG00000042167	11_107030096	6.08334	11	107.03	13	93.1474	93.1923	"Papd4"	FALSE	FALSE
ENSMUSG00000042167	19_55084592	6.13284	19	55.0846	13	93.1474	93.1923	"Papd4"	FALSE	FALSE
ENSMUSG00000042178	6_49116341	6.22166	6	49.1163	7	128.237	128.245	"Armc5"	FALSE	FALSE
ENSMUSG00000042179	1_36449242	6.2834	1	36.4492	19	58.7289	58.7442	"Pnliprp1"	FALSE	FALSE
ENSMUSG00000042179	14_95417426	6.19011	14	95.4174	19	58.7289	58.7442	"Pnliprp1"	FALSE	FALSE
ENSMUSG00000042182	5_28249449	6.14657	5	28.2494	1	33.8521	33.9078	"Bend6"	FALSE	FALSE
ENSMUSG00000042182	7_4763624	6.3062	7	4.76362	1	33.8521	33.9078	"Bend6"	FALSE	FALSE
ENSMUSG00000042182	7_69264625	6.43166	7	69.2646	1	33.8521	33.9078	"Bend6"	FALSE	FALSE
ENSMUSG00000042190	3_151142437	6.34338	3	151.142	5	113.612	113.65	"Cmklr1"	FALSE	FALSE
ENSMUSG00000042190	16_95060971	6.15273	16	95.061	5	113.612	113.65	"Cmklr1"	FALSE	FALSE
ENSMUSG00000042195	11_52977150	6.36546	11	52.9772	9	53.7715	53.8182	"Slc35f2"	FALSE	FALSE
ENSMUSG00000042195	13_108885828	6.91411	13	108.886	9	53.7715	53.8182	"Slc35f2"	FALSE	FALSE
ENSMUSG00000042197	13_89324128	6.58242	13	89.3241	1	33.7615	33.8146	"Zfp451"	FALSE	FALSE
ENSMUSG00000042198	2_51075341	6.18009	2	51.0753	4	3.93889	3.95105	"Chchd7"	FALSE	FALSE
ENSMUSG00000042202	16_45917499	8.30337	16	45.9175	4	155.601	155.623	"Slc35e2"	FALSE	TRUE
ENSMUSG00000042207	16_77032512	6.64396	16	77.0325	1	134.56	134.635	"Kdm5b"	FALSE	FALSE
ENSMUSG00000042208	5_130641650	6.2199	5	130.642	11	23.565	23.6336	"0610010F05Rik"	FALSE	FALSE
ENSMUSG00000042208	18_58176260	6.08607	18	58.1763	11	23.565	23.6336	"0610010F05Rik"	FALSE	FALSE
ENSMUSG00000042216	15_58441286	6.09422	15	58.4413	5	113.243	113.311	"Sgsm1"	FALSE	FALSE
ENSMUSG00000042228	3_20609370	6.77668	3	20.6094	4	3.67812	3.81312	"Lyn"	FALSE	FALSE
ENSMUSG00000042229	6_125336952	6.37321	6	125.337	1	134.495	134.509	"Rabif"	FALSE	FALSE
ENSMUSG00000042229	X_7147159	6.24036	X	7.14716	1	134.495	134.509	"Rabif"	FALSE	FALSE
ENSMUSG00000042246	11_69260534	6.07016	11	69.2605	7	118.536	118.585	"Tmc7"	FALSE	FALSE
ENSMUSG00000042249	5_28187788	6.13107	5	28.1878	5	112.91	113.016	"Adrbk2"	FALSE	FALSE
ENSMUSG00000042249	13_92011130	6.16991	13	92.0111	5	112.91	113.016	"Adrbk2"	FALSE	FALSE
ENSMUSG00000042258	3_76224960	6.1114	3	76.225	13	116.298	116.31	"Isl1"	FALSE	FALSE
ENSMUSG00000042265	3_101790342	6.2936	3	101.79	17	48.2328	48.2469	"Trem1"	FALSE	FALSE
ENSMUSG00000042265	15_79848643	7.20436	15	79.8486	17	48.2328	48.2469	"Trem1"	FALSE	FALSE
ENSMUSG00000042268	3_114948141	7.11217	3	114.948	1	131.744	131.772	"Slc26a9"	FALSE	FALSE
ENSMUSG00000042268	3_123453652	6.91668	3	123.454	1	131.744	131.772	"Slc26a9"	FALSE	FALSE
ENSMUSG00000042271	3_160017104	6.91562	3	160.017	X	142.227	142.24	"Nxt2"	FALSE	FALSE
ENSMUSG00000042271	10_63967103	7.37233	10	63.9671	X	142.227	142.24	"Nxt2"	FALSE	FALSE
ENSMUSG00000042275	13_90995887	6.63513	13	90.9959	13	115.088	115.09	"Pelo"	FALSE	FALSE
ENSMUSG00000042275	16_96367081	6.14506	16	96.3671	13	115.088	115.09	"Pelo"	FALSE	FALSE
ENSMUSG00000042284	16_41169951	6.5704	16	41.17	13	114.958	115.102	"Itga1"	FALSE	FALSE
ENSMUSG00000042286	17_80293263	7.32515	17	80.2933	14	31.139	31.1686	"Stab1"	FALSE	FALSE
ENSMUSG00000042292	13_46953641	6.09791	13	46.9536	15	81.0123	81.1908	"Mkl1"	FALSE	FALSE
ENSMUSG00000042293	5_71454252	6.8259	5	71.4543	9	48.4953	48.496	"Gm5617"	FALSE	FALSE
ENSMUSG00000042293	15_72436244	7.26824	15	72.4362	9	48.4953	48.496	"Gm5617"	FALSE	FALSE
ENSMUSG00000042303	3_150604740	6.11281	3	150.605	15	80.9778	81.0123	"Sgsm3"	FALSE	FALSE
ENSMUSG00000042305	12_36898097	6.1054	12	36.8981	1	134.346	134.362	"Tmem183a"	FALSE	FALSE
ENSMUSG00000042305	15_14223681	6.84437	15	14.2237	1	134.346	134.362	"Tmem183a"	FALSE	FALSE
ENSMUSG00000042305	19_22216272	6.00216	19	22.2163	1	134.346	134.362	"Tmem183a"	FALSE	FALSE
ENSMUSG00000042306	11_68987403	6.27891	11	68.9874	3	90.5269	90.5288	"S100a14"	FALSE	FALSE
ENSMUSG00000042312	6_144876405	7.38336	6	144.876	3	90.5144	90.5246	"S100a13"	FALSE	FALSE
ENSMUSG00000042323	18_47474272	6.63216	18	47.4743	14	31.0191	31.1216	"Pbrm1"	FALSE	FALSE
ENSMUSG00000042328	10_71828506	7.87649	10	71.8285	5	112.343	112.378	"Hps4"	FALSE	TRUE
ENSMUSG00000042340	19_29826905	6.13288	19	29.8269	7	127.713	127.718	"Ctf1"	FALSE	FALSE
ENSMUSG00000042350	8_119198604	6.34073	8	119.199	12	84.9181	84.9709	"Arel1"	FALSE	FALSE
ENSMUSG00000042353	11_102600362	6.14069	11	102.6	8	80.6111	80.6954	"Frem3"	FALSE	FALSE
ENSMUSG00000042354	14_49121438	6.20404	14	49.1214	14	31.0124	31.0191	"Gnl3"	FALSE	FALSE
ENSMUSG00000042357	3_129496576	6.47679	3	129.497	4	127.355	127.358	"Gjb5"	FALSE	FALSE
ENSMUSG00000042363	2_68933129	6.99036	2	68.9331	11	20.8236	20.8311	"Lgalsl"	FALSE	FALSE
ENSMUSG00000042377	12_56332422	6.20812	12	56.3324	11	61.6841	61.71	"Fam83g"	FALSE	FALSE
ENSMUSG00000042377	16_72925124	6.46368	16	72.9251	11	61.6841	61.71	"Fam83g"	FALSE	FALSE
ENSMUSG00000042377	18_41754990	6.43308	18	41.755	11	61.6841	61.71	"Fam83g"	FALSE	FALSE
ENSMUSG00000042379	6_59145369	6.55505	6	59.1454	13	113.21	113.218	"Esm1"	FALSE	FALSE
ENSMUSG00000042396	5_14575973	9.02004	5	14.576	9	48.4887	48.4953	"Rbm7"	FALSE	TRUE
ENSMUSG00000042396	6_128276609	6.16933	6	128.277	9	48.4887	48.4953	"Rbm7"	FALSE	FALSE
ENSMUSG00000042406	15_10752892	6.1864	15	10.7529	15	80.2552	80.2575	"Atf4"	FALSE	FALSE
ENSMUSG00000042406	17_82401491	6.4251	17	82.4015	15	80.2552	80.2575	"Atf4"	FALSE	FALSE
ENSMUSG00000042406	17_86407674	6.56135	17	86.4077	15	80.2552	80.2575	"Atf4"	FALSE	FALSE
ENSMUSG00000042408	15_78140157	6.55787	15	78.1402	4	127.077	127.124	"Zmym6"	FALSE	FALSE
ENSMUSG00000042410	6_26204441	6.02117	6	26.2044	2	75.8322	75.9313	"Agps"	FALSE	FALSE
ENSMUSG00000042423	3_152876183	6.05909	3	152.876	7	127.48	127.492	"Fbrs"	FALSE	FALSE
ENSMUSG00000042423	14_21228637	6.19172	14	21.2286	7	127.48	127.492	"Fbrs"	FALSE	FALSE
ENSMUSG00000042425	1_183048516	6.21192	1	183.049	X	140.342	140.435	"Frmpd3"	FALSE	FALSE
ENSMUSG00000042425	4_7570596	7.3264	4	7.5706	X	140.342	140.435	"Frmpd3"	FALSE	FALSE
ENSMUSG00000042425	9_72950347	7.69196	9	72.9503	X	140.342	140.435	"Frmpd3"	FALSE	FALSE
ENSMUSG00000042425	9_91907240	7.12337	9	91.9072	X	140.342	140.435	"Frmpd3"	FALSE	FALSE
ENSMUSG00000042425	14_105802354	6.0078	14	105.802	X	140.342	140.435	"Frmpd3"	FALSE	FALSE
ENSMUSG00000042426	13_110401991	6.0164	13	110.402	13	112.928	112.969	"Dhx29"	TRUE	FALSE
ENSMUSG00000042426	17_88016759	7.50303	17	88.0168	13	112.928	112.969	"Dhx29"	FALSE	FALSE
ENSMUSG00000042426	18_58359120	6.10806	18	58.3591	13	112.928	112.969	"Dhx29"	FALSE	FALSE
ENSMUSG00000042436	16_67999688	6.08459	16	67.9997	11	61.4854	61.4889	"Mfap4"	FALSE	FALSE
ENSMUSG00000042446	2_9609408	6.29236	2	9.60941	4	126.862	126.968	"Zmym4"	FALSE	FALSE
ENSMUSG00000042462	15_76801044	6.38473	15	76.801	7	127.257	127.261	"Dctpp1"	FALSE	FALSE
ENSMUSG00000042472	3_117460104	6.52501	3	117.46	12	84.3169	84.3438	"Zfp410"	FALSE	FALSE
ENSMUSG00000042472	4_88106159	6.45457	4	88.1062	12	84.3169	84.3438	"Zfp410"	FALSE	FALSE
ENSMUSG00000042472	13_95213783	6.31904	13	95.2138	12	84.3169	84.3438	"Zfp410"	FALSE	FALSE
ENSMUSG00000042472	X_13508056	6.86931	X	13.5081	12	84.3169	84.3438	"Zfp410"	FALSE	FALSE
ENSMUSG00000042473	11_104727180	6.38374	11	104.727	X	139.685	139.753	"Tbc1d8b"	FALSE	FALSE
ENSMUSG00000042476	1_151048954	7.96883	1	151.049	5	8.89372	8.95923	"Abcb4"	FALSE	TRUE
ENSMUSG00000042476	7_83793971	6.36898	7	83.794	5	8.89372	8.95923	"Abcb4"	FALSE	FALSE
ENSMUSG00000042476	18_86716712	6.20789	18	86.7167	5	8.89372	8.95923	"Abcb4"	FALSE	FALSE
ENSMUSG00000042487	4_58453465	6.09744	4	58.4535	9	75.4415	75.4664	"Leo1"	FALSE	FALSE
ENSMUSG00000042487	11_45938835	6.16384	11	45.9388	9	75.4415	75.4664	"Leo1"	FALSE	FALSE
ENSMUSG00000042489	1_188080097	6.59309	1	188.08	4	126.557	126.594	"Clspn"	FALSE	FALSE
ENSMUSG00000042501	14_60962807	6.74828	14	60.9628	1	10.3247	10.7199	"Cpa6"	FALSE	FALSE
ENSMUSG00000042501	14_63337417	6.6126	14	63.3374	1	10.3247	10.7199	"Cpa6"	FALSE	FALSE
ENSMUSG00000042501	15_44992508	6.42005	15	44.9925	1	10.3247	10.7199	"Cpa6"	FALSE	FALSE
ENSMUSG00000042501	15_55706934	6.18518	15	55.7069	1	10.3247	10.7199	"Cpa6"	FALSE	FALSE
ENSMUSG00000042505	2_59328310	6.86203	2	59.3283	6	6.956	7.04298	"Sdhaf3"	FALSE	FALSE
ENSMUSG00000042508	3_124596350	6.19768	3	124.596	5	9.1188	9.16178	"Dmtf1"	FALSE	FALSE
ENSMUSG00000042508	13_52082002	6.06409	13	52.082	5	9.1188	9.16178	"Dmtf1"	FALSE	FALSE
ENSMUSG00000042515	19_45812099	6.1045	19	45.8121	X	139.21	139.238	"Mum1l1"	FALSE	FALSE
ENSMUSG00000042523	4_76487849	7.27171	4	76.4878	12	84.1144	84.1475	"Dnal1"	FALSE	FALSE
ENSMUSG00000042523	5_68950744	6.6305	5	68.9507	12	84.1144	84.1475	"Dnal1"	FALSE	FALSE
ENSMUSG00000042532	4_142047010	7.0812	4	142.047	19	42.2476	42.2703	"Golga7b"	FALSE	FALSE
ENSMUSG00000042532	12_113149711	6.24316	12	113.15	19	42.2476	42.2703	"Golga7b"	FALSE	FALSE
ENSMUSG00000042535	11_27233711	6.41881	11	27.2337	15	79.6909	79.7215	"Gtpbp1"	FALSE	FALSE
ENSMUSG00000042535	12_43426530	6.2959	12	43.4265	15	79.6909	79.7215	"Gtpbp1"	FALSE	FALSE
ENSMUSG00000042535	14_23864549	6.16584	14	23.8645	15	79.6909	79.7215	"Gtpbp1"	FALSE	FALSE
ENSMUSG00000042548	4_62516470	6.04547	4	62.5165	2	153.346	153.404	"Asxl1"	FALSE	FALSE
ENSMUSG00000042549	6_129110159	6.13584	6	129.11	11	60.9209	60.9319	"Map2k3os"	FALSE	FALSE
ENSMUSG00000042549	8_61570258	6.09281	8	61.5703	11	60.9209	60.9319	"Map2k3os"	FALSE	FALSE
ENSMUSG00000042549	8_77501816	7.39447	8	77.5018	11	60.9209	60.9319	"Map2k3os"	FALSE	FALSE
ENSMUSG00000042557	14_83131294	6.01496	14	83.1313	9	57.072	57.1284	"Sin3a"	FALSE	FALSE
ENSMUSG00000042564	4_134751908	6.59245	4	134.752	15	79.6096	79.659	"Fam227a"	FALSE	FALSE
ENSMUSG00000042564	15_90089418	6.82211	15	90.0894	15	79.6096	79.659	"Fam227a"	FALSE	FALSE
ENSMUSG00000042567	1_134314766	6.12063	1	134.315	14	14.8208	15.0067	"Nek10"	FALSE	FALSE
ENSMUSG00000042569	9_32434377	6.68785	9	32.4344	11	60.8306	60.8602	"Dhrs7b"	FALSE	FALSE
ENSMUSG00000042569	19_37221005	6.14768	19	37.221	11	60.8306	60.8602	"Dhrs7b"	FALSE	FALSE
ENSMUSG00000042572	2_157983121	6.08626	2	157.983	3	89.7736	89.784	"Ube2q1"	FALSE	FALSE
ENSMUSG00000042572	3_14714486	6.17106	3	14.7145	3	89.7736	89.784	"Ube2q1"	FALSE	FALSE
ENSMUSG00000042572	3_155269665	6.5161	3	155.27	3	89.7736	89.784	"Ube2q1"	FALSE	FALSE
ENSMUSG00000042579	7_74226482	6.56938	7	74.2265	3	89.7675	89.7732	"4632404H12Rik"	FALSE	FALSE
ENSMUSG00000042579	15_78009304	6.42865	15	78.0093	3	89.7675	89.7732	"4632404H12Rik"	FALSE	FALSE
ENSMUSG00000042589	1_188577052	6.55622	1	188.577	5	121.856	122.05	"Cux2"	FALSE	FALSE
ENSMUSG00000042590	8_98967179	7.88718	8	98.9672	13	106.794	106.937	"Ipo11"	FALSE	TRUE
ENSMUSG00000042590	10_87902115	6.05454	10	87.9021	13	106.794	106.937	"Ipo11"	FALSE	FALSE
ENSMUSG00000042590	17_69074679	6.44224	17	69.0747	13	106.794	106.937	"Ipo11"	FALSE	FALSE
ENSMUSG00000042599	14_24702294	6.06455	14	24.7023	6	39.1366	39.2068	"Kdm7a"	FALSE	FALSE
ENSMUSG00000042604	5_36243421	6.52763	5	36.2434	2	107.291	107.299	"Kcna4"	FALSE	FALSE
ENSMUSG00000042604	14_92222991	6.14389	14	92.223	2	107.291	107.299	"Kcna4"	FALSE	FALSE
ENSMUSG00000042604	17_49378852	6.01989	17	49.3789	2	107.291	107.299	"Kcna4"	FALSE	FALSE
ENSMUSG00000042605	10_18522964	6.16759	10	18.523	5	121.711	121.816	"Atxn2"	FALSE	FALSE
ENSMUSG00000042606	2_178444186	9.66463	2	178.444	7	126.862	126.865	"Hirip3"	FALSE	TRUE
ENSMUSG00000042607	1_136161603	6.58663	1	136.162	6	5.38339	5.43302	"Asb4"	FALSE	FALSE
ENSMUSG00000042607	14_71958537	6.40604	14	71.9585	6	5.38339	5.43302	"Asb4"	FALSE	FALSE
ENSMUSG00000042607	14_99482016	6.72172	14	99.482	6	5.38339	5.43302	"Asb4"	FALSE	FALSE
ENSMUSG00000042613	7_50577133	6.04471	7	50.5771	3	89.4367	89.451	"Pbxip1"	FALSE	FALSE
ENSMUSG00000042616	11_101436932	7.86911	11	101.437	4	126.059	126.092	"Oscp1"	FALSE	TRUE
ENSMUSG00000042622	16_69515964	6.4539	16	69.516	15	79.3475	79.3591	"Maff"	FALSE	FALSE
ENSMUSG00000042625	3_131055839	7.13828	3	131.056	17	56.561	56.5846	"Safb2"	FALSE	FALSE
ENSMUSG00000042625	14_86051925	7.46503	14	86.0519	17	56.561	56.5846	"Safb2"	FALSE	FALSE
ENSMUSG00000042625	18_57256079	6.01841	18	57.2561	17	56.561	56.5846	"Safb2"	FALSE	FALSE
ENSMUSG00000042626	17_88177384	6.2638	17	88.1774	3	89.4184	89.43	"Shc1"	FALSE	FALSE
ENSMUSG00000042632	5_151794443	6.23059	5	151.794	15	79.2862	79.3284	"Pla2g6"	FALSE	FALSE
ENSMUSG00000042632	8_108866168	6.41233	8	108.866	15	79.2862	79.3284	"Pla2g6"	FALSE	FALSE
ENSMUSG00000042632	X_19938020	6.77282	X	19.938	15	79.2862	79.3284	"Pla2g6"	FALSE	FALSE
ENSMUSG00000042641	3_38910202	6.21905	3	38.9102	1	153.779	153.844	"Rgsl1"	FALSE	FALSE
ENSMUSG00000042641	17_48707170	6.94616	17	48.7072	1	153.779	153.844	"Rgsl1"	FALSE	FALSE
ENSMUSG00000042642	4_8755671	6.03432	4	8.75567	3	89.401	89.4119	"Flad1"	FALSE	FALSE
ENSMUSG00000042647	5_59619616	8.16241	5	59.6196	5	121.597	121.619	"Acad12"	FALSE	TRUE
ENSMUSG00000042647	10_115914505	6.06281	10	115.915	5	121.597	121.619	"Acad12"	FALSE	FALSE
ENSMUSG00000042647	18_58708670	6.5447	18	58.7087	5	121.597	121.619	"Acad12"	FALSE	FALSE
ENSMUSG00000042660	15_86507947	6.83192	15	86.5079	18	36.7602	36.7637	"Wdr55"	FALSE	FALSE
ENSMUSG00000042660	X_10817506	6.38886	X	10.8175	18	36.7602	36.7637	"Wdr55"	FALSE	FALSE
ENSMUSG00000042660	X_48005330	6.20391	X	48.0053	18	36.7602	36.7637	"Wdr55"	FALSE	FALSE
ENSMUSG00000042677	3_126949525	6.14754	3	126.95	4	125.118	125.128	"Zc3h12a"	FALSE	FALSE
ENSMUSG00000042677	17_56231076	6.19775	17	56.2311	4	125.118	125.128	"Zc3h12a"	FALSE	FALSE
ENSMUSG00000042680	5_24361593	6.62698	5	24.3616	18	21.1272	21.3001	"Garem"	FALSE	FALSE
ENSMUSG00000042682	8_118989658	6.05002	8	118.99	14	29.9683	29.9751	"Selk"	FALSE	FALSE
ENSMUSG00000042682	19_48115302	6.85961	19	48.1153	14	29.9683	29.9751	"Selk"	FALSE	FALSE
ENSMUSG00000042684	11_38180261	6.67434	11	38.1803	1	153.503	153.55	"Npl"	FALSE	FALSE
ENSMUSG00000042686	4_15991945	7.35692	4	15.9919	1	16.9646	17.0979	"Jph1"	FALSE	FALSE
ENSMUSG00000042686	9_118810609	6.805	9	118.811	1	16.9646	17.0979	"Jph1"	FALSE	FALSE
ENSMUSG00000042688	13_98702082	7.18319	13	98.7021	9	75.3691	75.41	"Mapk6"	FALSE	FALSE
ENSMUSG00000042699	5_119040018	7.90816	5	119.04	1	153.456	153.488	"Dhx9"	FALSE	TRUE
ENSMUSG00000042700	1_39465256	6.61417	1	39.4653	12	82.17	82.4518	"Sipa1l1"	FALSE	FALSE
ENSMUSG00000042700	6_145839910	6.48299	6	145.84	12	82.17	82.4518	"Sipa1l1"	FALSE	FALSE
ENSMUSG00000042712	2_3038312	7.07424	2	3.03831	X	136.245	136.247	"Wbp5"	FALSE	FALSE
ENSMUSG00000042712	19_59374696	7.26048	19	59.3747	X	136.245	136.247	"Wbp5"	FALSE	FALSE
ENSMUSG00000042719	13_85363595	6.31602	13	85.3636	5	121.398	121.444	"Naa25"	FALSE	FALSE
ENSMUSG00000042724	5_74309877	6.21996	5	74.3099	12	81.715	81.7812	"Map3k9"	FALSE	FALSE
ENSMUSG00000042726	2_117225155	8.26731	2	117.225	5	121.372	121.386	"Trafd1"	FALSE	TRUE
ENSMUSG00000042726	16_39438705	6.18769	16	39.4387	5	121.372	121.386	"Trafd1"	FALSE	FALSE
ENSMUSG00000042726	16_48827759	6.12914	16	48.8278	5	121.372	121.386	"Trafd1"	FALSE	FALSE
ENSMUSG00000042729	5_93295394	6.31231	5	93.2954	19	8.73584	8.74062	"Wdr74"	FALSE	FALSE
ENSMUSG00000042737	10_114045446	6.93251	10	114.045	3	89.2594	89.2671	"Dpm3"	FALSE	FALSE
ENSMUSG00000042742	2_170656463	6.33284	2	170.656	6	13.6257	13.678	"B630005N14Rik"	FALSE	FALSE
ENSMUSG00000042742	4_18836132	6.82781	4	18.8361	6	13.6257	13.678	"B630005N14Rik"	FALSE	FALSE
ENSMUSG00000042745	3_130051293	6.83189	3	130.051	2	152.736	152.737	"Id1"	FALSE	FALSE
ENSMUSG00000042751	4_134664831	6.12219	4	134.665	1	152.955	153.119	"Nmnat2"	FALSE	FALSE
ENSMUSG00000042759	2_96278666	6.27236	2	96.2787	7	126.585	126.589	"Apobr"	FALSE	FALSE
ENSMUSG00000042761	7_47295389	6.037	7	47.2954	9	87.1443	87.184	"Mrap2"	FALSE	FALSE
ENSMUSG00000042761	9_105817730	6.17495	9	105.818	9	87.1443	87.184	"Mrap2"	FALSE	FALSE
ENSMUSG00000042761	X_53177658	6.11483	X	53.1777	9	87.1443	87.184	"Mrap2"	FALSE	FALSE
ENSMUSG00000042761	X_130975660	6.97499	X	130.976	9	87.1443	87.184	"Mrap2"	FALSE	FALSE
ENSMUSG00000042763	5_98650636	6.1123	5	98.6506	4	124.855	124.862	"Maneal"	FALSE	FALSE
ENSMUSG00000042763	14_120378919	6.64725	14	120.379	4	124.855	124.862	"Maneal"	FALSE	FALSE
ENSMUSG00000042770	14_29447454	8.03931	14	29.4475	6	135.138	135.198	"Hebp1"	FALSE	TRUE
ENSMUSG00000042784	3_95906250	6.26258	3	95.9062	3	89.2291	89.2334	"Muc1"	FALSE	FALSE
ENSMUSG00000042784	18_82934475	6.305	18	82.9345	3	89.2291	89.2334	"Muc1"	FALSE	FALSE
ENSMUSG00000042804	2_147846245	6.51416	2	147.846	4	152.274	152.285	"Gpr153"	FALSE	FALSE
ENSMUSG00000042810	11_111255632	6.16137	11	111.256	6	48.3956	48.4198	"Krba1"	FALSE	FALSE
ENSMUSG00000042812	7_27803143	6.21185	7	27.8031	8	121.084	121.088	"Foxf1"	FALSE	FALSE
ENSMUSG00000042814	16_4041501	7.08438	16	4.0415	2	152.687	152.688	"Mcts2"	FALSE	FALSE
ENSMUSG00000042814	16_79061230	7.39098	16	79.0612	2	152.687	152.688	"Mcts2"	FALSE	FALSE
ENSMUSG00000042816	1_190337056	6.52653	1	190.337	18	42.578	42.5797	"Gpr151"	FALSE	FALSE
ENSMUSG00000042821	17_75280890	6.4165	17	75.2809	2	167.538	167.543	"Snai1"	FALSE	FALSE
ENSMUSG00000042826	1_189891002	6.14192	1	189.891	11	69.7961	69.8019	"Fgf11"	FALSE	FALSE
ENSMUSG00000042846	1_42367596	6.22987	1	42.3676	10	63.9285	64.0903	"Lrrtm3"	FALSE	FALSE
ENSMUSG00000042895	10_79761483	6.10121	10	79.7615	15	41.8653	41.8697	"Abra"	FALSE	FALSE
ENSMUSG00000042895	15_61268147	7.27273	15	61.2681	15	41.8653	41.8697	"Abra"	FALSE	FALSE
ENSMUSG00000042895	17_85918691	6.38624	17	85.9187	15	41.8653	41.8697	"Abra"	FALSE	FALSE
ENSMUSG00000042918	2_111959236	8.01975	2	111.959	7	45.64	45.6458	"Mamstr"	FALSE	TRUE
ENSMUSG00000042918	2_162189384	6.21943	2	162.189	7	45.64	45.6458	"Mamstr"	FALSE	FALSE
ENSMUSG00000042918	4_137016523	6.90825	4	137.017	7	45.64	45.6458	"Mamstr"	FALSE	FALSE
ENSMUSG00000042918	12_106508361	6.02253	12	106.508	7	45.64	45.6458	"Mamstr"	FALSE	FALSE
ENSMUSG00000042918	14_29928319	6.28519	14	29.9283	7	45.64	45.6458	"Mamstr"	FALSE	FALSE
ENSMUSG00000042918	16_96138498	6.04853	16	96.1385	7	45.64	45.6458	"Mamstr"	FALSE	FALSE
ENSMUSG00000042918	17_78585122	6.85534	17	78.5851	7	45.64	45.6458	"Mamstr"	FALSE	FALSE
ENSMUSG00000042918	17_83205805	7.40737	17	83.2058	7	45.64	45.6458	"Mamstr"	FALSE	FALSE
ENSMUSG00000042918	17_89038060	6.10169	17	89.0381	7	45.64	45.6458	"Mamstr"	FALSE	FALSE
ENSMUSG00000042942	9_29232602	6.10746	9	29.2326	18	10.3252	10.5629	"Greb1l"	FALSE	FALSE
ENSMUSG00000042961	9_106129781	6.25605	9	106.13	15	7.20612	7.39839	"Egflam"	FALSE	FALSE
ENSMUSG00000042978	1_168849314	6.68094	1	168.849	7	126.273	126.295	"Sbk1"	FALSE	FALSE
ENSMUSG00000042985	9_62944510	6.35023	9	62.9445	5	136.038	136.046	"Upk3b"	FALSE	FALSE
ENSMUSG00000042988	6_38872274	6.02869	6	38.8723	11	120.654	120.661	"Notum"	FALSE	FALSE
ENSMUSG00000042992	10_70968066	6.12925	10	70.9681	6	134.64	134.711	"Borcs5"	FALSE	FALSE
ENSMUSG00000042992	10_91447387	6.08516	10	91.4474	6	134.64	134.711	"Borcs5"	FALSE	FALSE
ENSMUSG00000042992	12_3862165	6.16081	12	3.86217	6	134.64	134.711	"Borcs5"	FALSE	FALSE
ENSMUSG00000042997	6_23469208	7.52701	6	23.4692	3	53.4486	53.4633	"Nhlrc3"	FALSE	FALSE
ENSMUSG00000042997	11_110142684	7.04223	11	110.143	3	53.4486	53.4633	"Nhlrc3"	FALSE	FALSE
ENSMUSG00000042997	14_62990251	7.67811	14	62.9903	3	53.4486	53.4633	"Nhlrc3"	FALSE	FALSE
ENSMUSG00000043003	14_92396459	6.56013	14	92.3965	4	73.7146	73.7907	"Rasef"	FALSE	FALSE
ENSMUSG00000043004	13_98406590	6.30645	13	98.4066	14	19.8726	19.9776	"Gng2"	FALSE	FALSE
ENSMUSG00000043019	14_21153826	6.21934	14	21.1538	1	151.755	151.822	"Edem3"	FALSE	FALSE
ENSMUSG00000043019	18_47171356	6.03992	18	47.1714	1	151.755	151.822	"Edem3"	FALSE	FALSE
ENSMUSG00000043029	5_37585215	6.18824	5	37.5852	11	73.2674	73.3004	"Trpv3"	FALSE	FALSE
ENSMUSG00000043051	6_145839910	6.06279	6	145.84	8	125.054	125.262	"Disc1"	FALSE	FALSE
ENSMUSG00000043051	14_61520891	6.30946	14	61.5209	8	125.054	125.262	"Disc1"	FALSE	FALSE
ENSMUSG00000043059	17_69220989	7.13385	17	69.221	5	31.199	31.2023	"Zfp513"	FALSE	FALSE
ENSMUSG00000043061	2_31401387	6.55182	2	31.4014	12	30.5844	30.5912	"Tmem18"	FALSE	FALSE
ENSMUSG00000043061	7_83530598	6.23989	7	83.5306	12	30.5844	30.5912	"Tmem18"	FALSE	FALSE
ENSMUSG00000043061	10_39358937	6.24389	10	39.3589	12	30.5844	30.5912	"Tmem18"	FALSE	FALSE
ENSMUSG00000043061	10_58923295	6.66648	10	58.9233	12	30.5844	30.5912	"Tmem18"	FALSE	FALSE
ENSMUSG00000043061	X_51445434	6.14065	X	51.4454	12	30.5844	30.5912	"Tmem18"	FALSE	FALSE
ENSMUSG00000043065	2_18921607	6.21425	2	18.9216	16	44.3471	44.3885	"Spice1"	FALSE	FALSE
ENSMUSG00000043065	6_53933446	6.37065	6	53.9334	16	44.3471	44.3885	"Spice1"	FALSE	FALSE
ENSMUSG00000043065	7_104160253	8.58213	7	104.16	16	44.3471	44.3885	"Spice1"	FALSE	TRUE
ENSMUSG00000043065	12_61518911	7.05593	12	61.5189	16	44.3471	44.3885	"Spice1"	FALSE	FALSE
ENSMUSG00000043068	7_13952157	7.05794	7	13.9522	8	124.74	124.752	"Fam89a"	FALSE	FALSE
ENSMUSG00000043079	6_136733632	7.47952	6	136.734	18	60.594	60.6601	"Synpo"	FALSE	FALSE
ENSMUSG00000043079	12_112522859	7.41945	12	112.523	18	60.594	60.6601	"Synpo"	FALSE	FALSE
ENSMUSG00000043085	1_18130008	7.21087	1	18.13	4	141.613	141.619	"Tmem82"	FALSE	FALSE
ENSMUSG00000043088	3_80002442	6.49229	3	80.0024	6	113.458	113.471	"Il17re"	FALSE	FALSE
ENSMUSG00000043088	9_115564577	6.981	9	115.565	6	113.458	113.471	"Il17re"	FALSE	FALSE
ENSMUSG00000043088	12_72985737	8.37895	12	72.9857	6	113.458	113.471	"Il17re"	FALSE	TRUE
ENSMUSG00000043090	13_89750585	6.02889	13	89.7506	8	69.7613	69.7912	"Zfp866"	FALSE	FALSE
ENSMUSG00000043091	1_59504365	6.39631	1	59.5044	15	99.0299	99.0381	"Tuba1c"	FALSE	FALSE
ENSMUSG00000043122	3_16664386	6.07739	3	16.6644	12	112.489	112.5	"A530016L24Rik"	FALSE	FALSE
ENSMUSG00000043122	6_27911425	6.03772	6	27.9114	12	112.489	112.5	"A530016L24Rik"	FALSE	FALSE
ENSMUSG00000043122	7_134736592	6.5174	7	134.737	12	112.489	112.5	"A530016L24Rik"	FALSE	FALSE
ENSMUSG00000043157	2_165851320	7.1969	2	165.851	14	61.3098	61.3119	"Arl11"	FALSE	FALSE
ENSMUSG00000043157	8_127375906	6.01119	8	127.376	14	61.3098	61.3119	"Arl11"	FALSE	FALSE
ENSMUSG00000043157	10_101130420	6.05883	10	101.13	14	61.3098	61.3119	"Arl11"	FALSE	FALSE
ENSMUSG00000043162	2_111959236	6.11253	2	111.959	6	57.6866	57.6921	"Pyurf"	FALSE	FALSE
ENSMUSG00000043183	2_50111858	6.47183	2	50.1119	13	54.5038	54.5513	"Simc1"	FALSE	FALSE
ENSMUSG00000043192	13_17929322	6.96378	13	17.9293	8	5.63958	5.64101	"Gm1840"	FALSE	FALSE
ENSMUSG00000043207	1_167236789	6.21769	1	167.237	4	121.059	121.098	"Zmpste24"	FALSE	FALSE
ENSMUSG00000043207	12_94398555	7.40268	12	94.3986	4	121.059	121.098	"Zmpste24"	FALSE	FALSE
ENSMUSG00000043219	1_163700526	7.12371	1	163.701	6	52.2063	52.2087	"Hoxa6"	FALSE	FALSE
ENSMUSG00000043219	2_45542796	6.85471	2	45.5428	6	52.2063	52.2087	"Hoxa6"	FALSE	FALSE
ENSMUSG00000043219	8_115390663	6.55044	8	115.391	6	52.2063	52.2087	"Hoxa6"	FALSE	FALSE
ENSMUSG00000043219	11_115170827	6.56004	11	115.171	6	52.2063	52.2087	"Hoxa6"	FALSE	FALSE
ENSMUSG00000043223	5_96570409	6.37601	5	96.5704	18	15.9884	15.9893	"Gm4835"	FALSE	FALSE
ENSMUSG00000043230	5_29609537	6.03501	5	29.6095	1	80.1987	80.2185	"Fam124b"	FALSE	FALSE
ENSMUSG00000043230	7_34419125	6.263	7	34.4191	1	80.1987	80.2185	"Fam124b"	FALSE	FALSE
ENSMUSG00000043230	12_15646265	6.27746	12	15.6463	1	80.1987	80.2185	"Fam124b"	FALSE	FALSE
ENSMUSG00000043230	16_58620610	6.03295	16	58.6206	1	80.1987	80.2185	"Fam124b"	FALSE	FALSE
ENSMUSG00000043230	18_30986744	7.95197	18	30.9867	1	80.1987	80.2185	"Fam124b"	FALSE	TRUE
ENSMUSG00000043230	18_43012335	6.59683	18	43.0123	1	80.1987	80.2185	"Fam124b"	FALSE	FALSE
ENSMUSG00000043251	13_69473686	6.36722	13	69.4737	8	105.29	105.296	"Exoc3l"	FALSE	FALSE
ENSMUSG00000043252	4_32340693	6.14562	4	32.3407	4	15.2658	15.2868	"Tmem64"	FALSE	FALSE
ENSMUSG00000043252	11_65657634	6.70875	11	65.6576	4	15.2658	15.2868	"Tmem64"	FALSE	FALSE
ENSMUSG00000043252	X_133160246	6.47746	X	133.16	4	15.2658	15.2868	"Tmem64"	FALSE	FALSE
ENSMUSG00000043257	3_68276389	6.72147	3	68.2764	4	133.66	133.673	"Pigv"	FALSE	FALSE
ENSMUSG00000043257	4_73773541	6.0269	4	73.7735	4	133.66	133.673	"Pigv"	FALSE	FALSE
ENSMUSG00000043257	5_21564344	6.85232	5	21.5643	4	133.66	133.673	"Pigv"	FALSE	FALSE
ENSMUSG00000043257	6_148667567	6.56138	6	148.668	4	133.66	133.673	"Pigv"	FALSE	FALSE
ENSMUSG00000043257	7_120110442	7.85307	7	120.11	4	133.66	133.673	"Pigv"	FALSE	TRUE
ENSMUSG00000043257	12_99029330	6.30507	12	99.0293	4	133.66	133.673	"Pigv"	FALSE	FALSE
ENSMUSG00000043262	17_90172357	6.73514	17	90.1724	7	46.9235	46.9585	"Uevld"	FALSE	FALSE
ENSMUSG00000043263	5_24185105	6.91411	5	24.1851	1	173.631	173.648	"Pyhin1"	FALSE	FALSE
ENSMUSG00000043282	2_76087274	6.53365	2	76.0873	1	153.874	153.877	"Teddm1b"	FALSE	FALSE
ENSMUSG00000043286	7_44364954	6.01336	7	44.365	17	28.8584	28.8903	"Pnpla1"	FALSE	FALSE
ENSMUSG00000043286	16_26765009	7.14322	16	26.765	17	28.8584	28.8903	"Pnpla1"	FALSE	FALSE
ENSMUSG00000043298	4_29025991	7.16374	4	29.026	6	136.83	136.835	"Smco3"	FALSE	FALSE
ENSMUSG00000043300	7_64311475	7.81358	7	64.3115	3	69.5742	69.599	"B3galnt1"	FALSE	TRUE
ENSMUSG00000043301	2_29802244	6.04823	2	29.8022	16	94.7493	94.9977	"Kcnj6"	FALSE	FALSE
ENSMUSG00000043333	2_31053319	6.5184	2	31.0533	4	123.788	123.83	"Rhbdl2"	FALSE	FALSE
ENSMUSG00000043336	16_37395167	6.16209	16	37.3952	16	57.3531	57.5731	"Filip1l"	FALSE	FALSE
ENSMUSG00000043340	8_40006903	6.00326	8	40.0069	6	28.2156	28.2609	"6530409C15Rik"	FALSE	FALSE
ENSMUSG00000043340	15_57104229	6.16684	15	57.1042	6	28.2156	28.2609	"6530409C15Rik"	FALSE	FALSE
ENSMUSG00000043342	14_71936708	7.30065	14	71.9367	2	74.6977	74.7002	"Hoxd9"	FALSE	FALSE
ENSMUSG00000043342	15_20860313	6.50371	15	20.8603	2	74.6977	74.7002	"Hoxd9"	FALSE	FALSE
ENSMUSG00000043342	X_51461298	7.95372	X	51.4613	2	74.6977	74.7002	"Hoxd9"	FALSE	TRUE
ENSMUSG00000043366	9_12355430	7.22835	9	12.3554	7	102.741	102.759	"Olfr78"	FALSE	FALSE
ENSMUSG00000043372	10_24548678	6.34162	10	24.5487	11	103.132	103.14	"Hexim2"	FALSE	FALSE
ENSMUSG00000043384	2_39165223	6.4872	2	39.1652	X	135.743	135.803	"Gprasp1"	FALSE	FALSE
ENSMUSG00000043384	4_100802767	7.39579	4	100.803	X	135.743	135.803	"Gprasp1"	FALSE	FALSE
ENSMUSG00000043384	8_8673269	7.434	8	8.67327	X	135.743	135.803	"Gprasp1"	FALSE	FALSE
ENSMUSG00000043384	11_35682264	6.60841	11	35.6823	X	135.743	135.803	"Gprasp1"	FALSE	FALSE
ENSMUSG00000043384	18_21961551	7.33505	18	21.9616	X	135.743	135.803	"Gprasp1"	FALSE	FALSE
ENSMUSG00000043421	10_43825574	7.13669	10	43.8256	6	29.2725	29.2754	"Hilpda"	FALSE	FALSE
ENSMUSG00000043432	8_115685967	7.63341	8	115.686	7	4.14792	4.15037	"Leng9"	FALSE	FALSE
ENSMUSG00000043448	2_66626773	6.64263	2	66.6268	11	59.1756	59.1832	"Gjc2"	FALSE	FALSE
ENSMUSG00000043448	11_116451495	7.20754	11	116.451	11	59.1756	59.1832	"Gjc2"	FALSE	FALSE
ENSMUSG00000043460	15_88687990	6.85131	15	88.688	15	78.67	78.7181	"Elfn2"	FALSE	FALSE
ENSMUSG00000043463	12_8458901	6.04536	12	8.4589	X	136.858	136.869	"Rab9b"	FALSE	FALSE
ENSMUSG00000043463	14_105825620	7.93665	14	105.826	X	136.858	136.869	"Rab9b"	FALSE	TRUE
ENSMUSG00000043483	1_40253684	6.63157	1	40.2537	12	96.9224	96.9231	"Gm6863"	FALSE	FALSE
ENSMUSG00000043483	2_3038312	6.26555	2	3.03831	12	96.9224	96.9231	"Gm6863"	FALSE	FALSE
ENSMUSG00000043487	12_26573226	6.61194	12	26.5732	12	84.1007	84.1113	"Acot6"	FALSE	FALSE
ENSMUSG00000043496	1_51813871	7.17738	1	51.8139	6	53.8155	53.8208	"Tril"	FALSE	FALSE
ENSMUSG00000043501	10_130536818	6.43423	10	130.537	15	78.8509	78.8555	"Lgals2"	FALSE	FALSE
ENSMUSG00000043510	6_31427582	6.21949	6	31.4276	5	110.829	110.84	"Hscb"	FALSE	FALSE
ENSMUSG00000043531	3_89280651	6.02878	3	89.2807	19	50.1433	50.6786	"Sorcs1"	FALSE	FALSE
ENSMUSG00000043541	X_87396706	7.03328	X	87.3967	6	145.175	145.211	"Casc1"	FALSE	FALSE
ENSMUSG00000043542	14_93685392	6.96879	14	93.6854	3	7.50348	7.55384	"Zc2hc1a"	FALSE	FALSE
ENSMUSG00000043556	6_72347160	6.69602	6	72.3472	15	26.5431	26.895	"Fbxl7"	FALSE	FALSE
ENSMUSG00000043557	14_24560269	7.4374	14	24.5603	17	29.828	29.9701	"Mdga1"	FALSE	FALSE
ENSMUSG00000043621	13_81644264	6.04985	13	81.6443	4	138.71	138.737	"Ubxn10"	FALSE	FALSE
ENSMUSG00000043621	17_90569899	6.51669	17	90.5699	4	138.71	138.737	"Ubxn10"	FALSE	FALSE
ENSMUSG00000043629	3_125981958	6.28978	3	125.982	1	52.9223	53.0202	"1700019D03Rik"	FALSE	FALSE
ENSMUSG00000043635	1_186964680	6.57223	1	186.965	5	89.6771	89.8833	"Adamts3"	FALSE	FALSE
ENSMUSG00000043635	15_60834258	7.64863	15	60.8343	5	89.6771	89.8833	"Adamts3"	FALSE	FALSE
ENSMUSG00000043661	4_140597905	7.07521	4	140.598	X	103.525	103.526	"Gm9785"	FALSE	FALSE
ENSMUSG00000043661	5_28341627	6.09245	5	28.3416	X	103.525	103.526	"Gm9785"	FALSE	FALSE
ENSMUSG00000043668	3_105506531	6.15235	3	105.507	8	90.247	90.3483	"Tox3"	FALSE	FALSE
ENSMUSG00000043670	1_188482087	6.32498	1	188.482	10	81.0196	81.0257	"Diras1"	FALSE	FALSE
ENSMUSG00000043670	4_62680143	6.11365	4	62.6801	10	81.0196	81.0257	"Diras1"	FALSE	FALSE
ENSMUSG00000043670	7_63297763	6.32131	7	63.2978	10	81.0196	81.0257	"Diras1"	FALSE	FALSE
ENSMUSG00000043673	11_56863573	6.29844	11	56.8636	12	11.0902	11.1508	"Kcns3"	FALSE	FALSE
ENSMUSG00000043687	2_167274124	6.1829	2	167.274	8	120.609	120.648	"1190005I06Rik"	FALSE	FALSE
ENSMUSG00000043702	17_69879103	6.03072	17	69.8791	14	26.66	26.6699	"Pde12"	FALSE	FALSE
ENSMUSG00000043716	5_132511002	6.06759	5	132.511	1	16.1013	16.1047	"Rpl7"	FALSE	FALSE
ENSMUSG00000043716	6_48807609	6.63106	6	48.8076	1	16.1013	16.1047	"Rpl7"	FALSE	FALSE
ENSMUSG00000043719	7_77684808	8.71906	7	77.6848	9	105.688	105.828	"Col6a6"	FALSE	TRUE
ENSMUSG00000043773	12_75154697	6.47317	12	75.1547	9	121.938	121.947	"1700048O20Rik"	FALSE	FALSE
ENSMUSG00000043773	17_63751348	6.65353	17	63.7513	9	121.938	121.947	"1700048O20Rik"	FALSE	FALSE
ENSMUSG00000043795	5_73474997	7.96635	5	73.475	7	142.491	142.507	"Prr33"	FALSE	TRUE
ENSMUSG00000043795	X_57461476	6.1917	X	57.4615	7	142.491	142.507	"Prr33"	FALSE	FALSE
ENSMUSG00000043807	1_189911116	7.12612	1	189.911	17	35.1139	35.1154	"Ly6g5b"	FALSE	FALSE
ENSMUSG00000043807	16_87833059	6.23148	16	87.8331	17	35.1139	35.1154	"Ly6g5b"	FALSE	FALSE
ENSMUSG00000043822	3_143163425	7.28937	3	143.163	10	80.3391	80.3484	"Adamtsl5"	FALSE	FALSE
ENSMUSG00000043822	4_10723377	6.00368	4	10.7234	10	80.3391	80.3484	"Adamtsl5"	FALSE	FALSE
ENSMUSG00000043822	16_97350483	6.28834	16	97.3505	10	80.3391	80.3484	"Adamtsl5"	FALSE	FALSE
ENSMUSG00000043873	1_191993748	7.18691	1	191.994	3	106.017	106.033	"Chil5"	FALSE	FALSE
ENSMUSG00000043885	2_5846680	6.30457	2	5.84668	9	15.7097	15.7424	"Slc36a4"	FALSE	FALSE
ENSMUSG00000043889	7_60584425	6.97764	7	60.5844	13	81.0647	81.0658	"Gm8399"	FALSE	FALSE
ENSMUSG00000043889	12_104995986	6.03714	12	104.996	13	81.0647	81.0658	"Gm8399"	FALSE	FALSE
ENSMUSG00000043903	3_22017715	6.82986	3	22.0177	8	122.27	122.273	"Gm22"	FALSE	FALSE
ENSMUSG00000043903	6_78300550	7.77835	6	78.3006	8	122.27	122.273	"Gm22"	FALSE	TRUE
ENSMUSG00000043903	15_102091182	7.88648	15	102.091	8	122.27	122.273	"Gm22"	FALSE	TRUE
ENSMUSG00000043903	16_50190331	6.90659	16	50.1903	8	122.27	122.273	"Gm22"	FALSE	FALSE
ENSMUSG00000043924	19_17546327	6.00011	19	17.5463	4	135.37	135.398	"Ncmap"	FALSE	FALSE
ENSMUSG00000043929	1_62611444	6.86575	1	62.6114	X	94.2346	94.2777	"Klhl15"	FALSE	FALSE
ENSMUSG00000043929	4_10736762	7.49109	4	10.7368	X	94.2346	94.2777	"Klhl15"	FALSE	FALSE
ENSMUSG00000043929	19_48664414	6.61447	19	48.6644	X	94.2346	94.2777	"Klhl15"	FALSE	FALSE
ENSMUSG00000043931	8_63937300	6.01672	8	63.9373	6	48.7186	48.7246	"Gimap7"	FALSE	FALSE
ENSMUSG00000043932	14_78591838	6.02488	14	78.5918	6	129.729	129.74	"Klri2"	FALSE	FALSE
ENSMUSG00000043940	16_67769154	6.09144	16	67.7692	5	101.833	102.07	"Wdfy3"	FALSE	FALSE
ENSMUSG00000043943	13_87642346	8.53548	13	87.6423	9	18.322	18.403	"Naalad2"	FALSE	TRUE
ENSMUSG00000043943	13_92011130	6.65331	13	92.0111	9	18.322	18.403	"Naalad2"	FALSE	FALSE
ENSMUSG00000043953	13_27597396	6.04501	13	27.5974	9	111.054	111.058	"Ccrl2"	FALSE	FALSE
ENSMUSG00000043962	8_110975746	6.00603	8	110.976	4	126.164	126.203	"Thrap3"	FALSE	FALSE
ENSMUSG00000043964	3_58863837	6.47412	3	58.8638	7	127.77	127.775	"Orai3"	FALSE	FALSE
ENSMUSG00000043964	8_114927928	6.8769	8	114.928	7	127.77	127.775	"Orai3"	FALSE	FALSE
ENSMUSG00000043964	18_55868100	8.06818	18	55.8681	7	127.77	127.775	"Orai3"	FALSE	TRUE
ENSMUSG00000043998	1_4548703	6.3626	1	4.5487	12	69.1842	69.1868	"Mgat2"	FALSE	FALSE
ENSMUSG00000044005	2_109256226	6.5247	2	109.256	10	128.194	128.21	"Gls2"	FALSE	FALSE
ENSMUSG00000044005	11_6227467	6.23106	11	6.22747	10	128.194	128.21	"Gls2"	FALSE	FALSE
ENSMUSG00000044005	16_28451457	6.38203	16	28.4515	10	128.194	128.21	"Gls2"	FALSE	FALSE
ENSMUSG00000044006	5_52620622	6.80672	5	52.6206	8	69.8804	69.8877	"Cilp2"	FALSE	FALSE
ENSMUSG00000044006	15_30103664	6.90284	15	30.1037	8	69.8804	69.8877	"Cilp2"	FALSE	FALSE
ENSMUSG00000044017	15_88452560	6.06603	15	88.4526	5	129.097	129.205	"Adgrd1"	FALSE	FALSE
ENSMUSG00000044022	6_98535967	6.31822	6	98.536	18	37.5136	37.5183	"Pcdhb21"	FALSE	FALSE
ENSMUSG00000044037	2_5692150	6.34131	2	5.69215	9	110.88	110.901	"Als2cl"	FALSE	FALSE
ENSMUSG00000044037	12_98544218	7.0895	12	98.5442	9	110.88	110.901	"Als2cl"	FALSE	FALSE
ENSMUSG00000044043	17_34179599	6.59754	17	34.1796	18	37.4477	37.4564	"Pcdhb14"	FALSE	FALSE
ENSMUSG00000044052	12_79518210	6.09278	12	79.5182	11	101.173	101.175	"Ccr10"	FALSE	FALSE
ENSMUSG00000044067	10_121585762	6.19248	10	121.586	12	31.7069	31.7139	"Gpr22"	FALSE	FALSE
ENSMUSG00000044068	11_41782192	6.28959	11	41.7822	11	22.9732	22.9765	"Zrsr1"	FALSE	FALSE
ENSMUSG00000044068	13_84588106	6.05583	13	84.5881	11	22.9732	22.9765	"Zrsr1"	FALSE	FALSE
ENSMUSG00000044071	1_179921206	6.0227	1	179.921	10	123.264	123.741	"Fam19a2"	FALSE	FALSE
ENSMUSG00000044080	2_120184965	6.32594	2	120.185	3	90.511	90.5144	"S100a1"	FALSE	FALSE
ENSMUSG00000044081	11_25914048	6.60604	11	25.914	13	67.7293	67.7568	"Zfp85os"	FALSE	FALSE
ENSMUSG00000044083	4_135588850	6.00282	4	135.589	2	153.781	153.845	"Efcab8"	FALSE	FALSE
ENSMUSG00000044103	7_79686922	6.0095	7	79.6869	2	24.1865	24.1936	"Il1f9"	FALSE	FALSE
ENSMUSG00000044103	18_33883559	6.22109	18	33.8836	2	24.1865	24.1936	"Il1f9"	FALSE	FALSE
ENSMUSG00000044117	2_123652615	7.99829	2	123.653	16	13.9866	14.1015	"2900011O08Rik"	FALSE	TRUE
ENSMUSG00000044139	3_57139315	6.32349	3	57.1393	7	127.886	127.891	"Prss53"	FALSE	FALSE
ENSMUSG00000044139	16_17772480	6.48955	16	17.7725	7	127.886	127.891	"Prss53"	FALSE	FALSE
ENSMUSG00000044139	18_43127391	6.52215	18	43.1274	7	127.886	127.891	"Prss53"	FALSE	FALSE
ENSMUSG00000044147	1_38757802	6.08202	1	38.7578	12	69.3722	69.376	"Arf6"	FALSE	FALSE
ENSMUSG00000044147	12_54565768	6.44331	12	54.5658	12	69.3722	69.376	"Arf6"	FALSE	FALSE
ENSMUSG00000044147	17_26975311	6.1842	17	26.9753	12	69.3722	69.376	"Arf6"	FALSE	FALSE
ENSMUSG00000044148	18_68901369	6.65194	18	68.9014	X	12.6549	12.6737	"1810030O07Rik"	FALSE	FALSE
ENSMUSG00000044149	4_16172555	6.27293	4	16.1726	X	36.8875	36.9029	"Nkrf"	FALSE	FALSE
ENSMUSG00000044155	6_149681366	6.10176	6	149.681	6	18.8486	18.8558	"Lsm8"	FALSE	FALSE
ENSMUSG00000044156	11_108753665	6.13479	11	108.754	6	3.4571	3.4983	"Hepacam2"	FALSE	FALSE
ENSMUSG00000044156	12_31439036	6.72026	12	31.439	6	3.4571	3.4983	"Hepacam2"	FALSE	FALSE
ENSMUSG00000044156	17_36276635	6.05842	17	36.2766	6	3.4571	3.4983	"Hepacam2"	FALSE	FALSE
ENSMUSG00000044162	11_41494784	7.0914	11	41.4948	6	65.5904	65.634	"Tnip3"	FALSE	FALSE
ENSMUSG00000044162	14_66022446	6.55626	14	66.0224	6	65.5904	65.634	"Tnip3"	FALSE	FALSE
ENSMUSG00000044172	8_125793442	6.24723	8	125.793	17	25.1208	25.1253	"Ptx4"	FALSE	FALSE
ENSMUSG00000044172	12_118246418	6.67287	12	118.246	17	25.1208	25.1253	"Ptx4"	FALSE	FALSE
ENSMUSG00000044177	11_110133726	6.52927	11	110.134	11	94.236	94.246	"Wfikkn2"	FALSE	FALSE
ENSMUSG00000044197	11_60040489	8.25508	11	60.0405	5	139.378	139.396	"Gpr146"	FALSE	TRUE
ENSMUSG00000044197	11_110350986	6.54093	11	110.351	5	139.378	139.396	"Gpr146"	FALSE	FALSE
ENSMUSG00000044197	14_97855261	6.38961	14	97.8553	5	139.378	139.396	"Gpr146"	FALSE	FALSE
ENSMUSG00000044199	5_41252439	6.01111	5	41.2524	10	81.4977	81.5001	"S1pr4"	FALSE	FALSE
ENSMUSG00000044244	19_57779680	6.54897	19	57.7797	9	100.458	100.487	"Il20rb"	FALSE	FALSE
ENSMUSG00000044252	11_49969606	6.71565	11	49.9696	18	12.7553	12.9418	"Osbpl1a"	FALSE	FALSE
ENSMUSG00000044285	11_74074523	6.19965	11	74.0745	14	46.0841	46.0848	"Gm1821"	FALSE	FALSE
ENSMUSG00000044285	11_78062799	6.27547	11	78.0628	14	46.0841	46.0848	"Gm1821"	FALSE	FALSE
ENSMUSG00000044287	1_136579896	6.22889	1	136.58	8	105.894	105.895	"Nrn1l"	FALSE	FALSE
ENSMUSG00000044287	5_147563362	6.23295	5	147.563	8	105.894	105.895	"Nrn1l"	FALSE	FALSE
ENSMUSG00000044287	18_64314241	7.90493	18	64.3142	8	105.894	105.895	"Nrn1l"	FALSE	TRUE
ENSMUSG00000044296	13_112689915	7.00108	13	112.69	11	50.832	50.8416	"Zfp879"	FALSE	FALSE
ENSMUSG00000044317	5_148333368	6.43267	5	148.333	7	19.2125	19.2242	"Gpr4"	FALSE	FALSE
ENSMUSG00000044330	15_38270082	6.40497	15	38.2701	3	85.9158	85.9161	"Gm9790"	FALSE	FALSE
ENSMUSG00000044330	X_145180627	6.59536	X	145.181	3	85.9158	85.9161	"Gm9790"	FALSE	FALSE
ENSMUSG00000044337	4_130191964	6.60295	4	130.192	1	90.204	90.2168	"Ackr3"	FALSE	FALSE
ENSMUSG00000044337	17_67717364	6.37609	17	67.7174	1	90.204	90.2168	"Ackr3"	FALSE	FALSE
ENSMUSG00000044338	6_103171232	6.5902	6	103.171	2	85.1362	85.1399	"Aplnr"	FALSE	FALSE
ENSMUSG00000044338	7_26210771	6.49151	7	26.2108	2	85.1362	85.1399	"Aplnr"	FALSE	FALSE
ENSMUSG00000044348	9_92285962	6.20021	9	92.286	X	136.981	137.038	"Slc25a53"	FALSE	FALSE
ENSMUSG00000044349	6_126625822	6.22319	6	126.626	2	158.376	158.386	"Snhg11"	FALSE	FALSE
ENSMUSG00000044349	6_148074392	6.5996	6	148.074	2	158.376	158.386	"Snhg11"	FALSE	FALSE
ENSMUSG00000009739	11_112137393	6.55752	11	112.137	15	100.575	100.6	"Pou6f1"	FALSE	FALSE
ENSMUSG00000009739	15_37578588	6.00343	15	37.5786	15	100.575	100.6	"Pou6f1"	FALSE	FALSE
ENSMUSG00000009772	4_39537322	6.79091	4	39.5373	1	132.316	132.333	"Nuak2"	FALSE	FALSE
ENSMUSG00000009876	13_15508802	6.42157	13	15.5088	2	152.754	152.765	"Cox4i2"	FALSE	FALSE
ENSMUSG00000009894	10_122150834	6.2983	10	122.151	11	59.4071	59.4512	"Snap47"	FALSE	FALSE
ENSMUSG00000009905	2_56621450	6.72584	2	56.6215	1	106.72	106.76	"Kdsr"	FALSE	FALSE
ENSMUSG00000009905	16_94965893	7.22432	16	94.9659	1	106.72	106.76	"Kdsr"	FALSE	FALSE
ENSMUSG00000009905	X_143873189	6.90848	X	143.873	1	106.72	106.76	"Kdsr"	FALSE	FALSE
ENSMUSG00000009927	9_102010035	6.66932	9	102.01	9	44.4077	44.4104	"Rps25"	FALSE	FALSE
ENSMUSG00000009927	18_25874127	7.25157	18	25.8741	9	44.4077	44.4104	"Rps25"	FALSE	FALSE
ENSMUSG00000009995	16_17067215	6.12751	16	17.0672	X	74.2819	74.2902	"Taz"	FALSE	FALSE
ENSMUSG00000010021	6_138518536	6.56093	6	138.519	11	114.765	114.791	"Kif19a"	FALSE	FALSE
ENSMUSG00000010021	7_129576821	6.74091	7	129.577	11	114.765	114.791	"Kif19a"	FALSE	FALSE
ENSMUSG00000010021	16_51241431	9.13974	16	51.2414	11	114.765	114.791	"Kif19a"	FALSE	TRUE
ENSMUSG00000010025	8_78740250	6.02615	8	78.7403	11	61.2234	61.2675	"Aldh3a2"	FALSE	FALSE
ENSMUSG00000010025	19_4267368	6.07061	19	4.26737	11	61.2234	61.2675	"Aldh3a2"	FALSE	FALSE
ENSMUSG00000010044	13_118616711	6.30735	13	118.617	9	107.547	107.551	"Zmynd10"	FALSE	FALSE
ENSMUSG00000010044	15_41030925	6.59535	15	41.0309	9	107.547	107.551	"Zmynd10"	FALSE	FALSE
ENSMUSG00000010045	2_135635734	8.15512	2	135.636	9	107.534	107.539	"Tmem115"	FALSE	TRUE
ENSMUSG00000010054	8_118876917	6.46225	8	118.877	9	107.563	107.566	"Tusc2"	FALSE	FALSE
ENSMUSG00000010057	13_98235041	6.40743	13	98.235	9	107.542	107.546	"Nprl2"	FALSE	FALSE
ENSMUSG00000010064	17_84083416	7.94487	17	84.0834	9	107.651	107.67	"Slc38a3"	FALSE	TRUE
ENSMUSG00000010175	10_60701147	6.17224	10	60.7011	1	190.118	190.171	"Prox1"	FALSE	FALSE
ENSMUSG00000010205	5_9472486	6.75769	5	9.47249	9	21.0742	21.092	"Raver1"	FALSE	FALSE
ENSMUSG00000010205	7_29627295	7.49701	7	29.6273	9	21.0742	21.092	"Raver1"	FALSE	FALSE
ENSMUSG00000010311	2_60941372	6.46915	2	60.9414	1	133.897	133.908	"Optc"	FALSE	FALSE
ENSMUSG00000010311	3_88010624	6.48012	3	88.0106	1	133.897	133.908	"Optc"	FALSE	FALSE
ENSMUSG00000010311	3_97467286	6.19505	3	97.4673	1	133.897	133.908	"Optc"	FALSE	FALSE
ENSMUSG00000010311	8_75121561	6.20204	8	75.1216	1	133.897	133.908	"Optc"	FALSE	FALSE
ENSMUSG00000010311	14_78436773	7.01776	14	78.4368	1	133.897	133.908	"Optc"	FALSE	FALSE
ENSMUSG00000010311	19_25768410	6.20353	19	25.7684	1	133.897	133.908	"Optc"	FALSE	FALSE
ENSMUSG00000010453	6_88519976	6.08673	6	88.52	1	36.3357	36.3692	"Kansl3"	FALSE	FALSE
ENSMUSG00000010461	3_54836512	6.69691	3	54.8365	10	23.1042	23.3499	"Eya4"	FALSE	FALSE
ENSMUSG00000010476	1_66591005	6.36984	1	66.591	7	137.194	137.314	"Ebf3"	FALSE	FALSE
ENSMUSG00000010476	17_67760641	6.4372	17	67.7606	7	137.194	137.314	"Ebf3"	FALSE	FALSE
ENSMUSG00000010517	6_146318528	6.27909	6	146.319	4	109.677	109.964	"Faf1"	FALSE	FALSE
ENSMUSG00000044359	X_23830290	7.01538	X	23.8303	X	100.59	100.595	"P2ry4"	FALSE	FALSE
ENSMUSG00000044361	17_80942843	7.36784	17	80.9428	15	76.1195	76.1266	"BC024139"	FALSE	FALSE
ENSMUSG00000044362	15_61535745	6.61416	15	61.5357	7	90.4266	90.4287	"Ccdc89"	FALSE	FALSE
ENSMUSG00000044362	18_35800755	6.02822	18	35.8008	7	90.4266	90.4287	"Ccdc89"	FALSE	FALSE
ENSMUSG00000044364	9_29954655	6.46812	9	29.9547	2	151.702	151.712	"Tmem74b"	FALSE	FALSE
ENSMUSG00000044364	12_82600011	6.03992	12	82.6	2	151.702	151.712	"Tmem74b"	FALSE	FALSE
ENSMUSG00000044364	18_57503944	6.82935	18	57.5039	2	151.702	151.712	"Tmem74b"	FALSE	FALSE
ENSMUSG00000044367	10_7826495	6.45343	10	7.8265	11	70.2168	70.2211	"Slc16a13"	FALSE	FALSE
ENSMUSG00000044367	11_84097611	7.93378	11	84.0976	11	70.2168	70.2211	"Slc16a13"	FALSE	TRUE
ENSMUSG00000044367	17_11952532	6.40634	17	11.9525	11	70.2168	70.2211	"Slc16a13"	FALSE	FALSE
ENSMUSG00000044375	4_32274674	7.31737	4	32.2747	17	71.7436	71.7529	"BC027072"	FALSE	FALSE
ENSMUSG00000044375	7_82122617	6.62121	7	82.1226	17	71.7436	71.7529	"BC027072"	FALSE	FALSE
ENSMUSG00000044375	16_3071083	6.06183	16	3.07108	17	71.7436	71.7529	"BC027072"	FALSE	FALSE
ENSMUSG00000044408	16_85315558	6.64358	16	85.3156	12	54.6454	54.6566	"Sptssa"	FALSE	FALSE
ENSMUSG00000044424	3_87490575	6.16524	3	87.4906	19	23.6197	23.6203	"Gm9493"	FALSE	FALSE
ENSMUSG00000044424	10_89185331	7.17796	10	89.1853	19	23.6197	23.6203	"Gm9493"	FALSE	FALSE
ENSMUSG00000044456	12_98572645	9.06433	12	98.5726	12	102.283	102.391	"Rin3"	TRUE	TRUE
ENSMUSG00000044465	13_76967983	6.17338	13	76.968	7	105.371	105.4	"Fam160a2"	FALSE	FALSE
ENSMUSG00000044465	15_55492527	6.3295	15	55.4925	7	105.371	105.4	"Fam160a2"	FALSE	FALSE
ENSMUSG00000044471	11_8786612	6.1335	11	8.78661	6	31.0936	31.2185	"Lncpint"	FALSE	FALSE
ENSMUSG00000044475	6_121349672	6.61846	6	121.35	10	60.0028	60.1	"Ascc1"	FALSE	FALSE
ENSMUSG00000044475	18_57357694	6.87477	18	57.3577	10	60.0028	60.1	"Ascc1"	FALSE	FALSE
ENSMUSG00000044477	8_88607943	6.05026	8	88.6079	17	30.0051	30.21	"Zfand3"	FALSE	FALSE
ENSMUSG00000044477	14_20178707	6.20058	14	20.1787	17	30.0051	30.21	"Zfand3"	FALSE	FALSE
ENSMUSG00000044496	1_138756291	6.86612	1	138.756	4	147.941	147.947	"2510039O18Rik"	FALSE	FALSE
ENSMUSG00000044496	2_52803307	6.31991	2	52.8033	4	147.941	147.947	"2510039O18Rik"	FALSE	FALSE
ENSMUSG00000044496	13_92367481	6.04394	13	92.3675	4	147.941	147.947	"2510039O18Rik"	FALSE	FALSE
ENSMUSG00000044501	7_136501294	7.34487	7	136.501	17	22.3615	22.3773	"Zfp758"	FALSE	FALSE
ENSMUSG00000044533	9_28169764	7.43665	9	28.1698	17	24.7181	24.7219	"Rps2"	FALSE	FALSE
ENSMUSG00000044533	9_47286614	8.53026	9	47.2866	17	24.7181	24.7219	"Rps2"	FALSE	TRUE
ENSMUSG00000044533	9_99051434	6.04466	9	99.0514	17	24.7181	24.7219	"Rps2"	FALSE	FALSE
ENSMUSG00000044534	7_117513219	6.15737	7	117.513	9	121.898	121.911	"Ackr2"	FALSE	FALSE
ENSMUSG00000044562	17_78917832	7.40766	17	78.9178	7	45.6275	45.6391	"Rasip1"	FALSE	FALSE
ENSMUSG00000044562	18_69084651	6.10729	18	69.0847	7	45.6275	45.6391	"Rasip1"	FALSE	FALSE
ENSMUSG00000044566	13_27106337	7.80044	13	27.1063	13	38.0061	38.0371	"Cage1"	FALSE	TRUE
ENSMUSG00000044573	16_6118971	6.03477	16	6.11897	12	30.8933	30.9116	"Acp1"	FALSE	FALSE
ENSMUSG00000044583	1_190720916	7.76392	1	190.721	X	167.305	167.331	"Tlr7"	FALSE	TRUE
ENSMUSG00000044583	11_33763929	6.54828	11	33.7639	X	167.305	167.331	"Tlr7"	FALSE	FALSE
ENSMUSG00000044583	16_96303463	6.91926	16	96.3035	X	167.305	167.331	"Tlr7"	FALSE	FALSE
ENSMUSG00000044617	4_9146869	6.17146	4	9.14687	10	127.74	127.747	"Zbtb39"	FALSE	FALSE
ENSMUSG00000044626	5_115657585	6.26487	5	115.658	16	21.9538	21.9955	"Liph"	FALSE	FALSE
ENSMUSG00000044626	8_68448227	7.50123	8	68.4482	16	21.9538	21.9955	"Liph"	FALSE	FALSE
ENSMUSG00000044626	14_75426770	7.80162	14	75.4268	16	21.9538	21.9955	"Liph"	FALSE	TRUE
ENSMUSG00000044628	12_81423197	6.1427	12	81.4232	2	25.2423	25.2443	"Rnf208"	FALSE	FALSE
ENSMUSG00000044628	18_46410922	7.16652	18	46.4109	2	25.2423	25.2443	"Rnf208"	FALSE	FALSE
ENSMUSG00000044629	18_13736006	6.05706	18	13.736	11	17.0516	17.0794	"Cnrip1"	FALSE	FALSE
ENSMUSG00000044629	18_51187592	6.0131	18	51.1876	11	17.0516	17.0794	"Cnrip1"	FALSE	FALSE
ENSMUSG00000044636	6_89765292	7.59383	6	89.7653	15	100.48	100.495	"Csrnp2"	FALSE	FALSE
ENSMUSG00000044647	11_57883928	7.07055	11	57.8839	2	65.8458	66.0315	"Csrnp3"	FALSE	FALSE
ENSMUSG00000044667	13_56806615	6.03497	13	56.8066	3	117.319	117.361	"Plppr4"	FALSE	FALSE
ENSMUSG00000044676	11_13441865	7.10044	11	13.4419	8	110.08	110.09	"Zfp612"	FALSE	FALSE
ENSMUSG00000044678	8_78484415	6.65943	8	78.4844	15	74.7969	74.8	"Ly6k"	FALSE	FALSE
ENSMUSG00000044689	2_93332635	6.19084	2	93.3326	1	63.9647	63.969	"Gm13749"	FALSE	FALSE
ENSMUSG00000044689	4_10736762	6.67684	4	10.7368	1	63.9647	63.969	"Gm13749"	FALSE	FALSE
ENSMUSG00000044689	8_110368803	6.77249	8	110.369	1	63.9647	63.969	"Gm13749"	FALSE	FALSE
ENSMUSG00000044689	9_83773616	6.3345	9	83.7736	1	63.9647	63.969	"Gm13749"	FALSE	FALSE
ENSMUSG00000044689	17_87865372	7.14851	17	87.8654	1	63.9647	63.969	"Gm13749"	FALSE	FALSE
ENSMUSG00000044694	X_145335742	6.42339	X	145.336	9	51.2785	51.2842	"2010007H06Rik"	FALSE	FALSE
ENSMUSG00000044700	2_179100482	6.91922	2	179.1	4	149.715	149.738	"Tmem201"	FALSE	FALSE
ENSMUSG00000044703	10_22773572	7.40226	10	22.7736	14	59.2769	59.2975	"Phf11a"	FALSE	FALSE
ENSMUSG00000044703	12_112027258	6.8102	12	112.027	14	59.2769	59.2975	"Phf11a"	FALSE	FALSE
ENSMUSG00000044707	1_12621132	7.32297	1	12.6211	11	43.5288	43.587	"Ccnjl"	FALSE	FALSE
ENSMUSG00000044708	7_104160253	6.23833	7	104.16	1	172.341	172.374	"Kcnj10"	FALSE	FALSE
ENSMUSG00000044708	8_9862242	6.43732	8	9.86224	1	172.341	172.374	"Kcnj10"	FALSE	FALSE
ENSMUSG00000044709	4_28034771	6.28781	4	28.0348	7	19.5649	19.5776	"Gemin7"	FALSE	FALSE
ENSMUSG00000044709	15_27533716	6.8159	15	27.5337	7	19.5649	19.5776	"Gemin7"	FALSE	FALSE
ENSMUSG00000044709	18_66157917	6.14833	18	66.1579	7	19.5649	19.5776	"Gemin7"	FALSE	FALSE
ENSMUSG00000044712	11_106489815	6.53229	11	106.49	12	73.2868	73.354	"Slc38a6"	FALSE	FALSE
ENSMUSG00000044716	3_131380790	7.09118	3	131.381	5	35.0568	35.0878	"Dok7"	FALSE	FALSE
ENSMUSG00000044716	3_137526525	6.11738	3	137.527	5	35.0568	35.0878	"Dok7"	FALSE	FALSE
ENSMUSG00000044716	3_160017104	6.95438	3	160.017	5	35.0568	35.0878	"Dok7"	FALSE	FALSE
ENSMUSG00000044716	12_107071017	6.90275	12	107.071	5	35.0568	35.0878	"Dok7"	FALSE	FALSE
ENSMUSG00000044719	1_173383476	7.42944	1	173.383	18	36.6849	36.6959	"E230025N22Rik"	FALSE	FALSE
ENSMUSG00000044719	6_67485942	6.59526	6	67.4859	18	36.6849	36.6959	"E230025N22Rik"	FALSE	FALSE
ENSMUSG00000044719	15_32511537	6.22685	15	32.5115	18	36.6849	36.6959	"E230025N22Rik"	FALSE	FALSE
ENSMUSG00000044719	15_44067110	6.16897	15	44.0671	18	36.6849	36.6959	"E230025N22Rik"	FALSE	FALSE
ENSMUSG00000044724	14_7655805	7.02013	14	7.6558	19	4.1398	4.14574	"Gpr152"	FALSE	FALSE
ENSMUSG00000044724	14_19007123	7.64114	14	19.0071	19	4.1398	4.14574	"Gpr152"	FALSE	FALSE
ENSMUSG00000044730	8_7963664	6.4466	8	7.96366	4	124.937	124.945	"9930104L06Rik"	FALSE	FALSE
ENSMUSG00000044730	8_17178831	6.25568	8	17.1788	4	124.937	124.945	"9930104L06Rik"	FALSE	FALSE
ENSMUSG00000044749	1_151311985	6.14695	1	151.312	11	110.177	110.252	"Abca6"	FALSE	FALSE
ENSMUSG00000044749	7_135379563	6.13942	7	135.38	11	110.177	110.252	"Abca6"	FALSE	FALSE
ENSMUSG00000044751	15_6562543	6.43617	15	6.56254	11	55.1181	55.1188	"Gm12231"	FALSE	FALSE
ENSMUSG00000044770	6_124833774	6.9818	6	124.834	10	42.8604	42.9608	"Scml4"	FALSE	FALSE
ENSMUSG00000044770	9_42850332	6.5671	9	42.8503	10	42.8604	42.9608	"Scml4"	FALSE	FALSE
ENSMUSG00000044783	1_40117705	7.24765	1	40.1177	1	88.2625	88.2776	"Hjurp"	FALSE	FALSE
ENSMUSG00000044786	7_4183945	6.17612	7	4.18394	7	28.3768	28.3803	"Zfp36"	FALSE	FALSE
ENSMUSG00000044788	5_59558536	6.11872	5	59.5585	11	115.28	115.298	"Fads6"	FALSE	FALSE
ENSMUSG00000044792	6_124598889	6.18651	6	124.599	13	59.7554	59.7698	"Isca1"	FALSE	FALSE
ENSMUSG00000044792	9_89587240	7.44956	9	89.5872	13	59.7554	59.7698	"Isca1"	FALSE	FALSE
ENSMUSG00000044792	10_71265291	6.08573	10	71.2653	13	59.7554	59.7698	"Isca1"	FALSE	FALSE
ENSMUSG00000044814	19_34786999	7.32955	19	34.787	7	102.477	102.478	"Olfr543"	FALSE	FALSE
ENSMUSG00000044835	3_54797759	6.7355	3	54.7978	1	161.143	161.17	"Ankrd45"	FALSE	FALSE
ENSMUSG00000044835	7_26274944	6.39194	7	26.2749	1	161.143	161.17	"Ankrd45"	FALSE	FALSE
ENSMUSG00000044835	11_32796525	8.49767	11	32.7965	1	161.143	161.17	"Ankrd45"	FALSE	TRUE
ENSMUSG00000044835	12_77623551	6.06809	12	77.6236	1	161.143	161.17	"Ankrd45"	FALSE	FALSE
ENSMUSG00000044854	1_166203632	6.13383	1	166.204	1	184.033	184.034	"1700056E22Rik"	FALSE	FALSE
ENSMUSG00000044854	3_138882997	6.08624	3	138.883	1	184.033	184.034	"1700056E22Rik"	FALSE	FALSE
ENSMUSG00000044854	7_11763270	6.39711	7	11.7633	1	184.033	184.034	"1700056E22Rik"	FALSE	FALSE
ENSMUSG00000044854	7_35724145	6.00223	7	35.7241	1	184.033	184.034	"1700056E22Rik"	FALSE	FALSE
ENSMUSG00000044854	9_119108376	7.05287	9	119.108	1	184.033	184.034	"1700056E22Rik"	FALSE	FALSE
ENSMUSG00000044854	10_21597000	6.74036	10	21.597	1	184.033	184.034	"1700056E22Rik"	FALSE	FALSE
ENSMUSG00000044854	12_99986420	6.86785	12	99.9864	1	184.033	184.034	"1700056E22Rik"	FALSE	FALSE
ENSMUSG00000044854	18_64619554	7.01494	18	64.6196	1	184.033	184.034	"1700056E22Rik"	FALSE	FALSE
ENSMUSG00000044854	19_52202298	6.0914	19	52.2023	1	184.033	184.034	"1700056E22Rik"	FALSE	FALSE
ENSMUSG00000044857	9_115180494	6.55826	9	115.18	17	27.1896	27.2044	"Lemd2"	FALSE	FALSE
ENSMUSG00000044857	17_69018125	6.01396	17	69.0181	17	27.1896	27.2044	"Lemd2"	FALSE	FALSE
ENSMUSG00000044864	6_120553970	6.57814	6	120.554	3	38.4493	38.4848	"Ankrd50"	FALSE	FALSE
ENSMUSG00000044864	6_126721002	6.25213	6	126.721	3	38.4493	38.4848	"Ankrd50"	FALSE	FALSE
ENSMUSG00000044864	9_41186050	6.05134	9	41.1861	3	38.4493	38.4848	"Ankrd50"	FALSE	FALSE
ENSMUSG00000044867	9_119097376	6.54945	9	119.097	6	48.7383	48.7414	"Gimap1os"	FALSE	FALSE
ENSMUSG00000044867	13_101720654	6.58499	13	101.721	6	48.7383	48.7414	"Gimap1os"	FALSE	FALSE
ENSMUSG00000044894	6_127302552	6.22817	6	127.303	11	53.4279	53.4308	"Uqcrq"	FALSE	FALSE
ENSMUSG00000044916	17_46050913	6.43628	17	46.0509	2	92.3825	92.3857	"1700029I15Rik"	FALSE	FALSE
ENSMUSG00000044916	18_55796836	7.2382	18	55.7968	2	92.3825	92.3857	"1700029I15Rik"	FALSE	FALSE
ENSMUSG00000044916	18_60505827	6.30692	18	60.5058	2	92.3825	92.3857	"1700029I15Rik"	FALSE	FALSE
ENSMUSG00000044921	16_4509112	6.36548	16	4.50911	10	102.512	102.547	"Rassf9"	FALSE	FALSE
ENSMUSG00000044933	5_132647919	7.04506	5	132.648	15	78.537	78.5443	"Sstr3"	FALSE	FALSE
ENSMUSG00000044933	14_64002033	7.03736	14	64.002	15	78.537	78.5443	"Sstr3"	FALSE	FALSE
ENSMUSG00000044933	15_76108365	7.82145	15	76.1084	15	78.537	78.5443	"Sstr3"	TRUE	TRUE
ENSMUSG00000044933	15_83079715	6.6767	15	83.0797	15	78.537	78.5443	"Sstr3"	FALSE	FALSE
ENSMUSG00000044933	15_89381479	6.06568	15	89.3815	15	78.537	78.5443	"Sstr3"	FALSE	FALSE
ENSMUSG00000044934	12_104463963	7.75492	12	104.464	13	64.133	64.1532	"Zfp367"	FALSE	TRUE
ENSMUSG00000044934	15_15653020	6.76431	15	15.653	13	64.133	64.1532	"Zfp367"	FALSE	FALSE
ENSMUSG00000044951	18_13276578	6.58702	18	13.2766	13	32.7008	32.784	"Mylk4"	FALSE	FALSE
ENSMUSG00000044952	3_100460428	7.50978	3	100.46	7	97.3323	97.3502	"Kctd21"	FALSE	FALSE
ENSMUSG00000044952	19_22156073	6.5784	19	22.1561	7	97.3323	97.3502	"Kctd21"	FALSE	FALSE
ENSMUSG00000044976	1_173077115	6.71898	1	173.077	9	74.1104	74.2833	"Wdr72"	FALSE	FALSE
ENSMUSG00000044976	2_58767493	7.03295	2	58.7675	9	74.1104	74.2833	"Wdr72"	FALSE	FALSE
ENSMUSG00000044976	5_147621507	6.85428	5	147.622	9	74.1104	74.2833	"Wdr72"	FALSE	FALSE
ENSMUSG00000044976	15_13589400	7.2172	15	13.5894	9	74.1104	74.2833	"Wdr72"	FALSE	FALSE
ENSMUSG00000044976	19_16165038	7.54814	19	16.165	9	74.1104	74.2833	"Wdr72"	FALSE	FALSE
ENSMUSG00000044982	1_89399281	6.54457	1	89.3993	18	31.9091	31.9119	"Sft2d3"	FALSE	FALSE
ENSMUSG00000044982	5_134929386	8.15301	5	134.929	18	31.9091	31.9119	"Sft2d3"	FALSE	TRUE
ENSMUSG00000044982	6_118842693	6.43247	6	118.843	18	31.9091	31.9119	"Sft2d3"	FALSE	FALSE
ENSMUSG00000044982	11_39551536	6.25177	11	39.5515	18	31.9091	31.9119	"Sft2d3"	FALSE	FALSE
ENSMUSG00000044991	14_73465278	7.08047	14	73.4653	2	132.687	132.751	"1110034G24Rik"	FALSE	FALSE
ENSMUSG00000044991	17_94511394	6.04874	17	94.5114	2	132.687	132.751	"1110034G24Rik"	FALSE	FALSE
ENSMUSG00000045005	3_105046523	6.10023	3	105.047	1	64.7306	64.7378	"Fzd5"	FALSE	FALSE
ENSMUSG00000045005	3_117390935	6.10037	3	117.391	1	64.7306	64.7378	"Fzd5"	FALSE	FALSE
ENSMUSG00000045005	4_149873235	6.20295	4	149.873	1	64.7306	64.7378	"Fzd5"	FALSE	FALSE
ENSMUSG00000045005	10_117720746	6.92484	10	117.721	1	64.7306	64.7378	"Fzd5"	FALSE	FALSE
ENSMUSG00000045005	16_38665363	6.60913	16	38.6654	1	64.7306	64.7378	"Fzd5"	FALSE	FALSE
ENSMUSG00000045005	16_76154077	6.03868	16	76.1541	1	64.7306	64.7378	"Fzd5"	FALSE	FALSE
ENSMUSG00000045005	16_89752034	6.67207	16	89.752	1	64.7306	64.7378	"Fzd5"	FALSE	FALSE
ENSMUSG00000045008	4_114621567	6.47571	4	114.622	10	43.1747	43.1766	"9030612E09Rik"	FALSE	FALSE
ENSMUSG00000045008	16_65095961	6.04026	16	65.096	10	43.1747	43.1766	"9030612E09Rik"	FALSE	FALSE
ENSMUSG00000045009	2_107351051	6.26714	2	107.351	6	113.494	113.502	"Prrt3"	FALSE	FALSE
ENSMUSG00000045009	10_96931448	6.34301	10	96.9314	6	113.494	113.502	"Prrt3"	FALSE	FALSE
ENSMUSG00000045009	17_69018125	6.0966	17	69.0181	6	113.494	113.502	"Prrt3"	FALSE	FALSE
ENSMUSG00000045031	5_88696348	6.38367	5	88.6963	3	37.3077	37.3127	"Cetn4"	FALSE	FALSE
ENSMUSG00000045034	2_24582118	6.46846	2	24.5821	13	92.4259	92.4417	"Ankrd34b"	FALSE	FALSE
ENSMUSG00000045034	15_88426196	6.76059	15	88.4262	13	92.4259	92.4417	"Ankrd34b"	FALSE	FALSE
ENSMUSG00000045036	10_66819028	6.25122	10	66.819	17	65.256	65.5408	"Tmem232"	FALSE	FALSE
ENSMUSG00000045038	4_141369021	6.03989	4	141.369	17	86.1678	86.6579	"Prkce"	FALSE	FALSE
ENSMUSG00000045039	2_76076247	6.54418	2	76.0762	7	25.3172	25.3659	"Megf8"	FALSE	FALSE
ENSMUSG00000045039	2_102695238	8.50689	2	102.695	7	25.3172	25.3659	"Megf8"	FALSE	TRUE
ENSMUSG00000045055	1_186064050	6.39977	1	186.064	10	128.777	128.777	"Rpsa-ps2"	FALSE	FALSE
ENSMUSG00000045062	2_155776844	6.53963	2	155.777	18	37.3417	37.3452	"Pcdhb7"	FALSE	FALSE
ENSMUSG00000045062	9_29818007	6.03932	9	29.818	18	37.3417	37.3452	"Pcdhb7"	FALSE	FALSE
ENSMUSG00000045062	11_88135760	6.83806	11	88.1358	18	37.3417	37.3452	"Pcdhb7"	FALSE	FALSE
ENSMUSG00000045062	13_103361771	6.05207	13	103.362	18	37.3417	37.3452	"Pcdhb7"	FALSE	FALSE
ENSMUSG00000045064	4_106402949	6.23365	4	106.403	12	85.2886	85.2994	"Zc2hc1c"	FALSE	FALSE
ENSMUSG00000045064	11_120602917	6.24669	11	120.603	12	85.2886	85.2994	"Zc2hc1c"	FALSE	FALSE
ENSMUSG00000045075	2_52008057	6.38541	2	52.0081	11	95.6969	95.6991	"Gm9796"	FALSE	FALSE
ENSMUSG00000045075	7_26187465	6.24195	7	26.1875	11	95.6969	95.6991	"Gm9796"	FALSE	FALSE
ENSMUSG00000045087	1_156760432	6.11109	1	156.76	9	21.2429	21.2484	"S1pr5"	FALSE	FALSE
ENSMUSG00000045092	1_195431559	7.50636	1	195.432	3	115.71	115.715	"S1pr1"	FALSE	FALSE
ENSMUSG00000045094	2_104220415	7.5722	2	104.22	18	61.4938	61.5365	"Arhgef37"	FALSE	FALSE
ENSMUSG00000045100	3_57352091	6.02343	3	57.3521	6	94.5003	94.6047	"Slc25a26"	FALSE	FALSE
ENSMUSG00000045102	13_114965983	6.51239	13	114.966	5	34.0072	34.1694	"Poln"	FALSE	FALSE
ENSMUSG00000045102	14_62990251	7.09276	14	62.9903	5	34.0072	34.1694	"Poln"	FALSE	FALSE
ENSMUSG00000045104	3_149779112	6.1787	3	149.779	19	21.9381	21.9384	"Gm5514"	FALSE	FALSE
ENSMUSG00000045104	18_44959139	7.27195	18	44.9591	19	21.9381	21.9384	"Gm5514"	FALSE	FALSE
ENSMUSG00000045106	16_29776552	6.66012	16	29.7766	2	104.868	105.018	"Ccdc73"	FALSE	FALSE
ENSMUSG00000045107	3_126845510	6.60149	3	126.846	14	20.0756	20.0832	"Saysd1"	FALSE	FALSE
ENSMUSG00000045136	7_75036546	6.13874	7	75.0365	13	34.127	34.1304	"Tubb2b"	FALSE	FALSE
ENSMUSG00000045136	14_103555100	7.46901	14	103.555	13	34.127	34.1304	"Tubb2b"	FALSE	FALSE
ENSMUSG00000045140	2_179866314	6.44851	2	179.866	11	84.8763	84.8803	"Pigw"	FALSE	FALSE
ENSMUSG00000045176	9_61410275	6.37106	9	61.4103	11	69.0597	69.0616	"Borcs6"	FALSE	FALSE
ENSMUSG00000045180	2_129344076	6.74604	2	129.344	X	152.61	152.769	"Shroom2"	FALSE	FALSE
ENSMUSG00000045180	7_27002693	6.89896	7	27.0027	X	152.61	152.769	"Shroom2"	FALSE	FALSE
ENSMUSG00000045193	7_34701401	6.18562	7	34.7014	10	80.166	80.1728	"Cirbp"	FALSE	FALSE
ENSMUSG00000045193	16_51409672	6.35565	16	51.4097	10	80.166	80.1728	"Cirbp"	FALSE	FALSE
ENSMUSG00000045193	16_73576628	6.32036	16	73.5766	10	80.166	80.1728	"Cirbp"	FALSE	FALSE
ENSMUSG00000045193	16_80157416	6.40764	16	80.1574	10	80.166	80.1728	"Cirbp"	FALSE	FALSE
ENSMUSG00000045201	10_91120090	8.19456	10	91.1201	14	15.3575	15.439	"Lrrc3b"	FALSE	TRUE
ENSMUSG00000045201	18_59956618	6.08831	18	59.9566	14	15.3575	15.439	"Lrrc3b"	FALSE	FALSE
ENSMUSG00000045211	1_159367133	6.55654	1	159.367	14	70.5778	70.5826	"Nudt18"	FALSE	FALSE
ENSMUSG00000045211	2_27775319	7.27707	2	27.7753	14	70.5778	70.5826	"Nudt18"	FALSE	FALSE
ENSMUSG00000045215	6_78036086	6.37706	6	78.0361	18	22.3449	22.5302	"Asxl3"	FALSE	FALSE
ENSMUSG00000045231	1_136554471	6.2846	1	136.554	16	23.2207	23.2254	"BC106179"	FALSE	FALSE
ENSMUSG00000045231	2_165892211	6.43366	2	165.892	16	23.2207	23.2254	"BC106179"	FALSE	FALSE
ENSMUSG00000045231	6_128276609	6.43188	6	128.277	16	23.2207	23.2254	"BC106179"	FALSE	FALSE
ENSMUSG00000045246	2_157738833	6.24478	2	157.739	8	119.624	119.636	"Kcng4"	FALSE	FALSE
ENSMUSG00000045246	11_58208056	6.1026	11	58.2081	8	119.624	119.636	"Kcng4"	FALSE	FALSE
ENSMUSG00000045248	6_50596925	6.0962	6	50.5969	8	72.4946	72.5483	"Med26"	FALSE	FALSE
ENSMUSG00000045251	15_63966062	6.10506	15	63.9661	7	127.419	127.422	"Zfp688"	FALSE	FALSE
ENSMUSG00000045252	1_175498253	6.12909	1	175.498	7	25.0726	25.0835	"Zfp574"	FALSE	FALSE
ENSMUSG00000045252	5_91701735	6.27557	5	91.7017	7	25.0726	25.0835	"Zfp574"	FALSE	FALSE
ENSMUSG00000045257	2_77522095	6.89093	2	77.5221	17	80.2902	80.2975	"Morn2"	FALSE	FALSE
ENSMUSG00000045257	7_140911508	6.10806	7	140.912	17	80.2902	80.2975	"Morn2"	FALSE	FALSE
ENSMUSG00000045259	5_18242993	6.08543	5	18.243	1	171.358	171.361	"Klhdc9"	FALSE	FALSE
ENSMUSG00000045268	2_20949410	6.18716	2	20.9494	4	119.17	119.174	"Zfp691"	FALSE	FALSE
ENSMUSG00000045268	5_74309877	6.08192	5	74.3099	4	119.17	119.174	"Zfp691"	FALSE	FALSE
ENSMUSG00000045268	6_51104335	6.04037	6	51.1043	4	119.17	119.174	"Zfp691"	FALSE	FALSE
ENSMUSG00000045275	5_26650949	6.07335	5	26.6509	16	96.1584	96.1923	"Lca5l"	FALSE	FALSE
ENSMUSG00000045275	17_74969461	6.61861	17	74.9695	16	96.1584	96.1923	"Lca5l"	FALSE	FALSE
ENSMUSG00000045281	16_26834276	6.42345	16	26.8343	15	73.6946	73.7075	"Gpr20"	FALSE	FALSE
ENSMUSG00000045287	12_54198382	6.7831	12	54.1984	11	75.1938	75.2678	"Rtn4rl1"	FALSE	FALSE
ENSMUSG00000045287	14_68763083	7.94043	14	68.7631	11	75.1938	75.2678	"Rtn4rl1"	FALSE	TRUE
ENSMUSG00000045294	4_24289370	6.35603	4	24.2894	5	28.0714	28.0787	"Insig1"	FALSE	FALSE
ENSMUSG00000045294	7_31078216	6.00419	7	31.0782	5	28.0714	28.0787	"Insig1"	FALSE	FALSE
ENSMUSG00000045294	11_93406692	8.64229	11	93.4067	5	28.0714	28.0787	"Insig1"	FALSE	TRUE
ENSMUSG00000045294	11_110689973	7.59425	11	110.69	5	28.0714	28.0787	"Insig1"	FALSE	FALSE
ENSMUSG00000045294	14_108792859	7.02606	14	108.793	5	28.0714	28.0787	"Insig1"	FALSE	FALSE
ENSMUSG00000045302	12_99350856	7.29984	12	99.3509	5	30.9509	30.9604	"Preb"	FALSE	FALSE
ENSMUSG00000045312	11_104739497	6.12491	11	104.739	13	94.0578	94.1954	"Lhfpl2"	FALSE	FALSE
ENSMUSG00000045316	17_67710915	6.25336	17	67.7109	17	24.8489	24.8503	"Fahd1"	FALSE	FALSE
ENSMUSG00000045319	2_93515035	6.10347	2	93.515	2	6.09761	6.13021	"Proser2"	FALSE	FALSE
ENSMUSG00000045319	4_41166053	6.51875	4	41.1661	2	6.09761	6.13021	"Proser2"	FALSE	FALSE
ENSMUSG00000045319	15_88025910	7.54027	15	88.0259	2	6.09761	6.13021	"Proser2"	FALSE	FALSE
ENSMUSG00000045319	18_21117492	6.08022	18	21.1175	2	6.09761	6.13021	"Proser2"	FALSE	FALSE
ENSMUSG00000045328	8_114560241	6.89281	8	114.56	3	135.213	135.274	"Cenpe"	FALSE	FALSE
ENSMUSG00000045333	11_70400832	7.3939	11	70.4008	8	87.6618	87.9596	"Zfp423"	FALSE	FALSE
ENSMUSG00000045348	1_165425975	8.13963	1	165.426	5	137.73	137.742	"Nyap1"	FALSE	TRUE
ENSMUSG00000045348	1_181510658	6.25296	1	181.511	5	137.73	137.742	"Nyap1"	FALSE	FALSE
ENSMUSG00000045350	13_106145216	7.47099	13	106.145	15	99.9183	99.9671	"Fam186a"	FALSE	FALSE
ENSMUSG00000045350	15_95650441	7.16742	15	95.6504	15	99.9183	99.9671	"Fam186a"	FALSE	FALSE
ENSMUSG00000045350	16_94187151	7.05257	16	94.1872	15	99.9183	99.9671	"Fam186a"	FALSE	FALSE
ENSMUSG00000045374	13_8643769	6.25394	13	8.64377	11	75.4409	75.4547	"Wdr81"	FALSE	FALSE
ENSMUSG00000045377	13_70150759	6.73543	13	70.1508	11	69.3965	69.3982	"Tmem88"	FALSE	FALSE
ENSMUSG00000045381	4_34444151	6.08497	4	34.4442	1	174.041	174.044	"Olfr433"	FALSE	FALSE
ENSMUSG00000045381	12_57886721	6.57183	12	57.8867	1	174.041	174.044	"Olfr433"	FALSE	FALSE
ENSMUSG00000045409	7_83547815	6.31121	7	83.5478	17	36.2589	36.2722	"Trim39"	FALSE	FALSE
ENSMUSG00000045427	7_27946388	8.43676	7	27.9464	X	134.601	134.607	"Hnrnph2"	FALSE	TRUE
ENSMUSG00000045435	14_103032922	6.00166	14	103.033	5	20.8822	20.8869	"Tmem60"	FALSE	FALSE
ENSMUSG00000045438	2_16394890	6.82359	2	16.3949	5	139.336	139.351	"Cox19"	FALSE	FALSE
ENSMUSG00000045438	16_96716997	7.90075	16	96.717	5	139.336	139.351	"Cox19"	FALSE	TRUE
ENSMUSG00000045441	16_43644184	6.13643	16	43.6442	6	59.3472	59.4263	"Gprin3"	FALSE	FALSE
ENSMUSG00000045441	18_33883559	6.17259	18	33.8836	6	59.3472	59.4263	"Gprin3"	FALSE	FALSE
ENSMUSG00000045455	5_139813773	6.36456	5	139.814	10	11.6093	11.6104	"Gm9797"	FALSE	FALSE
ENSMUSG00000045455	19_38034404	6.50688	19	38.0344	10	11.6093	11.6104	"Gm9797"	FALSE	FALSE
ENSMUSG00000045467	9_124013786	6.14988	9	124.014	7	80.2464	80.2608	"Ttll13"	FALSE	FALSE
ENSMUSG00000045498	2_9530835	8.60302	2	9.53083	18	37.3008	37.3046	"Pcdhb3"	FALSE	TRUE
ENSMUSG00000045498	3_48529695	6.00575	3	48.5297	18	37.3008	37.3046	"Pcdhb3"	FALSE	FALSE
ENSMUSG00000045498	5_125070300	6.17245	5	125.07	18	37.3008	37.3046	"Pcdhb3"	FALSE	FALSE
ENSMUSG00000045498	12_75730670	6.04624	12	75.7307	18	37.3008	37.3046	"Pcdhb3"	FALSE	FALSE
ENSMUSG00000045515	4_132985949	6.08819	4	132.986	1	42.6958	42.7032	"Pou3f3"	FALSE	FALSE
ENSMUSG00000045518	X_11743833	6.65044	X	11.7438	10	80.4948	80.5173	"Onecut3"	FALSE	FALSE
ENSMUSG00000045519	13_89133667	6.12543	13	89.1337	9	20.3451	20.3852	"Zfp560"	FALSE	FALSE
ENSMUSG00000045521	13_51818524	6.19528	13	51.8185	16	17.8986	17.9	"Tssk2"	FALSE	FALSE
ENSMUSG00000045551	9_97155185	6.25738	9	97.1552	17	17.8765	17.8839	"Fpr1"	FALSE	FALSE
ENSMUSG00000045589	18_33883559	6.36148	18	33.8836	4	56.9572	56.9904	"Frrs1l"	FALSE	FALSE
ENSMUSG00000045594	3_137629623	6.66157	3	137.63	9	114.401	114.474	"Glb1"	FALSE	FALSE
ENSMUSG00000045598	11_74074523	6.13765	11	74.0745	7	127.233	127.238	"Zfp553"	FALSE	FALSE
ENSMUSG00000045613	17_71745923	6.02988	17	71.7459	6	36.3881	36.5284	"Chrm2"	FALSE	FALSE
ENSMUSG00000045625	2_52401501	6.43931	2	52.4015	16	31.9339	31.946	"Pigz"	FALSE	FALSE
ENSMUSG00000045625	17_84226541	6.43288	17	84.2265	16	31.9339	31.946	"Pigz"	FALSE	FALSE
ENSMUSG00000045636	3_136118346	6.48358	3	136.118	8	40.9909	41.1337	"Mtus1"	FALSE	FALSE
ENSMUSG00000045639	15_24059061	7.98099	15	24.0591	7	127.607	127.616	"Zfp629"	FALSE	TRUE
ENSMUSG00000045657	11_82103678	6.14105	11	82.1037	18	37.4117	37.4145	"Pcdhb10"	FALSE	FALSE
ENSMUSG00000045659	15_55059018	6.30011	15	55.059	7	116.123	116.308	"Plekha7"	FALSE	FALSE
ENSMUSG00000045664	9_122751207	6.2044	9	122.751	19	5.91756	5.92482	"Cdc42ep2"	FALSE	FALSE
ENSMUSG00000045664	17_10071790	6.29729	17	10.0718	19	5.91756	5.92482	"Cdc42ep2"	FALSE	FALSE
ENSMUSG00000045671	19_50387801	6.39956	19	50.3878	11	19.9244	20.024	"Spred2"	FALSE	FALSE
ENSMUSG00000045690	X_7147159	6.38772	X	7.14716	12	75.6306	75.6695	"Wdr89"	FALSE	FALSE
ENSMUSG00000045709	7_18231893	7.87884	7	18.2319	6	29.9853	29.9938	"Smkr-ps"	FALSE	TRUE
ENSMUSG00000045709	13_97096191	6.43996	13	97.0962	6	29.9853	29.9938	"Smkr-ps"	FALSE	FALSE
ENSMUSG00000045725	12_37597427	6.84904	12	37.5974	6	54.3258	54.3302	"Prr15"	FALSE	FALSE
ENSMUSG00000045730	17_80225691	6.60313	17	80.2257	18	62.1778	62.18	"Adrb2"	FALSE	FALSE
ENSMUSG00000045733	11_34793238	7.35463	11	34.7932	7	140.151	140.155	"Sprn"	FALSE	FALSE
ENSMUSG00000045733	18_47871839	6.51166	18	47.8718	7	140.151	140.155	"Sprn"	FALSE	FALSE
ENSMUSG00000045746	18_17275513	6.47854	18	17.2755	8	60.9834	60.9859	"B230317F23Rik"	FALSE	FALSE
ENSMUSG00000045757	1_182509597	6.70287	1	182.51	7	127.404	127.407	"Zfp764"	FALSE	FALSE
ENSMUSG00000045761	16_90935127	6.11019	16	90.9351	17	71.6733	71.7297	"Fam179a"	FALSE	FALSE
ENSMUSG00000045775	14_8630111	6.15589	14	8.63011	11	115.462	115.474	"Slc16a5"	FALSE	FALSE
ENSMUSG00000045790	3_151607865	6.83063	3	151.608	5	52.3747	52.4715	"Ccdc149"	FALSE	FALSE
ENSMUSG00000045795	10_125547516	6.13126	10	125.548	7	81.5713	81.5968	"Whamm"	FALSE	FALSE
ENSMUSG00000045799	4_150213906	6.0674	4	150.214	14	8.79959	8.8005	"Gm9800"	FALSE	FALSE
ENSMUSG00000045799	17_55550166	6.82531	17	55.5502	14	8.79959	8.8005	"Gm9800"	FALSE	FALSE
ENSMUSG00000045802	X_134058478	6.76047	X	134.058	X	96.3062	96.4563	"Hsf3"	FALSE	FALSE
ENSMUSG00000045813	9_29866436	6.01488	9	29.8664	7	62.0945	62.2095	"Gm9801"	FALSE	FALSE
ENSMUSG00000045813	14_68719978	6.51139	14	68.72	7	62.0945	62.2095	"Gm9801"	FALSE	FALSE
ENSMUSG00000045817	5_73484477	6.24464	5	73.4845	17	84.1839	84.1879	"Zfp36l2"	FALSE	FALSE
ENSMUSG00000045822	9_120812866	6.39175	9	120.813	2	164.805	164.822	"Zswim3"	FALSE	FALSE
ENSMUSG00000045826	3_57139315	6.72352	3	57.1393	19	4.15461	4.15675	"Ptprcap"	FALSE	FALSE
ENSMUSG00000045827	7_79540279	6.33805	7	79.5403	13	33.0033	33.018	"Serpinb9"	FALSE	FALSE
ENSMUSG00000045838	3_51768572	6.35055	3	51.7686	2	118.754	118.763	"A430105I19Rik"	FALSE	FALSE
ENSMUSG00000045854	18_59446206	6.48588	18	59.4462	4	32.8003	32.8016	"Lyrm2"	FALSE	FALSE
ENSMUSG00000045868	2_77889548	7.98938	2	77.8895	7	106.157	106.215	"Gvin1"	FALSE	TRUE
ENSMUSG00000045877	4_19898258	6.65433	4	19.8983	11	43.587	43.589	"4933415A04Rik"	FALSE	FALSE
ENSMUSG00000045877	18_58115828	7.43153	18	58.1158	11	43.587	43.589	"4933415A04Rik"	FALSE	FALSE
ENSMUSG00000045877	18_62273833	6.63607	18	62.2738	11	43.587	43.589	"4933415A04Rik"	FALSE	FALSE
ENSMUSG00000045896	2_69381891	6.55169	2	69.3819	6	83.8054	83.8317	"Paip2b"	FALSE	FALSE
ENSMUSG00000045903	6_142466279	6.79137	6	142.466	19	4.98435	4.98997	"Npas4"	FALSE	FALSE
ENSMUSG00000045930	2_5772554	7.33162	2	5.77255	12	58.2647	58.2693	"Clec14a"	FALSE	FALSE
ENSMUSG00000045930	13_105251057	6.1007	13	105.251	12	58.2647	58.2693	"Clec14a"	FALSE	FALSE
ENSMUSG00000045930	16_92626682	6.35443	16	92.6267	12	58.2647	58.2693	"Clec14a"	FALSE	FALSE
ENSMUSG00000045934	2_3038312	7.2401	2	3.03831	3	96.162	96.1717	"Mtmr11"	FALSE	FALSE
ENSMUSG00000045942	18_5499717	6.20113	18	5.49972	11	51.2537	51.263	"BC049762"	FALSE	FALSE
ENSMUSG00000045942	X_164383559	6.09208	X	164.384	11	51.2537	51.263	"BC049762"	FALSE	FALSE
ENSMUSG00000045967	12_54319614	7.4379	12	54.3196	2	21.3675	21.8305	"Gpr158"	FALSE	FALSE
ENSMUSG00000045969	10_92635653	6.0024	10	92.6357	8	11.5561	11.5633	"Ing1"	FALSE	FALSE
ENSMUSG00000045975	2_162394483	6.02429	2	162.394	16	97.8552	97.9226	"C2cd2"	FALSE	FALSE
ENSMUSG00000045975	5_137083291	6.93019	5	137.083	16	97.8552	97.9226	"C2cd2"	FALSE	FALSE
ENSMUSG00000045996	6_18414861	6.59784	6	18.4149	15	36.174	36.177	"Polr2k"	FALSE	FALSE
ENSMUSG00000046006	9_42782713	6.2192	9	42.7827	13	110.353	110.357	"Gapt"	FALSE	FALSE
ENSMUSG00000046020	1_41935281	6.11986	1	41.9353	2	153.242	153.27	"Pofut1"	FALSE	FALSE
ENSMUSG00000046020	4_62680143	7.20313	4	62.6801	2	153.242	153.27	"Pofut1"	FALSE	FALSE
ENSMUSG00000046020	13_94218273	6.98646	13	94.2183	2	153.242	153.27	"Pofut1"	FALSE	FALSE
ENSMUSG00000046020	14_21228637	6.27561	14	21.2286	2	153.242	153.27	"Pofut1"	FALSE	FALSE
ENSMUSG00000046020	15_37387403	6.17818	15	37.3874	2	153.242	153.27	"Pofut1"	FALSE	FALSE
ENSMUSG00000046027	1_185560214	6.64197	1	185.56	7	83.632	83.6531	"Stard5"	FALSE	FALSE
ENSMUSG00000046034	2_16028429	6.27192	2	16.0284	15	27.6059	27.6307	"Otulin"	FALSE	FALSE
ENSMUSG00000046062	3_16198720	6.25265	3	16.1987	1	133.131	133.14	"Ppp1r15b"	FALSE	FALSE
ENSMUSG00000046062	13_114554864	6.46722	13	114.555	1	133.131	133.14	"Ppp1r15b"	FALSE	FALSE
ENSMUSG00000046070	2_25071686	7.66186	2	25.0717	17	24.8788	24.882	"Igfals"	FALSE	FALSE
ENSMUSG00000046070	16_6793694	6.27079	16	6.79369	17	24.8788	24.882	"Igfals"	FALSE	FALSE
ENSMUSG00000046070	16_95612465	6.09123	16	95.6125	17	24.8788	24.882	"Igfals"	FALSE	FALSE
ENSMUSG00000046079	17_16613187	6.37628	17	16.6132	5	105.7	105.832	"Lrrc8d"	FALSE	FALSE
ENSMUSG00000046085	2_173644671	6.2506	2	173.645	2	103.967	104.028	"4931422A03Rik"	FALSE	FALSE
ENSMUSG00000046101	1_176044287	8.20767	1	176.044	1	9.90864	9.94209	"Mcmdc2"	FALSE	TRUE
ENSMUSG00000046101	1_183464194	10.0195	1	183.464	1	9.90864	9.94209	"Mcmdc2"	FALSE	TRUE
ENSMUSG00000046101	12_8333605	7.06464	12	8.33361	1	9.90864	9.94209	"Mcmdc2"	FALSE	FALSE
ENSMUSG00000046101	12_36912246	6.06987	12	36.9122	1	9.90864	9.94209	"Mcmdc2"	FALSE	FALSE
ENSMUSG00000046110	3_14539478	6.2945	3	14.5395	2	121.439	121.457	"Serinc4"	FALSE	FALSE
ENSMUSG00000046111	4_54375041	6.5764	4	54.375	9	15.3169	15.3578	"Cep295"	FALSE	FALSE
ENSMUSG00000046138	14_22895137	6.73138	14	22.8951	19	29.7144	29.806	"9930021J03Rik"	FALSE	FALSE
ENSMUSG00000046139	12_37356083	6.4256	12	37.3561	19	11.9124	11.9451	"Patl1"	FALSE	FALSE
ENSMUSG00000046152	10_73658656	6.32164	10	73.6587	8	31.1873	31.2617	"Fut10"	FALSE	FALSE
ENSMUSG00000046152	16_47921962	7.05971	16	47.922	8	31.1873	31.2617	"Fut10"	FALSE	FALSE
ENSMUSG00000046159	1_36886790	6.16505	1	36.8868	13	9.87549	10.3608	"Chrm3"	FALSE	FALSE
ENSMUSG00000046159	1_158695020	6.18688	1	158.695	13	9.87549	10.3608	"Chrm3"	FALSE	FALSE
ENSMUSG00000046179	9_13019222	8.38186	9	13.0192	7	48.8664	48.8816	"E2f8"	FALSE	TRUE
ENSMUSG00000046179	13_57078669	6.3193	13	57.0787	7	48.8664	48.8816	"E2f8"	FALSE	FALSE
ENSMUSG00000046182	2_63820077	6.03327	2	63.8201	7	125.878	126.082	"Gsg1l"	FALSE	FALSE
ENSMUSG00000046182	7_35570693	6.69143	7	35.5707	7	125.878	126.082	"Gsg1l"	FALSE	FALSE
ENSMUSG00000046185	3_126371795	6.38106	3	126.372	7	29.7686	29.7798	"Zfp84"	FALSE	FALSE
ENSMUSG00000046185	3_139908609	6.57366	3	139.909	7	29.7686	29.7798	"Zfp84"	FALSE	FALSE
ENSMUSG00000046191	13_51818524	6.00289	13	51.8185	18	37.5043	37.5078	"Pcdhb20"	FALSE	FALSE
ENSMUSG00000046196	3_121909755	6.4838	3	121.91	17	80.2075	80.2179	"Ttc39d"	FALSE	FALSE
ENSMUSG00000046201	6_125404289	7.88303	6	125.404	17	3.11497	3.19886	"Scaf8"	FALSE	TRUE
ENSMUSG00000046201	12_83444251	6.72303	12	83.4443	17	3.11497	3.19886	"Scaf8"	FALSE	FALSE
ENSMUSG00000046201	18_55459731	6.30545	18	55.4597	17	3.11497	3.19886	"Scaf8"	FALSE	FALSE
ENSMUSG00000046204	4_119762071	6.12993	4	119.762	14	66.9112	66.9201	"Pnma2"	FALSE	FALSE
ENSMUSG00000046207	1_33984044	6.25181	1	33.984	11	68.503	68.5527	"Pik3r6"	FALSE	FALSE
ENSMUSG00000046207	3_156966974	6.09664	3	156.967	11	68.503	68.5527	"Pik3r6"	FALSE	FALSE
ENSMUSG00000046207	12_57648780	6.16389	12	57.6488	11	68.503	68.5527	"Pik3r6"	FALSE	FALSE
ENSMUSG00000046219	2_170493294	6.55693	2	170.493	4	24.9608	24.9674	"C230012O17Rik"	FALSE	FALSE
ENSMUSG00000046245	14_121398290	6.05283	14	121.398	5	137.822	137.836	"Pilra"	FALSE	FALSE
ENSMUSG00000046269	18_62641434	6.23067	18	62.6414	X	7.37128	7.37583	"Usp27x"	FALSE	FALSE
ENSMUSG00000046295	1_38640365	6.04726	1	38.6404	8	71.406	71.4099	"Ankle1"	FALSE	FALSE
ENSMUSG00000046295	4_154994743	7.74869	4	154.995	8	71.406	71.4099	"Ankle1"	FALSE	FALSE
ENSMUSG00000046311	8_22105138	6.01389	8	22.1051	11	49.2033	49.2188	"Zfp62"	FALSE	FALSE
ENSMUSG00000046311	18_47171356	6.1167	18	47.1714	11	49.2033	49.2188	"Zfp62"	FALSE	FALSE
ENSMUSG00000046312	10_92542496	10.4849	10	92.5425	4	41.4956	41.5031	"AI464131"	FALSE	TRUE
ENSMUSG00000046312	10_121212919	6.92109	10	121.213	4	41.4956	41.5031	"AI464131"	FALSE	FALSE
ENSMUSG00000046312	18_58708670	6.37116	18	58.7087	4	41.4956	41.5031	"AI464131"	FALSE	FALSE
ENSMUSG00000046318	2_168002821	6.26343	2	168.003	18	66.0453	66.3027	"Ccbe1"	FALSE	FALSE
ENSMUSG00000046318	4_80973695	6.28026	4	80.9737	18	66.0453	66.3027	"Ccbe1"	FALSE	FALSE
ENSMUSG00000046318	5_38374786	6.40912	5	38.3748	18	66.0453	66.3027	"Ccbe1"	FALSE	FALSE
ENSMUSG00000046324	7_34376854	6.40773	7	34.3769	19	29.6082	29.6484	"Ermp1"	FALSE	FALSE
ENSMUSG00000046324	14_22895137	6.02374	14	22.8951	19	29.6082	29.6484	"Ermp1"	FALSE	FALSE
ENSMUSG00000046330	1_68321556	6.36704	1	68.3216	1	72.7113	72.7138	"Rpl37a"	FALSE	FALSE
ENSMUSG00000046337	5_83721318	6.10854	5	83.7213	1	36.5627	36.6832	"Fam178b"	FALSE	FALSE
ENSMUSG00000046337	16_76206931	6.05825	16	76.2069	1	36.5627	36.6832	"Fam178b"	FALSE	FALSE
ENSMUSG00000046337	X_159579947	6.00914	X	159.58	1	36.5627	36.6832	"Fam178b"	FALSE	FALSE
ENSMUSG00000046345	17_36592715	6.11037	17	36.5927	16	32.2715	32.2748	"Smco1"	FALSE	FALSE
ENSMUSG00000046351	14_21228637	6.95742	14	21.2286	13	23.3531	23.3692	"Zfp322a"	FALSE	FALSE
ENSMUSG00000046352	11_51814722	6.01089	11	51.8147	14	57.0986	57.1047	"Gjb2"	FALSE	FALSE
ENSMUSG00000046372	18_75763760	6.93554	18	75.7638	7	39.4458	39.4492	"Gm5590"	FALSE	FALSE
[truncated: 16,754 more rows]

## Sheet: age-pQTLs
Protein_ID	Gene_ID	Marker_ID	Lod_score	QTL_chr	QTL_pos	Gene_chr	Gene_start	Gene_end	Gene_symbol	Cis_QTL	Significant	Mean_correlation	Hotspot_chr	Both_hotspots
ENSMUSP00000136766	ENSMUSG00000021669	1_75298639	6.59033	1	75.2986	13	96.5426	96.6402	"Col4a3bp"	FALSE	FALSE	NA	NA	NA
ENSMUSP00000136766	ENSMUSG00000021669	5_27052186	6.18901	5	27.0522	13	96.5426	96.6402	"Col4a3bp"	FALSE	FALSE	NA	NA	NA
ENSMUSP00000136766	ENSMUSG00000021669	5_116982970	6.29173	5	116.983	13	96.5426	96.6402	"Col4a3bp"	FALSE	FALSE	NA	NA	NA
ENSMUSP00000067685	ENSMUSG00000021676	12_112913143	6.09217	12	112.913	13	95.6272	95.8919	"Iqgap2"	FALSE	FALSE	NA	NA	NA
ENSMUSP00000067685	ENSMUSG00000021676	14_38803676	6.00325	14	38.8037	13	95.6272	95.8919	"Iqgap2"	FALSE	FALSE	NA	NA	NA
ENSMUSP00000022196	ENSMUSG00000021686	14_101315932	6.0751	14	101.316	13	94.359	94.5663	"Ap3b1"	FALSE	FALSE	NA	NA	NA
ENSMUSP00000022196	ENSMUSG00000021686	16_87645698	6.05675	16	87.6457	13	94.359	94.5663	"Ap3b1"	FALSE	FALSE	NA	NA	NA
ENSMUSP00000070339	ENSMUSG00000021690	8_22105138	6.09001	8	22.1051	13	93.4301	93.4998	"Jmy"	FALSE	FALSE	NA	NA	NA
ENSMUSP00000057956	ENSMUSG00000021709	6_124457735	8.38601	6	124.458	13	103.819	103.921	"Erbb2ip"	FALSE	TRUE	NA	NA	NA
ENSMUSP00000057956	ENSMUSG00000021709	8_18713616	6.11937	8	18.7136	13	103.819	103.921	"Erbb2ip"	FALSE	FALSE	NA	NA	NA
ENSMUSP00000114406	ENSMUSG00000021711	3_147811332	7.50277	3	147.811	13	104.142	104.178	"Trappc13"	FALSE	FALSE	0.429422	3	FALSE
ENSMUSP00000114406	ENSMUSG00000021711	6_122591502	6.26432	6	122.592	13	104.142	104.178	"Trappc13"	FALSE	FALSE	NA	NA	NA
ENSMUSP00000114406	ENSMUSG00000021711	12_120082620	6.10254	12	120.083	13	104.142	104.178	"Trappc13"	FALSE	FALSE	NA	NA	NA
ENSMUSP00000114406	ENSMUSG00000021711	16_10098814	6.70364	16	10.0988	13	104.142	104.178	"Trappc13"	FALSE	FALSE	NA	NA	NA
ENSMUSP00000114406	ENSMUSG00000021711	X_56347380	6.38253	X	56.3474	13	104.142	104.178	"Trappc13"	FALSE	FALSE	NA	NA	NA
ENSMUSP00000022225	ENSMUSG00000021712	1_124611370	6.84979	1	124.611	13	104.179	104.203	"Trim23"	FALSE	FALSE	NA	NA	NA
ENSMUSP00000022225	ENSMUSG00000021712	5_38235269	6.16834	5	38.2353	13	104.179	104.203	"Trim23"	FALSE	FALSE	NA	NA	NA
ENSMUSP00000022225	ENSMUSG00000021712	5_64084627	6.07571	5	64.0846	13	104.179	104.203	"Trim23"	FALSE	FALSE	NA	NA	NA
ENSMUSP00000022225	ENSMUSG00000021712	13_71927932	6.18309	13	71.9279	13	104.179	104.203	"Trim23"	FALSE	FALSE	NA	NA	NA
ENSMUSP00000022225	ENSMUSG00000021712	16_97494286	6.21326	16	97.4943	13	104.179	104.203	"Trim23"	FALSE	FALSE	NA	NA	NA
ENSMUSP00000022242	ENSMUSG00000021728	19_55388753	6.47087	19	55.3888	13	117.221	117.274	"Emb"	FALSE	FALSE	NA	NA	NA
ENSMUSP00000022245	ENSMUSG00000021731	2_11059185	7.54681	2	11.0592	13	118.38	118.387	"Mrps30"	FALSE	FALSE	NA	NA	NA
ENSMUSP00000022256	ENSMUSG00000021737	5_63143331	6.29059	5	63.1433	14	14.1122	14.121	"Psmd6"	FALSE	FALSE	NA	NA	NA
ENSMUSP00000022256	ENSMUSG00000021737	5_83735852	6.83428	5	83.7359	14	14.1122	14.121	"Psmd6"	FALSE	FALSE	NA	NA	NA
ENSMUSP00000022256	ENSMUSG00000021737	8_67475886	6.7171	8	67.4759	14	14.1122	14.121	"Psmd6"	FALSE	FALSE	NA	NA	NA
ENSMUSP00000022256	ENSMUSG00000021737	12_72156992	6.27079	12	72.157	14	14.1122	14.121	"Psmd6"	FALSE	FALSE	NA	NA	NA
ENSMUSP00000022268	ENSMUSG00000021748	9_85537551	6.19486	9	85.5376	14	8.16599	8.17299	"Pdhb"	FALSE	FALSE	NA	NA	NA
ENSMUSP00000022268	ENSMUSG00000021748	13_52540712	6.43603	13	52.5407	14	8.16599	8.17299	"Pdhb"	FALSE	FALSE	NA	NA	NA
ENSMUSP00000022268	ENSMUSG00000021748	13_63509062	6.1864	13	63.5091	14	8.16599	8.17299	"Pdhb"	FALSE	FALSE	NA	NA	NA
ENSMUSP00000138836	ENSMUSG00000021756	2_167282638	6.01735	2	167.283	13	112.464	112.51	"Il6st"	FALSE	FALSE	NA	NA	NA
ENSMUSP00000022282	ENSMUSG00000021760	1_184346241	6.16454	1	184.346	13	113.043	113.046	"Gpx8"	FALSE	FALSE	NA	NA	NA
ENSMUSP00000022282	ENSMUSG00000021760	14_45424838	6.45913	14	45.4248	13	113.043	113.046	"Gpx8"	FALSE	FALSE	NA	NA	NA
ENSMUSP00000022282	ENSMUSG00000021760	14_77986089	6.07138	14	77.9861	13	113.043	113.046	"Gpx8"	FALSE	FALSE	NA	NA	NA
ENSMUSP00000022282	ENSMUSG00000021760	16_49592212	7.25756	16	49.5922	13	113.043	113.046	"Gpx8"	FALSE	FALSE	NA	NA	NA
ENSMUSP00000022286	ENSMUSG00000021764	12_99759949	6.84922	12	99.7599	13	114.288	114.388	"Ndufs4"	FALSE	FALSE	0.413372	12	FALSE
ENSMUSP00000022286	ENSMUSG00000021764	13_97061123	6.41928	13	97.0611	13	114.288	114.388	"Ndufs4"	FALSE	FALSE	NA	NA	NA
ENSMUSP00000022293	ENSMUSG00000021771	3_63924652	6.15869	3	63.9247	14	21.8313	21.8459	"Vdac2"	FALSE	FALSE	NA	NA	NA
ENSMUSP00000022310	ENSMUSG00000021785	18_20551623	6.58267	18	20.5516	14	16.2493	16.3119	"Ngly1"	FALSE	FALSE	NA	NA	NA
ENSMUSP00000022317	ENSMUSG00000021792	2_51037952	7.29148	2	51.038	14	40.9937	41.0138	"Fam213a"	FALSE	FALSE	NA	NA	NA
ENSMUSP00000022317	ENSMUSG00000021792	11_71834380	6.41355	11	71.8344	14	40.9937	41.0138	"Fam213a"	FALSE	FALSE	NA	NA	NA
ENSMUSP00000022317	ENSMUSG00000021792	15_10752892	6.66793	15	10.7529	14	40.9937	41.0138	"Fam213a"	FALSE	FALSE	NA	NA	NA
ENSMUSP00000022322	ENSMUSG00000021794	3_134116390	8.55531	3	134.116	14	34.3107	34.3451	"Glud1"	FALSE	TRUE	NA	NA	NA
ENSMUSP00000022322	ENSMUSG00000021794	14_40837606	6.50338	14	40.8376	14	34.3107	34.3451	"Glud1"	FALSE	FALSE	NA	NA	NA
ENSMUSP00000022322	ENSMUSG00000021794	16_7316198	6.64758	16	7.3162	14	34.3107	34.3451	"Glud1"	FALSE	FALSE	NA	NA	NA
ENSMUSP00000022322	ENSMUSG00000021794	16_13981979	8.80345	16	13.982	14	34.3107	34.3451	"Glud1"	FALSE	TRUE	NA	NA	NA
ENSMUSP00000022330	ENSMUSG00000021798	2_73915310	6.1605	2	73.9153	14	34.5267	34.5887	"Ldb3"	FALSE	FALSE	NA	NA	NA
ENSMUSP00000022330	ENSMUSG00000021798	9_85329193	6.47026	9	85.3292	14	34.5267	34.5887	"Ldb3"	FALSE	FALSE	NA	NA	NA
ENSMUSP00000022330	ENSMUSG00000021798	10_80022271	6.07849	10	80.0223	14	34.5267	34.5887	"Ldb3"	FALSE	FALSE	NA	NA	NA
ENSMUSP00000022330	ENSMUSG00000021798	13_63541302	6.38124	13	63.5413	14	34.5267	34.5887	"Ldb3"	FALSE	FALSE	NA	NA	NA
ENSMUSP00000087494	ENSMUSG00000021798	7_4148049	6.13578	7	4.14805	14	34.5267	34.5887	"Ldb3"	FALSE	FALSE	NA	NA	NA
ENSMUSP00000087494	ENSMUSG00000021798	11_12267641	6.76778	11	12.2676	14	34.5267	34.5887	"Ldb3"	FALSE	FALSE	NA	NA	NA
ENSMUSP00000022341	ENSMUSG00000021807	3_147993411	6.94325	3	147.993	14	19.8114	19.8238	"2700060E02Rik"	FALSE	FALSE	0.433462	3	FALSE
ENSMUSP00000022341	ENSMUSG00000021807	13_63523755	6.05675	13	63.5238	14	19.8114	19.8238	"2700060E02Rik"	FALSE	FALSE	NA	NA	NA
ENSMUSP00000022341	ENSMUSG00000021807	14_49557179	6.73764	14	49.5572	14	19.8114	19.8238	"2700060E02Rik"	FALSE	FALSE	NA	NA	NA
ENSMUSP00000022343	ENSMUSG00000021809	7_83978387	6.5681	7	83.9784	14	20.2947	20.3176	"Nudt13"	FALSE	FALSE	NA	NA	NA
ENSMUSP00000022343	ENSMUSG00000021809	15_87254593	6.39951	15	87.2546	14	20.2947	20.3176	"Nudt13"	FALSE	FALSE	NA	NA	NA
ENSMUSP00000022345	ENSMUSG00000021811	5_130412684	6.74074	5	130.413	14	20.3846	20.3889	"Dnajc9"	FALSE	FALSE	NA	NA	NA
ENSMUSP00000022345	ENSMUSG00000021811	7_70037919	6.06741	7	70.0379	14	20.3846	20.3889	"Dnajc9"	FALSE	FALSE	NA	NA	NA
ENSMUSP00000066035	ENSMUSG00000021814	13_60141726	6.03841	13	60.1417	14	20.4553	20.4801	"Anxa7"	FALSE	FALSE	NA	NA	NA
ENSMUSP00000125722	ENSMUSG00000021816	3_147909976	6.05472	3	147.91	14	20.4994	20.5466	"Ppp3cb"	FALSE	FALSE	NA	NA	NA
ENSMUSP00000125722	ENSMUSG00000021816	12_35839992	6.37575	12	35.84	14	20.4994	20.5466	"Ppp3cb"	FALSE	FALSE	NA	NA	NA
ENSMUSP00000125722	ENSMUSG00000021816	13_83870676	6.35213	13	83.8707	14	20.4994	20.5466	"Ppp3cb"	FALSE	FALSE	NA	NA	NA
ENSMUSP00000125722	ENSMUSG00000021816	13_110828376	6.09964	13	110.828	14	20.4994	20.5466	"Ppp3cb"	FALSE	FALSE	NA	NA	NA
ENSMUSP00000098398	ENSMUSG00000021820	10_74071374	6.59996	10	74.0714	14	20.7349	20.7941	"Camk2g"	FALSE	FALSE	NA	NA	NA
ENSMUSP00000098398	ENSMUSG00000021820	10_114170518	8.08568	10	114.171	14	20.7349	20.7941	"Camk2g"	FALSE	TRUE	NA	NA	NA
ENSMUSP00000022369	ENSMUSG00000021823	3_144248421	6.09752	3	144.248	14	20.9294	21.0337	"Vcl"	FALSE	FALSE	NA	NA	NA
ENSMUSP00000022369	ENSMUSG00000021823	10_73369641	6.95102	10	73.3696	14	20.9294	21.0337	"Vcl"	FALSE	FALSE	NA	NA	NA
ENSMUSP00000022369	ENSMUSG00000021823	12_117242728	6.49941	12	117.243	14	20.9294	21.0337	"Vcl"	FALSE	FALSE	NA	NA	NA
ENSMUSP00000022369	ENSMUSG00000021823	17_64948664	6.1987	17	64.9487	14	20.9294	21.0337	"Vcl"	FALSE	FALSE	NA	NA	NA
ENSMUSP00000117346	ENSMUSG00000021824	6_137703974	6.391	6	137.704	14	21.0314	21.0525	"Ap3m1"	FALSE	FALSE	NA	NA	NA
ENSMUSP00000022380	ENSMUSG00000021832	10_71265291	6.10979	10	71.2653	14	45.3298	45.3491	"Psmc6"	FALSE	FALSE	NA	NA	NA
ENSMUSP00000022391	ENSMUSG00000021843	11_72040688	6.53001	11	72.0407	14	47.6638	47.7366	"Ktn1"	FALSE	FALSE	NA	NA	NA
ENSMUSP00000022391	ENSMUSG00000021843	18_3000000	7.42756	18	3	14	47.6638	47.7366	"Ktn1"	FALSE	FALSE	NA	NA	NA
ENSMUSP00000022416	ENSMUSG00000021866	11_51487845	6.61548	11	51.4878	14	25.8422	25.8868	"Anxa11"	FALSE	FALSE	NA	NA	NA
ENSMUSP00000022416	ENSMUSG00000021866	13_99147889	6.11249	13	99.1479	14	25.8422	25.8868	"Anxa11"	FALSE	FALSE	NA	NA	NA
ENSMUSP00000022419	ENSMUSG00000021868	6_137377318	6.0004	6	137.377	14	25.6942	25.7005	"Ppif"	FALSE	FALSE	NA	NA	NA
ENSMUSP00000022419	ENSMUSG00000021868	9_88830920	6.57403	9	88.8309	14	25.6942	25.7005	"Ppif"	FALSE	FALSE	NA	NA	NA
ENSMUSP00000022419	ENSMUSG00000021868	12_98741883	6.0989	12	98.7419	14	25.6942	25.7005	"Ppif"	FALSE	FALSE	0.424211	12	FALSE
ENSMUSP00000022419	ENSMUSG00000021868	12_117912324	7.5038	12	117.912	14	25.6942	25.7005	"Ppif"	FALSE	FALSE	NA	NA	NA
ENSMUSP00000022419	ENSMUSG00000021868	X_5989306	6.46001	X	5.98931	14	25.6942	25.7005	"Ppif"	FALSE	FALSE	NA	NA	NA
ENSMUSP00000100021	ENSMUSG00000021870	3_143755012	6.43909	3	143.755	14	26.4132	26.5349	"Slmap"	FALSE	FALSE	NA	NA	NA
ENSMUSP00000100021	ENSMUSG00000021870	3_155888238	7.10989	3	155.888	14	26.4132	26.5349	"Slmap"	FALSE	FALSE	NA	NA	NA
ENSMUSP00000100021	ENSMUSG00000021870	4_115019263	6.02266	4	115.019	14	26.4132	26.5349	"Slmap"	FALSE	FALSE	NA	NA	NA
ENSMUSP00000100021	ENSMUSG00000021870	12_99986420	6.14398	12	99.9864	14	26.4132	26.5349	"Slmap"	FALSE	FALSE	0.386941	12	FALSE
ENSMUSP00000043926	ENSMUSG00000021871	3_148201803	7.28006	3	148.202	14	50.9443	50.9652	"Pnp"	FALSE	FALSE	NA	NA	NA
ENSMUSP00000043926	ENSMUSG00000021871	13_104481157	6.06907	13	104.481	14	50.9443	50.9652	"Pnp"	FALSE	FALSE	NA	NA	NA
ENSMUSP00000022429	ENSMUSG00000021877	6_128269258	6.63627	6	128.269	14	26.6381	26.6651	"Arf4"	FALSE	FALSE	NA	NA	NA
ENSMUSP00000022451	ENSMUSG00000021893	14_92509966	6.1059	14	92.51	14	31.3366	31.372	"Capn7"	FALSE	FALSE	NA	NA	NA
ENSMUSP00000022451	ENSMUSG00000021893	15_101795800	6.34695	15	101.796	14	31.3366	31.372	"Capn7"	FALSE	FALSE	NA	NA	NA
ENSMUSP00000132842	ENSMUSG00000021910	10_84690521	7.70897	10	84.6905	14	31.1709	31.2169	"Nisch"	FALSE	FALSE	NA	NA	NA
ENSMUSP00000132842	ENSMUSG00000021910	12_41677712	6.20088	12	41.6777	14	31.1709	31.2169	"Nisch"	FALSE	FALSE	NA	NA	NA
ENSMUSP00000132842	ENSMUSG00000021910	19_50164037	6.03655	19	50.164	14	31.1709	31.2169	"Nisch"	FALSE	FALSE	NA	NA	NA
ENSMUSP00000022496	ENSMUSG00000021929	6_100687211	6.19427	6	100.687	14	61.3652	61.4399	"Kpna3"	FALSE	FALSE	NA	NA	NA
ENSMUSP00000022497	ENSMUSG00000021930	2_161479501	8.04789	2	161.48	14	61.532	61.5569	"Spryd7"	FALSE	TRUE	NA	NA	NA
ENSMUSP00000076005	ENSMUSG00000001911	11_64921199	6.67716	11	64.9212	8	84.6999	84.8003	"Nfix"	FALSE	FALSE	NA	NA	NA
ENSMUSP00000076005	ENSMUSG00000001911	12_4773408	6.20825	12	4.77341	8	84.6999	84.8003	"Nfix"	FALSE	FALSE	NA	NA	NA
ENSMUSP00000086626	ENSMUSG00000001924	3_148292060	7.23184	3	148.292	X	20.6583	20.6832	"Uba1"	FALSE	FALSE	0.376519	3	FALSE
ENSMUSP00000086626	ENSMUSG00000001924	7_122241779	6.17972	7	122.242	X	20.6583	20.6832	"Uba1"	FALSE	FALSE	NA	NA	NA
ENSMUSP00000086626	ENSMUSG00000001924	13_60341967	6.01675	13	60.342	X	20.6583	20.6832	"Uba1"	FALSE	FALSE	NA	NA	NA
ENSMUSP00000086626	ENSMUSG00000001924	X_155467416	6.20595	X	155.467	X	20.6583	20.6832	"Uba1"	FALSE	FALSE	NA	NA	NA
ENSMUSP00000002011	ENSMUSG00000001946	3_123376313	6.58799	3	123.376	9	37.5281	37.5383	"Esam"	FALSE	FALSE	NA	NA	NA
ENSMUSP00000002011	ENSMUSG00000001946	9_71557379	6.1499	9	71.5574	9	37.5281	37.5383	"Esam"	FALSE	FALSE	NA	NA	NA
ENSMUSP00000002011	ENSMUSG00000001946	12_68843671	7.14031	12	68.8437	9	37.5281	37.5383	"Esam"	FALSE	FALSE	NA	NA	NA
ENSMUSP00000002011	ENSMUSG00000001946	12_99450809	6.51655	12	99.4508	9	37.5281	37.5383	"Esam"	FALSE	FALSE	0.349519	12	FALSE
ENSMUSP00000109797	ENSMUSG00000001962	2_147774270	6.39868	2	147.774	X	74.313	74.3201	"Fam50a"	FALSE	FALSE	NA	NA	NA
ENSMUSP00000109797	ENSMUSG00000001962	7_127720159	6.32038	7	127.72	X	74.313	74.3201	"Fam50a"	FALSE	FALSE	NA	NA	NA
ENSMUSP00000109797	ENSMUSG00000001962	10_117897312	7.52418	10	117.897	X	74.313	74.3201	"Fam50a"	FALSE	FALSE	NA	NA	NA
ENSMUSP00000109797	ENSMUSG00000001962	10_127602129	6.87539	10	127.602	X	74.313	74.3201	"Fam50a"	FALSE	FALSE	NA	NA	NA
ENSMUSP00000109797	ENSMUSG00000001962	15_77784155	6.27461	15	77.7842	X	74.313	74.3201	"Fam50a"	FALSE	FALSE	NA	NA	NA
ENSMUSP00000109797	ENSMUSG00000001962	17_94134944	6.50709	17	94.1349	X	74.313	74.3201	"Fam50a"	FALSE	FALSE	NA	NA	NA
ENSMUSP00000002048	ENSMUSG00000001983	8_69439992	6.03098	8	69.44	11	106.066	106.074	"Taco1"	FALSE	FALSE	NA	NA	NA
ENSMUSP00000002064	ENSMUSG00000001999	2_41290673	6.12179	2	41.2907	2	127.071	127.097	"Blvra"	FALSE	FALSE	NA	NA	NA
ENSMUSP00000131386	ENSMUSG00000002014	1_47071480	6.48975	1	47.0715	X	73.787	73.7908	"Ssr4"	FALSE	FALSE	NA	NA	NA
ENSMUSP00000131386	ENSMUSG00000002014	4_152718212	6.31301	4	152.718	X	73.787	73.7908	"Ssr4"	FALSE	FALSE	NA	NA	NA
ENSMUSP00000131386	ENSMUSG00000002014	14_25735587	6.41159	14	25.7356	X	73.787	73.7908	"Ssr4"	FALSE	FALSE	NA	NA	NA
ENSMUSP00000002091	ENSMUSG00000002015	12_105275708	7.33523	12	105.276	X	73.6862	73.7162	"Bcap31"	FALSE	FALSE	NA	NA	NA
ENSMUSP00000108126	ENSMUSG00000002017	2_71441694	6.65061	2	71.4417	17	75.5371	75.5519	"Fam98a"	FALSE	FALSE	NA	NA	NA
ENSMUSP00000108126	ENSMUSG00000002017	2_76076247	6.22031	2	76.0762	17	75.5371	75.5519	"Fam98a"	FALSE	FALSE	NA	NA	NA
ENSMUSP00000108126	ENSMUSG00000002017	9_115155554	6.33483	9	115.156	17	75.5371	75.5519	"Fam98a"	FALSE	FALSE	NA	NA	NA
ENSMUSP00000108126	ENSMUSG00000002017	12_98466285	6.37133	12	98.4663	17	75.5371	75.5519	"Fam98a"	FALSE	FALSE	NA	NA	NA
ENSMUSP00000108126	ENSMUSG00000002017	13_112927057	6.19639	13	112.927	17	75.5371	75.5519	"Fam98a"	FALSE	FALSE	NA	NA	NA
ENSMUSP00000002121	ENSMUSG00000002052	1_42121342	6.13282	1	42.1213	11	78.2067	78.246	"Supt6"	FALSE	FALSE	NA	NA	NA
ENSMUSP00000127070	ENSMUSG00000002100	3_146965364	6.99499	3	146.965	2	91.1181	91.1365	"Mybpc3"	FALSE	FALSE	0.517813	3	FALSE
ENSMUSP00000127070	ENSMUSG00000002100	13_101023632	7.79234	13	101.024	2	91.1181	91.1365	"Mybpc3"	FALSE	TRUE	NA	NA	NA
ENSMUSP00000071054	ENSMUSG00000002102	5_40763087	6.19395	5	40.7631	2	91.054	91.0664	"Psmc3"	FALSE	FALSE	NA	NA	NA
ENSMUSP00000071054	ENSMUSG00000002102	16_73576628	6.10575	16	73.5766	2	91.054	91.0664	"Psmc3"	FALSE	FALSE	NA	NA	NA
ENSMUSP00000071054	ENSMUSG00000002102	18_47171356	6.4013	18	47.1714	2	91.054	91.0664	"Psmc3"	FALSE	FALSE	NA	NA	NA
ENSMUSP00000097996	ENSMUSG00000002107	2_161382748	7.9492	2	161.383	2	6.53969	7.50956	"Celf2"	FALSE	TRUE	NA	NA	NA
ENSMUSP00000002198	ENSMUSG00000002129	1_83753679	6.17627	1	83.7537	11	4.16035	4.18254	"Sf3a1"	FALSE	FALSE	NA	NA	NA
ENSMUSP00000002198	ENSMUSG00000002129	5_41026864	6.28246	5	41.0269	11	4.16035	4.18254	"Sf3a1"	FALSE	FALSE	NA	NA	NA
ENSMUSP00000002198	ENSMUSG00000002129	X_142542055	6.06453	X	142.542	11	4.16035	4.18254	"Sf3a1"	FALSE	FALSE	NA	NA	NA
ENSMUSP00000089708	ENSMUSG00000002147	1_65313042	6.15961	1	65.313	10	127.643	127.661	"Stat6"	FALSE	FALSE	NA	NA	NA
ENSMUSP00000089708	ENSMUSG00000002147	3_120011793	6.04674	3	120.012	10	127.643	127.661	"Stat6"	FALSE	FALSE	NA	NA	NA
ENSMUSP00000089708	ENSMUSG00000002147	7_107605001	6.13261	7	107.605	10	127.643	127.661	"Stat6"	FALSE	FALSE	NA	NA	NA
ENSMUSP00000089708	ENSMUSG00000002147	13_109610319	6.72406	13	109.61	10	127.643	127.661	"Stat6"	FALSE	FALSE	NA	NA	NA
ENSMUSP00000089708	ENSMUSG00000002147	15_17169253	6.16244	15	17.1693	10	127.643	127.661	"Stat6"	FALSE	FALSE	NA	NA	NA
ENSMUSP00000002303	ENSMUSG00000002233	1_39264881	6.74741	1	39.2649	3	104.789	104.794	"Rhoc"	FALSE	FALSE	NA	NA	NA
ENSMUSP00000002303	ENSMUSG00000002233	4_57073006	6.09604	4	57.073	3	104.789	104.794	"Rhoc"	FALSE	FALSE	NA	NA	NA
ENSMUSP00000002303	ENSMUSG00000002233	12_100347528	6.05191	12	100.348	3	104.789	104.794	"Rhoc"	FALSE	FALSE	NA	NA	NA
ENSMUSP00000002303	ENSMUSG00000002233	13_105631038	6.61012	13	105.631	3	104.789	104.794	"Rhoc"	FALSE	FALSE	NA	NA	NA
ENSMUSP00000112340	ENSMUSG00000002279	5_149793847	6.46922	5	149.794	17	25.5792	25.6628	"Lmf1"	FALSE	FALSE	NA	NA	NA
ENSMUSP00000112340	ENSMUSG00000002279	10_93650587	6.02572	10	93.6506	17	25.5792	25.6628	"Lmf1"	FALSE	FALSE	NA	NA	NA
ENSMUSP00000117136	ENSMUSG00000002280	3_149475744	6.00368	3	149.476	17	25.7738	25.7833	"Narfl"	FALSE	FALSE	NA	NA	NA
ENSMUSP00000117136	ENSMUSG00000002280	5_9151068	6.91259	5	9.15107	17	25.7738	25.7833	"Narfl"	FALSE	FALSE	NA	NA	NA
ENSMUSP00000117136	ENSMUSG00000002280	12_28790483	6.17376	12	28.7905	17	25.7738	25.7833	"Narfl"	FALSE	FALSE	NA	NA	NA
ENSMUSP00000036555	ENSMUSG00000002319	2_94795537	6.47501	2	94.7955	14	55.6254	55.6379	"Ipo4"	FALSE	FALSE	NA	NA	NA
ENSMUSP00000036555	ENSMUSG00000002319	11_51012967	8.6048	11	51.013	14	55.6254	55.6379	"Ipo4"	FALSE	TRUE	NA	NA	NA
ENSMUSP00000036555	ENSMUSG00000002319	11_55378741	7.85898	11	55.3787	14	55.6254	55.6379	"Ipo4"	FALSE	TRUE	NA	NA	NA
ENSMUSP00000036555	ENSMUSG00000002319	11_69198036	6.33135	11	69.198	14	55.6254	55.6379	"Ipo4"	FALSE	FALSE	NA	NA	NA
ENSMUSP00000036555	ENSMUSG00000002319	12_104513541	6.90602	12	104.514	14	55.6254	55.6379	"Ipo4"	FALSE	FALSE	NA	NA	NA
ENSMUSP00000002400	ENSMUSG00000002329	11_12241828	6.774	11	12.2418	14	55.6579	55.6605	"Mdp1"	FALSE	FALSE	NA	NA	NA
ENSMUSP00000002400	ENSMUSG00000002329	13_71183426	6.35444	13	71.1834	14	55.6579	55.6605	"Mdp1"	FALSE	FALSE	NA	NA	NA
ENSMUSP00000019679	ENSMUSG00000002343	6_126786459	6.33392	6	126.786	8	70.2202	70.2345	"Armc6"	FALSE	FALSE	NA	NA	NA
ENSMUSP00000019679	ENSMUSG00000002343	7_119674332	6.14199	7	119.674	8	70.2202	70.2345	"Armc6"	FALSE	FALSE	NA	NA	NA
ENSMUSP00000019679	ENSMUSG00000002343	17_83732201	7.86668	17	83.7322	8	70.2202	70.2345	"Armc6"	FALSE	TRUE	NA	NA	NA
ENSMUSP00000002436	ENSMUSG00000002365	2_3038312	6.72064	2	3.03831	17	5.84133	5.93103	"Snx9"	FALSE	FALSE	NA	NA	NA
ENSMUSP00000002436	ENSMUSG00000002365	13_100255388	7.03088	13	100.255	17	5.84133	5.93103	"Snx9"	FALSE	FALSE	NA	NA	NA
ENSMUSP00000002452	ENSMUSG00000002379	18_8555726	6.3036	18	8.55573	17	56.7178	56.7242	"Ndufa11"	FALSE	FALSE	NA	NA	NA
ENSMUSP00000121340	ENSMUSG00000002455	8_123494087	6.56079	8	123.494	2	181.592	181.656	"Prpf6"	FALSE	FALSE	NA	NA	NA
ENSMUSP00000002551	ENSMUSG00000002477	6_11802045	7.14821	6	11.802	18	10.6178	10.6282	"Snrpd1"	FALSE	FALSE	NA	NA	NA
ENSMUSP00000002551	ENSMUSG00000002477	7_11763270	8.60518	7	11.7633	18	10.6178	10.6282	"Snrpd1"	FALSE	TRUE	NA	NA	NA
ENSMUSP00000002551	ENSMUSG00000002477	10_68101246	7.55241	10	68.1012	18	10.6178	10.6282	"Snrpd1"	FALSE	FALSE	NA	NA	NA
ENSMUSP00000002551	ENSMUSG00000002477	13_98258927	6.70842	13	98.2589	18	10.6178	10.6282	"Snrpd1"	FALSE	FALSE	NA	NA	NA
ENSMUSP00000002551	ENSMUSG00000002477	14_34850193	6.60397	14	34.8502	18	10.6178	10.6282	"Snrpd1"	FALSE	FALSE	NA	NA	NA
ENSMUSP00000002551	ENSMUSG00000002477	18_20632482	6.17173	18	20.6325	18	10.6178	10.6282	"Snrpd1"	FALSE	FALSE	NA	NA	NA
ENSMUSP00000002551	ENSMUSG00000002477	X_92607234	6.37715	X	92.6072	18	10.6178	10.6282	"Snrpd1"	FALSE	FALSE	NA	NA	NA
ENSMUSP00000094986	ENSMUSG00000002496	16_28822704	8.3876	16	28.8227	17	24.5959	24.6326	"Tsc2"	FALSE	TRUE	NA	NA	NA
ENSMUSP00000098096	ENSMUSG00000002524	1_50357583	6.5843	1	50.3576	15	76.0702	76.0809	"Puf60"	FALSE	FALSE	NA	NA	NA
ENSMUSP00000098096	ENSMUSG00000002524	7_30467317	7.40245	7	30.4673	15	76.0702	76.0809	"Puf60"	FALSE	FALSE	NA	NA	NA
ENSMUSP00000098096	ENSMUSG00000002524	16_12585648	6.1439	16	12.5856	15	76.0702	76.0809	"Puf60"	FALSE	FALSE	NA	NA	NA
ENSMUSP00000098096	ENSMUSG00000002524	18_14917630	6.56846	18	14.9176	15	76.0702	76.0809	"Puf60"	FALSE	FALSE	NA	NA	NA
ENSMUSP00000097768	ENSMUSG00000002546	1_191973898	6.39894	1	191.974	2	32.2874	32.3079	"Golga2"	FALSE	FALSE	NA	NA	NA
ENSMUSP00000097768	ENSMUSG00000002546	17_12670467	6.1225	17	12.6705	2	32.2874	32.3079	"Golga2"	FALSE	FALSE	NA	NA	NA
ENSMUSP00000002655	ENSMUSG00000002580	1_187270585	6.90021	1	187.271	11	98.4377	98.439	"Mien1"	FALSE	FALSE	NA	NA	NA
ENSMUSP00000002655	ENSMUSG00000002580	5_76666267	6.2946	5	76.6663	11	98.4377	98.439	"Mien1"	FALSE	FALSE	NA	NA	NA
ENSMUSP00000002655	ENSMUSG00000002580	18_15030147	6.21866	18	15.0301	11	98.4377	98.439	"Mien1"	FALSE	FALSE	NA	NA	NA
ENSMUSP00000002735	ENSMUSG00000002660	2_93836242	6.38698	2	93.8362	17	56.9903	56.9964	"Clpp"	FALSE	FALSE	NA	NA	NA
ENSMUSP00000002735	ENSMUSG00000002660	7_111096290	6.75715	7	111.096	17	56.9903	56.9964	"Clpp"	FALSE	FALSE	NA	NA	NA
ENSMUSP00000002737	ENSMUSG00000002661	2_29357459	7.34728	2	29.3575	17	56.9973	56.9993	"Alkbh7"	FALSE	FALSE	NA	NA	NA
ENSMUSP00000002737	ENSMUSG00000002661	3_136130020	6.24664	3	136.13	17	56.9973	56.9993	"Alkbh7"	FALSE	FALSE	NA	NA	NA
ENSMUSP00000105627	ENSMUSG00000002728	6_111945728	6.11538	6	111.946	2	145.902	145.916	"Naa20"	FALSE	FALSE	NA	NA	NA
ENSMUSP00000002808	ENSMUSG00000002731	1_181485946	6.33546	1	181.486	2	76.6299	76.648	"Prkra"	FALSE	FALSE	NA	NA	NA
ENSMUSP00000002808	ENSMUSG00000002731	11_14642011	7.10078	11	14.642	2	76.6299	76.648	"Prkra"	FALSE	FALSE	NA	NA	NA
ENSMUSP00000002809	ENSMUSG00000002732	6_135152975	6.18036	6	135.153	2	76.663	76.6731	"Fkbp7"	FALSE	FALSE	NA	NA	NA
ENSMUSP00000002825	ENSMUSG00000002748	2_46663204	6.7351	2	46.6632	5	135.187	135.246	"Baz1b"	FALSE	FALSE	NA	NA	NA
ENSMUSP00000002825	ENSMUSG00000002748	2_58363901	7.328	2	58.3639	5	135.187	135.246	"Baz1b"	FALSE	FALSE	NA	NA	NA
ENSMUSP00000002825	ENSMUSG00000002748	4_125172081	6.99343	4	125.172	5	135.187	135.246	"Baz1b"	FALSE	FALSE	NA	NA	NA
ENSMUSP00000002825	ENSMUSG00000002748	9_32459428	6.78544	9	32.4594	5	135.187	135.246	"Baz1b"	FALSE	FALSE	NA	NA	NA
ENSMUSP00000002825	ENSMUSG00000002748	9_89776263	7.07016	9	89.7763	5	135.187	135.246	"Baz1b"	FALSE	FALSE	NA	NA	NA
ENSMUSP00000002825	ENSMUSG00000002748	9_108101929	6.82528	9	108.102	5	135.187	135.246	"Baz1b"	FALSE	FALSE	NA	NA	NA
ENSMUSP00000002825	ENSMUSG00000002748	15_29989788	6.38886	15	29.9898	5	135.187	135.246	"Baz1b"	FALSE	FALSE	NA	NA	NA
ENSMUSP00000002844	ENSMUSG00000002767	11_106321996	7.0741	11	106.322	17	46.6462	46.6501	"Mrpl2"	FALSE	FALSE	NA	NA	NA
ENSMUSP00000022507	ENSMUSG00000021938	5_134818045	6.10405	5	134.818	14	56.7224	56.7783	"Pspc1"	FALSE	FALSE	NA	NA	NA
ENSMUSP00000022507	ENSMUSG00000021938	16_12295694	6.08606	16	12.2957	14	56.7224	56.7783	"Pspc1"	FALSE	FALSE	NA	NA	NA
ENSMUSP00000006235	ENSMUSG00000021939	2_30927107	6.07289	2	30.9271	14	63.1225	63.1459	"Ctsb"	FALSE	FALSE	NA	NA	NA
ENSMUSP00000006235	ENSMUSG00000021939	7_29410551	6.1441	7	29.4106	14	63.1225	63.1459	"Ctsb"	FALSE	FALSE	NA	NA	NA
ENSMUSP00000006235	ENSMUSG00000021939	9_76115689	6.53987	9	76.1157	14	63.1225	63.1459	"Ctsb"	FALSE	FALSE	NA	NA	NA
ENSMUSP00000022517	ENSMUSG00000021947	7_137679217	6.57427	7	137.679	14	57.275	57.3985	"Cryl1"	FALSE	FALSE	NA	NA	NA
ENSMUSP00000022517	ENSMUSG00000021947	9_10649965	6.59645	9	10.65	14	57.275	57.3985	"Cryl1"	FALSE	FALSE	NA	NA	NA
ENSMUSP00000022521	ENSMUSG00000021948	4_127875289	6.48477	4	127.875	14	30.5954	30.6262	"Prkcd"	FALSE	FALSE	NA	NA	NA
ENSMUSP00000022521	ENSMUSG00000021948	7_69264625	6.29054	7	69.2646	14	30.5954	30.6262	"Prkcd"	FALSE	FALSE	NA	NA	NA
ENSMUSP00000022521	ENSMUSG00000021948	9_88240952	6.13731	9	88.241	14	30.5954	30.6262	"Prkcd"	FALSE	FALSE	NA	NA	NA
ENSMUSP00000022521	ENSMUSG00000021948	14_99355585	6.19023	14	99.3556	14	30.5954	30.6262	"Prkcd"	FALSE	FALSE	NA	NA	NA
ENSMUSP00000022521	ENSMUSG00000021948	17_79897350	8.19708	17	79.8974	14	30.5954	30.6262	"Prkcd"	FALSE	TRUE	NA	NA	NA
ENSMUSP00000022521	ENSMUSG00000021948	19_60056498	6.06054	19	60.0565	14	30.5954	30.6262	"Prkcd"	FALSE	FALSE	NA	NA	NA
ENSMUSP00000022521	ENSMUSG00000021948	X_15616523	6.02585	X	15.6165	14	30.5954	30.6262	"Prkcd"	FALSE	FALSE	NA	NA	NA
ENSMUSP00000022521	ENSMUSG00000021948	X_48346470	6.53629	X	48.3465	14	30.5954	30.6262	"Prkcd"	FALSE	FALSE	NA	NA	NA
ENSMUSP00000022518	ENSMUSG00000021951	1_183048516	6.935	1	183.049	14	57.5496	57.5716	"N6amt2"	FALSE	FALSE	NA	NA	NA
ENSMUSP00000022518	ENSMUSG00000021951	19_36245801	7.6158	19	36.2458	14	57.5496	57.5716	"N6amt2"	FALSE	FALSE	NA	NA	NA
ENSMUSP00000022538	ENSMUSG00000021967	3_147958924	6.24942	3	147.959	14	57.8262	57.8287	"Mrp63"	FALSE	FALSE	0.383858	3	FALSE
ENSMUSP00000022573	ENSMUSG00000021996	3_55000693	10.3839	3	55.0007	14	74.7323	74.7508	"Esd"	FALSE	TRUE	NA	NA	NA
ENSMUSP00000022573	ENSMUSG00000021996	3_144921773	6.58272	3	144.922	14	74.7323	74.7508	"Esd"	FALSE	FALSE	NA	NA	NA
ENSMUSP00000022573	ENSMUSG00000021996	3_148325338	7.40826	3	148.325	14	74.7323	74.7508	"Esd"	FALSE	FALSE	0.350865	3	FALSE
ENSMUSP00000022573	ENSMUSG00000021996	7_49911484	6.4404	7	49.9115	14	74.7323	74.7508	"Esd"	FALSE	FALSE	NA	NA	NA
ENSMUSP00000121201	ENSMUSG00000021998	5_73130754	6.35403	5	73.1308	14	75.1311	75.2308	"Lcp1"	FALSE	FALSE	NA	NA	NA
ENSMUSP00000022576	ENSMUSG00000021999	2_146613237	6.8721	2	146.613	14	75.2423	75.2836	"Cpb2"	FALSE	FALSE	NA	NA	NA
ENSMUSP00000022576	ENSMUSG00000021999	4_48345628	6.65367	4	48.3456	14	75.2423	75.2836	"Cpb2"	FALSE	FALSE	NA	NA	NA
ENSMUSP00000022597	ENSMUSG00000022020	2_169653216	6.85089	2	169.653	14	79.3342	79.3908	"Naa16"	FALSE	FALSE	NA	NA	NA
ENSMUSP00000022597	ENSMUSG00000022020	4_156416125	6.15535	4	156.416	14	79.3342	79.3908	"Naa16"	FALSE	FALSE	NA	NA	NA
ENSMUSP00000022597	ENSMUSG00000022020	8_17074260	8.60671	8	17.0743	14	79.3342	79.3908	"Naa16"	FALSE	TRUE	NA	NA	NA
ENSMUSP00000022597	ENSMUSG00000022020	9_42936447	6.41655	9	42.9364	14	79.3342	79.3908	"Naa16"	FALSE	FALSE	NA	NA	NA
ENSMUSP00000022597	ENSMUSG00000022020	9_116550324	6.34942	9	116.55	14	79.3342	79.3908	"Naa16"	FALSE	FALSE	NA	NA	NA
ENSMUSP00000022597	ENSMUSG00000022020	12_40887764	6.13004	12	40.8878	14	79.3342	79.3908	"Naa16"	FALSE	FALSE	NA	NA	NA
ENSMUSP00000022597	ENSMUSG00000022020	X_87729821	6.57841	X	87.7298	14	79.3342	79.3908	"Naa16"	FALSE	FALSE	NA	NA	NA
ENSMUSP00000052942	ENSMUSG00000022024	3_144248421	7.01197	3	144.248	14	79.5877	79.6298	"Sugt1"	FALSE	FALSE	NA	NA	NA
ENSMUSP00000052942	ENSMUSG00000022024	5_130238343	6.80509	5	130.238	14	79.5877	79.6298	"Sugt1"	FALSE	FALSE	NA	NA	NA
ENSMUSP00000022614	ENSMUSG00000022035	5_148835110	6.60994	5	148.835	14	65.8373	65.8666	"Ccdc25"	FALSE	FALSE	NA	NA	NA
ENSMUSP00000022616	ENSMUSG00000022037	3_146965364	6.89377	3	146.965	14	65.9685	65.9815	"Clu"	FALSE	FALSE	0.447513	3	FALSE
ENSMUSP00000069209	ENSMUSG00000022040	13_76471388	7.34522	13	76.4714	14	66.0844	66.1245	"Ephx2"	FALSE	FALSE	NA	NA	NA
ENSMUSP00000022629	ENSMUSG00000022048	3_146965364	6.4542	3	146.965	14	66.8029	66.8687	"Dpysl2"	FALSE	FALSE	0.380986	3	FALSE
ENSMUSP00000022629	ENSMUSG00000022048	7_129869904	6.39439	7	129.87	14	66.8029	66.8687	"Dpysl2"	FALSE	FALSE	NA	NA	NA
ENSMUSP00000022629	ENSMUSG00000022048	16_73254881	6.33878	16	73.2549	14	66.8029	66.8687	"Dpysl2"	FALSE	FALSE	NA	NA	NA
ENSMUSP00000022682	ENSMUSG00000022091	8_86272609	6.94249	8	86.2726	14	70.1805	70.2076	"Sorbs3"	FALSE	FALSE	NA	NA	NA
ENSMUSP00000077532	ENSMUSG00000022092	1_24376119	6.09793	1	24.3761	14	70.2179	70.2894	"Ppp3cc"	FALSE	FALSE	NA	NA	NA
ENSMUSP00000077532	ENSMUSG00000022092	5_135913744	7.15279	5	135.914	14	70.2179	70.2894	"Ppp3cc"	FALSE	FALSE	NA	NA	NA
ENSMUSP00000077532	ENSMUSG00000022092	13_100161656	6.06762	13	100.162	14	70.2179	70.2894	"Ppp3cc"	FALSE	FALSE	NA	NA	NA
ENSMUSP00000077532	ENSMUSG00000022092	X_161420888	6.07922	X	161.421	14	70.2179	70.2894	"Ppp3cc"	FALSE	FALSE	NA	NA	NA
ENSMUSP00000022704	ENSMUSG00000022108	7_135328785	7.37863	7	135.329	14	73.3622	73.3853	"Itm2b"	FALSE	FALSE	NA	NA	NA
ENSMUSP00000022704	ENSMUSG00000022108	8_80878628	7.5842	8	80.8786	14	73.3622	73.3853	"Itm2b"	FALSE	FALSE	NA	NA	NA
ENSMUSP00000123765	ENSMUSG00000022110	3_139299310	6.3252	3	139.299	14	73.5253	73.5961	"Sucla2"	FALSE	FALSE	NA	NA	NA
ENSMUSP00000002289	ENSMUSG00000022111	9_85329193	7.253	9	85.3292	14	101.654	101.696	"Uchl3"	FALSE	FALSE	NA	NA	NA
ENSMUSP00000002289	ENSMUSG00000022111	12_99450809	6.86486	12	99.4508	14	101.654	101.696	"Uchl3"	FALSE	FALSE	0.50393	12	FALSE
ENSMUSP00000002289	ENSMUSG00000022111	X_10683100	6.9453	X	10.6831	14	101.654	101.696	"Uchl3"	FALSE	FALSE	NA	NA	NA
ENSMUSP00000022734	ENSMUSG00000022136	1_62031693	6.67341	1	62.0317	14	118.938	118.982	"Dnajc3"	FALSE	FALSE	NA	NA	NA
ENSMUSP00000022734	ENSMUSG00000022136	16_51657439	6.564	16	51.6574	14	118.938	118.982	"Dnajc3"	FALSE	FALSE	NA	NA	NA
ENSMUSP00000128819	ENSMUSG00000022142	7_126855667	6.06656	7	126.856	15	8.10931	8.15986	"Nup155"	FALSE	FALSE	NA	NA	NA
ENSMUSP00000022749	ENSMUSG00000022149	9_100138996	6.07815	9	100.139	15	6.44533	6.49875	"C9"	FALSE	FALSE	NA	NA	NA
ENSMUSP00000079689	ENSMUSG00000022150	3_120497008	6.31378	3	120.497	15	6.29979	6.44071	"Dab2"	FALSE	FALSE	NA	NA	NA
ENSMUSP00000079689	ENSMUSG00000022150	5_102956536	6.20285	5	102.957	15	6.29979	6.44071	"Dab2"	FALSE	FALSE	NA	NA	NA
ENSMUSP00000079689	ENSMUSG00000022150	7_29396430	6.11943	7	29.3964	15	6.29979	6.44071	"Dab2"	FALSE	FALSE	NA	NA	NA
ENSMUSP00000022781	ENSMUSG00000022174	6_144841751	6.27503	6	144.842	14	54.2355	54.2541	"Dad1"	FALSE	FALSE	NA	NA	NA
ENSMUSP00000022793	ENSMUSG00000022185	18_57740269	6.13272	18	57.7403	14	54.6422	54.6869	"Acin1"	FALSE	FALSE	NA	NA	NA
ENSMUSP00000022793	ENSMUSG00000022185	18_61606503	6.03271	18	61.6065	14	54.6422	54.6869	"Acin1"	FALSE	FALSE	NA	NA	NA
ENSMUSP00000022803	ENSMUSG00000022193	16_70789824	6.58328	16	70.7898	14	54.6141	54.618	"Psmb5"	FALSE	FALSE	NA	NA	NA
ENSMUSP00000057375	ENSMUSG00000022200	2_166419069	6.12415	2	166.419	15	12.3215	12.3513	"Golph3"	FALSE	FALSE	NA	NA	NA
ENSMUSP00000118911	ENSMUSG00000022201	9_85755889	7.02496	9	85.7559	15	12.1178	12.1857	"Zfr"	FALSE	FALSE	NA	NA	NA
ENSMUSP00000118911	ENSMUSG00000022201	17_31318599	7.72898	17	31.3186	15	12.1178	12.1857	"Zfr"	FALSE	FALSE	NA	NA	NA
ENSMUSP00000022816	ENSMUSG00000022205	X_131210927	6.12717	X	131.211	15	11.9813	11.997	"Sub1"	FALSE	FALSE	NA	NA	NA
ENSMUSP00000133883	ENSMUSG00000022216	5_49347874	7.06368	5	49.3479	14	55.5781	55.5815	"Psme1"	FALSE	FALSE	NA	NA	NA
ENSMUSP00000070314	ENSMUSG00000022235	9_85537551	7.27845	9	85.5376	15	31.5688	31.5901	"Cmbl"	FALSE	FALSE	NA	NA	NA
ENSMUSP00000070314	ENSMUSG00000022235	11_15081730	8.16455	11	15.0817	15	31.5688	31.5901	"Cmbl"	FALSE	TRUE	NA	NA	NA
ENSMUSP00000066915	ENSMUSG00000022244	3_32846351	7.38894	3	32.8464	15	10.9818	10.9966	"Amacr"	FALSE	FALSE	NA	NA	NA
ENSMUSP00000068318	ENSMUSG00000022253	13_60617989	6.48562	13	60.618	15	9.07126	9.11049	"Nadk2"	FALSE	FALSE	NA	NA	NA
ENSMUSP00000068318	ENSMUSG00000022253	13_83903936	9.15551	13	83.9039	15	9.07126	9.11049	"Nadk2"	FALSE	TRUE	NA	NA	NA
ENSMUSP00000022865	ENSMUSG00000022255	4_9811910	6.45567	4	9.81191	15	34.0827	34.1424	"Mtdh"	FALSE	FALSE	NA	NA	NA
ENSMUSP00000022875	ENSMUSG00000022265	1_79719022	6.45883	1	79.719	15	27.4667	27.5949	"Ank"	FALSE	FALSE	NA	NA	NA
ENSMUSP00000022875	ENSMUSG00000022265	13_92628473	6.6621	13	92.6285	15	27.4667	27.5949	"Ank"	FALSE	FALSE	NA	NA	NA
ENSMUSP00000022881	ENSMUSG00000022270	1_50446545	6.50932	1	50.4465	15	25.8433	25.9737	"Fam134b"	FALSE	FALSE	NA	NA	NA
ENSMUSP00000001809	ENSMUSG00000022283	12_98409203	6.16409	12	98.4092	15	36.5957	36.609	"Pabpc1"	FALSE	FALSE	0.336836	12	FALSE
ENSMUSP00000022894	ENSMUSG00000022285	6_34313426	6.0724	6	34.3134	15	36.7708	36.7945	"Ywhaz"	FALSE	FALSE	NA	NA	NA
ENSMUSP00000022894	ENSMUSG00000022285	6_125772487	6.11715	6	125.772	15	36.7708	36.7945	"Ywhaz"	FALSE	FALSE	NA	NA	NA
ENSMUSP00000022894	ENSMUSG00000022285	12_104233329	6.98548	12	104.233	15	36.7708	36.7945	"Ywhaz"	FALSE	FALSE	NA	NA	NA
ENSMUSP00000022904	ENSMUSG00000022295	4_55190485	6.89943	4	55.1905	15	38.6619	38.6924	"Atp6v1c1"	FALSE	FALSE	NA	NA	NA
ENSMUSP00000022908	ENSMUSG00000022299	11_39672982	6.17177	11	39.673	15	39.0942	39.1127	"Slc25a32"	FALSE	FALSE	NA	NA	NA
ENSMUSP00000022908	ENSMUSG00000022299	12_55215162	6.64408	12	55.2152	15	39.0942	39.1127	"Slc25a32"	FALSE	FALSE	NA	NA	NA
ENSMUSP00000022908	ENSMUSG00000022299	19_50993238	6.03667	19	50.9932	15	39.0942	39.1127	"Slc25a32"	FALSE	FALSE	NA	NA	NA
ENSMUSP00000105926	ENSMUSG00000022307	1_163414949	9.26039	1	163.415	15	41.4475	41.861	"Oxr1"	FALSE	TRUE	NA	NA	NA
ENSMUSP00000105926	ENSMUSG00000022307	8_126076434	6.02228	8	126.076	15	41.4475	41.861	"Oxr1"	FALSE	FALSE	NA	NA	NA
ENSMUSP00000105926	ENSMUSG00000022307	13_77995386	6.69233	13	77.9954	15	41.4475	41.861	"Oxr1"	FALSE	FALSE	NA	NA	NA
ENSMUSP00000105926	ENSMUSG00000022307	17_64582433	6.85435	17	64.5824	15	41.4475	41.861	"Oxr1"	FALSE	FALSE	NA	NA	NA
ENSMUSP00000022925	ENSMUSG00000022312	3_148066071	6.63811	3	148.066	15	51.7866	51.8655	"Eif3h"	FALSE	FALSE	0.349713	3	FALSE
ENSMUSP00000022925	ENSMUSG00000022312	9_78223926	6.64441	9	78.2239	15	51.7866	51.8655	"Eif3h"	FALSE	FALSE	NA	NA	NA
ENSMUSP00000022925	ENSMUSG00000022312	13_63541302	6.75698	13	63.5413	15	51.7866	51.8655	"Eif3h"	FALSE	FALSE	NA	NA	NA
ENSMUSP00000022927	ENSMUSG00000022314	10_51587408	6.12494	10	51.5874	15	51.9626	51.9918	"Rad21"	FALSE	FALSE	NA	NA	NA
ENSMUSP00000022927	ENSMUSG00000022314	14_69083654	6.18666	14	69.0837	15	51.9626	51.9918	"Rad21"	FALSE	FALSE	NA	NA	NA
ENSMUSP00000022927	ENSMUSG00000022314	16_84888719	7.49783	16	84.8887	15	51.9626	51.9918	"Rad21"	FALSE	FALSE	NA	NA	NA
ENSMUSP00000022927	ENSMUSG00000022314	X_96697409	6.57024	X	96.6974	15	51.9626	51.9918	"Rad21"	FALSE	FALSE	NA	NA	NA
ENSMUSP00000022946	ENSMUSG00000022323	17_64171556	7.4154	17	64.1716	15	34.484	34.4953	"Hrsp12"	FALSE	FALSE	NA	NA	NA
ENSMUSP00000022954	ENSMUSG00000022332	3_94941131	7.61772	3	94.9411	15	68.9284	69.0935	"Khdrbs3"	FALSE	FALSE	NA	NA	NA
ENSMUSP00000022954	ENSMUSG00000022332	3_113985454	10.4134	3	113.985	15	68.9284	69.0935	"Khdrbs3"	FALSE	TRUE	NA	NA	NA
ENSMUSP00000022954	ENSMUSG00000022332	9_87105517	6.76177	9	87.1055	15	68.9284	69.0935	"Khdrbs3"	FALSE	FALSE	NA	NA	NA
ENSMUSP00000022954	ENSMUSG00000022332	14_119996727	6.78452	14	119.997	15	68.9284	69.0935	"Khdrbs3"	FALSE	FALSE	NA	NA	NA
ENSMUSP00000022960	ENSMUSG00000022336	4_138571807	6.75326	4	138.572	15	43.25	43.2827	"Eif3e"	FALSE	FALSE	NA	NA	NA
ENSMUSP00000022960	ENSMUSG00000022336	10_32364848	6.37688	10	32.3648	15	43.25	43.2827	"Eif3e"	FALSE	FALSE	NA	NA	NA
ENSMUSP00000022960	ENSMUSG00000022336	10_115080912	6.17833	10	115.081	15	43.25	43.2827	"Eif3e"	FALSE	FALSE	NA	NA	NA
ENSMUSP00000022960	ENSMUSG00000022336	X_12806784	6.72211	X	12.8068	15	43.25	43.2827	"Eif3e"	FALSE	FALSE	NA	NA	NA
ENSMUSP00000022962	ENSMUSG00000022337	16_96138498	6.05688	16	96.1385	15	43.4772	43.5278	"Emc2"	FALSE	FALSE	NA	NA	NA
ENSMUSP00000022962	ENSMUSG00000022337	18_9577966	8.77676	18	9.57797	15	43.4772	43.5278	"Emc2"	FALSE	TRUE	NA	NA	NA
ENSMUSP00000022980	ENSMUSG00000022354	5_53017256	6.03487	5	53.0173	15	58.9338	58.9395	"Ndufb9"	FALSE	FALSE	NA	NA	NA
ENSMUSP00000022980	ENSMUSG00000022354	9_85506189	7.64494	9	85.5062	15	58.9338	58.9395	"Ndufb9"	FALSE	FALSE	NA	NA	NA
ENSMUSP00000022980	ENSMUSG00000022354	12_98441018	6.24555	12	98.441	15	58.9338	58.9395	"Ndufb9"	FALSE	FALSE	0.330797	12	FALSE
ENSMUSP00000022980	ENSMUSG00000022354	X_8138568	6.04375	X	8.13857	15	58.9338	58.9395	"Ndufb9"	FALSE	FALSE	NA	NA	NA
ENSMUSP00000022993	ENSMUSG00000022365	2_70208267	6.2535	2	70.2083	15	57.8695	57.8924	"Derl1"	FALSE	FALSE	NA	NA	NA
ENSMUSP00000022993	ENSMUSG00000022365	3_27606957	6.38339	3	27.607	15	57.8695	57.8924	"Derl1"	FALSE	FALSE	NA	NA	NA
ENSMUSP00000022993	ENSMUSG00000022365	13_107422793	7.81221	13	107.423	15	57.8695	57.8924	"Derl1"	FALSE	TRUE	NA	NA	NA
ENSMUSP00000130722	ENSMUSG00000022370	5_148975323	6.38249	5	148.975	15	55.5341	55.5577	"Mrpl13"	FALSE	FALSE	NA	NA	NA
ENSMUSP00000023053	ENSMUSG00000022371	12_50740255	6.13942	12	50.7403	15	55.3077	55.5208	"Col14a1"	FALSE	FALSE	NA	NA	NA
ENSMUSP00000066359	ENSMUSG00000022378	6_34313426	7.43865	6	34.3134	15	63.9291	64.0604	"Fam49b"	FALSE	FALSE	NA	NA	NA
ENSMUSP00000066359	ENSMUSG00000022378	6_103576898	6.73677	6	103.577	15	63.9291	64.0604	"Fam49b"	FALSE	FALSE	NA	NA	NA
ENSMUSP00000066359	ENSMUSG00000022378	8_105701834	6.67303	8	105.702	15	63.9291	64.0604	"Fam49b"	FALSE	FALSE	NA	NA	NA
ENSMUSP00000126849	ENSMUSG00000022391	8_81854435	6.99275	8	81.8544	15	81.7042	81.7299	"Rangap1"	FALSE	FALSE	NA	NA	NA
ENSMUSP00000023036	ENSMUSG00000022400	1_80609250	6.4942	1	80.6093	15	81.4663	81.4764	"Rbx1"	FALSE	FALSE	NA	NA	NA
ENSMUSP00000023036	ENSMUSG00000022400	7_37850816	6.0767	7	37.8508	15	81.4663	81.4764	"Rbx1"	FALSE	FALSE	NA	NA	NA
ENSMUSP00000023036	ENSMUSG00000022400	11_25914048	6.00287	11	25.914	15	81.4663	81.4764	"Rbx1"	FALSE	FALSE	NA	NA	NA
ENSMUSP00000023036	ENSMUSG00000022400	17_45376525	6.36969	17	45.3765	15	81.4663	81.4764	"Rbx1"	FALSE	FALSE	NA	NA	NA
ENSMUSP00000023036	ENSMUSG00000022400	19_44907584	6.13211	19	44.9076	15	81.4663	81.4764	"Rbx1"	FALSE	FALSE	NA	NA	NA
ENSMUSP00000132822	ENSMUSG00000022401	X_69439675	6.77624	X	69.4397	15	81.4001	81.4568	"Xpnpep3"	FALSE	FALSE	NA	NA	NA
ENSMUSP00000130195	ENSMUSG00000022403	6_135195680	6.65685	6	135.196	15	81.3637	81.4001	"St13"	FALSE	FALSE	NA	NA	NA
ENSMUSP00000130195	ENSMUSG00000022403	9_93374981	8.15719	9	93.375	15	81.3637	81.4001	"St13"	FALSE	TRUE	NA	NA	NA
ENSMUSP00000130195	ENSMUSG00000022403	12_99450809	6.35292	12	99.4508	15	81.3637	81.4001	"St13"	FALSE	FALSE	0.544791	12	FALSE
ENSMUSP00000130195	ENSMUSG00000022403	X_11262400	9.31633	X	11.2624	15	81.3637	81.4001	"St13"	FALSE	TRUE	NA	NA	NA
ENSMUSP00000023043	ENSMUSG00000022407	1_185802433	6.38969	1	185.802	15	80.9485	80.9709	"Adsl"	FALSE	FALSE	NA	NA	NA
ENSMUSP00000023043	ENSMUSG00000022407	3_148066071	6.92568	3	148.066	15	80.9485	80.9709	"Adsl"	FALSE	FALSE	NA	NA	NA
ENSMUSP00000023043	ENSMUSG00000022407	18_15912797	6.37905	18	15.9128	15	80.9485	80.9709	"Adsl"	FALSE	FALSE	NA	NA	NA
ENSMUSP00000023043	ENSMUSG00000022407	X_38100548	6.06615	X	38.1005	15	80.9485	80.9709	"Adsl"	FALSE	FALSE	NA	NA	NA
ENSMUSP00000023043	ENSMUSG00000022407	X_51604284	6.33657	X	51.6043	15	80.9485	80.9709	"Adsl"	FALSE	FALSE	NA	NA	NA
ENSMUSP00000023048	ENSMUSG00000022412	17_49807261	6.86742	17	49.8073	15	80.2341	80.2534	"Mief1"	FALSE	FALSE	NA	NA	NA
ENSMUSP00000023048	ENSMUSG00000022412	19_29450992	6.26497	19	29.451	15	80.2341	80.2534	"Mief1"	FALSE	FALSE	NA	NA	NA
ENSMUSP00000023050	ENSMUSG00000022414	1_99802704	6.78279	1	99.8027	15	80.1332	80.1617	"Tab1"	FALSE	FALSE	NA	NA	NA
ENSMUSP00000023050	ENSMUSG00000022414	2_17710977	6.09174	2	17.711	15	80.1332	80.1617	"Tab1"	FALSE	FALSE	NA	NA	NA
ENSMUSP00000023050	ENSMUSG00000022414	5_64010664	6.66521	5	64.0107	15	80.1332	80.1617	"Tab1"	FALSE	FALSE	NA	NA	NA
ENSMUSP00000023050	ENSMUSG00000022414	7_24880009	6.44377	7	24.88	15	80.1332	80.1617	"Tab1"	FALSE	FALSE	NA	NA	NA
ENSMUSP00000023050	ENSMUSG00000022414	12_99350856	9.23337	12	99.3509	15	80.1332	80.1617	"Tab1"	FALSE	TRUE	0.38268	12	FALSE
ENSMUSP00000023050	ENSMUSG00000022414	18_68719788	6.9889	18	68.7198	15	80.1332	80.1617	"Tab1"	FALSE	FALSE	NA	NA	NA
ENSMUSP00000023050	ENSMUSG00000022414	19_53095287	6.65913	19	53.0953	15	80.1332	80.1617	"Tab1"	FALSE	FALSE	NA	NA	NA
ENSMUSP00000009728	ENSMUSG00000022415	3_129728473	6.17946	3	129.728	15	80.0913	80.1195	"Syngr1"	FALSE	FALSE	NA	NA	NA
ENSMUSP00000009728	ENSMUSG00000022415	4_148884441	6.77456	4	148.884	15	80.0913	80.1195	"Syngr1"	FALSE	FALSE	NA	NA	NA
ENSMUSP00000009728	ENSMUSG00000022415	6_51548678	6.23057	6	51.5487	15	80.0913	80.1195	"Syngr1"	FALSE	FALSE	NA	NA	NA
ENSMUSP00000009728	ENSMUSG00000022415	6_100687211	6.95728	6	100.687	15	80.0913	80.1195	"Syngr1"	FALSE	FALSE	NA	NA	NA
ENSMUSP00000009728	ENSMUSG00000022415	6_144876405	6.09135	6	144.876	15	80.0913	80.1195	"Syngr1"	FALSE	FALSE	NA	NA	NA
ENSMUSP00000009728	ENSMUSG00000022415	7_84100056	7.06267	7	84.1001	15	80.0913	80.1195	"Syngr1"	FALSE	FALSE	NA	NA	NA
ENSMUSP00000009728	ENSMUSG00000022415	12_74000501	6.71175	12	74.0005	15	80.0913	80.1195	"Syngr1"	FALSE	FALSE	NA	NA	NA
ENSMUSP00000009728	ENSMUSG00000022415	X_86356601	6.51736	X	86.3566	15	80.0913	80.1195	"Syngr1"	FALSE	FALSE	NA	NA	NA
ENSMUSP00000009728	ENSMUSG00000022415	X_103060515	6.84701	X	103.061	15	80.0913	80.1195	"Syngr1"	FALSE	FALSE	NA	NA	NA
ENSMUSP00000036180	ENSMUSG00000022425	1_144826500	7.1146	1	144.827	15	54.8389	54.9201	"Enpp2"	FALSE	FALSE	NA	NA	NA
ENSMUSP00000036180	ENSMUSG00000022425	6_34396024	6.67895	6	34.396	15	54.8389	54.9201	"Enpp2"	FALSE	FALSE	NA	NA	NA
ENSMUSP00000036180	ENSMUSG00000022425	7_49130260	6.05281	7	49.1303	15	54.8389	54.9201	"Enpp2"	FALSE	FALSE	NA	NA	NA
ENSMUSP00000036180	ENSMUSG00000022425	8_118779096	6.77004	8	118.779	15	54.8389	54.9201	"Enpp2"	FALSE	FALSE	NA	NA	NA
ENSMUSP00000023062	ENSMUSG00000022427	2_144761911	6.34506	2	144.762	15	79.6709	79.6729	"Tomm22"	FALSE	FALSE	NA	NA	NA
ENSMUSP00000023062	ENSMUSG00000022427	5_65973963	6.0918	5	65.974	15	79.6709	79.6729	"Tomm22"	FALSE	FALSE	NA	NA	NA
ENSMUSP00000023062	ENSMUSG00000022427	6_26582893	6.3677	6	26.5829	15	79.6709	79.6729	"Tomm22"	FALSE	FALSE	NA	NA	NA
ENSMUSP00000023062	ENSMUSG00000022427	7_73792766	6.47388	7	73.7928	15	79.6709	79.6729	"Tomm22"	FALSE	FALSE	NA	NA	NA
ENSMUSP00000023062	ENSMUSG00000022427	11_26535543	6.82096	11	26.5355	15	79.6709	79.6729	"Tomm22"	FALSE	FALSE	NA	NA	NA
ENSMUSP00000023062	ENSMUSG00000022427	13_39898056	6.02822	13	39.8981	15	79.6709	79.6729	"Tomm22"	FALSE	FALSE	NA	NA	NA
ENSMUSP00000023062	ENSMUSG00000022427	13_108757718	7.22846	13	108.758	15	79.6709	79.6729	"Tomm22"	FALSE	FALSE	NA	NA	NA
ENSMUSP00000023071	ENSMUSG00000022437	11_54736944	7.58048	11	54.7369	15	84.1922	84.2143	"Samm50"	FALSE	FALSE	NA	NA	NA
ENSMUSP00000023071	ENSMUSG00000022437	X_10683100	6.40991	X	10.6831	15	84.1922	84.2143	"Samm50"	FALSE	FALSE	NA	NA	NA
ENSMUSP00000023072	ENSMUSG00000022438	2_166439999	6.26931	2	166.44	15	84.232	84.3157	"Parvb"	FALSE	FALSE	NA	NA	NA
ENSMUSP00000016771	ENSMUSG00000022443	X_43181047	7.06574	X	43.181	15	77.7606	77.8422	"Myh9"	FALSE	FALSE	NA	NA	NA
ENSMUSP00000023087	ENSMUSG00000022451	11_9005412	6.15487	11	9.00541	15	94.578	94.5899	"Twf1"	FALSE	FALSE	NA	NA	NA
ENSMUSP00000023087	ENSMUSG00000022451	12_112913143	6.82367	12	112.913	15	94.578	94.5899	"Twf1"	FALSE	FALSE	NA	NA	NA
ENSMUSP00000023087	ENSMUSG00000022451	15_85427798	6.03517	15	85.4278	15	94.578	94.5899	"Twf1"	FALSE	FALSE	NA	NA	NA
ENSMUSP00000125055	ENSMUSG00000022550	6_49116341	6.01705	6	49.1163	15	76.5764	76.5958	"Adck5"	FALSE	FALSE	NA	NA	NA
ENSMUSP00000125055	ENSMUSG00000022550	10_123990030	6.25699	10	123.99	15	76.5764	76.5958	"Adck5"	FALSE	FALSE	NA	NA	NA
ENSMUSP00000125055	ENSMUSG00000022550	18_20551623	7.85666	18	20.5516	15	76.5764	76.5958	"Adck5"	FALSE	TRUE	NA	NA	NA
ENSMUSP00000023210	ENSMUSG00000022551	1_187630178	6.44221	1	187.63	15	76.3435	76.3459	"Cyc1"	FALSE	FALSE	NA	NA	NA
ENSMUSP00000129100	ENSMUSG00000022562	3_87165285	6.5474	3	87.1653	15	76.2966	76.328	"Oplah"	FALSE	FALSE	NA	NA	NA
ENSMUSP00000129100	ENSMUSG00000022562	3_100980881	6.02598	3	100.981	15	76.2966	76.328	"Oplah"	FALSE	FALSE	NA	NA	NA
ENSMUSP00000075772	ENSMUSG00000022565	3_146965364	7.61771	3	146.965	15	76.171	76.2326	"Plec"	FALSE	FALSE	0.537407	3	FALSE
ENSMUSP00000075772	ENSMUSG00000022565	9_83877613	6.00085	9	83.8776	15	76.171	76.2326	"Plec"	FALSE	FALSE	NA	NA	NA
ENSMUSP00000002603	ENSMUSG00000022568	9_119068430	8.19034	9	119.068	15	76.0472	76.0698	"Scrib"	FALSE	TRUE	NA	NA	NA
ENSMUSP00000002603	ENSMUSG00000022568	12_41180630	7.29927	12	41.1806	15	76.0472	76.0698	"Scrib"	FALSE	FALSE	NA	NA	NA
ENSMUSP00000002603	ENSMUSG00000022568	12_49693974	7.52459	12	49.694	15	76.0472	76.0698	"Scrib"	FALSE	FALSE	NA	NA	NA
ENSMUSP00000023231	ENSMUSG00000022570	19_17004965	7.77915	19	17.005	15	75.9247	75.9297	"Tsta3"	FALSE	TRUE	NA	NA	NA
ENSMUSP00000023238	ENSMUSG00000022575	4_66700652	6.31748	4	66.7007	15	75.8623	75.8674	"Gsdmd"	FALSE	FALSE	NA	NA	NA
ENSMUSP00000023243	ENSMUSG00000022579	1_42237626	6.469	1	42.2376	15	75.5967	75.5982	"Gpihbp1"	FALSE	FALSE	NA	NA	NA
ENSMUSP00000023243	ENSMUSG00000022579	2_56476280	6.47409	2	56.4763	15	75.5967	75.5982	"Gpihbp1"	FALSE	FALSE	NA	NA	NA
ENSMUSP00000023243	ENSMUSG00000022579	3_141245742	6.7597	3	141.246	15	75.5967	75.5982	"Gpihbp1"	FALSE	FALSE	NA	NA	NA
ENSMUSP00000023243	ENSMUSG00000022579	5_53538776	6.29061	5	53.5388	15	75.5967	75.5982	"Gpihbp1"	FALSE	FALSE	NA	NA	NA
ENSMUSP00000023243	ENSMUSG00000022579	10_117913428	8.03443	10	117.913	15	75.5967	75.5982	"Gpihbp1"	FALSE	TRUE	NA	NA	NA
ENSMUSP00000023243	ENSMUSG00000022579	16_24510268	6.25729	16	24.5103	15	75.5967	75.5982	"Gpihbp1"	FALSE	FALSE	NA	NA	NA
ENSMUSP00000023243	ENSMUSG00000022579	18_58377678	7.20123	18	58.3777	15	75.5967	75.5982	"Gpihbp1"	FALSE	FALSE	NA	NA	NA
ENSMUSP00000105663	ENSMUSG00000022607	3_63530649	6.02968	3	63.5306	15	73.2051	73.4232	"Ptk2"	FALSE	FALSE	NA	NA	NA
ENSMUSP00000105663	ENSMUSG00000022607	7_117781471	6.21405	7	117.781	15	73.2051	73.4232	"Ptk2"	FALSE	FALSE	NA	NA	NA
ENSMUSP00000105663	ENSMUSG00000022607	14_107220109	6.48516	14	107.22	15	73.2051	73.4232	"Ptk2"	FALSE	FALSE	NA	NA	NA
ENSMUSP00000104932	ENSMUSG00000022623	7_132419392	8.73208	7	132.419	15	89.4996	89.5603	"Shank3"	FALSE	TRUE	NA	NA	NA
ENSMUSP00000023343	ENSMUSG00000022663	1_180558884	6.38954	1	180.559	16	45.1588	45.1885	"Atg3"	FALSE	FALSE	NA	NA	NA
ENSMUSP00000111443	ENSMUSG00000022674	9_63267626	6.40336	9	63.2676	16	15.5527	15.5945	"Ube2v2"	FALSE	FALSE	NA	NA	NA
ENSMUSP00000023359	ENSMUSG00000022678	5_37304650	7.29868	5	37.3047	16	14.1633	14.1929	"Nde1"	FALSE	FALSE	NA	NA	NA
ENSMUSP00000023359	ENSMUSG00000022678	5_89510076	6.83851	5	89.5101	16	14.1633	14.1929	"Nde1"	FALSE	FALSE	NA	NA	NA
ENSMUSP00000023359	ENSMUSG00000022678	6_6100075	8.093	6	6.10008	16	14.1633	14.1929	"Nde1"	FALSE	TRUE	NA	NA	NA
ENSMUSP00000023359	ENSMUSG00000022678	9_51092635	6.68414	9	51.0926	16	14.1633	14.1929	"Nde1"	FALSE	FALSE	NA	NA	NA
ENSMUSP00000023359	ENSMUSG00000022678	11_78681460	6.29289	11	78.6815	16	14.1633	14.1929	"Nde1"	FALSE	FALSE	NA	NA	NA
ENSMUSP00000023359	ENSMUSG00000022678	17_77120789	6.88755	17	77.1208	16	14.1633	14.1929	"Nde1"	FALSE	FALSE	NA	NA	NA
ENSMUSP00000023359	ENSMUSG00000022678	19_7706199	8.44063	19	7.7062	16	14.1633	14.1929	"Nde1"	FALSE	TRUE	NA	NA	NA
ENSMUSP00000023359	ENSMUSG00000022678	19_15790904	7.59647	19	15.7909	16	14.1633	14.1929	"Nde1"	FALSE	FALSE	NA	NA	NA
ENSMUSP00000023361	ENSMUSG00000022680	1_58246454	6.66564	1	58.2465	16	13.8331	13.9031	"Pdxdc1"	FALSE	FALSE	NA	NA	NA
ENSMUSP00000023361	ENSMUSG00000022680	12_41757310	6.51204	12	41.7573	16	13.8331	13.9031	"Pdxdc1"	FALSE	FALSE	NA	NA	NA
ENSMUSP00000023361	ENSMUSG00000022680	16_3462039	6.63737	16	3.46204	16	13.8331	13.9031	"Pdxdc1"	FALSE	FALSE	NA	NA	NA
ENSMUSP00000023361	ENSMUSG00000022680	16_10487495	7.51567	16	10.4875	16	13.8331	13.9031	"Pdxdc1"	TRUE	FALSE	NA	NA	NA
ENSMUSP00000125517	ENSMUSG00000022698	1_123037275	6.2655	1	123.037	16	44.1398	44.1634	"Naa50"	FALSE	FALSE	NA	NA	NA
ENSMUSP00000125517	ENSMUSG00000022698	9_78453309	8.0944	9	78.4533	16	44.1398	44.1634	"Naa50"	FALSE	TRUE	NA	NA	NA
ENSMUSP00000125517	ENSMUSG00000022698	9_85537551	6.0399	9	85.5376	16	44.1398	44.1634	"Naa50"	FALSE	FALSE	NA	NA	NA
ENSMUSP00000125517	ENSMUSG00000022698	13_73063169	6.08535	13	73.0632	16	44.1398	44.1634	"Naa50"	FALSE	FALSE	NA	NA	NA
ENSMUSP00000023391	ENSMUSG00000022706	2_69214144	6.41069	2	69.2141	16	18.872	18.8768	"Mrpl40"	FALSE	FALSE	NA	NA	NA
ENSMUSP00000023391	ENSMUSG00000022706	12_99418310	10.197	12	99.4183	16	18.872	18.8768	"Mrpl40"	FALSE	TRUE	0.497519	12	FALSE
ENSMUSP00000132603	ENSMUSG00000022707	18_31244334	6.45326	18	31.2443	16	70.3139	70.5697	"Gbe1"	FALSE	FALSE	NA	NA	NA
ENSMUSP00000124382	ENSMUSG00000022710	4_148182487	6.335	4	148.182	16	8.6896	8.79231	"Usp7"	FALSE	FALSE	NA	NA	NA
ENSMUSP00000124382	ENSMUSG00000022710	5_17275826	7.45489	5	17.2758	16	8.6896	8.79231	"Usp7"	FALSE	FALSE	NA	NA	NA
ENSMUSP00000124382	ENSMUSG00000022710	5_39309363	7.0047	5	39.3094	16	8.6896	8.79231	"Usp7"	FALSE	FALSE	NA	NA	NA
ENSMUSP00000124382	ENSMUSG00000022710	15_53981206	6.42531	15	53.9812	16	8.6896	8.79231	"Usp7"	FALSE	FALSE	NA	NA	NA
ENSMUSP00000124382	ENSMUSG00000022710	18_41577111	6.12875	18	41.5771	16	8.6896	8.79231	"Usp7"	FALSE	FALSE	NA	NA	NA
ENSMUSP00000124382	ENSMUSG00000022710	18_49364378	6.80659	18	49.3644	16	8.6896	8.79231	"Usp7"	FALSE	FALSE	NA	NA	NA
ENSMUSP00000124382	ENSMUSG00000022710	19_38413325	6.21081	19	38.4133	16	8.6896	8.79231	"Usp7"	FALSE	FALSE	NA	NA	NA
ENSMUSP00000023396	ENSMUSG00000022711	4_136957255	6.88128	4	136.957	16	8.63767	8.65753	"Pmm2"	FALSE	FALSE	NA	NA	NA
ENSMUSP00000023396	ENSMUSG00000022711	8_17979395	6.81942	8	17.9794	16	8.63767	8.65753	"Pmm2"	FALSE	FALSE	NA	NA	NA
ENSMUSP00000023396	ENSMUSG00000022711	10_72677373	6.7918	10	72.6774	16	8.63767	8.65753	"Pmm2"	FALSE	FALSE	NA	NA	NA
ENSMUSP00000023396	ENSMUSG00000022711	17_17464907	9.35822	17	17.4649	16	8.63767	8.65753	"Pmm2"	FALSE	TRUE	NA	NA	NA
ENSMUSP00000023396	ENSMUSG00000022711	17_27566804	6.67248	17	27.5668	16	8.63767	8.65753	"Pmm2"	FALSE	FALSE	NA	NA	NA
ENSMUSP00000055455	ENSMUSG00000022742	4_135673220	7.27164	4	135.673	16	58.6702	58.6804	"Cpox"	FALSE	FALSE	NA	NA	NA
ENSMUSP00000055455	ENSMUSG00000022742	10_86449739	7.19847	10	86.4497	16	58.6702	58.6804	"Cpox"	FALSE	FALSE	NA	NA	NA
ENSMUSP00000055455	ENSMUSG00000022742	12_79967953	6.52422	12	79.968	16	58.6702	58.6804	"Cpox"	FALSE	FALSE	NA	NA	NA
ENSMUSP00000055455	ENSMUSG00000022742	X_93217647	7.46674	X	93.2176	16	58.6702	58.6804	"Cpox"	FALSE	FALSE	NA	NA	NA
ENSMUSP00000023432	ENSMUSG00000022751	9_85537551	7.31844	9	85.5376	16	57.1567	57.1673	"Nit2"	FALSE	FALSE	NA	NA	NA
ENSMUSP00000023432	ENSMUSG00000022751	9_95353196	6.18423	9	95.3532	16	57.1567	57.1673	"Nit2"	FALSE	FALSE	NA	NA	NA
ENSMUSP00000023432	ENSMUSG00000022751	12_99434212	6.80907	12	99.4342	16	57.1567	57.1673	"Nit2"	FALSE	FALSE	0.508184	12	FALSE
ENSMUSP00000129186	ENSMUSG00000022752	3_96795842	6.07721	3	96.7958	16	57.1217	57.1545	"Tomm70a"	FALSE	FALSE	NA	NA	NA
ENSMUSP00000129186	ENSMUSG00000022752	5_41932110	7.73453	5	41.9321	16	57.1217	57.1545	"Tomm70a"	FALSE	FALSE	NA	NA	NA
ENSMUSP00000129186	ENSMUSG00000022752	15_8367656	7.34426	15	8.36766	16	57.1217	57.1545	"Tomm70a"	FALSE	FALSE	NA	NA	NA
ENSMUSP00000067867	ENSMUSG00000022757	3_148292060	8.54785	3	148.292	16	56.6903	56.7174	"Tfg"	FALSE	TRUE	0.418523	3	FALSE
ENSMUSP00000067867	ENSMUSG00000022757	7_102538773	6.91029	7	102.539	16	56.6903	56.7174	"Tfg"	FALSE	FALSE	NA	NA	NA
ENSMUSP00000023449	ENSMUSG00000022765	3_147811332	7.04941	3	147.811	16	17.406	17.4308	"Snap29"	FALSE	FALSE	0.462806	3	TRUE
ENSMUSP00000023449	ENSMUSG00000022765	12_99986420	6.80143	12	99.9864	16	17.406	17.4308	"Snap29"	FALSE	FALSE	0.444554	12	TRUE
ENSMUSP00000097581	ENSMUSG00000022770	1_160480113	7.19593	1	160.48	16	31.6634	31.8734	"Dlg1"	FALSE	FALSE	NA	NA	NA
ENSMUSP00000097581	ENSMUSG00000022770	3_19716844	6.83154	3	19.7168	16	31.6634	31.8734	"Dlg1"	FALSE	FALSE	NA	NA	NA
ENSMUSP00000097581	ENSMUSG00000022770	12_43426530	6.27428	12	43.4265	16	31.6634	31.8734	"Dlg1"	FALSE	FALSE	NA	NA	NA
ENSMUSP00000023460	ENSMUSG00000022774	2_18921607	7.84409	2	18.9216	16	31.9485	31.9618	"Ncbp2"	FALSE	TRUE	NA	NA	NA
ENSMUSP00000023460	ENSMUSG00000022774	X_142571010	6.02138	X	142.571	16	31.9485	31.9618	"Ncbp2"	FALSE	FALSE	NA	NA	NA
ENSMUSP00000055277	ENSMUSG00000022792	1_156699828	8.67928	1	156.7	16	16.303	16.3096	"Yars2"	FALSE	TRUE	NA	NA	NA
ENSMUSP00000055277	ENSMUSG00000022792	4_40587052	6.93511	4	40.5871	16	16.303	16.3096	"Yars2"	FALSE	FALSE	NA	NA	NA
ENSMUSP00000055277	ENSMUSG00000022792	7_69415743	6.16429	7	69.4157	16	16.303	16.3096	"Yars2"	FALSE	FALSE	NA	NA	NA
ENSMUSP00000055277	ENSMUSG00000022792	13_112828563	6.15362	13	112.829	16	16.303	16.3096	"Yars2"	FALSE	FALSE	NA	NA	NA
ENSMUSP00000055277	ENSMUSG00000022792	X_36918939	6.11049	X	36.9189	16	16.303	16.3096	"Yars2"	FALSE	FALSE	NA	NA	NA
ENSMUSP00000023486	ENSMUSG00000022797	10_95655175	6.48165	10	95.6552	16	32.6089	32.6328	"Tfrc"	FALSE	FALSE	NA	NA	NA
ENSMUSP00000023489	ENSMUSG00000022800	2_30869164	6.76743	2	30.8692	16	32.8775	32.909	"Fyttd1"	FALSE	FALSE	NA	NA	NA
ENSMUSP00000023489	ENSMUSG00000022800	6_78514948	7.03152	6	78.5149	16	32.8775	32.909	"Fyttd1"	FALSE	FALSE	NA	NA	NA
ENSMUSP00000023489	ENSMUSG00000022800	9_95252777	11.0336	9	95.2528	16	32.8775	32.909	"Fyttd1"	FALSE	TRUE	NA	NA	NA
ENSMUSP00000023489	ENSMUSG00000022800	13_56776654	6.18925	13	56.7767	16	32.8775	32.909	"Fyttd1"	FALSE	FALSE	NA	NA	NA
ENSMUSP00000023489	ENSMUSG00000022800	X_12272795	6.72926	X	12.2728	16	32.8775	32.909	"Fyttd1"	FALSE	FALSE	NA	NA	NA
ENSMUSP00000023494	ENSMUSG00000022803	11_60812499	6.34933	11	60.8125	16	38.3622	38.3782	"Popdc2"	FALSE	FALSE	NA	NA	NA
ENSMUSP00000023494	ENSMUSG00000022803	19_37221005	6.71364	19	37.221	16	38.3622	38.3782	"Popdc2"	FALSE	FALSE	NA	NA	NA
ENSMUSP00000023507	ENSMUSG00000022812	7_81482036	7.49374	7	81.482	16	38.089	38.2461	"Gsk3b"	FALSE	FALSE	NA	NA	NA
ENSMUSP00000023507	ENSMUSG00000022812	10_43306607	6.29723	10	43.3066	16	38.089	38.2461	"Gsk3b"	FALSE	FALSE	NA	NA	NA
ENSMUSP00000023510	ENSMUSG00000022814	1_53929376	6.09929	1	53.9294	16	33.9548	33.967	"Umps"	FALSE	FALSE	NA	NA	NA
ENSMUSP00000023510	ENSMUSG00000022814	1_63301075	6.60416	1	63.3011	16	33.9548	33.967	"Umps"	FALSE	FALSE	NA	NA	NA
ENSMUSP00000023510	ENSMUSG00000022814	10_102148748	6.03412	10	102.149	16	33.9548	33.967	"Umps"	FALSE	FALSE	NA	NA	NA
ENSMUSP00000023510	ENSMUSG00000022814	11_50602706	6.6505	11	50.6027	16	33.9548	33.967	"Umps"	FALSE	FALSE	NA	NA	NA
ENSMUSP00000023510	ENSMUSG00000022814	14_22078515	6.12645	14	22.0785	16	33.9548	33.967	"Umps"	FALSE	FALSE	NA	NA	NA
ENSMUSP00000110680	ENSMUSG00000022817	2_102653777	6.46469	2	102.654	16	33.8297	33.9492	"Itgb5"	FALSE	FALSE	NA	NA	NA
ENSMUSP00000110680	ENSMUSG00000022817	2_108167217	6.47404	2	108.167	16	33.8297	33.9492	"Itgb5"	FALSE	FALSE	NA	NA	NA
ENSMUSP00000110680	ENSMUSG00000022817	4_40238373	6.08089	4	40.2384	16	33.8297	33.9492	"Itgb5"	FALSE	FALSE	NA	NA	NA
ENSMUSP00000110680	ENSMUSG00000022817	11_62460678	6.06508	11	62.4607	16	33.8297	33.9492	"Itgb5"	FALSE	FALSE	NA	NA	NA
ENSMUSP00000110680	ENSMUSG00000022817	18_16760598	8.13375	18	16.7606	16	33.8297	33.9492	"Itgb5"	FALSE	TRUE	NA	NA	NA
ENSMUSP00000110680	ENSMUSG00000022817	18_20632482	7.22334	18	20.6325	16	33.8297	33.9492	"Itgb5"	FALSE	FALSE	NA	NA	NA
ENSMUSP00000110680	ENSMUSG00000022817	18_43420545	6.25887	18	43.4205	16	33.8297	33.9492	"Itgb5"	FALSE	FALSE	NA	NA	NA
ENSMUSP00000023514	ENSMUSG00000022820	2_140818059	7.17574	2	140.818	16	37.6472	37.6545	"Ndufb4"	FALSE	FALSE	NA	NA	NA
ENSMUSP00000023514	ENSMUSG00000022820	8_80294569	7.09028	8	80.2946	16	37.6472	37.6545	"Ndufb4"	FALSE	FALSE	NA	NA	NA
ENSMUSP00000023531	ENSMUSG00000022831	18_58115828	6.50088	18	58.1158	16	36.935	36.9632	"Hcls1"	FALSE	FALSE	NA	NA	NA
ENSMUSP00000110563	ENSMUSG00000022840	8_44919723	6.06632	8	44.9197	16	35.1549	35.3057	"Adcy5"	FALSE	FALSE	NA	NA	NA
ENSMUSP00000087477	ENSMUSG00000022841	8_45881106	6.2374	8	45.8811	16	20.5355	20.5449	"Ap2m1"	FALSE	FALSE	NA	NA	NA
ENSMUSP00000087477	ENSMUSG00000022841	12_36188971	6.70637	12	36.189	16	20.5355	20.5449	"Ap2m1"	FALSE	FALSE	NA	NA	NA
ENSMUSP00000023559	ENSMUSG00000022853	9_114670906	7.05262	9	114.671	16	21.7613	21.7878	"Ehhadh"	FALSE	FALSE	NA	NA	NA
ENSMUSP00000124846	ENSMUSG00000022858	10_74494588	7.99443	10	74.4946	16	22.2445	22.266	"Tra2b"	FALSE	TRUE	NA	NA	NA
ENSMUSP00000124846	ENSMUSG00000022858	12_100496164	6.20995	12	100.496	16	22.2445	22.266	"Tra2b"	FALSE	FALSE	0.389911	12	FALSE
ENSMUSP00000124846	ENSMUSG00000022858	13_51366266	8.66513	13	51.3663	16	22.2445	22.266	"Tra2b"	FALSE	TRUE	NA	NA	NA
ENSMUSP00000124846	ENSMUSG00000022858	13_54447077	6.44453	13	54.4471	16	22.2445	22.266	"Tra2b"	FALSE	FALSE	NA	NA	NA
ENSMUSP00000124846	ENSMUSG00000022858	16_4666955	6.96769	16	4.66695	16	22.2445	22.266	"Tra2b"	FALSE	FALSE	NA	NA	NA
ENSMUSP00000124846	ENSMUSG00000022858	19_58718297	6.42842	19	58.7183	16	22.2445	22.266	"Tra2b"	FALSE	FALSE	NA	NA	NA
ENSMUSP00000109867	ENSMUSG00000022865	1_67751185	6.25761	1	67.7512	16	78.3015	78.3598	"Cxadr"	FALSE	FALSE	NA	NA	NA
ENSMUSP00000109867	ENSMUSG00000022865	5_140993966	6.31662	5	140.994	16	78.3015	78.3598	"Cxadr"	FALSE	FALSE	NA	NA	NA
ENSMUSP00000109867	ENSMUSG00000022865	9_85826073	6.82874	9	85.8261	16	78.3015	78.3598	"Cxadr"	FALSE	FALSE	NA	NA	NA
ENSMUSP00000109867	ENSMUSG00000022865	9_94675333	6.62461	9	94.6753	16	78.3015	78.3598	"Cxadr"	FALSE	FALSE	NA	NA	NA
ENSMUSP00000109867	ENSMUSG00000022865	14_63421523	7.23215	14	63.4215	16	78.3015	78.3598	"Cxadr"	FALSE	FALSE	NA	NA	NA
ENSMUSP00000109867	ENSMUSG00000022865	14_77072684	6.28257	14	77.0727	16	78.3015	78.3598	"Cxadr"	FALSE	FALSE	NA	NA	NA
ENSMUSP00000109867	ENSMUSG00000022865	16_25605546	6.07974	16	25.6055	16	78.3015	78.3598	"Cxadr"	FALSE	FALSE	NA	NA	NA
ENSMUSP00000023583	ENSMUSG00000022868	1_126661256	6.55706	1	126.661	16	22.892	22.8994	"Ahsg"	FALSE	FALSE	NA	NA	NA
ENSMUSP00000023583	ENSMUSG00000022868	3_146965364	11.1249	3	146.965	16	22.892	22.8994	"Ahsg"	FALSE	TRUE	0.438269	3	FALSE
ENSMUSP00000023583	ENSMUSG00000022868	6_125482710	6.02985	6	125.483	16	22.892	22.8994	"Ahsg"	FALSE	FALSE	NA	NA	NA
ENSMUSP00000023583	ENSMUSG00000022868	6_144461302	6.57937	6	144.461	16	22.892	22.8994	"Ahsg"	FALSE	FALSE	NA	NA	NA
ENSMUSP00000023583	ENSMUSG00000022868	13_101007796	6.80086	13	101.008	16	22.892	22.8994	"Ahsg"	FALSE	FALSE	NA	NA	NA
ENSMUSP00000128989	ENSMUSG00000022871	13_115272631	6.03984	13	115.273	16	22.9184	22.9398	"Fetub"	FALSE	FALSE	NA	NA	NA
ENSMUSP00000023589	ENSMUSG00000022875	3_146965364	7.61399	3	146.965	16	23.0579	23.0821	"Kng1"	FALSE	FALSE	0.418933	3	FALSE
ENSMUSP00000023593	ENSMUSG00000022878	1_19298230	6.55124	1	19.2982	16	23.1465	23.158	"Adipoq"	FALSE	FALSE	NA	NA	NA
ENSMUSP00000023593	ENSMUSG00000022878	13_94336491	6.59898	13	94.3365	16	23.1465	23.158	"Adipoq"	FALSE	FALSE	NA	NA	NA
ENSMUSP00000112283	ENSMUSG00000022889	11_9610682	6.01201	11	9.61068	16	84.7176	84.7357	"Mrpl39"	FALSE	FALSE	NA	NA	NA
ENSMUSP00000112283	ENSMUSG00000022889	14_56871027	7.82102	14	56.871	16	84.7176	84.7357	"Mrpl39"	FALSE	TRUE	NA	NA	NA
ENSMUSP00000023615	ENSMUSG00000022898	4_135673220	7.35125	4	135.673	16	94.4978	94.5268	"Dscr3"	FALSE	FALSE	NA	NA	NA
ENSMUSP00000023615	ENSMUSG00000022898	7_122485341	6.26121	7	122.485	16	94.4978	94.5268	"Dscr3"	FALSE	FALSE	NA	NA	NA
ENSMUSP00000023615	ENSMUSG00000022898	17_16332338	6.19882	17	16.3323	16	94.4978	94.5268	"Dscr3"	FALSE	FALSE	NA	NA	NA
ENSMUSP00000023615	ENSMUSG00000022898	17_69325513	7.20385	17	69.3255	16	94.4978	94.5268	"Dscr3"	FALSE	FALSE	NA	NA	NA
ENSMUSP00000023615	ENSMUSG00000022898	X_95437395	6.177	X	95.4374	16	94.4978	94.5268	"Dscr3"	FALSE	FALSE	NA	NA	NA
ENSMUSP00000004054	ENSMUSG00000022905	11_19215934	6.6024	11	19.2159	16	35.9787	36.0371	"Kpna1"	FALSE	FALSE	NA	NA	NA
ENSMUSP00000023630	ENSMUSG00000022913	7_70816572	6.41899	7	70.8166	16	95.9799	95.991	"Psmg1"	FALSE	FALSE	NA	NA	NA
ENSMUSP00000047712	ENSMUSG00000022947	1_151713788	6.07849	1	151.714	16	93.6832	93.691	"Cbr3"	FALSE	FALSE	NA	NA	NA
ENSMUSP00000047712	ENSMUSG00000022947	2_158250056	6.15862	2	158.25	16	93.6832	93.691	"Cbr3"	FALSE	FALSE	NA	NA	NA
ENSMUSP00000047712	ENSMUSG00000022947	5_28187788	6.62341	5	28.1878	16	93.6832	93.691	"Cbr3"	FALSE	FALSE	NA	NA	NA
ENSMUSP00000047712	ENSMUSG00000022947	18_47924168	7.18817	18	47.9242	16	93.6832	93.691	"Cbr3"	FALSE	FALSE	NA	NA	NA
ENSMUSP00000023670	ENSMUSG00000022949	2_181954423	7.93574	2	181.954	16	92.4857	92.5412	"Clic6"	FALSE	TRUE	NA	NA	NA
ENSMUSP00000023670	ENSMUSG00000022949	9_115748801	9.09949	9	115.749	16	92.4857	92.5412	"Clic6"	FALSE	TRUE	NA	NA	NA
ENSMUSP00000023670	ENSMUSG00000022949	10_103570599	6.18469	10	103.571	16	92.4857	92.5412	"Clic6"	FALSE	FALSE	NA	NA	NA
ENSMUSP00000023670	ENSMUSG00000022949	16_96665581	6.13521	16	96.6656	16	92.4857	92.5412	"Clic6"	FALSE	FALSE	NA	NA	NA
ENSMUSP00000023677	ENSMUSG00000022956	4_118247993	6.2508	4	118.248	16	91.6844	91.9317	"Atp5o"	FALSE	FALSE	NA	NA	NA
ENSMUSP00000023677	ENSMUSG00000022956	7_4183945	6.20203	7	4.18394	16	91.6844	91.9317	"Atp5o"	FALSE	FALSE	NA	NA	NA
ENSMUSP00000109634	ENSMUSG00000022957	3_155340784	6.65492	3	155.341	16	91.7293	91.9206	"Itsn1"	FALSE	FALSE	NA	NA	NA
ENSMUSP00000109634	ENSMUSG00000022957	8_119198604	6.14801	8	119.199	16	91.7293	91.9206	"Itsn1"	FALSE	FALSE	NA	NA	NA
ENSMUSP00000112453	ENSMUSG00000022961	19_51333605	6.07359	19	51.3336	16	91.6475	91.6792	"Son"	FALSE	FALSE	NA	NA	NA
ENSMUSP00000023707	ENSMUSG00000022982	13_64350622	6.23674	13	64.3506	16	90.2207	90.2263	"Sod1"	FALSE	FALSE	NA	NA	NA
ENSMUSP00000093939	ENSMUSG00000022994	5_119790049	6.15698	5	119.79	15	98.59	98.6076	"Adcy6"	FALSE	FALSE	NA	NA	NA
ENSMUSP00000077781	ENSMUSG00000022995	3_144274991	7.23445	3	144.275	1	181.904	182.02	"Enah"	FALSE	FALSE	NA	NA	NA
ENSMUSP00000077781	ENSMUSG00000022995	6_130655160	6.43531	6	130.655	1	181.904	182.02	"Enah"	FALSE	FALSE	NA	NA	NA
ENSMUSP00000077781	ENSMUSG00000022995	6_144233170	6.79353	6	144.233	1	181.904	182.02	"Enah"	FALSE	FALSE	NA	NA	NA
ENSMUSP00000077781	ENSMUSG00000022995	7_34419125	6.15618	7	34.4191	1	181.904	182.02	"Enah"	FALSE	FALSE	NA	NA	NA
ENSMUSP00000077781	ENSMUSG00000022995	9_95329515	6.23118	9	95.3295	1	181.904	182.02	"Enah"	FALSE	FALSE	NA	NA	NA
ENSMUSP00000077781	ENSMUSG00000022995	12_34345376	6.37826	12	34.3454	1	181.904	182.02	"Enah"	FALSE	FALSE	NA	NA	NA
ENSMUSP00000077781	ENSMUSG00000022995	12_117009556	6.2212	12	117.01	1	181.904	182.02	"Enah"	FALSE	FALSE	NA	NA	NA
ENSMUSP00000077781	ENSMUSG00000022995	14_25819528	6.66236	14	25.8195	1	181.904	182.02	"Enah"	FALSE	FALSE	NA	NA	NA
ENSMUSP00000077781	ENSMUSG00000022995	16_97221894	7.09286	16	97.2219	1	181.904	182.02	"Enah"	FALSE	FALSE	NA	NA	NA
ENSMUSP00000076777	ENSMUSG00000023004	6_121349672	6.5499	6	121.35	15	98.9314	98.9346	"Tuba1b"	FALSE	FALSE	NA	NA	NA
ENSMUSP00000023761	ENSMUSG00000023020	6_122477437	7.29861	6	122.477	15	99.7256	99.7281	"Cox14"	FALSE	FALSE	NA	NA	NA
ENSMUSP00000086964	ENSMUSG00000023025	1_130287881	7.02237	1	130.288	15	99.9701	100.016	"Larp4"	FALSE	FALSE	NA	NA	NA
ENSMUSP00000086964	ENSMUSG00000023025	6_92705013	6.45069	6	92.705	15	99.9701	100.016	"Larp4"	FALSE	FALSE	NA	NA	NA
ENSMUSP00000086964	ENSMUSG00000023025	17_17464907	7.38689	17	17.4649	15	99.9701	100.016	"Larp4"	FALSE	FALSE	NA	NA	NA
ENSMUSP00000097777	ENSMUSG00000023026	X_15173835	6.39395	X	15.1738	15	100.039	100.219	"Dip2b"	FALSE	FALSE	NA	NA	NA
ENSMUSP00000023805	ENSMUSG00000023044	3_85114200	6.00919	3	85.1142	15	102.177	102.189	"Csad"	FALSE	FALSE	NA	NA	NA
ENSMUSP00000023826	ENSMUSG00000023064	8_44852907	6.14698	8	44.8529	14	34.3703	34.3748	"Sncg"	FALSE	FALSE	NA	NA	NA
ENSMUSP00000023826	ENSMUSG00000023064	13_63541302	6.16169	13	63.5413	14	34.3703	34.3748	"Sncg"	FALSE	FALSE	NA	NA	NA
ENSMUSP00000023826	ENSMUSG00000023064	16_73254881	6.26266	16	73.2549	14	34.3703	34.3748	"Sncg"	FALSE	FALSE	NA	NA	NA
ENSMUSP00000097743	ENSMUSG00000023088	8_127375906	6.13739	8	127.376	16	14.3616	14.4757	"Abcc1"	FALSE	FALSE	NA	NA	NA
ENSMUSP00000097743	ENSMUSG00000023088	11_60080956	6.80573	11	60.081	16	14.3616	14.4757	"Abcc1"	FALSE	FALSE	NA	NA	NA
ENSMUSP00000023851	ENSMUSG00000023089	X_71008855	6.30691	X	71.0089	6	24.5187	24.528	"Ndufa5"	FALSE	FALSE	NA	NA	NA
ENSMUSP00000023854	ENSMUSG00000023092	16_19285294	6.46969	16	19.2853	X	56.7318	56.7933	"Fhl1"	FALSE	FALSE	NA	NA	NA
ENSMUSP00000023856	ENSMUSG00000023094	9_86727687	6.77967	9	86.7277	2	19.3714	19.395	"Msrb2"	FALSE	FALSE	NA	NA	NA
ENSMUSP00000023856	ENSMUSG00000023094	12_104945019	7.74813	12	104.945	2	19.3714	19.395	"Msrb2"	FALSE	FALSE	NA	NA	NA
ENSMUSP00000023856	ENSMUSG00000023094	X_52955073	6.05489	X	52.9551	2	19.3714	19.395	"Msrb2"	FALSE	FALSE	NA	NA	NA
ENSMUSP00000023869	ENSMUSG00000023106	13_101452734	6.55711	13	101.453	5	123.907	123.929	"Denr"	FALSE	FALSE	NA	NA	NA
ENSMUSP00000023869	ENSMUSG00000023106	15_82149547	6.8595	15	82.1495	5	123.907	123.929	"Denr"	FALSE	FALSE	NA	NA	NA
ENSMUSP00000023873	ENSMUSG00000023110	1_6673421	6.46116	1	6.67342	14	54.5072	54.5175	"Prmt5"	FALSE	FALSE	NA	NA	NA
ENSMUSP00000023873	ENSMUSG00000023110	1_15875153	7.18082	1	15.8752	14	54.5072	54.5175	"Prmt5"	FALSE	FALSE	NA	NA	NA
ENSMUSP00000136487	ENSMUSG00000023175	1_194029942	7.8107	1	194.03	10	79.7045	79.712	"Bsg"	FALSE	TRUE	NA	NA	NA
ENSMUSP00000136487	ENSMUSG00000023175	12_99986420	6.83992	12	99.9864	10	79.7045	79.712	"Bsg"	FALSE	FALSE	0.469845	12	FALSE
ENSMUSP00000136487	ENSMUSG00000023175	12_117716138	6.27463	12	117.716	10	79.7045	79.712	"Bsg"	FALSE	FALSE	NA	NA	NA
ENSMUSP00000069318	ENSMUSG00000023176	9_73807697	6.29935	9	73.8077	16	30.2564	30.2675	"Cpn2"	FALSE	FALSE	NA	NA	NA
ENSMUSP00000064513	ENSMUSG00000023249	15_72262654	6.5397	15	72.2627	9	106.47	106.477	"Parp3"	FALSE	FALSE	NA	NA	NA
ENSMUSP00000024031	ENSMUSG00000023262	X_100844410	6.57814	X	100.844	9	106.433	106.438	"Acy1"	FALSE	FALSE	NA	NA	NA
ENSMUSP00000024042	ENSMUSG00000023272	1_185560214	6.30126	1	185.56	15	88.8196	88.8267	"Creld2"	FALSE	FALSE	NA	NA	NA
ENSMUSP00000024042	ENSMUSG00000023272	2_179376202	6.49043	2	179.376	15	88.8196	88.8267	"Creld2"	FALSE	FALSE	NA	NA	NA
ENSMUSP00000024042	ENSMUSG00000023272	6_127218822	6.02257	6	127.219	15	88.8196	88.8267	"Creld2"	FALSE	FALSE	NA	NA	NA
ENSMUSP00000024042	ENSMUSG00000023272	12_4442618	6.16573	12	4.44262	15	88.8196	88.8267	"Creld2"	FALSE	FALSE	NA	NA	NA
ENSMUSP00000024042	ENSMUSG00000023272	12_41777027	6.70542	12	41.777	15	88.8196	88.8267	"Creld2"	FALSE	FALSE	NA	NA	NA
ENSMUSP00000024042	ENSMUSG00000023272	12_98466285	7.13014	12	98.4663	15	88.8196	88.8267	"Creld2"	FALSE	FALSE	0.468132	12	FALSE
ENSMUSP00000024042	ENSMUSG00000023272	12_103979746	7.29887	12	103.98	15	88.8196	88.8267	"Creld2"	FALSE	FALSE	NA	NA	NA
ENSMUSP00000024047	ENSMUSG00000023277	15_30311966	6.20059	15	30.312	9	106.203	106.215	"Twf2"	FALSE	FALSE	NA	NA	NA
ENSMUSP00000024078	ENSMUSG00000023307	7_45484823	6.21425	7	45.4848	19	37.2075	37.2221	"March5"	FALSE	FALSE	NA	NA	NA
ENSMUSP00000051438	ENSMUSG00000023452	1_74160463	6.02066	1	74.1605	5	32.7363	32.7856	"Pisd"	FALSE	FALSE	NA	NA	NA
ENSMUSP00000051438	ENSMUSG00000023452	11_107982253	6.6756	11	107.982	5	32.7363	32.7856	"Pisd"	FALSE	FALSE	NA	NA	NA
ENSMUSP00000130858	ENSMUSG00000023456	6_135499297	6.51983	6	135.499	6	124.811	124.814	"Tpi1"	FALSE	FALSE	NA	NA	NA
ENSMUSP00000130858	ENSMUSG00000023456	9_95754414	7.27821	9	95.7544	6	124.811	124.814	"Tpi1"	FALSE	FALSE	NA	NA	NA
ENSMUSP00000130858	ENSMUSG00000023456	12_99450809	7.53529	12	99.4508	6	124.811	124.814	"Tpi1"	FALSE	FALSE	0.526578	12	FALSE
ENSMUSP00000130858	ENSMUSG00000023456	X_10683100	8.27696	X	10.6831	6	124.811	124.814	"Tpi1"	FALSE	TRUE	NA	NA	NA
ENSMUSP00000070134	ENSMUSG00000023460	13_112455544	6.49064	13	112.456	17	66.4945	66.5197	"Rab12"	FALSE	FALSE	NA	NA	NA
ENSMUSP00000024249	ENSMUSG00000023484	7_130289425	6.53841	7	130.289	15	99.0552	99.059	"Prph"	FALSE	FALSE	NA	NA	NA
ENSMUSP00000024486	ENSMUSG00000023723	2_3038312	7.48018	2	3.03831	11	88.2044	88.2115	"Mrps23"	FALSE	FALSE	NA	NA	NA
ENSMUSP00000024575	ENSMUSG00000023809	2_147570182	6.68777	2	147.57	17	7.17012	7.30331	"Rps6ka2"	FALSE	FALSE	NA	NA	NA
ENSMUSP00000024595	ENSMUSG00000023828	1_180458616	6.17251	1	180.459	17	12.42	12.5077	"Slc22a3"	FALSE	FALSE	NA	NA	NA
ENSMUSP00000024595	ENSMUSG00000023828	4_138241522	7.15391	4	138.242	17	12.42	12.5077	"Slc22a3"	FALSE	FALSE	NA	NA	NA
ENSMUSP00000024595	ENSMUSG00000023828	7_40358688	6.33622	7	40.3587	17	12.42	12.5077	"Slc22a3"	FALSE	FALSE	NA	NA	NA
ENSMUSP00000024595	ENSMUSG00000023828	14_27743747	6.33456	14	27.7437	17	12.42	12.5077	"Slc22a3"	FALSE	FALSE	NA	NA	NA
ENSMUSP00000024599	ENSMUSG00000023830	7_39531556	7.33914	7	39.5316	17	12.6824	12.7697	"Igf2r"	FALSE	FALSE	NA	NA	NA
ENSMUSP00000024599	ENSMUSG00000023830	12_8458901	6.01615	12	8.4589	17	12.6824	12.7697	"Igf2r"	FALSE	FALSE	NA	NA	NA
ENSMUSP00000036998	ENSMUSG00000023845	1_62567994	6.48464	1	62.568	17	17.5277	17.6245	"Lnpep"	FALSE	FALSE	NA	NA	NA
ENSMUSP00000036998	ENSMUSG00000023845	3_144027369	6.28956	3	144.027	17	17.5277	17.6245	"Lnpep"	FALSE	FALSE	NA	NA	NA
ENSMUSP00000036998	ENSMUSG00000023845	10_73658656	6.42551	10	73.6587	17	17.5277	17.6245	"Lnpep"	FALSE	FALSE	NA	NA	NA
ENSMUSP00000036998	ENSMUSG00000023845	10_83063812	6.48421	10	83.0638	17	17.5277	17.6245	"Lnpep"	FALSE	FALSE	NA	NA	NA
ENSMUSP00000119443	ENSMUSG00000023861	1_178933955	6.12156	1	178.934	17	8.2829	8.29766	"Mpc1"	FALSE	FALSE	NA	NA	NA
ENSMUSP00000130941	ENSMUSG00000023921	6_110766280	6.85441	6	110.766	17	40.9347	40.962	"Mut"	FALSE	FALSE	NA	NA	NA
ENSMUSP00000130941	ENSMUSG00000023921	7_28841616	6.0357	7	28.8416	17	40.9347	40.962	"Mut"	FALSE	FALSE	NA	NA	NA
ENSMUSP00000024717	ENSMUSG00000023923	4_37249474	6.0159	4	37.2495	17	50.7331	51.1793	"Tbc1d5"	FALSE	FALSE	NA	NA	NA
ENSMUSP00000024717	ENSMUSG00000023923	7_115084385	6.40861	7	115.084	17	50.7331	51.1793	"Tbc1d5"	FALSE	FALSE	NA	NA	NA
ENSMUSP00000024717	ENSMUSG00000023923	12_108216738	7.69118	12	108.217	17	50.7331	51.1793	"Tbc1d5"	FALSE	FALSE	NA	NA	NA
ENSMUSP00000024721	ENSMUSG00000023926	4_124106356	6.30899	4	124.106	17	40.8111	40.8408	"Rhag"	FALSE	FALSE	NA	NA	NA
ENSMUSP00000024727	ENSMUSG00000023932	9_58449928	7.39298	9	58.4499	17	45.3919	45.4337	"Cdc5l"	FALSE	FALSE	NA	NA	NA
ENSMUSP00000024727	ENSMUSG00000023932	9_105531783	6.43109	9	105.532	17	45.3919	45.4337	"Cdc5l"	FALSE	FALSE	NA	NA	NA
ENSMUSP00000024727	ENSMUSG00000023932	11_49179711	7.21339	11	49.1797	17	45.3919	45.4337	"Cdc5l"	FALSE	FALSE	NA	NA	NA
ENSMUSP00000024727	ENSMUSG00000023932	11_52371697	7.08231	11	52.3717	17	45.3919	45.4337	"Cdc5l"	FALSE	FALSE	NA	NA	NA
ENSMUSP00000024733	ENSMUSG00000023938	2_69381891	6.29412	2	69.3819	17	45.5068	45.5208	"Aars2"	FALSE	FALSE	NA	NA	NA
ENSMUSP00000024733	ENSMUSG00000023938	5_69810547	6.98998	5	69.8105	17	45.5068	45.5208	"Aars2"	FALSE	FALSE	NA	NA	NA
ENSMUSP00000024733	ENSMUSG00000023938	14_65362324	6.24566	14	65.3623	17	45.5068	45.5208	"Aars2"	FALSE	FALSE	NA	NA	NA
ENSMUSP00000024733	ENSMUSG00000023938	17_13540083	6.20323	17	13.5401	17	45.5068	45.5208	"Aars2"	FALSE	FALSE	NA	NA	NA
ENSMUSP00000024734	ENSMUSG00000023939	6_127746189	6.68081	6	127.746	17	45.6863	45.6985	"Mrpl14"	FALSE	FALSE	NA	NA	NA
ENSMUSP00000024734	ENSMUSG00000023939	12_99780940	6.78477	12	99.7809	17	45.6863	45.6985	"Mrpl14"	FALSE	FALSE	NA	NA	NA
ENSMUSP00000129242	ENSMUSG00000023942	1_56637261	6.89543	1	56.6373	17	45.5852	45.5996	"Slc29a1"	FALSE	FALSE	NA	NA	NA
ENSMUSP00000129242	ENSMUSG00000023942	3_28750342	6.27848	3	28.7503	17	45.5852	45.5996	"Slc29a1"	FALSE	FALSE	NA	NA	NA
ENSMUSP00000024739	ENSMUSG00000023944	16_75591715	6.02979	16	75.5917	17	45.5678	45.5733	"Hsp90ab1"	FALSE	FALSE	NA	NA	NA
ENSMUSP00000024755	ENSMUSG00000023959	11_108151460	6.50743	11	108.151	17	44.1886	44.2802	"Clic5"	FALSE	FALSE	NA	NA	NA
ENSMUSP00000009138	ENSMUSG00000024006	5_81997052	6.98643	5	81.9971	17	28.9709	29.0079	"Stk38"	FALSE	FALSE	NA	NA	NA
ENSMUSP00000009138	ENSMUSG00000024006	11_55378741	6.9072	11	55.3787	17	28.9709	29.0079	"Stk38"	FALSE	FALSE	NA	NA	NA
ENSMUSP00000024816	ENSMUSG00000024019	5_109959038	6.71387	5	109.959	17	29.6606	29.706	"Cmtr1"	FALSE	FALSE	NA	NA	NA
ENSMUSP00000024816	ENSMUSG00000024019	14_73334815	6.23326	14	73.3348	17	29.6606	29.706	"Cmtr1"	FALSE	FALSE	NA	NA	NA
ENSMUSP00000024816	ENSMUSG00000024019	19_47151666	6.61441	19	47.1517	17	29.6606	29.706	"Cmtr1"	FALSE	FALSE	NA	NA	NA
ENSMUSP00000049000	ENSMUSG00000024038	13_70163058	6.19281	13	70.1631	17	31.5201	31.5313	"Ndufv3"	FALSE	FALSE	NA	NA	NA
ENSMUSP00000066303	ENSMUSG00000024038	9_98748594	6.00881	9	98.7486	17	31.5201	31.5313	"Ndufv3"	FALSE	FALSE	NA	NA	NA
ENSMUSP00000066303	ENSMUSG00000024038	18_22732133	6.2734	18	22.7321	17	31.5201	31.5313	"Ndufv3"	FALSE	FALSE	NA	NA	NA
ENSMUSP00000123412	ENSMUSG00000024048	2_73905041	6.25828	2	73.905	17	70.9937	71.0029	"Myl12a"	FALSE	FALSE	NA	NA	NA
ENSMUSP00000123412	ENSMUSG00000024048	10_58761234	6.83765	10	58.7612	17	70.9937	71.0029	"Myl12a"	FALSE	FALSE	NA	NA	NA
ENSMUSP00000072945	ENSMUSG00000024049	7_120975447	6.11528	7	120.975	17	71.0195	71.1269	"Myom1"	FALSE	FALSE	NA	NA	NA
ENSMUSP00000024866	ENSMUSG00000024066	5_53017256	6.0244	5	53.0173	17	73.8839	73.9502	"Xdh"	FALSE	FALSE	NA	NA	NA
ENSMUSP00000136329	ENSMUSG00000024073	3_121256964	6.0191	3	121.257	17	74.5283	74.7038	"Birc6"	FALSE	FALSE	NA	NA	NA
ENSMUSP00000120830	ENSMUSG00000024077	3_144019595	7.82724	3	144.02	17	78.6499	78.7372	"Strn"	FALSE	TRUE	NA	NA	NA
ENSMUSP00000120830	ENSMUSG00000024077	X_165002102	6.2668	X	165.002	17	78.6499	78.7372	"Strn"	FALSE	FALSE	NA	NA	NA
ENSMUSP00000024887	ENSMUSG00000024082	5_66531286	7.69043	5	66.5313	17	78.9371	78.9481	"Ndufaf7"	FALSE	FALSE	NA	NA	NA
ENSMUSP00000024887	ENSMUSG00000024082	11_10185839	8.04037	11	10.1858	17	78.9371	78.9481	"Ndufaf7"	FALSE	TRUE	NA	NA	NA
ENSMUSP00000024887	ENSMUSG00000024082	15_97400951	6.19431	15	97.401	17	78.9371	78.9481	"Ndufaf7"	FALSE	FALSE	NA	NA	NA
ENSMUSP00000139372	ENSMUSG00000024095	16_38665363	6.1665	16	38.6654	17	80.0295	80.0623	"Hnrnpll"	FALSE	FALSE	NA	NA	NA
ENSMUSP00000070983	ENSMUSG00000024097	3_144357076	6.10753	3	144.357	17	80.2001	80.2073	"Srsf7"	FALSE	FALSE	NA	NA	NA
ENSMUSP00000070983	ENSMUSG00000024097	9_85329193	6.46466	9	85.3292	17	80.2001	80.2073	"Srsf7"	FALSE	FALSE	NA	NA	NA
ENSMUSP00000121557	ENSMUSG00000024099	9_85329193	7.27773	9	85.3292	17	66.0788	66.1016	"Ndufv2"	FALSE	FALSE	NA	NA	NA
ENSMUSP00000121557	ENSMUSG00000024099	12_99667796	9.78502	12	99.6678	17	66.0788	66.1016	"Ndufv2"	FALSE	TRUE	0.520914	12	FALSE
ENSMUSP00000038983	ENSMUSG00000024104	3_105942492	6.86602	3	105.942	6	116.208	116.263	"Fam21"	FALSE	FALSE	NA	NA	NA
ENSMUSP00000038983	ENSMUSG00000024104	4_31401686	6.51496	4	31.4017	6	116.208	116.263	"Fam21"	FALSE	FALSE	NA	NA	NA
ENSMUSP00000038983	ENSMUSG00000024104	4_148659897	6.28008	4	148.66	6	116.208	116.263	"Fam21"	FALSE	FALSE	NA	NA	NA
ENSMUSP00000038983	ENSMUSG00000024104	5_81102756	8.90913	5	81.1028	6	116.208	116.263	"Fam21"	FALSE	TRUE	NA	NA	NA
ENSMUSP00000038983	ENSMUSG00000024104	9_102519794	6.26846	9	102.52	6	116.208	116.263	"Fam21"	FALSE	FALSE	NA	NA	NA
ENSMUSP00000038983	ENSMUSG00000024104	12_37114739	6.5732	12	37.1147	6	116.208	116.263	"Fam21"	FALSE	FALSE	NA	NA	NA
ENSMUSP00000072239	ENSMUSG00000024127	5_131364072	6.1676	5	131.364	17	85.0635	85.0903	"Prepl"	FALSE	FALSE	NA	NA	NA
ENSMUSP00000072239	ENSMUSG00000024127	X_6882326	6.00549	X	6.88233	17	85.0635	85.0903	"Prepl"	FALSE	FALSE	NA	NA	NA
ENSMUSP00000113051	ENSMUSG00000024158	12_99029330	6.39033	12	99.0293	17	24.8401	24.8645	"Hagh"	FALSE	FALSE	0.319531	12	FALSE
ENSMUSP00000113051	ENSMUSG00000024158	12_104216112	6.2586	12	104.216	17	24.8401	24.8645	"Hagh"	FALSE	FALSE	NA	NA	NA
ENSMUSP00000113051	ENSMUSG00000024158	X_4216240	6.2112	X	4.21624	17	24.8401	24.8645	"Hagh"	FALSE	FALSE	NA	NA	NA
ENSMUSP00000025014	ENSMUSG00000024181	13_64776151	6.4723	13	64.7762	17	26.1235	26.1266	"Mrpl28"	FALSE	FALSE	NA	NA	NA
ENSMUSP00000110639	ENSMUSG00000024187	2_69417360	6.86285	2	69.4174	17	26.2118	26.2442	"Itfg3"	FALSE	FALSE	NA	NA	NA
ENSMUSP00000110639	ENSMUSG00000024187	5_24340853	6.12556	5	24.3409	17	26.2118	26.2442	"Itfg3"	FALSE	FALSE	NA	NA	NA
ENSMUSP00000110639	ENSMUSG00000024187	8_64697362	6.59947	8	64.6974	17	26.2118	26.2442	"Itfg3"	FALSE	FALSE	NA	NA	NA
ENSMUSP00000110639	ENSMUSG00000024187	9_27426170	7.17075	9	27.4262	17	26.2118	26.2442	"Itfg3"	FALSE	FALSE	NA	NA	NA
ENSMUSP00000110639	ENSMUSG00000024187	13_109394431	6.13124	13	109.394	17	26.2118	26.2442	"Itfg3"	FALSE	FALSE	NA	NA	NA
ENSMUSP00000015725	ENSMUSG00000024191	16_11761769	6.09552	16	11.7618	17	26.7811	26.7926	"Bnip1"	FALSE	FALSE	NA	NA	NA
ENSMUSP00000025027	ENSMUSG00000024194	3_146965364	7.26336	3	146.965	17	26.938	26.9395	"Cuta"	FALSE	FALSE	0.498265	3	FALSE
ENSMUSP00000025027	ENSMUSG00000024194	9_78120047	7.44486	9	78.12	17	26.938	26.9395	"Cuta"	FALSE	FALSE	NA	NA	NA
ENSMUSP00000025027	ENSMUSG00000024194	9_95353196	6.78487	9	95.3532	17	26.938	26.9395	"Cuta"	FALSE	FALSE	NA	NA	NA
ENSMUSP00000025027	ENSMUSG00000024194	12_119229858	6.39697	12	119.23	17	26.938	26.9395	"Cuta"	FALSE	FALSE	NA	NA	NA
ENSMUSP00000025027	ENSMUSG00000024194	13_62044855	6.04764	13	62.0449	17	26.938	26.9395	"Cuta"	FALSE	FALSE	NA	NA	NA
ENSMUSP00000025045	ENSMUSG00000024208	8_115398465	6.86432	8	115.398	17	27.1227	27.1339	"Uqcc2"	FALSE	FALSE	NA	NA	NA
ENSMUSP00000025050	ENSMUSG00000024213	1_130386262	6.71647	1	130.386	17	27.5794	27.6235	"Nudt3"	FALSE	FALSE	NA	NA	NA
ENSMUSP00000025050	ENSMUSG00000024213	11_67937973	6.6885	11	67.938	17	27.5794	27.6235	"Nudt3"	FALSE	FALSE	NA	NA	NA
ENSMUSP00000025050	ENSMUSG00000024213	14_47005085	6.49017	14	47.0051	17	27.5794	27.6235	"Nudt3"	FALSE	FALSE	NA	NA	NA
ENSMUSP00000110491	ENSMUSG00000024219	1_66956998	7.59956	1	66.957	17	27.9093	28.0626	"Anks1"	FALSE	FALSE	NA	NA	NA
ENSMUSP00000110491	ENSMUSG00000024219	5_49344450	6.40073	5	49.3445	17	27.9093	28.0626	"Anks1"	FALSE	FALSE	NA	NA	NA
ENSMUSP00000110491	ENSMUSG00000024219	7_24736693	7.65471	7	24.7367	17	27.9093	28.0626	"Anks1"	FALSE	FALSE	NA	NA	NA
ENSMUSP00000110491	ENSMUSG00000024219	10_19095947	6.15926	10	19.0959	17	27.9093	28.0626	"Anks1"	FALSE	FALSE	NA	NA	NA
ENSMUSP00000110491	ENSMUSG00000024219	11_101917612	6.91272	11	101.918	17	27.9093	28.0626	"Anks1"	FALSE	FALSE	NA	NA	NA
ENSMUSP00000078382	ENSMUSG00000024222	16_12804760	6.88159	16	12.8048	17	28.3991	28.5175	"Fkbp5"	FALSE	FALSE	NA	NA	NA
ENSMUSP00000078382	ENSMUSG00000024222	16_15984706	6.81523	16	15.9847	17	28.3991	28.5175	"Fkbp5"	FALSE	FALSE	NA	NA	NA
ENSMUSP00000078382	ENSMUSG00000024222	18_71488284	8.71075	18	71.4883	17	28.3991	28.5175	"Fkbp5"	FALSE	TRUE	NA	NA	NA
ENSMUSP00000078382	ENSMUSG00000024222	18_75579602	7.65821	18	75.5796	17	28.3991	28.5175	"Fkbp5"	FALSE	FALSE	NA	NA	NA
ENSMUSP00000025065	ENSMUSG00000024228	8_118016215	6.15572	8	118.016	17	58.9996	59.0134	"Nudt12"	FALSE	FALSE	NA	NA	NA
ENSMUSP00000125403	ENSMUSG00000024231	6_105206628	7.46114	6	105.207	18	3.38299	3.43638	"Cul2"	FALSE	FALSE	NA	NA	NA
ENSMUSP00000131584	ENSMUSG00000024248	6_40767271	6.04962	6	40.7673	17	83.5019	83.5143	"Cox7a2l"	FALSE	FALSE	NA	NA	NA
ENSMUSP00000131584	ENSMUSG00000024248	10_95455576	6.00403	10	95.4556	17	83.5019	83.5143	"Cox7a2l"	FALSE	FALSE	NA	NA	NA
ENSMUSP00000053325	ENSMUSG00000024259	6_41612956	7.44928	6	41.613	18	31.5802	31.6099	"Slc25a46"	FALSE	FALSE	NA	NA	NA
ENSMUSP00000053325	ENSMUSG00000024259	17_52475380	6.51476	17	52.4754	18	31.5802	31.6099	"Slc25a46"	FALSE	FALSE	NA	NA	NA
ENSMUSP00000053325	ENSMUSG00000024259	X_36526701	7.1159	X	36.5267	18	31.5802	31.6099	"Slc25a46"	FALSE	FALSE	NA	NA	NA
ENSMUSP00000111496	ENSMUSG00000024277	10_118090836	6.27337	10	118.091	18	23.7523	23.8939	"Mapre2"	FALSE	FALSE	NA	NA	NA
ENSMUSP00000111496	ENSMUSG00000024277	X_72771803	6.51458	X	72.7718	18	23.7523	23.8939	"Mapre2"	FALSE	FALSE	NA	NA	NA
ENSMUSP00000069549	ENSMUSG00000024290	4_149179889	6.67646	4	149.18	18	10.0644	10.1818	"Rock1"	FALSE	FALSE	NA	NA	NA
ENSMUSP00000111498	ENSMUSG00000024302	4_14478834	7.10558	4	14.4788	18	23.4154	23.6597	"Dtna"	FALSE	FALSE	NA	NA	NA
ENSMUSP00000111498	ENSMUSG00000024302	7_126104081	6.22874	7	126.104	18	23.4154	23.6597	"Dtna"	FALSE	FALSE	NA	NA	NA
ENSMUSP00000111498	ENSMUSG00000024302	16_94941127	6.15654	16	94.9411	18	23.4154	23.6597	"Dtna"	FALSE	FALSE	NA	NA	NA
ENSMUSP00000025166	ENSMUSG00000024304	2_145549983	6.13458	2	145.55	18	16.5889	16.8092	"Cdh2"	FALSE	FALSE	NA	NA	NA
ENSMUSP00000025166	ENSMUSG00000024304	11_35682264	7.37642	11	35.6823	18	16.5889	16.8092	"Cdh2"	FALSE	FALSE	NA	NA	NA
ENSMUSP00000025161	ENSMUSG00000024308	8_56939803	6.81903	8	56.9398	17	33.9159	33.9293	"Tapbp"	FALSE	FALSE	NA	NA	NA
ENSMUSP00000025163	ENSMUSG00000024309	9_95353196	7.26892	9	95.3532	17	33.9388	33.9403	"H2-Ke2"	FALSE	FALSE	NA	NA	NA
ENSMUSP00000025163	ENSMUSG00000024309	12_99450809	6.56522	12	99.4508	17	33.9388	33.9403	"H2-Ke2"	FALSE	FALSE	0.542873	12	FALSE
ENSMUSP00000025163	ENSMUSG00000024309	X_10712974	6.13148	X	10.713	17	33.9388	33.9403	"H2-Ke2"	FALSE	FALSE	NA	NA	NA
ENSMUSP00000025217	ENSMUSG00000024359	13_63551831	6.10594	13	63.5518	18	34.9374	34.9544	"Hspa9"	FALSE	FALSE	NA	NA	NA
ENSMUSP00000025218	ENSMUSG00000024360	3_149634273	6.00821	3	149.634	18	34.9028	34.932	"Etf1"	FALSE	FALSE	NA	NA	NA
ENSMUSP00000025228	ENSMUSG00000024370	X_36614973	6.34792	X	36.615	18	34.631	34.6517	"Cdc23"	FALSE	FALSE	NA	NA	NA
ENSMUSP00000089590	ENSMUSG00000024381	3_125964187	6.11552	3	125.964	18	32.3772	32.4357	"Bin1"	FALSE	FALSE	NA	NA	NA
ENSMUSP00000089590	ENSMUSG00000024381	6_29931253	7.42011	6	29.9313	18	32.3772	32.4357	"Bin1"	FALSE	FALSE	NA	NA	NA
ENSMUSP00000089590	ENSMUSG00000024381	6_117443723	6.04011	6	117.444	18	32.3772	32.4357	"Bin1"	FALSE	FALSE	NA	NA	NA
ENSMUSP00000089590	ENSMUSG00000024381	7_73258563	6.4841	7	73.2586	18	32.3772	32.4357	"Bin1"	FALSE	FALSE	NA	NA	NA
ENSMUSP00000089590	ENSMUSG00000024381	8_117767721	6.16878	8	117.768	18	32.3772	32.4357	"Bin1"	FALSE	FALSE	NA	NA	NA
ENSMUSP00000089590	ENSMUSG00000024381	15_78975240	6.18939	15	78.9752	18	32.3772	32.4357	"Bin1"	FALSE	FALSE	NA	NA	NA
ENSMUSP00000134218	ENSMUSG00000024387	3_34356404	6.17078	3	34.3564	17	35.1162	35.1221	"Csnk2b"	FALSE	FALSE	NA	NA	NA
ENSMUSP00000134218	ENSMUSG00000024387	5_3039177	7.45377	5	3.03918	17	35.1162	35.1221	"Csnk2b"	FALSE	FALSE	NA	NA	NA
ENSMUSP00000134218	ENSMUSG00000024387	10_83068075	6.20644	10	83.0681	17	35.1162	35.1221	"Csnk2b"	FALSE	FALSE	NA	NA	NA
ENSMUSP00000134218	ENSMUSG00000024387	13_109709343	6.26729	13	109.709	17	35.1162	35.1221	"Csnk2b"	FALSE	FALSE	NA	NA	NA
ENSMUSP00000134218	ENSMUSG00000024387	17_31215401	6.21173	17	31.2154	17	35.1162	35.1221	"Csnk2b"	TRUE	FALSE	NA	NA	NA
ENSMUSP00000025254	ENSMUSG00000024395	6_139121991	6.75721	6	139.122	18	31.9315	31.9586	"Lims2"	FALSE	FALSE	NA	NA	NA
ENSMUSP00000025270	ENSMUSG00000024404	1_188639216	7.57403	1	188.639	18	12.1288	12.1574	"Riok3"	FALSE	FALSE	NA	NA	NA
ENSMUSP00000025270	ENSMUSG00000024404	3_103733783	6.43004	3	103.734	18	12.1288	12.1574	"Riok3"	FALSE	FALSE	NA	NA	NA
ENSMUSP00000025270	ENSMUSG00000024404	3_109752748	7.44614	3	109.753	18	12.1288	12.1574	"Riok3"	FALSE	FALSE	NA	NA	NA
ENSMUSP00000025270	ENSMUSG00000024404	3_120232571	7.76357	3	120.233	18	12.1288	12.1574	"Riok3"	FALSE	TRUE	NA	NA	NA
ENSMUSP00000025270	ENSMUSG00000024404	19_59352728	6.26933	19	59.3527	18	12.1288	12.1574	"Riok3"	FALSE	FALSE	NA	NA	NA
ENSMUSP00000025279	ENSMUSG00000024413	17_4056387	7.33215	17	4.05639	18	12.1897	12.2364	"Npc1"	FALSE	FALSE	NA	NA	NA
ENSMUSP00000025278	ENSMUSG00000024414	2_161872203	6.41661	2	161.872	11	94.6538	94.6601	"Mrpl27"	FALSE	FALSE	NA	NA	NA
ENSMUSP00000025278	ENSMUSG00000024414	3_115239635	7.13804	3	115.24	11	94.6538	94.6601	"Mrpl27"	FALSE	FALSE	NA	NA	NA
ENSMUSP00000025278	ENSMUSG00000024414	5_58288613	6.37012	5	58.2886	11	94.6538	94.6601	"Mrpl27"	FALSE	FALSE	NA	NA	NA
ENSMUSP00000025278	ENSMUSG00000024414	6_23595609	6.83865	6	23.5956	11	94.6538	94.6601	"Mrpl27"	FALSE	FALSE	NA	NA	NA
ENSMUSP00000025278	ENSMUSG00000024414	10_73725848	9.44072	10	73.7258	11	94.6538	94.6601	"Mrpl27"	FALSE	TRUE	NA	NA	NA
ENSMUSP00000025278	ENSMUSG00000024414	11_109403407	6.42682	11	109.403	11	94.6538	94.6601	"Mrpl27"	FALSE	FALSE	NA	NA	NA
ENSMUSP00000025278	ENSMUSG00000024414	18_45285943	6.59938	18	45.2859	11	94.6538	94.6601	"Mrpl27"	FALSE	FALSE	NA	NA	NA
ENSMUSP00000025288	ENSMUSG00000024420	15_90984508	6.26576	15	90.9845	18	13.687	13.9727	"Zfp521"	FALSE	FALSE	NA	NA	NA
ENSMUSP00000084450	ENSMUSG00000024429	6_142400450	6.25966	6	142.4	17	35.9799	35.9895	"Gnl1"	FALSE	FALSE	NA	NA	NA
ENSMUSP00000084450	ENSMUSG00000024429	13_59223764	6.66888	13	59.2238	17	35.9799	35.9895	"Gnl1"	FALSE	FALSE	NA	NA	NA
ENSMUSP00000084450	ENSMUSG00000024429	13_110363193	6.80602	13	110.363	17	35.9799	35.9895	"Gnl1"	FALSE	FALSE	NA	NA	NA
ENSMUSP00000084450	ENSMUSG00000024429	15_93934369	6.75824	15	93.9344	17	35.9799	35.9895	"Gnl1"	FALSE	FALSE	NA	NA	NA
ENSMUSP00000084450	ENSMUSG00000024429	16_40740939	6.21734	16	40.7409	17	35.9799	35.9895	"Gnl1"	FALSE	FALSE	NA	NA	NA
ENSMUSP00000111229	ENSMUSG00000024431	4_150213906	6.81031	4	150.214	18	39.4105	39.4913	"Nr3c1"	FALSE	FALSE	NA	NA	NA
ENSMUSP00000111229	ENSMUSG00000024431	X_51604284	6.2016	X	51.6043	18	39.4105	39.4913	"Nr3c1"	FALSE	FALSE	NA	NA	NA
ENSMUSP00000025305	ENSMUSG00000024436	3_136497492	6.31202	3	136.497	17	35.9104	35.9164	"Mrps18b"	FALSE	FALSE	NA	NA	NA
ENSMUSP00000025305	ENSMUSG00000024436	8_35631534	9.85506	8	35.6315	17	35.9104	35.9164	"Mrps18b"	FALSE	TRUE	NA	NA	NA
ENSMUSP00000025349	ENSMUSG00000024471	1_9386562	6.90864	1	9.38656	18	44.3341	44.3557	"Myot"	FALSE	FALSE	NA	NA	NA
ENSMUSP00000025349	ENSMUSG00000024471	7_127066421	8.53057	7	127.066	18	44.3341	44.3557	"Myot"	FALSE	TRUE	NA	NA	NA
ENSMUSP00000007042	ENSMUSG00000024474	3_143558683	6.01103	3	143.559	18	36.7447	36.7576	"Ik"	FALSE	FALSE	NA	NA	NA
ENSMUSP00000007042	ENSMUSG00000024474	7_97545295	6.56371	7	97.5453	18	36.7447	36.7576	"Ik"	FALSE	FALSE	NA	NA	NA
ENSMUSP00000025354	ENSMUSG00000024477	3_100946887	7.56253	3	100.947	18	46.2399	46.2809	"Pggt1b"	FALSE	FALSE	NA	NA	NA
ENSMUSP00000025354	ENSMUSG00000024477	7_82172260	6.77028	7	82.1723	18	46.2399	46.2809	"Pggt1b"	FALSE	FALSE	NA	NA	NA
ENSMUSP00000025375	ENSMUSG00000024498	19_49086420	6.16217	19	49.0864	18	42.5115	42.5756	"Tcerg1"	FALSE	FALSE	NA	NA	NA
ENSMUSP00000025375	ENSMUSG00000024498	X_144288528	6.52769	X	144.289	18	42.5115	42.5756	"Tcerg1"	FALSE	FALSE	NA	NA	NA
ENSMUSP00000112928	ENSMUSG00000024501	1_192107407	6.02881	1	192.107	18	43.321	43.4383	"Dpysl3"	FALSE	FALSE	NA	NA	NA
ENSMUSP00000112928	ENSMUSG00000024501	X_11157231	6.61521	X	11.1572	18	43.321	43.4383	"Dpysl3"	FALSE	FALSE	NA	NA	NA
ENSMUSP00000025385	ENSMUSG00000024507	14_23483141	6.02576	14	23.4831	18	50.1282	50.1963	"Hsd17b4"	FALSE	FALSE	NA	NA	NA
ENSMUSP00000114094	ENSMUSG00000024511	4_91307926	6.36649	4	91.3079	18	69.9791	70.1416	"Rab27b"	FALSE	FALSE	NA	NA	NA
ENSMUSP00000114094	ENSMUSG00000024511	4_103349915	6.68634	4	103.35	18	69.9791	70.1416	"Rab27b"	FALSE	FALSE	NA	NA	NA
ENSMUSP00000114094	ENSMUSG00000024511	4_140605272	6.24761	4	140.605	18	69.9791	70.1416	"Rab27b"	FALSE	FALSE	NA	NA	NA
ENSMUSP00000114094	ENSMUSG00000024511	11_37043500	6.44374	11	37.0435	18	69.9791	70.1416	"Rab27b"	FALSE	FALSE	NA	NA	NA
ENSMUSP00000025403	ENSMUSG00000024525	5_10857143	6.72185	5	10.8571	18	67.2893	67.3191	"Impa2"	FALSE	FALSE	NA	NA	NA
ENSMUSP00000025403	ENSMUSG00000024525	14_45278104	6.67983	14	45.2781	18	67.2893	67.3191	"Impa2"	FALSE	FALSE	NA	NA	NA
ENSMUSP00000025408	ENSMUSG00000024527	18_73889740	6.69693	18	73.8897	18	67.4048	67.4492	"Afg3l2"	FALSE	FALSE	NA	NA	NA
ENSMUSP00000025419	ENSMUSG00000024538	8_118221596	6.25717	8	118.222	18	53.4063	53.418	"Ppic"	FALSE	FALSE	NA	NA	NA
ENSMUSP00000025419	ENSMUSG00000024538	16_39339228	6.44213	16	39.3392	18	53.4063	53.418	"Ppic"	FALSE	FALSE	NA	NA	NA
ENSMUSP00000025419	ENSMUSG00000024538	16_51610310	6.44241	16	51.6103	18	53.4063	53.418	"Ppic"	FALSE	FALSE	NA	NA	NA
ENSMUSP00000025439	ENSMUSG00000024556	13_65200167	6.95387	13	65.2002	18	73.77	73.8154	"Me2"	FALSE	FALSE	NA	NA	NA
ENSMUSP00000128871	ENSMUSG00000024576	2_73520266	6.03218	2	73.5203	18	61.5553	61.5901	"Csnk1a1"	FALSE	FALSE	NA	NA	NA
ENSMUSP00000025474	ENSMUSG00000024581	2_73424740	6.14004	2	73.4247	18	62.9778	62.9995	"Napg"	FALSE	FALSE	NA	NA	NA
ENSMUSP00000025474	ENSMUSG00000024581	3_146965364	6.49324	3	146.965	18	62.9778	62.9995	"Napg"	FALSE	FALSE	0.492909	3	FALSE
ENSMUSP00000025474	ENSMUSG00000024581	5_120489776	6.3512	5	120.49	18	62.9778	62.9995	"Napg"	FALSE	FALSE	NA	NA	NA
ENSMUSP00000025474	ENSMUSG00000024581	9_85537551	6.04642	9	85.5376	18	62.9778	62.9995	"Napg"	FALSE	FALSE	NA	NA	NA
ENSMUSP00000025474	ENSMUSG00000024581	10_79163279	6.6542	10	79.1633	18	62.9778	62.9995	"Napg"	FALSE	FALSE	NA	NA	NA
ENSMUSP00000025476	ENSMUSG00000024583	3_147958924	7.89793	3	147.959	18	63.6628	63.6924	"Txnl1"	FALSE	TRUE	0.451915	3	TRUE
ENSMUSP00000025476	ENSMUSG00000024583	12_99029330	6.09357	12	99.0293	18	63.6628	63.6924	"Txnl1"	FALSE	FALSE	0.41599	12	TRUE
ENSMUSP00000025483	ENSMUSG00000024587	3_127406974	6.57607	3	127.407	18	64.4997	64.5166	"Nars"	FALSE	FALSE	NA	NA	NA
ENSMUSP00000025484	ENSMUSG00000024588	2_91642931	6.1336	2	91.6429	18	64.4565	64.4891	"Fech"	FALSE	FALSE	NA	NA	NA
ENSMUSP00000025484	ENSMUSG00000024588	9_86310364	6.73866	9	86.3104	18	64.4565	64.4891	"Fech"	FALSE	FALSE	NA	NA	NA
ENSMUSP00000132838	ENSMUSG00000024589	6_137335943	6.5152	6	137.336	18	64.8878	65.2178	"Nedd4l"	FALSE	FALSE	NA	NA	NA
ENSMUSP00000025486	ENSMUSG00000024590	3_144278736	6.81106	3	144.279	18	56.7078	56.7534	"Lmnb1"	FALSE	FALSE	NA	NA	NA
ENSMUSP00000025486	ENSMUSG00000024590	16_90139018	6.31252	16	90.139	18	56.7078	56.7534	"Lmnb1"	FALSE	FALSE	NA	NA	NA
ENSMUSP00000025486	ENSMUSG00000024590	17_67979747	6.06816	17	67.9797	18	56.7078	56.7534	"Lmnb1"	FALSE	FALSE	NA	NA	NA
ENSMUSP00000025488	ENSMUSG00000024592	9_95353196	6.06026	9	95.3532	18	56.9558	56.9754	"C330018D20Rik"	FALSE	FALSE	NA	NA	NA
ENSMUSP00000025488	ENSMUSG00000024592	13_63551831	6.12698	13	63.5518	18	56.9558	56.9754	"C330018D20Rik"	FALSE	FALSE	NA	NA	NA
ENSMUSP00000025488	ENSMUSG00000024592	X_10683100	6.28013	X	10.6831	18	56.9558	56.9754	"C330018D20Rik"	FALSE	FALSE	NA	NA	NA
ENSMUSP00000025490	ENSMUSG00000024594	5_28313337	6.22586	5	28.3133	18	57.3547	57.3927	"Prrc1"	FALSE	FALSE	NA	NA	NA
ENSMUSP00000025490	ENSMUSG00000024594	9_113540657	7.12683	9	113.541	18	57.3547	57.3927	"Prrc1"	FALSE	FALSE	NA	NA	NA
ENSMUSP00000025490	ENSMUSG00000024594	9_115209359	6.94804	9	115.209	18	57.3547	57.3927	"Prrc1"	FALSE	FALSE	NA	NA	NA
ENSMUSP00000025497	ENSMUSG00000024598	19_20998510	6.2587	19	20.9985	18	58.0086	58.2099	"Fbn2"	FALSE	FALSE	NA	NA	NA
ENSMUSP00000025503	ENSMUSG00000024601	1_6815977	6.36537	1	6.81598	18	58.6595	58.6796	"Isoc1"	FALSE	FALSE	NA	NA	NA
ENSMUSP00000025503	ENSMUSG00000024601	1_160480113	6.91912	1	160.48	18	58.6595	58.6796	"Isoc1"	FALSE	FALSE	NA	NA	NA
ENSMUSP00000025505	ENSMUSG00000024603	2_138575671	6.00146	2	138.576	18	60.5262	60.5588	"Dctn4"	FALSE	FALSE	NA	NA	NA
ENSMUSP00000025505	ENSMUSG00000024603	15_91504313	7.19833	15	91.5043	18	60.5262	60.5588	"Dctn4"	FALSE	FALSE	NA	NA	NA
ENSMUSP00000025511	ENSMUSG00000024608	14_27828645	6.48506	14	27.8286	18	60.7745	60.7785	"Rps14"	FALSE	FALSE	NA	NA	NA
ENSMUSP00000025511	ENSMUSG00000024608	14_40474474	10.8381	14	40.4745	18	60.7745	60.7785	"Rps14"	FALSE	TRUE	NA	NA	NA
ENSMUSP00000135639	ENSMUSG00000024613	1_23066746	6.0559	1	23.0667	18	60.8138	60.849	"Tcof1"	FALSE	FALSE	NA	NA	NA
ENSMUSP00000135639	ENSMUSG00000024613	1_183848803	6.4736	1	183.849	18	60.8138	60.849	"Tcof1"	FALSE	FALSE	NA	NA	NA
ENSMUSP00000135639	ENSMUSG00000024613	7_118515158	7.04376	7	118.515	18	60.8138	60.849	"Tcof1"	FALSE	FALSE	NA	NA	NA
ENSMUSP00000135639	ENSMUSG00000024613	10_74071374	6.04239	10	74.0714	18	60.8138	60.849	"Tcof1"	FALSE	FALSE	NA	NA	NA
ENSMUSP00000135639	ENSMUSG00000024613	10_80824573	6.24856	10	80.8246	18	60.8138	60.849	"Tcof1"	FALSE	FALSE	NA	NA	NA
ENSMUSP00000025515	ENSMUSG00000024614	1_65051769	6.52987	1	65.0518	18	90.5102	90.5433	"Tmx3"	FALSE	FALSE	NA	NA	NA
ENSMUSP00000025522	ENSMUSG00000024620	18_23346071	6.32658	18	23.3461	18	61.0451	61.0851	"Pdgfrb"	FALSE	FALSE	NA	NA	NA
ENSMUSP00000025541	ENSMUSG00000024639	4_7548360	7.13523	4	7.54836	19	16.1328	16.3875	"Gnaq"	FALSE	FALSE	NA	NA	NA
ENSMUSP00000025541	ENSMUSG00000024639	7_126104081	6.38456	7	126.104	19	16.1328	16.3875	"Gnaq"	FALSE	FALSE	NA	NA	NA
ENSMUSP00000025541	ENSMUSG00000024639	18_46085200	7.23762	18	46.0852	19	16.1328	16.3875	"Gnaq"	FALSE	FALSE	NA	NA	NA
ENSMUSP00000025546	ENSMUSG00000024644	7_117441370	6.11694	7	117.441	18	84.6675	84.6856	"Cndp2"	FALSE	FALSE	NA	NA	NA
ENSMUSP00000124480	ENSMUSG00000024646	2_59832088	6.05768	2	59.8321	18	84.8513	84.8804	"Cyb5"	FALSE	FALSE	NA	NA	NA
ENSMUSP00000124480	ENSMUSG00000024646	2_165569910	7.05759	2	165.57	18	84.8513	84.8804	"Cyb5"	FALSE	FALSE	NA	NA	NA
ENSMUSP00000124480	ENSMUSG00000024646	5_25706169	6.69319	5	25.7062	18	84.8513	84.8804	"Cyb5"	FALSE	FALSE	NA	NA	NA
ENSMUSP00000124480	ENSMUSG00000024646	8_120681261	7.67551	8	120.681	18	84.8513	84.8804	"Cyb5"	FALSE	FALSE	NA	NA	NA
ENSMUSP00000124480	ENSMUSG00000024646	14_67138498	6.65891	14	67.1385	18	84.8513	84.8804	"Cyb5"	FALSE	FALSE	NA	NA	NA
ENSMUSP00000124480	ENSMUSG00000024646	14_123323704	6.44542	14	123.324	18	84.8513	84.8804	"Cyb5"	FALSE	FALSE	NA	NA	NA
ENSMUSP00000051709	ENSMUSG00000024654	1_127671062	6.20714	1	127.671	19	9.10987	9.13564	"Asrgl1"	FALSE	FALSE	NA	NA	NA
ENSMUSP00000051709	ENSMUSG00000024654	12_98572645	7.7439	12	98.5726	19	9.10987	9.13564	"Asrgl1"	FALSE	FALSE	0.324926	12	FALSE
ENSMUSP00000051709	ENSMUSG00000024654	14_27626612	7.62889	14	27.6266	19	9.10987	9.13564	"Asrgl1"	FALSE	FALSE	NA	NA	NA
ENSMUSP00000051709	ENSMUSG00000024654	14_78445459	6.47572	14	78.4455	19	9.10987	9.13564	"Asrgl1"	FALSE	FALSE	NA	NA	NA
ENSMUSP00000025563	ENSMUSG00000024661	5_118866073	6.39088	5	118.866	19	9.9827	9.98509	"Fth1"	FALSE	FALSE	NA	NA	NA
ENSMUSP00000025570	ENSMUSG00000024668	3_115239635	6.25926	3	115.24	19	10.5005	10.5252	"Sdhaf2"	FALSE	FALSE	NA	NA	NA
ENSMUSP00000025570	ENSMUSG00000024668	3_155152685	7.48085	3	155.153	19	10.5005	10.5252	"Sdhaf2"	FALSE	FALSE	NA	NA	NA
ENSMUSP00000128915	ENSMUSG00000024683	16_60992347	6.20608	16	60.9923	19	11.7704	11.7749	"Mrpl16"	FALSE	FALSE	NA	NA	NA
ENSMUSP00000025617	ENSMUSG00000024712	3_27533186	6.55577	3	27.5332	19	17.394	17.4013	"Rfk"	FALSE	FALSE	NA	NA	NA
ENSMUSP00000025617	ENSMUSG00000024712	5_140571106	6.65631	5	140.571	19	17.394	17.4013	"Rfk"	FALSE	FALSE	NA	NA	NA
ENSMUSP00000025617	ENSMUSG00000024712	10_82904924	7.54066	10	82.9049	19	17.394	17.4013	"Rfk"	FALSE	FALSE	NA	NA	NA
ENSMUSP00000025617	ENSMUSG00000024712	16_62437363	6.04143	16	62.4374	19	17.394	17.4013	"Rfk"	FALSE	FALSE	NA	NA	NA
ENSMUSP00000025631	ENSMUSG00000024725	3_147811332	10.2959	3	147.811	19	18.5793	18.6318	"Ostf1"	FALSE	TRUE	0.50109	3	TRUE
ENSMUSP00000025631	ENSMUSG00000024725	12_99986420	6.09084	12	99.9864	19	18.5793	18.6318	"Ostf1"	FALSE	FALSE	0.509602	12	TRUE
ENSMUSP00000025631	ENSMUSG00000024725	12_104124432	6.48003	12	104.124	19	18.5793	18.6318	"Ostf1"	FALSE	FALSE	NA	NA	NA
ENSMUSP00000025632	ENSMUSG00000024726	5_125050278	6.42341	5	125.05	19	18.6708	18.7048	"2410127L17Rik"	FALSE	FALSE	NA	NA	NA
ENSMUSP00000136858	ENSMUSG00000024735	10_87040189	6.56149	10	87.0402	19	10.8882	10.9096	"Prpf19"	FALSE	FALSE	NA	NA	NA
ENSMUSP00000025649	ENSMUSG00000024740	16_71052459	6.09765	16	71.0525	19	10.6056	10.6298	"Ddb1"	FALSE	FALSE	NA	NA	NA
ENSMUSP00000025649	ENSMUSG00000024740	17_48128537	6.84876	17	48.1285	19	10.6056	10.6298	"Ddb1"	FALSE	FALSE	NA	NA	NA
ENSMUSP00000025649	ENSMUSG00000024740	X_158729450	6.91362	X	158.729	19	10.6056	10.6298	"Ddb1"	FALSE	FALSE	NA	NA	NA
ENSMUSP00000065810	ENSMUSG00000024758	1_63397396	6.69936	1	63.3974	19	7.4259	7.48329	"Rtn3"	FALSE	FALSE	NA	NA	NA
ENSMUSP00000065810	ENSMUSG00000024758	3_15797831	6.21889	3	15.7978	19	7.4259	7.48329	"Rtn3"	FALSE	FALSE	NA	NA	NA
ENSMUSP00000132619	ENSMUSG00000024759	3_123883879	6.30555	3	123.884	19	7.49404	7.53861	"Atl3"	FALSE	FALSE	NA	NA	NA
ENSMUSP00000025679	ENSMUSG00000024767	1_124992065	6.07538	1	124.992	19	7.1982	7.20632	"Otub1"	FALSE	FALSE	NA	NA	NA
ENSMUSP00000025679	ENSMUSG00000024767	12_99473312	6.55234	12	99.4733	19	7.1982	7.20632	"Otub1"	FALSE	FALSE	0.434838	12	FALSE
ENSMUSP00000025679	ENSMUSG00000024767	13_60134576	7.27579	13	60.1346	19	7.1982	7.20632	"Otub1"	FALSE	FALSE	NA	NA	NA
ENSMUSP00000025684	ENSMUSG00000024772	1_151713788	6.47393	1	151.714	19	6.27672	6.3001	"Ehd1"	FALSE	FALSE	NA	NA	NA
ENSMUSP00000060421	ENSMUSG00000024780	3_144440948	8.00154	3	144.441	19	28.9905	29.0176	"Cdc37l1"	FALSE	TRUE	NA	NA	NA
ENSMUSP00000060421	ENSMUSG00000024780	9_85826073	6.27725	9	85.8261	19	28.9905	29.0176	"Cdc37l1"	FALSE	FALSE	NA	NA	NA
ENSMUSP00000025696	ENSMUSG00000024782	13_63551831	6.87537	13	63.5518	19	29.0208	29.048	"Ak3"	FALSE	FALSE	NA	NA	NA
ENSMUSP00000064394	ENSMUSG00000024789	3_105104307	6.29044	3	105.104	19	29.2518	29.3131	"Jak2"	FALSE	FALSE	NA	NA	NA
ENSMUSP00000064394	ENSMUSG00000024789	10_111364802	6.19362	10	111.365	19	29.2518	29.3131	"Jak2"	FALSE	FALSE	NA	NA	NA
ENSMUSP00000025707	ENSMUSG00000024792	11_61037000	7.49021	11	61.037	19	6.07649	6.08494	"Zfpl1"	FALSE	FALSE	NA	NA	NA
ENSMUSP00000025707	ENSMUSG00000024792	14_112774343	6.15838	14	112.774	19	6.07649	6.08494	"Zfpl1"	FALSE	FALSE	NA	NA	NA
ENSMUSP00000025718	ENSMUSG00000024803	12_8333605	6.32768	12	8.33361	19	36.112	36.1198	"Ankrd1"	FALSE	FALSE	NA	NA	NA
ENSMUSP00000025743	ENSMUSG00000024829	7_126855667	7.12472	7	126.856	19	3.2829	3.29284	"Mrpl21"	FALSE	FALSE	NA	NA	NA
ENSMUSP00000025762	ENSMUSG00000024844	3_146687881	6.43468	3	146.688	19	5.36464	5.36665	"Banf1"	FALSE	FALSE	0.370852	3	FALSE
ENSMUSP00000025762	ENSMUSG00000024844	6_138638711	7.02973	6	138.639	19	5.36464	5.36665	"Banf1"	FALSE	FALSE	NA	NA	NA
ENSMUSP00000025762	ENSMUSG00000024844	19_59087966	6.5075	19	59.088	19	5.36464	5.36665	"Banf1"	FALSE	FALSE	NA	NA	NA
ENSMUSP00000025774	ENSMUSG00000024853	12_99450809	6.96666	12	99.4508	19	5.27392	5.29545	"Sf3b2"	FALSE	FALSE	0.550182	12	FALSE
ENSMUSP00000025786	ENSMUSG00000024855	5_64370785	6.83995	5	64.3708	19	5.13369	5.27312	"Pacs1"	FALSE	FALSE	NA	NA	NA
ENSMUSP00000025786	ENSMUSG00000024855	5_72562023	6.14902	5	72.562	19	5.13369	5.27312	"Pacs1"	FALSE	FALSE	NA	NA	NA
ENSMUSP00000025786	ENSMUSG00000024855	8_86668812	6.40419	8	86.6688	19	5.13369	5.27312	"Pacs1"	FALSE	FALSE	NA	NA	NA
ENSMUSP00000025786	ENSMUSG00000024855	X_88187561	6.49618	X	88.1876	19	5.13369	5.27312	"Pacs1"	FALSE	FALSE	NA	NA	NA
ENSMUSP00000025797	ENSMUSG00000024863	3_96951664	6.20823	3	96.9517	19	30.2329	30.2397	"Mbl2"	FALSE	FALSE	NA	NA	NA
ENSMUSP00000025797	ENSMUSG00000024863	5_131159225	7.00137	5	131.159	19	30.2329	30.2397	"Mbl2"	FALSE	FALSE	NA	NA	NA
ENSMUSP00000050056	ENSMUSG00000024866	X_14270532	6.58676	X	14.2705	19	3.98666	3.99001	"Acy3"	FALSE	FALSE	NA	NA	NA
ENSMUSP00000025802	ENSMUSG00000024869	14_36813703	6.34023	14	36.8137	19	4.00058	4.00582	"Nudt8"	FALSE	FALSE	NA	NA	NA
ENSMUSP00000063825	ENSMUSG00000024892	2_24815270	6.04109	2	24.8153	19	4.51047	4.62175	"Pcx"	FALSE	FALSE	NA	NA	NA
ENSMUSP00000025827	ENSMUSG00000024896	12_82051852	6.38076	12	82.0519	19	32.4858	32.5154	"Minpp1"	FALSE	FALSE	NA	NA	NA
ENSMUSP00000025827	ENSMUSG00000024896	12_105501753	7.03546	12	105.502	19	32.4858	32.5154	"Minpp1"	FALSE	FALSE	NA	NA	NA
ENSMUSP00000025827	ENSMUSG00000024896	13_59744464	6.25833	13	59.7445	19	32.4858	32.5154	"Minpp1"	FALSE	FALSE	NA	NA	NA
ENSMUSP00000025827	ENSMUSG00000024896	16_10098814	7.29827	16	10.0988	19	32.4858	32.5154	"Minpp1"	FALSE	FALSE	NA	NA	NA
ENSMUSP00000025827	ENSMUSG00000024896	17_65118631	6.27321	17	65.1186	19	32.4858	32.5154	"Minpp1"	FALSE	FALSE	NA	NA	NA
ENSMUSP00000025835	ENSMUSG00000024900	6_14483927	6.15549	6	14.4839	19	3.3233	3.38573	"Cpt1a"	FALSE	FALSE	NA	NA	NA
ENSMUSP00000025835	ENSMUSG00000024900	7_23576594	6.97207	7	23.5766	19	3.3233	3.38573	"Cpt1a"	FALSE	FALSE	NA	NA	NA
ENSMUSP00000025836	ENSMUSG00000024902	1_194169756	6.29045	1	194.17	19	4.96231	4.96699	"Mrpl11"	FALSE	FALSE	NA	NA	NA
ENSMUSP00000025836	ENSMUSG00000024902	10_96348299	6.60574	10	96.3483	19	4.96231	4.96699	"Mrpl11"	FALSE	FALSE	NA	NA	NA
ENSMUSP00000025836	ENSMUSG00000024902	13_56930125	6.59855	13	56.9301	19	4.96231	4.96699	"Mrpl11"	FALSE	FALSE	NA	NA	NA
ENSMUSP00000109630	ENSMUSG00000024908	1_168001860	7.59621	1	168.002	19	3.45493	3.57575	"Ppp6r3"	FALSE	FALSE	NA	NA	NA
ENSMUSP00000109630	ENSMUSG00000024908	3_68820850	6.02693	3	68.8208	19	3.45493	3.57575	"Ppp6r3"	FALSE	FALSE	NA	NA	NA
ENSMUSP00000109630	ENSMUSG00000024908	3_144669333	6.12809	3	144.669	19	3.45493	3.57575	"Ppp6r3"	FALSE	FALSE	NA	NA	NA
ENSMUSP00000109630	ENSMUSG00000024908	3_147543560	7.40959	3	147.544	19	3.45493	3.57575	"Ppp6r3"	FALSE	FALSE	0.380187	3	FALSE
ENSMUSP00000109630	ENSMUSG00000024908	5_131364072	6.7312	5	131.364	19	3.45493	3.57575	"Ppp6r3"	FALSE	FALSE	NA	NA	NA
ENSMUSP00000109630	ENSMUSG00000024908	5_137716454	7.89161	5	137.716	19	3.45493	3.57575	"Ppp6r3"	FALSE	TRUE	NA	NA	NA
ENSMUSP00000109630	ENSMUSG00000024908	7_136299128	8.1046	7	136.299	19	3.45493	3.57575	"Ppp6r3"	FALSE	TRUE	NA	NA	NA
ENSMUSP00000109630	ENSMUSG00000024908	13_39938476	6.46581	13	39.9385	19	3.45493	3.57575	"Ppp6r3"	FALSE	FALSE	NA	NA	NA
ENSMUSP00000109630	ENSMUSG00000024908	18_13388602	6.53002	18	13.3886	19	3.45493	3.57575	"Ppp6r3"	FALSE	FALSE	NA	NA	NA
ENSMUSP00000025862	ENSMUSG00000024921	8_117821566	6.78627	8	117.822	19	26.6051	26.7783	"Smarca2"	FALSE	FALSE	NA	NA	NA
ENSMUSP00000126730	ENSMUSG00000024924	2_109487623	6.0836	2	109.488	19	27.2165	27.2542	"Vldlr"	FALSE	FALSE	NA	NA	NA
ENSMUSP00000126730	ENSMUSG00000024924	16_33410266	7.02948	16	33.4103	19	27.2165	27.2542	"Vldlr"	FALSE	FALSE	NA	NA	NA
ENSMUSP00000025867	ENSMUSG00000024927	3_147860654	6.04501	3	147.861	19	5.63748	5.64813	"Rela"	FALSE	FALSE	NA	NA	NA
ENSMUSP00000025867	ENSMUSG00000024927	4_87736267	6.01367	4	87.7363	19	5.63748	5.64813	"Rela"	FALSE	FALSE	NA	NA	NA
ENSMUSP00000025867	ENSMUSG00000024927	7_92486780	7.13893	7	92.4868	19	5.63748	5.64813	"Rela"	FALSE	FALSE	NA	NA	NA
ENSMUSP00000025867	ENSMUSG00000024927	11_81268621	6.37581	11	81.2686	19	5.63748	5.64813	"Rela"	FALSE	FALSE	NA	NA	NA
ENSMUSP00000025867	ENSMUSG00000024927	18_35800755	6.19387	18	35.8008	19	5.63748	5.64813	"Rela"	FALSE	FALSE	NA	NA	NA
ENSMUSP00000025867	ENSMUSG00000024927	19_55747623	6.82531	19	55.7476	19	5.63748	5.64813	"Rela"	FALSE	FALSE	NA	NA	NA
ENSMUSP00000037656	ENSMUSG00000024937	3_136559169	6.20966	3	136.559	19	5.70738	5.72632	"Ehbp1l1"	FALSE	FALSE	NA	NA	NA
ENSMUSP00000037656	ENSMUSG00000024937	X_164017728	6.14645	X	164.018	19	5.70738	5.72632	"Ehbp1l1"	FALSE	FALSE	NA	NA	NA
ENSMUSP00000025893	ENSMUSG00000024944	1_172287238	7.2525	1	172.287	19	6.13437	6.14141	"Arl2"	FALSE	FALSE	NA	NA	NA
ENSMUSP00000025893	ENSMUSG00000024944	2_171344969	7.21077	2	171.345	19	6.13437	6.14141	"Arl2"	FALSE	FALSE	NA	NA	NA
ENSMUSP00000025893	ENSMUSG00000024944	7_134604531	6.32599	7	134.605	19	6.13437	6.14141	"Arl2"	FALSE	FALSE	NA	NA	NA
ENSMUSP00000025893	ENSMUSG00000024944	13_52027537	6.44561	13	52.0275	19	6.13437	6.14141	"Arl2"	FALSE	FALSE	NA	NA	NA
ENSMUSP00000025893	ENSMUSG00000024944	13_82218940	6.09469	13	82.2189	19	6.13437	6.14141	"Arl2"	FALSE	FALSE	NA	NA	NA
ENSMUSP00000025893	ENSMUSG00000024944	16_31628719	6.1892	16	31.6287	19	6.13437	6.14141	"Arl2"	FALSE	FALSE	NA	NA	NA
ENSMUSP00000121309	ENSMUSG00000024949	1_160234991	6.04215	1	160.235	19	6.36369	6.37803	"Sf1"	FALSE	FALSE	NA	NA	NA
ENSMUSP00000025904	ENSMUSG00000024953	12_98466285	6.65173	12	98.4663	19	6.9067	6.91011	"Prdx5"	FALSE	FALSE	0.410893	12	FALSE
ENSMUSP00000025912	ENSMUSG00000024960	15_97423839	6.99594	15	97.4238	19	6.95371	6.96976	"Plcb3"	FALSE	FALSE	NA	NA	NA
ENSMUSP00000025912	ENSMUSG00000024960	16_39367059	7.77672	16	39.3671	19	6.95371	6.96976	"Plcb3"	FALSE	TRUE	NA	NA	NA
ENSMUSP00000025918	ENSMUSG00000024966	5_130342578	6.47449	5	130.343	19	7.0207	7.04003	"Stip1"	FALSE	FALSE	NA	NA	NA
ENSMUSP00000025918	ENSMUSG00000024966	9_93374981	6.46024	9	93.375	19	7.0207	7.04003	"Stip1"	FALSE	FALSE	NA	NA	NA
ENSMUSP00000025918	ENSMUSG00000024966	12_99473312	7.86084	12	99.4733	19	7.0207	7.04003	"Stip1"	FALSE	TRUE	0.557406	12	FALSE
ENSMUSP00000025918	ENSMUSG00000024966	X_10712974	6.00787	X	10.713	19	7.0207	7.04003	"Stip1"	FALSE	FALSE	NA	NA	NA
ENSMUSP00000025930	ENSMUSG00000024974	X_92240987	6.3951	X	92.241	19	53.6004	53.6458	"Smc3"	FALSE	FALSE	NA	NA	NA
ENSMUSP00000057635	ENSMUSG00000024978	3_87201644	6.05938	3	87.2016	19	55.0697	55.0995	"Gpam"	FALSE	FALSE	NA	NA	NA
ENSMUSP00000057635	ENSMUSG00000024978	5_130355696	6.45552	5	130.356	19	55.0697	55.0995	"Gpam"	FALSE	FALSE	NA	NA	NA
ENSMUSP00000025951	ENSMUSG00000024990	13_64808538	7.60412	13	64.8085	19	38.1166	38.1253	"Rbp4"	FALSE	FALSE	NA	NA	NA
ENSMUSP00000025955	ENSMUSG00000024991	16_75767957	6.13622	16	75.768	19	60.7611	60.7907	"Eif3a"	FALSE	FALSE	NA	NA	NA
ENSMUSP00000025955	ENSMUSG00000024991	X_86988801	6.30294	X	86.9888	19	60.7611	60.7907	"Eif3a"	FALSE	FALSE	NA	NA	NA
ENSMUSP00000112839	ENSMUSG00000024993	10_94543140	6.73269	10	94.5431	19	60.8116	60.8362	"Fam45a"	FALSE	FALSE	NA	NA	NA
ENSMUSP00000112839	ENSMUSG00000024993	12_20788113	7.66783	12	20.7881	19	60.8116	60.8362	"Fam45a"	FALSE	FALSE	NA	NA	NA
ENSMUSP00000025961	ENSMUSG00000024997	9_95061199	7.70856	9	95.0612	19	60.8641	60.8746	"Prdx3"	FALSE	FALSE	NA	NA	NA
ENSMUSP00000025961	ENSMUSG00000024997	13_64776151	6.30268	13	64.7762	19	60.8641	60.8746	"Prdx3"	FALSE	FALSE	NA	NA	NA
ENSMUSP00000097065	ENSMUSG00000025006	9_114496998	6.92413	9	114.497	19	40.295	40.4023	"Sorbs1"	FALSE	FALSE	NA	NA	NA
ENSMUSP00000025989	ENSMUSG00000025016	4_11924107	6.0136	4	11.9241	19	41.2108	41.264	"Tm9sf3"	FALSE	FALSE	NA	NA	NA
ENSMUSP00000107370	ENSMUSG00000025026	3_144019595	6.29925	3	144.02	19	53.1404	53.2474	"Add3"	FALSE	FALSE	NA	NA	NA
ENSMUSP00000107370	ENSMUSG00000025026	16_38391015	6.20959	16	38.391	19	53.1404	53.2474	"Add3"	FALSE	FALSE	NA	NA	NA
ENSMUSP00000138250	ENSMUSG00000025027	13_116417109	6.90637	13	116.417	19	52.9434	53.0402	"Xpnpep1"	FALSE	FALSE	NA	NA	NA
ENSMUSP00000026009	ENSMUSG00000025035	5_45944738	6.74504	5	45.9447	19	46.5311	46.5731	"Arl3"	FALSE	FALSE	NA	NA	NA
ENSMUSP00000026009	ENSMUSG00000025035	9_70614608	7.90609	9	70.6146	19	46.5311	46.5731	"Arl3"	FALSE	TRUE	NA	NA	NA
ENSMUSP00000026009	ENSMUSG00000025035	16_12211531	6.02616	16	12.2115	19	46.5311	46.5731	"Arl3"	FALSE	FALSE	NA	NA	NA
ENSMUSP00000129126	ENSMUSG00000025041	9_51453058	6.62475	9	51.4531	19	46.8868	47.0152	"Nt5c2"	FALSE	FALSE	NA	NA	NA
ENSMUSP00000129126	ENSMUSG00000025041	10_43558464	6.49186	10	43.5585	19	46.8868	47.0152	"Nt5c2"	FALSE	FALSE	NA	NA	NA
ENSMUSP00000026039	ENSMUSG00000025059	9_45220445	6.10306	9	45.2204	X	85.7019	85.7768	"Gyk"	FALSE	FALSE	NA	NA	NA
ENSMUSP00000026043	ENSMUSG00000025060	3_66176994	6.13768	3	66.177	19	47.5797	47.6452	"Slk"	FALSE	FALSE	NA	NA	NA
ENSMUSP00000026050	ENSMUSG00000025068	7_12721644	6.24822	7	12.7216	19	47.855	47.8648	"Gsto1"	FALSE	FALSE	NA	NA	NA
ENSMUSP00000026050	ENSMUSG00000025068	13_59849295	6.76643	13	59.8493	19	47.855	47.8648	"Gsto1"	FALSE	FALSE	NA	NA	NA
ENSMUSP00000077402	ENSMUSG00000025075	13_98394465	6.5285	13	98.3945	19	56.2871	56.3208	"Habp2"	FALSE	FALSE	NA	NA	NA
ENSMUSP00000077402	ENSMUSG00000025075	18_24123927	6.2229	18	24.1239	19	56.2871	56.3208	"Habp2"	FALSE	FALSE	NA	NA	NA
ENSMUSP00000078336	ENSMUSG00000025085	17_56080483	6.95683	17	56.0805	19	57.0327	57.3149	"Ablim1"	FALSE	FALSE	NA	NA	NA
ENSMUSP00000066860	ENSMUSG00000025092	3_160017104	6.42447	3	160.017	19	58.7958	58.861	"Hspa12a"	FALSE	FALSE	NA	NA	NA
ENSMUSP00000066860	ENSMUSG00000025092	X_24303161	6.17733	X	24.3032	19	58.7958	58.861	"Hspa12a"	FALSE	FALSE	NA	NA	NA
ENSMUSP00000026092	ENSMUSG00000025102	9_37099177	6.00525	9	37.0992	7	81.7822	81.7895	"3110040N11Rik"	FALSE	FALSE	NA	NA	NA
ENSMUSP00000026092	ENSMUSG00000025102	16_10479574	6.50058	16	10.4796	7	81.7822	81.7895	"3110040N11Rik"	FALSE	FALSE	NA	NA	NA
ENSMUSP00000102926	ENSMUSG00000025104	3_144278736	6.056	3	144.279	7	81.8813	81.9345	"Hdgfrp3"	FALSE	FALSE	NA	NA	NA
ENSMUSP00000026122	ENSMUSG00000025130	3_144274991	6.47065	3	144.275	11	120.56	120.573	"P4hb"	FALSE	FALSE	NA	NA	NA
ENSMUSP00000026122	ENSMUSG00000025130	3_147543560	7.69712	3	147.544	11	120.56	120.573	"P4hb"	FALSE	FALSE	0.528402	3	FALSE
ENSMUSP00000026122	ENSMUSG00000025130	5_130238343	7.18024	5	130.238	11	120.56	120.573	"P4hb"	FALSE	FALSE	NA	NA	NA
ENSMUSP00000026122	ENSMUSG00000025130	12_104070852	6.7363	12	104.071	11	120.56	120.573	"P4hb"	FALSE	FALSE	NA	NA	NA
ENSMUSP00000026122	ENSMUSG00000025130	13_51270165	6.44952	13	51.2702	11	120.56	120.573	"P4hb"	FALSE	FALSE	NA	NA	NA
ENSMUSP00000026122	ENSMUSG00000025130	13_101007796	6.25484	13	101.008	11	120.56	120.573	"P4hb"	FALSE	FALSE	NA	NA	NA
ENSMUSP00000026122	ENSMUSG00000025130	16_73254881	6.1963	16	73.2549	11	120.56	120.573	"P4hb"	FALSE	FALSE	NA	NA	NA
ENSMUSP00000101803	ENSMUSG00000025132	3_143904905	6.56025	3	143.905	11	120.578	120.582	"Arhgdia"	FALSE	FALSE	NA	NA	NA
ENSMUSP00000101803	ENSMUSG00000025132	3_146965364	6.55276	3	146.965	11	120.578	120.582	"Arhgdia"	FALSE	FALSE	0.513043	3	FALSE
ENSMUSP00000026125	ENSMUSG00000025134	1_183538080	6.13691	1	183.538	11	120.592	120.598	"Alyref"	FALSE	FALSE	NA	NA	NA
ENSMUSP00000026125	ENSMUSG00000025134	10_103570599	6.24628	10	103.571	11	120.592	120.598	"Alyref"	FALSE	FALSE	NA	NA	NA
ENSMUSP00000001950	ENSMUSG00000025139	12_99466694	6.30784	12	99.4667	7	141.875	141.919	"Tollip"	FALSE	FALSE	0.48113	12	FALSE
ENSMUSP00000081455	ENSMUSG00000025147	4_62448296	6.03605	4	62.4483	7	142.009	142.061	"Mob2"	FALSE	FALSE	NA	NA	NA
ENSMUSP00000130900	ENSMUSG00000025159	5_130671509	6.29296	5	130.672	19	41.9411	41.9812	"Mms19"	FALSE	FALSE	NA	NA	NA
ENSMUSP00000130900	ENSMUSG00000025159	9_97203284	6.25663	9	97.2033	19	41.9411	41.9812	"Mms19"	FALSE	FALSE	NA	NA	NA
ENSMUSP00000130900	ENSMUSG00000025159	11_59361854	6.15103	11	59.3619	19	41.9411	41.9812	"Mms19"	FALSE	FALSE	NA	NA	NA
ENSMUSP00000026173	ENSMUSG00000025173	10_74682525	6.23172	10	74.6825	11	121.327	121.354	"Wdr45b"	FALSE	FALSE	NA	NA	NA
ENSMUSP00000026175	ENSMUSG00000025175	7_94483230	7.58603	7	94.4832	11	121.435	121.45	"Fn3k"	FALSE	FALSE	NA	NA	NA
ENSMUSP00000026175	ENSMUSG00000025175	18_50028216	6.98584	18	50.0282	11	121.435	121.45	"Fn3k"	FALSE	FALSE	NA	NA	NA
ENSMUSP00000026175	ENSMUSG00000025175	19_58086340	6.29724	19	58.0863	11	121.435	121.45	"Fn3k"	FALSE	FALSE	NA	NA	NA
ENSMUSP00000069284	ENSMUSG00000025178	19_41300974	7.04039	19	41.301	19	42.0904	42.1222	"Pi4k2a"	TRUE	FALSE	NA	NA	NA
ENSMUSP00000026196	ENSMUSG00000025190	5_42646324	6.00058	5	42.6463	19	43.4998	43.5246	"Got1"	FALSE	FALSE	NA	NA	NA
ENSMUSP00000026199	ENSMUSG00000025193	X_108533610	7.17275	X	108.534	19	43.753	43.7686	"Cutc"	FALSE	FALSE	NA	NA	NA
ENSMUSP00000026210	ENSMUSG00000025196	9_123921947	6.08892	9	123.922	19	43.9563	43.9866	"Cpn1"	FALSE	FALSE	NA	NA	NA
ENSMUSP00000026222	ENSMUSG00000025204	1_54300145	6.32659	1	54.3001	19	44.5486	44.5554	"Ndufb8"	FALSE	FALSE	NA	NA	NA
ENSMUSP00000026222	ENSMUSG00000025204	2_41290673	7.29317	2	41.2907	19	44.5486	44.5554	"Ndufb8"	FALSE	FALSE	NA	NA	NA
ENSMUSP00000026222	ENSMUSG00000025204	2_112303928	6.50314	2	112.304	19	44.5486	44.5554	"Ndufb8"	FALSE	FALSE	NA	NA	NA
ENSMUSP00000026222	ENSMUSG00000025204	3_148066071	6.48817	3	148.066	19	44.5486	44.5554	"Ndufb8"	FALSE	FALSE	NA	NA	NA
ENSMUSP00000026222	ENSMUSG00000025204	10_90576559	6.423	10	90.5766	19	44.5486	44.5554	"Ndufb8"	FALSE	FALSE	NA	NA	NA
ENSMUSP00000026222	ENSMUSG00000025204	13_81435273	6.04686	13	81.4353	19	44.5486	44.5554	"Ndufb8"	FALSE	FALSE	NA	NA	NA
ENSMUSP00000026222	ENSMUSG00000025204	14_61606644	6.11585	14	61.6066	19	44.5486	44.5554	"Ndufb8"	FALSE	FALSE	NA	NA	NA
ENSMUSP00000026243	ENSMUSG00000025220	5_24741347	6.2031	5	24.7413	19	45.7503	45.7835	"Mgea5"	FALSE	FALSE	NA	NA	NA
ENSMUSP00000026243	ENSMUSG00000025220	10_114170518	6.12009	10	114.171	19	45.7503	45.7835	"Mgea5"	FALSE	FALSE	NA	NA	NA
ENSMUSP00000026243	ENSMUSG00000025220	11_28108488	6.81826	11	28.1085	19	45.7503	45.7835	"Mgea5"	FALSE	FALSE	NA	NA	NA
ENSMUSP00000026254	ENSMUSG00000025224	X_10516619	6.4349	X	10.5166	19	46.1525	46.2865	"Gbf1"	FALSE	FALSE	NA	NA	NA
ENSMUSP00000026262	ENSMUSG00000025232	17_16533321	6.10604	17	16.5333	9	59.5397	59.5651	"Hexa"	FALSE	FALSE	NA	NA	NA
ENSMUSP00000026269	ENSMUSG00000025239	3_156305112	6.92209	3	156.305	9	123.479	123.522	"Limd1"	FALSE	FALSE	NA	NA	NA
ENSMUSP00000026269	ENSMUSG00000025239	4_82500563	6.05748	4	82.5006	9	123.479	123.522	"Limd1"	FALSE	FALSE	NA	NA	NA
ENSMUSP00000026274	ENSMUSG00000025245	9_76500010	6.85296	9	76.5	9	123.694	123.718	"Lztfl1"	FALSE	FALSE	NA	NA	NA
ENSMUSP00000085549	ENSMUSG00000025246	2_77057592	6.20678	2	77.0576	X	77.511	77.663	"Tbl1x"	FALSE	FALSE	NA	NA	NA
ENSMUSP00000085549	ENSMUSG00000025246	2_86583179	6.00678	2	86.5832	X	77.511	77.663	"Tbl1x"	FALSE	FALSE	NA	NA	NA
ENSMUSP00000085549	ENSMUSG00000025246	3_148082685	6.02033	3	148.083	X	77.511	77.663	"Tbl1x"	FALSE	FALSE	0.50956	3	FALSE
ENSMUSP00000085549	ENSMUSG00000025246	15_9644916	6.57437	15	9.64492	X	77.511	77.663	"Tbl1x"	FALSE	FALSE	NA	NA	NA
ENSMUSP00000026289	ENSMUSG00000025260	19_23868659	6.41836	19	23.8687	X	152.002	152.004	"Hsd17b10"	FALSE	FALSE	NA	NA	NA
ENSMUSP00000073082	ENSMUSG00000025262	1_163037722	6.75157	1	163.038	X	151.344	151.472	"Fam120c"	FALSE	FALSE	NA	NA	NA
ENSMUSP00000108303	ENSMUSG00000025264	1_163037722	6.42853	1	163.038	X	151.087	151.097	"Tsr2"	FALSE	FALSE	NA	NA	NA
ENSMUSP00000108303	ENSMUSG00000025264	2_30645833	6.55932	2	30.6458	X	151.087	151.097	"Tsr2"	FALSE	FALSE	NA	NA	NA
ENSMUSP00000108303	ENSMUSG00000025264	9_85304905	6.98862	9	85.3049	X	151.087	151.097	"Tsr2"	FALSE	FALSE	NA	NA	NA
ENSMUSP00000108303	ENSMUSG00000025264	9_95329515	6.14146	9	95.3295	X	151.087	151.097	"Tsr2"	FALSE	FALSE	NA	NA	NA
ENSMUSP00000108333	ENSMUSG00000025271	14_90819063	6.01339	14	90.8191	X	150.588	150.644	"Pfkfb1"	FALSE	FALSE	NA	NA	NA
ENSMUSP00000026313	ENSMUSG00000025277	11_25091509	6.0522	11	25.0915	14	8.0029	8.05655	"Abhd6"	FALSE	FALSE	NA	NA	NA
ENSMUSP00000026324	ENSMUSG00000025287	3_135232817	7.60462	3	135.233	X	155.262	155.298	"Acot9"	FALSE	FALSE	NA	NA	NA
ENSMUSP00000026328	ENSMUSG00000025289	4_55903405	6.4719	4	55.9034	X	155.324	155.341	"Prdx4"	FALSE	FALSE	NA	NA	NA
ENSMUSP00000026328	ENSMUSG00000025289	6_138864663	6.0343	6	138.865	X	155.324	155.341	"Prdx4"	FALSE	FALSE	NA	NA	NA
ENSMUSP00000026328	ENSMUSG00000025289	9_72674017	7.46861	9	72.674	X	155.324	155.341	"Prdx4"	FALSE	FALSE	NA	NA	NA
ENSMUSP00000125977	ENSMUSG00000025290	2_11036136	6.31227	2	11.0361	14	24.4907	24.4961	"Rps24"	FALSE	FALSE	NA	NA	NA
ENSMUSP00000125977	ENSMUSG00000025290	9_85736981	6.7374	9	85.737	14	24.4907	24.4961	"Rps24"	FALSE	FALSE	NA	NA	NA
ENSMUSP00000125977	ENSMUSG00000025290	9_92942594	6.79849	9	92.9426	14	24.4907	24.4961	"Rps24"	FALSE	FALSE	NA	NA	NA
ENSMUSP00000125977	ENSMUSG00000025290	18_54798447	6.03671	18	54.7984	14	24.4907	24.4961	"Rps24"	FALSE	FALSE	NA	NA	NA
ENSMUSP00000103161	ENSMUSG00000025326	3_146965364	6.23325	3	146.965	7	59.2288	59.3067	"Ube3a"	FALSE	FALSE	NA	NA	NA
ENSMUSP00000026387	ENSMUSG00000025337	3_137952132	6.12574	3	137.952	5	130.246	130.256	"Sbds"	FALSE	FALSE	NA	NA	NA
ENSMUSP00000026387	ENSMUSG00000025337	16_9533353	7.43355	16	9.53335	5	130.246	130.256	"Sbds"	FALSE	FALSE	NA	NA	NA
ENSMUSP00000100862	ENSMUSG00000025351	6_51148926	6.05613	6	51.1489	10	128.909	128.913	"Cd63"	FALSE	FALSE	NA	NA	NA
ENSMUSP00000100862	ENSMUSG00000025351	6_117016951	6.01416	6	117.017	10	128.909	128.913	"Cd63"	FALSE	FALSE	NA	NA	NA
ENSMUSP00000100862	ENSMUSG00000025351	13_48649440	6.35442	13	48.6494	10	128.909	128.913	"Cd63"	FALSE	FALSE	NA	NA	NA
ENSMUSP00000026420	ENSMUSG00000025362	3_19520038	7.16158	3	19.52	10	128.625	128.627	"Rps26"	FALSE	FALSE	NA	NA	NA
ENSMUSP00000026420	ENSMUSG00000025362	6_18476536	6.49132	6	18.4765	10	128.625	128.627	"Rps26"	FALSE	FALSE	NA	NA	NA
ENSMUSP00000026420	ENSMUSG00000025362	9_94587597	6.35035	9	94.5876	10	128.625	128.627	"Rps26"	FALSE	FALSE	NA	NA	NA
ENSMUSP00000026420	ENSMUSG00000025362	11_6872087	6.01389	11	6.87209	10	128.625	128.627	"Rps26"	FALSE	FALSE	NA	NA	NA
ENSMUSP00000026420	ENSMUSG00000025362	X_7536326	6.36805	X	7.53633	10	128.625	128.627	"Rps26"	FALSE	FALSE	NA	NA	NA
ENSMUSP00000026425	ENSMUSG00000025364	3_143904905	6.17566	3	143.905	10	128.558	128.566	"Pa2g4"	FALSE	FALSE	NA	NA	NA
ENSMUSP00000026425	ENSMUSG00000025364	3_148082685	6.75327	3	148.083	10	128.558	128.566	"Pa2g4"	FALSE	FALSE	0.506691	3	FALSE
ENSMUSP00000026427	ENSMUSG00000025366	4_148884441	6.40894	4	148.884	10	128.51	128.526	"Esyt1"	FALSE	FALSE	NA	NA	NA
ENSMUSP00000026427	ENSMUSG00000025366	8_79059549	6.18447	8	79.0595	10	128.51	128.526	"Esyt1"	FALSE	FALSE	NA	NA	NA
ENSMUSP00000026427	ENSMUSG00000025366	10_84690521	6.0876	10	84.6905	10	128.51	128.526	"Esyt1"	FALSE	FALSE	NA	NA	NA
ENSMUSP00000026427	ENSMUSG00000025366	12_105275708	7.58179	12	105.276	10	128.51	128.526	"Esyt1"	FALSE	FALSE	NA	NA	NA
ENSMUSP00000026427	ENSMUSG00000025366	16_50116026	7.12004	16	50.116	10	128.51	128.526	"Esyt1"	FALSE	FALSE	NA	NA	NA
ENSMUSP00000100868	ENSMUSG00000025369	1_93107205	6.20609	1	93.1072	10	128.459	128.49	"Smarcc2"	FALSE	FALSE	NA	NA	NA
ENSMUSP00000026459	ENSMUSG00000025393	13_62415386	7.3336	13	62.4154	10	128.083	128.09	"Atp5b"	FALSE	FALSE	NA	NA	NA
ENSMUSP00000026459	ENSMUSG00000025393	14_47900021	6.10464	14	47.9	10	128.083	128.09	"Atp5b"	FALSE	FALSE	NA	NA	NA
ENSMUSP00000026470	ENSMUSG00000025403	17_15179884	6.95439	17	15.1799	10	127.517	127.522	"Shmt2"	FALSE	FALSE	NA	NA	NA
ENSMUSP00000026470	ENSMUSG00000025403	17_55803017	6.36003	17	55.803	10	127.517	127.522	"Shmt2"	FALSE	FALSE	NA	NA	NA
ENSMUSP00000026479	ENSMUSG00000025410	3_146965364	6.95385	3	146.965	10	127.266	127.282	"Dctn2"	FALSE	FALSE	0.519526	3	TRUE
ENSMUSP00000026479	ENSMUSG00000025410	9_73672182	7.3258	9	73.6722	10	127.266	127.282	"Dctn2"	FALSE	FALSE	NA	NA	NA
ENSMUSP00000026479	ENSMUSG00000025410	9_95329515	7.16745	9	95.3295	10	127.266	127.282	"Dctn2"	FALSE	FALSE	NA	NA	NA
ENSMUSP00000026479	ENSMUSG00000025410	12_99986420	6.80236	12	99.9864	10	127.266	127.282	"Dctn2"	FALSE	FALSE	0.517672	12	TRUE
ENSMUSP00000026479	ENSMUSG00000025410	13_64761326	7.49475	13	64.7613	10	127.266	127.282	"Dctn2"	FALSE	FALSE	NA	NA	NA
ENSMUSP00000013970	ENSMUSG00000025417	10_93563550	7.03633	10	93.5636	10	127.197	127.212	"Pip4k2c"	FALSE	FALSE	NA	NA	NA
ENSMUSP00000013970	ENSMUSG00000025417	12_112480269	8.89878	12	112.48	10	127.197	127.212	"Pip4k2c"	FALSE	TRUE	NA	NA	NA
ENSMUSP00000013970	ENSMUSG00000025417	16_12804760	6.5893	16	12.8048	10	127.197	127.212	"Pip4k2c"	FALSE	FALSE	NA	NA	NA
ENSMUSP00000013970	ENSMUSG00000025417	16_50986218	6.21461	16	50.9862	10	127.197	127.212	"Pip4k2c"	FALSE	FALSE	NA	NA	NA
ENSMUSP00000013970	ENSMUSG00000025417	17_62950241	6.15562	17	62.9502	10	127.197	127.212	"Pip4k2c"	FALSE	FALSE	NA	NA	NA
ENSMUSP00000026495	ENSMUSG00000025428	X_43181047	6.51872	X	43.181	18	77.7737	77.7829	"Atp5a1"	FALSE	FALSE	NA	NA	NA
ENSMUSP00000117256	ENSMUSG00000025451	10_127654485	6.00112	10	127.654	13	119.429	119.458	"Paip1"	FALSE	FALSE	NA	NA	NA
ENSMUSP00000026538	ENSMUSG00000025465	12_99450809	7.08079	12	99.4508	7	140.106	140.116	"Echs1"	FALSE	FALSE	0.437958	12	FALSE
ENSMUSP00000026538	ENSMUSG00000025465	15_13268174	6.39095	15	13.2682	7	140.106	140.116	"Echs1"	FALSE	FALSE	NA	NA	NA
ENSMUSP00000026538	ENSMUSG00000025465	X_4216240	6.29213	X	4.21624	7	140.106	140.116	"Echs1"	FALSE	FALSE	NA	NA	NA
ENSMUSP00000101704	ENSMUSG00000025477	1_72167377	6.17805	1	72.1674	7	139.389	139.58	"Inpp5a"	FALSE	FALSE	NA	NA	NA
ENSMUSP00000101704	ENSMUSG00000025477	18_35871255	6.01556	18	35.8713	7	139.389	139.58	"Inpp5a"	FALSE	FALSE	NA	NA	NA
ENSMUSP00000101663	ENSMUSG00000025486	1_16235800	6.83265	1	16.2358	7	140.864	140.882	"Sirt3"	FALSE	FALSE	NA	NA	NA
ENSMUSP00000026560	ENSMUSG00000025487	3_129918506	6.03082	3	129.919	7	140.882	140.899	"Psmd13"	FALSE	FALSE	NA	NA	NA
ENSMUSP00000026560	ENSMUSG00000025487	3_147242847	10.4529	3	147.243	7	140.882	140.899	"Psmd13"	FALSE	TRUE	0.396013	3	FALSE
ENSMUSP00000026560	ENSMUSG00000025487	5_80679204	6.30208	5	80.6792	7	140.882	140.899	"Psmd13"	FALSE	FALSE	NA	NA	NA
ENSMUSP00000026560	ENSMUSG00000025487	6_122754807	6.18931	6	122.755	7	140.882	140.899	"Psmd13"	FALSE	FALSE	NA	NA	NA
ENSMUSP00000026560	ENSMUSG00000025487	13_102970502	7.33446	13	102.971	7	140.882	140.899	"Psmd13"	FALSE	FALSE	NA	NA	NA
ENSMUSP00000026560	ENSMUSG00000025487	16_10098814	6.14667	16	10.0988	7	140.882	140.899	"Psmd13"	FALSE	FALSE	NA	NA	NA
ENSMUSP00000026572	ENSMUSG00000025499	4_135911088	6.02364	4	135.911	7	141.189	141.194	"Hras"	FALSE	FALSE	NA	NA	NA
ENSMUSP00000026572	ENSMUSG00000025499	7_35724145	6.83163	7	35.7241	7	141.189	141.194	"Hras"	FALSE	FALSE	NA	NA	NA
ENSMUSP00000026572	ENSMUSG00000025499	12_111712181	6.03909	12	111.712	7	141.189	141.194	"Hras"	FALSE	FALSE	NA	NA	NA
ENSMUSP00000026576	ENSMUSG00000025503	5_130342578	6.62574	5	130.343	7	141.392	141.403	"Taldo1"	FALSE	FALSE	NA	NA	NA
ENSMUSP00000081474	ENSMUSG00000025508	3_100460428	7.05027	3	100.46	7	141.447	141.452	"Rplp2"	FALSE	FALSE	NA	NA	NA
ENSMUSP00000081474	ENSMUSG00000025508	6_135152975	6.73725	6	135.153	7	141.447	141.452	"Rplp2"	FALSE	FALSE	NA	NA	NA
ENSMUSP00000114693	ENSMUSG00000025512	1_169230828	6.92905	1	169.231	7	141.493	141.54	"Chid1"	FALSE	FALSE	NA	NA	NA
ENSMUSP00000114693	ENSMUSG00000025512	2_68346231	7.14496	2	68.3462	7	141.493	141.54	"Chid1"	FALSE	FALSE	NA	NA	NA
ENSMUSP00000114693	ENSMUSG00000025512	4_78586360	6.32965	4	78.5864	7	141.493	141.54	"Chid1"	FALSE	FALSE	NA	NA	NA
ENSMUSP00000114693	ENSMUSG00000025512	11_31505188	6.15515	11	31.5052	7	141.493	141.54	"Chid1"	FALSE	FALSE	NA	NA	NA
ENSMUSP00000114693	ENSMUSG00000025512	16_14168270	6.01804	16	14.1683	7	141.493	141.54	"Chid1"	FALSE	FALSE	NA	NA	NA
ENSMUSP00000114693	ENSMUSG00000025512	17_30811248	6.43521	17	30.8112	7	141.493	141.54	"Chid1"	FALSE	FALSE	NA	NA	NA
ENSMUSP00000114693	ENSMUSG00000025512	19_56842547	7.48011	19	56.8425	7	141.493	141.54	"Chid1"	FALSE	FALSE	NA	NA	NA
ENSMUSP00000026599	ENSMUSG00000025525	2_133697825	6.04919	2	133.698	X	112.311	112.373	"Apool"	FALSE	FALSE	NA	NA	NA
ENSMUSP00000026607	ENSMUSG00000025531	9_116290131	7.56969	9	116.29	X	113.041	113.186	"Chm"	FALSE	FALSE	NA	NA	NA
ENSMUSP00000026607	ENSMUSG00000025531	16_77459783	6.10623	16	77.4598	X	113.041	113.186	"Chm"	FALSE	FALSE	NA	NA	NA
ENSMUSP00000026624	ENSMUSG00000025544	10_107722436	6.5484	10	107.722	14	122.107	122.16	"Tm9sf2"	FALSE	FALSE	NA	NA	NA
ENSMUSP00000026624	ENSMUSG00000025544	12_105488733	6.89027	12	105.489	14	122.107	122.16	"Tm9sf2"	FALSE	FALSE	NA	NA	NA
ENSMUSP00000026624	ENSMUSG00000025544	13_114014695	6.01461	13	114.015	14	122.107	122.16	"Tm9sf2"	FALSE	FALSE	NA	NA	NA
ENSMUSP00000026624	ENSMUSG00000025544	X_163546520	6.26996	X	163.547	14	122.107	122.16	"Tm9sf2"	FALSE	FALSE	NA	NA	NA
ENSMUSP00000026625	ENSMUSG00000025545	11_12241828	6.74116	11	12.2418	14	122.182	122.402	"Clybl"	FALSE	FALSE	NA	NA	NA
ENSMUSP00000026666	ENSMUSG00000025579	2_56610728	6.57851	2	56.6107	11	119.268	119.285	"Gaa"	FALSE	FALSE	NA	NA	NA
ENSMUSP00000026666	ENSMUSG00000025579	2_145867074	6.81143	2	145.867	11	119.268	119.285	"Gaa"	FALSE	FALSE	NA	NA	NA
ENSMUSP00000026666	ENSMUSG00000025579	5_136828235	6.28003	5	136.828	11	119.268	119.285	"Gaa"	FALSE	FALSE	NA	NA	NA
ENSMUSP00000026666	ENSMUSG00000025579	8_57612021	6.08061	8	57.612	11	119.268	119.285	"Gaa"	FALSE	FALSE	NA	NA	NA
ENSMUSP00000026666	ENSMUSG00000025579	8_91878629	6.31747	8	91.8786	11	119.268	119.285	"Gaa"	FALSE	FALSE	NA	NA	NA
ENSMUSP00000026666	ENSMUSG00000025579	12_36040949	6.4255	12	36.0409	11	119.268	119.285	"Gaa"	FALSE	FALSE	NA	NA	NA
ENSMUSP00000026666	ENSMUSG00000025579	15_99853937	6.45937	15	99.8539	11	119.268	119.285	"Gaa"	FALSE	FALSE	NA	NA	NA
ENSMUSP00000026666	ENSMUSG00000025579	16_97635634	6.18255	16	97.6356	11	119.268	119.285	"Gaa"	FALSE	FALSE	NA	NA	NA
ENSMUSP00000026667	ENSMUSG00000025580	3_16916932	7.80805	3	16.9169	11	119.288	119.3	"Eif4a3"	FALSE	TRUE	NA	NA	NA
ENSMUSP00000026667	ENSMUSG00000025580	4_139047677	6.25915	4	139.048	11	119.288	119.3	"Eif4a3"	FALSE	FALSE	NA	NA	NA
ENSMUSP00000026667	ENSMUSG00000025580	8_82330616	6.17969	8	82.3306	11	119.288	119.3	"Eif4a3"	FALSE	FALSE	NA	NA	NA
ENSMUSP00000026667	ENSMUSG00000025580	13_102950486	9.97811	13	102.95	11	119.288	119.3	"Eif4a3"	FALSE	TRUE	NA	NA	NA
ENSMUSP00000026671	ENSMUSG00000025583	1_194169756	6.63261	1	194.17	11	119.603	119.9	"Rptor"	FALSE	FALSE	NA	NA	NA
ENSMUSP00000026671	ENSMUSG00000025583	4_78264697	7.1458	4	78.2647	11	119.603	119.9	"Rptor"	FALSE	FALSE	NA	NA	NA
ENSMUSP00000026671	ENSMUSG00000025583	12_36774213	6.06845	12	36.7742	11	119.603	119.9	"Rptor"	FALSE	FALSE	NA	NA	NA
ENSMUSP00000026671	ENSMUSG00000025583	15_75598714	6.11711	15	75.5987	11	119.603	119.9	"Rptor"	FALSE	FALSE	NA	NA	NA
ENSMUSP00000038368	ENSMUSG00000025607	3_16851282	6.36881	3	16.8513	6	30.7476	30.8968	"Copg2"	FALSE	FALSE	NA	NA	NA
ENSMUSP00000038368	ENSMUSG00000025607	10_69017436	6.04207	10	69.0174	6	30.7476	30.8968	"Copg2"	FALSE	FALSE	NA	NA	NA
ENSMUSP00000026723	ENSMUSG00000025630	17_32600594	6.69897	17	32.6006	X	52.9881	53.0217	"Hprt"	FALSE	FALSE	NA	NA	NA
ENSMUSP00000026743	ENSMUSG00000025651	12_99450809	6.18133	12	99.4508	9	108.937	108.95	"Uqcrc1"	FALSE	FALSE	0.42019	12	FALSE
ENSMUSP00000026795	ENSMUSG00000025701	10_107722436	6.68146	10	107.722	6	116.41	116.461	"Alox5"	FALSE	FALSE	NA	NA	NA
ENSMUSP00000112944	ENSMUSG00000025724	1_167271600	6.10852	1	167.272	7	80.9049	80.9478	"Sec11a"	FALSE	FALSE	NA	NA	NA
ENSMUSP00000112944	ENSMUSG00000025724	7_128273363	6.36197	7	128.273	7	80.9049	80.9478	"Sec11a"	FALSE	FALSE	NA	NA	NA
ENSMUSP00000112944	ENSMUSG00000025724	16_86924518	8.04544	16	86.9245	7	80.9049	80.9478	"Sec11a"	FALSE	TRUE	NA	NA	NA
ENSMUSP00000026820	ENSMUSG00000025726	5_144348163	6.69212	5	144.348	7	81.1148	81.1704	"Slc28a1"	FALSE	FALSE	NA	NA	NA
ENSMUSP00000026820	ENSMUSG00000025726	6_44549381	6.71184	6	44.5494	7	81.1148	81.1704	"Slc28a1"	FALSE	FALSE	NA	NA	NA
ENSMUSP00000026820	ENSMUSG00000025726	8_108244712	7.7763	8	108.245	7	81.1148	81.1704	"Slc28a1"	FALSE	TRUE	NA	NA	NA
ENSMUSP00000026820	ENSMUSG00000025726	8_121002593	6.77859	8	121.003	7	81.1148	81.1704	"Slc28a1"	FALSE	FALSE	NA	NA	NA
ENSMUSP00000026820	ENSMUSG00000025726	12_78979554	6.88207	12	78.9796	7	81.1148	81.1704	"Slc28a1"	FALSE	FALSE	NA	NA	NA
ENSMUSP00000026820	ENSMUSG00000025726	13_84588106	6.38597	13	84.5881	7	81.1148	81.1704	"Slc28a1"	FALSE	FALSE	NA	NA	NA
ENSMUSP00000026820	ENSMUSG00000025726	13_89722221	6.70137	13	89.7222	7	81.1148	81.1704	"Slc28a1"	FALSE	FALSE	NA	NA	NA
ENSMUSP00000026820	ENSMUSG00000025726	18_75432558	6.3749	18	75.4326	7	81.1148	81.1704	"Slc28a1"	FALSE	FALSE	NA	NA	NA
ENSMUSP00000026820	ENSMUSG00000025726	18_81662933	6.43298	18	81.6629	7	81.1148	81.1704	"Slc28a1"	FALSE	FALSE	NA	NA	NA
ENSMUSP00000026827	ENSMUSG00000025731	6_141662680	6.33816	6	141.663	17	25.8755	25.886	"0610011F06Rik"	FALSE	FALSE	NA	NA	NA
ENSMUSP00000026827	ENSMUSG00000025731	7_94709478	7.04509	7	94.7095	17	25.8755	25.886	"0610011F06Rik"	FALSE	FALSE	NA	NA	NA
ENSMUSP00000026828	ENSMUSG00000025732	3_138833537	6.63476	3	138.834	17	25.8637	25.8687	"Fam195a"	FALSE	FALSE	NA	NA	NA
ENSMUSP00000026828	ENSMUSG00000025732	3_143585277	6.23986	3	143.585	17	25.8637	25.8687	"Fam195a"	FALSE	FALSE	NA	NA	NA
ENSMUSP00000026828	ENSMUSG00000025732	7_100932523	6.44598	7	100.933	17	25.8637	25.8687	"Fam195a"	FALSE	FALSE	NA	NA	NA
ENSMUSP00000044639	ENSMUSG00000025733	2_14849924	6.15084	2	14.8499	17	25.8385	25.8449	"Rhot2"	FALSE	FALSE	NA	NA	NA
ENSMUSP00000044639	ENSMUSG00000025733	3_137942796	6.19793	3	137.943	17	25.8385	25.8449	"Rhot2"	FALSE	FALSE	NA	NA	NA
ENSMUSP00000044639	ENSMUSG00000025733	4_3845009	6.1158	4	3.84501	17	25.8385	25.8449	"Rhot2"	FALSE	FALSE	NA	NA	NA
ENSMUSP00000044639	ENSMUSG00000025733	7_31154411	6.40235	7	31.1544	17	25.8385	25.8449	"Rhot2"	FALSE	FALSE	NA	NA	NA
ENSMUSP00000044639	ENSMUSG00000025733	18_58178410	6.80709	18	58.1784	17	25.8385	25.8449	"Rhot2"	FALSE	FALSE	NA	NA	NA
ENSMUSP00000044639	ENSMUSG00000025733	18_75140066	6.65395	18	75.1401	17	25.8385	25.8449	"Rhot2"	FALSE	FALSE	NA	NA	NA
ENSMUSP00000026839	ENSMUSG00000025742	6_146917050	6.04941	6	146.917	X	167.346	167.383	"Prps2"	FALSE	FALSE	NA	NA	NA
ENSMUSP00000026839	ENSMUSG00000025742	7_59191478	6.28274	7	59.1915	X	167.346	167.383	"Prps2"	FALSE	FALSE	NA	NA	NA
ENSMUSP00000026839	ENSMUSG00000025742	11_117603603	7.03647	11	117.604	X	167.346	167.383	"Prps2"	FALSE	FALSE	NA	NA	NA
ENSMUSP00000076336	ENSMUSG00000025757	12_105722562	6.37263	12	105.723	3	40.7445	40.7961	"Hspa4l"	FALSE	FALSE	NA	NA	NA
ENSMUSP00000076336	ENSMUSG00000025757	X_11308423	6.93025	X	11.3084	3	40.7445	40.7961	"Hspa4l"	FALSE	FALSE	NA	NA	NA
ENSMUSP00000118749	ENSMUSG00000025766	6_90919159	6.11322	6	90.9192	3	41.7426	41.7594	"D3Ertd751e"	FALSE	FALSE	NA	NA	NA
ENSMUSP00000026890	ENSMUSG00000025784	2_96343452	6.12363	2	96.3435	9	123.151	123.157	"Clec3b"	FALSE	FALSE	NA	NA	NA
ENSMUSP00000026890	ENSMUSG00000025784	6_124073417	6.12724	6	124.073	9	123.151	123.157	"Clec3b"	FALSE	FALSE	NA	NA	NA
ENSMUSP00000026899	ENSMUSG00000025792	7_131913398	6.36245	7	131.913	11	120.492	120.499	"Slc25a10"	FALSE	FALSE	NA	NA	NA
ENSMUSP00000101811	ENSMUSG00000025793	6_122570908	6.25008	6	122.571	11	120.468	120.484	"Hgs"	FALSE	FALSE	NA	NA	NA
ENSMUSP00000131489	ENSMUSG00000025794	7_83621725	8.0286	7	83.6217	9	120.572	120.575	"Rpl14"	FALSE	TRUE	NA	NA	NA
ENSMUSP00000131489	ENSMUSG00000025794	7_131950747	6.5743	7	131.951	9	120.572	120.575	"Rpl14"	FALSE	FALSE	NA	NA	NA
ENSMUSP00000131489	ENSMUSG00000025794	12_117682294	6.22254	12	117.682	9	120.572	120.575	"Rpl14"	FALSE	FALSE	NA	NA	NA
ENSMUSP00000131489	ENSMUSG00000025794	18_78842078	6.50463	18	78.8421	9	120.572	120.575	"Rpl14"	FALSE	FALSE	NA	NA	NA
ENSMUSP00000070405	ENSMUSG00000002781	6_30309706	6.15069	6	30.3097	7	45.8969	45.9174	"Tmem143"	FALSE	FALSE	NA	NA	NA
ENSMUSP00000120154	ENSMUSG00000002797	9_95754414	6.68209	9	95.7544	6	54.9826	54.993	"Ggct"	FALSE	FALSE	NA	NA	NA
ENSMUSP00000120154	ENSMUSG00000002797	12_98748425	7.51203	12	98.7484	6	54.9826	54.993	"Ggct"	FALSE	FALSE	0.446494	12	FALSE
ENSMUSP00000002885	ENSMUSG00000002808	3_86477411	6.60116	3	86.4774	13	19.5917	19.6198	"Epdr1"	FALSE	FALSE	NA	NA	NA
ENSMUSP00000002885	ENSMUSG00000002808	12_98784577	6.28782	12	98.7846	13	19.5917	19.6198	"Epdr1"	FALSE	FALSE	NA	NA	NA
ENSMUSP00000002885	ENSMUSG00000002808	17_51736429	6.87083	17	51.7364	13	19.5917	19.6198	"Epdr1"	FALSE	FALSE	NA	NA	NA
ENSMUSP00000002911	ENSMUSG00000002833	9_87056910	6.12158	9	87.0569	17	56.0797	56.1006	"Hdgfrp2"	FALSE	FALSE	NA	NA	NA
ENSMUSP00000002911	ENSMUSG00000002833	13_83621107	6.01415	13	83.6211	17	56.0797	56.1006	"Hdgfrp2"	FALSE	FALSE	NA	NA	NA
ENSMUSP00000002911	ENSMUSG00000002833	X_143431177	6.48138	X	143.431	17	56.0797	56.1006	"Hdgfrp2"	FALSE	FALSE	NA	NA	NA
ENSMUSP00000002925	ENSMUSG00000002846	19_6539509	7.63681	19	6.53951	16	38.4983	38.5227	"Timmdc1"	FALSE	FALSE	NA	NA	NA
ENSMUSP00000132778	ENSMUSG00000002900	11_31580626	6.36482	11	31.5806	12	31.2652	31.3296	"Lamb1"	FALSE	FALSE	NA	NA	NA
ENSMUSP00000132778	ENSMUSG00000002900	16_8598465	6.73523	16	8.59846	12	31.2652	31.3296	"Lamb1"	FALSE	FALSE	NA	NA	NA
ENSMUSP00000003029	ENSMUSG00000002949	2_169627711	6.66079	2	169.628	8	4.25973	4.27591	"Timm44"	FALSE	FALSE	NA	NA	NA
ENSMUSP00000003029	ENSMUSG00000002949	13_80259929	6.62689	13	80.2599	8	4.25973	4.27591	"Timm44"	FALSE	FALSE	NA	NA	NA
ENSMUSP00000003029	ENSMUSG00000002949	13_89242114	6.27748	13	89.2421	8	4.25973	4.27591	"Timm44"	FALSE	FALSE	NA	NA	NA
ENSMUSP00000003029	ENSMUSG00000002949	14_61943851	6.06062	14	61.9439	8	4.25973	4.27591	"Timm44"	FALSE	FALSE	NA	NA	NA
ENSMUSP00000003061	ENSMUSG00000002980	3_143904905	6.59705	3	143.905	7	19.7561	19.771	"Bcam"	FALSE	FALSE	NA	NA	NA
ENSMUSP00000051293	ENSMUSG00000002981	2_168241031	6.28266	2	168.241	7	19.6316	19.665	"Clptm1"	FALSE	FALSE	NA	NA	NA
ENSMUSP00000051293	ENSMUSG00000002981	13_3396518	6.83256	13	3.39652	7	19.6316	19.665	"Clptm1"	FALSE	FALSE	NA	NA	NA
ENSMUSP00000003074	ENSMUSG00000002992	14_124598387	6.06092	14	124.598	7	19.6716	19.6814	"Apoc2"	FALSE	FALSE	NA	NA	NA
ENSMUSP00000003121	ENSMUSG00000003037	3_101147588	6.42407	3	101.148	8	72.1612	72.1839	"Rab8a"	FALSE	FALSE	NA	NA	NA
ENSMUSP00000003121	ENSMUSG00000003037	3_125981958	8.08015	3	125.982	8	72.1612	72.1839	"Rab8a"	FALSE	TRUE	NA	NA	NA
ENSMUSP00000003121	ENSMUSG00000003037	4_36992412	6.36994	4	36.9924	8	72.1612	72.1839	"Rab8a"	FALSE	FALSE	NA	NA	NA
ENSMUSP00000003121	ENSMUSG00000003037	4_143264559	6.1295	4	143.265	8	72.1612	72.1839	"Rab8a"	FALSE	FALSE	NA	NA	NA
ENSMUSP00000003121	ENSMUSG00000003037	8_47367391	6.99402	8	47.3674	8	72.1612	72.1839	"Rab8a"	FALSE	FALSE	NA	NA	NA
ENSMUSP00000003121	ENSMUSG00000003037	8_79059549	6.18397	8	79.0595	8	72.1612	72.1839	"Rab8a"	FALSE	FALSE	NA	NA	NA
ENSMUSP00000003121	ENSMUSG00000003037	11_25862447	6.42943	11	25.8624	8	72.1612	72.1839	"Rab8a"	FALSE	FALSE	NA	NA	NA
ENSMUSP00000101006	ENSMUSG00000003072	1_127531953	7.54731	1	127.532	10	80.1386	80.1458	"Atp5d"	FALSE	FALSE	NA	NA	NA
ENSMUSP00000003207	ENSMUSG00000003123	4_137569059	6.15938	4	137.569	7	25.3795	25.3987	"Lipe"	FALSE	FALSE	NA	NA	NA
ENSMUSP00000003207	ENSMUSG00000003123	6_92709145	6.29346	6	92.7091	7	25.3795	25.3987	"Lipe"	FALSE	FALSE	NA	NA	NA
ENSMUSP00000032476	ENSMUSG00000003153	1_56228133	6.17044	1	56.2281	6	122.728	122.802	"Slc2a3"	FALSE	FALSE	NA	NA	NA
ENSMUSP00000086165	ENSMUSG00000003161	1_175541407	6.6229	1	175.541	5	8.04608	8.06938	"Sri"	FALSE	FALSE	NA	NA	NA
ENSMUSP00000086165	ENSMUSG00000003161	1_183538080	8.41881	1	183.538	5	8.04608	8.06938	"Sri"	FALSE	TRUE	NA	NA	NA
ENSMUSP00000086165	ENSMUSG00000003161	3_121256964	6.58759	3	121.257	5	8.04608	8.06938	"Sri"	FALSE	FALSE	NA	NA	NA
ENSMUSP00000003268	ENSMUSG00000003200	2_73508709	6.25126	2	73.5087	17	56.0168	56.0366	"Sh3gl1"	FALSE	FALSE	NA	NA	NA
ENSMUSP00000003268	ENSMUSG00000003200	3_144274991	7.59926	3	144.275	17	56.0168	56.0366	"Sh3gl1"	FALSE	FALSE	NA	NA	NA
ENSMUSP00000003268	ENSMUSG00000003200	3_147811332	7.66134	3	147.811	17	56.0168	56.0366	"Sh3gl1"	FALSE	FALSE	0.470783	3	FALSE
ENSMUSP00000003268	ENSMUSG00000003200	5_98285191	6.08199	5	98.2852	17	56.0168	56.0366	"Sh3gl1"	FALSE	FALSE	NA	NA	NA
ENSMUSP00000003268	ENSMUSG00000003200	6_32149502	7.18916	6	32.1495	17	56.0168	56.0366	"Sh3gl1"	FALSE	FALSE	NA	NA	NA
ENSMUSP00000003268	ENSMUSG00000003200	6_125226114	6.36591	6	125.226	17	56.0168	56.0366	"Sh3gl1"	FALSE	FALSE	NA	NA	NA
ENSMUSP00000003268	ENSMUSG00000003200	12_105431656	7.42852	12	105.432	17	56.0168	56.0366	"Sh3gl1"	FALSE	FALSE	NA	NA	NA
ENSMUSP00000003268	ENSMUSG00000003200	16_10060719	6.88163	16	10.0607	17	56.0168	56.0366	"Sh3gl1"	FALSE	FALSE	NA	NA	NA
ENSMUSP00000003310	ENSMUSG00000003226	14_99707560	6.02011	14	99.7076	10	58.4469	58.4942	"Ranbp2"	FALSE	FALSE	NA	NA	NA
ENSMUSP00000003310	ENSMUSG00000003226	14_116104775	7.22335	14	116.105	10	58.4469	58.4942	"Ranbp2"	FALSE	FALSE	NA	NA	NA
ENSMUSP00000003319	ENSMUSG00000003234	5_51684603	9.11955	5	51.6846	16	20.5486	20.5614	"Abcf3"	FALSE	TRUE	NA	NA	NA
ENSMUSP00000003320	ENSMUSG00000003235	2_19839557	8.01857	2	19.8396	16	20.4988	20.51	"Eif2b5"	FALSE	TRUE	NA	NA	NA
ENSMUSP00000003320	ENSMUSG00000003235	4_152966694	6.1675	4	152.967	16	20.4988	20.51	"Eif2b5"	FALSE	FALSE	NA	NA	NA
ENSMUSP00000003320	ENSMUSG00000003235	16_60013543	6.09742	16	60.0135	16	20.4988	20.51	"Eif2b5"	FALSE	FALSE	NA	NA	NA
ENSMUSP00000003320	ENSMUSG00000003235	19_44531915	6.47533	19	44.5319	16	20.4988	20.51	"Eif2b5"	FALSE	FALSE	NA	NA	NA
ENSMUSP00000003404	ENSMUSG00000003316	5_130131231	6.10647	5	130.131	8	111.154	111.259	"Glg1"	FALSE	FALSE	NA	NA	NA
ENSMUSP00000003450	ENSMUSG00000003360	3_96795842	6.48842	3	96.7958	15	98.6451	98.6629	"Ddx23"	FALSE	FALSE	NA	NA	NA
ENSMUSP00000003450	ENSMUSG00000003360	4_48954526	6.45072	4	48.9545	15	98.6451	98.6629	"Ddx23"	FALSE	FALSE	NA	NA	NA
ENSMUSP00000003450	ENSMUSG00000003360	4_86849026	7.59549	4	86.849	15	98.6451	98.6629	"Ddx23"	FALSE	FALSE	NA	NA	NA
ENSMUSP00000003450	ENSMUSG00000003360	11_16906056	6.20441	11	16.9061	15	98.6451	98.6629	"Ddx23"	FALSE	FALSE	NA	NA	NA
ENSMUSP00000003450	ENSMUSG00000003360	18_45364158	6.35741	18	45.3642	15	98.6451	98.6629	"Ddx23"	FALSE	FALSE	NA	NA	NA
ENSMUSP00000076227	ENSMUSG00000003380	13_110923141	7.02153	13	110.923	7	24.9698	24.9727	"Rabac1"	FALSE	FALSE	NA	NA	NA
ENSMUSP00000110987	ENSMUSG00000003402	3_146965364	6.96004	3	146.965	9	22.003	22.0142	"Prkcsh"	FALSE	FALSE	0.524464	3	FALSE
ENSMUSP00000110987	ENSMUSG00000003402	12_103518372	6.54713	12	103.518	9	22.003	22.0142	"Prkcsh"	FALSE	FALSE	NA	NA	NA
ENSMUSP00000110987	ENSMUSG00000003402	13_101007796	6.20506	13	101.008	9	22.003	22.0142	"Prkcsh"	FALSE	FALSE	NA	NA	NA
ENSMUSP00000102261	ENSMUSG00000003411	3_28935748	6.84012	3	28.9357	4	108.879	108.943	"Rab3b"	FALSE	FALSE	NA	NA	NA
ENSMUSP00000102261	ENSMUSG00000003411	4_140583170	6.778	4	140.583	4	108.879	108.943	"Rab3b"	FALSE	FALSE	NA	NA	NA
ENSMUSP00000102261	ENSMUSG00000003411	5_140478895	7.52748	5	140.479	4	108.879	108.943	"Rab3b"	FALSE	FALSE	NA	NA	NA
ENSMUSP00000102261	ENSMUSG00000003411	5_147299484	6.08302	5	147.299	4	108.879	108.943	"Rab3b"	FALSE	FALSE	NA	NA	NA
ENSMUSP00000102261	ENSMUSG00000003411	12_109610110	6.20787	12	109.61	4	108.879	108.943	"Rab3b"	FALSE	FALSE	NA	NA	NA
ENSMUSP00000003512	ENSMUSG00000003420	9_93374981	6.0704	9	93.375	7	45.093	45.1038	"Fcgrt"	FALSE	FALSE	NA	NA	NA
ENSMUSP00000003512	ENSMUSG00000003420	16_9020370	7.08169	16	9.02037	7	45.093	45.1038	"Fcgrt"	FALSE	FALSE	NA	NA	NA
ENSMUSP00000003512	ENSMUSG00000003420	17_16332338	6.35338	17	16.3323	7	45.093	45.1038	"Fcgrt"	FALSE	FALSE	NA	NA	NA
ENSMUSP00000003512	ENSMUSG00000003420	17_65433881	7.27479	17	65.4339	7	45.093	45.1038	"Fcgrt"	FALSE	FALSE	NA	NA	NA
ENSMUSP00000003521	ENSMUSG00000003429	3_146965364	6.94514	3	146.965	7	45.1224	45.1244	"Rps11"	FALSE	FALSE	NA	NA	NA
ENSMUSP00000003521	ENSMUSG00000003429	11_116674802	6.19687	11	116.675	7	45.1224	45.1244	"Rps11"	FALSE	FALSE	NA	NA	NA
ENSMUSP00000003521	ENSMUSG00000003429	X_56807135	8.28985	X	56.8071	7	45.1224	45.1244	"Rps11"	FALSE	TRUE	NA	NA	NA
ENSMUSP00000003527	ENSMUSG00000003435	X_144441987	6.39613	X	144.442	7	28.3149	28.3387	"Supt5"	FALSE	FALSE	NA	NA	NA
ENSMUSP00000003550	ENSMUSG00000003458	1_66925036	6.30271	1	66.925	1	172.066	172.083	"Ncstn"	FALSE	FALSE	NA	NA	NA
ENSMUSP00000003550	ENSMUSG00000003458	7_69634156	10.0632	7	69.6342	1	172.066	172.083	"Ncstn"	FALSE	TRUE	NA	NA	NA
ENSMUSP00000003550	ENSMUSG00000003458	10_56869287	6.1976	10	56.8693	1	172.066	172.083	"Ncstn"	FALSE	FALSE	NA	NA	NA
ENSMUSP00000003550	ENSMUSG00000003458	17_82912770	6.30486	17	82.9128	1	172.066	172.083	"Ncstn"	FALSE	FALSE	NA	NA	NA
ENSMUSP00000075289	ENSMUSG00000003464	9_88830920	6.78738	9	88.8309	1	172.127	172.136	"Pex19"	FALSE	FALSE	NA	NA	NA
ENSMUSP00000075289	ENSMUSG00000003464	12_99450809	6.12772	12	99.4508	1	172.127	172.136	"Pex19"	FALSE	FALSE	0.509781	12	FALSE
ENSMUSP00000075289	ENSMUSG00000003464	13_64768738	6.88879	13	64.7687	1	172.127	172.136	"Pex19"	FALSE	FALSE	NA	NA	NA
ENSMUSP00000003569	ENSMUSG00000003477	5_27219222	7.04873	5	27.2192	6	55.1706	55.175	"Inmt"	FALSE	FALSE	NA	NA	NA
ENSMUSP00000125077	ENSMUSG00000003500	4_55649503	6.95599	4	55.6495	6	29.2004	29.2164	"Impdh1"	FALSE	FALSE	NA	NA	NA
ENSMUSP00000125077	ENSMUSG00000003500	4_129413352	7.73008	4	129.413	6	29.2004	29.2164	"Impdh1"	FALSE	FALSE	NA	NA	NA
ENSMUSP00000125077	ENSMUSG00000003500	6_38467054	8.80464	6	38.4671	6	29.2004	29.2164	"Impdh1"	FALSE	TRUE	NA	NA	NA
ENSMUSP00000125077	ENSMUSG00000003500	15_55492527	6.86496	15	55.4925	6	29.2004	29.2164	"Impdh1"	FALSE	FALSE	NA	NA	NA
ENSMUSP00000125077	ENSMUSG00000003500	16_4509112	6.80798	16	4.50911	6	29.2004	29.2164	"Impdh1"	FALSE	FALSE	NA	NA	NA
ENSMUSP00000003612	ENSMUSG00000003518	6_87793911	6.06577	6	87.7939	11	101.971	101.987	"Dusp3"	FALSE	FALSE	NA	NA	NA
ENSMUSP00000003612	ENSMUSG00000003518	9_120812866	6.47341	9	120.813	11	101.971	101.987	"Dusp3"	FALSE	FALSE	NA	NA	NA
ENSMUSP00000003642	ENSMUSG00000003546	X_85943136	6.11172	X	85.9431	17	46.6306	46.6451	"Klc4"	FALSE	FALSE	NA	NA	NA
ENSMUSP00000003655	ENSMUSG00000003559	9_59422066	7.74548	9	59.4221	19	46.7074	46.7411	"As3mt"	FALSE	FALSE	NA	NA	NA
ENSMUSP00000117033	ENSMUSG00000003573	3_119900917	6.10364	3	119.901	8	70.2828	70.2944	"Homer3"	FALSE	FALSE	NA	NA	NA
ENSMUSP00000117033	ENSMUSG00000003573	16_45917499	6.1794	16	45.9175	8	70.2828	70.2944	"Homer3"	FALSE	FALSE	NA	NA	NA
ENSMUSP00000087457	ENSMUSG00000025809	3_146965364	6.04524	3	146.965	8	128.686	128.733	"Itgb1"	FALSE	FALSE	0.434663	3	FALSE
ENSMUSP00000087457	ENSMUSG00000025809	4_150078763	6.054	4	150.079	8	128.686	128.733	"Itgb1"	FALSE	FALSE	NA	NA	NA
ENSMUSP00000087457	ENSMUSG00000025809	13_101007796	7.56277	13	101.008	8	128.686	128.733	"Itgb1"	FALSE	FALSE	NA	NA	NA
ENSMUSP00000026922	ENSMUSG00000025813	3_136559169	6.05561	3	136.559	7	81.6005	81.7069	"Homer2"	FALSE	FALSE	NA	NA	NA
ENSMUSP00000026922	ENSMUSG00000025813	3_143904905	6.21719	3	143.905	7	81.6005	81.7069	"Homer2"	FALSE	FALSE	NA	NA	NA
ENSMUSP00000026922	ENSMUSG00000025813	8_124992236	6.4253	8	124.992	7	81.6005	81.7069	"Homer2"	FALSE	FALSE	NA	NA	NA
ENSMUSP00000026922	ENSMUSG00000025813	18_14637487	6.15786	18	14.6375	7	81.6005	81.7069	"Homer2"	FALSE	FALSE	NA	NA	NA
ENSMUSP00000100046	ENSMUSG00000025816	8_46702405	6.53263	8	46.7024	2	5.87099	5.89543	"Sec61a2"	FALSE	FALSE	NA	NA	NA
ENSMUSP00000100046	ENSMUSG00000025816	8_63937300	7.10335	8	63.9373	2	5.87099	5.89543	"Sec61a2"	FALSE	FALSE	NA	NA	NA
ENSMUSP00000076521	ENSMUSG00000025823	3_146965364	7.03589	3	146.965	6	47.7961	47.8135	"Pdia4"	FALSE	FALSE	0.492013	3	FALSE
ENSMUSP00000076521	ENSMUSG00000025823	13_101015714	6.19481	13	101.016	6	47.7961	47.8135	"Pdia4"	FALSE	FALSE	NA	NA	NA
ENSMUSP00000026937	ENSMUSG00000025825	12_99986420	6.44331	12	99.9864	5	113.773	113.778	"Iscu"	FALSE	FALSE	0.506645	12	FALSE
ENSMUSP00000026976	ENSMUSG00000025858	2_173924722	6.08944	2	173.925	5	139.252	139.27	"Get4"	FALSE	FALSE	NA	NA	NA
ENSMUSP00000026976	ENSMUSG00000025858	14_33125111	6.01972	14	33.1251	5	139.252	139.27	"Get4"	FALSE	FALSE	NA	NA	NA
ENSMUSP00000121182	ENSMUSG00000025873	6_33063321	6.81	6	33.0633	13	54.6218	54.6641	"Faf2"	FALSE	FALSE	NA	NA	NA
ENSMUSP00000121182	ENSMUSG00000025873	7_137639599	6.07773	7	137.64	13	54.6218	54.6641	"Faf2"	FALSE	FALSE	NA	NA	NA
ENSMUSP00000121182	ENSMUSG00000025873	12_30697603	6.77247	12	30.6976	13	54.6218	54.6641	"Faf2"	FALSE	FALSE	NA	NA	NA
ENSMUSP00000051215	ENSMUSG00000025877	4_151712018	6.7575	4	151.712	13	55.006	55.0214	"Hk3"	FALSE	FALSE	NA	NA	NA
ENSMUSP00000051215	ENSMUSG00000025877	8_79118142	6.30872	8	79.1181	13	55.006	55.0214	"Hk3"	FALSE	FALSE	NA	NA	NA
ENSMUSP00000051215	ENSMUSG00000025877	16_49904401	6.99545	16	49.9044	13	55.006	55.0214	"Hk3"	FALSE	FALSE	NA	NA	NA
ENSMUSP00000051215	ENSMUSG00000025877	16_60992347	6.19905	16	60.9923	13	55.006	55.0214	"Hk3"	FALSE	FALSE	NA	NA	NA
ENSMUSP00000027050	ENSMUSG00000025917	3_145429902	7.71817	3	145.43	1	10.0246	10.0381	"Cops5"	FALSE	FALSE	0.427656	3	FALSE
ENSMUSP00000027050	ENSMUSG00000025917	6_125336952	6.88808	6	125.337	1	10.0246	10.0381	"Cops5"	FALSE	FALSE	NA	NA	NA
ENSMUSP00000027071	ENSMUSG00000025937	7_17037291	6.46016	7	17.0373	1	13.6248	13.6605	"Lactb2"	FALSE	FALSE	NA	NA	NA
ENSMUSP00000027071	ENSMUSG00000025937	13_60012867	6.67307	13	60.0129	1	13.6248	13.6605	"Lactb2"	FALSE	FALSE	NA	NA	NA
ENSMUSP00000027071	ENSMUSG00000025937	15_58807375	6.26353	15	58.8074	1	13.6248	13.6605	"Lactb2"	FALSE	FALSE	NA	NA	NA
ENSMUSP00000135483	ENSMUSG00000025940	1_181552091	6.03388	1	181.552	1	16.6652	16.6783	"Tmem70"	FALSE	FALSE	NA	NA	NA
ENSMUSP00000095316	ENSMUSG00000025950	X_42843876	6.79451	X	42.8439	1	65.1586	65.1865	"Idh1"	FALSE	FALSE	NA	NA	NA
ENSMUSP00000059973	ENSMUSG00000025958	2_68872688	6.04205	2	68.8727	1	64.5328	64.6045	"Creb1"	FALSE	FALSE	NA	NA	NA
ENSMUSP00000059973	ENSMUSG00000025958	3_149779112	6.423	3	149.779	1	64.5328	64.6045	"Creb1"	FALSE	FALSE	NA	NA	NA
ENSMUSP00000059973	ENSMUSG00000025958	11_17232786	7.04099	11	17.2328	1	64.5328	64.6045	"Creb1"	FALSE	FALSE	NA	NA	NA
ENSMUSP00000059973	ENSMUSG00000025958	12_99418310	6.85357	12	99.4183	1	64.5328	64.6045	"Creb1"	FALSE	FALSE	0.444236	12	FALSE
ENSMUSP00000027103	ENSMUSG00000025962	4_149124954	9.00295	4	149.125	1	63.7306	63.7547	"Fastkd2"	FALSE	TRUE	NA	NA	NA
ENSMUSP00000027103	ENSMUSG00000025962	12_98527974	6.26933	12	98.528	1	63.7306	63.7547	"Fastkd2"	FALSE	FALSE	NA	NA	NA
ENSMUSP00000027103	ENSMUSG00000025962	16_52423849	6.05426	16	52.4238	1	63.7306	63.7547	"Fastkd2"	FALSE	FALSE	NA	NA	NA
ENSMUSP00000116492	ENSMUSG00000025967	3_144274991	7.12448	3	144.275	1	63.1768	63.1805	"Eef1b2"	FALSE	FALSE	NA	NA	NA
ENSMUSP00000116492	ENSMUSG00000025967	3_146965364	7.45886	3	146.965	1	63.1768	63.1805	"Eef1b2"	FALSE	FALSE	0.513889	3	FALSE
ENSMUSP00000116492	ENSMUSG00000025967	9_92942594	6.7428	9	92.9426	1	63.1768	63.1805	"Eef1b2"	FALSE	FALSE	NA	NA	NA
ENSMUSP00000116492	ENSMUSG00000025967	X_10712974	6.23807	X	10.713	1	63.1768	63.1805	"Eef1b2"	FALSE	FALSE	NA	NA	NA
ENSMUSP00000125415	ENSMUSG00000025979	18_20551623	6.89121	18	20.5516	1	55.1312	55.1549	"Mob4"	FALSE	FALSE	NA	NA	NA
ENSMUSP00000125415	ENSMUSG00000025979	18_33825111	7.94746	18	33.8251	1	55.1312	55.1549	"Mob4"	FALSE	TRUE	NA	NA	NA
ENSMUSP00000027123	ENSMUSG00000025980	8_47593204	6.46528	8	47.5932	1	55.0778	55.0882	"Hspd1"	FALSE	FALSE	NA	NA	NA
ENSMUSP00000027125	ENSMUSG00000025981	X_16996323	6.43667	X	16.9963	1	55.0528	55.0727	"Coq10b"	FALSE	FALSE	NA	NA	NA
ENSMUSP00000027127	ENSMUSG00000025982	7_138120930	6.3671	7	138.121	1	54.9852	55.0275	"Sf3b1"	FALSE	FALSE	NA	NA	NA
ENSMUSP00000027127	ENSMUSG00000025982	16_49845773	6.40312	16	49.8458	1	54.9852	55.0275	"Sf3b1"	FALSE	FALSE	NA	NA	NA
ENSMUSP00000027127	ENSMUSG00000025982	X_129827692	7.30213	X	129.828	1	54.9852	55.0275	"Sf3b1"	FALSE	FALSE	NA	NA	NA
ENSMUSP00000027153	ENSMUSG00000026003	8_43275129	6.61476	8	43.2751	1	66.8308	66.8633	"Acadl"	FALSE	FALSE	NA	NA	NA
ENSMUSP00000088935	ENSMUSG00000026021	8_86308916	7.8841	8	86.3089	1	59.6394	59.6708	"Sumo1"	FALSE	TRUE	NA	NA	NA
ENSMUSP00000088935	ENSMUSG00000026021	9_85826073	6.20499	9	85.8261	1	59.6394	59.6708	"Sumo1"	FALSE	FALSE	NA	NA	NA
ENSMUSP00000084799	ENSMUSG00000026036	1_62837942	6.20195	1	62.8379	1	58.4452	58.4818	"Nif3l1"	FALSE	FALSE	NA	NA	NA
ENSMUSP00000084799	ENSMUSG00000026036	6_59563320	6.04214	6	59.5633	1	58.4452	58.4818	"Nif3l1"	FALSE	FALSE	NA	NA	NA
ENSMUSP00000084799	ENSMUSG00000026036	9_33846727	6.19119	9	33.8467	1	58.4452	58.4818	"Nif3l1"	FALSE	FALSE	NA	NA	NA
ENSMUSP00000084799	ENSMUSG00000026036	15_11253115	6.06911	15	11.2531	1	58.4452	58.4818	"Nif3l1"	FALSE	FALSE	NA	NA	NA
ENSMUSP00000027232	ENSMUSG00000026064	2_171108043	6.03259	2	171.108	1	30.9403	30.9498	"Ptp4a1"	FALSE	FALSE	NA	NA	NA
ENSMUSP00000027232	ENSMUSG00000026064	3_157871033	6.75118	3	157.871	1	30.9403	30.9498	"Ptp4a1"	FALSE	FALSE	NA	NA	NA
ENSMUSP00000027232	ENSMUSG00000026064	14_112720378	6.45903	14	112.72	1	30.9403	30.9498	"Ptp4a1"	FALSE	FALSE	NA	NA	NA
ENSMUSP00000027252	ENSMUSG00000026083	1_195431559	6.37801	1	195.432	1	37.998	38.0556	"Eif5b"	FALSE	FALSE	NA	NA	NA
ENSMUSP00000027252	ENSMUSG00000026083	7_99948347	6.97314	7	99.9483	1	37.998	38.0556	"Eif5b"	FALSE	FALSE	NA	NA	NA
ENSMUSP00000027256	ENSMUSG00000026087	18_70705998	6.07443	18	70.706	1	37.8905	37.8985	"Mrpl30"	FALSE	FALSE	NA	NA	NA
ENSMUSP00000027271	ENSMUSG00000026102	5_82698885	6.21845	5	82.6989	1	52.7894	52.8177	"Inpp1"	FALSE	FALSE	NA	NA	NA
ENSMUSP00000027271	ENSMUSG00000026102	18_49043219	6.00375	18	49.0432	1	52.7894	52.8177	"Inpp1"	FALSE	FALSE	NA	NA	NA
ENSMUSP00000110158	ENSMUSG00000026103	6_59145369	6.39332	6	59.1454	1	52.1634	52.2332	"Gls"	FALSE	FALSE	NA	NA	NA
ENSMUSP00000110158	ENSMUSG00000026103	7_140976809	6.11566	7	140.977	1	52.1634	52.2332	"Gls"	FALSE	FALSE	NA	NA	NA
ENSMUSP00000066743	ENSMUSG00000026104	11_63049010	6.07401	11	63.049	1	52.1194	52.1619	"Stat1"	FALSE	FALSE	NA	NA	NA
ENSMUSP00000066743	ENSMUSG00000026104	17_25934908	6.5612	17	25.9349	1	52.1194	52.1619	"Stat1"	FALSE	FALSE	NA	NA	NA
ENSMUSP00000121518	ENSMUSG00000026113	5_49816061	7.12233	5	49.8161	1	37.2999	37.4107	"Inpp4a"	FALSE	FALSE	NA	NA	NA
ENSMUSP00000121518	ENSMUSG00000026113	13_55886993	7.06752	13	55.887	1	37.2999	37.4107	"Inpp4a"	FALSE	FALSE	NA	NA	NA
ENSMUSP00000138308	ENSMUSG00000026131	9_92942594	7.57964	9	92.9426	1	33.9082	34.3087	"Dst"	FALSE	FALSE	NA	NA	NA
ENSMUSP00000138719	ENSMUSG00000026131	8_47367391	6.92812	8	47.3674	1	33.9082	34.3087	"Dst"	FALSE	FALSE	NA	NA	NA
ENSMUSP00000138719	ENSMUSG00000026131	8_111021864	7.89671	8	111.022	1	33.9082	34.3087	"Dst"	FALSE	TRUE	NA	NA	NA
ENSMUSP00000138719	ENSMUSG00000026131	9_86872485	6.61857	9	86.8725	1	33.9082	34.3087	"Dst"	FALSE	FALSE	NA	NA	NA
ENSMUSP00000138719	ENSMUSG00000026131	9_93374981	6.99064	9	93.375	1	33.9082	34.3087	"Dst"	FALSE	FALSE	NA	NA	NA
ENSMUSP00000109071	ENSMUSG00000026159	10_20787370	6.82631	10	20.7874	1	82.8395	82.8963	"Agfg1"	FALSE	FALSE	NA	NA	NA
ENSMUSP00000109071	ENSMUSG00000026159	18_56722390	6.05073	18	56.7224	1	82.8395	82.8963	"Agfg1"	FALSE	FALSE	NA	NA	NA
ENSMUSP00000027356	ENSMUSG00000026170	1_168861816	7.58123	1	168.862	1	74.7136	74.7379	"Cyp27a1"	FALSE	FALSE	NA	NA	NA
ENSMUSP00000027356	ENSMUSG00000026170	5_59784665	6.00323	5	59.7847	1	74.7136	74.7379	"Cyp27a1"	FALSE	FALSE	NA	NA	NA
ENSMUSP00000027370	ENSMUSG00000026179	3_138988923	9.02585	3	138.989	1	74.2849	74.3537	"Pnkd"	FALSE	TRUE	NA	NA	NA
ENSMUSP00000027370	ENSMUSG00000026179	10_61607072	6.33944	10	61.6071	1	74.2849	74.3537	"Pnkd"	FALSE	FALSE	NA	NA	NA
ENSMUSP00000027373	ENSMUSG00000026181	6_92687052	6.37585	6	92.6871	16	16.8965	16.9274	"Ppm1f"	FALSE	FALSE	NA	NA	NA
ENSMUSP00000027381	ENSMUSG00000026189	3_14539478	6.18908	3	14.5395	1	72.2592	72.2843	"Pecr"	FALSE	FALSE	NA	NA	NA
ENSMUSP00000027381	ENSMUSG00000026189	3_21295875	6.68217	3	21.2959	1	72.2592	72.2843	"Pecr"	FALSE	FALSE	NA	NA	NA
ENSMUSP00000027384	ENSMUSG00000026192	4_117429497	6.2037	4	117.429	1	71.5571	71.5796	"Atic"	FALSE	FALSE	NA	NA	NA
ENSMUSP00000054499	ENSMUSG00000026193	6_16904601	6.44227	6	16.9046	1	71.5855	71.6532	"Fn1"	FALSE	FALSE	NA	NA	NA
ENSMUSP00000078429	ENSMUSG00000026202	13_36692731	6.30816	13	36.6927	1	75.215	75.2193	"Tuba4a"	FALSE	FALSE	NA	NA	NA
ENSMUSP00000080796	ENSMUSG00000026203	5_129674031	7.55039	5	129.674	1	75.2365	75.2448	"Dnajb2"	FALSE	FALSE	NA	NA	NA
ENSMUSP00000080796	ENSMUSG00000026203	9_98965122	6.2222	9	98.9651	1	75.2365	75.2448	"Dnajb2"	FALSE	FALSE	NA	NA	NA
ENSMUSP00000080796	ENSMUSG00000026203	10_91196442	6.09642	10	91.1964	1	75.2365	75.2448	"Dnajb2"	FALSE	FALSE	NA	NA	NA
ENSMUSP00000080796	ENSMUSG00000026203	12_98844778	6.24123	12	98.8448	1	75.2365	75.2448	"Dnajb2"	FALSE	FALSE	0.391917	12	FALSE
ENSMUSP00000080796	ENSMUSG00000026203	13_60830694	7.15294	13	60.8307	1	75.2365	75.2448	"Dnajb2"	FALSE	FALSE	NA	NA	NA
ENSMUSP00000080796	ENSMUSG00000026203	18_12775439	6.2819	18	12.7754	1	75.2365	75.2448	"Dnajb2"	FALSE	FALSE	NA	NA	NA
ENSMUSP00000080796	ENSMUSG00000026203	18_58386957	6.99917	18	58.387	1	75.2365	75.2448	"Dnajb2"	FALSE	FALSE	NA	NA	NA
ENSMUSP00000084361	ENSMUSG00000026207	2_13511390	6.14006	2	13.5114	1	75.3753	75.4323	"Speg"	FALSE	FALSE	NA	NA	NA
ENSMUSP00000084361	ENSMUSG00000026207	9_73672182	6.99909	9	73.6722	1	75.3753	75.4323	"Speg"	FALSE	FALSE	NA	NA	NA
ENSMUSP00000084361	ENSMUSG00000026207	9_86872485	6.03446	9	86.8725	1	75.3753	75.4323	"Speg"	FALSE	FALSE	NA	NA	NA
ENSMUSP00000084361	ENSMUSG00000026207	13_64761326	7.64593	13	64.7613	1	75.3753	75.4323	"Speg"	FALSE	FALSE	NA	NA	NA
ENSMUSP00000027409	ENSMUSG00000026208	5_57997195	7.09766	5	57.9972	1	75.3603	75.3686	"Des"	FALSE	FALSE	NA	NA	NA
ENSMUSP00000027409	ENSMUSG00000026208	12_99450809	6.28166	12	99.4508	1	75.3603	75.3686	"Des"	FALSE	FALSE	0.4948	12	FALSE
ENSMUSP00000027409	ENSMUSG00000026208	X_11204949	6.55145	X	11.2049	1	75.3603	75.3686	"Des"	FALSE	FALSE	NA	NA	NA
ENSMUSP00000070821	ENSMUSG00000026209	16_90477823	6.30286	16	90.4778	1	75.3079	75.3176	"Dnpep"	FALSE	FALSE	NA	NA	NA
ENSMUSP00000109197	ENSMUSG00000026211	6_137357243	6.44742	6	137.357	1	75.4793	75.5065	"Obsl1"	FALSE	FALSE	NA	NA	NA
ENSMUSP00000109197	ENSMUSG00000026211	9_93374981	6.61416	9	93.375	1	75.4793	75.5065	"Obsl1"	FALSE	FALSE	NA	NA	NA
ENSMUSP00000109197	ENSMUSG00000026211	X_5710894	6.04576	X	5.71089	1	75.4793	75.5065	"Obsl1"	FALSE	FALSE	NA	NA	NA
ENSMUSP00000027421	ENSMUSG00000026219	16_43337800	6.72973	16	43.3378	1	84.7212	84.8393	"Trip12"	FALSE	FALSE	NA	NA	NA
ENSMUSP00000118481	ENSMUSG00000026222	19_19558489	7.76135	19	19.5585	1	85.65	85.71	"Sp100"	FALSE	TRUE	NA	NA	NA
ENSMUSP00000027432	ENSMUSG00000026229	3_147242847	6.57694	3	147.243	1	86.0644	86.1392	"Psmd1"	FALSE	FALSE	0.376228	3	FALSE
ENSMUSP00000027438	ENSMUSG00000026234	12_99450809	6.30975	12	99.4508	1	86.3447	86.3595	"Ncl"	FALSE	FALSE	0.551698	12	FALSE
ENSMUSP00000044188	ENSMUSG00000026238	1_193518700	6.08812	1	193.519	1	86.5267	86.5307	"Ptma"	FALSE	FALSE	NA	NA	NA
ENSMUSP00000044188	ENSMUSG00000026238	12_99986420	7.55587	12	99.9864	1	86.5267	86.5307	"Ptma"	FALSE	FALSE	0.388006	12	FALSE
ENSMUSP00000129828	ENSMUSG00000026245	X_142959773	7.24194	X	142.96	1	78.418	78.4889	"Farsb"	FALSE	FALSE	NA	NA	NA
ENSMUSP00000129828	ENSMUSG00000026245	X_153339549	6.48953	X	153.34	1	78.418	78.4889	"Farsb"	FALSE	FALSE	NA	NA	NA
ENSMUSP00000027494	ENSMUSG00000026275	8_86293828	6.01532	8	86.2938	1	93.3429	93.3735	"Ppp1r7"	FALSE	FALSE	NA	NA	NA
ENSMUSP00000027495	ENSMUSG00000026276	4_135673220	6.10808	4	135.673	1	93.479	93.5103	"Sept2"	FALSE	FALSE	NA	NA	NA
ENSMUSP00000108526	ENSMUSG00000026279	5_19167952	6.61477	5	19.168	1	93.7054	93.7548	"Thap4"	FALSE	FALSE	NA	NA	NA
ENSMUSP00000108526	ENSMUSG00000026279	6_62079871	6.16495	6	62.0799	1	93.7054	93.7548	"Thap4"	FALSE	FALSE	NA	NA	NA
ENSMUSP00000108526	ENSMUSG00000026279	7_120854772	9.28163	7	120.855	1	93.7054	93.7548	"Thap4"	FALSE	TRUE	NA	NA	NA
ENSMUSP00000108526	ENSMUSG00000026279	8_49706524	8.31891	8	49.7065	1	93.7054	93.7548	"Thap4"	FALSE	TRUE	NA	NA	NA
ENSMUSP00000108526	ENSMUSG00000026279	9_37044318	6.45927	9	37.0443	1	93.7054	93.7548	"Thap4"	FALSE	FALSE	NA	NA	NA
ENSMUSP00000108526	ENSMUSG00000026279	11_32492940	7.61434	11	32.4929	1	93.7054	93.7548	"Thap4"	FALSE	FALSE	NA	NA	NA
ENSMUSP00000108526	ENSMUSG00000026279	11_81975058	6.03325	11	81.9751	1	93.7054	93.7548	"Thap4"	FALSE	FALSE	NA	NA	NA
ENSMUSP00000108526	ENSMUSG00000026279	13_92011130	6.57639	13	92.0111	1	93.7054	93.7548	"Thap4"	FALSE	FALSE	NA	NA	NA
ENSMUSP00000108526	ENSMUSG00000026279	19_30166670	6.70265	19	30.1667	1	93.7054	93.7548	"Thap4"	FALSE	FALSE	NA	NA	NA
ENSMUSP00000108526	ENSMUSG00000026279	19_32761174	7.29198	19	32.7612	1	93.7054	93.7548	"Thap4"	FALSE	FALSE	NA	NA	NA
ENSMUSP00000108526	ENSMUSG00000026279	X_8926852	6.41425	X	8.92685	1	93.7054	93.7548	"Thap4"	FALSE	FALSE	NA	NA	NA
ENSMUSP00000027502	ENSMUSG00000026280	15_47882238	6.13484	15	47.8822	1	93.7515	93.7894	"Atg4b"	FALSE	FALSE	NA	NA	NA
ENSMUSP00000027502	ENSMUSG00000026280	16_48827759	7.33186	16	48.8278	1	93.7515	93.7894	"Atg4b"	FALSE	FALSE	NA	NA	NA
ENSMUSP00000027502	ENSMUSG00000026280	X_70896449	6.16941	X	70.8964	1	93.7515	93.7894	"Atg4b"	FALSE	FALSE	NA	NA	NA
ENSMUSP00000027503	ENSMUSG00000026281	11_19548999	6.15493	11	19.549	1	93.7926	93.8019	"Dtymk"	FALSE	FALSE	NA	NA	NA
ENSMUSP00000027512	ENSMUSG00000026289	2_147795958	6.55607	2	147.796	1	87.7559	87.7924	"Atg16l1"	FALSE	FALSE	NA	NA	NA
ENSMUSP00000027512	ENSMUSG00000026289	3_137952132	6.89964	3	137.952	1	87.7559	87.7924	"Atg16l1"	FALSE	FALSE	NA	NA	NA
ENSMUSP00000027512	ENSMUSG00000026289	7_27556286	7.08216	7	27.5563	1	87.7559	87.7924	"Atg16l1"	FALSE	FALSE	NA	NA	NA
ENSMUSP00000027512	ENSMUSG00000026289	9_123073379	6.02284	9	123.073	1	87.7559	87.7924	"Atg16l1"	FALSE	FALSE	NA	NA	NA
ENSMUSP00000027512	ENSMUSG00000026289	10_88282441	6.4926	10	88.2824	1	87.7559	87.7924	"Atg16l1"	FALSE	FALSE	NA	NA	NA
ENSMUSP00000027512	ENSMUSG00000026289	17_31568843	6.17419	17	31.5688	1	87.7559	87.7924	"Atg16l1"	FALSE	FALSE	NA	NA	NA
ENSMUSP00000027512	ENSMUSG00000026289	18_22732133	6.9746	18	22.7321	1	87.7559	87.7924	"Atg16l1"	FALSE	FALSE	NA	NA	NA
ENSMUSP00000065850	ENSMUSG00000026305	14_79054794	6.26895	14	79.0548	1	90.9987	91.1289	"Lrrfip1"	FALSE	FALSE	NA	NA	NA
ENSMUSP00000027532	ENSMUSG00000026307	1_194576403	7.23242	1	194.576	1	91.2983	91.3211	"Scly"	FALSE	FALSE	NA	NA	NA
ENSMUSP00000027532	ENSMUSG00000026307	2_70020081	6.12876	2	70.0201	1	91.2983	91.3211	"Scly"	FALSE	FALSE	NA	NA	NA
ENSMUSP00000027532	ENSMUSG00000026307	2_168901982	6.07851	2	168.902	1	91.2983	91.3211	"Scly"	FALSE	FALSE	NA	NA	NA
ENSMUSP00000027532	ENSMUSG00000026307	17_25520368	8.58238	17	25.5204	1	91.2983	91.3211	"Scly"	FALSE	TRUE	NA	NA	NA
ENSMUSP00000027532	ENSMUSG00000026307	X_169952395	6.04667	X	169.952	1	91.2983	91.3211	"Scly"	FALSE	FALSE	NA	NA	NA
ENSMUSP00000083926	ENSMUSG00000026319	5_103227554	7.39559	5	103.228	1	105.664	105.755	"2310035C23Rik"	FALSE	FALSE	NA	NA	NA
ENSMUSP00000083926	ENSMUSG00000026319	7_19889727	6.18988	7	19.8897	1	105.664	105.755	"2310035C23Rik"	FALSE	FALSE	NA	NA	NA
ENSMUSP00000083926	ENSMUSG00000026319	8_107674665	6.84366	8	107.675	1	105.664	105.755	"2310035C23Rik"	FALSE	FALSE	NA	NA	NA
ENSMUSP00000083926	ENSMUSG00000026319	16_73421416	7.14599	16	73.4214	1	105.664	105.755	"2310035C23Rik"	FALSE	FALSE	NA	NA	NA
ENSMUSP00000043442	ENSMUSG00000026339	10_25253522	6.34633	10	25.2535	1	121.431	121.506	"Ccdc93"	FALSE	FALSE	NA	NA	NA
ENSMUSP00000043442	ENSMUSG00000026339	12_17474977	6.00122	12	17.475	1	121.431	121.506	"Ccdc93"	FALSE	FALSE	NA	NA	NA
ENSMUSP00000043442	ENSMUSG00000026339	13_21654770	7.34788	13	21.6548	1	121.431	121.506	"Ccdc93"	FALSE	FALSE	NA	NA	NA
ENSMUSP00000043442	ENSMUSG00000026339	13_36672965	6.80501	13	36.673	1	121.431	121.506	"Ccdc93"	FALSE	FALSE	NA	NA	NA
ENSMUSP00000137503	ENSMUSG00000026341	14_46817858	6.20598	14	46.8179	1	125.393	125.436	"Actr3"	FALSE	FALSE	NA	NA	NA
ENSMUSP00000027592	ENSMUSG00000026353	1_43143392	6.13424	1	43.1434	1	128.244	128.279	"Ubxn4"	FALSE	FALSE	NA	NA	NA
ENSMUSP00000027592	ENSMUSG00000026353	5_117439256	6.41369	5	117.439	1	128.244	128.279	"Ubxn4"	FALSE	FALSE	NA	NA	NA
ENSMUSP00000027592	ENSMUSG00000026353	6_13086589	6.33995	6	13.0866	1	128.244	128.279	"Ubxn4"	FALSE	FALSE	NA	NA	NA
ENSMUSP00000066677	ENSMUSG00000026365	3_120736790	6.29292	3	120.737	1	140.086	140.183	"Cfh"	FALSE	FALSE	NA	NA	NA
ENSMUSP00000027615	ENSMUSG00000026368	2_92643187	7.0339	2	92.6432	1	139.502	139.524	"F13b"	FALSE	FALSE	NA	NA	NA
ENSMUSP00000027615	ENSMUSG00000026368	2_102183918	6.59258	2	102.184	1	139.502	139.524	"F13b"	FALSE	FALSE	NA	NA	NA
ENSMUSP00000027615	ENSMUSG00000026368	8_47282251	6.16999	8	47.2823	1	139.502	139.524	"F13b"	FALSE	FALSE	NA	NA	NA
ENSMUSP00000027615	ENSMUSG00000026368	10_25865331	6.28924	10	25.8653	1	139.502	139.524	"F13b"	FALSE	FALSE	NA	NA	NA
ENSMUSP00000027623	ENSMUSG00000026374	8_39681324	6.42944	8	39.6813	1	118.299	118.311	"Tsn"	FALSE	FALSE	NA	NA	NA
ENSMUSP00000027634	ENSMUSG00000026385	2_73508709	6.03363	2	73.5087	1	120.113	120.121	"Dbi"	FALSE	FALSE	NA	NA	NA
ENSMUSP00000027634	ENSMUSG00000026385	9_85329193	7.12457	9	85.3292	1	120.113	120.121	"Dbi"	FALSE	FALSE	NA	NA	NA
ENSMUSP00000027634	ENSMUSG00000026385	13_67781402	7.28886	13	67.7814	1	120.113	120.121	"Dbi"	FALSE	FALSE	NA	NA	NA
ENSMUSP00000027634	ENSMUSG00000026385	14_54928567	6.02478	14	54.9286	1	120.113	120.121	"Dbi"	FALSE	FALSE	NA	NA	NA
ENSMUSP00000027642	ENSMUSG00000026393	5_4539908	6.81986	5	4.53991	1	138.485	138.62	"Nek7"	FALSE	FALSE	NA	NA	NA
ENSMUSP00000027642	ENSMUSG00000026393	14_101315932	6.36585	14	101.316	1	138.485	138.62	"Nek7"	FALSE	FALSE	NA	NA	NA
ENSMUSP00000027642	ENSMUSG00000026393	18_12846058	7.81872	18	12.8461	1	138.485	138.62	"Nek7"	FALSE	TRUE	NA	NA	NA
ENSMUSP00000027642	ENSMUSG00000026393	19_28788242	6.57086	19	28.7882	1	138.485	138.62	"Nek7"	FALSE	FALSE	NA	NA	NA
ENSMUSP00000027642	ENSMUSG00000026393	X_51397841	6.65021	X	51.3978	1	138.485	138.62	"Nek7"	FALSE	FALSE	NA	NA	NA
ENSMUSP00000027657	ENSMUSG00000026405	1_47563850	6.26997	1	47.5639	1	130.635	130.662	"C4bp"	FALSE	FALSE	NA	NA	NA
ENSMUSP00000027657	ENSMUSG00000026405	9_93374981	6.05754	9	93.375	1	130.635	130.662	"C4bp"	FALSE	FALSE	NA	NA	NA
ENSMUSP00000066426	ENSMUSG00000026409	9_46949904	6.15367	9	46.9499	1	130.689	130.729	"Pfkfb2"	FALSE	FALSE	NA	NA	NA
ENSMUSP00000137579	ENSMUSG00000026414	13_97096191	6.74273	13	97.0962	1	135.836	135.852	"Tnnt2"	FALSE	FALSE	NA	NA	NA
ENSMUSP00000137579	ENSMUSG00000026414	X_11157231	6.72539	X	11.1572	1	135.836	135.852	"Tnnt2"	FALSE	FALSE	NA	NA	NA
ENSMUSP00000027726	ENSMUSG00000026456	2_6676339	6.4763	2	6.67634	1	134.406	134.412	"Cyb5r1"	FALSE	FALSE	NA	NA	NA
ENSMUSP00000095134	ENSMUSG00000026466	1_14461962	6.10296	1	14.462	1	156.005	156.036	"Tor1aip1"	FALSE	FALSE	NA	NA	NA
ENSMUSP00000027752	ENSMUSG00000026478	2_13087278	6.11706	2	13.0873	1	153.219	153.333	"Lamc1"	FALSE	FALSE	NA	NA	NA
ENSMUSP00000027752	ENSMUSG00000026478	2_106859135	6.07033	2	106.859	1	153.219	153.333	"Lamc1"	FALSE	FALSE	NA	NA	NA
ENSMUSP00000027752	ENSMUSG00000026478	16_8495787	6.88699	16	8.49579	1	153.219	153.333	"Lamc1"	FALSE	FALSE	NA	NA	NA
ENSMUSP00000115822	ENSMUSG00000026483	11_112444549	6.59588	11	112.445	1	151.571	151.722	"Fam129a"	FALSE	FALSE	NA	NA	NA
ENSMUSP00000027766	ENSMUSG00000026489	4_31855898	7.85152	4	31.8559	1	180.165	180.2	"Adck3"	FALSE	TRUE	NA	NA	NA
ENSMUSP00000095062	ENSMUSG00000026490	1_130890686	6.33604	1	130.891	1	179.96	180.166	"Cdc42bpa"	FALSE	FALSE	NA	NA	NA
ENSMUSP00000095062	ENSMUSG00000026490	7_79224212	6.7187	7	79.2242	1	179.96	180.166	"Cdc42bpa"	FALSE	FALSE	NA	NA	NA
ENSMUSP00000095062	ENSMUSG00000026490	8_122587203	7.54926	8	122.587	1	179.96	180.166	"Cdc42bpa"	FALSE	FALSE	NA	NA	NA
ENSMUSP00000095062	ENSMUSG00000026490	8_128217636	6.48585	8	128.218	1	179.96	180.166	"Cdc42bpa"	FALSE	FALSE	NA	NA	NA
ENSMUSP00000095062	ENSMUSG00000026490	12_27758820	6.36884	12	27.7588	1	179.96	180.166	"Cdc42bpa"	FALSE	FALSE	NA	NA	NA
ENSMUSP00000095062	ENSMUSG00000026490	15_48342764	6.14529	15	48.3428	1	179.96	180.166	"Cdc42bpa"	FALSE	FALSE	NA	NA	NA
ENSMUSP00000095062	ENSMUSG00000026490	X_93217647	6.02326	X	93.2176	1	179.96	180.166	"Cdc42bpa"	FALSE	FALSE	NA	NA	NA
ENSMUSP00000027769	ENSMUSG00000026492	1_137999848	7.26718	1	138	1	179.528	179.546	"Tfb2m"	FALSE	FALSE	NA	NA	NA
ENSMUSP00000027769	ENSMUSG00000026492	7_16294151	6.40398	7	16.2942	1	179.528	179.546	"Tfb2m"	FALSE	FALSE	NA	NA	NA
ENSMUSP00000027769	ENSMUSG00000026492	8_80878628	6.60368	8	80.8786	1	179.528	179.546	"Tfb2m"	FALSE	FALSE	NA	NA	NA
ENSMUSP00000027769	ENSMUSG00000026492	10_77887610	6.21343	10	77.8876	1	179.528	179.546	"Tfb2m"	FALSE	FALSE	NA	NA	NA
ENSMUSP00000027769	ENSMUSG00000026492	17_57880675	6.59487	17	57.8807	1	179.528	179.546	"Tfb2m"	FALSE	FALSE	NA	NA	NA
ENSMUSP00000027769	ENSMUSG00000026492	19_15641034	6.94911	19	15.641	1	179.528	179.546	"Tfb2m"	FALSE	FALSE	NA	NA	NA
ENSMUSP00000027769	ENSMUSG00000026492	X_57234993	6.08665	X	57.235	1	179.528	179.546	"Tfb2m"	FALSE	FALSE	NA	NA	NA
ENSMUSP00000027777	ENSMUSG00000026496	4_144716368	6.38395	4	144.716	1	180.569	180.601	"Parp1"	FALSE	FALSE	NA	NA	NA
ENSMUSP00000027777	ENSMUSG00000026496	11_35825708	6.88515	11	35.8257	1	180.569	180.601	"Parp1"	FALSE	FALSE	NA	NA	NA
ENSMUSP00000027777	ENSMUSG00000026496	16_89268178	6.36452	16	89.2682	1	180.569	180.601	"Parp1"	FALSE	FALSE	NA	NA	NA
ENSMUSP00000027780	ENSMUSG00000026499	1_110029649	6.28307	1	110.03	1	180.726	180.754	"Acbd3"	FALSE	FALSE	NA	NA	NA
ENSMUSP00000027781	ENSMUSG00000026500	14_79485986	7.66718	14	79.486	1	178.319	178.323	"Cox20"	FALSE	FALSE	NA	NA	NA
ENSMUSP00000068895	ENSMUSG00000026509	1_63615111	7.16587	1	63.6151	1	182.467	182.517	"Capn2"	FALSE	FALSE	NA	NA	NA
ENSMUSP00000027792	ENSMUSG00000026511	1_128506168	7.58925	1	128.506	1	182.125	182.132	"Srp9"	FALSE	FALSE	NA	NA	NA
ENSMUSP00000027792	ENSMUSG00000026511	5_130238343	6.81305	5	130.238	1	182.125	182.132	"Srp9"	FALSE	FALSE	NA	NA	NA
ENSMUSP00000027792	ENSMUSG00000026511	16_86868543	7.24555	16	86.8685	1	182.125	182.132	"Srp9"	FALSE	FALSE	NA	NA	NA
ENSMUSP00000027792	ENSMUSG00000026511	18_45364158	6.3165	18	45.3642	1	182.125	182.132	"Srp9"	FALSE	FALSE	NA	NA	NA
ENSMUSP00000009340	ENSMUSG00000026536	3_148748974	6.38633	3	148.749	1	173.896	173.913	"Mnda"	FALSE	FALSE	NA	NA	NA
ENSMUSP00000009340	ENSMUSG00000026536	6_31026862	6.27516	6	31.0269	1	173.896	173.913	"Mnda"	FALSE	FALSE	NA	NA	NA
ENSMUSP00000027826	ENSMUSG00000026544	11_26727294	6.12571	11	26.7273	1	172.631	172.633	"Dusp23"	FALSE	FALSE	NA	NA	NA
ENSMUSP00000027826	ENSMUSG00000026544	15_6825481	7.38809	15	6.82548	1	172.631	172.633	"Dusp23"	FALSE	FALSE	NA	NA	NA
ENSMUSP00000106861	ENSMUSG00000026547	3_143904905	6.34702	3	143.905	1	172.5	172.507	"Tagln2"	FALSE	FALSE	NA	NA	NA
ENSMUSP00000073778	ENSMUSG00000026554	2_3038312	6.15616	2	3.03831	1	172.148	172.196	"Dcaf8"	FALSE	FALSE	NA	NA	NA
ENSMUSP00000073778	ENSMUSG00000026554	5_120489776	6.80839	5	120.49	1	172.148	172.196	"Dcaf8"	FALSE	FALSE	NA	NA	NA
ENSMUSP00000073778	ENSMUSG00000026554	11_58208056	6.48762	11	58.2081	1	172.148	172.196	"Dcaf8"	FALSE	FALSE	NA	NA	NA
ENSMUSP00000073778	ENSMUSG00000026554	12_64357842	6.52219	12	64.3578	1	172.148	172.196	"Dcaf8"	FALSE	FALSE	NA	NA	NA
ENSMUSP00000027853	ENSMUSG00000026568	9_115914751	6.06097	9	115.915	1	165.461	165.481	"Mpc2"	FALSE	FALSE	NA	NA	NA
ENSMUSP00000027853	ENSMUSG00000026568	15_100228823	6.16548	15	100.229	1	165.461	165.481	"Mpc2"	FALSE	FALSE	NA	NA	NA
ENSMUSP00000027856	ENSMUSG00000026571	14_66657026	6.04088	14	66.657	1	165.33	165.46	"Dcaf6"	FALSE	FALSE	NA	NA	NA
ENSMUSP00000027861	ENSMUSG00000026574	3_144248421	7.41232	3	144.248	1	164.797	164.824	"Dpt"	FALSE	FALSE	NA	NA	NA
ENSMUSP00000027861	ENSMUSG00000026574	3_146965364	6.40299	3	146.965	1	164.797	164.824	"Dpt"	FALSE	FALSE	0.428092	3	FALSE
ENSMUSP00000027861	ENSMUSG00000026574	5_130131231	7.02039	5	130.131	1	164.797	164.824	"Dpt"	FALSE	FALSE	NA	NA	NA
ENSMUSP00000083204	ENSMUSG00000026579	11_33383356	6.03611	11	33.3834	1	164.152	164.22	"F5"	FALSE	FALSE	NA	NA	NA
ENSMUSP00000027897	ENSMUSG00000026603	3_70071295	6.72697	3	70.0713	1	189.88	189.922	"Smyd2"	FALSE	FALSE	NA	NA	NA
ENSMUSP00000027897	ENSMUSG00000026603	5_45367366	7.16176	5	45.3674	1	189.88	189.922	"Smyd2"	FALSE	FALSE	NA	NA	NA
ENSMUSP00000027897	ENSMUSG00000026603	12_6602656	6.52515	12	6.60266	1	189.88	189.922	"Smyd2"	FALSE	FALSE	NA	NA	NA
ENSMUSP00000027897	ENSMUSG00000026603	18_57666220	6.36143	18	57.6662	1	189.88	189.922	"Smyd2"	FALSE	FALSE	NA	NA	NA
ENSMUSP00000027916	ENSMUSG00000026617	3_13880430	6.35187	3	13.8804	1	185.332	185.358	"Bpnt1"	FALSE	FALSE	NA	NA	NA
ENSMUSP00000027916	ENSMUSG00000026617	5_59880295	6.68044	5	59.8803	1	185.332	185.358	"Bpnt1"	FALSE	FALSE	NA	NA	NA
ENSMUSP00000027916	ENSMUSG00000026617	12_100202610	7.28415	12	100.203	1	185.332	185.358	"Bpnt1"	FALSE	FALSE	NA	NA	NA
ENSMUSP00000027916	ENSMUSG00000026617	X_10742848	6.88421	X	10.7428	1	185.332	185.358	"Bpnt1"	FALSE	FALSE	NA	NA	NA
ENSMUSP00000027921	ENSMUSG00000026618	5_98761504	6.88859	5	98.7615	1	185.285	185.329	"Iars2"	FALSE	FALSE	NA	NA	NA
ENSMUSP00000027921	ENSMUSG00000026618	18_61642497	6.41107	18	61.6425	1	185.285	185.329	"Iars2"	FALSE	FALSE	NA	NA	NA
ENSMUSP00000027921	ENSMUSG00000026618	18_66024960	6.14954	18	66.025	1	185.285	185.329	"Iars2"	FALSE	FALSE	NA	NA	NA
ENSMUSP00000106479	ENSMUSG00000026623	3_25833363	7.37741	3	25.8334	1	191.718	191.784	"Lpgat1"	FALSE	FALSE	NA	NA	NA
ENSMUSP00000070726	ENSMUSG00000026626	7_81529578	6.02357	7	81.5296	1	191.352	191.397	"Ppp2r5a"	FALSE	FALSE	NA	NA	NA
ENSMUSP00000070726	ENSMUSG00000026626	16_60489296	6.40829	16	60.4893	1	191.352	191.397	"Ppp2r5a"	FALSE	FALSE	NA	NA	NA
ENSMUSP00000110671	ENSMUSG00000026662	6_124490498	7.11759	6	124.49	2	4.88156	4.91056	"Sephs1"	FALSE	FALSE	NA	NA	NA
ENSMUSP00000106982	ENSMUSG00000026670	13_74113991	7.44565	13	74.114	1	170.142	170.175	"Uap1"	FALSE	FALSE	NA	NA	NA
ENSMUSP00000027986	ENSMUSG00000026672	3_147811332	8.11417	3	147.811	2	5.02064	5.06405	"Optn"	FALSE	TRUE	0.366531	3	FALSE
ENSMUSP00000027986	ENSMUSG00000026672	7_74457448	7.2666	7	74.4574	2	5.02064	5.06405	"Optn"	FALSE	FALSE	NA	NA	NA
ENSMUSP00000027986	ENSMUSG00000026672	11_90062562	7.07601	11	90.0626	2	5.02064	5.06405	"Optn"	FALSE	FALSE	NA	NA	NA
ENSMUSP00000027986	ENSMUSG00000026672	12_117400738	6.88535	12	117.401	2	5.02064	5.06405	"Optn"	FALSE	FALSE	NA	NA	NA
ENSMUSP00000027986	ENSMUSG00000026672	13_60196292	6.7559	13	60.1963	2	5.02064	5.06405	"Optn"	FALSE	FALSE	NA	NA	NA
ENSMUSP00000028004	ENSMUSG00000026687	3_111448669	6.51559	3	111.449	1	167.35	167.369	"Aldh9a1"	FALSE	FALSE	NA	NA	NA
ENSMUSP00000028005	ENSMUSG00000026688	1_62605816	6.61731	1	62.6058	1	167.372	167.394	"Mgst3"	FALSE	FALSE	NA	NA	NA
ENSMUSP00000028005	ENSMUSG00000026688	9_73040267	6.20034	9	73.0403	1	167.372	167.394	"Mgst3"	FALSE	FALSE	NA	NA	NA
ENSMUSP00000028005	ENSMUSG00000026688	14_79454535	6.8944	14	79.4545	1	167.372	167.394	"Mgst3"	FALSE	FALSE	NA	NA	NA
ENSMUSP00000028005	ENSMUSG00000026688	X_163286889	7.43202	X	163.287	1	167.372	167.394	"Mgst3"	FALSE	FALSE	NA	NA	NA
ENSMUSP00000071636	ENSMUSG00000026701	6_137335943	6.32288	6	137.336	1	161.24	161.251	"Prdx6"	FALSE	FALSE	NA	NA	NA
ENSMUSP00000071636	ENSMUSG00000026701	12_98741883	6.07575	12	98.7419	1	161.24	161.251	"Prdx6"	FALSE	FALSE	0.360016	12	FALSE
ENSMUSP00000071636	ENSMUSG00000026701	X_4216240	8.5335	X	4.21624	1	161.24	161.251	"Prdx6"	FALSE	TRUE	NA	NA	NA
ENSMUSP00000041851	ENSMUSG00000026709	7_89414308	7.09765	7	89.4143	1	161.041	161.071	"Dars2"	FALSE	FALSE	NA	NA	NA
ENSMUSP00000041851	ENSMUSG00000026709	7_96304669	6.63275	7	96.3047	1	161.041	161.071	"Dars2"	FALSE	FALSE	NA	NA	NA
ENSMUSP00000041851	ENSMUSG00000026709	18_74852277	6.58914	18	74.8523	1	161.041	161.071	"Dars2"	FALSE	FALSE	NA	NA	NA
ENSMUSP00000028045	ENSMUSG00000026712	16_10487495	6.4323	16	10.4875	2	14.2294	14.3321	"Mrc1"	FALSE	FALSE	NA	NA	NA
ENSMUSP00000068971	ENSMUSG00000026715	13_69202293	6.33431	13	69.2023	1	160.979	161.003	"Serpinc1"	FALSE	FALSE	NA	NA	NA
ENSMUSP00000100025	ENSMUSG00000026718	2_142882921	6.05497	2	142.883	2	14.0741	14.1483	"Stam"	FALSE	FALSE	NA	NA	NA
ENSMUSP00000100025	ENSMUSG00000026718	6_124226526	6.41961	6	124.227	2	14.0741	14.1483	"Stam"	FALSE	FALSE	NA	NA	NA
ENSMUSP00000100025	ENSMUSG00000026718	11_37458101	6.70218	11	37.4581	2	14.0741	14.1483	"Stam"	FALSE	FALSE	NA	NA	NA
ENSMUSP00000100025	ENSMUSG00000026718	11_58208056	6.28118	11	58.2081	2	14.0741	14.1483	"Stam"	FALSE	FALSE	NA	NA	NA
ENSMUSP00000100025	ENSMUSG00000026718	15_56537264	6.29433	15	56.5373	2	14.0741	14.1483	"Stam"	FALSE	FALSE	NA	NA	NA
ENSMUSP00000028049	ENSMUSG00000026721	12_17256771	6.07739	12	17.2568	1	160.219	160.793	"Rabgap1l"	FALSE	FALSE	NA	NA	NA
ENSMUSP00000028049	ENSMUSG00000026721	X_142548819	6.56387	X	142.549	1	160.219	160.793	"Rabgap1l"	FALSE	FALSE	NA	NA	NA
ENSMUSP00000117009	ENSMUSG00000026730	1_72185232	6.03002	1	72.1852	2	12.924	13.0035	"Pter"	FALSE	FALSE	NA	NA	NA
ENSMUSP00000117009	ENSMUSG00000026730	1_187531411	6.11215	1	187.531	2	12.924	13.0035	"Pter"	FALSE	FALSE	NA	NA	NA
ENSMUSP00000006912	ENSMUSG00000026737	8_129286612	6.36778	8	129.287	2	18.8423	18.9981	"Pip4k2a"	FALSE	FALSE	NA	NA	NA
ENSMUSP00000088980	ENSMUSG00000026740	1_34380164	6.25108	1	34.3802	2	18.1957	18.3928	"Dnajc1"	FALSE	FALSE	NA	NA	NA
ENSMUSP00000088980	ENSMUSG00000026740	1_149208348	8.94814	1	149.208	2	18.1957	18.3928	"Dnajc1"	FALSE	TRUE	NA	NA	NA
ENSMUSP00000088980	ENSMUSG00000026740	5_28094260	6.04015	5	28.0943	2	18.1957	18.3928	"Dnajc1"	FALSE	FALSE	NA	NA	NA
ENSMUSP00000088980	ENSMUSG00000026740	7_29338643	6.83595	7	29.3386	2	18.1957	18.3928	"Dnajc1"	FALSE	FALSE	NA	NA	NA
ENSMUSP00000088980	ENSMUSG00000026740	11_114627796	6.14983	11	114.628	2	18.1957	18.3928	"Dnajc1"	FALSE	FALSE	NA	NA	NA
ENSMUSP00000088980	ENSMUSG00000026740	15_12572914	6.25168	15	12.5729	2	18.1957	18.3928	"Dnajc1"	FALSE	FALSE	NA	NA	NA
ENSMUSP00000028081	ENSMUSG00000026748	1_163037722	8.51958	1	163.038	2	16.3563	16.7558	"Plxdc2"	FALSE	TRUE	NA	NA	NA
ENSMUSP00000028081	ENSMUSG00000026748	1_168255306	7.92698	1	168.255	2	16.3563	16.7558	"Plxdc2"	FALSE	TRUE	NA	NA	NA
ENSMUSP00000028083	ENSMUSG00000026750	1_179971105	6.39281	1	179.971	2	38.588	38.6441	"Psmb7"	FALSE	FALSE	NA	NA	NA
ENSMUSP00000028083	ENSMUSG00000026750	3_149475744	6.91331	3	149.476	2	38.588	38.6441	"Psmb7"	FALSE	FALSE	NA	NA	NA
ENSMUSP00000028083	ENSMUSG00000026750	7_122332496	6.58911	7	122.332	2	38.588	38.6441	"Psmb7"	FALSE	FALSE	NA	NA	NA
ENSMUSP00000028083	ENSMUSG00000026750	12_105967470	6.10722	12	105.967	2	38.588	38.6441	"Psmb7"	FALSE	FALSE	NA	NA	NA
ENSMUSP00000028106	ENSMUSG00000026768	13_36902318	6.59571	13	36.9023	2	12.1066	12.3019	"Itga8"	FALSE	FALSE	NA	NA	NA
ENSMUSP00000110495	ENSMUSG00000026773	3_130934042	6.30712	3	130.934	2	11.4714	11.5021	"Pfkfb3"	FALSE	FALSE	NA	NA	NA
ENSMUSP00000110495	ENSMUSG00000026773	11_14276158	8.09213	11	14.2762	2	11.4714	11.5021	"Pfkfb3"	FALSE	TRUE	NA	NA	NA
ENSMUSP00000028117	ENSMUSG00000026775	7_127857243	6.11853	7	127.857	2	23.1564	23.1993	"Yme1l1"	FALSE	FALSE	NA	NA	NA
ENSMUSP00000028121	ENSMUSG00000026781	2_4431956	6.74349	2	4.43196	2	23.0682	23.1145	"Acbd5"	FALSE	FALSE	NA	NA	NA
ENSMUSP00000028121	ENSMUSG00000026781	10_119695499	6.70804	10	119.695	2	23.0682	23.1145	"Acbd5"	FALSE	FALSE	NA	NA	NA
ENSMUSP00000028121	ENSMUSG00000026781	11_52583376	8.41672	11	52.5834	2	23.0682	23.1145	"Acbd5"	FALSE	TRUE	NA	NA	NA
ENSMUSP00000028121	ENSMUSG00000026781	11_60708508	6.00753	11	60.7085	2	23.0682	23.1145	"Acbd5"	FALSE	FALSE	NA	NA	NA
ENSMUSP00000028121	ENSMUSG00000026781	14_79840466	6.82185	14	79.8405	2	23.0682	23.1145	"Acbd5"	FALSE	FALSE	NA	NA	NA
ENSMUSP00000014290	ENSMUSG00000026786	5_26650949	7.17553	5	26.6509	2	22.7741	22.8757	"Apbb1ip"	FALSE	FALSE	NA	NA	NA
ENSMUSP00000014290	ENSMUSG00000026786	12_100631433	7.15875	12	100.631	2	22.7741	22.8757	"Apbb1ip"	FALSE	FALSE	NA	NA	NA
ENSMUSP00000014290	ENSMUSG00000026786	15_48627418	6.36467	15	48.6274	2	22.7741	22.8757	"Apbb1ip"	FALSE	FALSE	NA	NA	NA
ENSMUSP00000028135	ENSMUSG00000026796	4_135673220	6.94159	4	135.673	2	32.8761	32.9253	"Fam129b"	FALSE	FALSE	NA	NA	NA
ENSMUSP00000028135	ENSMUSG00000026796	10_84690521	7.20751	10	84.6905	2	32.8761	32.9253	"Fam129b"	FALSE	FALSE	NA	NA	NA
ENSMUSP00000052440	ENSMUSG00000026797	X_56553740	6.0136	X	56.5537	2	32.7876	32.8472	"Stxbp1"	FALSE	FALSE	NA	NA	NA
ENSMUSP00000028137	ENSMUSG00000026798	2_172373976	7.31975	2	172.374	2	29.7875	29.7979	"Coq4"	FALSE	FALSE	NA	NA	NA
ENSMUSP00000028137	ENSMUSG00000026798	3_143273346	6.32487	3	143.273	2	29.7875	29.7979	"Coq4"	FALSE	FALSE	NA	NA	NA
ENSMUSP00000028137	ENSMUSG00000026798	12_45517636	6.27231	12	45.5176	2	29.7875	29.7979	"Coq4"	FALSE	FALSE	NA	NA	NA
ENSMUSP00000028137	ENSMUSG00000026798	14_59636845	6.15051	14	59.6368	2	29.7875	29.7979	"Coq4"	FALSE	FALSE	NA	NA	NA
ENSMUSP00000108903	ENSMUSG00000026817	7_17702763	7.54756	7	17.7028	2	32.6218	32.6468	"Ak1"	FALSE	FALSE	NA	NA	NA
ENSMUSP00000108903	ENSMUSG00000026817	7_128640695	6.1603	7	128.641	2	32.6218	32.6468	"Ak1"	FALSE	FALSE	NA	NA	NA
ENSMUSP00000108903	ENSMUSG00000026817	12_100496164	6.68412	12	100.496	2	32.6218	32.6468	"Ak1"	FALSE	FALSE	0.396021	12	FALSE
ENSMUSP00000108903	ENSMUSG00000026817	17_12648057	6.85431	17	12.6481	2	32.6218	32.6468	"Ak1"	FALSE	FALSE	NA	NA	NA
ENSMUSP00000108903	ENSMUSG00000026817	18_84276833	6.1085	18	84.2768	2	32.6218	32.6468	"Ak1"	FALSE	FALSE	NA	NA	NA
ENSMUSP00000028162	ENSMUSG00000026820	9_73274329	7.31206	9	73.2743	2	32.3959	32.4027	"Ptges2"	FALSE	FALSE	NA	NA	NA
ENSMUSP00000028162	ENSMUSG00000026820	11_60822582	6.85902	11	60.8226	2	32.3959	32.4027	"Ptges2"	FALSE	FALSE	NA	NA	NA
ENSMUSP00000109110	ENSMUSG00000026843	1_160773590	7.09722	1	160.774	2	31.5727	31.6175	"Fubp3"	FALSE	FALSE	NA	NA	NA
ENSMUSP00000109110	ENSMUSG00000026843	3_115239635	6.38453	3	115.24	2	31.5727	31.6175	"Fubp3"	FALSE	FALSE	NA	NA	NA
ENSMUSP00000109110	ENSMUSG00000026843	3_121256964	6.03043	3	121.257	2	31.5727	31.6175	"Fubp3"	FALSE	FALSE	NA	NA	NA
ENSMUSP00000109110	ENSMUSG00000026843	6_91099838	6.37162	6	91.0998	2	31.5727	31.6175	"Fubp3"	FALSE	FALSE	NA	NA	NA
ENSMUSP00000109110	ENSMUSG00000026843	13_39459367	6.20397	13	39.4594	2	31.5727	31.6175	"Fubp3"	FALSE	FALSE	NA	NA	NA
ENSMUSP00000097788	ENSMUSG00000026860	1_166440210	6.37614	1	166.44	2	30.3448	30.3593	"Sh3glb2"	FALSE	FALSE	NA	NA	NA
ENSMUSP00000097788	ENSMUSG00000026860	3_150484707	6.24355	3	150.485	2	30.3448	30.3593	"Sh3glb2"	FALSE	FALSE	NA	NA	NA
ENSMUSP00000097788	ENSMUSG00000026860	9_69430503	7.14403	9	69.4305	2	30.3448	30.3593	"Sh3glb2"	FALSE	FALSE	NA	NA	NA
ENSMUSP00000028222	ENSMUSG00000026864	1_63741721	6.29232	1	63.7417	2	34.772	34.7765	"Hspa5"	FALSE	FALSE	NA	NA	NA
ENSMUSP00000028222	ENSMUSG00000026864	2_73915310	6.58131	2	73.9153	2	34.772	34.7765	"Hspa5"	FALSE	FALSE	NA	NA	NA
ENSMUSP00000028222	ENSMUSG00000026864	10_74682525	6.97389	10	74.6825	2	34.772	34.7765	"Hspa5"	FALSE	FALSE	NA	NA	NA
ENSMUSP00000099864	ENSMUSG00000026867	2_106649837	6.16601	2	106.65	2	34.6762	34.7552	"Gapvd1"	FALSE	FALSE	NA	NA	NA
ENSMUSP00000099864	ENSMUSG00000026867	10_70777040	6.38851	10	70.777	2	34.6762	34.7552	"Gapvd1"	FALSE	FALSE	NA	NA	NA
ENSMUSP00000028225	ENSMUSG00000026869	5_134724258	6.80232	5	134.724	2	34.8521	34.8709	"Psmd5"	FALSE	FALSE	NA	NA	NA
ENSMUSP00000028225	ENSMUSG00000026869	6_126033864	6.4681	6	126.034	2	34.8521	34.8709	"Psmd5"	FALSE	FALSE	NA	NA	NA
ENSMUSP00000028238	ENSMUSG00000026878	7_80701890	6.4559	7	80.7019	2	35.1802	35.2011	"Rab14"	FALSE	FALSE	NA	NA	NA
ENSMUSP00000028238	ENSMUSG00000026878	8_47570501	7.31717	8	47.5705	2	35.1802	35.2011	"Rab14"	FALSE	FALSE	NA	NA	NA
ENSMUSP00000028238	ENSMUSG00000026878	8_62014077	7.10189	8	62.0141	2	35.1802	35.2011	"Rab14"	FALSE	FALSE	NA	NA	NA
ENSMUSP00000028239	ENSMUSG00000026879	13_99111791	6.92487	13	99.1118	2	35.2797	35.3079	"Gsn"	FALSE	FALSE	NA	NA	NA
ENSMUSP00000065352	ENSMUSG00000026895	11_31548839	6.49259	11	31.5488	2	36.0363	36.0494	"Ndufa8"	FALSE	FALSE	NA	NA	NA
ENSMUSP00000028278	ENSMUSG00000026914	3_146356726	6.0776	3	146.357	2	61.7117	61.8004	"Psmd14"	FALSE	FALSE	0.303787	3	FALSE
ENSMUSP00000028278	ENSMUSG00000026914	5_98613680	6.12074	5	98.6137	2	61.7117	61.8004	"Psmd14"	FALSE	FALSE	NA	NA	NA
ENSMUSP00000109585	ENSMUSG00000026917	3_8963976	6.32089	3	8.96398	2	27.5152	27.5365	"Wdr5"	FALSE	FALSE	NA	NA	NA
ENSMUSP00000028286	ENSMUSG00000026922	7_128640695	7.34437	7	128.641	2	26.5931	26.6044	"Agpat2"	FALSE	FALSE	NA	NA	NA
ENSMUSP00000028286	ENSMUSG00000026922	9_24130860	6.11653	9	24.1309	2	26.5931	26.6044	"Agpat2"	FALSE	FALSE	NA	NA	NA
ENSMUSP00000028286	ENSMUSG00000026922	12_105351235	7.20931	12	105.351	2	26.5931	26.6044	"Agpat2"	FALSE	FALSE	NA	NA	NA
ENSMUSP00000075762	ENSMUSG00000026926	13_63509062	6.96689	13	63.5091	2	26.3893	26.3971	"Pmpca"	FALSE	FALSE	NA	NA	NA
ENSMUSP00000028307	ENSMUSG00000026938	8_14563247	6.23095	8	14.5632	2	25.6247	25.628	"Fcna"	FALSE	FALSE	NA	NA	NA
ENSMUSP00000108325	ENSMUSG00000026946	1_124992065	7.09771	1	124.992	2	51.9485	51.9735	"Nmi"	FALSE	FALSE	NA	NA	NA
ENSMUSP00000108325	ENSMUSG00000026946	5_49147557	6.06453	5	49.1476	2	51.9485	51.9735	"Nmi"	FALSE	FALSE	NA	NA	NA
ENSMUSP00000108325	ENSMUSG00000026946	5_123105995	6.54935	5	123.106	2	51.9485	51.9735	"Nmi"	FALSE	FALSE	NA	NA	NA
ENSMUSP00000108325	ENSMUSG00000026946	11_56119973	6.76306	11	56.12	2	51.9485	51.9735	"Nmi"	FALSE	FALSE	NA	NA	NA
ENSMUSP00000099989	ENSMUSG00000026956	10_69675921	6.51871	10	69.6759	2	25.3599	25.3657	"Uap1l1"	FALSE	FALSE	NA	NA	NA
ENSMUSP00000099989	ENSMUSG00000026956	17_81440983	6.14884	17	81.441	2	25.3599	25.3657	"Uap1l1"	FALSE	FALSE	NA	NA	NA
ENSMUSP00000099989	ENSMUSG00000026956	18_43127391	6.11168	18	43.1274	2	25.3599	25.3657	"Uap1l1"	FALSE	FALSE	NA	NA	NA
ENSMUSP00000028368	ENSMUSG00000026988	9_76268871	6.03335	9	76.2689	2	59.8524	59.8826	"Wdsub1"	FALSE	FALSE	NA	NA	NA
ENSMUSP00000028368	ENSMUSG00000026988	X_151227466	6.6305	X	151.227	2	59.8524	59.8826	"Wdsub1"	FALSE	FALSE	NA	NA	NA
ENSMUSP00000099815	ENSMUSG00000026991	1_107735834	6.86301	1	107.736	2	59.1609	59.3552	"Pkp4"	FALSE	FALSE	NA	NA	NA
ENSMUSP00000099815	ENSMUSG00000026991	5_32607725	7.78233	5	32.6077	2	59.1609	59.3552	"Pkp4"	FALSE	TRUE	NA	NA	NA
ENSMUSP00000099815	ENSMUSG00000026991	X_10471472	6.83796	X	10.4715	2	59.1609	59.3552	"Pkp4"	FALSE	FALSE	NA	NA	NA
ENSMUSP00000028386	ENSMUSG00000027002	16_86924518	6.36038	16	86.9245	2	80.5005	80.5814	"Nckap1"	FALSE	FALSE	NA	NA	NA
ENSMUSP00000028392	ENSMUSG00000027006	7_133981557	7.34721	7	133.982	2	80.3155	80.354	"Dnajc10"	FALSE	FALSE	NA	NA	NA
ENSMUSP00000028392	ENSMUSG00000027006	15_71046500	6.1401	15	71.0465	2	80.3155	80.354	"Dnajc10"	FALSE	FALSE	NA	NA	NA
ENSMUSP00000122103	ENSMUSG00000027010	1_183048516	6.47738	1	183.049	2	71.2711	71.3677	"Slc25a12"	FALSE	FALSE	NA	NA	NA
ENSMUSP00000122103	ENSMUSG00000027010	X_49009041	6.32412	X	49.009	2	71.2711	71.3677	"Slc25a12"	FALSE	FALSE	NA	NA	NA
ENSMUSP00000099776	ENSMUSG00000027030	12_104591574	6.34867	12	104.592	2	68.2104	68.4723	"Stk39"	FALSE	FALSE	NA	NA	NA
ENSMUSP00000099776	ENSMUSG00000027030	18_79106060	7.28546	18	79.1061	2	68.2104	68.4723	"Stk39"	FALSE	FALSE	NA	NA	NA
ENSMUSP00000079752	ENSMUSG00000027070	1_163037722	6.30084	1	163.038	2	69.4243	69.5861	"Lrp2"	FALSE	FALSE	NA	NA	NA
ENSMUSP00000079752	ENSMUSG00000027070	1_171169050	7.33362	1	171.169	2	69.4243	69.5861	"Lrp2"	FALSE	FALSE	NA	NA	NA
ENSMUSP00000079752	ENSMUSG00000027070	3_123410254	6.11592	3	123.41	2	69.4243	69.5861	"Lrp2"	FALSE	FALSE	NA	NA	NA
ENSMUSP00000079752	ENSMUSG00000027070	6_27513394	7.0442	6	27.5134	2	69.4243	69.5861	"Lrp2"	FALSE	FALSE	NA	NA	NA
ENSMUSP00000079752	ENSMUSG00000027070	6_88707550	6.48521	6	88.7075	2	69.4243	69.5861	"Lrp2"	FALSE	FALSE	NA	NA	NA
ENSMUSP00000079752	ENSMUSG00000027070	8_113135959	6.37569	8	113.136	2	69.4243	69.5861	"Lrp2"	FALSE	FALSE	NA	NA	NA
ENSMUSP00000079752	ENSMUSG00000027070	10_3074301	6.47732	10	3.0743	2	69.4243	69.5861	"Lrp2"	FALSE	FALSE	NA	NA	NA
ENSMUSP00000079752	ENSMUSG00000027070	13_86929158	6.17859	13	86.9292	2	69.4243	69.5861	"Lrp2"	FALSE	FALSE	NA	NA	NA
ENSMUSP00000079752	ENSMUSG00000027070	16_23808232	6.26596	16	23.8082	2	69.4243	69.5861	"Lrp2"	FALSE	FALSE	NA	NA	NA
ENSMUSP00000028470	ENSMUSG00000027076	5_63006665	6.63895	5	63.0067	2	84.827	84.8302	"Timm10"	FALSE	FALSE	NA	NA	NA
ENSMUSP00000028470	ENSMUSG00000027076	13_53082596	6.08998	13	53.0826	2	84.827	84.8302	"Timm10"	FALSE	FALSE	NA	NA	NA
ENSMUSP00000028499	ENSMUSG00000027087	3_147811332	7.7247	3	147.811	2	83.7244	83.8069	"Itgav"	FALSE	FALSE	0.443356	3	FALSE
ENSMUSP00000080301	ENSMUSG00000027091	12_91474162	7.62467	12	91.4742	2	83.6444	83.6646	"Zc3h15"	FALSE	FALSE	NA	NA	NA
ENSMUSP00000028511	ENSMUSG00000027099	11_51034962	10.7944	11	51.035	2	74.8258	74.8784	"Mtx2"	FALSE	TRUE	NA	NA	NA
ENSMUSP00000028511	ENSMUSG00000027099	X_93507486	6.19555	X	93.5075	2	74.8258	74.8784	"Mtx2"	FALSE	FALSE	NA	NA	NA
ENSMUSP00000107729	ENSMUSG00000027111	19_58930876	6.0741	19	58.9309	2	71.7456	71.8584	"Itga6"	FALSE	FALSE	NA	NA	NA
ENSMUSP00000028551	ENSMUSG00000027131	1_175613151	8.628	1	175.613	2	112.363	112.368	"Emc4"	FALSE	TRUE	NA	NA	NA
ENSMUSP00000028551	ENSMUSG00000027131	3_46135310	7.5768	3	46.1353	2	112.363	112.368	"Emc4"	FALSE	FALSE	NA	NA	NA
ENSMUSP00000028551	ENSMUSG00000027131	8_67125001	6.24938	8	67.125	2	112.363	112.368	"Emc4"	FALSE	FALSE	NA	NA	NA
ENSMUSP00000028551	ENSMUSG00000027131	9_27648545	7.79387	9	27.6485	2	112.363	112.368	"Emc4"	FALSE	TRUE	NA	NA	NA
ENSMUSP00000028551	ENSMUSG00000027131	16_75767957	6.83547	16	75.768	2	112.363	112.368	"Emc4"	FALSE	FALSE	NA	NA	NA
ENSMUSP00000028551	ENSMUSG00000027131	17_66287364	6.05341	17	66.2874	2	112.363	112.368	"Emc4"	FALSE	FALSE	NA	NA	NA
ENSMUSP00000028583	ENSMUSG00000027162	10_17351397	6.15037	10	17.3514	2	109.891	109.901	"Lin7c"	FALSE	FALSE	NA	NA	NA
ENSMUSP00000028583	ENSMUSG00000027162	16_37211733	6.05466	16	37.2117	2	109.891	109.901	"Lin7c"	FALSE	FALSE	NA	NA	NA
ENSMUSP00000028583	ENSMUSG00000027162	16_97635634	7.99683	16	97.6356	2	109.891	109.901	"Lin7c"	FALSE	TRUE	NA	NA	NA
ENSMUSP00000028583	ENSMUSG00000027162	17_80679639	6.98993	17	80.6796	2	109.891	109.901	"Lin7c"	FALSE	FALSE	NA	NA	NA
ENSMUSP00000028607	ENSMUSG00000027184	X_11262400	7.71212	X	11.2624	2	103.763	103.798	"Caprin1"	FALSE	FALSE	NA	NA	NA
ENSMUSP00000028610	ENSMUSG00000027187	4_154025812	6.2675	4	154.026	2	103.454	103.485	"Cat"	FALSE	FALSE	NA	NA	NA
ENSMUSP00000028617	ENSMUSG00000027193	2_161479501	6.69769	2	161.48	2	94.4117	94.4381	"Api5"	FALSE	FALSE	NA	NA	NA
ENSMUSP00000028617	ENSMUSG00000027193	4_57130950	9.55318	4	57.1309	2	94.4117	94.4381	"Api5"	FALSE	TRUE	NA	NA	NA
ENSMUSP00000028617	ENSMUSG00000027193	19_22439723	7.00787	19	22.4397	2	94.4117	94.4381	"Api5"	FALSE	FALSE	NA	NA	NA
ENSMUSP00000028633	ENSMUSG00000027204	5_51609564	6.57035	5	51.6096	2	125.301	125.508	"Fbn1"	FALSE	FALSE	NA	NA	NA
ENSMUSP00000028633	ENSMUSG00000027204	12_99986420	6.91235	12	99.9864	2	125.301	125.508	"Fbn1"	FALSE	FALSE	0.417673	12	FALSE
ENSMUSP00000106090	ENSMUSG00000027206	17_51827136	7.62676	17	51.8271	2	125.83	125.859	"Cops2"	FALSE	FALSE	NA	NA	NA
ENSMUSP00000028636	ENSMUSG00000027207	X_134728514	6.0923	X	134.729	2	125.859	125.984	"Galk2"	FALSE	FALSE	NA	NA	NA
ENSMUSP00000028650	ENSMUSG00000027222	4_138630670	6.31933	4	138.631	2	92.3747	92.3812	"Pex16"	FALSE	FALSE	NA	NA	NA
ENSMUSP00000106222	ENSMUSG00000027238	1_40253684	6.23506	1	40.2537	2	121.546	121.807	"Frmd5"	FALSE	FALSE	NA	NA	NA
ENSMUSP00000106222	ENSMUSG00000027238	3_66077204	7.53541	3	66.0772	2	121.546	121.807	"Frmd5"	FALSE	FALSE	NA	NA	NA
ENSMUSP00000106222	ENSMUSG00000027238	3_76845932	7.15521	3	76.8459	2	121.546	121.807	"Frmd5"	FALSE	FALSE	NA	NA	NA
ENSMUSP00000106222	ENSMUSG00000027238	3_150484707	8.50969	3	150.485	2	121.546	121.807	"Frmd5"	FALSE	TRUE	NA	NA	NA
ENSMUSP00000106222	ENSMUSG00000027238	18_45731143	7.23376	18	45.7311	2	121.546	121.807	"Frmd5"	FALSE	FALSE	NA	NA	NA
ENSMUSP00000106222	ENSMUSG00000027238	X_133928183	6.91686	X	133.928	2	121.546	121.807	"Frmd5"	FALSE	FALSE	NA	NA	NA
ENSMUSP00000106222	ENSMUSG00000027238	X_167642420	10.0279	X	167.642	2	121.546	121.807	"Frmd5"	FALSE	TRUE	NA	NA	NA
ENSMUSP00000106961	ENSMUSG00000027247	3_144274991	6.54295	3	144.275	2	91.6499	91.6723	"Arhgap1"	FALSE	FALSE	NA	NA	NA
ENSMUSP00000106961	ENSMUSG00000027247	14_33125111	6.16096	14	33.1251	2	91.6499	91.6723	"Arhgap1"	FALSE	FALSE	NA	NA	NA
ENSMUSP00000106961	ENSMUSG00000027247	16_75767957	6.5771	16	75.768	2	91.6499	91.6723	"Arhgap1"	FALSE	FALSE	NA	NA	NA
ENSMUSP00000028683	ENSMUSG00000027248	3_111230583	6.00567	3	111.231	2	121.414	121.439	"Pdia3"	FALSE	FALSE	NA	NA	NA
ENSMUSP00000028683	ENSMUSG00000027248	3_146965364	6.22916	3	146.965	2	121.414	121.439	"Pdia3"	FALSE	FALSE	0.487449	3	FALSE
ENSMUSP00000028683	ENSMUSG00000027248	12_103979746	6.21867	12	103.98	2	121.414	121.439	"Pdia3"	FALSE	FALSE	NA	NA	NA
ENSMUSP00000028683	ENSMUSG00000027248	13_101007796	6.28342	13	101.008	2	121.414	121.439	"Pdia3"	FALSE	FALSE	NA	NA	NA
ENSMUSP00000028681	ENSMUSG00000027249	1_46895796	6.82865	1	46.8958	2	91.6253	91.6364	"F2"	FALSE	FALSE	NA	NA	NA
ENSMUSP00000028681	ENSMUSG00000027249	2_20513027	6.01072	2	20.513	2	91.6253	91.6364	"F2"	FALSE	FALSE	NA	NA	NA
ENSMUSP00000028681	ENSMUSG00000027249	6_33917400	7.1214	6	33.9174	2	91.6253	91.6364	"F2"	FALSE	FALSE	NA	NA	NA
ENSMUSP00000054391	ENSMUSG00000027257	6_123131507	7.33695	6	123.132	2	91.256	91.2647	"Pacsin3"	FALSE	FALSE	NA	NA	NA
ENSMUSP00000054391	ENSMUSG00000027257	9_93807369	7.1217	9	93.8074	2	91.256	91.2647	"Pacsin3"	FALSE	FALSE	NA	NA	NA
ENSMUSP00000054391	ENSMUSG00000027257	X_10683100	7.71621	X	10.6831	2	91.256	91.2647	"Pacsin3"	FALSE	FALSE	NA	NA	NA
ENSMUSP00000112138	ENSMUSG00000027287	3_149106633	6.35294	3	149.107	2	120.568	120.601	"Snap23"	FALSE	FALSE	NA	NA	NA
ENSMUSP00000112138	ENSMUSG00000027287	12_100986369	6.34335	12	100.986	2	120.568	120.601	"Snap23"	FALSE	FALSE	0.328225	12	FALSE
ENSMUSP00000028755	ENSMUSG00000027293	8_13394105	6.11705	8	13.3941	2	120.089	120.155	"Ehd4"	FALSE	FALSE	NA	NA	NA
ENSMUSP00000028769	ENSMUSG00000027303	7_92530665	6.436	7	92.5307	2	130.45	130.554	"Ptpra"	FALSE	FALSE	NA	NA	NA
ENSMUSP00000028769	ENSMUSG00000027303	14_7655805	6.0629	14	7.6558	2	130.45	130.554	"Ptpra"	FALSE	FALSE	NA	NA	NA
ENSMUSP00000028769	ENSMUSG00000027303	14_19927246	6.32481	14	19.9272	2	130.45	130.554	"Ptpra"	FALSE	FALSE	NA	NA	NA
ENSMUSP00000028769	ENSMUSG00000027303	14_96829004	6.94641	14	96.829	2	130.45	130.554	"Ptpra"	FALSE	FALSE	NA	NA	NA
ENSMUSP00000028769	ENSMUSG00000027303	14_100867819	6.55421	14	100.868	2	130.45	130.554	"Ptpra"	FALSE	FALSE	NA	NA	NA
ENSMUSP00000106425	ENSMUSG00000027305	8_110772798	6.71746	8	110.773	2	119.655	119.663	"Ndufaf1"	FALSE	FALSE	NA	NA	NA
ENSMUSP00000028807	ENSMUSG00000027332	X_70915136	6.47964	X	70.9151	2	118.862	118.883	"Ivd"	FALSE	FALSE	NA	NA	NA
ENSMUSP00000105793	ENSMUSG00000027341	5_26914078	7.10167	5	26.9141	2	132.239	132.248	"Tmem230"	FALSE	FALSE	NA	NA	NA
ENSMUSP00000105793	ENSMUSG00000027341	14_22110867	6.54779	14	22.1109	2	132.239	132.248	"Tmem230"	FALSE	FALSE	NA	NA	NA
ENSMUSP00000028817	ENSMUSG00000027342	1_183578134	6.76436	1	183.578	2	132.249	132.253	"Pcna"	FALSE	FALSE	NA	NA	NA
ENSMUSP00000028817	ENSMUSG00000027342	2_69310954	7.30092	2	69.311	2	132.249	132.253	"Pcna"	FALSE	FALSE	NA	NA	NA
ENSMUSP00000028817	ENSMUSG00000027342	3_148066071	6.70544	3	148.066	2	132.249	132.253	"Pcna"	FALSE	FALSE	NA	NA	NA
ENSMUSP00000028817	ENSMUSG00000027342	11_51435160	7.86619	11	51.4352	2	132.249	132.253	"Pcna"	FALSE	TRUE	NA	NA	NA
ENSMUSP00000062221	ENSMUSG00000027346	19_25099509	6.8002	19	25.0995	2	132.529	132.588	"Gpcpd1"	FALSE	FALSE	NA	NA	NA
ENSMUSP00000028844	ENSMUSG00000027366	1_180904377	6.59446	1	180.904	2	126.89	126.933	"Sppl2a"	FALSE	FALSE	NA	NA	NA
ENSMUSP00000028844	ENSMUSG00000027366	13_83923861	6.15402	13	83.9239	2	126.89	126.933	"Sppl2a"	FALSE	FALSE	NA	NA	NA
ENSMUSP00000028848	ENSMUSG00000027371	1_124804238	6.72248	1	124.804	2	127.436	127.445	"Fahd2a"	FALSE	FALSE	NA	NA	NA
ENSMUSP00000028848	ENSMUSG00000027371	3_9328007	6.06486	3	9.32801	2	127.436	127.445	"Fahd2a"	FALSE	FALSE	NA	NA	NA
ENSMUSP00000028848	ENSMUSG00000027371	3_19716844	6.05364	3	19.7168	2	127.436	127.445	"Fahd2a"	FALSE	FALSE	NA	NA	NA
ENSMUSP00000028852	ENSMUSG00000027374	3_140655135	7.8797	3	140.655	2	127.587	127.607	"Mrps5"	FALSE	TRUE	NA	NA	NA
ENSMUSP00000035325	ENSMUSG00000027384	5_37205135	6.27527	5	37.2051	2	140.171	140.204	"Ndufaf5"	FALSE	FALSE	NA	NA	NA
ENSMUSP00000099488	ENSMUSG00000027404	3_97467286	6.79272	3	97.4673	2	130.171	130.179	"Snrpb"	FALSE	FALSE	NA	NA	NA
ENSMUSP00000099488	ENSMUSG00000027404	9_115514216	6.2117	9	115.514	2	130.171	130.179	"Snrpb"	FALSE	FALSE	NA	NA	NA
ENSMUSP00000099488	ENSMUSG00000027404	16_48524425	6.4349	16	48.5244	2	130.171	130.179	"Snrpb"	FALSE	FALSE	NA	NA	NA
ENSMUSP00000099487	ENSMUSG00000027405	13_60012867	6.82753	13	60.0129	2	130.274	130.279	"Nop56"	FALSE	FALSE	NA	NA	NA
ENSMUSP00000099487	ENSMUSG00000027405	13_97056129	6.00635	13	97.0561	2	130.274	130.279	"Nop56"	FALSE	FALSE	NA	NA	NA
ENSMUSP00000099487	ENSMUSG00000027405	X_56764121	7.17176	X	56.7641	2	130.274	130.279	"Nop56"	FALSE	FALSE	NA	NA	NA
ENSMUSP00000028900	ENSMUSG00000027411	9_85537551	6.95816	9	85.5376	2	130.424	130.444	"Vps16"	FALSE	FALSE	NA	NA	NA
ENSMUSP00000016072	ENSMUSG00000027422	2_74023380	6.01382	2	74.0234	2	143.947	144.011	"Rrbp1"	FALSE	FALSE	NA	NA	NA
ENSMUSP00000016072	ENSMUSG00000027422	3_81211178	6.01316	3	81.2112	2	143.947	144.011	"Rrbp1"	FALSE	FALSE	NA	NA	NA
ENSMUSP00000016072	ENSMUSG00000027422	10_78621202	6.50897	10	78.6212	2	143.947	144.011	"Rrbp1"	FALSE	FALSE	NA	NA	NA
ENSMUSP00000105657	ENSMUSG00000027423	6_122325293	7.82449	6	122.325	2	144.25	144.271	"Snx5"	FALSE	TRUE	NA	NA	NA
ENSMUSP00000105657	ENSMUSG00000027423	6_144269559	6.36556	6	144.27	2	144.25	144.271	"Snx5"	FALSE	FALSE	NA	NA	NA
ENSMUSP00000028915	ENSMUSG00000027428	14_20250003	7.27937	14	20.25	2	144.542	144.551	"Rbbp9"	FALSE	FALSE	NA	NA	NA
ENSMUSP00000028915	ENSMUSG00000027428	14_48867883	6.1107	14	48.8679	2	144.542	144.551	"Rbbp9"	FALSE	FALSE	NA	NA	NA
ENSMUSP00000028926	ENSMUSG00000027438	1_182514113	6.26864	1	182.514	2	148.694	148.732	"Napb"	FALSE	FALSE	NA	NA	NA
ENSMUSP00000028926	ENSMUSG00000027438	3_128386232	6.75717	3	128.386	2	148.694	148.732	"Napb"	FALSE	FALSE	NA	NA	NA
ENSMUSP00000028926	ENSMUSG00000027438	3_140655135	7.61047	3	140.655	2	148.694	148.732	"Napb"	FALSE	FALSE	NA	NA	NA
ENSMUSP00000028926	ENSMUSG00000027438	4_88385507	6.32827	4	88.3855	2	148.694	148.732	"Napb"	FALSE	FALSE	NA	NA	NA
ENSMUSP00000028926	ENSMUSG00000027438	6_53933446	6.43267	6	53.9334	2	148.694	148.732	"Napb"	FALSE	FALSE	NA	NA	NA
ENSMUSP00000028926	ENSMUSG00000027438	11_101436932	6.54182	11	101.437	2	148.694	148.732	"Napb"	FALSE	FALSE	NA	NA	NA
ENSMUSP00000028926	ENSMUSG00000027438	13_70202601	7.08446	13	70.2026	2	148.694	148.732	"Napb"	FALSE	FALSE	NA	NA	NA
ENSMUSP00000028926	ENSMUSG00000027438	14_34171254	7.31456	14	34.1713	2	148.694	148.732	"Napb"	FALSE	FALSE	NA	NA	NA
ENSMUSP00000028926	ENSMUSG00000027438	16_3071083	6.05785	16	3.07108	2	148.694	148.732	"Napb"	FALSE	FALSE	NA	NA	NA
ENSMUSP00000028926	ENSMUSG00000027438	17_34660915	6.17874	17	34.6609	2	148.694	148.732	"Napb"	FALSE	FALSE	NA	NA	NA
ENSMUSP00000028938	ENSMUSG00000027447	3_146965364	6.10773	3	146.965	2	148.872	148.876	"Cst3"	FALSE	FALSE	0.425483	3	FALSE
ENSMUSP00000028938	ENSMUSG00000027447	X_11109378	6.04199	X	11.1094	2	148.872	148.876	"Cst3"	FALSE	FALSE	NA	NA	NA
ENSMUSP00000028944	ENSMUSG00000027452	1_110897580	6.79835	1	110.898	2	150.618	150.668	"Acss1"	FALSE	FALSE	NA	NA	NA
ENSMUSP00000028944	ENSMUSG00000027452	4_149367989	6.96801	4	149.368	2	150.618	150.668	"Acss1"	FALSE	FALSE	NA	NA	NA
ENSMUSP00000086542	ENSMUSG00000027455	1_166440210	6.77841	1	166.44	2	151.494	151.511	"Nsfl1c"	FALSE	FALSE	NA	NA	NA
ENSMUSP00000086542	ENSMUSG00000027455	3_147811332	9.48144	3	147.811	2	151.494	151.511	"Nsfl1c"	FALSE	TRUE	0.504489	3	TRUE
ENSMUSP00000086542	ENSMUSG00000027455	5_140993966	6.193	5	140.994	2	151.494	151.511	"Nsfl1c"	FALSE	FALSE	NA	NA	NA
ENSMUSP00000086542	ENSMUSG00000027455	7_101676952	7.11735	7	101.677	2	151.494	151.511	"Nsfl1c"	FALSE	FALSE	NA	NA	NA
ENSMUSP00000086542	ENSMUSG00000027455	9_85115119	8.00374	9	85.1151	2	151.494	151.511	"Nsfl1c"	FALSE	TRUE	NA	NA	NA
ENSMUSP00000086542	ENSMUSG00000027455	12_99780940	6.49711	12	99.7809	2	151.494	151.511	"Nsfl1c"	FALSE	FALSE	0.48526	12	TRUE
ENSMUSP00000086542	ENSMUSG00000027455	12_118726680	6.31784	12	118.727	2	151.494	151.511	"Nsfl1c"	FALSE	FALSE	NA	NA	NA
ENSMUSP00000086542	ENSMUSG00000027455	13_70163058	6.65536	13	70.1631	2	151.494	151.511	"Nsfl1c"	FALSE	FALSE	NA	NA	NA
ENSMUSP00000086542	ENSMUSG00000027455	18_58115828	6.75156	18	58.1158	2	151.494	151.511	"Nsfl1c"	FALSE	FALSE	NA	NA	NA
ENSMUSP00000086542	ENSMUSG00000027455	X_12165485	6.14135	X	12.1655	2	151.494	151.511	"Nsfl1c"	FALSE	FALSE	NA	NA	NA
ENSMUSP00000105350	ENSMUSG00000027488	3_5843185	6.07599	3	5.84319	2	154.376	154.408	"Snta1"	FALSE	FALSE	NA	NA	NA
ENSMUSP00000105350	ENSMUSG00000027488	13_101452734	6.59096	13	101.453	2	154.376	154.408	"Snta1"	FALSE	FALSE	NA	NA	NA
ENSMUSP00000105350	ENSMUSG00000027488	14_77672693	6.30789	14	77.6727	2	154.376	154.408	"Snta1"	FALSE	FALSE	NA	NA	NA
ENSMUSP00000029002	ENSMUSG00000027500	9_85115119	7.28733	9	85.1151	3	8.50953	8.5616	"Stmn2"	FALSE	FALSE	NA	NA	NA
ENSMUSP00000029002	ENSMUSG00000027500	12_97616127	6.3521	12	97.6161	3	8.50953	8.5616	"Stmn2"	FALSE	FALSE	NA	NA	NA
ENSMUSP00000112830	ENSMUSG00000027506	5_130342578	6.01344	5	130.343	3	8.92863	9.00472	"Tpd52"	FALSE	FALSE	NA	NA	NA
ENSMUSP00000112830	ENSMUSG00000027506	12_100034310	6.2851	12	100.034	3	8.92863	9.00472	"Tpd52"	FALSE	FALSE	0.455265	12	FALSE
ENSMUSP00000112830	ENSMUSG00000027506	X_107818003	6.24969	X	107.818	3	8.92863	9.00472	"Tpd52"	FALSE	FALSE	NA	NA	NA
ENSMUSP00000112830	ENSMUSG00000027506	X_132885552	6.03685	X	132.886	3	8.92863	9.00472	"Tpd52"	FALSE	FALSE	NA	NA	NA
ENSMUSP00000029013	ENSMUSG00000027509	6_34352248	6.58927	6	34.3522	2	173	173.016	"Rae1"	FALSE	FALSE	NA	NA	NA
ENSMUSP00000029013	ENSMUSG00000027509	6_43659824	7.12882	6	43.6598	2	173	173.016	"Rae1"	FALSE	FALSE	NA	NA	NA
ENSMUSP00000029013	ENSMUSG00000027509	7_29382308	6.07089	7	29.3823	2	173	173.016	"Rae1"	FALSE	FALSE	NA	NA	NA
ENSMUSP00000029013	ENSMUSG00000027509	7_130289425	6.14625	7	130.289	2	173	173.016	"Rae1"	FALSE	FALSE	NA	NA	NA
ENSMUSP00000029013	ENSMUSG00000027509	10_61841499	6.72561	10	61.8415	2	173	173.016	"Rae1"	FALSE	FALSE	NA	NA	NA
ENSMUSP00000029013	ENSMUSG00000027509	16_90278540	7.37783	16	90.2785	2	173	173.016	"Rae1"	FALSE	FALSE	NA	NA	NA
ENSMUSP00000029013	ENSMUSG00000027509	17_32195476	6.02378	17	32.1955	2	173	173.016	"Rae1"	FALSE	FALSE	NA	NA	NA
ENSMUSP00000029013	ENSMUSG00000027509	19_17342540	7.58228	19	17.3425	2	173	173.016	"Rae1"	FALSE	FALSE	NA	NA	NA
ENSMUSP00000029024	ENSMUSG00000027519	1_65002406	7.53975	1	65.0024	2	173.66	173.707	"Rab22a"	FALSE	FALSE	NA	NA	NA
ENSMUSP00000029024	ENSMUSG00000027519	3_15219922	6.32978	3	15.2199	2	173.66	173.707	"Rab22a"	FALSE	FALSE	NA	NA	NA
ENSMUSP00000029024	ENSMUSG00000027519	8_112109201	6.3404	8	112.109	2	173.66	173.707	"Rab22a"	FALSE	FALSE	NA	NA	NA
ENSMUSP00000109767	ENSMUSG00000027520	2_93699094	6.91627	2	93.6991	1	63.2733	63.3146	"Zdbf2"	FALSE	FALSE	NA	NA	NA
ENSMUSP00000109767	ENSMUSG00000027520	3_56463387	6.41842	3	56.4634	1	63.2733	63.3146	"Zdbf2"	FALSE	FALSE	NA	NA	NA
ENSMUSP00000109767	ENSMUSG00000027520	3_111448669	6.05417	3	111.449	1	63.2733	63.3146	"Zdbf2"	FALSE	FALSE	NA	NA	NA
ENSMUSP00000109767	ENSMUSG00000027520	3_123855230	6.36124	3	123.855	1	63.2733	63.3146	"Zdbf2"	FALSE	FALSE	NA	NA	NA
ENSMUSP00000109767	ENSMUSG00000027520	6_133723199	7.4713	6	133.723	1	63.2733	63.3146	"Zdbf2"	FALSE	FALSE	NA	NA	NA
ENSMUSP00000109767	ENSMUSG00000027520	10_89497390	7.06668	10	89.4974	1	63.2733	63.3146	"Zdbf2"	FALSE	FALSE	NA	NA	NA
ENSMUSP00000079341	ENSMUSG00000027523	3_146687881	6.08726	3	146.688	2	174.284	174.347	"Gnas"	FALSE	FALSE	NA	NA	NA
ENSMUSP00000079341	ENSMUSG00000027523	5_131261648	6.30282	5	131.262	2	174.284	174.347	"Gnas"	FALSE	FALSE	NA	NA	NA
ENSMUSP00000068174	ENSMUSG00000027531	7_100932523	6.11802	7	100.933	3	10.3135	10.3314	"Impa1"	FALSE	FALSE	NA	NA	NA
ENSMUSP00000029046	ENSMUSG00000027533	6_125794576	6.34078	6	125.795	3	10.0125	10.0166	"Fabp5"	FALSE	FALSE	NA	NA	NA
ENSMUSP00000029046	ENSMUSG00000027533	7_81343439	6.04172	7	81.3434	3	10.0125	10.0166	"Fabp5"	FALSE	FALSE	NA	NA	NA
ENSMUSP00000029046	ENSMUSG00000027533	9_74149854	6.73577	9	74.1499	3	10.0125	10.0166	"Fabp5"	FALSE	FALSE	NA	NA	NA
ENSMUSP00000029053	ENSMUSG00000027540	4_84714840	6.07579	4	84.7148	2	167.932	167.979	"Ptpn1"	FALSE	FALSE	NA	NA	NA
ENSMUSP00000029053	ENSMUSG00000027540	5_27219222	6.60052	5	27.2192	2	167.932	167.979	"Ptpn1"	FALSE	FALSE	NA	NA	NA
ENSMUSP00000104804	ENSMUSG00000027546	9_53658586	6.0308	9	53.6586	2	168.634	168.742	"Atp9a"	FALSE	FALSE	NA	NA	NA
ENSMUSP00000104804	ENSMUSG00000027546	11_53949122	6.07644	11	53.9491	2	168.634	168.742	"Atp9a"	FALSE	FALSE	NA	NA	NA
ENSMUSP00000029076	ENSMUSG00000027559	16_72800160	6.06488	16	72.8002	3	14.8635	14.8724	"Car3"	FALSE	FALSE	NA	NA	NA
ENSMUSP00000029078	ENSMUSG00000027562	2_19867805	7.49788	2	19.8678	3	14.8864	14.9008	"Car2"	FALSE	FALSE	NA	NA	NA
ENSMUSP00000104490	ENSMUSG00000027575	12_104979527	8.20911	12	104.98	2	180.967	180.983	"Arfgap1"	FALSE	TRUE	NA	NA	NA
ENSMUSP00000104490	ENSMUSG00000027575	18_35972927	6.04107	18	35.9729	2	180.967	180.983	"Arfgap1"	FALSE	FALSE	NA	NA	NA
ENSMUSP00000061851	ENSMUSG00000027597	3_146965364	6.60611	3	146.965	2	155.059	155.074	"Ahcy"	FALSE	FALSE	0.456354	3	FALSE
ENSMUSP00000061851	ENSMUSG00000027597	9_50339646	6.01529	9	50.3396	2	155.059	155.074	"Ahcy"	FALSE	FALSE	NA	NA	NA
ENSMUSP00000061851	ENSMUSG00000027597	13_101007796	6.68225	13	101.008	2	155.059	155.074	"Ahcy"	FALSE	FALSE	NA	NA	NA
ENSMUSP00000061851	ENSMUSG00000027597	13_106128962	7.30013	13	106.129	2	155.059	155.074	"Ahcy"	FALSE	FALSE	NA	NA	NA
ENSMUSP00000061851	ENSMUSG00000027597	19_44598203	6.01073	19	44.5982	2	155.059	155.074	"Ahcy"	FALSE	FALSE	NA	NA	NA
ENSMUSP00000029125	ENSMUSG00000027599	3_149987287	6.241	3	149.987	3	19.1321	19.1631	"Armc1"	FALSE	FALSE	NA	NA	NA
ENSMUSP00000029125	ENSMUSG00000027599	4_135588850	6.91943	4	135.589	3	19.1321	19.1631	"Armc1"	FALSE	FALSE	NA	NA	NA
ENSMUSP00000029128	ENSMUSG00000027602	4_15413968	6.40649	4	15.414	2	155.276	155.278	"Map1lc3a"	FALSE	FALSE	NA	NA	NA
ENSMUSP00000029128	ENSMUSG00000027602	8_84197732	6.93339	8	84.1977	2	155.276	155.278	"Map1lc3a"	FALSE	FALSE	NA	NA	NA
ENSMUSP00000029128	ENSMUSG00000027602	16_96924378	6.30839	16	96.9244	2	155.276	155.278	"Map1lc3a"	FALSE	FALSE	NA	NA	NA
ENSMUSP00000029135	ENSMUSG00000027605	10_84909974	6.08364	10	84.91	2	155.518	155.586	"Acss2"	FALSE	FALSE	NA	NA	NA
ENSMUSP00000078630	ENSMUSG00000027610	17_64925555	6.11211	17	64.9256	2	155.563	155.593	"Gss"	FALSE	FALSE	NA	NA	NA
ENSMUSP00000105216	ENSMUSG00000027620	3_109903732	6.1235	3	109.904	2	156.147	156.18	"Rbm39"	FALSE	FALSE	NA	NA	NA
ENSMUSP00000112081	ENSMUSG00000027642	4_141796466	7.50322	4	141.796	2	157.279	157.326	"Rpn2"	FALSE	FALSE	NA	NA	NA
ENSMUSP00000105112	ENSMUSG00000027652	3_109010322	9.84935	3	109.01	2	158.41	158.499	"Ralgapb"	FALSE	TRUE	NA	NA	NA
ENSMUSP00000105112	ENSMUSG00000027652	4_148884441	11.1717	4	148.884	2	158.41	158.499	"Ralgapb"	FALSE	TRUE	NA	NA	NA
ENSMUSP00000105112	ENSMUSG00000027652	6_136154961	6.75931	6	136.155	2	158.41	158.499	"Ralgapb"	FALSE	FALSE	NA	NA	NA
ENSMUSP00000105112	ENSMUSG00000027652	8_95641849	6.87718	8	95.6418	2	158.41	158.499	"Ralgapb"	FALSE	FALSE	NA	NA	NA
ENSMUSP00000105112	ENSMUSG00000027652	13_4654604	6.08098	13	4.6546	2	158.41	158.499	"Ralgapb"	FALSE	FALSE	NA	NA	NA
ENSMUSP00000105112	ENSMUSG00000027652	14_47170346	8.54461	14	47.1703	2	158.41	158.499	"Ralgapb"	FALSE	TRUE	NA	NA	NA
ENSMUSP00000121127	ENSMUSG00000027669	3_75497151	6.18502	3	75.4972	3	32.5803	32.6166	"Gnb4"	FALSE	FALSE	NA	NA	NA
ENSMUSP00000121127	ENSMUSG00000027669	4_136436930	6.31468	4	136.437	3	32.5803	32.6166	"Gnb4"	FALSE	FALSE	NA	NA	NA
ENSMUSP00000029214	ENSMUSG00000027671	13_69495692	6.36311	13	69.4957	3	32.7085	32.727	"Actl6a"	FALSE	FALSE	NA	NA	NA
ENSMUSP00000114963	ENSMUSG00000027673	5_71963273	6.82641	5	71.9633	3	32.737	32.7516	"Ndufb5"	FALSE	FALSE	NA	NA	NA
ENSMUSP00000001620	ENSMUSG00000027680	6_135195680	6.25098	6	135.196	3	34.0201	34.0693	"Fxr1"	FALSE	FALSE	NA	NA	NA
ENSMUSP00000001620	ENSMUSG00000027680	8_61570258	6.07617	8	61.5703	3	34.0201	34.0693	"Fxr1"	FALSE	FALSE	NA	NA	NA
ENSMUSP00000001620	ENSMUSG00000027680	16_38665363	6.32968	16	38.6654	3	34.0201	34.0693	"Fxr1"	FALSE	FALSE	NA	NA	NA
ENSMUSP00000029256	ENSMUSG00000027706	2_106462173	6.61125	2	106.462	3	30.7929	30.8213	"Sec62"	FALSE	FALSE	NA	NA	NA
ENSMUSP00000029256	ENSMUSG00000027706	4_69908283	7.83148	4	69.9083	3	30.7929	30.8213	"Sec62"	FALSE	TRUE	NA	NA	NA
ENSMUSP00000029256	ENSMUSG00000027706	19_17152795	6.58334	19	17.1528	3	30.7929	30.8213	"Sec62"	FALSE	FALSE	NA	NA	NA
ENSMUSP00000011492	ENSMUSG00000027710	8_113435286	7.79899	8	113.435	3	36.066	36.0949	"Acad9"	FALSE	TRUE	NA	NA	NA
ENSMUSP00000011492	ENSMUSG00000027710	8_115628524	7.79928	8	115.629	3	36.066	36.0949	"Acad9"	FALSE	TRUE	NA	NA	NA
ENSMUSP00000029266	ENSMUSG00000027712	3_146439189	6.06769	3	146.439	3	36.4489	36.4758	"Anxa5"	FALSE	FALSE	0.305553	3	FALSE
ENSMUSP00000029266	ENSMUSG00000027712	13_97458199	6.72061	13	97.4582	3	36.4489	36.4758	"Anxa5"	FALSE	FALSE	NA	NA	NA
ENSMUSP00000029266	ENSMUSG00000027712	13_100640919	6.91016	13	100.641	3	36.4489	36.4758	"Anxa5"	FALSE	FALSE	NA	NA	NA
ENSMUSP00000029277	ENSMUSG00000027722	3_146965364	6.68098	3	146.965	3	37.4199	37.5791	"Spata5"	FALSE	FALSE	NA	NA	NA
ENSMUSP00000029277	ENSMUSG00000027722	X_9146742	6.42136	X	9.14674	3	37.4199	37.5791	"Spata5"	FALSE	FALSE	NA	NA	NA
ENSMUSP00000048603	ENSMUSG00000027742	2_128199224	6.49599	2	128.199	3	52.9821	53.0172	"Cog6"	FALSE	FALSE	NA	NA	NA
ENSMUSP00000048603	ENSMUSG00000027742	4_120113661	6.50967	4	120.114	3	52.9821	53.0172	"Cog6"	FALSE	FALSE	NA	NA	NA
ENSMUSP00000048603	ENSMUSG00000027742	4_123134882	7.5457	4	123.135	3	52.9821	53.0172	"Cog6"	FALSE	FALSE	NA	NA	NA
ENSMUSP00000048603	ENSMUSG00000027742	7_74496794	8.27029	7	74.4968	3	52.9821	53.0172	"Cog6"	FALSE	TRUE	NA	NA	NA
ENSMUSP00000048603	ENSMUSG00000027742	7_79686922	7.53774	7	79.6869	3	52.9821	53.0172	"Cog6"	FALSE	FALSE	NA	NA	NA
ENSMUSP00000048603	ENSMUSG00000027742	10_60975935	8.03228	10	60.9759	3	52.9821	53.0172	"Cog6"	FALSE	TRUE	NA	NA	NA
ENSMUSP00000048603	ENSMUSG00000027742	10_68966184	7.06201	10	68.9662	3	52.9821	53.0172	"Cog6"	FALSE	FALSE	NA	NA	NA
ENSMUSP00000048603	ENSMUSG00000027742	11_111255632	6.93717	11	111.256	3	52.9821	53.0172	"Cog6"	FALSE	FALSE	NA	NA	NA
ENSMUSP00000048603	ENSMUSG00000027742	13_39938476	6.64793	13	39.9385	3	52.9821	53.0172	"Cog6"	FALSE	FALSE	NA	NA	NA
ENSMUSP00000048603	ENSMUSG00000027742	14_79210553	6.93354	14	79.2106	3	52.9821	53.0172	"Cog6"	FALSE	FALSE	NA	NA	NA
ENSMUSP00000048603	ENSMUSG00000027742	15_3578236	7.45832	15	3.57824	3	52.9821	53.0172	"Cog6"	FALSE	FALSE	NA	NA	NA
ENSMUSP00000048603	ENSMUSG00000027742	15_12958675	9.0255	15	12.9587	3	52.9821	53.0172	"Cog6"	FALSE	TRUE	NA	NA	NA
ENSMUSP00000048603	ENSMUSG00000027742	16_44127371	7.53033	16	44.1274	3	52.9821	53.0172	"Cog6"	FALSE	FALSE	NA	NA	NA
ENSMUSP00000048603	ENSMUSG00000027742	19_17152795	6.74018	19	17.1528	3	52.9821	53.0172	"Cog6"	FALSE	FALSE	NA	NA	NA
ENSMUSP00000048603	ENSMUSG00000027742	19_44183541	6.60716	19	44.1835	3	52.9821	53.0172	"Cog6"	FALSE	FALSE	NA	NA	NA
ENSMUSP00000118478	ENSMUSG00000027746	9_73567471	6.08125	9	73.5675	3	53.8552	53.8638	"Ufm1"	FALSE	FALSE	NA	NA	NA
ENSMUSP00000118478	ENSMUSG00000027746	9_93374981	6.58899	9	93.375	3	53.8552	53.8638	"Ufm1"	FALSE	FALSE	NA	NA	NA
ENSMUSP00000080276	ENSMUSG00000027750	4_134917708	7.51406	4	134.918	3	54.3611	54.391	"Postn"	FALSE	FALSE	NA	NA	NA
ENSMUSP00000080276	ENSMUSG00000027750	6_48807609	6.59713	6	48.8076	3	54.3611	54.391	"Postn"	FALSE	FALSE	NA	NA	NA
ENSMUSP00000080276	ENSMUSG00000027750	11_118590939	6.26093	11	118.591	3	54.3611	54.391	"Postn"	FALSE	FALSE	NA	NA	NA
ENSMUSP00000080276	ENSMUSG00000027750	16_11871227	6.7837	16	11.8712	3	54.3611	54.391	"Postn"	FALSE	FALSE	NA	NA	NA
ENSMUSP00000080276	ENSMUSG00000027750	16_40584241	6.41232	16	40.5842	3	54.3611	54.391	"Postn"	FALSE	FALSE	NA	NA	NA
ENSMUSP00000096686	ENSMUSG00000027763	3_144274991	7.89722	3	144.275	3	60.5013	60.6297	"Mbnl1"	FALSE	TRUE	NA	NA	NA
ENSMUSP00000029353	ENSMUSG00000027782	3_4906426	6.23427	3	4.90643	3	69.0671	69.1271	"Kpna4"	FALSE	FALSE	NA	NA	NA
ENSMUSP00000029353	ENSMUSG00000027782	16_66928297	6.19687	16	66.9283	3	69.0671	69.1271	"Kpna4"	FALSE	FALSE	NA	NA	NA
ENSMUSP00000029355	ENSMUSG00000027784	2_112303928	6.71231	2	112.304	3	69.3169	69.5608	"Ppm1l"	FALSE	FALSE	NA	NA	NA
ENSMUSP00000029355	ENSMUSG00000027784	3_16664386	6.35213	3	16.6644	3	69.3169	69.5608	"Ppm1l"	FALSE	FALSE	NA	NA	NA
ENSMUSP00000029355	ENSMUSG00000027784	6_138749307	6.71807	6	138.749	3	69.3169	69.5608	"Ppm1l"	FALSE	FALSE	NA	NA	NA
ENSMUSP00000029355	ENSMUSG00000027784	7_64166021	6.1491	7	64.166	3	69.3169	69.5608	"Ppm1l"	FALSE	FALSE	NA	NA	NA
ENSMUSP00000029355	ENSMUSG00000027784	8_61621129	6.61813	8	61.6211	3	69.3169	69.5608	"Ppm1l"	FALSE	FALSE	NA	NA	NA
ENSMUSP00000029355	ENSMUSG00000027784	9_75599268	6.30546	9	75.5993	3	69.3169	69.5608	"Ppm1l"	FALSE	FALSE	NA	NA	NA
ENSMUSP00000029355	ENSMUSG00000027784	11_121952641	6.22162	11	121.953	3	69.3169	69.5608	"Ppm1l"	FALSE	FALSE	NA	NA	NA
ENSMUSP00000029355	ENSMUSG00000027784	13_113288739	7.23918	13	113.289	3	69.3169	69.5608	"Ppm1l"	FALSE	FALSE	NA	NA	NA
ENSMUSP00000029355	ENSMUSG00000027784	X_36398489	6.82447	X	36.3985	3	69.3169	69.5608	"Ppm1l"	FALSE	FALSE	NA	NA	NA
ENSMUSP00000029367	ENSMUSG00000027792	2_68568918	6.29838	2	68.5689	3	73.6358	73.7084	"Bche"	FALSE	FALSE	NA	NA	NA
ENSMUSP00000029367	ENSMUSG00000027792	2_133697825	6.02602	2	133.698	3	73.6358	73.7084	"Bche"	FALSE	FALSE	NA	NA	NA
ENSMUSP00000029367	ENSMUSG00000027792	11_32207213	7.23814	11	32.2072	3	73.6358	73.7084	"Bche"	FALSE	FALSE	NA	NA	NA
ENSMUSP00000029382	ENSMUSG00000027804	3_148432112	6.23239	3	148.432	3	79.5913	79.6037	"Ppid"	FALSE	FALSE	0.377999	3	TRUE
ENSMUSP00000029382	ENSMUSG00000027804	5_41932110	6.92632	5	41.9321	3	79.5913	79.6037	"Ppid"	FALSE	FALSE	NA	NA	NA
ENSMUSP00000029382	ENSMUSG00000027804	8_48022956	6.95334	8	48.023	3	79.5913	79.6037	"Ppid"	FALSE	FALSE	NA	NA	NA
ENSMUSP00000029382	ENSMUSG00000027804	9_85329193	7.66947	9	85.3292	3	79.5913	79.6037	"Ppid"	FALSE	FALSE	NA	NA	NA
ENSMUSP00000029382	ENSMUSG00000027804	12_99450809	6.49566	12	99.4508	3	79.5913	79.6037	"Ppid"	FALSE	FALSE	0.46021	12	TRUE
ENSMUSP00000029382	ENSMUSG00000027804	X_11220842	7.10529	X	11.2208	3	79.5913	79.6037	"Ppid"	FALSE	FALSE	NA	NA	NA
ENSMUSP00000068890	ENSMUSG00000027805	5_63970792	8.27758	5	63.9708	3	57.8419	57.8476	"Pfn2"	FALSE	TRUE	NA	NA	NA
ENSMUSP00000096688	ENSMUSG00000027806	13_104481157	6.06568	13	104.481	3	58.4157	58.4668	"Tsc22d2"	FALSE	FALSE	NA	NA	NA
ENSMUSP00000029386	ENSMUSG00000027809	13_63509062	6.19805	13	63.5091	3	79.6038	79.6289	"Etfdh"	FALSE	FALSE	NA	NA	NA
ENSMUSP00000029387	ENSMUSG00000027810	10_91104787	6.46331	10	91.1048	3	58.5258	58.5575	"Eif2a"	FALSE	FALSE	NA	NA	NA
ENSMUSP00000029387	ENSMUSG00000027810	11_68122257	6.07416	11	68.1223	3	58.5258	58.5575	"Eif2a"	FALSE	FALSE	NA	NA	NA
ENSMUSP00000029387	ENSMUSG00000027810	13_44077919	6.39299	13	44.0779	3	58.5258	58.5575	"Eif2a"	FALSE	FALSE	NA	NA	NA
ENSMUSP00000029405	ENSMUSG00000027823	3_100460428	6.27983	3	100.46	3	63.9761	64.0226	"Gmps"	FALSE	FALSE	NA	NA	NA
ENSMUSP00000029405	ENSMUSG00000027823	4_126181965	6.78141	4	126.182	3	63.9761	64.0226	"Gmps"	FALSE	FALSE	NA	NA	NA
ENSMUSP00000029414	ENSMUSG00000027828	8_126853542	6.32009	8	126.854	3	65.3797	65.3926	"Ssr3"	FALSE	FALSE	NA	NA	NA
ENSMUSP00000125752	ENSMUSG00000027835	4_134584742	6.56803	4	134.585	3	75.5165	75.5569	"Pdcd10"	FALSE	FALSE	NA	NA	NA
ENSMUSP00000088249	ENSMUSG00000027875	2_74023380	6.57326	2	74.0234	3	98.2804	98.3107	"Hmgcs2"	FALSE	FALSE	NA	NA	NA
ENSMUSP00000088249	ENSMUSG00000027875	19_48284536	6.67751	19	48.2845	3	98.2804	98.3107	"Hmgcs2"	FALSE	FALSE	NA	NA	NA
ENSMUSP00000029476	ENSMUSG00000027879	10_25652529	6.06714	10	25.6525	3	97.9012	97.9233	"Sec22b"	FALSE	FALSE	NA	NA	NA
ENSMUSP00000029476	ENSMUSG00000027879	10_43714006	6.09983	10	43.714	3	97.9012	97.9233	"Sec22b"	FALSE	FALSE	NA	NA	NA
ENSMUSP00000029476	ENSMUSG00000027879	10_95655175	6.99764	10	95.6552	3	97.9012	97.9233	"Sec22b"	FALSE	FALSE	NA	NA	NA
ENSMUSP00000029476	ENSMUSG00000027879	14_56558731	6.85602	14	56.5587	3	97.9012	97.9233	"Sec22b"	FALSE	FALSE	NA	NA	NA
ENSMUSP00000099681	ENSMUSG00000027882	12_63635309	6.65721	12	63.6353	3	108.793	108.841	"Stxbp3a"	FALSE	FALSE	NA	NA	NA
ENSMUSP00000029489	ENSMUSG00000027890	4_142170868	6.25571	4	142.171	3	108.04	108.045	"Gstm4"	FALSE	FALSE	NA	NA	NA
ENSMUSP00000029489	ENSMUSG00000027890	X_165923605	6.4302	X	165.924	3	108.04	108.045	"Gstm4"	FALSE	FALSE	NA	NA	NA
ENSMUSP00000029490	ENSMUSG00000027893	5_28262429	6.37634	5	28.2624	3	107.663	107.697	"Ahcyl1"	FALSE	FALSE	NA	NA	NA
ENSMUSP00000029490	ENSMUSG00000027893	17_78917832	6.89972	17	78.9178	3	107.663	107.697	"Ahcyl1"	FALSE	FALSE	NA	NA	NA
ENSMUSP00000029490	ENSMUSG00000027893	X_10742848	6.89109	X	10.7428	3	107.663	107.697	"Ahcyl1"	FALSE	FALSE	NA	NA	NA
ENSMUSP00000029515	ENSMUSG00000027907	1_163173068	6.88349	1	163.173	3	93.5205	93.5263	"S100a11"	FALSE	FALSE	NA	NA	NA
ENSMUSP00000029515	ENSMUSG00000027907	7_104160253	6.00072	7	104.16	3	93.5205	93.5263	"S100a11"	FALSE	FALSE	NA	NA	NA
ENSMUSP00000029515	ENSMUSG00000027907	7_122188931	6.08541	7	122.189	3	93.5205	93.5263	"S100a11"	FALSE	FALSE	NA	NA	NA
ENSMUSP00000029515	ENSMUSG00000027907	18_78782456	6.86498	18	78.7825	3	93.5205	93.5263	"S100a11"	FALSE	FALSE	NA	NA	NA
ENSMUSP00000029549	ENSMUSG00000027940	12_103747986	6.74281	12	103.748	3	90.0726	90.1009	"Tpm3"	FALSE	FALSE	NA	NA	NA
ENSMUSP00000029549	ENSMUSG00000027940	13_60339218	6.61755	13	60.3392	3	90.0726	90.1009	"Tpm3"	FALSE	FALSE	NA	NA	NA
ENSMUSP00000029549	ENSMUSG00000027940	17_64971773	6.08251	17	64.9718	3	90.0726	90.1009	"Tpm3"	FALSE	FALSE	NA	NA	NA
ENSMUSP00000113578	ENSMUSG00000027940	3_144019595	6.22566	3	144.02	3	90.0726	90.1009	"Tpm3"	FALSE	FALSE	NA	NA	NA
ENSMUSP00000113578	ENSMUSG00000027940	12_99986420	6.76455	12	99.9864	3	90.0726	90.1009	"Tpm3"	FALSE	FALSE	0.541025	12	FALSE
ENSMUSP00000113578	ENSMUSG00000027940	18_57340736	6.55494	18	57.3407	3	90.0726	90.1009	"Tpm3"	FALSE	FALSE	NA	NA	NA
ENSMUSP00000078661	ENSMUSG00000027944	6_32700696	6.19268	6	32.7007	3	89.9955	89.9987	"Hax1"	FALSE	FALSE	NA	NA	NA
ENSMUSP00000078661	ENSMUSG00000027944	8_71942851	6.02	8	71.9429	3	89.9955	89.9987	"Hax1"	FALSE	FALSE	NA	NA	NA
ENSMUSP00000078661	ENSMUSG00000027944	14_67143276	6.15604	14	67.1433	3	89.9955	89.9987	"Hax1"	FALSE	FALSE	NA	NA	NA
ENSMUSP00000078661	ENSMUSG00000027944	16_93585577	6.10132	16	93.5856	3	89.9955	89.9987	"Hax1"	FALSE	FALSE	NA	NA	NA
ENSMUSP00000029573	ENSMUSG00000027961	1_63973584	6.40197	1	63.9736	3	116.563	116.583	"Lrrc39"	FALSE	FALSE	NA	NA	NA
ENSMUSP00000029573	ENSMUSG00000027961	3_130768072	6.55873	3	130.768	3	116.563	116.583	"Lrrc39"	FALSE	FALSE	NA	NA	NA
ENSMUSP00000029573	ENSMUSG00000027961	4_95492168	6.74126	4	95.4922	3	116.563	116.583	"Lrrc39"	FALSE	FALSE	NA	NA	NA
ENSMUSP00000029573	ENSMUSG00000027961	7_92540248	7.89172	7	92.5402	3	116.563	116.583	"Lrrc39"	FALSE	TRUE	NA	NA	NA
ENSMUSP00000029573	ENSMUSG00000027961	15_13268174	6.08627	15	13.2682	3	116.563	116.583	"Lrrc39"	FALSE	FALSE	NA	NA	NA
ENSMUSP00000029573	ENSMUSG00000027961	16_31853648	6.0577	16	31.8536	3	116.563	116.583	"Lrrc39"	FALSE	FALSE	NA	NA	NA
ENSMUSP00000029573	ENSMUSG00000027961	X_130493587	6.51114	X	130.494	3	116.563	116.583	"Lrrc39"	FALSE	FALSE	NA	NA	NA
ENSMUSP00000029610	ENSMUSG00000027984	8_116078656	8.22113	8	116.079	3	131.233	131.272	"Hadh"	FALSE	TRUE	NA	NA	NA
ENSMUSP00000133117	ENSMUSG00000028001	13_43221098	6.06735	13	43.2211	3	83.0262	83.0336	"Fga"	FALSE	FALSE	NA	NA	NA
ENSMUSP00000133117	ENSMUSG00000028001	17_82530705	6.18513	17	82.5307	3	83.0262	83.0336	"Fga"	FALSE	FALSE	NA	NA	NA
ENSMUSP00000029635	ENSMUSG00000028005	7_119033971	7.00578	7	119.034	3	82.032	82.0747	"Gucy1b3"	FALSE	FALSE	NA	NA	NA
ENSMUSP00000118752	ENSMUSG00000028010	16_11386756	6.97749	16	11.3868	3	129.825	129.831	"Gar1"	FALSE	FALSE	NA	NA	NA
ENSMUSP00000029644	ENSMUSG00000028013	18_58359120	7.9464	18	58.3591	3	133.31	133.378	"Ppa2"	FALSE	TRUE	NA	NA	NA
ENSMUSP00000029658	ENSMUSG00000028024	6_133723199	6.49418	6	133.723	3	129.269	129.333	"Enpep"	FALSE	FALSE	NA	NA	NA
ENSMUSP00000029658	ENSMUSG00000028024	9_50361540	6.33841	9	50.3615	3	129.269	129.333	"Enpep"	FALSE	FALSE	NA	NA	NA
ENSMUSP00000029658	ENSMUSG00000028024	10_56333268	6.09489	10	56.3333	3	129.269	129.333	"Enpep"	FALSE	FALSE	NA	NA	NA
ENSMUSP00000029658	ENSMUSG00000028024	14_8142958	6.06231	14	8.14296	3	129.269	129.333	"Enpep"	FALSE	FALSE	NA	NA	NA
ENSMUSP00000029658	ENSMUSG00000028024	14_21561279	6.31065	14	21.5613	3	129.269	129.333	"Enpep"	FALSE	FALSE	NA	NA	NA
ENSMUSP00000029663	ENSMUSG00000028029	3_146965364	6.05763	3	146.965	3	132.66	132.684	"Aimp1"	FALSE	FALSE	0.392451	3	FALSE
ENSMUSP00000029663	ENSMUSG00000028029	9_88348235	6.69094	9	88.3482	3	132.66	132.684	"Aimp1"	FALSE	FALSE	NA	NA	NA
ENSMUSP00000029663	ENSMUSG00000028029	17_13180738	6.16271	17	13.1807	3	132.66	132.684	"Aimp1"	FALSE	FALSE	NA	NA	NA
ENSMUSP00000029663	ENSMUSG00000028029	X_11220842	6.26788	X	11.2208	3	132.66	132.684	"Aimp1"	FALSE	FALSE	NA	NA	NA
ENSMUSP00000130145	ENSMUSG00000028034	12_99473312	9.73177	12	99.4733	3	152.21	152.237	"Fubp1"	FALSE	TRUE	0.534063	12	FALSE
ENSMUSP00000053916	ENSMUSG00000028035	18_54475817	6.16926	18	54.4758	3	152.179	152.21	"Dnajb4"	FALSE	FALSE	NA	NA	NA
ENSMUSP00000053916	ENSMUSG00000028035	X_12186577	6.26036	X	12.1866	3	152.179	152.21	"Dnajb4"	FALSE	FALSE	NA	NA	NA
ENSMUSP00000029684	ENSMUSG00000028049	1_190337056	6.92521	1	190.337	3	89.1775	89.1828	"Scamp3"	FALSE	FALSE	NA	NA	NA
ENSMUSP00000029684	ENSMUSG00000028049	18_69843287	6.91167	18	69.8433	3	89.1775	89.1828	"Scamp3"	FALSE	FALSE	NA	NA	NA
ENSMUSP00000135131	ENSMUSG00000028059	X_93095564	6.59927	X	93.0956	3	88.6075	88.6481	"Arhgef2"	FALSE	FALSE	NA	NA	NA
ENSMUSP00000029698	ENSMUSG00000028062	8_31797701	6.62372	8	31.7977	3	88.5498	88.5531	"Lamtor2"	FALSE	FALSE	NA	NA	NA
ENSMUSP00000029698	ENSMUSG00000028062	11_61075248	6.65085	11	61.0752	3	88.5498	88.5531	"Lamtor2"	FALSE	FALSE	NA	NA	NA
ENSMUSP00000029698	ENSMUSG00000028062	14_47338479	8.00924	14	47.3385	3	88.5498	88.5531	"Lamtor2"	FALSE	TRUE	NA	NA	NA
ENSMUSP00000029699	ENSMUSG00000028063	19_6205523	6.20867	19	6.20552	3	88.4811	88.51	"Lmna"	FALSE	FALSE	NA	NA	NA
ENSMUSP00000029708	ENSMUSG00000028070	4_136739078	6.07009	4	136.739	3	88.0565	88.0585	"Apoa1bp"	FALSE	FALSE	NA	NA	NA
ENSMUSP00000103261	ENSMUSG00000028080	1_38278499	6.97569	1	38.2785	3	86.2247	86.7827	"Lrba"	FALSE	FALSE	NA	NA	NA
ENSMUSP00000103261	ENSMUSG00000028080	2_179497559	6.5668	2	179.498	3	86.2247	86.7827	"Lrba"	FALSE	FALSE	NA	NA	NA
ENSMUSP00000103261	ENSMUSG00000028080	5_108703183	6.23738	5	108.703	3	86.2247	86.7827	"Lrba"	FALSE	FALSE	NA	NA	NA
ENSMUSP00000103261	ENSMUSG00000028080	7_46750658	6.09452	7	46.7507	3	86.2247	86.7827	"Lrba"	FALSE	FALSE	NA	NA	NA
ENSMUSP00000103261	ENSMUSG00000028080	8_57903261	7.93945	8	57.9033	3	86.2247	86.7827	"Lrba"	FALSE	TRUE	NA	NA	NA
ENSMUSP00000103261	ENSMUSG00000028080	9_33421592	6.09381	9	33.4216	3	86.2247	86.7827	"Lrba"	FALSE	FALSE	NA	NA	NA
ENSMUSP00000103261	ENSMUSG00000028080	9_44164564	7.60062	9	44.1646	3	86.2247	86.7827	"Lrba"	FALSE	FALSE	NA	NA	NA
ENSMUSP00000103261	ENSMUSG00000028080	15_74184754	6.65152	15	74.1848	3	86.2247	86.7827	"Lrba"	FALSE	FALSE	NA	NA	NA
ENSMUSP00000103261	ENSMUSG00000028080	15_91152716	6.11996	15	91.1527	3	86.2247	86.7827	"Lrba"	FALSE	FALSE	NA	NA	NA
ENSMUSP00000119949	ENSMUSG00000028085	2_68791605	7.48913	2	68.7916	3	85.5741	85.6556	"Pet112"	FALSE	FALSE	NA	NA	NA
ENSMUSP00000119949	ENSMUSG00000028085	7_120124650	6.02314	7	120.125	3	85.5741	85.6556	"Pet112"	FALSE	FALSE	NA	NA	NA
ENSMUSP00000119949	ENSMUSG00000028085	18_74823823	6.56611	18	74.8238	3	85.5741	85.6556	"Pet112"	FALSE	FALSE	NA	NA	NA
ENSMUSP00000119949	ENSMUSG00000028085	18_79898178	6.035	18	79.8982	3	85.5741	85.6556	"Pet112"	FALSE	FALSE	NA	NA	NA
ENSMUSP00000102665	ENSMUSG00000028088	15_78477118	6.7704	15	78.4771	3	97.6288	97.6553	"Fmo5"	FALSE	FALSE	NA	NA	NA
ENSMUSP00000102665	ENSMUSG00000028088	18_29113933	6.61309	18	29.1139	3	97.6288	97.6553	"Fmo5"	FALSE	FALSE	NA	NA	NA
ENSMUSP00000113365	ENSMUSG00000028102	10_75695784	6.36507	10	75.6958	3	96.6354	96.6531	"Pex11b"	FALSE	FALSE	NA	NA	NA
ENSMUSP00000113365	ENSMUSG00000028102	11_33640767	7.15599	11	33.6408	3	96.6354	96.6531	"Pex11b"	FALSE	FALSE	NA	NA	NA
ENSMUSP00000113365	ENSMUSG00000028102	12_12249272	6.97104	12	12.2493	3	96.6354	96.6531	"Pex11b"	FALSE	FALSE	NA	NA	NA
ENSMUSP00000029752	ENSMUSG00000028107	19_8508856	7.10231	19	8.50886	3	95.74	95.755	"Tars2"	FALSE	FALSE	NA	NA	NA
ENSMUSP00000029761	ENSMUSG00000028116	9_94587597	6.65694	9	94.5876	3	123.006	123.035	"Myoz2"	FALSE	FALSE	NA	NA	NA
ENSMUSP00000029783	ENSMUSG00000028136	4_63878191	6.3147	4	63.8782	3	94.4975	94.5827	"Snx27"	FALSE	FALSE	NA	NA	NA
ENSMUSP00000029783	ENSMUSG00000028136	5_75304479	7.94391	5	75.3045	3	94.4975	94.5827	"Snx27"	FALSE	TRUE	NA	NA	NA
ENSMUSP00000029783	ENSMUSG00000028136	19_25603706	6.91312	19	25.6037	3	94.4975	94.5827	"Snx27"	FALSE	FALSE	NA	NA	NA
ENSMUSP00000029783	ENSMUSG00000028136	X_35810244	6.44027	X	35.8102	3	94.4975	94.5827	"Snx27"	FALSE	FALSE	NA	NA	NA
ENSMUSP00000005964	ENSMUSG00000028138	1_22196985	7.01583	1	22.197	3	138.443	138.455	"Adh5"	FALSE	FALSE	NA	NA	NA
ENSMUSP00000096173	ENSMUSG00000028149	17_88443054	7.07176	17	88.4431	3	138.926	139.075	"Rap1gds1"	FALSE	FALSE	NA	NA	NA
ENSMUSP00000071040	ENSMUSG00000028161	1_31978271	6.66376	1	31.9783	3	136.67	136.938	"Ppp3ca"	FALSE	FALSE	NA	NA	NA
ENSMUSP00000071040	ENSMUSG00000028161	2_142433860	8.59403	2	142.434	3	136.67	136.938	"Ppp3ca"	FALSE	TRUE	NA	NA	NA
ENSMUSP00000071040	ENSMUSG00000028161	4_128009328	6.40029	4	128.009	3	136.67	136.938	"Ppp3ca"	FALSE	FALSE	NA	NA	NA
ENSMUSP00000071040	ENSMUSG00000028161	8_86293828	6.09475	8	86.2938	3	136.67	136.938	"Ppp3ca"	FALSE	FALSE	NA	NA	NA
ENSMUSP00000071040	ENSMUSG00000028161	16_86171741	8.02691	16	86.1717	3	136.67	136.938	"Ppp3ca"	FALSE	TRUE	NA	NA	NA
ENSMUSP00000071040	ENSMUSG00000028161	18_61089444	6.7616	18	61.0894	3	136.67	136.938	"Ppp3ca"	FALSE	FALSE	NA	NA	NA
ENSMUSP00000029812	ENSMUSG00000028163	4_149549101	7.03694	4	149.549	3	135.585	135.692	"Nfkb1"	FALSE	FALSE	NA	NA	NA
ENSMUSP00000029812	ENSMUSG00000028163	7_128266981	7.13262	7	128.267	3	135.585	135.692	"Nfkb1"	FALSE	FALSE	NA	NA	NA
ENSMUSP00000029814	ENSMUSG00000028164	5_140515831	6.25843	5	140.516	3	135.486	135.571	"Manba"	FALSE	FALSE	NA	NA	NA
ENSMUSP00000029814	ENSMUSG00000028164	11_60812499	6.14159	11	60.8125	3	135.486	135.571	"Manba"	FALSE	FALSE	NA	NA	NA
ENSMUSP00000101673	ENSMUSG00000028180	3_137605339	6.41268	3	137.605	3	157.534	157.548	"Zranb2"	FALSE	FALSE	NA	NA	NA
ENSMUSP00000101673	ENSMUSG00000028180	13_112518511	6.64036	13	112.519	3	157.534	157.548	"Zranb2"	FALSE	FALSE	NA	NA	NA
ENSMUSP00000101673	ENSMUSG00000028180	X_99069471	6.14416	X	99.0695	3	157.534	157.548	"Zranb2"	FALSE	FALSE	NA	NA	NA
ENSMUSP00000029845	ENSMUSG00000028194	9_84140958	8.07293	9	84.141	3	145.759	145.894	"Ddah1"	FALSE	TRUE	NA	NA	NA
ENSMUSP00000029845	ENSMUSG00000028194	9_96924253	6.07747	9	96.9243	3	145.759	145.894	"Ddah1"	FALSE	FALSE	NA	NA	NA
ENSMUSP00000029845	ENSMUSG00000028194	12_44968008	6.54018	12	44.968	3	145.759	145.894	"Ddah1"	FALSE	FALSE	NA	NA	NA
ENSMUSP00000029845	ENSMUSG00000028194	16_88755615	6.55245	16	88.7556	3	145.759	145.894	"Ddah1"	FALSE	FALSE	NA	NA	NA
ENSMUSP00000029850	ENSMUSG00000028199	5_129674031	6.38171	5	129.674	3	154.597	154.623	"Cryz"	FALSE	FALSE	NA	NA	NA
ENSMUSP00000077273	ENSMUSG00000028207	4_55903405	6.44611	4	55.9034	4	9.44807	9.66934	"Asph"	FALSE	FALSE	NA	NA	NA
ENSMUSP00000103970	ENSMUSG00000028207	1_35286239	7.0305	1	35.2862	4	9.44807	9.66934	"Asph"	FALSE	FALSE	NA	NA	NA
[truncated: 6,142 more rows]
