# Supplementary material for: Genome-wide transcript and protein analysis highlights the role of protein homeostasis in the aging mouse heart
Source: Genome Res. 2022 May;32(5):838–52. doi: 10.1101/gr.275672.121 (PMC9104701; doi:10.1101/gr.275672.121)
Supplement: Supplemental Material [file supp_gr.275672.121_Supplemental_Data_S13.xls]

## Sheet: README
Functional enrichment results for age-interactive QTL (age-QTL) hotspots
The enrichment categories identified from proteins that mapped age-QTL to the hotspots on chromosomes 3
and 12. Gene Ontology terms, category descriptions, gene ratios, background ratios, p-values, adjusted p-values
(Benjaminin-Hochberg false discovery rate), and gene symbols were obtained from the ClusterProfiler software
package (see Methods).
Columns dictionary:
Hotspot_chr: chromosome where the genomic hotspot is located
Ontology_term: Gene Ontology term for the enrichment categories - Biological process (BP), cellular component
(CC) or molecular function (MF)
Category_ID: Gene Ontology category ID
Category_description: Description of Gene Ontology category
Gene_ratio: number of genes in category divided by the total genes annotated in the category
Bg_ratio: number of genes in the category divided by the total universe
p: enrichment p-value
adjusted_p: enrichment adjusted p-value
Gene_symbols: list of gene symbols for genes in the category
Count: absolute number of genes in the category

## Sheet: Enrichment_age-pQTL_hotspots
Hotspot_chr	Ontology_term	Category_ID	Category_description	Gene_ratio	Bg_ratio	p	adjusted_p	Gene_symbols	Count
3	BP	GO:0006511	ubiquitin-dependent protein catabolic process	24/188	203/3967	2.18395e-05	0.022475	Usp14/Uba1/Psmd11/Ddrgk1/Psmd12/Eif3h/Psmd1/Psmd13/Psmd14/Skp1/Rnf7/Psmb6/Clu/Ubxn1/Tbl1x/Nsfl1c/Rad23a/Psma3/Psmc2/Usp5/Sgta/Psmd4/Ube2l3/Rad23b	24
3	BP	GO:0019941	modification-dependent protein catabolic process	24/188	210/3967	3.85986e-05	0.022475	Usp14/Uba1/Psmd11/Ddrgk1/Psmd12/Eif3h/Psmd1/Psmd13/Psmd14/Skp1/Rnf7/Psmb6/Clu/Ubxn1/Tbl1x/Nsfl1c/Rad23a/Psma3/Psmc2/Usp5/Sgta/Psmd4/Ube2l3/Rad23b	24
3	BP	GO:0043632	modification-dependent macromolecule catabolic process	24/188	211/3967	4.1765e-05	0.022475	Usp14/Uba1/Psmd11/Ddrgk1/Psmd12/Eif3h/Psmd1/Psmd13/Psmd14/Skp1/Rnf7/Psmb6/Clu/Ubxn1/Tbl1x/Nsfl1c/Rad23a/Psma3/Psmc2/Usp5/Sgta/Psmd4/Ube2l3/Rad23b	24
3	BP	GO:0051603	proteolysis involved in cellular protein catabolic process	27/188	253/3967	4.22263e-05	0.022475	Usp14/Uba1/Psmd11/Nudt15/Ddrgk1/Psmd12/Eif3h/Psmd1/Psmd13/Psmd14/Skp1/Bag2/Rnf7/Psmb6/Clu/Ubxn1/Tbl1x/Nsfl1c/Rad23a/Psma3/Psmc2/Usp5/Sgta/Psmd4/Chmp4b/Ube2l3/Rad23b	27
3	CC	GO:0000502	proteasome complex	14/193	55/4005	1.73208e-07	5.993e-05	Usp14/Psmd11/Psmd12/Psmd1/Psmd13/Psmd14/Psmb6/Txnl1/Rad23a/Psma3/Psmc2/Psmc1/Psmd4/Rad23b	14
3	CC	GO:1905369	endopeptidase complex	14/193	58/4005	3.54928e-07	6.14025e-05	Usp14/Psmd11/Psmd12/Psmd1/Psmd13/Psmd14/Psmb6/Txnl1/Rad23a/Psma3/Psmc2/Psmc1/Psmd4/Rad23b	14
3	CC	GO:1905368	peptidase complex	14/193	66/4005	1.92373e-06	0.000166561	Usp14/Psmd11/Psmd12/Psmd1/Psmd13/Psmd14/Psmb6/Txnl1/Rad23a/Psma3/Psmc2/Psmc1/Psmd4/Rad23b	14
3	CC	GO:0005838	proteasome regulatory particle	8/193	20/4005	1.92557e-06	0.000166561	Psmd11/Psmd12/Psmd1/Psmd13/Psmd14/Psmc2/Psmc1/Psmd4	8
3	CC	GO:0140535	intracellular protein-containing complex	27/193	218/4005	3.59111e-06	0.000248505	Usp14/Psmd11/Cnot3/Brcc3/Psmd12/Trappc3/Psmd1/Psmd13/Psmd14/Tcea1/Ube2v1/Rtraf/Skp1/Prkar1a/Trappc13/Rnf7/Psmb6/Txnl1/Elob/Rad23a/Psma3/Psmc2/Psmc1/Akt1s1/Psmd4/Ube2l3/Rad23b	27
3	CC	GO:0022624	proteasome accessory complex	8/193	22/4005	4.49567e-06	0.00025925	Psmd11/Psmd12/Psmd1/Psmd13/Psmd14/Psmc2/Psmc1/Psmd4	8
3	CC	GO:0032982	myosin filament	6/193	12/4005	8.40496e-06	0.000415445	Myh3/Myh6/Obscn/Myh7b/Mybpc3/Myh14	6
3	MF	GO:0031593	polyubiquitin modification-dependent protein binding	7/192	25/3940	0.000132928	0.0479871	Brcc3/Optn/Eps15/Ubxn1/Rad23a/Psmd4/Rad23b	7
12	BP	GO:0009303	rRNA transcription	5/189	5/189	4.82824e-05	0.0424192	Macroh2a1/Macroh2a2/Ncl/Cavin1/Npm1	5
12	BP	GO:0098781	ncRNA transcription	5/189	5/189	4.82824e-05	0.0424192	Macroh2a1/Macroh2a2/Ncl/Cavin1/Npm1	5
12	BP	GO:0043484	regulation of RNA splicing	12/189	67/3967	5.75566e-05	0.0424192	Prdx6/Rbm3/Tra2b/Grsf1/Tia1/Srsf1/Hnrnpa2b1/Srsf2/U2af2/Ncl/C1qbp/Npm1	12
12	BP	GO:0048024	regulation of mRNA splicing, via spliceosome	10/189	49/3967	7.68144e-05	0.0424592	Prdx6/Rbm3/Tra2b/Tia1/Hnrnpa2b1/Srsf2/U2af2/Ncl/C1qbp/Npm1	10
12	MF	GO:0032182	ubiquitin-like protein binding	8/186	37/3940	0.000251664	0.0463743	Serbp1/Otub1/Dnajb2/Ubxn1/Tollip/Nsfl1c/Uchl3/Rad23b	8
12	MF	GO:0043565	sequence-specific DNA binding	14/186	102/3940	0.000254804	0.0463743	Macroh2a1/Macroh2a2/Ybx1/Edf1/Prdx5/Creb1/Hnrnpa2b1/Erh/Fubp1/Ncl/Hdgf/Cbx3/Npm1/Rad23b	14
