# Supplementary material for: Genome-wide transcript and protein analysis highlights the role of protein homeostasis in the aging mouse heart
Source: Genome Res. 2022 May;32(5):838–52. doi: 10.1101/gr.275672.121 (PMC9104701; doi:10.1101/gr.275672.121)
Supplement: Supplemental Material [file supp_gr.275672.121_Supplemental_Scripts.zip]

Archive with 34 entries (31 files):
- Scripts/
- Scripts/Compare_Heart_Kidney.R
- Scripts/DEA_and_enrichment.R
- Scripts/Enrichment_Functions.R
- Scripts/gather_enrichments.R
- Scripts/HeartWorkflow.pdf
- Scripts/KIDNEY_proteincomplex_corplot.R
- Scripts/KIDNEY_proteincomplex_overall_regression.R
- Scripts/KIDNEY_proteincomplex_regression.R
- Scripts/Plotting_selected_genes.R
- Scripts/proteincomplex_corplot.R
- Scripts/proteincomplex_overall_regression.R
- Scripts/proteincomplex_regression.R
- Scripts/ReadMe.txt
- Scripts/Transcript_Protein_concordance.R
- Scripts/Variance_RNA_Protein.R
- __MACOSX/
- __MACOSX/._Scripts
- __MACOSX/Scripts/
- __MACOSX/Scripts/._Compare_Heart_Kidney.R
- __MACOSX/Scripts/._DEA_and_enrichment.R
- __MACOSX/Scripts/._Enrichment_Functions.R
- __MACOSX/Scripts/._gather_enrichments.R
- __MACOSX/Scripts/._HeartWorkflow.pdf
- __MACOSX/Scripts/._KIDNEY_proteincomplex_corplot.R
- __MACOSX/Scripts/._KIDNEY_proteincomplex_overall_regression.R
- __MACOSX/Scripts/._KIDNEY_proteincomplex_regression.R
- __MACOSX/Scripts/._Plotting_selected_genes.R
- __MACOSX/Scripts/._proteincomplex_corplot.R
- __MACOSX/Scripts/._proteincomplex_overall_regression.R
- __MACOSX/Scripts/._proteincomplex_regression.R
- __MACOSX/Scripts/._ReadMe.txt
- __MACOSX/Scripts/._Transcript_Protein_concordance.R
- __MACOSX/Scripts/._Variance_RNA_Protein.R
