# Supplementary material for: Genome-wide transcript and protein analysis highlights the role of protein homeostasis in the aging mouse heart
Source: Genome Res. 2022 May;32(5):838–52. doi: 10.1101/gr.275672.121 (PMC9104701; doi:10.1101/gr.275672.121)
Supplement: Supplemental Material [file supp_gr.275672.121_Supplemental_Scripts.zip › Scripts/proteincomplex_corplot.R]

################## Protein complexes analysis - correlation ####################

# This script uses the information on Greg's table 
# to gather the genes and proteins of each complex
# and check how their correlation is affected by age

# Author: Isabela Gerdes Gyuricza
# Date: 07_04_2021

################################################################################
############ clear workspace

rm(list = ls())
pacman::p_unload(pacman::p_loaded(), character.only = TRUE)

################################################################################
############ libraries

library(corrplot)
library(tidyverse)

################################################################################
############ load data

#setwd("~/Box/JAC_Heart_Data/Heart_Data_June2021")

# Load QTLviewer data 

load("QTLviewer_dataset/JAC_DO_heart_v9.gz")

# Cleaning up what I don't need

rm(genoprobs, K, map, markers, ensembl.version)

complex_info <- readRDS(
  "Downstream_Analysis/Data/ori_protein_complex_long_dat.RDS")

complex_info <- complex_info %>% 
  select(complex_name,mouse_ensembl_id,symbol) %>% 
  unique()

complex_info <- complex_info %>% 
  rename(gene.id = mouse_ensembl_id) %>% 
  inner_join(dataset.protein$annot.protein %>% 
               select(gene.id, protein.id), 
             by = "gene.id") %>% 
  select(complex_name,gene.id,protein.id,symbol) %>% 
  mutate(complex_name = gsub(" ","_",complex_name))

# Keeping only complexes with 4 members or more 

member_count <- complex_info %>% 
  group_by(complex_name) %>% 
  tally %>% 
  filter(n >= 4)

# Filtering the dataset

complex_info <- complex_info %>% 
  filter(complex_name %in% member_count$complex_name)

# We have 120 total protein complexes that match the criteria

rm(member_count)

# Adjusting the mitochondrial complexes names 

complex_info$complex_name[
  which(
    complex_info$complex_name == "F0/F1_ATP_synthase_(complex_V)")] <- "Mitochondrial_complex_V"

complex_info$complex_name[
  which(
    complex_info$complex_name == "Cytochrome_bc1_complex_(Ubiquinol-cytochrome_c_reductase_complex,_complex_III)")] <- "Mitochondrial_complex_III"

complex_info$complex_name[
  which(
    complex_info$complex_name == "Cytochrome_c_oxidase_(complex_IV)")] <- "Mitochondrial_complex_IV"

complex_info$complex_name[
  which(
    complex_info$complex_name == "mitochondrial_inner_membrane_presequence_translocase_complex")] <- "Mitochondrial_inner_membrane_translocase"

complex_info$complex_name[
  which(
    complex_info$complex_name == "mitochondrial_outer_membrane_translocase_complex")] <- "Mitochondrial_outer_membrane_translocase"

complex_info$complex_name[
  which(
    complex_info$complex_name == "Respiratory_chain_complex_I_(early_intermediate_NDUFAF1_assembly),__mitochondrial")] <- "Mitochondrial_complex_I"

# I could not find Mitochondrial Complex II, creating my own..

genes_info <- dataset.protein$annot.protein %>% 
  filter(symbol %in% c("Sdha","Sdhb","Sdhc","Sdhd"))

more_info <- data_frame(complex_name = "Mitochondrial_complex_II",
                        gene.id = genes_info$gene.id)

# Also, I noticed that there are some genes missing from the proteasome, making 
# sure we have all of them

match <- c("Psma", "Psmb","Psmc","Psmd","Psme","Psmf","Psmg")

genes_info <-  dataset.protein$annot.protein %>% 
  filter(grepl(paste(match,collapse = "|"),symbol))

more_info <- rbind(more_info, 
                   data_frame(complex_name = "26S_Proteasome",
                        gene.id = genes_info$gene.id))

more_info <- more_info %>% 
  left_join(dataset.protein$annot.protein, by = "gene.id") %>% 
  select(complex_name,gene.id,protein.id,symbol)

complex_info <- complex_info %>% 
  full_join(more_info, by = c("complex_name","gene.id","protein.id","symbol")) %>% 
  unique()

protein_expression <- data.frame(dataset.protein$data$norm[,
                                  which(colnames(dataset.protein$data$norm)
                                     %in% unique(complex_info$protein.id))]) %>% 
  rownames_to_column("mouse.id") %>% 
  gather("protein.id","protein_expression",-mouse.id)

gene_expression <- data.frame(dataset.mrna$data$norm[,
                                which(colnames(dataset.mrna$data$norm)
                                  %in% unique(complex_info$gene.id))]) %>% 
  rownames_to_column("mouse.id") %>% 
  gather("gene.id","gene_expression",-mouse.id)

df <- complex_info %>% 
  left_join(protein_expression, by = "protein.id") %>% 
  left_join(gene_expression, by = c("gene.id","mouse.id")) %>% 
  left_join(dataset.mrna$annot.sample %>% 
              select(mouse.id, Age, Sex), by = "mouse.id")

# Correcting symbols, so that aren't any repeated ones (Adding .1 to duplicates)

symbols <- df %>% 
  select(protein.id, symbol) %>% 
  unique() %>% 
  mutate(gene_symbol = make.unique(symbol)) %>% 
  select(protein.id, gene_symbol)
  
df <- df %>% 
  left_join(symbols, by = "protein.id") %>% 
  select(complex_name, gene.id, protein.id, gene_symbol, mouse.id, Age, Sex,
         protein_expression, gene_expression) %>% 
  unique()

rm(more_info, gene_expression, protein_expression, complex_info, 
   genes_info, dataset.mrna, dataset.protein, symbols,match)

######## Testing change in correlation among proteins from the same complex and 
######## how they change with age 

col <- colorRampPalette(c("#2166ac", "#67a9cf", "#d1e5f0", "#f7f7f7", "#fddbc7",
                          "#ef8a62", "#b2182b"))

pdf("Downstream_Analysis/Results/proteincomplex_corplots_protein.pdf",
    width = 14, height = 5.5)

order_rule <- vector('list', length = length(unique(df$complex_name)))
names(order_rule) <- unique(df$complex_name)

for (i in unique(df$complex_name)){
  
  df_test_6 <- df %>% 
    filter(complex_name == i,
           Age == 6) %>% 
    select(mouse.id,gene_symbol,protein_expression) %>% 
    spread(gene_symbol,protein_expression) %>% 
    column_to_rownames("mouse.id")
  
  df_test_12 <- df %>% 
    filter(complex_name == i,
           Age == 12) %>% 
    select(mouse.id, gene_symbol,protein_expression) %>% 
    spread(gene_symbol,protein_expression) %>% 
    column_to_rownames("mouse.id")
  
  df_test_18 <- df %>% 
    filter(complex_name == i,
           Age == 18) %>% 
    select(mouse.id, gene_symbol,protein_expression) %>% 
    spread(gene_symbol,protein_expression) %>% 
    column_to_rownames("mouse.id")
  
  par(mfrow=c(1,3))
  
  COR_06 <- cor(df_test_6, use = "pairwise.complete.obs")
  COR_12 <- cor(df_test_12, use = "pairwise.complete.obs")
  COR_18 <- cor(df_test_18, use = "pairwise.complete.obs")
  
  CLUST <- hclust(dist(abs(COR_06)), method = 'ward.D2')
  ORDER <- CLUST$order
  
  order_rule[[i]] <- CLUST$labels[ORDER]
  
  corrplot(COR_06[ORDER, ORDER],
           method="color", outline=FALSE, order="original",
           tl.cex=1,tl.col = "black",col = col(200),
           title = paste0(i, " - Age 6"),mar=c(0,0,1.5,0))
  
  corrplot(COR_12[ORDER, ORDER],
           method="color", outline=FALSE, order="original",
           tl.cex=1,tl.col = "black",col = col(200),
           title = paste0(i, " - Age 12"),mar=c(0,0,1.5,0))
  
  corrplot(COR_18[ORDER, ORDER],
           method="color", outline=FALSE, order="original",
           tl.cex=1,tl.col = "black",col = col(200),
           title = paste0(i, " - Age 18"),mar=c(0,0,1.5,0))
}

dev.off()

rm(df_test_6, df_test_12, df_test_18,i, COR_06, COR_12, COR_18, CLUST, ORDER)


pdf("Downstream_Analysis/Results/proteincomplex_corplots_transcript.pdf",
    width = 14, height = 5.5)

for (i in unique(df$complex_name)){
  
  df_test_6 <- df %>% 
    filter(complex_name == i,
           Age == 6) %>% 
    select(mouse.id,gene_symbol,gene_expression) %>% 
    unique() %>% 
    spread(gene_symbol,gene_expression) %>% 
    column_to_rownames("mouse.id")
  
  df_test_6 <- df_test_6[,!is.na(colSums(df_test_6))]
  
  df_test_12 <- df %>% 
    filter(complex_name == i,
           Age == 12) %>% 
    select(mouse.id, gene_symbol,gene_expression) %>% 
    unique() %>% 
    spread(gene_symbol,gene_expression) %>% 
    column_to_rownames("mouse.id")
  
  df_test_12 <- df_test_12[,!is.na(colSums(df_test_12))]
  
  df_test_18 <- df %>% 
    filter(complex_name == i,
           Age == 18) %>% 
    select(mouse.id, gene_symbol,gene_expression) %>% 
    unique() %>% 
    spread(gene_symbol,gene_expression) %>% 
    column_to_rownames("mouse.id")
  
  df_test_18 <- df_test_18[,!is.na(colSums(df_test_18))]
  
  par(mfrow=c(1,3))
  #quartz()
  
  COR_06 <- cor(df_test_6, use = "pairwise.complete.obs")
  COR_12 <- cor(df_test_12, use = "pairwise.complete.obs")
  COR_18 <- cor(df_test_18, use = "pairwise.complete.obs")
  
  CLUST <- hclust(dist(abs(COR_06)), method = 'ward.D2')
  
  ORDER <- CLUST$order
  
  corrplot(COR_06[ORDER, ORDER],
           method="color", outline=FALSE, order="original",
           tl.cex=1,tl.col = "black",col = col(200),
           title = paste0(i, " - Age 6"),mar=c(0,0,1.5,0))
  
  corrplot(COR_12[ORDER, ORDER],
           method="color", outline=FALSE, order="original",
           tl.cex=1,tl.col = "black",col = col(200),
           title = paste0(i, " - Age 12"),mar=c(0,0,1.5,0))
  
  corrplot(COR_18[ORDER, ORDER],
           method="color", outline=FALSE, order="original",
           tl.cex=1,tl.col = "black",col = col(200),
           title = paste0(i, " - Age 18"),mar=c(0,0,1.5,0))
  
}

dev.off()

rm(df_test_6, df_test_12, df_test_18, COR_06, COR_12, COR_18, CLUST, ORDER,i)

######## Now checking the changes in correlation by sex

pdf("Downstream_Analysis/Results/proteincomplex_corplots_protein_BYSEX.pdf",
    width = 14, height = 10.5)

for (i in unique(df$complex_name)){
  
  df_test_6_M <- df %>% 
    filter(complex_name == i,
           Age == 6,
           Sex == "M") %>% 
    select(mouse.id,gene_symbol,protein_expression) %>% 
    spread(gene_symbol,protein_expression) %>% 
    column_to_rownames("mouse.id")
  
  df_test_12_M <- df %>% 
    filter(complex_name == i,
           Age == 12,
           Sex == "M") %>% 
    select(mouse.id, gene_symbol,protein_expression) %>% 
    spread(gene_symbol,protein_expression) %>% 
    column_to_rownames("mouse.id")
  
  df_test_18_M <- df %>% 
    filter(complex_name == i,
           Age == 18,
           Sex == "M") %>% 
    select(mouse.id, gene_symbol,protein_expression) %>% 
    spread(gene_symbol,protein_expression) %>% 
    column_to_rownames("mouse.id")
  
  df_test_6_F <- df %>% 
    filter(complex_name == i,
           Age == 6,
           Sex == "F") %>% 
    select(mouse.id,gene_symbol,protein_expression) %>% 
    spread(gene_symbol,protein_expression) %>% 
    column_to_rownames("mouse.id")
  
  df_test_12_F <- df %>% 
    filter(complex_name == i,
           Age == 12,
           Sex == "F") %>% 
    select(mouse.id, gene_symbol,protein_expression) %>% 
    spread(gene_symbol,protein_expression) %>% 
    column_to_rownames("mouse.id")
  
  df_test_18_F <- df %>% 
    filter(complex_name == i,
           Age == 18,
           Sex == "F") %>% 
    select(mouse.id, gene_symbol,protein_expression) %>% 
    spread(gene_symbol,protein_expression) %>% 
    column_to_rownames("mouse.id")
  
  par(mfrow=c(2,3))
  
  COR_06_M <- cor(df_test_6_M, use = "pairwise.complete.obs")
  COR_12_M <- cor(df_test_12_M, use = "pairwise.complete.obs")
  COR_18_M <- cor(df_test_18_M, use = "pairwise.complete.obs")
  
  COR_06_F <- cor(df_test_6_F, use = "pairwise.complete.obs")
  COR_12_F <- cor(df_test_12_F, use = "pairwise.complete.obs")
  COR_18_F <- cor(df_test_18_F, use = "pairwise.complete.obs")
  
  CLUST <- hclust(dist(abs(COR_06_M)), method = 'ward.D2')
  ORDER <- CLUST$order
  
  order_rule[[i]] <- CLUST$labels[ORDER]
  
  corrplot(COR_06_M[ORDER, ORDER],
           method="color", outline=FALSE, order="original",
           tl.cex=1,tl.col = "black",col = col(200),
           title = paste0(i, " - Age 6 - Male"),mar=c(0,0,1.5,0))
  
  corrplot(COR_12_M[ORDER, ORDER],
           method="color", outline=FALSE, order="original",
           tl.cex=1,tl.col = "black",col = col(200),
           title = paste0(i, " - Age 12 - Male"),mar=c(0,0,1.5,0))
  
  corrplot(COR_18_M[ORDER, ORDER],
           method="color", outline=FALSE, order="original",
           tl.cex=1,tl.col = "black",col = col(200),
           title = paste0(i, " - Age 18 - Male"),mar=c(0,0,1.5,0))
  
  
  
  corrplot(COR_06_F[ORDER, ORDER],
           method="color", outline=FALSE, order="original",
           tl.cex=1,tl.col = "black",col = col(200),
           title = paste0(i, " - Age 6 - Female"),mar=c(0,0,1.5,0))
  
  corrplot(COR_12_F[ORDER, ORDER],
           method="color", outline=FALSE, order="original",
           tl.cex=1,tl.col = "black",col = col(200),
           title = paste0(i, " - Age 12 - Female"),mar=c(0,0,1.5,0))
  
  corrplot(COR_18_F[ORDER, ORDER],
           method="color", outline=FALSE, order="original",
           tl.cex=1,tl.col = "black",col = col(200),
           title = paste0(i, " - Age 18 - Female"),mar=c(0,0,1.5,0))
}

dev.off()

rm(df_test_6_M, df_test_12_M, df_test_18_M,
   df_test_6_F, df_test_12_F, df_test_18_F,
   COR_06_M, COR_12_M, COR_18_M,
   COR_06_F, COR_12_F, COR_18_F, CLUST, ORDER)


pdf("Downstream_Analysis/Results/proteincomplex_corplots_transcript_BYSEX.pdf",
    width = 14, height = 10.5)

order_rule <- vector('list', length = length(unique(df$complex_name)))
names(order_rule) <- unique(df$complex_name)

for (i in unique(df$complex_name)){
  
  df_test_6_M <- df %>% 
    filter(complex_name == i,
           Age == 6,
           Sex == "M") %>% 
    select(mouse.id,gene_symbol,gene_expression) %>% 
    unique() %>% 
    spread(gene_symbol,gene_expression) %>% 
    column_to_rownames("mouse.id")
  
  df_test_6_M <- df_test_6_M[,!is.na(colSums(df_test_6_M))]
  
  df_test_12_M <- df %>% 
    filter(complex_name == i,
           Age == 12,
           Sex == "M") %>% 
    select(mouse.id, gene_symbol,gene_expression) %>% 
    unique() %>% 
    spread(gene_symbol,gene_expression) %>% 
    column_to_rownames("mouse.id")
  
  df_test_12_M <- df_test_12_M[,!is.na(colSums(df_test_12_M))]
  
  
  df_test_18_M <- df %>% 
    filter(complex_name == i,
           Age == 18,
           Sex == "M") %>% 
    select(mouse.id, gene_symbol,gene_expression) %>% 
    unique() %>% 
    spread(gene_symbol,gene_expression) %>% 
    column_to_rownames("mouse.id")
  
  df_test_18_M <- df_test_18_M[,!is.na(colSums(df_test_18_M))]
  
  
  df_test_6_F <- df %>% 
    filter(complex_name == i,
           Age == 6,
           Sex == "F") %>% 
    select(mouse.id,gene_symbol,gene_expression) %>% 
    unique() %>% 
    spread(gene_symbol,gene_expression) %>% 
    column_to_rownames("mouse.id")
  
  df_test_6_F <- df_test_6_F[,!is.na(colSums(df_test_6_F))]
  
  
  df_test_12_F <- df %>% 
    filter(complex_name == i,
           Age == 12,
           Sex == "F") %>% 
    select(mouse.id, gene_symbol,gene_expression) %>% 
    unique() %>% 
    spread(gene_symbol,gene_expression) %>% 
    column_to_rownames("mouse.id")
  
  df_test_12_F <- df_test_12_F[,!is.na(colSums(df_test_12_F))]
  
  
  df_test_18_F <- df %>% 
    filter(complex_name == i,
           Age == 18,
           Sex == "F") %>% 
    select(mouse.id, gene_symbol,gene_expression) %>% 
    unique() %>% 
    spread(gene_symbol,gene_expression) %>% 
    column_to_rownames("mouse.id")
  
  df_test_18_F <- df_test_18_F[,!is.na(colSums(df_test_18_F))]
  
  
  par(mfrow=c(2,3))
  
  COR_06_M <- cor(df_test_6_M, use = "pairwise.complete.obs")
  COR_12_M <- cor(df_test_12_M, use = "pairwise.complete.obs")
  COR_18_M <- cor(df_test_18_M, use = "pairwise.complete.obs")
  
  COR_06_F <- cor(df_test_6_F, use = "pairwise.complete.obs")
  COR_12_F <- cor(df_test_12_F, use = "pairwise.complete.obs")
  COR_18_F <- cor(df_test_18_F, use = "pairwise.complete.obs")
  
  CLUST <- hclust(dist(abs(COR_06_M)), method = 'ward.D2')
  ORDER <- CLUST$order
  
  order_rule[[i]] <- CLUST$labels[ORDER]
  
  corrplot(COR_06_M[ORDER, ORDER],
           method="color", outline=FALSE, order="original",
           tl.cex=1,tl.col = "black",col = col(200),
           title = paste0(i, " - Age 6 - Male"),mar=c(0,0,1.5,0))
  
  corrplot(COR_12_M[ORDER, ORDER],
           method="color", outline=FALSE, order="original",
           tl.cex=1,tl.col = "black",col = col(200),
           title = paste0(i, " - Age 12 - Male"),mar=c(0,0,1.5,0))
  
  corrplot(COR_18_M[ORDER, ORDER],
           method="color", outline=FALSE, order="original",
           tl.cex=1,tl.col = "black",col = col(200),
           title = paste0(i, " - Age 18 - Male"),mar=c(0,0,1.5,0))
  
  
  
  corrplot(COR_06_F[ORDER, ORDER],
           method="color", outline=FALSE, order="original",
           tl.cex=1,tl.col = "black",col = col(200),
           title = paste0(i, " - Age 6 - Female"),mar=c(0,0,1.5,0))
  
  corrplot(COR_12_F[ORDER, ORDER],
           method="color", outline=FALSE, order="original",
           tl.cex=1,tl.col = "black",col = col(200),
           title = paste0(i, " - Age 12 - Female"),mar=c(0,0,1.5,0))
  
  corrplot(COR_18_F[ORDER, ORDER],
           method="color", outline=FALSE, order="original",
           tl.cex=1,tl.col = "black",col = col(200),
           title = paste0(i, " - Age 18 - Female"),mar=c(0,0,1.5,0))
}

dev.off()


rm(df_test_6_M, df_test_12_M, df_test_18_M,
   df_test_6_F, df_test_12_F, df_test_18_F,
   COR_06_M, COR_12_M, COR_18_M,
   COR_06_F, COR_12_F, COR_18_F, CLUST, ORDER,i)


################################################################################
################################################################################

# Supplemental plots

order_rule <- vector('list', length = 5)
names(order_rule) <- c("26S_Proteasome",
                       "Nuclear_pore_complex_(NPC)",
                       "Large_Drosha_complex",
                       "cytoplasmic_ribosomal_large_subunit",
                       "chaperonin-containing_T-complex")

for (i in c("26S_Proteasome",
            "Nuclear_pore_complex_(NPC)",
            "Large_Drosha_complex",
            "cytoplasmic_ribosomal_large_subunit",
            "chaperonin-containing_T-complex")){
  
pdf(
  paste0(
    "Downstream_Analysis/Results/proteincomplex_corplots_protein_BYSEX_Supplemental_",
    i,
    ".pdf"
  ),
    width = 14, height = 10.5)

  df_test_6_M <- df %>% 
    filter(complex_name == i,
           Age == 6,
           Sex == "M") %>% 
    select(mouse.id,gene_symbol,protein_expression) %>% 
    mutate(gene_symbol = toupper(gene_symbol)) %>% 
    spread(gene_symbol,protein_expression) %>% 
    column_to_rownames("mouse.id")
  
  df_test_12_M <- df %>% 
    filter(complex_name == i,
           Age == 12,
           Sex == "M") %>% 
    select(mouse.id, gene_symbol,protein_expression) %>% 
    mutate(gene_symbol = toupper(gene_symbol)) %>% 
    spread(gene_symbol,protein_expression) %>% 
    column_to_rownames("mouse.id")
  
  df_test_18_M <- df %>% 
    filter(complex_name == i,
           Age == 18,
           Sex == "M") %>% 
    select(mouse.id, gene_symbol,protein_expression) %>% 
    mutate(gene_symbol = toupper(gene_symbol)) %>%  
    spread(gene_symbol,protein_expression) %>% 
    column_to_rownames("mouse.id")
  
  df_test_6_F <- df %>% 
    filter(complex_name == i,
           Age == 6,
           Sex == "F") %>% 
    select(mouse.id,gene_symbol,protein_expression) %>% 
    mutate(gene_symbol = toupper(gene_symbol)) %>% 
    spread(gene_symbol,protein_expression) %>% 
    column_to_rownames("mouse.id")
  
  df_test_12_F <- df %>% 
    filter(complex_name == i,
           Age == 12,
           Sex == "F") %>% 
    select(mouse.id, gene_symbol,protein_expression)%>% 
    mutate(gene_symbol = toupper(gene_symbol)) %>% 
    spread(gene_symbol,protein_expression) %>% 
    column_to_rownames("mouse.id")
  
  df_test_18_F <- df %>% 
    filter(complex_name == i,
           Age == 18,
           Sex == "F") %>% 
    select(mouse.id, gene_symbol,protein_expression) %>% 
    mutate(gene_symbol = toupper(gene_symbol)) %>% 
    spread(gene_symbol,protein_expression) %>% 
    column_to_rownames("mouse.id")
  
  par(mfrow=c(2,3))
  
  COR_06_M <- cor(df_test_6_M, use = "pairwise.complete.obs")
  COR_12_M <- cor(df_test_12_M, use = "pairwise.complete.obs")
  COR_18_M <- cor(df_test_18_M, use = "pairwise.complete.obs")
  
  COR_06_F <- cor(df_test_6_F, use = "pairwise.complete.obs")
  COR_12_F <- cor(df_test_12_F, use = "pairwise.complete.obs")
  COR_18_F <- cor(df_test_18_F, use = "pairwise.complete.obs")
  
  CLUST <- hclust(dist(abs(COR_06_M)), method = 'ward.D2')
  ORDER <- CLUST$order
  
  order_rule[[i]] <- CLUST$labels[ORDER]
  
  corrplot(COR_06_M[ORDER, ORDER],
           method="color", outline=FALSE, order="original",
           tl.cex=0.75,tl.col = "black",col = col(200),
           title = paste0(i, " - Age 6 - Male"),mar=c(0,0,1.5,0))
  
  corrplot(COR_12_M[ORDER, ORDER],
           method="color", outline=FALSE, order="original",
           tl.cex=0.75,tl.col = "black",col = col(200),
           title = paste0(i, " - Age 12 - Male"),mar=c(0,0,1.5,0))
  
  corrplot(COR_18_M[ORDER, ORDER],
           method="color", outline=FALSE, order="original",
           tl.cex=0.75,tl.col = "black",col = col(200),
           title = paste0(i, " - Age 18 - Male"),mar=c(0,0,1.5,0))
  
  
  
  corrplot(COR_06_F[ORDER, ORDER],
           method="color", outline=FALSE, order="original",
           tl.cex=0.75,tl.col = "black",col = col(200),
           title = paste0(i, " - Age 6 - Female"),mar=c(0,0,1.5,0))
  
  corrplot(COR_12_F[ORDER, ORDER],
           method="color", outline=FALSE, order="original",
           tl.cex=0.75,tl.col = "black",col = col(200),
           title = paste0(i, " - Age 12 - Female"),mar=c(0,0,1.5,0))
  
  corrplot(COR_18_F[ORDER, ORDER],
           method="color", outline=FALSE, order="original",
           tl.cex=0.75,tl.col = "black",col = col(200),
           title = paste0(i, " - Age 18 - Female"),mar=c(0,0,1.5,0))

  dev.off()  

}


rm(df_test_6_M, df_test_12_M, df_test_18_M,
   df_test_6_F, df_test_12_F, df_test_18_F,
   COR_06_M, COR_12_M, COR_18_M,
   COR_06_F, COR_12_F, COR_18_F, CLUST, ORDER)

for (i in c("26S_Proteasome",
            "Nuclear_pore_complex_(NPC)",
            "Large_Drosha_complex",
            "cytoplasmic_ribosomal_large_subunit",
            "chaperonin-containing_T-complex")) {

  pdf(
    paste0(
      "Downstream_Analysis/Results/proteincomplex_corplots_transcript_BYSEX_Supplemental_",
      i,
      ".pdf"
    ),
    width = 14, height = 10.5)

  df_test_6_M <- df %>% 
    filter(complex_name == i,
           Age == 6,
           Sex == "M") %>% 
    select(mouse.id,gene_symbol,gene_expression) %>% 
    unique() %>% 
    spread(gene_symbol,gene_expression) %>% 
    column_to_rownames("mouse.id")
  
  df_test_6_M <- df_test_6_M[,!is.na(colSums(df_test_6_M))]
  
  df_test_12_M <- df %>% 
    filter(complex_name == i,
           Age == 12,
           Sex == "M") %>% 
    select(mouse.id, gene_symbol,gene_expression) %>% 
    unique() %>% 
    spread(gene_symbol,gene_expression) %>% 
    column_to_rownames("mouse.id")
  
  df_test_12_M <- df_test_12_M[,!is.na(colSums(df_test_12_M))]
  
  
  df_test_18_M <- df %>% 
    filter(complex_name == i,
           Age == 18,
           Sex == "M") %>% 
    select(mouse.id, gene_symbol,gene_expression) %>% 
    unique() %>% 
    spread(gene_symbol,gene_expression) %>% 
    column_to_rownames("mouse.id")
  
  df_test_18_M <- df_test_18_M[,!is.na(colSums(df_test_18_M))]
  
  
  df_test_6_F <- df %>% 
    filter(complex_name == i,
           Age == 6,
           Sex == "F") %>% 
    select(mouse.id,gene_symbol,gene_expression) %>% 
    unique() %>% 
    spread(gene_symbol,gene_expression) %>% 
    column_to_rownames("mouse.id")
  
  df_test_6_F <- df_test_6_F[,!is.na(colSums(df_test_6_F))]
  
  
  df_test_12_F <- df %>% 
    filter(complex_name == i,
           Age == 12,
           Sex == "F") %>% 
    select(mouse.id, gene_symbol,gene_expression) %>% 
    unique() %>% 
    spread(gene_symbol,gene_expression) %>% 
    column_to_rownames("mouse.id")
  
  df_test_12_F <- df_test_12_F[,!is.na(colSums(df_test_12_F))]
  
  
  df_test_18_F <- df %>% 
    filter(complex_name == i,
           Age == 18,
           Sex == "F") %>% 
    select(mouse.id, gene_symbol,gene_expression) %>% 
    unique() %>% 
    spread(gene_symbol,gene_expression) %>% 
    column_to_rownames("mouse.id")
  
  df_test_18_F <- df_test_18_F[,!is.na(colSums(df_test_18_F))]
  
  
  par(mfrow=c(2,3))
  
  COR_06_M <- cor(df_test_6_M, use = "pairwise.complete.obs")
  COR_12_M <- cor(df_test_12_M, use = "pairwise.complete.obs")
  COR_18_M <- cor(df_test_18_M, use = "pairwise.complete.obs")
  
  COR_06_F <- cor(df_test_6_F, use = "pairwise.complete.obs")
  COR_12_F <- cor(df_test_12_F, use = "pairwise.complete.obs")
  COR_18_F <- cor(df_test_18_F, use = "pairwise.complete.obs")
  
  CLUST <- hclust(dist(abs(COR_06_M)), method = 'ward.D2')
  ORDER <- CLUST$order
  
  order_rule[[i]] <- CLUST$labels[ORDER]
  
  corrplot(COR_06_M[ORDER, ORDER],
           method="color", outline=FALSE, order="original",
           tl.cex=1,tl.col = "black",col = col(200),
           title = paste0(i, " - Age 6 - Male"),mar=c(0,0,1.5,0))
  
  corrplot(COR_12_M[ORDER, ORDER],
           method="color", outline=FALSE, order="original",
           tl.cex=1,tl.col = "black",col = col(200),
           title = paste0(i, " - Age 12 - Male"),mar=c(0,0,1.5,0))
  
  corrplot(COR_18_M[ORDER, ORDER],
           method="color", outline=FALSE, order="original",
           tl.cex=1,tl.col = "black",col = col(200),
           title = paste0(i, " - Age 18 - Male"),mar=c(0,0,1.5,0))
  
  
  
  corrplot(COR_06_F[ORDER, ORDER],
           method="color", outline=FALSE, order="original",
           tl.cex=1,tl.col = "black",col = col(200),
           title = paste0(i, " - Age 6 - Female"),mar=c(0,0,1.5,0))
  
  corrplot(COR_12_F[ORDER, ORDER],
           method="color", outline=FALSE, order="original",
           tl.cex=1,tl.col = "black",col = col(200),
           title = paste0(i, " - Age 12 - Female"),mar=c(0,0,1.5,0))
  
  corrplot(COR_18_F[ORDER, ORDER],
           method="color", outline=FALSE, order="original",
           tl.cex=1,tl.col = "black",col = col(200),
           title = paste0(i, " - Age 18 - Female"),mar=c(0,0,1.5,0))
  
  dev.off()
  
}

rm(df_test_6_M, df_test_12_M, df_test_18_M,
   df_test_6_F, df_test_12_F, df_test_18_F,
   COR_06_M, COR_12_M, COR_18_M,
   COR_06_F, COR_12_F, COR_18_F, CLUST, ORDER,i)

################################################################################
################################################################################


# There seems to be that specially for increase in correlation at the transcript
# level, happens mostly for females!

# Now, plotting only the proteasome for publication and ordering by 
# categories. 


pdf("Downstream_Analysis/Results/proteincomplex_corplots_proteasome.pdf",
    width = 16, height = 10)

df_test_6_prot <- df %>% 
  filter(complex_name == "26S_Proteasome",
         Age == 6) %>% 
  select(mouse.id,gene_symbol,protein_expression) %>% 
  mutate(gene_symbol = toupper(gene_symbol)) %>% 
  spread(gene_symbol,protein_expression)  %>% 
  column_to_rownames("mouse.id")

df_test_12_prot <- df %>% 
  filter(complex_name == "26S_Proteasome",
         Age == 12) %>% 
  select(mouse.id, gene_symbol,protein_expression) %>% 
  mutate(gene_symbol = toupper(gene_symbol)) %>% 
  spread(gene_symbol,protein_expression) %>% 
  column_to_rownames("mouse.id")

df_test_18_prot <- df %>% 
  filter(complex_name == "26S_Proteasome",
         Age == 18) %>% 
  select(mouse.id, gene_symbol,protein_expression) %>% 
  mutate(gene_symbol = toupper(gene_symbol)) %>% 
  spread(gene_symbol,protein_expression) %>% 
  column_to_rownames("mouse.id")

df_test_6_rna <- df %>% 
  filter(complex_name == "26S_Proteasome",
         Age == 6) %>% 
  select(mouse.id,gene_symbol,gene_expression) %>% 
  unique() %>% 
  spread(gene_symbol,gene_expression) %>% 
  column_to_rownames("mouse.id")

df_test_6_rna <- df_test_6_rna[,!is.na(colSums(df_test_6_rna))]

df_test_12_rna <- df %>% 
  filter(complex_name == "26S_Proteasome",
         Age == 12) %>% 
  select(mouse.id, gene_symbol,gene_expression) %>% 
  unique() %>% 
  spread(gene_symbol,gene_expression) %>% 
  column_to_rownames("mouse.id")

df_test_12_rna <- df_test_12_rna[,!is.na(colSums(df_test_12_rna))]

df_test_18_rna <- df %>% 
  filter(complex_name == "26S_Proteasome",
         Age == 18) %>% 
  select(mouse.id, gene_symbol,gene_expression) %>% 
  unique() %>% 
  spread(gene_symbol,gene_expression) %>% 
  column_to_rownames("mouse.id")

df_test_18_rna <- df_test_18_rna[,!is.na(colSums(df_test_18_rna))]


COR_06_prot <- cor(df_test_6_prot, use = "pairwise.complete.obs")
COR_12_prot <- cor(df_test_12_prot, use = "pairwise.complete.obs")
COR_18_prot <- cor(df_test_18_prot, use = "pairwise.complete.obs")

COR_06_rna <- cor(df_test_6_rna, use = "pairwise.complete.obs")
COR_12_rna <- cor(df_test_12_rna, use = "pairwise.complete.obs")
COR_18_rna <- cor(df_test_18_rna, use = "pairwise.complete.obs")

ORDER <- factor(rownames(COR_06_rna), levels = c(
  paste0("Psma",seq(1:7)),
 paste0("Psmb",seq(1:10)),
 paste0("Psmc",seq(1:6)),
 paste0("Psmd",seq(1:4)),
 "Psmd4.1",
 paste0("Psmd",c(5:9)),
 paste0("Psmd",c(11:14)),
 paste0("Psme",seq(1:4)),
 "Psmf1","Psmg1"
 ))

ORDER <- as.character(
  sort(
    ORDER)
)

par(mfrow=c(2,3))

corrplot(COR_06_rna[ORDER, ORDER],
         method="color", outline=FALSE, order="original",
         tl.cex=1,tl.col = "black",col = col(200),
         mar=c(0,0,1.5,0))

corrplot(COR_12_rna[ORDER, ORDER],
         method="color", outline=FALSE, order="original",
         tl.cex=1,tl.col = "black",col = col(200),
         mar=c(0,0,1.5,0))

corrplot(COR_18_rna[ORDER, ORDER],
         method="color", outline=FALSE, order="original",
         tl.cex=1,tl.col = "black",col = col(200),
         mar=c(0,0,1.5,0))

corrplot(COR_06_prot[toupper(ORDER), toupper(ORDER)],
         method="color", outline=FALSE, order="original",
         tl.cex=1,tl.col = "black",col = col(200),
         mar=c(0,0,1.5,0))

corrplot(COR_12_prot[toupper(ORDER), toupper(ORDER)],
         method="color", outline=FALSE, order="original",
         tl.cex=1,tl.col = "black",col = col(200),
         mar=c(0,0,1.5,0))

corrplot(COR_18_prot[toupper(ORDER), toupper(ORDER)],
         method="color", outline=FALSE, order="original",
         tl.cex=1,tl.col = "black",col = col(200),
         mar=c(0,0,1.5,0))

dev.off()
